# Supplementary material for: Attentional Bias to Facial Expressions of Different Emotions – A Cross-Cultural Comparison of ≠Akhoe Hai||om and German Children and Adolescents
Source: Front Psychol. 2020 Apr 28;11:795. doi: 10.3389/fpsyg.2020.00795 (PMC7199105; doi:10.3389/fpsyg.2020.00795)
Supplement: Supplementary file 1 [file Data_Sheet_1.ZIP]

Archive with 111 entries (108 files):
- Raw data_Germany and Namibia/
- Raw data_Germany and Namibia/.DS_Store
- __MACOSX/Raw data_Germany and Namibia/._.DS_Store
- Raw data_Germany and Namibia/Raw data Namibia/
- __MACOSX/Raw data_Germany and Namibia/._Raw data Namibia
- Raw data_Germany and Namibia/Raw data Germans/
- __MACOSX/Raw data_Germany and Namibia/._Raw data Germans
- Raw data_Germany and Namibia/Raw data Namibia/VP_01-test.tsv
- __MACOSX/Raw data_Germany and Namibia/Raw data Namibia/._VP_01-test.tsv
- Raw data_Germany and Namibia/Raw data Namibia/VP_29-test.tsv
- __MACOSX/Raw data_Germany and Namibia/Raw data Namibia/._VP_29-test.tsv
- Raw data_Germany and Namibia/Raw data Namibia/VP_28-test.tsv
- __MACOSX/Raw data_Germany and Namibia/Raw data Namibia/._VP_28-test.tsv
- Raw data_Germany and Namibia/Raw data Namibia/.DS_Store
- __MACOSX/Raw data_Germany and Namibia/Raw data Namibia/._.DS_Store
- Raw data_Germany and Namibia/Raw data Namibia/VP_17-test.tsv
- __MACOSX/Raw data_Germany and Namibia/Raw data Namibia/._VP_17-test.tsv
- Raw data_Germany and Namibia/Raw data Namibia/VP_16-test.tsv
- __MACOSX/Raw data_Germany and Namibia/Raw data Namibia/._VP_16-test.tsv
- Raw data_Germany and Namibia/Raw data Namibia/VP_23-test.tsv
- __MACOSX/Raw data_Germany and Namibia/Raw data Namibia/._VP_23-test.tsv
- Raw data_Germany and Namibia/Raw data Namibia/VP_22-test.tsv
- __MACOSX/Raw data_Germany and Namibia/Raw data Namibia/._VP_22-test.tsv
- Raw data_Germany and Namibia/Raw data Namibia/VP_10-test.tsv
- __MACOSX/Raw data_Germany and Namibia/Raw data Namibia/._VP_10-test.tsv
- Raw data_Germany and Namibia/Raw data Namibia/VP_11-test.tsv
- __MACOSX/Raw data_Germany and Namibia/Raw data Namibia/._VP_11-test.tsv
- Raw data_Germany and Namibia/Raw data Namibia/VP_24-test.tsv
- __MACOSX/Raw data_Germany and Namibia/Raw data Namibia/._VP_24-test.tsv
- Raw data_Germany and Namibia/Raw data Namibia/VP_25-test.tsv
- __MACOSX/Raw data_Germany and Namibia/Raw data Namibia/._VP_25-test.tsv
- Raw data_Germany and Namibia/Raw data Namibia/VP_07-test.tsv
- __MACOSX/Raw data_Germany and Namibia/Raw data Namibia/._VP_07-test.tsv
- Raw data_Germany and Namibia/Raw data Namibia/VP_06-test.tsv
- __MACOSX/Raw data_Germany and Namibia/Raw data Namibia/._VP_06-test.tsv
- Raw data_Germany and Namibia/Raw data Namibia/VP_20-test.tsv
- __MACOSX/Raw data_Germany and Namibia/Raw data Namibia/._VP_20-test.tsv
- Raw data_Germany and Namibia/Raw data Namibia/VP_21-test.tsv
- __MACOSX/Raw data_Germany and Namibia/Raw data Namibia/._VP_21-test.tsv
- Raw data_Germany and Namibia/Raw data Namibia/VP_14-test.tsv
- __MACOSX/Raw data_Germany and Namibia/Raw data Namibia/._VP_14-test.tsv
- Raw data_Germany and Namibia/Raw data Namibia/VP_15-test.tsv
- __MACOSX/Raw data_Germany and Namibia/Raw data Namibia/._VP_15-test.tsv
- Raw data_Germany and Namibia/Raw data Namibia/VP_09-test.tsv
- __MACOSX/Raw data_Germany and Namibia/Raw data Namibia/._VP_09-test.tsv
- Raw data_Germany and Namibia/Raw data Namibia/VP_08-test.tsv
- __MACOSX/Raw data_Germany and Namibia/Raw data Namibia/._VP_08-test.tsv
- Raw data_Germany and Namibia/Raw data Namibia/VP_03-test.tsv
- __MACOSX/Raw data_Germany and Namibia/Raw data Namibia/._VP_03-test.tsv
- Raw data_Germany and Namibia/Raw data Namibia/VP_02-test.tsv
- __MACOSX/Raw data_Germany and Namibia/Raw data Namibia/._VP_02-test.tsv
- Raw data_Germany and Namibia/Raw data Namibia/VP_30-test.tsv
- __MACOSX/Raw data_Germany and Namibia/Raw data Namibia/._VP_30-test.tsv
- Raw data_Germany and Namibia/Raw data Namibia/VP_04-test.tsv
- __MACOSX/Raw data_Germany and Namibia/Raw data Namibia/._VP_04-test.tsv
- Raw data_Germany and Namibia/Raw data Namibia/VP_05-test.tsv
- __MACOSX/Raw data_Germany and Namibia/Raw data Namibia/._VP_05-test.tsv
- Raw data_Germany and Namibia/Raw data Namibia/VP_27-test.tsv
- __MACOSX/Raw data_Germany and Namibia/Raw data Namibia/._VP_27-test.tsv
- Raw data_Germany and Namibia/Raw data Namibia/VP_26-test.tsv
- __MACOSX/Raw data_Germany and Namibia/Raw data Namibia/._VP_26-test.tsv
- Raw data_Germany and Namibia/Raw data Namibia/VP_19-test.tsv
- __MACOSX/Raw data_Germany and Namibia/Raw data Namibia/._VP_19-test.tsv
- Raw data_Germany and Namibia/Raw data Namibia/VP_18-test.tsv
- __MACOSX/Raw data_Germany and Namibia/Raw data Namibia/._VP_18-test.tsv
- Raw data_Germany and Namibia/Raw data Namibia/VP_13-test.tsv
- __MACOSX/Raw data_Germany and Namibia/Raw data Namibia/._VP_13-test.tsv
- Raw data_Germany and Namibia/Raw data Namibia/VP_12-test.tsv
- __MACOSX/Raw data_Germany and Namibia/Raw data Namibia/._VP_12-test.tsv
- Raw data_Germany and Namibia/Raw data Germans/de_VP21-All-Data.tsv
- __MACOSX/Raw data_Germany and Namibia/Raw data Germans/._de_VP21-All-Data.tsv
- Raw data_Germany and Namibia/Raw data Germans/de_VP10-All-Data.tsv
- __MACOSX/Raw data_Germany and Namibia/Raw data Germans/._de_VP10-All-Data.tsv
- Raw data_Germany and Namibia/Raw data Germans/de_VP17-All-Data.tsv
- __MACOSX/Raw data_Germany and Namibia/Raw data Germans/._de_VP17-All-Data.tsv
- Raw data_Germany and Namibia/Raw data Germans/de_VP1-All-Data.tsv
- __MACOSX/Raw data_Germany and Namibia/Raw data Germans/._de_VP1-All-Data.tsv
- Raw data_Germany and Namibia/Raw data Germans/de_VP6-All-Data.tsv
- __MACOSX/Raw data_Germany and Namibia/Raw data Germans/._de_VP6-All-Data.tsv
- Raw data_Germany and Namibia/Raw data Germans/de_VP20-All-Data.tsv
- __MACOSX/Raw data_Germany and Namibia/Raw data Germans/._de_VP20-All-Data.tsv
- Raw data_Germany and Namibia/Raw data Germans/de_VP16-All-Data.tsv
- __MACOSX/Raw data_Germany and Namibia/Raw data Germans/._de_VP16-All-Data.tsv
- Raw data_Germany and Namibia/Raw data Germans/de_VP11-All-Data.tsv
- __MACOSX/Raw data_Germany and Namibia/Raw data Germans/._de_VP11-All-Data.tsv
- Raw data_Germany and Namibia/Raw data Germans/de_VP7-All-Data.tsv
- __MACOSX/Raw data_Germany and Namibia/Raw data Germans/._de_VP7-All-Data.tsv
- Raw data_Germany and Namibia/Raw data Germans/de_VP9-All-Data.tsv
- __MACOSX/Raw data_Germany and Namibia/Raw data Germans/._de_VP9-All-Data.tsv
- Raw data_Germany and Namibia/Raw data Germans/de_VP18-All-Data.tsv
- __MACOSX/Raw data_Germany and Namibia/Raw data Germans/._de_VP18-All-Data.tsv
- Raw data_Germany and Namibia/Raw data Germans/de_VP8-All-Data.tsv
- __MACOSX/Raw data_Germany and Namibia/Raw data Germans/._de_VP8-All-Data.tsv
- Raw data_Germany and Namibia/Raw data Germans/de_VP19-All-Data.tsv
- __MACOSX/Raw data_Germany and Namibia/Raw data Germans/._de_VP19-All-Data.tsv
- Raw data_Germany and Namibia/Raw data Germans/de_VP2-All-Data.tsv
- __MACOSX/Raw data_Germany and Namibia/Raw data Germans/._de_VP2-All-Data.tsv
- Raw data_Germany and Namibia/Raw data Germans/de_VP5-All-Data.tsv
- __MACOSX/Raw data_Germany and Namibia/Raw data Germans/._de_VP5-All-Data.tsv
- Raw data_Germany and Namibia/Raw data Germans/de_VP13-All-Data.tsv
- __MACOSX/Raw data_Germany and Namibia/Raw data Germans/._de_VP13-All-Data.tsv
- Raw data_Germany and Namibia/Raw data Germans/de_VP14-All-Data.tsv
- __MACOSX/Raw data_Germany and Namibia/Raw data Germans/._de_VP14-All-Data.tsv
- Raw data_Germany and Namibia/Raw data Germans/de_VP4-All-Data.tsv
- __MACOSX/Raw data_Germany and Namibia/Raw data Germans/._de_VP4-All-Data.tsv
- Raw data_Germany and Namibia/Raw data Germans/de_VP3-All-Data.tsv
- __MACOSX/Raw data_Germany and Namibia/Raw data Germans/._de_VP3-All-Data.tsv
- Raw data_Germany and Namibia/Raw data Germans/de_VP15-All-Data.tsv
- __MACOSX/Raw data_Germany and Namibia/Raw data Germans/._de_VP15-All-Data.tsv
- Raw data_Germany and Namibia/Raw data Germans/de_VP12-All-Data.tsv
- __MACOSX/Raw data_Germany and Namibia/Raw data Germans/._de_VP12-All-Data.tsv
