# Supplementary material for: Attentional Bias to Facial Expressions of Different Emotions – A Cross-Cultural Comparison of ≠Akhoe Hai||om and German Children and Adolescents
Source: Front Psychol. 2020 Apr 28;11:795. doi: 10.3389/fpsyg.2020.00795 (PMC7199105; doi:10.3389/fpsyg.2020.00795)
Supplement: Supplementary file 1 [file Data_Sheet_1.ZIP › Raw data_Germany and Namibia/Raw data Namibia/VP_01-test.tsv]

Data properties:
Recording date: 09.02.2013
Recording time: 15:40:07:260 (corresponds to time 0)
Study: NegBias_1
Subject: VP_01
Recording: VP_01
Screen resolution: 1366 x 768
Coordinate unit: Pixels
Filter settings:
Eye: Average
Validity: Normal
Fixation filter: Tobii fixation filter
Velocity threshold: 35
Distance threshold: 35
Number	Timestamp	GazePointX	GazePointY	Event	EventKey	StimuliName	StimuliID	AoiIds	AoiNames	FixationIndex	FixationDuration
0	22	64	207			No media	0	0	Content	8	175
1	52	75	254			No media	0	0	Content	8	175
2	83	66	257			No media	0	0	Content	8	175
3	113	82	254			No media	0	0	Content	8	175
4	143	63	257			No media	0	0	Content	8	175
5	175	74	314			No media	0	0	Content	9	569
6	207	81	304			No media	0	0	Content	9	569
7	238	56	308			No media	0	0	Content	9	569
8	270	80	307			No media	0	0	Content	9	569
9	301	71	314			No media	0	0	Content	9	569
10	336	78	338			No media	0	0	Content	9	569
11	367	70	351			No media	0	0	Content	9	569
12	399	71	332			No media	0	0	Content	9	569
13	430	90	333			No media	0	0	Content	9	569
14	462	81	320			No media	0	0	Content	9	569
15	493	89	343			No media	0	0	Content	9	569
16	525	86	343			No media	0	0	Content	9	569
17	555	76	330			No media	0	0	Content	9	569
18	588	79	336			No media	0	0	Content	9	569
19	619	84	338			No media	0	0	Content	9	569
20	651	107	340			No media	0	0	Content	9	569
21	683	77	342			No media	0	0	Content	9	569
22	713	82	342			No media	0	0	Content	9	569
23	744	63	469			No media	0	0	Content	10	470
24	776	63	539			No media	0	0	Content	10	470
25	806	54	555			No media	0	0	Content	10	470
26	838	66	535			No media	0	0	Content	10	470
27	870	76	549			No media	0	0	Content	10	470
28	902	60	542			No media	0	0	Content	10	470
29	933	59	540			No media	0	0	Content	10	470
30	964	56	550			No media	0	0	Content	10	470
31	995	56	545			No media	0	0	Content	10	470
32	1027	68	545			No media	0	0	Content	10	470
33	1058	70	571			No media	0	0	Content	10	470
34	1090	76	551			No media	0	0	Content	10	470
35	1120	59	562			No media	0	0	Content	10	470
36	1151	66	562			No media	0	0	Content	10	470
37	1183	79	519			No media	0	0	Content	10	470
38	1214	77	459			No media	0	0	Content	11	426
39	1245	53	440			No media	0	0	Content	11	426
40	1276	76	453			No media	0	0	Content	11	426
41	1306	63	443			No media	0	0	Content	11	426
42	1337	69	440			No media	0	0	Content	11	426
43	1367	46	426			No media	0	0	Content	11	426
44	1398	61	436			No media	0	0	Content	11	426
45	1428	51	452			No media	0	0	Content	11	426
46	1459	54	457			No media	0	0	Content	11	426
47	1488	70	436			No media	0	0	Content	11	426
48	1518	64	435			No media	0	0	Content	11	426
49	1549	63	442			No media	0	0	Content	11	426
50	1580	64	429			No media	0	0	Content	11	426
51	1609	79	454			No media	0	0	Content	11	426
52	1640	212	431			No media	0	0	Content	12	280
53	1670	416	420			No media	0	0	Content	12	280
54	1703	412	418			No media	0	0	Content	12	280
55	1733	411	414			No media	0	0	Content	12	280
56	1764	406	421			No media	0	0	Content	12	280
57	1794	413	407			No media	0	0	Content	12	280
58	1826	409	415			No media	0	0	Content	12	280
59	1856	412	422			No media	0	0	Content	12	280
60	1889	421	411			No media	0	0	Content	12	280
61	1920	553	430			No media	0	0	Content	13	500
62	1952	667	419			No media	0	0	Content	13	500
63	1984	681	424			No media	0	0	Content	13	500
64	2016	680	417			No media	0	0	Content	13	500
65	2046	681	414			No media	0	0	Content	13	500
66	2078	676	416			No media	0	0	Content	13	500
	2088			ImageStart	8
67	2108	666	425			Fix.jpg	0	0	Content	13	500
68	2139	675	424			Fix.jpg	0	0	Content	13	500
69	2170	675	423			Fix.jpg	0	0	Content	13	500
70	2201	677	413			Fix.jpg	0	0	Content	13	500
71	2232	678	407			Fix.jpg	0	0	Content	13	500
72	2264	671	419			Fix.jpg	0	0	Content	13	500
73	2295	674	415			Fix.jpg	0	0	Content	13	500
74	2327	672	434			Fix.jpg	0	0	Content	13	500
75	2358	670	426			Fix.jpg	0	0	Content	13	500
76	2389	675	420			Fix.jpg	0	0	Content	13	500
77	2420	656	378			Fix.jpg	0	0	Content	14	529
78	2451	657	374			Fix.jpg	0	0	Content	14	529
79	2482	660	374			Fix.jpg	0	0	Content	14	529
80	2513	659	374			Fix.jpg	0	0	Content	14	529
81	2544	654	384			Fix.jpg	0	0	Content	14	529
	2555			ImageEnd	16
	2574			ImageStart	8
82	2576	664	379			122_162_an_ha.jpg	0	58	AOI_13	14	529
83	2606	660	379			122_162_an_ha.jpg	0	58	AOI_13	14	529
84	2638	671	369			122_162_an_ha.jpg	0	58	AOI_13	14	529
85	2668	653	379			122_162_an_ha.jpg	0	58	AOI_13	14	529
86	2700	656	378			122_162_an_ha.jpg	0	58	AOI_13	14	529
87	2731	659	376			122_162_an_ha.jpg	0	58	AOI_13	14	529
88	2761	662	374			122_162_an_ha.jpg	0	58	AOI_13	14	529
89	2792	653	380			122_162_an_ha.jpg	0	58	AOI_13	14	529
90	2823	657	380			122_162_an_ha.jpg	0	58	AOI_13	14	529
91	2854	652	385			122_162_an_ha.jpg	0	58	AOI_13	14	529
92	2885	655	367			122_162_an_ha.jpg	0	58	AOI_13	14	529
93	2916	653	368			122_162_an_ha.jpg	0	58	AOI_13	14	529
94	2948	498	406			122_162_an_ha.jpg	0	58	AOI_13	15	466
95	2979	483	435			122_162_an_ha.jpg	0	58	AOI_13	15	466
96	3010	470	416			122_162_an_ha.jpg	0	58	AOI_13	15	466
97	3040	494	426			122_162_an_ha.jpg	0	58	AOI_13	15	466
98	3071	479	412			122_162_an_ha.jpg	0	58	AOI_13	15	466
99	3101	470	457			122_162_an_ha.jpg	0	58	AOI_13	15	466
100	3132	461	508			122_162_an_ha.jpg	0	58	AOI_13	15	466
101	3163	460	493			122_162_an_ha.jpg	0	58	AOI_13	15	466
102	3194	452	502			122_162_an_ha.jpg	0	58	AOI_13	15	466
103	3224	455	492			122_162_an_ha.jpg	0	58	AOI_13	15	466
104	3257	454	496			122_162_an_ha.jpg	0	58	AOI_13	15	466
105	3288	448	504			122_162_an_ha.jpg	0	58	AOI_13	15	466
106	3320	446	507			122_162_an_ha.jpg	0	58	AOI_13	15	466
107	3351	460	497			122_162_an_ha.jpg	0	58	AOI_13	15	466
108	3382	481	498			122_162_an_ha.jpg	0	58	AOI_13	15	466
109	3414	754	452			122_162_an_ha.jpg	0	57	AOI_16	16	411
110	3446	878	436			122_162_an_ha.jpg	0	57	AOI_16	16	411
111	3478	876	420			122_162_an_ha.jpg	0	57	AOI_16	16	411
112	3510	862	422			122_162_an_ha.jpg	0	57	AOI_16	16	411
113	3541	863	418			122_162_an_ha.jpg	0	57	AOI_16	16	411
114	3572	873	420			122_162_an_ha.jpg	0	57	AOI_16	16	411
115	3604	869	440			122_162_an_ha.jpg	0	57	AOI_16	16	411
116	3636	883	427			122_162_an_ha.jpg	0	57	AOI_16	16	411
117	3667	883	453			122_162_an_ha.jpg	0	57	AOI_16	16	411
118	3699	870	465			122_162_an_ha.jpg	0	57	AOI_16	16	411
119	3730	875	452			122_162_an_ha.jpg	0	57	AOI_16	16	411
120	3762	880	454			122_162_an_ha.jpg	0	57	AOI_16	16	411
121	3793	867	465			122_162_an_ha.jpg	0	57	AOI_16	16	411
122	3825	640	442			122_162_an_ha.jpg	0	58	AOI_13	17	254
123	3856	467	450			122_162_an_ha.jpg	0	58	AOI_13	17	254
124	3888	462	450			122_162_an_ha.jpg	0	58	AOI_13	17	254
125	3920	480	446			122_162_an_ha.jpg	0	58	AOI_13	17	254
126	3953	475	445			122_162_an_ha.jpg	0	58	AOI_13	17	254
127	3985	473	436			122_162_an_ha.jpg	0	58	AOI_13	17	254
128	4017	471	444			122_162_an_ha.jpg	0	58	AOI_13	17	254
129	4048	467	448			122_162_an_ha.jpg	0	58	AOI_13	17	254
130	4079	440	479			122_162_an_ha.jpg	0	58	AOI_13	18	220
131	4110	424	504			122_162_an_ha.jpg	0	58	AOI_13	18	220
132	4142	436	485			122_162_an_ha.jpg	0	58	AOI_13	18	220
133	4173	441	494			122_162_an_ha.jpg	0	58	AOI_13	18	220
134	4205	437	496			122_162_an_ha.jpg	0	58	AOI_13	18	220
135	4234	438	490			122_162_an_ha.jpg	0	58	AOI_13	18	220
136	4267	438	502			122_162_an_ha.jpg	0	58	AOI_13	18	220
137	4299	430	434			122_162_an_ha.jpg	0	58	AOI_13	19	507
138	4333	420	428			122_162_an_ha.jpg	0	58	AOI_13	19	507
139	4364	428	434			122_162_an_ha.jpg	0	58	AOI_13	19	507
140	4396	429	424			122_162_an_ha.jpg	0	58	AOI_13	19	507
141	4427	428	421			122_162_an_ha.jpg	0	58	AOI_13	19	507
142	4458	412	428			122_162_an_ha.jpg	0	58	AOI_13	19	507
143	4489	402	388			122_162_an_ha.jpg	0	58	AOI_13	19	507
144	4521	423	385			122_162_an_ha.jpg	0	58	AOI_13	19	507
145	4553	412	395			122_162_an_ha.jpg	0	58	AOI_13	19	507
146	4584	416	394			122_162_an_ha.jpg	0	58	AOI_13	19	507
147	4614	416	393			122_162_an_ha.jpg	0	58	AOI_13	19	507
148	4647	403	398			122_162_an_ha.jpg	0	58	AOI_13	19	507
149	4680	412	391			122_162_an_ha.jpg	0	58	AOI_13	19	507
150	4711	411	382			122_162_an_ha.jpg	0	58	AOI_13	19	507
151	4743	410	388			122_162_an_ha.jpg	0	58	AOI_13	19	507
152	4775	408	391			122_162_an_ha.jpg	0	58	AOI_13	19	507
153	4806	424	441			122_162_an_ha.jpg	0	58	AOI_13	20	349
154	4838	449	496			122_162_an_ha.jpg	0	58	AOI_13	20	349
155	4869	442	503			122_162_an_ha.jpg	0	58	AOI_13	20	349
156	4902	445	504			122_162_an_ha.jpg	0	58	AOI_13	20	349
157	4934	458	484			122_162_an_ha.jpg	0	58	AOI_13	20	349
158	4967	451	488			122_162_an_ha.jpg	0	58	AOI_13	20	349
159	4998	445	502			122_162_an_ha.jpg	0	58	AOI_13	20	349
160	5030	446	497			122_162_an_ha.jpg	0	58	AOI_13	20	349
161	5062	459	496			122_162_an_ha.jpg	0	58	AOI_13	20	349
162	5093	441	503			122_162_an_ha.jpg	0	58	AOI_13	20	349
163	5124	457	495			122_162_an_ha.jpg	0	58	AOI_13	20	349
164	5154	612	474			122_162_an_ha.jpg	0	57	AOI_16	21	696
165	5187	847	422			122_162_an_ha.jpg	0	57	AOI_16	21	696
166	5219	863	431			122_162_an_ha.jpg	0	57	AOI_16	21	696
167	5252	857	442			122_162_an_ha.jpg	0	57	AOI_16	21	696
168	5285	871	423			122_162_an_ha.jpg	0	57	AOI_16	21	696
169	5318	874	425			122_162_an_ha.jpg	0	57	AOI_16	21	696
170	5352	873	430			122_162_an_ha.jpg	0	57	AOI_16	21	696
171	5385	897	436			122_162_an_ha.jpg	0	57	AOI_16	21	696
172	5419	863	459			122_162_an_ha.jpg	0	57	AOI_16	21	696
173	5451	881	457			122_162_an_ha.jpg	0	57	AOI_16	21	696
174	5485	888	459			122_162_an_ha.jpg	0	57	AOI_16	21	696
175	5518	878	452			122_162_an_ha.jpg	0	57	AOI_16	21	696
176	5551	890	453			122_162_an_ha.jpg	0	57	AOI_16	21	696
	5564			ImageEnd	16
	5579			ImageStart	8
177	5583	875	466			Fix.jpg	0	0	Content	21	696
178	5616	875	446			Fix.jpg	0	0	Content	21	696
179	5649	885	462			Fix.jpg	0	0	Content	21	696
180	5683	858	460			Fix.jpg	0	0	Content	21	696
181	5717	862	466			Fix.jpg	0	0	Content	21	696
182	5750	861	471			Fix.jpg	0	0	Content	21	696
183	5784	858	460			Fix.jpg	0	0	Content	21	696
184	5817	860	466			Fix.jpg	0	0	Content	21	696
185	5851	793	453			Fix.jpg	0	0	Content	22	1262
186	5884	656	390			Fix.jpg	0	0	Content	22	1262
187	5917	656	389			Fix.jpg	0	0	Content	22	1262
188	5949	667	393			Fix.jpg	0	0	Content	22	1262
189	5980	665	392			Fix.jpg	0	0	Content	22	1262
190	6015	648	398			Fix.jpg	0	0	Content	22	1262
191	6048	655	393			Fix.jpg	0	0	Content	22	1262
192	6080	672	384			Fix.jpg	0	0	Content	22	1262
193	6111	664	386			Fix.jpg	0	0	Content	22	1262
194	6143	636	397			Fix.jpg	0	0	Content	22	1262
195	6174	650	380			Fix.jpg	0	0	Content	22	1262
196	6207	638	383			Fix.jpg	0	0	Content	22	1262
197	6239	660	385			Fix.jpg	0	0	Content	22	1262
198	6271	649	387			Fix.jpg	0	0	Content	22	1262
199	6303	649	384			Fix.jpg	0	0	Content	22	1262
	6311			ImageEnd	16
200	6335	657	386			No media	0	0	Content	22	1262
201	6367	657	391			No media	0	0	Content	22	1262
202	6398	648	382			No media	0	0	Content	22	1262
203	6429	661	389			No media	0	0	Content	22	1262
204	6460	645	413			No media	0	0	Content	22	1262
205	6490	647	399			No media	0	0	Content	22	1262
206	6522	653	405			No media	0	0	Content	22	1262
207	6553	654	390			No media	0	0	Content	22	1262
208	6584	653	381			No media	0	0	Content	22	1262
209	6614	650	409			No media	0	0	Content	22	1262
210	6645	653	379			No media	0	0	Content	22	1262
211	6675	656	381			No media	0	0	Content	22	1262
212	6705	655	379			No media	0	0	Content	22	1262
213	6736	658	398			No media	0	0	Content	22	1262
214	6766	655	392			No media	0	0	Content	22	1262
215	6796	645	384			No media	0	0	Content	22	1262
216	6827	650	386			No media	0	0	Content	22	1262
217	6858	646	387			No media	0	0	Content	22	1262
218	6889	648	385			No media	0	0	Content	22	1262
219	6921	662	382			No media	0	0	Content	22	1262
220	6953	648	390			No media	0	0	Content	22	1262
221	6984	646	390			No media	0	0	Content	22	1262
222	7017	641	389			No media	0	0	Content	22	1262
223	7049	646	404			No media	0	0	Content	22	1262
224	7080	640	392			No media	0	0	Content	22	1262
225	7113	614	382			No media	0	0	Content	23	462
226	7146	551	374			No media	0	0	Content	23	462
227	7178	556	372			No media	0	0	Content	23	462
228	7210	548	371			No media	0	0	Content	23	462
229	7242	542	380			No media	0	0	Content	23	462
230	7275	547	362			No media	0	0	Content	23	462
231	7308	544	371			No media	0	0	Content	23	462
232	7341	550	379			No media	0	0	Content	23	462
233	7374	547	382			No media	0	0	Content	23	462
234	7408	551	379			No media	0	0	Content	23	462
235	7442	538	359			No media	0	0	Content	23	462
236	7475	549	357			No media	0	0	Content	23	462
237	7509	533	367			No media	0	0	Content	23	462
238	7542	537	366			No media	0	0	Content	23	462
239	7575	618	176			No media	0	0	Content	24	899
240	7608	659	17			No media	0	0	Content	24	899
241	7642	671	13			No media	0	0	Content	24	899
242	7676	663	-4			No media	0	0	Content	24	899
243	7710	669	6			No media	0	0	Content	24	899
244	7743	688	-25			No media	0	0	Content	24	899
245	7777	699	-20			No media	0	0	Content	24	899
246	7811	695	-24			No media	0	0	Content	24	899
247	7844	708	-25			No media	0	0	Content	24	899
248	7879	698	-48			No media	0	0	Content	24	899
249	7933	681	-13			No media	0	0	Content	24	899
250	7999	697	-29			No media	0	0	Content	24	899
251	8051	685	-24			No media	0	0	Content	24	899
252	8104	707	-20			No media	0	0	Content	24	899
253	8160	696	-18			No media	0	0	Content	24	899
254	8206	693	-10			No media	0	0	Content	24	899
255	8265	676	-6			No media	0	0	Content	24	899
256	8312	687	-17			No media	0	0	Content	24	899
257	8370	672	2			No media	0	0	Content	24	899
258	8415	698	80			No media	0	0	Content	24	899
259	8474	0	0			No media	0	0	Content
260	8519	0	0			No media	0	0	Content
261	8557	0	0			No media	0	0	Content
262	8600	0	0			No media	0	0	Content
263	8644	0	0			No media	0	0	Content
264	8681	0	0			No media	0	0	Content
265	8722	757	238			No media	0	0	Content	25	232
266	8762	773	227			No media	0	0	Content	25	232
267	8801	773	227			No media	0	0	Content	25	232
268	8845	750	192			No media	0	0	Content	25	232
269	8901	692	45			No media	0	0	Content	25	232
270	8955	668	36			No media	0	0	Content	26	926
271	9008	713	63			No media	0	0	Content	26	926
272	9061	703	52			No media	0	0	Content	26	926
273	9092	741	-27			No media	0	0	Content	26	926
274	9126	694	-25			No media	0	0	Content	26	926
275	9158	664	-13			No media	0	0	Content	26	926
276	9197	687	-45			No media	0	0	Content	26	926
277	9224	687	-45			No media	0	0	Content	26	926
278	9257	686	-27			No media	0	0	Content	26	926
279	9292	704	-7			No media	0	0	Content	26	926
280	9328	697	-15			No media	0	0	Content	26	926
281	9362	698	-23			No media	0	0	Content	26	926
282	9396	694	-29			No media	0	0	Content	26	926
283	9432	689	-13			No media	0	0	Content	26	926
284	9466	696	6			No media	0	0	Content	26	926
285	9500	703	-15			No media	0	0	Content	26	926
286	9535	690	-11			No media	0	0	Content	26	926
287	9569	705	-13			No media	0	0	Content	26	926
288	9605	702	-20			No media	0	0	Content	26	926
289	9640	704	-14			No media	0	0	Content	26	926
290	9673	689	0			No media	0	0	Content	26	926
291	9707	699	-1			No media	0	0	Content	26	926
292	9743	697	-14			No media	0	0	Content	26	926
293	9777	706	-30			No media	0	0	Content	26	926
294	9812	692	-17			No media	0	0	Content	26	926
295	9846	452	-10			No media	0	0	Content	26	926
296	9881	0	0			No media	0	0	Content
297	9926	0	0			No media	0	0	Content
298	9963	0	0			No media	0	0	Content
299	10004	0	0			No media	0	0	Content
300	10047	0	0			No media	0	0	Content
301	10085	0	0			No media	0	0	Content
	10115			ImageStart	8
302	10152	0	0			79_115_ha_an.jpg	0	295	AOI_52
303	10204	0	0			79_115_ha_an.jpg	0	295	AOI_52
304	10256	0	0			79_115_ha_an.jpg	0	295	AOI_52
305	10290	0	0			79_115_ha_an.jpg	0	295	AOI_52
306	10324	0	0			79_115_ha_an.jpg	0	295	AOI_52
307	10375	0	0			79_115_ha_an.jpg	0	295	AOI_52
308	10427	0	0			79_115_ha_an.jpg	0	295	AOI_52
309	10479	0	0			79_115_ha_an.jpg	0	295	AOI_52
310	10513	0	0			79_115_ha_an.jpg	0	295	AOI_52
311	10547	0	0			79_115_ha_an.jpg	0	295	AOI_52
312	10598	0	0			79_115_ha_an.jpg	0	295	AOI_52
313	10650	0	0			79_115_ha_an.jpg	0	295	AOI_52
314	10702	0	0			79_115_ha_an.jpg	0	295	AOI_52
315	10737	472	413			79_115_ha_an.jpg	0	295	AOI_52	27	344
316	10785	469	417			79_115_ha_an.jpg	0	295	AOI_52	27	344
317	10818	469	417			79_115_ha_an.jpg	0	295	AOI_52	27	344
318	10848	479	435			79_115_ha_an.jpg	0	295	AOI_52	27	344
319	10883	465	468			79_115_ha_an.jpg	0	295	AOI_52	27	344
320	10914	444	471			79_115_ha_an.jpg	0	295	AOI_52	27	344
321	10947	452	453			79_115_ha_an.jpg	0	295	AOI_52	27	344
322	10990	472	464			79_115_ha_an.jpg	0	295	AOI_52	27	344
323	11017	460	474			79_115_ha_an.jpg	0	295	AOI_52	27	344
324	11048	452	460			79_115_ha_an.jpg	0	295	AOI_52	27	344
325	11081	520	478			79_115_ha_an.jpg	0	296	AOI_49	28	1024
326	11113	827	419			79_115_ha_an.jpg	0	296	AOI_49	28	1024
327	11145	853	448			79_115_ha_an.jpg	0	296	AOI_49	28	1024
328	11175	857	442			79_115_ha_an.jpg	0	296	AOI_49	28	1024
329	11234	858	433			79_115_ha_an.jpg	0	296	AOI_49	28	1024
330	11268	863	449			79_115_ha_an.jpg	0	296	AOI_49	28	1024
331	11297	832	434			79_115_ha_an.jpg	0	296	AOI_49	28	1024
332	11341	871	441			79_115_ha_an.jpg	0	296	AOI_49	28	1024
333	11371	870	463			79_115_ha_an.jpg	0	296	AOI_49	28	1024
334	11409	844	449			79_115_ha_an.jpg	0	296	AOI_49	28	1024
335	11548	867	472			79_115_ha_an.jpg	0	296	AOI_49	28	1024
336	11640	868	472			79_115_ha_an.jpg	0	296	AOI_49	28	1024
337	11808	858	409			79_115_ha_an.jpg	0	296	AOI_49	28	1024
338	11926	858	409			79_115_ha_an.jpg	0	296	AOI_49	28	1024
339	11991	885	369			79_115_ha_an.jpg	0	296	AOI_49	28	1024
340	12048	875	381			79_115_ha_an.jpg	0	296	AOI_49	28	1024
341	12071	875	381			79_115_ha_an.jpg	0	296	AOI_49	28	1024
342	12105	475	424			79_115_ha_an.jpg	0	295	AOI_52	29	336
343	12139	492	439			79_115_ha_an.jpg	0	295	AOI_52	29	336
344	12170	472	430			79_115_ha_an.jpg	0	295	AOI_52	29	336
345	12211	503	396			79_115_ha_an.jpg	0	295	AOI_52	29	336
346	12251	487	438			79_115_ha_an.jpg	0	295	AOI_52	29	336
347	12283	487	438			79_115_ha_an.jpg	0	295	AOI_52	29	336
348	12313	421	500			79_115_ha_an.jpg	0	295	AOI_52	29	336
349	12347	434	441			79_115_ha_an.jpg	0	295	AOI_52	29	336
350	12378	420	448			79_115_ha_an.jpg	0	295	AOI_52	29	336
351	12409	0	0			79_115_ha_an.jpg	0	295	AOI_52	29	336
352	12440	708	393			79_115_ha_an.jpg	0	296	AOI_49	30	580
353	12475	860	404			79_115_ha_an.jpg	0	296	AOI_49	30	580
354	12507	886	403			79_115_ha_an.jpg	0	296	AOI_49	30	580
355	12536	763	384			79_115_ha_an.jpg	0	296	AOI_49	30	580
356	12569	868	374			79_115_ha_an.jpg	0	296	AOI_49	30	580
357	12596	854	409			79_115_ha_an.jpg	0	296	AOI_49	30	580
358	12634	863	425			79_115_ha_an.jpg	0	296	AOI_49	30	580
359	12670	868	416			79_115_ha_an.jpg	0	296	AOI_49	30	580
360	12708	879	444			79_115_ha_an.jpg	0	296	AOI_49	30	580
361	12739	866	444			79_115_ha_an.jpg	0	296	AOI_49	30	580
362	12770	869	447			79_115_ha_an.jpg	0	296	AOI_49	30	580
363	12802	888	446			79_115_ha_an.jpg	0	296	AOI_49	30	580
364	12833	849	437			79_115_ha_an.jpg	0	296	AOI_49	30	580
365	12864	868	441			79_115_ha_an.jpg	0	296	AOI_49	30	580
366	12894	877	453			79_115_ha_an.jpg	0	296	AOI_49	30	580
367	12926	868	456			79_115_ha_an.jpg	0	296	AOI_49	30	580
368	12958	892	431			79_115_ha_an.jpg	0	296	AOI_49	30	580
369	12989	848	426			79_115_ha_an.jpg	0	296	AOI_49	30	580
370	13021	752	423			79_115_ha_an.jpg	0	295	AOI_52	31	367
371	13052	478	343			79_115_ha_an.jpg	0	295	AOI_52	31	367
372	13083	469	372			79_115_ha_an.jpg	0	295	AOI_52	31	367
	13113			ImageEnd	16
373	13124	497	385			No media	0	0	Content	31	367
	13132			ImageStart	8
374	13151	465	359			Fix.jpg	0	0	Content	31	367
375	13183	480	392			Fix.jpg	0	0	Content	31	367
376	13216	493	384			Fix.jpg	0	0	Content	31	367
377	13247	503	393			Fix.jpg	0	0	Content	31	367
378	13280	502	433			Fix.jpg	0	0	Content	31	367
379	13312	506	380			Fix.jpg	0	0	Content	31	367
380	13355	505	382			Fix.jpg	0	0	Content	31	367
381	13388	576	411			Fix.jpg	0	0	Content	32	751
382	13420	640	390			Fix.jpg	0	0	Content	32	751
383	13461	664	391			Fix.jpg	0	0	Content	32	751
384	13489	661	379			Fix.jpg	0	0	Content	32	751
385	13521	651	362			Fix.jpg	0	0	Content	32	751
386	13555	645	363			Fix.jpg	0	0	Content	32	751
387	13587	686	357			Fix.jpg	0	0	Content	32	751
388	13620	659	378			Fix.jpg	0	0	Content	32	751
	13627			ImageEnd	16
389	13661	664	398			No media	0	0	Content	32	751
390	13689	654	378			No media	0	0	Content	32	751
391	13721	643	378			No media	0	0	Content	32	751
392	13753	649	373			No media	0	0	Content	32	751
393	13784	661	343			No media	0	0	Content	32	751
394	13815	646	396			No media	0	0	Content	32	751
395	13854	666	388			No media	0	0	Content	32	751
396	13881	667	334			No media	0	0	Content	32	751
397	13912	559	378			No media	0	0	Content	32	751
398	13961	679	369			No media	0	0	Content	32	751
399	13987	679	369			No media	0	0	Content	32	751
400	14028	702	386			No media	0	0	Content	32	751
401	14069	657	381			No media	0	0	Content	32	751
402	14113	665	380			No media	0	0	Content	32	751
403	14139	665	380			No media	0	0	Content	33	215
404	14172	634	388			No media	0	0	Content	33	215
405	14206	656	305			No media	0	0	Content	33	215
406	14237	683	314			No media	0	0	Content	33	215
407	14285	326	196			No media	0	0	Content	33	215
408	14323	326	196			No media	0	0	Content	33	215
409	14354	0	0			No media	0	0	Content
410	14387	0	0			No media	0	0	Content
411	14426	0	0			No media	0	0	Content
412	14469	0	0			No media	0	0	Content
413	14521	0	0			No media	0	0	Content
414	14576	0	0			No media	0	0	Content
415	14627	0	0			No media	0	0	Content
416	14674	0	0			No media	0	0	Content
417	14714	0	0			No media	0	0	Content
418	14770	0	0			No media	0	0	Content
419	14809	0	0			No media	0	0	Content
420	14866	0	0			No media	0	0	Content
421	14938	0	0			No media	0	0	Content
422	15016	0	0			No media	0	0	Content
423	15068	0	0			No media	0	0	Content
424	15120	0	0			No media	0	0	Content
425	15153	0	0			No media	0	0	Content
426	15187	0	0			No media	0	0	Content
427	15239	0	0			No media	0	0	Content
428	15291	0	0			No media	0	0	Content
429	15343	0	0			No media	0	0	Content
430	15381	0	0			No media	0	0	Content
431	15423	0	0			No media	0	0	Content
432	15461	0	0			No media	0	0	Content
433	15502	0	0			No media	0	0	Content
434	15542	0	0			No media	0	0	Content
435	15582	0	0			No media	0	0	Content
436	15622	0	0			No media	0	0	Content
437	15662	0	0			No media	0	0	Content
438	15702	0	0			No media	0	0	Content
439	15742	0	0			No media	0	0	Content
440	15779	0	0			No media	0	0	Content
441	15817	0	0			No media	0	0	Content
442	15857	0	0			No media	0	0	Content
443	15897	0	0			No media	0	0	Content
444	15937	0	0			No media	0	0	Content
445	15977	0	0			No media	0	0	Content
446	16017	0	0			No media	0	0	Content
447	16057	0	0			No media	0	0	Content
448	16097	0	0			No media	0	0	Content
449	16137	0	0			No media	0	0	Content
450	16174	0	0			No media	0	0	Content
451	16212	0	0			No media	0	0	Content
452	16252	0	0			No media	0	0	Content
453	16292	0	0			No media	0	0	Content
454	16332	0	0			No media	0	0	Content
455	16369	0	0			No media	0	0	Content
456	16410	0	0			No media	0	0	Content
457	16454	128	909			No media	0	0	Content	34	231
458	16501	0	0			No media	0	0	Content	34	231
459	16536	0	0			No media	0	0	Content	34	231
460	16577	93	901			No media	0	0	Content	34	231
461	16616	119	876			No media	0	0	Content	34	231
	16640			ImageStart	8
462	16649	-36	845			97_144_an_fe.jpg	0	0	Content	34	231
463	16685	-88	828			97_144_an_fe.jpg	0	0	Content	35	281
464	16722	0	0			97_144_an_fe.jpg	0	0	Content	35	281
465	16761	-81	941			97_144_an_fe.jpg	0	0	Content	35	281
466	16799	-81	941			97_144_an_fe.jpg	0	0	Content	35	281
467	16850	70	906			97_144_an_fe.jpg	0	0	Content	35	281
468	16890	0	0			97_144_an_fe.jpg	0	0	Content	35	281
469	16928	0	0			97_144_an_fe.jpg	0	0	Content	35	281
470	16966	554	533			97_144_an_fe.jpg	0	335	AOI_5	36	314
471	17004	554	533			97_144_an_fe.jpg	0	335	AOI_5	36	314
472	17038	576	428			97_144_an_fe.jpg	0	335	AOI_5	36	314
473	17074	589	422			97_144_an_fe.jpg	0	335	AOI_5	36	314
474	17107	600	419			97_144_an_fe.jpg	0	335	AOI_5	36	314
475	17143	590	424			97_144_an_fe.jpg	0	335	AOI_5	36	314
476	17178	586	417			97_144_an_fe.jpg	0	335	AOI_5	36	314
477	17214	585	423			97_144_an_fe.jpg	0	335	AOI_5	36	314
478	17247	601	433			97_144_an_fe.jpg	0	335	AOI_5	36	314
479	17281	668	451			97_144_an_fe.jpg	0	336	AOI_6	37	610
480	17313	877	466			97_144_an_fe.jpg	0	336	AOI_6	37	610
481	17347	875	462			97_144_an_fe.jpg	0	336	AOI_6	37	610
482	17378	889	468			97_144_an_fe.jpg	0	336	AOI_6	37	610
483	17410	870	479			97_144_an_fe.jpg	0	336	AOI_6	37	610
484	17442	893	464			97_144_an_fe.jpg	0	336	AOI_6	37	610
485	17475	879	461			97_144_an_fe.jpg	0	336	AOI_6	37	610
486	17506	870	459			97_144_an_fe.jpg	0	336	AOI_6	37	610
487	17538	928	502			97_144_an_fe.jpg	0	336	AOI_6	37	610
488	17570	911	438			97_144_an_fe.jpg	0	336	AOI_6	37	610
489	17608	897	457			97_144_an_fe.jpg	0	336	AOI_6	37	610
490	17638	897	457			97_144_an_fe.jpg	0	336	AOI_6	37	610
491	17669	929	458			97_144_an_fe.jpg	0	336	AOI_6	37	610
492	17700	878	400			97_144_an_fe.jpg	0	336	AOI_6	37	610
493	17730	867	395			97_144_an_fe.jpg	0	336	AOI_6	37	610
494	17762	875	384			97_144_an_fe.jpg	0	336	AOI_6	37	610
495	17794	869	399			97_144_an_fe.jpg	0	336	AOI_6	37	610
496	17827	888	376			97_144_an_fe.jpg	0	336	AOI_6	37	610
497	17859	876	381			97_144_an_fe.jpg	0	336	AOI_6	37	610
498	17891	616	458			97_144_an_fe.jpg	0	335	AOI_5	38	224
499	17923	496	487			97_144_an_fe.jpg	0	335	AOI_5	38	224
500	17955	483	486			97_144_an_fe.jpg	0	335	AOI_5	38	224
501	17987	503	482			97_144_an_fe.jpg	0	335	AOI_5	38	224
502	18020	484	490			97_144_an_fe.jpg	0	335	AOI_5	38	224
503	18051	481	483			97_144_an_fe.jpg	0	335	AOI_5	38	224
504	18083	485	544			97_144_an_fe.jpg	0	335	AOI_5	38	224
505	18115	517	565			97_144_an_fe.jpg	0	335	AOI_5	39	192
506	18155	473	556			97_144_an_fe.jpg	0	335	AOI_5	39	192
507	18182	472	557			97_144_an_fe.jpg	0	335	AOI_5	39	192
508	18212	548	584			97_144_an_fe.jpg	0	335	AOI_5	39	192
509	18244	0	0			97_144_an_fe.jpg	0	335	AOI_5	39	192
510	18273	645	568			97_144_an_fe.jpg	0	335	AOI_5	39	192
511	18307	460	468			97_144_an_fe.jpg	0	335	AOI_5	40	421
512	18336	458	459			97_144_an_fe.jpg	0	335	AOI_5	40	421
513	18364	469	455			97_144_an_fe.jpg	0	335	AOI_5	40	421
514	18397	459	461			97_144_an_fe.jpg	0	335	AOI_5	40	421
515	18430	459	456			97_144_an_fe.jpg	0	335	AOI_5	40	421
516	18464	444	465			97_144_an_fe.jpg	0	335	AOI_5	40	421
517	18496	439	451			97_144_an_fe.jpg	0	335	AOI_5	40	421
518	18529	563	433			97_144_an_fe.jpg	0	335	AOI_5	40	421
519	18561	517	427			97_144_an_fe.jpg	0	335	AOI_5	40	421
520	18592	453	429			97_144_an_fe.jpg	0	335	AOI_5	40	421
521	18623	445	434			97_144_an_fe.jpg	0	335	AOI_5	40	421
522	18655	432	438			97_144_an_fe.jpg	0	335	AOI_5	40	421
523	18687	488	425			97_144_an_fe.jpg	0	335	AOI_5	40	421
524	18727	791	384			97_144_an_fe.jpg	0	336	AOI_6	41	190
525	18755	933	456			97_144_an_fe.jpg	0	336	AOI_6	41	190
526	18787	942	388			97_144_an_fe.jpg	0	336	AOI_6	41	190
527	18819	959	517			97_144_an_fe.jpg	0	336	AOI_6	41	190
528	18858	897	399			97_144_an_fe.jpg	0	336	AOI_6	41	190
529	18885	918	393			97_144_an_fe.jpg	0	336	AOI_6	41	190
530	18917	930	406			97_144_an_fe.jpg	0	336	AOI_6	42	194
531	18951	881	401			97_144_an_fe.jpg	0	336	AOI_6	42	194
532	18988	855	411			97_144_an_fe.jpg	0	336	AOI_6	42	194
533	19015	855	411			97_144_an_fe.jpg	0	336	AOI_6	42	194
534	19046	878	401			97_144_an_fe.jpg	0	336	AOI_6	42	194
535	19079	873	393			97_144_an_fe.jpg	0	336	AOI_6	42	194
536	19111	933	499			97_144_an_fe.jpg	0	336	AOI_6	43	599
537	19144	935	507			97_144_an_fe.jpg	0	336	AOI_6	43	599
538	19175	944	514			97_144_an_fe.jpg	0	336	AOI_6	43	599
539	19211	933	525			97_144_an_fe.jpg	0	336	AOI_6	43	599
540	19248	933	525			97_144_an_fe.jpg	0	336	AOI_6	43	599
541	19277	923	520			97_144_an_fe.jpg	0	336	AOI_6	43	599
542	19308	941	513			97_144_an_fe.jpg	0	336	AOI_6	43	599
543	19350	938	499			97_144_an_fe.jpg	0	336	AOI_6	43	599
544	19386	938	499			97_144_an_fe.jpg	0	336	AOI_6	43	599
545	19414	919	524			97_144_an_fe.jpg	0	336	AOI_6	43	599
	19415			ImageEnd	16
	19434			ImageStart	8
546	19445	936	514			Fix.jpg	0	0	Content	43	599
547	19481	921	531			Fix.jpg	0	0	Content	43	599
548	19518	921	531			Fix.jpg	0	0	Content	43	599
549	19547	923	586			Fix.jpg	0	0	Content	43	599
550	19579	934	511			Fix.jpg	0	0	Content	43	599
551	19608	948	512			Fix.jpg	0	0	Content	43	599
552	19645	941	528			Fix.jpg	0	0	Content	43	599
553	19681	941	528			Fix.jpg	0	0	Content	43	599
554	19710	891	501			Fix.jpg	0	0	Content	44	1221
555	19741	723	379			Fix.jpg	0	0	Content	44	1221
556	19773	718	385			Fix.jpg	0	0	Content	44	1221
557	19805	721	384			Fix.jpg	0	0	Content	44	1221
558	19837	728	398			Fix.jpg	0	0	Content	44	1221
559	19869	730	371			Fix.jpg	0	0	Content	44	1221
560	19901	739	389			Fix.jpg	0	0	Content	44	1221
	19929			ImageEnd	16
561	19933	725	387			No media	0	0	Content	44	1221
562	19965	753	378			No media	0	0	Content	44	1221
563	19997	668	397			No media	0	0	Content	44	1221
564	20028	689	386			No media	0	0	Content	44	1221
565	20067	696	393			No media	0	0	Content	44	1221
566	20093	697	406			No media	0	0	Content	44	1221
567	20123	723	389			No media	0	0	Content	44	1221
568	20155	731	373			No media	0	0	Content	44	1221
569	20186	740	382			No media	0	0	Content	44	1221
570	20216	705	383			No media	0	0	Content	44	1221
571	20252	697	402			No media	0	0	Content	44	1221
572	20282	716	391			No media	0	0	Content	44	1221
573	20313	759	479			No media	0	0	Content	44	1221
574	20345	713	368			No media	0	0	Content	44	1221
575	20375	812	590			No media	0	0	Content	44	1221
576	20406	691	401			No media	0	0	Content	44	1221
577	20443	706	397			No media	0	0	Content	44	1221
578	20474	699	399			No media	0	0	Content	44	1221
579	20506	751	377			No media	0	0	Content	44	1221
580	20538	707	404			No media	0	0	Content	44	1221
581	20579	693	397			No media	0	0	Content	44	1221
582	20605	693	397			No media	0	0	Content	44	1221
583	20636	700	401			No media	0	0	Content	44	1221
584	20669	709	386			No media	0	0	Content	44	1221
585	20700	698	401			No media	0	0	Content	44	1221
586	20732	702	392			No media	0	0	Content	44	1221
587	20765	709	391			No media	0	0	Content	44	1221
588	20797	699	382			No media	0	0	Content	44	1221
589	20829	739	362			No media	0	0	Content	44	1221
590	20862	694	395			No media	0	0	Content	44	1221
591	20902	702	392			No media	0	0	Content	44	1221
592	20931	702	403			No media	0	0	Content	45	222
593	20962	786	482			No media	0	0	Content	45	222
594	20996	702	387			No media	0	0	Content	45	222
595	21026	748	422			No media	0	0	Content	45	222
596	21059	735	437			No media	0	0	Content	45	222
597	21089	802	498			No media	0	0	Content	45	222
598	21122	726	374			No media	0	0	Content	45	222
599	21153	0	0			No media	0	0	Content
600	21194	0	0			No media	0	0	Content
601	21237	0	0			No media	0	0	Content
602	21278	0	0			No media	0	0	Content
603	21321	0	0			No media	0	0	Content
604	21369	660	354			No media	0	0	Content	46	589
605	21421	661	354			No media	0	0	Content	46	589
606	21453	657	330			No media	0	0	Content	46	589
607	21492	663	327			No media	0	0	Content	46	589
608	21521	621	336			No media	0	0	Content	46	589
609	21557	621	333			No media	0	0	Content	46	589
610	21593	661	339			No media	0	0	Content	46	589
611	21631	661	339			No media	0	0	Content	46	589
612	21659	676	336			No media	0	0	Content	46	589
613	21691	661	331			No media	0	0	Content	46	589
614	21724	657	336			No media	0	0	Content	46	589
615	21757	653	332			No media	0	0	Content	46	589
616	21790	657	335			No media	0	0	Content	46	589
617	21823	683	328			No media	0	0	Content	46	589
618	21856	643	339			No media	0	0	Content	46	589
619	21889	659	332			No media	0	0	Content	46	589
620	21930	669	337			No media	0	0	Content	46	589
621	21958	691	358			No media	0	0	Content	47	783
622	21991	739	351			No media	0	0	Content	47	783
623	22026	745	366			No media	0	0	Content	47	783
624	22059	746	361			No media	0	0	Content	47	783
625	22092	751	374			No media	0	0	Content	47	783
626	22126	761	367			No media	0	0	Content	47	783
627	22159	757	363			No media	0	0	Content	47	783
628	22192	739	372			No media	0	0	Content	47	783
629	22225	750	369			No media	0	0	Content	47	783
630	22259	758	361			No media	0	0	Content	47	783
631	22293	746	367			No media	0	0	Content	47	783
632	22326	753	369			No media	0	0	Content	47	783
633	22359	753	368			No media	0	0	Content	47	783
634	22393	742	370			No media	0	0	Content	47	783
635	22427	788	364			No media	0	0	Content	47	783
636	22460	740	365			No media	0	0	Content	47	783
637	22502	754	370			No media	0	0	Content	47	783
638	22531	751	372			No media	0	0	Content	47	783
639	22566	783	366			No media	0	0	Content	47	783
640	22602	746	374			No media	0	0	Content	47	783
641	22644	741	367			No media	0	0	Content	47	783
642	22673	774	371			No media	0	0	Content	47	783
643	22706	793	360			No media	0	0	Content	47	783
644	22741	621	565			No media	0	0	Content	48	284
645	22788	500	739			No media	0	0	Content	48	284
646	22817	422	729			No media	0	0	Content	48	284
647	22846	456	733			No media	0	0	Content	48	284
648	22880	441	735			No media	0	0	Content	48	284
649	22923	412	735			No media	0	0	Content	48	284
650	22964	421	726			No media	0	0	Content	48	284
651	22991	421	726			No media	0	0	Content	48	284
652	23025	339	789			No media	0	0	Content	49	748
653	23060	344	792			No media	0	0	Content	49	748
654	23094	340	798			No media	0	0	Content	49	748
655	23127	340	807			No media	0	0	Content	49	748
656	23160	327	815			No media	0	0	Content	49	748
657	23194	325	813			No media	0	0	Content	49	748
658	23228	327	793			No media	0	0	Content	49	748
659	23262	321	791			No media	0	0	Content	49	748
660	23295	316	806			No media	0	0	Content	49	748
661	23329	323	802			No media	0	0	Content	49	748
662	23363	324	807			No media	0	0	Content	49	748
663	23397	332	810			No media	0	0	Content	49	748
664	23430	315	811			No media	0	0	Content	49	748
665	23465	324	793			No media	0	0	Content	49	748
666	23499	330	802			No media	0	0	Content	49	748
667	23533	315	800			No media	0	0	Content	49	748
668	23567	317	807			No media	0	0	Content	49	748
669	23602	331	805			No media	0	0	Content	49	748
670	23635	329	794			No media	0	0	Content	49	748
671	23670	325	808			No media	0	0	Content	49	748
672	23704	320	816			No media	0	0	Content	49	748
673	23739	108	702			No media	0	0	Content	49	748
674	23773	-389	528			No media	0	0	Content	50	360
675	23808	-863	411			No media	0	0	Content	50	360
676	23842	-1012	383			No media	0	0	Content	50	360
677	23890	-1003	387			No media	0	0	Content	50	360
678	23930	-996	385			No media	0	0	Content	50	360
679	23974	-978	390			No media	0	0	Content	50	360
680	24018	-978	390			No media	0	0	Content	50	360
681	24053	-986	366			No media	0	0	Content	50	360
682	24097	-987	393			No media	0	0	Content	50	360
683	24134	-981	380			No media	0	0	Content	51	252
684	24172	-981	380			No media	0	0	Content	51	252
685	24228	-664	405			No media	0	0	Content	51	252
686	24283	-573	378			No media	0	0	Content	51	252
687	24314	-693	400			No media	0	0	Content	51	252
688	24355	-693	400			No media	0	0	Content	51	252
689	24386	0	0			No media	0	0	Content
690	24419	0	0			No media	0	0	Content
691	24456	0	0			No media	0	0	Content
692	24499	0	0			No media	0	0	Content
693	24546	0	0			No media	0	0	Content
694	24598	0	0			No media	0	0	Content
695	24650	0	0			No media	0	0	Content
696	24702	0	0			No media	0	0	Content
697	24754	0	0			No media	0	0	Content
	24805			ImageStart	8
698	24806	0	0			10_008_neu_an.jpg	0	9	AOI_3
699	24839	0	0			10_008_neu_an.jpg	0	9	AOI_3
700	24873	0	0			10_008_neu_an.jpg	0	9	AOI_3
701	24925	0	0			10_008_neu_an.jpg	0	9	AOI_3
702	24977	0	0			10_008_neu_an.jpg	0	9	AOI_3
703	25029	0	0			10_008_neu_an.jpg	0	9	AOI_3
704	25062	0	0			10_008_neu_an.jpg	0	9	AOI_3
705	25096	0	0			10_008_neu_an.jpg	0	9	AOI_3
706	25148	0	0			10_008_neu_an.jpg	0	9	AOI_3
707	25200	0	0			10_008_neu_an.jpg	0	9	AOI_3
708	25252	0	0			10_008_neu_an.jpg	0	9	AOI_3
709	25285	0	0			10_008_neu_an.jpg	0	9	AOI_3
710	25319	0	0			10_008_neu_an.jpg	0	9	AOI_3
711	25371	0	0			10_008_neu_an.jpg	0	9	AOI_3
712	25423	0	0			10_008_neu_an.jpg	0	9	AOI_3
713	25475	0	0			10_008_neu_an.jpg	0	9	AOI_3
714	25513	673	429			10_008_neu_an.jpg	0	8	AOI_1	52	259
715	25554	673	429			10_008_neu_an.jpg	0	8	AOI_1	52	259
716	25593	871	450			10_008_neu_an.jpg	0	8	AOI_1	52	259
717	25626	871	438			10_008_neu_an.jpg	0	8	AOI_1	52	259
718	25662	864	437			10_008_neu_an.jpg	0	8	AOI_1	52	259
719	25699	886	450			10_008_neu_an.jpg	0	8	AOI_1	52	259
720	25736	878	451			10_008_neu_an.jpg	0	8	AOI_1	52	259
721	25772	489	416			10_008_neu_an.jpg	0	9	AOI_3	53	426
722	25807	439	442			10_008_neu_an.jpg	0	9	AOI_3	53	426
723	25843	474	429			10_008_neu_an.jpg	0	9	AOI_3	53	426
724	25886	470	429			10_008_neu_an.jpg	0	9	AOI_3	53	426
725	25918	440	443			10_008_neu_an.jpg	0	9	AOI_3	53	426
726	25949	439	429			10_008_neu_an.jpg	0	9	AOI_3	53	426
727	25991	460	465			10_008_neu_an.jpg	0	9	AOI_3	53	426
728	26029	455	474			10_008_neu_an.jpg	0	9	AOI_3	53	426
729	26059	458	470			10_008_neu_an.jpg	0	9	AOI_3	53	426
730	26091	455	470			10_008_neu_an.jpg	0	9	AOI_3	53	426
731	26126	454	488			10_008_neu_an.jpg	0	9	AOI_3	53	426
732	26161	469	473			10_008_neu_an.jpg	0	9	AOI_3	53	426
733	26197	620	429			10_008_neu_an.jpg	0	8	AOI_1	54	278
734	26232	916	402			10_008_neu_an.jpg	0	8	AOI_1	54	278
735	26267	912	419			10_008_neu_an.jpg	0	8	AOI_1	54	278
736	26302	907	415			10_008_neu_an.jpg	0	8	AOI_1	54	278
737	26337	904	416			10_008_neu_an.jpg	0	8	AOI_1	54	278
738	26371	908	418			10_008_neu_an.jpg	0	8	AOI_1	54	278
739	26405	898	419			10_008_neu_an.jpg	0	8	AOI_1	54	278
740	26440	905	421			10_008_neu_an.jpg	0	8	AOI_1	54	278
741	26475	895	464			10_008_neu_an.jpg	0	8	AOI_1	55	381
742	26509	879	472			10_008_neu_an.jpg	0	8	AOI_1	55	381
743	26544	879	478			10_008_neu_an.jpg	0	8	AOI_1	55	381
744	26579	740	460			10_008_neu_an.jpg	0	8	AOI_1	55	381
745	26614	882	467			10_008_neu_an.jpg	0	8	AOI_1	55	381
746	26646	894	519			10_008_neu_an.jpg	0	8	AOI_1	55	381
747	26683	898	517			10_008_neu_an.jpg	0	8	AOI_1	55	381
748	26717	910	510			10_008_neu_an.jpg	0	8	AOI_1	55	381
749	26752	903	521			10_008_neu_an.jpg	0	8	AOI_1	55	381
750	26787	906	518			10_008_neu_an.jpg	0	8	AOI_1	55	381
751	26822	900	501			10_008_neu_an.jpg	0	8	AOI_1	55	381
752	26856	758	469			10_008_neu_an.jpg	0	9	AOI_3	56	282
753	26890	493	435			10_008_neu_an.jpg	0	9	AOI_3	56	282
754	26924	491	433			10_008_neu_an.jpg	0	9	AOI_3	56	282
755	26959	500	437			10_008_neu_an.jpg	0	9	AOI_3	56	282
756	26994	504	433			10_008_neu_an.jpg	0	9	AOI_3	56	282
757	27030	510	429			10_008_neu_an.jpg	0	9	AOI_3	56	282
758	27066	500	422			10_008_neu_an.jpg	0	9	AOI_3	56	282
759	27102	497	431			10_008_neu_an.jpg	0	9	AOI_3	56	282
760	27138	466	412			10_008_neu_an.jpg	0	9	AOI_3	57	398
761	27173	450	409			10_008_neu_an.jpg	0	9	AOI_3	57	398
762	27208	465	399			10_008_neu_an.jpg	0	9	AOI_3	57	398
763	27243	457	396			10_008_neu_an.jpg	0	9	AOI_3	57	398
764	27277	434	387			10_008_neu_an.jpg	0	9	AOI_3	57	398
765	27311	397	372			10_008_neu_an.jpg	0	9	AOI_3	57	398
766	27346	430	370			10_008_neu_an.jpg	0	9	AOI_3	57	398
767	27380	428	367			10_008_neu_an.jpg	0	9	AOI_3	57	398
768	27423	438	375			10_008_neu_an.jpg	0	9	AOI_3	57	398
769	27467	437	385			10_008_neu_an.jpg	0	9	AOI_3	57	398
770	27501	436	392			10_008_neu_an.jpg	0	9	AOI_3	57	398
771	27535	432	391			10_008_neu_an.jpg	0	9	AOI_3	58	666
772	27569	459	560			10_008_neu_an.jpg	0	9	AOI_3	58	666
773	27613	466	554			10_008_neu_an.jpg	0	9	AOI_3	58	666
774	27647	474	565			10_008_neu_an.jpg	0	9	AOI_3	58	666
775	27681	469	545			10_008_neu_an.jpg	0	9	AOI_3	58	666
776	27715	468	565			10_008_neu_an.jpg	0	9	AOI_3	58	666
777	27750	431	580			10_008_neu_an.jpg	0	9	AOI_3	58	666
	27776			ImageEnd	16
778	27783	419	566			No media	0	0	Content	58	666
779	27815	428	586			No media	0	0	Content	58	666
780	27851	414	578			No media	0	0	Content	58	666
781	27885	433	583			No media	0	0	Content	58	666
	27908			ImageStart	8
782	27917	450	592			Fix.jpg	0	0	Content	58	666
783	27953	459	570			Fix.jpg	0	0	Content	58	666
784	27988	468	584			Fix.jpg	0	0	Content	58	666
785	28024	467	582			Fix.jpg	0	0	Content	58	666
786	28059	476	573			Fix.jpg	0	0	Content	58	666
787	28095	446	577			Fix.jpg	0	0	Content	58	666
788	28131	444	580			Fix.jpg	0	0	Content	58	666
789	28167	422	563			Fix.jpg	0	0	Content	58	666
790	28202	599	416			Fix.jpg	0	0	Content	59	214
791	28235	618	388			Fix.jpg	0	0	Content	59	214
792	28269	639	400			Fix.jpg	0	0	Content	59	214
793	28305	627	454			Fix.jpg	0	0	Content	59	214
794	28343	641	418			Fix.jpg	0	0	Content	59	214
	28371			ImageEnd	16
795	28384	649	407			No media	0	0	Content	59	214
	28387			ImageStart	8
796	28416	678	386			63_114_an_neu.jpg	0	0	Content	60	255
797	28447	642	371			63_114_an_neu.jpg	0	0	Content	60	255
798	28481	572	419			63_114_an_neu.jpg	0	0	Content	60	255
799	28514	632	349			63_114_an_neu.jpg	0	0	Content	60	255
800	28545	710	356			63_114_an_neu.jpg	0	0	Content	60	255
801	28577	691	337			63_114_an_neu.jpg	0	0	Content	60	255
802	28624	703	383			63_114_an_neu.jpg	0	0	Content	60	255
803	28670	771	387			63_114_an_neu.jpg	0	262	AOI_47	61	392
804	28708	867	407			63_114_an_neu.jpg	0	262	AOI_47	61	392
805	28738	855	394			63_114_an_neu.jpg	0	262	AOI_47	61	392
806	28769	829	425			63_114_an_neu.jpg	0	262	AOI_47	61	392
807	28803	863	381			63_114_an_neu.jpg	0	262	AOI_47	61	392
808	28839	855	405			63_114_an_neu.jpg	0	262	AOI_47	61	392
809	28870	902	447			63_114_an_neu.jpg	0	262	AOI_47	61	392
810	28900	879	444			63_114_an_neu.jpg	0	262	AOI_47	61	392
811	28934	881	438			63_114_an_neu.jpg	0	262	AOI_47	61	392
812	28965	886	432			63_114_an_neu.jpg	0	262	AOI_47	61	392
813	28998	876	450			63_114_an_neu.jpg	0	262	AOI_47	61	392
814	29030	887	453			63_114_an_neu.jpg	0	262	AOI_47	61	392
815	29062	826	462			63_114_an_neu.jpg	0	261	AOI_45	62	313
816	29100	423	472			63_114_an_neu.jpg	0	261	AOI_45	62	313
817	29132	445	466			63_114_an_neu.jpg	0	261	AOI_45	62	313
818	29163	466	460			63_114_an_neu.jpg	0	261	AOI_45	62	313
819	29204	440	470			63_114_an_neu.jpg	0	261	AOI_45	62	313
820	29237	450	472			63_114_an_neu.jpg	0	261	AOI_45	62	313
821	29272	441	457			63_114_an_neu.jpg	0	261	AOI_45	62	313
822	29306	451	477			63_114_an_neu.jpg	0	261	AOI_45	62	313
823	29341	465	482			63_114_an_neu.jpg	0	261	AOI_45	62	313
824	29375	394	485			63_114_an_neu.jpg	0	261	AOI_45	63	455
825	29410	400	511			63_114_an_neu.jpg	0	261	AOI_45	63	455
826	29442	391	546			63_114_an_neu.jpg	0	261	AOI_45	63	455
827	29473	407	465			63_114_an_neu.jpg	0	261	AOI_45	63	455
828	29503	396	509			63_114_an_neu.jpg	0	261	AOI_45	63	455
829	29536	387	517			63_114_an_neu.jpg	0	261	AOI_45	63	455
830	29567	361	527			63_114_an_neu.jpg	0	261	AOI_45	63	455
831	29598	407	512			63_114_an_neu.jpg	0	261	AOI_45	63	455
832	29628	378	508			63_114_an_neu.jpg	0	261	AOI_45	63	455
833	29668	441	526			63_114_an_neu.jpg	0	261	AOI_45	63	455
834	29697	456	527			63_114_an_neu.jpg	0	261	AOI_45	63	455
835	29729	407	539			63_114_an_neu.jpg	0	261	AOI_45	63	455
836	29763	393	515			63_114_an_neu.jpg	0	261	AOI_45	63	455
837	29798	430	561			63_114_an_neu.jpg	0	261	AOI_45	63	455
838	29831	425	511			63_114_an_neu.jpg	0	261	AOI_45	64	526
839	29868	463	425			63_114_an_neu.jpg	0	261	AOI_45	64	526
840	29898	443	421			63_114_an_neu.jpg	0	261	AOI_45	64	526
841	29929	429	418			63_114_an_neu.jpg	0	261	AOI_45	64	526
842	29964	393	438			63_114_an_neu.jpg	0	261	AOI_45	64	526
843	29997	453	423			63_114_an_neu.jpg	0	261	AOI_45	64	526
844	30028	396	464			63_114_an_neu.jpg	0	261	AOI_45	64	526
845	30061	378	437			63_114_an_neu.jpg	0	261	AOI_45	64	526
846	30093	437	410			63_114_an_neu.jpg	0	261	AOI_45	64	526
847	30124	450	410			63_114_an_neu.jpg	0	261	AOI_45	64	526
848	30164	532	510			63_114_an_neu.jpg	0	261	AOI_45	64	526
849	30196	502	440			63_114_an_neu.jpg	0	261	AOI_45	64	526
850	30245	515	447			63_114_an_neu.jpg	0	261	AOI_45	64	526
851	30293	461	421			63_114_an_neu.jpg	0	261	AOI_45	64	526
852	30322	489	415			63_114_an_neu.jpg	0	261	AOI_45	64	526
853	30357	792	362			63_114_an_neu.jpg	0	262	AOI_47	65	405
854	30394	889	390			63_114_an_neu.jpg	0	262	AOI_47	65	405
855	30432	891	393			63_114_an_neu.jpg	0	262	AOI_47	65	405
856	30465	879	379			63_114_an_neu.jpg	0	262	AOI_47	65	405
857	30495	864	363			63_114_an_neu.jpg	0	262	AOI_47	65	405
858	30528	844	337			63_114_an_neu.jpg	0	262	AOI_47	65	405
859	30561	888	393			63_114_an_neu.jpg	0	262	AOI_47	65	405
860	30593	873	385			63_114_an_neu.jpg	0	262	AOI_47	65	405
861	30634	890	389			63_114_an_neu.jpg	0	262	AOI_47	65	405
862	30666	881	371			63_114_an_neu.jpg	0	262	AOI_47	65	405
863	30698	876	381			63_114_an_neu.jpg	0	262	AOI_47	65	405
864	30730	880	376			63_114_an_neu.jpg	0	262	AOI_47	65	405
865	30762	890	443			63_114_an_neu.jpg	0	262	AOI_47	66	1353
866	30796	873	432			63_114_an_neu.jpg	0	262	AOI_47	66	1353
867	30829	858	400			63_114_an_neu.jpg	0	262	AOI_47	66	1353
868	30860	870	449			63_114_an_neu.jpg	0	262	AOI_47	66	1353
869	30893	887	456			63_114_an_neu.jpg	0	262	AOI_47	66	1353
870	30926	876	444			63_114_an_neu.jpg	0	262	AOI_47	66	1353
871	30959	881	440			63_114_an_neu.jpg	0	262	AOI_47	66	1353
872	30991	874	433			63_114_an_neu.jpg	0	262	AOI_47	66	1353
873	31024	890	442			63_114_an_neu.jpg	0	262	AOI_47	66	1353
874	31057	869	431			63_114_an_neu.jpg	0	262	AOI_47	66	1353
875	31089	893	466			63_114_an_neu.jpg	0	262	AOI_47	66	1353
876	31122	854	450			63_114_an_neu.jpg	0	262	AOI_47	66	1353
877	31158	812	422			63_114_an_neu.jpg	0	262	AOI_47	66	1353
878	31191	839	438			63_114_an_neu.jpg	0	262	AOI_47	66	1353
879	31223	826	424			63_114_an_neu.jpg	0	262	AOI_47	66	1353
880	31255	896	470			63_114_an_neu.jpg	0	262	AOI_47	66	1353
881	31288	815	452			63_114_an_neu.jpg	0	262	AOI_47	66	1353
882	31330	892	474			63_114_an_neu.jpg	0	262	AOI_47	66	1353
883	31362	885	470			63_114_an_neu.jpg	0	262	AOI_47	66	1353
	31381			ImageEnd	16
884	31396	873	455			No media	0	0	Content	66	1353
885	31430	884	456			No media	0	0	Content	66	1353
886	31464	880	470			No media	0	0	Content	66	1353
887	31498	880	458			No media	0	0	Content	66	1353
888	31531	877	464			No media	0	0	Content	66	1353
889	31565	873	465			No media	0	0	Content	66	1353
890	31599	836	477			No media	0	0	Content	66	1353
891	31632	860	450			No media	0	0	Content	66	1353
892	31671	881	457			No media	0	0	Content	66	1353
893	31704	860	467			No media	0	0	Content	66	1353
894	31733	872	471			No media	0	0	Content	66	1353
	31738			ImageStart	8
895	31767	859	456			Fix.jpg	0	0	Content	66	1353
896	31800	866	447			Fix.jpg	0	0	Content	66	1353
897	31833	873	455			Fix.jpg	0	0	Content	66	1353
898	31867	869	446			Fix.jpg	0	0	Content	66	1353
899	31945	803	413			Fix.jpg	0	0	Content	66	1353
900	31986	864	455			Fix.jpg	0	0	Content	66	1353
901	32115	711	398			Fix.jpg	0	0	Content	67	383
902	32180	711	398			Fix.jpg	0	0	Content	67	383
903	32220	675	399			Fix.jpg	0	0	Content	67	383
	32238			ImageEnd	16
904	32275	689	398			No media	0	0	Content	67	383
905	32308	683	393			No media	0	0	Content	67	383
906	32345	679	403			No media	0	0	Content	67	383
907	32498	679	393			No media	0	0	Content	68	458
908	32626	805	468			No media	0	0	Content	68	458
909	32676	805	468			No media	0	0	Content	68	458
910	32728	814	470			No media	0	0	Content	68	458
911	32778	664	388			No media	0	0	Content	68	458
912	32824	732	371			No media	0	0	Content	68	458
913	32849	732	371			No media	0	0	Content	68	458
914	32886	651	418			No media	0	0	Content	68	458
915	32922	771	440			No media	0	0	Content	68	458
916	32956	920	688			No media	0	0	Content	69	385
917	33010	935	702			No media	0	0	Content	69	385
918	33035	935	702			No media	0	0	Content	69	385
919	33068	908	719			No media	0	0	Content	69	385
920	33103	910	711			No media	0	0	Content	69	385
921	33141	943	708			No media	0	0	Content	69	385
922	33175	931	715			No media	0	0	Content	69	385
923	33208	916	723			No media	0	0	Content	69	385
924	33239	912	714			No media	0	0	Content	69	385
925	33273	942	723			No media	0	0	Content	69	385
926	33307	931	716			No media	0	0	Content	69	385
927	33341	765	607			No media	0	0	Content	70	2064
928	33375	749	483			No media	0	0	Content	70	2064
929	33414	734	479			No media	0	0	Content	70	2064
930	33446	684	498			No media	0	0	Content	70	2064
931	33478	725	461			No media	0	0	Content	70	2064
932	33517	740	484			No media	0	0	Content	70	2064
933	33551	667	498			No media	0	0	Content	70	2064
934	33583	715	464			No media	0	0	Content	70	2064
935	33624	735	484			No media	0	0	Content	70	2064
936	33657	679	490			No media	0	0	Content	70	2064
937	33688	693	510			No media	0	0	Content	70	2064
938	33722	727	478			No media	0	0	Content	70	2064
939	33762	720	471			No media	0	0	Content	70	2064
940	33796	706	491			No media	0	0	Content	70	2064
941	33828	705	487			No media	0	0	Content	70	2064
942	33868	725	476			No media	0	0	Content	70	2064
943	33905	729	469			No media	0	0	Content	70	2064
944	33938	696	493			No media	0	0	Content	70	2064
945	33970	702	490			No media	0	0	Content	70	2064
946	34010	741	471			No media	0	0	Content	70	2064
947	34049	738	480			No media	0	0	Content	70	2064
948	34081	696	496			No media	0	0	Content	70	2064
949	34112	703	498			No media	0	0	Content	70	2064
950	34152	736	479			No media	0	0	Content	70	2064
951	34189	733	478			No media	0	0	Content	70	2064
952	34222	739	464			No media	0	0	Content	70	2064
953	34254	742	467			No media	0	0	Content	70	2064
954	34288	708	483			No media	0	0	Content	70	2064
955	34324	706	488			No media	0	0	Content	70	2064
956	34357	691	467			No media	0	0	Content	70	2064
957	34398	740	470			No media	0	0	Content	70	2064
958	34428	694	489			No media	0	0	Content	70	2064
959	34461	703	472			No media	0	0	Content	70	2064
960	34500	727	469			No media	0	0	Content	70	2064
961	34534	683	482			No media	0	0	Content	70	2064
962	34564	648	469			No media	0	0	Content	70	2064
963	34604	734	467			No media	0	0	Content	70	2064
964	34638	702	471			No media	0	0	Content	70	2064
965	34669	700	476			No media	0	0	Content	70	2064
966	34703	712	477			No media	0	0	Content	70	2064
967	34737	710	474			No media	0	0	Content	70	2064
968	34771	709	467			No media	0	0	Content	70	2064
969	34805	661	458			No media	0	0	Content	70	2064
970	34839	724	467			No media	0	0	Content	70	2064
971	34873	704	470			No media	0	0	Content	70	2064
972	34909	686	476			No media	0	0	Content	70	2064
973	34944	688	467			No media	0	0	Content	70	2064
974	34978	700	484			No media	0	0	Content	70	2064
975	35014	690	470			No media	0	0	Content	70	2064
976	35048	689	471			No media	0	0	Content	70	2064
977	35083	711	470			No media	0	0	Content	70	2064
978	35124	732	481			No media	0	0	Content	70	2064
979	35158	675	474			No media	0	0	Content	70	2064
980	35190	681	479			No media	0	0	Content	70	2064
981	35225	695	479			No media	0	0	Content	70	2064
982	35266	728	489			No media	0	0	Content	70	2064
983	35298	689	497			No media	0	0	Content	70	2064
	35310			ImageStart	8
984	35331	678	475			167_175_neu_fe.jpg	0	156	AOI_30	70	2064
985	35372	728	478			167_175_neu_fe.jpg	0	156	AOI_30	70	2064
986	35406	702	500			167_175_neu_fe.jpg	0	156	AOI_30	71	251
987	35438	766	453			167_175_neu_fe.jpg	0	156	AOI_30	71	251
988	35478	744	453			167_175_neu_fe.jpg	0	156	AOI_30	71	251
989	35515	748	461			167_175_neu_fe.jpg	0	156	AOI_30	71	251
990	35547	753	463			167_175_neu_fe.jpg	0	156	AOI_30	71	251
991	35584	751	464			167_175_neu_fe.jpg	0	156	AOI_30	71	251
992	35620	751	459			167_175_neu_fe.jpg	0	156	AOI_30	71	251
993	35657	819	461			167_175_neu_fe.jpg	0	156	AOI_30	72	447
994	35693	868	470			167_175_neu_fe.jpg	0	156	AOI_30	72	447
995	35728	866	477			167_175_neu_fe.jpg	0	156	AOI_30	72	447
996	35764	863	476			167_175_neu_fe.jpg	0	156	AOI_30	72	447
997	35799	845	461			167_175_neu_fe.jpg	0	156	AOI_30	72	447
998	35832	907	511			167_175_neu_fe.jpg	0	156	AOI_30	72	447
999	35865	920	500			167_175_neu_fe.jpg	0	156	AOI_30	72	447
1000	35900	908	518			167_175_neu_fe.jpg	0	156	AOI_30	72	447
1001	35935	905	503			167_175_neu_fe.jpg	0	156	AOI_30	72	447
1002	35970	911	507			167_175_neu_fe.jpg	0	156	AOI_30	72	447
1003	36003	922	509			167_175_neu_fe.jpg	0	156	AOI_30	72	447
1004	36038	905	507			167_175_neu_fe.jpg	0	156	AOI_30	72	447
1005	36072	911	520			167_175_neu_fe.jpg	0	156	AOI_30	72	447
1006	36104	615	474			167_175_neu_fe.jpg	0	155	AOI_31	73	419
1007	36138	495	457			167_175_neu_fe.jpg	0	155	AOI_31	73	419
1008	36172	492	463			167_175_neu_fe.jpg	0	155	AOI_31	73	419
1009	36207	497	482			167_175_neu_fe.jpg	0	155	AOI_31	73	419
1010	36243	496	457			167_175_neu_fe.jpg	0	155	AOI_31	73	419
1011	36277	491	469			167_175_neu_fe.jpg	0	155	AOI_31	73	419
1012	36311	505	465			167_175_neu_fe.jpg	0	155	AOI_31	73	419
1013	36346	482	389			167_175_neu_fe.jpg	0	155	AOI_31	73	419
1014	36380	453	421			167_175_neu_fe.jpg	0	155	AOI_31	73	419
1015	36421	443	441			167_175_neu_fe.jpg	0	155	AOI_31	73	419
1016	36454	474	419			167_175_neu_fe.jpg	0	155	AOI_31	73	419
1017	36490	469	420			167_175_neu_fe.jpg	0	155	AOI_31	73	419
1018	36523	638	372			167_175_neu_fe.jpg	0	156	AOI_30	74	554
1019	36555	888	375			167_175_neu_fe.jpg	0	156	AOI_30	74	554
1020	36590	877	383			167_175_neu_fe.jpg	0	156	AOI_30	74	554
1021	36625	873	383			167_175_neu_fe.jpg	0	156	AOI_30	74	554
1022	36659	886	398			167_175_neu_fe.jpg	0	156	AOI_30	74	554
1023	36694	882	396			167_175_neu_fe.jpg	0	156	AOI_30	74	554
1024	36729	890	389			167_175_neu_fe.jpg	0	156	AOI_30	74	554
1025	36764	886	390			167_175_neu_fe.jpg	0	156	AOI_30	74	554
1026	36798	882	384			167_175_neu_fe.jpg	0	156	AOI_30	74	554
1027	36834	880	402			167_175_neu_fe.jpg	0	156	AOI_30	74	554
1028	36869	881	414			167_175_neu_fe.jpg	0	156	AOI_30	74	554
1029	36904	878	405			167_175_neu_fe.jpg	0	156	AOI_30	74	554
1030	36937	887	405			167_175_neu_fe.jpg	0	156	AOI_30	74	554
1031	36973	880	408			167_175_neu_fe.jpg	0	156	AOI_30	74	554
1032	37008	871	412			167_175_neu_fe.jpg	0	156	AOI_30	74	554
1033	37043	874	409			167_175_neu_fe.jpg	0	156	AOI_30	74	554
1034	37077	914	328			167_175_neu_fe.jpg	0	156	AOI_30	75	208
1035	37112	923	296			167_175_neu_fe.jpg	0	156	AOI_30	75	208
1036	37146	931	309			167_175_neu_fe.jpg	0	156	AOI_30	75	208
1037	37183	936	293			167_175_neu_fe.jpg	0	156	AOI_30	75	208
1038	37217	929	298			167_175_neu_fe.jpg	0	156	AOI_30	75	208
1039	37252	881	300			167_175_neu_fe.jpg	0	156	AOI_30	75	208
1040	37286	568	265			167_175_neu_fe.jpg	0	155	AOI_31	76	366
1041	37320	513	308			167_175_neu_fe.jpg	0	155	AOI_31	76	366
1042	37356	486	309			167_175_neu_fe.jpg	0	155	AOI_31	76	366
1043	37396	515	271			167_175_neu_fe.jpg	0	155	AOI_31	76	366
1044	37433	523	257			167_175_neu_fe.jpg	0	155	AOI_31	76	366
1045	37466	512	293			167_175_neu_fe.jpg	0	155	AOI_31	76	366
1046	37500	516	287			167_175_neu_fe.jpg	0	155	AOI_31	76	366
1047	37536	511	263			167_175_neu_fe.jpg	0	155	AOI_31	76	366
1048	37572	486	310			167_175_neu_fe.jpg	0	155	AOI_31	76	366
1049	37610	530	287			167_175_neu_fe.jpg	0	155	AOI_31	76	366
1050	37652	504	289			167_175_neu_fe.jpg	0	155	AOI_31	77	397
1051	37687	506	332			167_175_neu_fe.jpg	0	155	AOI_31	77	397
1052	37719	469	302			167_175_neu_fe.jpg	0	155	AOI_31	77	397
1053	37761	471	297			167_175_neu_fe.jpg	0	155	AOI_31	77	397
1054	37796	477	298			167_175_neu_fe.jpg	0	155	AOI_31	77	397
1055	37830	479	302			167_175_neu_fe.jpg	0	155	AOI_31	77	397
1056	37865	479	289			167_175_neu_fe.jpg	0	155	AOI_31	77	397
1057	37901	459	308			167_175_neu_fe.jpg	0	155	AOI_31	77	397
1058	37937	460	294			167_175_neu_fe.jpg	0	155	AOI_31	77	397
1059	37973	435	310			167_175_neu_fe.jpg	0	155	AOI_31	77	397
1060	38007	462	303			167_175_neu_fe.jpg	0	155	AOI_31	77	397
1061	38048	454	424			167_175_neu_fe.jpg	0	155	AOI_31	78	211
1062	38082	473	424			167_175_neu_fe.jpg	0	155	AOI_31	78	211
1063	38113	481	425			167_175_neu_fe.jpg	0	155	AOI_31	78	211
1064	38149	473	417			167_175_neu_fe.jpg	0	155	AOI_31	78	211
1065	38186	477	428			167_175_neu_fe.jpg	0	155	AOI_31	78	211
1066	38220	469	435			167_175_neu_fe.jpg	0	155	AOI_31	78	211
1067	38259	463	478			167_175_neu_fe.jpg	0	155	AOI_31	79	747
	38275			ImageEnd	16
1068	38295	447	490			No media	0	0	Content	79	747
1069	38332	455	480			No media	0	0	Content	79	747
1070	38368	453	479			No media	0	0	Content	79	747
1071	38404	445	501			No media	0	0	Content	79	747
1072	38440	455	494			No media	0	0	Content	79	747
1073	38482	463	502			No media	0	0	Content	79	747
1074	38515	467	505			No media	0	0	Content	79	747
1075	38548	477	489			No media	0	0	Content	79	747
1076	38584	466	503			No media	0	0	Content	79	747
1077	38620	424	526			No media	0	0	Content	79	747
1078	38656	453	502			No media	0	0	Content	79	747
1079	38697	463	502			No media	0	0	Content	79	747
1080	38729	461	490			No media	0	0	Content	79	747
1081	38763	427	496			No media	0	0	Content	79	747
1082	38797	455	499			No media	0	0	Content	79	747
1083	38832	465	490			No media	0	0	Content	79	747
1084	38866	461	493			No media	0	0	Content	79	747
1085	38902	451	486			No media	0	0	Content	79	747
	38914			ImageStart	8
1086	38936	424	480			Fix.jpg	0	0	Content	79	747
1087	38971	475	489			Fix.jpg	0	0	Content	79	747
1088	39006	819	642			Fix.jpg	0	0	Content	80	217
1089	39042	920	678			Fix.jpg	0	0	Content	80	217
1090	39077	922	678			Fix.jpg	0	0	Content	80	217
1091	39112	908	691			Fix.jpg	0	0	Content	80	217
1092	39148	948	649			Fix.jpg	0	0	Content	80	217
1093	39183	919	694			Fix.jpg	0	0	Content	80	217
1094	39223	765	513			Fix.jpg	0	0	Content	81	555
1095	39257	677	399			Fix.jpg	0	0	Content	81	555
1096	39290	686	398			Fix.jpg	0	0	Content	81	555
1097	39327	687	396			Fix.jpg	0	0	Content	81	555
1098	39363	689	392			Fix.jpg	0	0	Content	81	555
1099	39399	684	400			Fix.jpg	0	0	Content	81	555
	39413			ImageEnd	16
1100	39434	671	404			No media	0	0	Content	81	555
1101	39469	689	402			No media	0	0	Content	81	555
	39495			ImageStart	8
1102	39504	676	412			61_114_an_fe.jpg	0	258	AOI_46	81	555
1103	39537	665	398			61_114_an_fe.jpg	0	258	AOI_46	81	555
1104	39570	666	401			61_114_an_fe.jpg	0	258	AOI_46	81	555
1105	39603	676	372			61_114_an_fe.jpg	0	258	AOI_46	81	555
1106	39637	615	409			61_114_an_fe.jpg	0	258	AOI_46	81	555
1107	39673	685	371			61_114_an_fe.jpg	0	258	AOI_46	81	555
1108	39712	690	393			61_114_an_fe.jpg	0	258	AOI_46	81	555
1109	39746	689	368			61_114_an_fe.jpg	0	258	AOI_46	81	555
1110	39778	807	373			61_114_an_fe.jpg	0	258	AOI_46	82	275
1111	39813	843	398			61_114_an_fe.jpg	0	258	AOI_46	82	275
1112	39848	851	386			61_114_an_fe.jpg	0	258	AOI_46	82	275
1113	39882	843	380			61_114_an_fe.jpg	0	258	AOI_46	82	275
1114	39916	850	398			61_114_an_fe.jpg	0	258	AOI_46	82	275
1115	39950	852	402			61_114_an_fe.jpg	0	258	AOI_46	82	275
1116	39984	849	391			61_114_an_fe.jpg	0	258	AOI_46	82	275
1117	40019	847	397			61_114_an_fe.jpg	0	258	AOI_46	82	275
1118	40053	742	426			61_114_an_fe.jpg	0	257	AOI_45	83	564
1119	40088	471	475			61_114_an_fe.jpg	0	257	AOI_45	83	564
1120	40122	466	486			61_114_an_fe.jpg	0	257	AOI_45	83	564
1121	40157	465	491			61_114_an_fe.jpg	0	257	AOI_45	83	564
1122	40191	459	479			61_114_an_fe.jpg	0	257	AOI_45	83	564
1123	40226	472	484			61_114_an_fe.jpg	0	257	AOI_45	83	564
1124	40260	454	477			61_114_an_fe.jpg	0	257	AOI_45	83	564
1125	40295	463	486			61_114_an_fe.jpg	0	257	AOI_45	83	564
1126	40330	461	475			61_114_an_fe.jpg	0	257	AOI_45	83	564
1127	40366	461	476			61_114_an_fe.jpg	0	257	AOI_45	83	564
1128	40401	447	546			61_114_an_fe.jpg	0	257	AOI_45	83	564
1129	40436	444	490			61_114_an_fe.jpg	0	257	AOI_45	83	564
1130	40479	471	468			61_114_an_fe.jpg	0	257	AOI_45	83	564
1131	40512	468	474			61_114_an_fe.jpg	0	257	AOI_45	83	564
1132	40545	461	485			61_114_an_fe.jpg	0	257	AOI_45	83	564
1133	40582	459	505			61_114_an_fe.jpg	0	257	AOI_45	83	564
1134	40616	632	470			61_114_an_fe.jpg	0	258	AOI_46	84	421
1135	40652	868	436			61_114_an_fe.jpg	0	258	AOI_46	84	421
1136	40687	876	435			61_114_an_fe.jpg	0	258	AOI_46	84	421
1137	40722	876	439			61_114_an_fe.jpg	0	258	AOI_46	84	421
1138	40757	881	431			61_114_an_fe.jpg	0	258	AOI_46	84	421
1139	40793	883	442			61_114_an_fe.jpg	0	258	AOI_46	84	421
1140	40828	864	399			61_114_an_fe.jpg	0	258	AOI_46	84	421
1141	40863	878	380			61_114_an_fe.jpg	0	258	AOI_46	84	421
1142	40898	867	375			61_114_an_fe.jpg	0	258	AOI_46	84	421
1143	40933	873	386			61_114_an_fe.jpg	0	258	AOI_46	84	421
1144	40967	872	374			61_114_an_fe.jpg	0	258	AOI_46	84	421
1145	41002	851	380			61_114_an_fe.jpg	0	258	AOI_46	84	421
1146	41037	901	468			61_114_an_fe.jpg	0	258	AOI_46	85	383
1147	41071	894	478			61_114_an_fe.jpg	0	258	AOI_46	85	383
1148	41107	893	480			61_114_an_fe.jpg	0	258	AOI_46	85	383
1149	41141	904	480			61_114_an_fe.jpg	0	258	AOI_46	85	383
1150	41175	889	492			61_114_an_fe.jpg	0	258	AOI_46	85	383
1151	41210	887	462			61_114_an_fe.jpg	0	258	AOI_46	85	383
1152	41244	893	474			61_114_an_fe.jpg	0	258	AOI_46	85	383
1153	41280	893	472			61_114_an_fe.jpg	0	258	AOI_46	85	383
1154	41315	894	472			61_114_an_fe.jpg	0	258	AOI_46	85	383
1155	41350	895	475			61_114_an_fe.jpg	0	258	AOI_46	85	383
1156	41384	897	429			61_114_an_fe.jpg	0	258	AOI_46	85	383
1157	41420	893	392			61_114_an_fe.jpg	0	258	AOI_46	86	794
1158	41455	884	396			61_114_an_fe.jpg	0	258	AOI_46	86	794
1159	41490	894	388			61_114_an_fe.jpg	0	258	AOI_46	86	794
1160	41524	890	391			61_114_an_fe.jpg	0	258	AOI_46	86	794
1161	41559	867	361			61_114_an_fe.jpg	0	258	AOI_46	86	794
1162	41594	877	358			61_114_an_fe.jpg	0	258	AOI_46	86	794
1163	41629	866	358			61_114_an_fe.jpg	0	258	AOI_46	86	794
1164	41663	867	357			61_114_an_fe.jpg	0	258	AOI_46	86	794
1165	41698	865	361			61_114_an_fe.jpg	0	258	AOI_46	86	794
1166	41732	874	352			61_114_an_fe.jpg	0	258	AOI_46	86	794
1167	41767	863	350			61_114_an_fe.jpg	0	258	AOI_46	86	794
1168	41802	849	358			61_114_an_fe.jpg	0	258	AOI_46	86	794
1169	41837	853	356			61_114_an_fe.jpg	0	258	AOI_46	86	794
1170	41870	841	347			61_114_an_fe.jpg	0	258	AOI_46	86	794
1171	41906	847	345			61_114_an_fe.jpg	0	258	AOI_46	86	794
1172	41940	861	358			61_114_an_fe.jpg	0	258	AOI_46	86	794
1173	41975	850	364			61_114_an_fe.jpg	0	258	AOI_46	86	794
1174	42009	870	343			61_114_an_fe.jpg	0	258	AOI_46	86	794
1175	42045	898	337			61_114_an_fe.jpg	0	258	AOI_46	86	794
1176	42080	856	351			61_114_an_fe.jpg	0	258	AOI_46	86	794
1177	42117	858	346			61_114_an_fe.jpg	0	258	AOI_46	86	794
1178	42148	858	348			61_114_an_fe.jpg	0	258	AOI_46	86	794
1179	42180	824	348			61_114_an_fe.jpg	0	258	AOI_46	86	794
1180	42214	582	336			61_114_an_fe.jpg	0	257	AOI_45	87	277
1181	42248	547	345			61_114_an_fe.jpg	0	257	AOI_45	87	277
1182	42282	476	345			61_114_an_fe.jpg	0	257	AOI_45	87	277
1183	42317	499	382			61_114_an_fe.jpg	0	257	AOI_45	87	277
1184	42348	525	346			61_114_an_fe.jpg	0	257	AOI_45	87	277
1185	42395	503	387			61_114_an_fe.jpg	0	257	AOI_45	87	277
1186	42422	542	334			61_114_an_fe.jpg	0	257	AOI_45	87	277
1187	42461	550	344			61_114_an_fe.jpg	0	257	AOI_45	87	277
	42486			ImageEnd	16
1188	42491	516	287			No media	0	0	Content	88	265
	42503			ImageStart	8
1189	42522	423	332			Fix.jpg	0	0	Content	88	265
1190	42560	459	333			Fix.jpg	0	0	Content	88	265
1191	42591	353	320			Fix.jpg	0	0	Content	88	265
1192	42622	446	294			Fix.jpg	0	0	Content	88	265
1193	42656	457	338			Fix.jpg	0	0	Content	88	265
1194	42692	506	318			Fix.jpg	0	0	Content	88	265
1195	42723	0	0			Fix.jpg	0	0	Content	88	265
1196	42756	499	317			Fix.jpg	0	0	Content	89	804
1197	42805	540	357			Fix.jpg	0	0	Content	89	804
1198	42856	0	0			Fix.jpg	0	0	Content	89	804
1199	42882	592	414			Fix.jpg	0	0	Content	89	804
1200	42934	0	0			Fix.jpg	0	0	Content	89	804
1201	42979	670	348			Fix.jpg	0	0	Content	89	804
	43001			ImageEnd	16
1202	43019	670	348			No media	0	0	Content	89	804
1203	43060	619	350			No media	0	0	Content	89	804
1204	43092	0	0			No media	0	0	Content	89	804
1205	43124	584	377			No media	0	0	Content	89	804
1206	43159	584	360			No media	0	0	Content	89	804
1207	43207	587	388			No media	0	0	Content	89	804
1208	43245	587	388			No media	0	0	Content	89	804
1209	43275	637	366			No media	0	0	Content	89	804
1210	43305	637	353			No media	0	0	Content	89	804
1211	43339	628	360			No media	0	0	Content	89	804
1212	43376	635	365			No media	0	0	Content	89	804
1213	43416	609	335			No media	0	0	Content	89	804
1214	43452	525	377			No media	0	0	Content	89	804
1215	43489	660	326			No media	0	0	Content	89	804
1216	43520	510	381			No media	0	0	Content	89	804
1217	43560	680	352			No media	0	0	Content	90	1603
1218	43595	680	352			No media	0	0	Content	90	1603
1219	43638	684	358			No media	0	0	Content	90	1603
1220	43684	647	377			No media	0	0	Content	90	1603
1221	43720	647	377			No media	0	0	Content	90	1603
1222	43751	577	368			No media	0	0	Content	90	1603
1223	43783	639	369			No media	0	0	Content	90	1603
1224	43833	605	342			No media	0	0	Content	90	1603
1225	43865	649	372			No media	0	0	Content	90	1603
1226	43905	652	375			No media	0	0	Content	90	1603
1227	43937	652	374			No media	0	0	Content	90	1603
1228	43970	619	395			No media	0	0	Content	90	1603
1229	44005	640	355			No media	0	0	Content	90	1603
1230	44055	650	373			No media	0	0	Content	90	1603
1231	44087	651	388			No media	0	0	Content	90	1603
1232	44119	662	336			No media	0	0	Content	90	1603
1233	44156	589	316			No media	0	0	Content	90	1603
1234	44197	652	379			No media	0	0	Content	90	1603
1235	44245	522	410			No media	0	0	Content	90	1603
1236	44274	692	340			No media	0	0	Content	90	1603
1237	44306	633	365			No media	0	0	Content	90	1603
1238	44349	605	377			No media	0	0	Content	90	1603
1239	44382	690	352			No media	0	0	Content	90	1603
1240	44424	631	384			No media	0	0	Content	90	1603
1241	44458	613	400			No media	0	0	Content	90	1603
1242	44490	590	381			No media	0	0	Content	90	1603
1243	44526	638	378			No media	0	0	Content	90	1603
1244	44558	603	388			No media	0	0	Content	90	1603
1245	44591	618	356			No media	0	0	Content	90	1603
1246	44634	670	352			No media	0	0	Content	90	1603
1247	44666	613	362			No media	0	0	Content	90	1603
1248	44708	602	406			No media	0	0	Content	90	1603
1249	44740	682	353			No media	0	0	Content	90	1603
1250	44781	681	358			No media	0	0	Content	90	1603
1251	44814	629	367			No media	0	0	Content	90	1603
1252	44859	473	427			No media	0	0	Content	90	1603
1253	44888	639	370			No media	0	0	Content	90	1603
1254	44919	640	373			No media	0	0	Content	90	1603
1255	44954	637	378			No media	0	0	Content	90	1603
1256	44990	652	383			No media	0	0	Content	90	1603
1257	45025	635	373			No media	0	0	Content	90	1603
1258	45059	463	447			No media	0	0	Content	90	1603
1259	45095	621	384			No media	0	0	Content	90	1603
1260	45128	639	374			No media	0	0	Content	90	1603
1261	45163	645	378			No media	0	0	Content	91	565
1262	45198	467	518			No media	0	0	Content	91	565
1263	45234	634	384			No media	0	0	Content	91	565
1264	45266	597	399			No media	0	0	Content	91	565
1265	45301	463	467			No media	0	0	Content	91	565
1266	45342	589	399			No media	0	0	Content	91	565
1267	45371	630	378			No media	0	0	Content	91	565
1268	45411	599	421			No media	0	0	Content	91	565
1269	45443	633	389			No media	0	0	Content	91	565
1270	45484	604	418			No media	0	0	Content	91	565
1271	45515	623	391			No media	0	0	Content	91	565
1272	45556	589	401			No media	0	0	Content	91	565
1273	45588	604	373			No media	0	0	Content	91	565
1274	45627	589	422			No media	0	0	Content	91	565
1275	45659	489	583			No media	0	0	Content	91	565
1276	45700	578	405			No media	0	0	Content	91	565
1277	45728	629	375			No media	0	0	Content	92	778
1278	45768	0	0			No media	0	0	Content	92	778
1279	45800	710	363			No media	0	0	Content	92	778
1280	45847	676	397			No media	0	0	Content	92	778
1281	45880	681	394			No media	0	0	Content	92	778
1282	45920	653	376			No media	0	0	Content	92	778
1283	45960	657	378			No media	0	0	Content	92	778
1284	45987	718	366			No media	0	0	Content	92	778
1285	46020	666	398			No media	0	0	Content	92	778
1286	46056	690	390			No media	0	0	Content	92	778
1287	46099	638	398			No media	0	0	Content	92	778
1288	46137	689	402			No media	0	0	Content	92	778
1289	46178	678	390			No media	0	0	Content	92	778
1290	46223	652	372			No media	0	0	Content	92	778
1291	46260	652	372			No media	0	0	Content	92	778
1292	46288	720	371			No media	0	0	Content	92	778
1293	46320	682	366			No media	0	0	Content	92	778
1294	46357	655	384			No media	0	0	Content	92	778
1295	46392	617	368			No media	0	0	Content	92	778
1296	46427	688	393			No media	0	0	Content	92	778
1297	46461	681	360			No media	0	0	Content	92	778
1298	46505	706	378			No media	0	0	Content	93	543
1299	46535	717	373			No media	0	0	Content	93	543
1300	46569	694	371			No media	0	0	Content	93	543
1301	46604	682	390			No media	0	0	Content	93	543
1302	46640	706	363			No media	0	0	Content	93	543
	46682			ImageStart	8
1303	46685	703	389			130_162_neu_an.jpg	0	75	AOI_13	93	543
1304	46717	733	395			130_162_neu_an.jpg	0	75	AOI_13	93	543
1305	46749	745	399			130_162_neu_an.jpg	0	75	AOI_13	93	543
1306	46795	678	380			130_162_neu_an.jpg	0	75	AOI_13	93	543
1307	46831	709	376			130_162_neu_an.jpg	0	75	AOI_13	93	543
1308	46875	739	364			130_162_neu_an.jpg	0	75	AOI_13	93	543
1309	46902	739	364			130_162_neu_an.jpg	0	75	AOI_13	93	543
1310	46934	743	371			130_162_neu_an.jpg	0	75	AOI_13	93	543
1311	46968	734	386			130_162_neu_an.jpg	0	75	AOI_13	93	543
1312	47003	686	355			130_162_neu_an.jpg	0	75	AOI_13	93	543
1313	47048	848	404			130_162_neu_an.jpg	0	75	AOI_13	94	378
1314	47076	868	412			130_162_neu_an.jpg	0	75	AOI_13	94	378
1315	47109	828	450			130_162_neu_an.jpg	0	75	AOI_13	94	378
1316	47144	857	421			130_162_neu_an.jpg	0	75	AOI_13	94	378
1317	47186	865	420			130_162_neu_an.jpg	0	75	AOI_13	94	378
1318	47215	881	477			130_162_neu_an.jpg	0	75	AOI_13	94	378
1319	47249	856	488			130_162_neu_an.jpg	0	75	AOI_13	94	378
1320	47284	865	506			130_162_neu_an.jpg	0	75	AOI_13	94	378
1321	47326	895	470			130_162_neu_an.jpg	0	75	AOI_13	94	378
1322	47364	895	470			130_162_neu_an.jpg	0	75	AOI_13	94	378
1323	47393	860	496			130_162_neu_an.jpg	0	75	AOI_13	94	378
1324	47425	762	469			130_162_neu_an.jpg	0	76	AOI_15	95	377
1325	47466	557	433			130_162_neu_an.jpg	0	76	AOI_15	95	377
1326	47496	511	453			130_162_neu_an.jpg	0	76	AOI_15	95	377
1327	47528	497	432			130_162_neu_an.jpg	0	76	AOI_15	95	377
1328	47563	470	511			130_162_neu_an.jpg	0	76	AOI_15	95	377
1329	47595	490	403			130_162_neu_an.jpg	0	76	AOI_15	95	377
1330	47637	480	493			130_162_neu_an.jpg	0	76	AOI_15	95	377
1331	47667	445	421			130_162_neu_an.jpg	0	76	AOI_15	95	377
1332	47709	446	427			130_162_neu_an.jpg	0	76	AOI_15	95	377
1333	47738	458	423			130_162_neu_an.jpg	0	76	AOI_15	95	377
1334	47770	421	512			130_162_neu_an.jpg	0	76	AOI_15	95	377
1335	47803	438	401			130_162_neu_an.jpg	0	76	AOI_15	96	514
1336	47841	471	380			130_162_neu_an.jpg	0	76	AOI_15	96	514
1337	47872	419	415			130_162_neu_an.jpg	0	76	AOI_15	96	514
1338	47910	436	416			130_162_neu_an.jpg	0	76	AOI_15	96	514
1339	47938	424	261			130_162_neu_an.jpg	0	76	AOI_15	96	514
1340	47970	422	282			130_162_neu_an.jpg	0	76	AOI_15	96	514
1341	48009	421	395			130_162_neu_an.jpg	0	76	AOI_15	96	514
1342	48050	465	370			130_162_neu_an.jpg	0	76	AOI_15	96	514
1343	48083	0	0			130_162_neu_an.jpg	0	76	AOI_15	96	514
1344	48125	447	466			130_162_neu_an.jpg	0	76	AOI_15	96	514
1345	48159	447	466			130_162_neu_an.jpg	0	76	AOI_15	96	514
1346	48221	476	364			130_162_neu_an.jpg	0	76	AOI_15	96	514
1347	48251	447	372			130_162_neu_an.jpg	0	76	AOI_15	96	514
1348	48289	514	378			130_162_neu_an.jpg	0	76	AOI_15	96	514
1349	48317	0	0			130_162_neu_an.jpg	0	76	AOI_15	97	237
1350	48353	490	550			130_162_neu_an.jpg	0	76	AOI_15	97	237
1351	48399	504	379			130_162_neu_an.jpg	0	76	AOI_15	97	237
1352	48455	473	466			130_162_neu_an.jpg	0	76	AOI_15	97	237
1353	48492	473	466			130_162_neu_an.jpg	0	76	AOI_15	97	237
1354	48521	464	486			130_162_neu_an.jpg	0	76	AOI_15	97	237
1355	48554	427	401			130_162_neu_an.jpg	0	76	AOI_15	98	314
1356	48586	460	362			130_162_neu_an.jpg	0	76	AOI_15	98	314
1357	48620	410	464			130_162_neu_an.jpg	0	76	AOI_15	98	314
1358	48660	428	410			130_162_neu_an.jpg	0	76	AOI_15	98	314
1359	48692	444	421			130_162_neu_an.jpg	0	76	AOI_15	98	314
1360	48722	436	418			130_162_neu_an.jpg	0	76	AOI_15	98	314
1361	48754	417	442			130_162_neu_an.jpg	0	76	AOI_15	98	314
1362	48787	438	454			130_162_neu_an.jpg	0	76	AOI_15	98	314
1363	48830	439	451			130_162_neu_an.jpg	0	76	AOI_15	98	314
1364	48868	439	451			130_162_neu_an.jpg	0	76	AOI_15	99	688
1365	48896	433	591			130_162_neu_an.jpg	0	76	AOI_15	99	688
1366	48930	437	614			130_162_neu_an.jpg	0	76	AOI_15	99	688
1367	48963	413	614			130_162_neu_an.jpg	0	76	AOI_15	99	688
1368	48995	398	538			130_162_neu_an.jpg	0	76	AOI_15	99	688
1369	49037	404	600			130_162_neu_an.jpg	0	76	AOI_15	99	688
1370	49067	406	573			130_162_neu_an.jpg	0	76	AOI_15	99	688
1371	49110	409	559			130_162_neu_an.jpg	0	76	AOI_15	99	688
1372	49139	389	564			130_162_neu_an.jpg	0	76	AOI_15	99	688
1373	49171	403	571			130_162_neu_an.jpg	0	76	AOI_15	99	688
1374	49206	422	581			130_162_neu_an.jpg	0	76	AOI_15	99	688
1375	49239	431	650			130_162_neu_an.jpg	0	76	AOI_15	99	688
1376	49272	442	570			130_162_neu_an.jpg	0	76	AOI_15	99	688
1377	49314	425	627			130_162_neu_an.jpg	0	76	AOI_15	99	688
1378	49346	443	589			130_162_neu_an.jpg	0	76	AOI_15	99	688
1379	49390	437	597			130_162_neu_an.jpg	0	76	AOI_15	99	688
1380	49420	452	599			130_162_neu_an.jpg	0	76	AOI_15	99	688
1381	49452	448	573			130_162_neu_an.jpg	0	76	AOI_15	99	688
1382	49486	442	574			130_162_neu_an.jpg	0	76	AOI_15	99	688
1383	49520	0	0			130_162_neu_an.jpg	0	76	AOI_15	99	688
1384	49555	366	692			130_162_neu_an.jpg	0	76	AOI_15	100	512
1385	49590	350	641			130_162_neu_an.jpg	0	76	AOI_15	100	512
1386	49635	0	0			130_162_neu_an.jpg	0	76	AOI_15	100	512
1387	49662	338	620			130_162_neu_an.jpg	0	76	AOI_15	100	512
	49663			ImageEnd	16
	49699			ImageStart	8
1388	49702	337	620			Fix.jpg	0	0	Content	100	512
1389	49735	370	708			Fix.jpg	0	0	Content	100	512
1390	49765	360	706			Fix.jpg	0	0	Content	100	512
1391	49804	330	639			Fix.jpg	0	0	Content	100	512
1392	49840	330	639			Fix.jpg	0	0	Content	100	512
1393	49869	353	614			Fix.jpg	0	0	Content	100	512
1394	49902	368	667			Fix.jpg	0	0	Content	100	512
1395	49936	364	669			Fix.jpg	0	0	Content	100	512
1396	49972	334	637			Fix.jpg	0	0	Content	100	512
1397	50008	334	637			Fix.jpg	0	0	Content	100	512
1398	50037	317	594			Fix.jpg	0	0	Content	100	512
1399	50068	522	544			Fix.jpg	0	0	Content	101	425
1400	50101	603	459			Fix.jpg	0	0	Content	101	425
1401	50134	588	467			Fix.jpg	0	0	Content	101	425
1402	50175	584	459			Fix.jpg	0	0	Content	101	425
	50208			ImageEnd	16
1403	50215	597	429			No media	0	0	Content	101	425
	50226			ImageStart	8
1404	50256	597	429			33_069_ha_neu.jpg	0	195	AOI_36	101	425
1405	50282	611	432			33_069_ha_neu.jpg	0	195	AOI_36	101	425
1406	50315	0	0			33_069_ha_neu.jpg	0	195	AOI_36	101	425
1407	50348	571	479			33_069_ha_neu.jpg	0	195	AOI_36	101	425
1408	50385	589	415			33_069_ha_neu.jpg	0	195	AOI_36	101	425
1409	50435	613	432			33_069_ha_neu.jpg	0	195	AOI_36	101	425
1410	50461	613	432			33_069_ha_neu.jpg	0	195	AOI_36	101	425
1411	50493	563	493			33_069_ha_neu.jpg	0	195	AOI_36	102	651
1412	50527	428	522			33_069_ha_neu.jpg	0	195	AOI_36	102	651
1413	50568	433	495			33_069_ha_neu.jpg	0	195	AOI_36	102	651
1414	50595	432	495			33_069_ha_neu.jpg	0	195	AOI_36	102	651
1415	50626	444	549			33_069_ha_neu.jpg	0	195	AOI_36	102	651
1416	50659	415	557			33_069_ha_neu.jpg	0	195	AOI_36	102	651
1417	50701	463	492			33_069_ha_neu.jpg	0	195	AOI_36	102	651
1418	50739	466	503			33_069_ha_neu.jpg	0	195	AOI_36	102	651
1419	50768	448	491			33_069_ha_neu.jpg	0	195	AOI_36	102	651
1420	50799	416	525			33_069_ha_neu.jpg	0	195	AOI_36	102	651
1421	50834	409	504			33_069_ha_neu.jpg	0	195	AOI_36	102	651
1422	50866	414	542			33_069_ha_neu.jpg	0	195	AOI_36	102	651
1423	50898	395	490			33_069_ha_neu.jpg	0	195	AOI_36	102	651
1424	50934	439	506			33_069_ha_neu.jpg	0	195	AOI_36	102	651
1425	50961	441	480			33_069_ha_neu.jpg	0	195	AOI_36	102	651
1426	50993	416	460			33_069_ha_neu.jpg	0	195	AOI_36	102	651
1427	51026	434	526			33_069_ha_neu.jpg	0	195	AOI_36	102	651
1428	51060	439	524			33_069_ha_neu.jpg	0	195	AOI_36	102	651
1429	51104	455	472			33_069_ha_neu.jpg	0	195	AOI_36	102	651
1430	51144	674	452			33_069_ha_neu.jpg	0	196	AOI_35	103	395
1431	51171	674	452			33_069_ha_neu.jpg	0	196	AOI_35	103	395
1432	51204	886	419			33_069_ha_neu.jpg	0	196	AOI_35	103	395
1433	51239	873	452			33_069_ha_neu.jpg	0	196	AOI_35	103	395
1434	51271	876	430			33_069_ha_neu.jpg	0	196	AOI_35	103	395
1435	51313	898	414			33_069_ha_neu.jpg	0	196	AOI_35	103	395
1436	51339	898	414			33_069_ha_neu.jpg	0	196	AOI_35	103	395
1437	51372	904	422			33_069_ha_neu.jpg	0	196	AOI_35	103	395
1438	51408	854	424			33_069_ha_neu.jpg	0	196	AOI_35	103	395
1439	51441	854	438			33_069_ha_neu.jpg	0	196	AOI_35	103	395
1440	51474	877	455			33_069_ha_neu.jpg	0	196	AOI_35	103	395
1441	51506	855	436			33_069_ha_neu.jpg	0	196	AOI_35	103	395
1442	51539	590	453			33_069_ha_neu.jpg	0	195	AOI_36	104	427
1443	51571	438	456			33_069_ha_neu.jpg	0	195	AOI_36	104	427
1444	51613	458	477			33_069_ha_neu.jpg	0	195	AOI_36	104	427
1445	51651	482	465			33_069_ha_neu.jpg	0	195	AOI_36	104	427
1446	51699	490	470			33_069_ha_neu.jpg	0	195	AOI_36	104	427
1447	51755	493	473			33_069_ha_neu.jpg	0	195	AOI_36	104	427
1448	51809	482	468			33_069_ha_neu.jpg	0	195	AOI_36	104	427
1449	51865	462	473			33_069_ha_neu.jpg	0	195	AOI_36	104	427
1450	51911	465	470			33_069_ha_neu.jpg	0	195	AOI_36	104	427
1451	51966	466	463			33_069_ha_neu.jpg	0	195	AOI_36	105	391
1452	52026	443	490			33_069_ha_neu.jpg	0	195	AOI_36	105	391
1453	52084	452	507			33_069_ha_neu.jpg	0	195	AOI_36	105	391
1454	52141	461	505			33_069_ha_neu.jpg	0	195	AOI_36	105	391
1455	52200	459	516			33_069_ha_neu.jpg	0	195	AOI_36	105	391
1456	52255	454	514			33_069_ha_neu.jpg	0	195	AOI_36	105	391
1457	52312	444	502			33_069_ha_neu.jpg	0	195	AOI_36	105	391
1458	52357	678	470			33_069_ha_neu.jpg	0	196	AOI_35	106	960
1459	52413	875	425			33_069_ha_neu.jpg	0	196	AOI_35	106	960
1460	52472	880	530			33_069_ha_neu.jpg	0	196	AOI_35	106	960
1461	52530	879	429			33_069_ha_neu.jpg	0	196	AOI_35	106	960
1462	52589	861	424			33_069_ha_neu.jpg	0	196	AOI_35	106	960
1463	52773	856	406			33_069_ha_neu.jpg	0	196	AOI_35	106	960
1464	52847	847	405			33_069_ha_neu.jpg	0	196	AOI_35	106	960
1465	52928	884	497			33_069_ha_neu.jpg	0	196	AOI_35	106	960
1466	52981	893	503			33_069_ha_neu.jpg	0	196	AOI_35	106	960
1467	53083	899	497			33_069_ha_neu.jpg	0	196	AOI_35	106	960
1468	53208	899	496			33_069_ha_neu.jpg	0	196	AOI_35	106	960
	53219			ImageEnd	16
1469	53318	511	446			No media	0	0	Content	107	656
1470	53411	508	455			No media	0	0	Content	107	656
1471	53457	518	453			No media	0	0	Content	107	656
1472	53488	518	453			No media	0	0	Content	107	656
1473	53517	514	454			No media	0	0	Content	107	656
1474	53550	509	442			No media	0	0	Content	107	656
1475	53582	519	452			No media	0	0	Content	107	656
1476	53615	519	452			No media	0	0	Content	107	656
1477	53647	522	453			No media	0	0	Content	107	656
1478	53680	512	460			No media	0	0	Content	107	656
1479	53713	521	443			No media	0	0	Content	107	656
	53732			ImageStart	8
1480	53745	514	456			Fix.jpg	0	0	Content	107	656
1481	53778	516	456			Fix.jpg	0	0	Content	107	656
1482	53810	501	450			Fix.jpg	0	0	Content	107	656
1483	53843	513	441			Fix.jpg	0	0	Content	107	656
1484	53875	513	454			Fix.jpg	0	0	Content	107	656
1485	53909	520	449			Fix.jpg	0	0	Content	107	656
1486	53941	515	451			Fix.jpg	0	0	Content	107	656
1487	53974	596	435			Fix.jpg	0	0	Content	108	372
1488	54007	663	395			Fix.jpg	0	0	Content	108	372
1489	54041	660	398			Fix.jpg	0	0	Content	108	372
1490	54074	656	410			Fix.jpg	0	0	Content	108	372
1491	54110	668	404			Fix.jpg	0	0	Content	108	372
1492	54144	662	410			Fix.jpg	0	0	Content	108	372
1493	54178	667	411			Fix.jpg	0	0	Content	108	372
1494	54213	681	400			Fix.jpg	0	0	Content	108	372
	54232			ImageEnd	16
	54247			ImageStart	8
1495	54248	689	401			138_163_fe_neu.jpg	0	92	AOI_22	108	372
1496	54281	690	390			138_163_fe_neu.jpg	0	92	AOI_22	108	372
1497	54314	687	397			138_163_fe_neu.jpg	0	92	AOI_22	108	372
1498	54345	0	0			138_163_fe_neu.jpg	0	92	AOI_22
1499	54378	0	0			138_163_fe_neu.jpg	0	92	AOI_22
1500	54412	0	0			138_163_fe_neu.jpg	0	92	AOI_22
1501	54456	0	0			138_163_fe_neu.jpg	0	92	AOI_22
1502	54503	0	0			138_163_fe_neu.jpg	0	92	AOI_22
1503	54555	710	388			138_163_fe_neu.jpg	0	91	AOI_23	109	241
1504	54607	0	0			138_163_fe_neu.jpg	0	91	AOI_23	109	241
1505	54637	858	396			138_163_fe_neu.jpg	0	91	AOI_23	109	241
1506	54669	858	396			138_163_fe_neu.jpg	0	91	AOI_23	109	241
1507	54701	865	393			138_163_fe_neu.jpg	0	91	AOI_23	109	241
1508	54731	861	388			138_163_fe_neu.jpg	0	91	AOI_23	109	241
1509	54763	785	408			138_163_fe_neu.jpg	0	91	AOI_23	109	241
1510	54796	491	391			138_163_fe_neu.jpg	0	92	AOI_22	110	417
1511	54828	473	391			138_163_fe_neu.jpg	0	92	AOI_22	110	417
1512	54860	464	397			138_163_fe_neu.jpg	0	92	AOI_22	110	417
1513	54892	486	402			138_163_fe_neu.jpg	0	92	AOI_22	110	417
1514	54924	481	401			138_163_fe_neu.jpg	0	92	AOI_22	110	417
1515	54956	476	398			138_163_fe_neu.jpg	0	92	AOI_22	110	417
1516	54988	473	396			138_163_fe_neu.jpg	0	92	AOI_22	110	417
1517	55020	470	397			138_163_fe_neu.jpg	0	92	AOI_22	110	417
1518	55052	450	370			138_163_fe_neu.jpg	0	92	AOI_22	110	417
1519	55084	453	360			138_163_fe_neu.jpg	0	92	AOI_22	110	417
1520	55116	449	361			138_163_fe_neu.jpg	0	92	AOI_22	110	417
1521	55147	436	375			138_163_fe_neu.jpg	0	92	AOI_22	110	417
1522	55181	457	370			138_163_fe_neu.jpg	0	92	AOI_22	110	417
1523	55213	453	476			138_163_fe_neu.jpg	0	92	AOI_22	111	691
1524	55245	458	480			138_163_fe_neu.jpg	0	92	AOI_22	111	691
1525	55276	451	487			138_163_fe_neu.jpg	0	92	AOI_22	111	691
1526	55308	462	476			138_163_fe_neu.jpg	0	92	AOI_22	111	691
1527	55339	457	470			138_163_fe_neu.jpg	0	92	AOI_22	111	691
1528	55370	475	484			138_163_fe_neu.jpg	0	92	AOI_22	111	691
1529	55401	456	482			138_163_fe_neu.jpg	0	92	AOI_22	111	691
1530	55432	453	476			138_163_fe_neu.jpg	0	92	AOI_22	111	691
1531	55463	464	470			138_163_fe_neu.jpg	0	92	AOI_22	111	691
1532	55494	463	476			138_163_fe_neu.jpg	0	92	AOI_22	111	691
1533	55526	455	466			138_163_fe_neu.jpg	0	92	AOI_22	111	691
1534	55558	458	473			138_163_fe_neu.jpg	0	92	AOI_22	111	691
1535	55589	469	475			138_163_fe_neu.jpg	0	92	AOI_22	111	691
1536	55620	478	466			138_163_fe_neu.jpg	0	92	AOI_22	111	691
1537	55651	468	463			138_163_fe_neu.jpg	0	92	AOI_22	111	691
1538	55683	483	460			138_163_fe_neu.jpg	0	92	AOI_22	111	691
1539	55714	476	458			138_163_fe_neu.jpg	0	92	AOI_22	111	691
1540	55745	472	460			138_163_fe_neu.jpg	0	92	AOI_22	111	691
1541	55776	470	458			138_163_fe_neu.jpg	0	92	AOI_22	111	691
1542	55809	472	458			138_163_fe_neu.jpg	0	92	AOI_22	111	691
1543	55840	473	460			138_163_fe_neu.jpg	0	92	AOI_22	111	691
1544	55872	473	456			138_163_fe_neu.jpg	0	92	AOI_22	111	691
1545	55904	464	401			138_163_fe_neu.jpg	0	92	AOI_22	112	570
1546	55936	471	390			138_163_fe_neu.jpg	0	92	AOI_22	112	570
1547	55968	483	396			138_163_fe_neu.jpg	0	92	AOI_22	112	570
1548	56000	473	390			138_163_fe_neu.jpg	0	92	AOI_22	112	570
1549	56031	480	409			138_163_fe_neu.jpg	0	92	AOI_22	112	570
1550	56063	471	401			138_163_fe_neu.jpg	0	92	AOI_22	112	570
1551	56094	459	395			138_163_fe_neu.jpg	0	92	AOI_22	112	570
1552	56126	468	402			138_163_fe_neu.jpg	0	92	AOI_22	112	570
1553	56158	477	393			138_163_fe_neu.jpg	0	92	AOI_22	112	570
1554	56190	489	394			138_163_fe_neu.jpg	0	92	AOI_22	112	570
1555	56221	465	424			138_163_fe_neu.jpg	0	92	AOI_22	112	570
1556	56253	472	426			138_163_fe_neu.jpg	0	92	AOI_22	112	570
1557	56284	444	424			138_163_fe_neu.jpg	0	92	AOI_22	112	570
1558	56316	464	425			138_163_fe_neu.jpg	0	92	AOI_22	112	570
1559	56347	445	419			138_163_fe_neu.jpg	0	92	AOI_22	112	570
1560	56379	453	420			138_163_fe_neu.jpg	0	92	AOI_22	112	570
1561	56410	459	425			138_163_fe_neu.jpg	0	92	AOI_22	112	570
1562	56442	448	429			138_163_fe_neu.jpg	0	92	AOI_22	112	570
1563	56474	617	422			138_163_fe_neu.jpg	0	91	AOI_23	113	359
1564	56506	878	408			138_163_fe_neu.jpg	0	91	AOI_23	113	359
1565	56538	884	417			138_163_fe_neu.jpg	0	91	AOI_23	113	359
1566	56570	887	417			138_163_fe_neu.jpg	0	91	AOI_23	113	359
1567	56602	888	415			138_163_fe_neu.jpg	0	91	AOI_23	113	359
1568	56634	895	423			138_163_fe_neu.jpg	0	91	AOI_23	113	359
1569	56667	884	413			138_163_fe_neu.jpg	0	91	AOI_23	113	359
1570	56701	889	427			138_163_fe_neu.jpg	0	91	AOI_23	113	359
1571	56733	883	420			138_163_fe_neu.jpg	0	91	AOI_23	113	359
1572	56767	886	418			138_163_fe_neu.jpg	0	91	AOI_23	113	359
1573	56799	887	415			138_163_fe_neu.jpg	0	91	AOI_23	113	359
1574	56833	888	425			138_163_fe_neu.jpg	0	91	AOI_23	114	564
1575	56866	893	457			138_163_fe_neu.jpg	0	91	AOI_23	114	564
1576	56899	904	453			138_163_fe_neu.jpg	0	91	AOI_23	114	564
1577	56931	906	457			138_163_fe_neu.jpg	0	91	AOI_23	114	564
1578	56965	899	458			138_163_fe_neu.jpg	0	91	AOI_23	114	564
1579	56998	891	453			138_163_fe_neu.jpg	0	91	AOI_23	114	564
1580	57031	887	454			138_163_fe_neu.jpg	0	91	AOI_23	114	564
1581	57064	903	457			138_163_fe_neu.jpg	0	91	AOI_23	114	564
1582	57096	897	451			138_163_fe_neu.jpg	0	91	AOI_23	114	564
1583	57130	894	449			138_163_fe_neu.jpg	0	91	AOI_23	114	564
1584	57164	892	449			138_163_fe_neu.jpg	0	91	AOI_23	114	564
1585	57197	889	442			138_163_fe_neu.jpg	0	91	AOI_23	114	564
1586	57230	897	467			138_163_fe_neu.jpg	0	91	AOI_23	114	564
	57255			ImageEnd	16
1587	57263	889	459			No media	0	0	Content	114	564
1588	57296	898	464			No media	0	0	Content	114	564
1589	57330	893	452			No media	0	0	Content	114	564
1590	57364	901	468			No media	0	0	Content	114	564
1591	57397	826	460			No media	0	0	Content	115	598
1592	57430	540	444			No media	0	0	Content	115	598
1593	57463	543	446			No media	0	0	Content	115	598
1594	57497	494	443			No media	0	0	Content	115	598
1595	57531	540	441			No media	0	0	Content	115	598
1596	57570	535	449			No media	0	0	Content	115	598
1597	57599	537	450			No media	0	0	Content	115	598
1598	57632	541	439			No media	0	0	Content	115	598
1599	57665	538	428			No media	0	0	Content	115	598
1600	57698	536	436			No media	0	0	Content	115	598
1601	57731	543	441			No media	0	0	Content	115	598
1602	57764	536	437			No media	0	0	Content	115	598
	57773			ImageStart	8
1603	57797	539	439			Fix.jpg	0	0	Content	115	598
1604	57829	526	439			Fix.jpg	0	0	Content	115	598
1605	57862	539	438			Fix.jpg	0	0	Content	115	598
1606	57895	537	434			Fix.jpg	0	0	Content	115	598
1607	57928	529	442			Fix.jpg	0	0	Content	115	598
1608	57962	543	446			Fix.jpg	0	0	Content	115	598
1609	57995	549	431			Fix.jpg	0	0	Content	116	1809
1610	58029	661	401			Fix.jpg	0	0	Content	116	1809
1611	58062	655	399			Fix.jpg	0	0	Content	116	1809
1612	58096	654	404			Fix.jpg	0	0	Content	116	1809
1613	58129	657	403			Fix.jpg	0	0	Content	116	1809
1614	58164	654	402			Fix.jpg	0	0	Content	116	1809
1615	58197	654	404			Fix.jpg	0	0	Content	116	1809
1616	58231	648	395			Fix.jpg	0	0	Content	116	1809
1617	58264	676	387			Fix.jpg	0	0	Content	116	1809
	58267			ImageEnd	16
1618	58295	675	390			No media	0	0	Content	116	1809
1619	58328	671	387			No media	0	0	Content	116	1809
1620	58360	679	385			No media	0	0	Content	116	1809
1621	58391	680	382			No media	0	0	Content	116	1809
1622	58425	686	386			No media	0	0	Content	116	1809
1623	58456	667	387			No media	0	0	Content	116	1809
1624	58488	672	395			No media	0	0	Content	116	1809
1625	58519	676	391			No media	0	0	Content	116	1809
1626	58552	682	402			No media	0	0	Content	116	1809
1627	58583	678	401			No media	0	0	Content	116	1809
1628	58614	679	389			No media	0	0	Content	116	1809
1629	58645	678	390			No media	0	0	Content	116	1809
1630	58677	677	391			No media	0	0	Content	116	1809
1631	58709	685	389			No media	0	0	Content	116	1809
1632	58740	676	401			No media	0	0	Content	116	1809
1633	58772	680	395			No media	0	0	Content	116	1809
1634	58805	670	391			No media	0	0	Content	116	1809
1635	58837	688	396			No media	0	0	Content	116	1809
1636	58869	676	394			No media	0	0	Content	116	1809
1637	58902	674	397			No media	0	0	Content	116	1809
1638	58934	680	382			No media	0	0	Content	116	1809
1639	58967	673	382			No media	0	0	Content	116	1809
1640	59000	680	393			No media	0	0	Content	116	1809
1641	59033	676	397			No media	0	0	Content	116	1809
1642	59066	674	387			No media	0	0	Content	116	1809
1643	59097	664	385			No media	0	0	Content	116	1809
1644	59131	665	396			No media	0	0	Content	116	1809
1645	59163	669	382			No media	0	0	Content	116	1809
1646	59196	671	387			No media	0	0	Content	116	1809
1647	59229	670	389			No media	0	0	Content	116	1809
1648	59263	664	385			No media	0	0	Content	116	1809
1649	59296	662	389			No media	0	0	Content	116	1809
1650	59330	661	388			No media	0	0	Content	116	1809
1651	59364	678	395			No media	0	0	Content	116	1809
1652	59397	669	395			No media	0	0	Content	116	1809
1653	59430	665	382			No media	0	0	Content	116	1809
1654	59463	674	387			No media	0	0	Content	116	1809
1655	59497	661	376			No media	0	0	Content	116	1809
1656	59532	673	383			No media	0	0	Content	116	1809
1657	59565	669	389			No media	0	0	Content	116	1809
1658	59598	676	387			No media	0	0	Content	116	1809
1659	59632	671	397			No media	0	0	Content	116	1809
1660	59668	674	400			No media	0	0	Content	116	1809
1661	59700	674	389			No media	0	0	Content	116	1809
1662	59736	687	402			No media	0	0	Content	116	1809
1663	59770	870	444			No media	0	0	Content	116	1809
1664	59804	0	0			No media	0	0	Content
1665	59843	0	0			No media	0	0	Content
1666	59887	0	0			No media	0	0	Content
1667	59928	0	0			No media	0	0	Content
1668	59976	0	0			No media	0	0	Content
1669	60020	975	870			No media	0	0	Content	117	345
1670	60051	975	870			No media	0	0	Content	117	345
1671	60108	988	820			No media	0	0	Content	117	345
1672	60155	1006	828			No media	0	0	Content	117	345
1673	60199	983	810			No media	0	0	Content	117	345
1674	60226	983	810			No media	0	0	Content	117	345
1675	60263	1014	831			No media	0	0	Content	117	345
1676	60301	1014	831			No media	0	0	Content	117	345
1677	60331	1002	825			No media	0	0	Content	117	345
1678	60366	0	0			No media	0	0	Content
1679	60402	0	0			No media	0	0	Content
1680	60440	0	0			No media	0	0	Content
1681	60484	0	0			No media	0	0	Content
1682	60533	0	0			No media	0	0	Content
1683	60585	0	0			No media	0	0	Content
1684	60637	0	0			No media	0	0	Content
1685	60689	0	0			No media	0	0	Content
1686	60741	0	0			No media	0	0	Content
1687	60776	251	767			No media	0	0	Content	118	352
1688	60825	247	763			No media	0	0	Content	118	352
1689	60855	247	763			No media	0	0	Content	118	352
1690	60887	250	768			No media	0	0	Content	118	352
1691	60922	247	764			No media	0	0	Content	118	352
1692	60956	262	774			No media	0	0	Content	118	352
1693	60990	252	777			No media	0	0	Content	118	352
1694	61024	246	784			No media	0	0	Content	118	352
1695	61058	260	773			No media	0	0	Content	118	352
1696	61094	269	775			No media	0	0	Content	118	352
1697	61128	719	780			No media	0	0	Content	119	249
1698	61163	1043	809			No media	0	0	Content	119	249
1699	61199	1026	810			No media	0	0	Content	119	249
1700	61233	1020	823			No media	0	0	Content	119	249
1701	61269	1032	817			No media	0	0	Content	119	249
1702	61303	1027	800			No media	0	0	Content	119	249
1703	61338	1036	815			No media	0	0	Content	119	249
1704	61377	1042	809			No media	0	0	Content	120	296
1705	61411	976	781			No media	0	0	Content	120	296
1706	61448	998	794			No media	0	0	Content	120	296
1707	61490	971	798			No media	0	0	Content	120	296
1708	61526	996	805			No media	0	0	Content	120	296
1709	61569	988	796			No media	0	0	Content	120	296
1710	61603	998	793			No media	0	0	Content	120	296
1711	61637	985	799			No media	0	0	Content	120	296
1712	61673	933	711			No media	0	0	Content	121	639
1713	61712	763	329			No media	0	0	Content	121	639
1714	61749	762	271			No media	0	0	Content	121	639
1715	61783	762	276			No media	0	0	Content	121	639
1716	61816	763	269			No media	0	0	Content	121	639
1717	61852	755	278			No media	0	0	Content	121	639
1718	61888	757	279			No media	0	0	Content	121	639
1719	61923	763	280			No media	0	0	Content	121	639
1720	61959	755	272			No media	0	0	Content	121	639
1721	61994	761	273			No media	0	0	Content	121	639
	62025			ImageStart	8
1722	62029	761	271			74_115_an_ha.jpg	0	286	AOI_52	121	639
1723	62064	757	278			74_115_an_ha.jpg	0	286	AOI_52	121	639
1724	62102	759	275			74_115_an_ha.jpg	0	286	AOI_52	121	639
1725	62136	764	273			74_115_an_ha.jpg	0	286	AOI_52	121	639
1726	62170	757	280			74_115_an_ha.jpg	0	286	AOI_52	121	639
1727	62206	763	283			74_115_an_ha.jpg	0	286	AOI_52	121	639
1728	62241	760	276			74_115_an_ha.jpg	0	286	AOI_52	121	639
1729	62277	757	281			74_115_an_ha.jpg	0	286	AOI_52	121	639
1730	62312	794	341			74_115_an_ha.jpg	0	286	AOI_52	122	380
1731	62347	870	380			74_115_an_ha.jpg	0	286	AOI_52	122	380
1732	62384	872	372			74_115_an_ha.jpg	0	286	AOI_52	122	380
1733	62417	862	373			74_115_an_ha.jpg	0	286	AOI_52	122	380
1734	62452	868	386			74_115_an_ha.jpg	0	286	AOI_52	122	380
1735	62486	886	414			74_115_an_ha.jpg	0	286	AOI_52	122	380
1736	62521	894	426			74_115_an_ha.jpg	0	286	AOI_52	122	380
1737	62555	900	428			74_115_an_ha.jpg	0	286	AOI_52	122	380
1738	62590	899	428			74_115_an_ha.jpg	0	286	AOI_52	122	380
1739	62623	891	442			74_115_an_ha.jpg	0	286	AOI_52	122	380
1740	62658	891	429			74_115_an_ha.jpg	0	286	AOI_52	122	380
1741	62692	678	440			74_115_an_ha.jpg	0	285	AOI_49	123	430
1742	62725	503	444			74_115_an_ha.jpg	0	285	AOI_49	123	430
1743	62757	488	439			74_115_an_ha.jpg	0	285	AOI_49	123	430
1744	62792	495	437			74_115_an_ha.jpg	0	285	AOI_49	123	430
1745	62826	482	439			74_115_an_ha.jpg	0	285	AOI_49	123	430
1746	62859	486	442			74_115_an_ha.jpg	0	285	AOI_49	123	430
1747	62891	493	447			74_115_an_ha.jpg	0	285	AOI_49	123	430
1748	62924	475	456			74_115_an_ha.jpg	0	285	AOI_49	123	430
1749	62957	470	448			74_115_an_ha.jpg	0	285	AOI_49	123	430
1750	62990	463	454			74_115_an_ha.jpg	0	285	AOI_49	123	430
1751	63023	479	462			74_115_an_ha.jpg	0	285	AOI_49	123	430
1752	63056	459	454			74_115_an_ha.jpg	0	285	AOI_49	123	430
1753	63088	473	446			74_115_an_ha.jpg	0	285	AOI_49	123	430
1754	63122	522	455			74_115_an_ha.jpg	0	286	AOI_52	124	742
1755	63155	850	422			74_115_an_ha.jpg	0	286	AOI_52	124	742
1756	63188	886	428			74_115_an_ha.jpg	0	286	AOI_52	124	742
1757	63221	885	426			74_115_an_ha.jpg	0	286	AOI_52	124	742
1758	63254	887	433			74_115_an_ha.jpg	0	286	AOI_52	124	742
1759	63287	878	441			74_115_an_ha.jpg	0	286	AOI_52	124	742
1760	63319	881	443			74_115_an_ha.jpg	0	286	AOI_52	124	742
1761	63352	903	452			74_115_an_ha.jpg	0	286	AOI_52	124	742
1762	63385	895	459			74_115_an_ha.jpg	0	286	AOI_52	124	742
1763	63419	908	458			74_115_an_ha.jpg	0	286	AOI_52	124	742
1764	63452	900	461			74_115_an_ha.jpg	0	286	AOI_52	124	742
1765	63485	909	464			74_115_an_ha.jpg	0	286	AOI_52	124	742
1766	63521	906	455			74_115_an_ha.jpg	0	286	AOI_52	124	742
1767	63554	903	466			74_115_an_ha.jpg	0	286	AOI_52	124	742
1768	63587	906	461			74_115_an_ha.jpg	0	286	AOI_52	124	742
1769	63623	904	459			74_115_an_ha.jpg	0	286	AOI_52	124	742
1770	63657	903	464			74_115_an_ha.jpg	0	286	AOI_52	124	742
1771	63691	907	474			74_115_an_ha.jpg	0	286	AOI_52	124	742
1772	63725	899	468			74_115_an_ha.jpg	0	286	AOI_52	124	742
1773	63763	895	463			74_115_an_ha.jpg	0	286	AOI_52	124	742
1774	63797	907	473			74_115_an_ha.jpg	0	286	AOI_52	124	742
1775	63830	905	472			74_115_an_ha.jpg	0	286	AOI_52	124	742
1776	63864	882	372			74_115_an_ha.jpg	0	286	AOI_52	125	599
1777	63899	874	358			74_115_an_ha.jpg	0	286	AOI_52	125	599
1778	63931	881	359			74_115_an_ha.jpg	0	286	AOI_52	125	599
1779	63964	876	355			74_115_an_ha.jpg	0	286	AOI_52	125	599
1780	63997	871	347			74_115_an_ha.jpg	0	286	AOI_52	125	599
1781	64030	879	350			74_115_an_ha.jpg	0	286	AOI_52	125	599
1782	64065	879	347			74_115_an_ha.jpg	0	286	AOI_52	125	599
1783	64098	876	345			74_115_an_ha.jpg	0	286	AOI_52	125	599
1784	64131	873	347			74_115_an_ha.jpg	0	286	AOI_52	125	599
1785	64164	867	351			74_115_an_ha.jpg	0	286	AOI_52	125	599
1786	64197	875	351			74_115_an_ha.jpg	0	286	AOI_52	125	599
1787	64230	875	351			74_115_an_ha.jpg	0	286	AOI_52	125	599
1788	64264	876	349			74_115_an_ha.jpg	0	286	AOI_52	125	599
1789	64297	905	340			74_115_an_ha.jpg	0	286	AOI_52	125	599
1790	64330	911	343			74_115_an_ha.jpg	0	286	AOI_52	125	599
1791	64363	909	342			74_115_an_ha.jpg	0	286	AOI_52	125	599
1792	64397	909	346			74_115_an_ha.jpg	0	286	AOI_52	125	599
1793	64430	893	345			74_115_an_ha.jpg	0	286	AOI_52	125	599
1794	64463	594	341			74_115_an_ha.jpg	0	285	AOI_49	126	235
1795	64497	506	338			74_115_an_ha.jpg	0	285	AOI_49	126	235
1796	64530	519	347			74_115_an_ha.jpg	0	285	AOI_49	126	235
1797	64563	508	338			74_115_an_ha.jpg	0	285	AOI_49	126	235
1798	64597	508	351			74_115_an_ha.jpg	0	285	AOI_49	126	235
1799	64630	506	348			74_115_an_ha.jpg	0	285	AOI_49	126	235
1800	64664	515	351			74_115_an_ha.jpg	0	285	AOI_49	126	235
1801	64698	478	372			74_115_an_ha.jpg	0	285	AOI_49	127	269
1802	64732	451	379			74_115_an_ha.jpg	0	285	AOI_49	127	269
1803	64766	450	373			74_115_an_ha.jpg	0	285	AOI_49	127	269
1804	64799	461	381			74_115_an_ha.jpg	0	285	AOI_49	127	269
1805	64833	456	383			74_115_an_ha.jpg	0	285	AOI_49	127	269
1806	64866	453	382			74_115_an_ha.jpg	0	285	AOI_49	127	269
1807	64900	457	380			74_115_an_ha.jpg	0	285	AOI_49	127	269
1808	64934	451	386			74_115_an_ha.jpg	0	285	AOI_49	127	269
1809	64967	470	435			74_115_an_ha.jpg	0	285	AOI_49	128	336
1810	65001	475	461			74_115_an_ha.jpg	0	285	AOI_49	128	336
	65007			ImageEnd	16
	65025			ImageStart	8
1811	65034	473	457			Fix.jpg	0	0	Content	128	336
1812	65068	470	455			Fix.jpg	0	0	Content	128	336
1813	65101	434	454			Fix.jpg	0	0	Content	128	336
1814	65134	466	460			Fix.jpg	0	0	Content	128	336
1815	65174	476	468			Fix.jpg	0	0	Content	128	336
1816	65203	481	461			Fix.jpg	0	0	Content	128	336
1817	65235	472	466			Fix.jpg	0	0	Content	128	336
1818	65269	464	460			Fix.jpg	0	0	Content	128	336
1819	65303	615	411			Fix.jpg	0	0	Content	129	1447
1820	65338	665	403			Fix.jpg	0	0	Content	129	1447
1821	65373	658	405			Fix.jpg	0	0	Content	129	1447
1822	65407	657	395			Fix.jpg	0	0	Content	129	1447
1823	65444	657	400			Fix.jpg	0	0	Content	129	1447
1824	65477	657	385			Fix.jpg	0	0	Content	129	1447
1825	65511	674	386			Fix.jpg	0	0	Content	129	1447
	65521			ImageEnd	16
1826	65546	691	393			No media	0	0	Content	129	1447
1827	65580	685	381			No media	0	0	Content	129	1447
1828	65614	678	380			No media	0	0	Content	129	1447
1829	65648	686	387			No media	0	0	Content	129	1447
1830	65682	677	391			No media	0	0	Content	129	1447
1831	65715	685	388			No media	0	0	Content	129	1447
1832	65748	690	390			No media	0	0	Content	129	1447
1833	65782	682	391			No media	0	0	Content	129	1447
1834	65817	678	389			No media	0	0	Content	129	1447
1835	65851	683	386			No media	0	0	Content	129	1447
1836	65885	682	387			No media	0	0	Content	129	1447
1837	65919	685	393			No media	0	0	Content	129	1447
1838	65953	682	394			No media	0	0	Content	129	1447
1839	65987	681	399			No media	0	0	Content	129	1447
1840	66021	685	393			No media	0	0	Content	129	1447
1841	66054	684	393			No media	0	0	Content	129	1447
1842	66088	686	391			No media	0	0	Content	129	1447
1843	66121	678	391			No media	0	0	Content	129	1447
1844	66156	690	394			No media	0	0	Content	129	1447
1845	66191	689	395			No media	0	0	Content	129	1447
1846	66226	687	395			No media	0	0	Content	129	1447
1847	66260	683	391			No media	0	0	Content	129	1447
1848	66295	688	379			No media	0	0	Content	129	1447
1849	66329	685	396			No media	0	0	Content	129	1447
1850	66363	687	396			No media	0	0	Content	129	1447
1851	66397	684	390			No media	0	0	Content	129	1447
1852	66432	679	384			No media	0	0	Content	129	1447
1853	66467	690	390			No media	0	0	Content	129	1447
1854	66503	680	385			No media	0	0	Content	129	1447
1855	66537	682	398			No media	0	0	Content	129	1447
1856	66572	684	389			No media	0	0	Content	129	1447
1857	66607	679	397			No media	0	0	Content	129	1447
1858	66643	683	396			No media	0	0	Content	129	1447
1859	66678	691	402			No media	0	0	Content	129	1447
1860	66714	686	392			No media	0	0	Content	129	1447
1861	66750	696	426			No media	0	0	Content	130	462
1862	66785	724	439			No media	0	0	Content	130	462
1863	66820	720	448			No media	0	0	Content	130	462
1864	66856	725	453			No media	0	0	Content	130	462
1865	66890	731	463			No media	0	0	Content	130	462
1866	66926	726	458			No media	0	0	Content	130	462
1867	66961	723	457			No media	0	0	Content	130	462
1868	66997	728	452			No media	0	0	Content	130	462
1869	67033	731	458			No media	0	0	Content	130	462
1870	67069	721	448			No media	0	0	Content	130	462
1871	67104	732	458			No media	0	0	Content	130	462
1872	67140	730	452			No media	0	0	Content	130	462
1873	67176	715	461			No media	0	0	Content	130	462
1874	67212	787	452			No media	0	0	Content	131	639
1875	67246	787	439			No media	0	0	Content	131	639
1876	67282	792	443			No media	0	0	Content	131	639
1877	67317	790	445			No media	0	0	Content	131	639
1878	67354	790	441			No media	0	0	Content	131	639
1879	67390	790	445			No media	0	0	Content	131	639
1880	67426	792	449			No media	0	0	Content	131	639
1881	67461	786	450			No media	0	0	Content	131	639
1882	67497	785	448			No media	0	0	Content	131	639
1883	67532	790	450			No media	0	0	Content	131	639
1884	67568	799	455			No media	0	0	Content	131	639
1885	67603	781	450			No media	0	0	Content	131	639
1886	67639	786	439			No media	0	0	Content	131	639
1887	67674	794	446			No media	0	0	Content	131	639
1888	67710	785	442			No media	0	0	Content	131	639
1889	67744	784	451			No media	0	0	Content	131	639
1890	67781	785	445			No media	0	0	Content	131	639
1891	67815	789	448			No media	0	0	Content	131	639
1892	67851	930	678			No media	0	0	Content	132	403
1893	67887	1012	824			No media	0	0	Content	132	403
1894	67924	1020	824			No media	0	0	Content	132	403
1895	67962	1012	825			No media	0	0	Content	132	403
1896	67998	1017	837			No media	0	0	Content	132	403
1897	68036	1030	830			No media	0	0	Content	132	403
1898	68072	1016	835			No media	0	0	Content	132	403
1899	68106	1013	826			No media	0	0	Content	132	403
1900	68144	1012	847			No media	0	0	Content	132	403
1901	68183	1009	840			No media	0	0	Content	132	403
1902	68219	1005	839			No media	0	0	Content	132	403
1903	68254	1144	993			No media	0	0	Content	133	322
1904	68293	1245	1041			No media	0	0	Content	133	322
1905	68341	1193	1033			No media	0	0	Content	133	322
1906	68376	1232	989			No media	0	0	Content	133	322
1907	68417	1201	1032			No media	0	0	Content	133	322
1908	68455	1199	1026			No media	0	0	Content	133	322
1909	68494	1199	1025			No media	0	0	Content	133	322
1910	68534	1209	745			No media	0	0	Content	133	322
1911	68576	0	0			No media	0	0	Content
1912	68618	0	0			No media	0	0	Content
1913	68658	0	0			No media	0	0	Content
1914	68699	0	0			No media	0	0	Content
1915	68743	0	0			No media	0	0	Content
1916	68792	0	0			No media	0	0	Content
1917	68843	0	0			No media	0	0	Content
1918	68882	0	0			No media	0	0	Content
1919	68951	0	0			No media	0	0	Content
1920	69003	0	0			No media	0	0	Content
1921	69055	0	0			No media	0	0	Content
1922	69093	0	0			No media	0	0	Content
1923	69134	0	0			No media	0	0	Content
1924	69182	74	990			No media	0	0	Content	134	1052
1925	69220	74	990			No media	0	0	Content	134	1052
1926	69273	36	936			No media	0	0	Content	134	1052
1927	69304	33	941			No media	0	0	Content	134	1052
1928	69353	25	934			No media	0	0	Content	134	1052
1929	69382	25	934			No media	0	0	Content	134	1052
1930	69416	23	928			No media	0	0	Content	134	1052
1931	69452	42	955			No media	0	0	Content	134	1052
1932	69488	46	951			No media	0	0	Content	134	1052
1933	69523	59	946			No media	0	0	Content	134	1052
1934	69558	56	933			No media	0	0	Content	134	1052
1935	69597	43	951			No media	0	0	Content	134	1052
1936	69632	40	975			No media	0	0	Content	134	1052
1937	69667	55	962			No media	0	0	Content	134	1052
1938	69703	38	968			No media	0	0	Content	134	1052
[truncated: 15,184 more rows]
