# Supplementary material for: Attentional Bias to Facial Expressions of Different Emotions – A Cross-Cultural Comparison of ≠Akhoe Hai||om and German Children and Adolescents
Source: Front Psychol. 2020 Apr 28;11:795. doi: 10.3389/fpsyg.2020.00795 (PMC7199105; doi:10.3389/fpsyg.2020.00795)
Supplement: Supplementary file 1 [file Data_Sheet_1.ZIP › Raw data_Germany and Namibia/Raw data Namibia/VP_29-test.tsv]

Data properties:
Recording date: 10.02.2013
Recording time: 15:37:14:153 (corresponds to time 0)
Study: NegBias_1
Subject: VP_29
Recording: VP_29
Screen resolution: 1366 x 768
Coordinate unit: Pixels
Filter settings:
Eye: Average
Validity: Normal
Fixation filter: Tobii fixation filter
Velocity threshold: 35
Distance threshold: 35
Number	Timestamp	GazePointX	GazePointY	Event	EventKey	StimuliName	StimuliID	AoiIds	AoiNames	FixationIndex	FixationDuration
0	17	273	309			No media	0	0	Content	3	445
1	60	290	259			No media	0	0	Content	3	445
2	110	282	300			No media	0	0	Content	3	445
	124			ImageStart	8
3	172	315	299			Fix.jpg	0	0	Content	3	445
4	219	315	312			Fix.jpg	0	0	Content	3	445
5	269	324	242			Fix.jpg	0	0	Content	3	445
6	312	293	321			Fix.jpg	0	0	Content	3	445
7	361	250	267			Fix.jpg	0	0	Content	3	445
8	416	200	236			Fix.jpg	0	0	Content	3	445
9	445	390	295			Fix.jpg	0	0	Content	4	598
10	475	650	355			Fix.jpg	0	0	Content	4	598
11	509	659	293			Fix.jpg	0	0	Content	4	598
12	544	631	370			Fix.jpg	0	0	Content	4	598
13	580	619	359			Fix.jpg	0	0	Content	4	598
	604			ImageEnd	16
14	613	0	0			No media	0	0	Content	4	598
15	641	711	336			No media	0	0	Content	4	598
	644			ImageStart	8
16	675	711	337			122_162_an_ha.jpg	0	58	AOI_13	4	598
17	710	814	347			122_162_an_ha.jpg	0	58	AOI_13	4	598
18	741	676	356			122_162_an_ha.jpg	0	58	AOI_13	4	598
19	777	767	352			122_162_an_ha.jpg	0	58	AOI_13	4	598
20	813	717	341			122_162_an_ha.jpg	0	58	AOI_13	4	598
21	846	652	325			122_162_an_ha.jpg	0	58	AOI_13	4	598
22	880	647	359			122_162_an_ha.jpg	0	58	AOI_13	4	598
23	916	593	313			122_162_an_ha.jpg	0	58	AOI_13	4	598
24	947	631	361			122_162_an_ha.jpg	0	58	AOI_13	4	598
25	975	642	335			122_162_an_ha.jpg	0	58	AOI_13	4	598
26	1008	677	328			122_162_an_ha.jpg	0	58	AOI_13	4	598
27	1043	622	387			122_162_an_ha.jpg	0	58	AOI_13	5	439
28	1076	485	370			122_162_an_ha.jpg	0	58	AOI_13	5	439
29	1111	484	361			122_162_an_ha.jpg	0	58	AOI_13	5	439
30	1145	498	352			122_162_an_ha.jpg	0	58	AOI_13	5	439
31	1173	489	361			122_162_an_ha.jpg	0	58	AOI_13	5	439
32	1205	450	372			122_162_an_ha.jpg	0	58	AOI_13	5	439
33	1238	474	371			122_162_an_ha.jpg	0	58	AOI_13	5	439
34	1267	474	371			122_162_an_ha.jpg	0	58	AOI_13	5	439
35	1296	483	372			122_162_an_ha.jpg	0	58	AOI_13	5	439
36	1323	506	346			122_162_an_ha.jpg	0	58	AOI_13	5	439
37	1356	452	279			122_162_an_ha.jpg	0	58	AOI_13	5	439
38	1390	488	346			122_162_an_ha.jpg	0	58	AOI_13	5	439
39	1422	488	346			122_162_an_ha.jpg	0	58	AOI_13	5	439
40	1454	493	366			122_162_an_ha.jpg	0	58	AOI_13	5	439
41	1482	810	363			122_162_an_ha.jpg	0	57	AOI_16	6	451
42	1519	906	354			122_162_an_ha.jpg	0	57	AOI_16	6	451
43	1553	897	343			122_162_an_ha.jpg	0	57	AOI_16	6	451
44	1589	911	365			122_162_an_ha.jpg	0	57	AOI_16	6	451
45	1625	874	350			122_162_an_ha.jpg	0	57	AOI_16	6	451
46	1654	878	337			122_162_an_ha.jpg	0	57	AOI_16	6	451
47	1682	893	332			122_162_an_ha.jpg	0	57	AOI_16	6	451
48	1721	851	341			122_162_an_ha.jpg	0	57	AOI_16	6	451
49	1755	838	360			122_162_an_ha.jpg	0	57	AOI_16	6	451
50	1785	891	352			122_162_an_ha.jpg	0	57	AOI_16	6	451
51	1813	886	333			122_162_an_ha.jpg	0	57	AOI_16	6	451
52	1854	874	349			122_162_an_ha.jpg	0	57	AOI_16	6	451
53	1888	796	355			122_162_an_ha.jpg	0	57	AOI_16	6	451
54	1933	588	395			122_162_an_ha.jpg	0	58	AOI_13	7	198
55	1962	449	328			122_162_an_ha.jpg	0	58	AOI_13	7	198
56	1996	412	372			122_162_an_ha.jpg	0	58	AOI_13	7	198
57	2030	449	387			122_162_an_ha.jpg	0	58	AOI_13	7	198
58	2063	446	390			122_162_an_ha.jpg	0	58	AOI_13	7	198
59	2097	460	415			122_162_an_ha.jpg	0	58	AOI_13	7	198
60	2132	435	385			122_162_an_ha.jpg	0	58	AOI_13	8	269
61	2166	537	359			122_162_an_ha.jpg	0	58	AOI_13	8	269
62	2201	528	339			122_162_an_ha.jpg	0	58	AOI_13	8	269
63	2237	523	355			122_162_an_ha.jpg	0	58	AOI_13	8	269
64	2274	445	376			122_162_an_ha.jpg	0	58	AOI_13	8	269
65	2307	461	340			122_162_an_ha.jpg	0	58	AOI_13	8	269
66	2335	464	343			122_162_an_ha.jpg	0	58	AOI_13	8	269
67	2367	474	353			122_162_an_ha.jpg	0	58	AOI_13	8	269
68	2401	508	460			122_162_an_ha.jpg	0	58	AOI_13	9	350
69	2433	481	506			122_162_an_ha.jpg	0	58	AOI_13	9	350
70	2470	500	502			122_162_an_ha.jpg	0	58	AOI_13	9	350
71	2504	454	509			122_162_an_ha.jpg	0	58	AOI_13	9	350
72	2541	436	490			122_162_an_ha.jpg	0	58	AOI_13	9	350
73	2577	738	545			122_162_an_ha.jpg	0	58	AOI_13	9	350
74	2609	504	477			122_162_an_ha.jpg	0	58	AOI_13	9	350
75	2648	484	447			122_162_an_ha.jpg	0	58	AOI_13	9	350
76	2684	444	471			122_162_an_ha.jpg	0	58	AOI_13	9	350
77	2719	495	477			122_162_an_ha.jpg	0	58	AOI_13	9	350
78	2750	517	426			122_162_an_ha.jpg	0	58	AOI_13	10	297
79	2785	499	469			122_162_an_ha.jpg	0	58	AOI_13	10	297
80	2821	447	478			122_162_an_ha.jpg	0	58	AOI_13	10	297
81	2851	422	458			122_162_an_ha.jpg	0	58	AOI_13	10	297
82	2886	459	468			122_162_an_ha.jpg	0	58	AOI_13	10	297
83	2924	459	468			122_162_an_ha.jpg	0	58	AOI_13	10	297
84	2950	483	473			122_162_an_ha.jpg	0	58	AOI_13	10	297
85	2978	509	448			122_162_an_ha.jpg	0	58	AOI_13	10	297
86	3013	460	476			122_162_an_ha.jpg	0	58	AOI_13	10	297
87	3047	417	480			122_162_an_ha.jpg	0	58	AOI_13	11	181
88	3078	425	508			122_162_an_ha.jpg	0	58	AOI_13	11	181
89	3107	441	497			122_162_an_ha.jpg	0	58	AOI_13	11	181
90	3135	422	459			122_162_an_ha.jpg	0	58	AOI_13	11	181
91	3167	448	501			122_162_an_ha.jpg	0	58	AOI_13	11	181
92	3196	448	501			122_162_an_ha.jpg	0	58	AOI_13	11	181
93	3228	420	343			122_162_an_ha.jpg	0	58	AOI_13	12	255
94	3256	463	329			122_162_an_ha.jpg	0	58	AOI_13	12	255
95	3287	474	352			122_162_an_ha.jpg	0	58	AOI_13	12	255
96	3320	441	348			122_162_an_ha.jpg	0	58	AOI_13	12	255
97	3352	471	351			122_162_an_ha.jpg	0	58	AOI_13	12	255
98	3383	423	352			122_162_an_ha.jpg	0	58	AOI_13	12	255
99	3417	442	329			122_162_an_ha.jpg	0	58	AOI_13	12	255
100	3452	423	355			122_162_an_ha.jpg	0	58	AOI_13	12	255
101	3483	505	354			122_162_an_ha.jpg	0	58	AOI_13	13	445
102	3515	504	364			122_162_an_ha.jpg	0	58	AOI_13	13	445
103	3551	542	386			122_162_an_ha.jpg	0	58	AOI_13	13	445
104	3586	552	391			122_162_an_ha.jpg	0	58	AOI_13	13	445
105	3620	477	363			122_162_an_ha.jpg	0	58	AOI_13	13	445
	3632			ImageEnd	16
106	3655	477	363			No media	0	0	Content	13	445
107	3681	467	366			No media	0	0	Content	13	445
108	3710	473	348			No media	0	0	Content	13	445
109	3742	549	341			No media	0	0	Content	13	445
110	3774	0	0			No media	0	0	Content	13	445
111	3809	0	0			No media	0	0	Content	13	445
112	3844	477	366			No media	0	0	Content	13	445
113	3889	495	371			No media	0	0	Content	13	445
114	3928	495	371			No media	0	0	Content	14	320
115	3958	487	375			No media	0	0	Content	14	320
	3966			ImageStart	8
116	3985	537	356			Fix.jpg	0	0	Content	14	320
117	4016	561	364			Fix.jpg	0	0	Content	14	320
118	4049	576	338			Fix.jpg	0	0	Content	14	320
119	4083	573	376			Fix.jpg	0	0	Content	14	320
120	4117	459	363			Fix.jpg	0	0	Content	14	320
121	4151	495	371			Fix.jpg	0	0	Content	14	320
122	4186	547	343			Fix.jpg	0	0	Content	14	320
123	4215	516	361			Fix.jpg	0	0	Content	14	320
124	4248	649	367			Fix.jpg	0	0	Content	15	640
125	4278	654	361			Fix.jpg	0	0	Content	15	640
126	4307	724	342			Fix.jpg	0	0	Content	15	640
127	4340	686	324			Fix.jpg	0	0	Content	15	640
128	4375	665	336			Fix.jpg	0	0	Content	15	640
129	4409	674	343			Fix.jpg	0	0	Content	15	640
130	4446	641	365			Fix.jpg	0	0	Content	15	640
	4464			ImageEnd	16
131	4476	641	365			No media	0	0	Content	15	640
132	4505	646	340			No media	0	0	Content	15	640
	4520			ImageStart	8
133	4534	724	325			79_115_ha_an.jpg	0	295	AOI_52	15	640
134	4566	718	336			79_115_ha_an.jpg	0	295	AOI_52	15	640
135	4604	713	316			79_115_ha_an.jpg	0	295	AOI_52	15	640
136	4637	633	375			79_115_ha_an.jpg	0	295	AOI_52	15	640
137	4667	649	349			79_115_ha_an.jpg	0	295	AOI_52	15	640
138	4697	652	352			79_115_ha_an.jpg	0	295	AOI_52	15	640
139	4726	730	337			79_115_ha_an.jpg	0	295	AOI_52	15	640
140	4756	655	335			79_115_ha_an.jpg	0	295	AOI_52	15	640
141	4788	674	268			79_115_ha_an.jpg	0	295	AOI_52	15	640
142	4821	638	338			79_115_ha_an.jpg	0	295	AOI_52	15	640
143	4854	684	352			79_115_ha_an.jpg	0	295	AOI_52	15	640
144	4888	638	305			79_115_ha_an.jpg	0	295	AOI_52	16	275
145	4918	484	340			79_115_ha_an.jpg	0	295	AOI_52	16	275
146	4951	0	0			79_115_ha_an.jpg	0	295	AOI_52	16	275
147	4982	0	0			79_115_ha_an.jpg	0	295	AOI_52	16	275
148	5016	475	346			79_115_ha_an.jpg	0	295	AOI_52	16	275
149	5056	475	346			79_115_ha_an.jpg	0	295	AOI_52	16	275
150	5115	0	0			79_115_ha_an.jpg	0	295	AOI_52	16	275
151	5163	850	345			79_115_ha_an.jpg	0	296	AOI_49	17	313
152	5203	842	341			79_115_ha_an.jpg	0	296	AOI_49	17	313
153	5231	847	351			79_115_ha_an.jpg	0	296	AOI_49	17	313
154	5262	898	328			79_115_ha_an.jpg	0	296	AOI_49	17	313
155	5291	918	324			79_115_ha_an.jpg	0	296	AOI_49	17	313
156	5324	856	345			79_115_ha_an.jpg	0	296	AOI_49	17	313
157	5354	856	345			79_115_ha_an.jpg	0	296	AOI_49	17	313
158	5385	885	324			79_115_ha_an.jpg	0	296	AOI_49	17	313
159	5412	866	331			79_115_ha_an.jpg	0	296	AOI_49	17	313
160	5444	819	353			79_115_ha_an.jpg	0	296	AOI_49	17	313
161	5476	684	334			79_115_ha_an.jpg	0	295	AOI_52	18	219
162	5503	486	301			79_115_ha_an.jpg	0	295	AOI_52	18	219
163	5536	532	336			79_115_ha_an.jpg	0	295	AOI_52	18	219
164	5570	0	0			79_115_ha_an.jpg	0	295	AOI_52	18	219
165	5604	508	312			79_115_ha_an.jpg	0	295	AOI_52	18	219
166	5641	447	381			79_115_ha_an.jpg	0	295	AOI_52	18	219
167	5668	454	370			79_115_ha_an.jpg	0	295	AOI_52	18	219
168	5695	400	191			79_115_ha_an.jpg	0	295	AOI_52	19	448
169	5727	364	278			79_115_ha_an.jpg	0	295	AOI_52	19	448
170	5767	421	315			79_115_ha_an.jpg	0	295	AOI_52	19	448
171	5804	396	283			79_115_ha_an.jpg	0	295	AOI_52	19	448
172	5836	502	130			79_115_ha_an.jpg	0	295	AOI_52	19	448
173	5867	402	150			79_115_ha_an.jpg	0	295	AOI_52	19	448
174	5903	333	282			79_115_ha_an.jpg	0	295	AOI_52	19	448
175	5939	406	312			79_115_ha_an.jpg	0	295	AOI_52	19	448
176	5972	431	334			79_115_ha_an.jpg	0	295	AOI_52	19	448
177	6003	441	329			79_115_ha_an.jpg	0	295	AOI_52	19	448
178	6033	467	342			79_115_ha_an.jpg	0	295	AOI_52	19	448
179	6065	841	274			79_115_ha_an.jpg	0	295	AOI_52	19	448
180	6101	515	321			79_115_ha_an.jpg	0	295	AOI_52	19	448
181	6143	420	330			79_115_ha_an.jpg	0	295	AOI_52	20	300
182	6176	436	354			79_115_ha_an.jpg	0	295	AOI_52	20	300
183	6206	237	111			79_115_ha_an.jpg	0	295	AOI_52	20	300
184	6235	483	350			79_115_ha_an.jpg	0	295	AOI_52	20	300
185	6271	295	237			79_115_ha_an.jpg	0	295	AOI_52	20	300
186	6309	421	325			79_115_ha_an.jpg	0	295	AOI_52	20	300
187	6343	458	299			79_115_ha_an.jpg	0	295	AOI_52	20	300
188	6374	448	326			79_115_ha_an.jpg	0	295	AOI_52	20	300
189	6410	491	345			79_115_ha_an.jpg	0	295	AOI_52	20	300
190	6443	575	349			79_115_ha_an.jpg	0	296	AOI_49	21	266
191	6477	0	0			79_115_ha_an.jpg	0	296	AOI_49	21	266
192	6512	713	345			79_115_ha_an.jpg	0	296	AOI_49	21	266
193	6547	729	327			79_115_ha_an.jpg	0	296	AOI_49	21	266
194	6578	702	330			79_115_ha_an.jpg	0	296	AOI_49	21	266
195	6605	714	305			79_115_ha_an.jpg	0	296	AOI_49	21	266
196	6638	539	272			79_115_ha_an.jpg	0	296	AOI_49	21	266
197	6674	750	258			79_115_ha_an.jpg	0	296	AOI_49	21	266
198	6709	847	358			79_115_ha_an.jpg	0	296	AOI_49	22	784
199	6742	900	342			79_115_ha_an.jpg	0	296	AOI_49	22	784
200	6773	901	338			79_115_ha_an.jpg	0	296	AOI_49	22	784
201	6805	859	347			79_115_ha_an.jpg	0	296	AOI_49	22	784
202	6841	872	291			79_115_ha_an.jpg	0	296	AOI_49	22	784
203	6871	927	338			79_115_ha_an.jpg	0	296	AOI_49	22	784
204	6911	922	314			79_115_ha_an.jpg	0	296	AOI_49	22	784
205	6948	920	314			79_115_ha_an.jpg	0	296	AOI_49	22	784
206	6978	924	318			79_115_ha_an.jpg	0	296	AOI_49	22	784
207	7009	883	333			79_115_ha_an.jpg	0	296	AOI_49	22	784
208	7038	895	315			79_115_ha_an.jpg	0	296	AOI_49	22	784
209	7071	882	332			79_115_ha_an.jpg	0	296	AOI_49	22	784
210	7102	951	199			79_115_ha_an.jpg	0	296	AOI_49	22	784
211	7131	832	268			79_115_ha_an.jpg	0	296	AOI_49	22	784
212	7162	824	366			79_115_ha_an.jpg	0	296	AOI_49	22	784
213	7195	878	327			79_115_ha_an.jpg	0	296	AOI_49	22	784
214	7228	897	340			79_115_ha_an.jpg	0	296	AOI_49	22	784
215	7259	879	314			79_115_ha_an.jpg	0	296	AOI_49	22	784
216	7290	990	297			79_115_ha_an.jpg	0	296	AOI_49	22	784
217	7321	865	305			79_115_ha_an.jpg	0	296	AOI_49	22	784
218	7353	877	324			79_115_ha_an.jpg	0	296	AOI_49	22	784
219	7384	820	384			79_115_ha_an.jpg	0	296	AOI_49	22	784
220	7425	884	311			79_115_ha_an.jpg	0	296	AOI_49	22	784
221	7461	874	324			79_115_ha_an.jpg	0	296	AOI_49	22	784
222	7493	620	346			79_115_ha_an.jpg	0	295	AOI_52	23	353
	7494			ImageEnd	16
	7511			ImageStart	8
223	7520	359	224			Fix.jpg	0	0	Content	23	353
224	7551	415	296			Fix.jpg	0	0	Content	23	353
225	7584	429	339			Fix.jpg	0	0	Content	23	353
226	7618	480	335			Fix.jpg	0	0	Content	23	353
227	7650	491	341			Fix.jpg	0	0	Content	23	353
228	7681	589	342			Fix.jpg	0	0	Content	23	353
229	7713	431	330			Fix.jpg	0	0	Content	23	353
230	7749	483	323			Fix.jpg	0	0	Content	23	353
231	7785	493	342			Fix.jpg	0	0	Content	23	353
232	7814	435	233			Fix.jpg	0	0	Content	23	353
233	7846	596	280			Fix.jpg	0	0	Content	24	515
234	7878	638	331			Fix.jpg	0	0	Content	24	515
235	7916	667	320			Fix.jpg	0	0	Content	24	515
236	7945	597	301			Fix.jpg	0	0	Content	24	515
237	7978	688	260			Fix.jpg	0	0	Content	24	515
	8009			ImageEnd	16
238	8011	578	233			No media	0	0	Content	24	515
	8029			ImageStart	8
239	8045	630	373			97_144_an_fe.jpg	0	335	AOI_5	24	515
240	8080	784	332			97_144_an_fe.jpg	0	335	AOI_5	24	515
241	8116	662	332			97_144_an_fe.jpg	0	335	AOI_5	24	515
242	8150	598	311			97_144_an_fe.jpg	0	335	AOI_5	24	515
243	8183	505	19			97_144_an_fe.jpg	0	335	AOI_5	24	515
244	8218	0	0			97_144_an_fe.jpg	0	335	AOI_5	24	515
245	8253	677	294			97_144_an_fe.jpg	0	335	AOI_5	24	515
246	8294	647	324			97_144_an_fe.jpg	0	335	AOI_5	24	515
247	8336	645	319			97_144_an_fe.jpg	0	335	AOI_5	24	515
248	8361	645	319			97_144_an_fe.jpg	0	336	AOI_6	25	439
249	8390	911	268			97_144_an_fe.jpg	0	336	AOI_6	25	439
250	8422	871	317			97_144_an_fe.jpg	0	336	AOI_6	25	439
251	8457	832	322			97_144_an_fe.jpg	0	336	AOI_6	25	439
252	8495	830	271			97_144_an_fe.jpg	0	336	AOI_6	25	439
253	8525	895	275			97_144_an_fe.jpg	0	336	AOI_6	25	439
254	8569	863	339			97_144_an_fe.jpg	0	336	AOI_6	25	439
255	8609	841	346			97_144_an_fe.jpg	0	336	AOI_6	25	439
256	8638	882	323			97_144_an_fe.jpg	0	336	AOI_6	25	439
257	8665	872	348			97_144_an_fe.jpg	0	336	AOI_6	25	439
258	8697	877	309			97_144_an_fe.jpg	0	336	AOI_6	25	439
259	8731	813	327			97_144_an_fe.jpg	0	336	AOI_6	25	439
260	8764	866	312			97_144_an_fe.jpg	0	336	AOI_6	25	439
261	8800	861	330			97_144_an_fe.jpg	0	336	AOI_6	26	236
262	8834	938	456			97_144_an_fe.jpg	0	336	AOI_6	26	236
263	8866	912	428			97_144_an_fe.jpg	0	336	AOI_6	26	236
264	8913	889	432			97_144_an_fe.jpg	0	336	AOI_6	26	236
265	8940	889	432			97_144_an_fe.jpg	0	336	AOI_6	26	236
266	8970	922	407			97_144_an_fe.jpg	0	336	AOI_6	26	236
267	9003	0	0			97_144_an_fe.jpg	0	336	AOI_6	26	236
268	9036	422	413			97_144_an_fe.jpg	0	335	AOI_5	27	232
269	9070	455	444			97_144_an_fe.jpg	0	335	AOI_5	27	232
270	9106	438	465			97_144_an_fe.jpg	0	335	AOI_5	27	232
271	9137	438	465			97_144_an_fe.jpg	0	335	AOI_5	27	232
272	9165	0	0			97_144_an_fe.jpg	0	335	AOI_5	27	232
273	9192	396	418			97_144_an_fe.jpg	0	335	AOI_5	27	232
274	9225	443	452			97_144_an_fe.jpg	0	335	AOI_5	27	232
275	9268	0	0			97_144_an_fe.jpg	0	335	AOI_5	28	353
276	9297	404	302			97_144_an_fe.jpg	0	335	AOI_5	28	353
277	9334	425	395			97_144_an_fe.jpg	0	335	AOI_5	28	353
278	9386	444	400			97_144_an_fe.jpg	0	335	AOI_5	28	353
279	9419	497	360			97_144_an_fe.jpg	0	335	AOI_5	28	353
280	9448	0	0			97_144_an_fe.jpg	0	335	AOI_5	28	353
281	9481	489	368			97_144_an_fe.jpg	0	335	AOI_5	28	353
282	9521	489	369			97_144_an_fe.jpg	0	335	AOI_5	28	353
283	9557	444	405			97_144_an_fe.jpg	0	335	AOI_5	28	353
284	9586	310	316			97_144_an_fe.jpg	0	335	AOI_5	28	353
285	9620	418	528			97_144_an_fe.jpg	0	335	AOI_5	29	224
286	9655	398	556			97_144_an_fe.jpg	0	335	AOI_5	29	224
287	9686	398	556			97_144_an_fe.jpg	0	335	AOI_5	29	224
288	9721	414	562			97_144_an_fe.jpg	0	335	AOI_5	29	224
289	9757	411	581			97_144_an_fe.jpg	0	335	AOI_5	29	224
290	9783	412	556			97_144_an_fe.jpg	0	335	AOI_5	29	224
291	9811	406	549			97_144_an_fe.jpg	0	335	AOI_5	29	224
292	9844	531	451			97_144_an_fe.jpg	0	336	AOI_6	30	223
293	9876	820	305			97_144_an_fe.jpg	0	336	AOI_6	30	223
294	9909	823	340			97_144_an_fe.jpg	0	336	AOI_6	30	223
295	9942	830	364			97_144_an_fe.jpg	0	336	AOI_6	30	223
296	9973	883	368			97_144_an_fe.jpg	0	336	AOI_6	30	223
297	10006	845	383			97_144_an_fe.jpg	0	336	AOI_6	30	223
298	10038	886	369			97_144_an_fe.jpg	0	336	AOI_6	30	223
299	10068	846	331			97_144_an_fe.jpg	0	336	AOI_6	31	480
300	10098	858	291			97_144_an_fe.jpg	0	336	AOI_6	31	480
301	10130	850	314			97_144_an_fe.jpg	0	336	AOI_6	31	480
302	10165	852	329			97_144_an_fe.jpg	0	336	AOI_6	31	480
303	10196	838	321			97_144_an_fe.jpg	0	336	AOI_6	31	480
304	10224	846	326			97_144_an_fe.jpg	0	336	AOI_6	31	480
305	10257	856	325			97_144_an_fe.jpg	0	336	AOI_6	31	480
306	10297	850	328			97_144_an_fe.jpg	0	336	AOI_6	31	480
307	10328	913	323			97_144_an_fe.jpg	0	336	AOI_6	31	480
308	10358	859	319			97_144_an_fe.jpg	0	336	AOI_6	31	480
309	10388	844	354			97_144_an_fe.jpg	0	336	AOI_6	31	480
310	10419	816	359			97_144_an_fe.jpg	0	336	AOI_6	31	480
311	10450	834	369			97_144_an_fe.jpg	0	336	AOI_6	31	480
312	10483	823	369			97_144_an_fe.jpg	0	336	AOI_6	31	480
313	10514	836	363			97_144_an_fe.jpg	0	336	AOI_6	31	480
314	10547	838	363			97_144_an_fe.jpg	0	336	AOI_6	32	384
315	10579	892	513			97_144_an_fe.jpg	0	336	AOI_6	32	384
316	10612	917	524			97_144_an_fe.jpg	0	336	AOI_6	32	384
317	10644	895	506			97_144_an_fe.jpg	0	336	AOI_6	32	384
318	10676	900	513			97_144_an_fe.jpg	0	336	AOI_6	32	384
319	10708	896	509			97_144_an_fe.jpg	0	336	AOI_6	32	384
320	10742	901	520			97_144_an_fe.jpg	0	336	AOI_6	32	384
321	10776	892	498			97_144_an_fe.jpg	0	336	AOI_6	32	384
322	10808	902	491			97_144_an_fe.jpg	0	336	AOI_6	32	384
323	10839	896	489			97_144_an_fe.jpg	0	336	AOI_6	32	384
324	10871	883	491			97_144_an_fe.jpg	0	336	AOI_6	32	384
325	10900	930	498			97_144_an_fe.jpg	0	336	AOI_6	32	384
326	10931	896	473			97_144_an_fe.jpg	0	336	AOI_6	33	290
327	10963	893	337			97_144_an_fe.jpg	0	336	AOI_6	33	290
328	10996	883	347			97_144_an_fe.jpg	0	336	AOI_6	33	290
329	11027	864	351			97_144_an_fe.jpg	0	336	AOI_6	33	290
	11044			ImageEnd	16
330	11059	885	330			No media	0	0	Content	33	290
	11060			ImageStart	8
331	11091	886	334			Fix.jpg	0	0	Content	33	290
332	11128	877	345			Fix.jpg	0	0	Content	33	290
333	11159	882	349			Fix.jpg	0	0	Content	33	290
334	11190	880	350			Fix.jpg	0	0	Content	33	290
335	11221	642	363			Fix.jpg	0	0	Content	34	1703
336	11254	639	330			Fix.jpg	0	0	Content	34	1703
337	11285	646	362			Fix.jpg	0	0	Content	34	1703
338	11311	659	358			Fix.jpg	0	0	Content	34	1703
339	11342	661	367			Fix.jpg	0	0	Content	34	1703
340	11374	651	352			Fix.jpg	0	0	Content	34	1703
341	11405	650	356			Fix.jpg	0	0	Content	34	1703
342	11432	657	344			Fix.jpg	0	0	Content	34	1703
343	11463	658	365			Fix.jpg	0	0	Content	34	1703
344	11494	659	351			Fix.jpg	0	0	Content	34	1703
345	11525	674	378			Fix.jpg	0	0	Content	34	1703
346	11557	669	380			Fix.jpg	0	0	Content	34	1703
	11561			ImageEnd	16
347	11588	669	395			No media	0	0	Content	34	1703
348	11620	666	400			No media	0	0	Content	34	1703
349	11651	672	382			No media	0	0	Content	34	1703
350	11685	659	378			No media	0	0	Content	34	1703
351	11721	664	392			No media	0	0	Content	34	1703
352	11750	668	381			No media	0	0	Content	34	1703
353	11781	684	388			No media	0	0	Content	34	1703
354	11822	662	393			No media	0	0	Content	34	1703
355	11851	675	386			No media	0	0	Content	34	1703
356	11878	670	370			No media	0	0	Content	34	1703
357	11909	680	364			No media	0	0	Content	34	1703
358	11939	678	385			No media	0	0	Content	34	1703
359	11970	646	262			No media	0	0	Content	34	1703
360	12002	679	383			No media	0	0	Content	34	1703
361	12033	684	400			No media	0	0	Content	34	1703
362	12065	660	383			No media	0	0	Content	34	1703
363	12096	679	369			No media	0	0	Content	34	1703
364	12127	677	397			No media	0	0	Content	34	1703
365	12159	686	388			No media	0	0	Content	34	1703
366	12190	673	392			No media	0	0	Content	34	1703
367	12222	666	369			No media	0	0	Content	34	1703
368	12254	681	376			No media	0	0	Content	34	1703
369	12286	671	380			No media	0	0	Content	34	1703
370	12319	661	370			No media	0	0	Content	34	1703
371	12358	677	368			No media	0	0	Content	34	1703
372	12394	675	364			No media	0	0	Content	34	1703
373	12425	671	375			No media	0	0	Content	34	1703
374	12459	685	386			No media	0	0	Content	34	1703
375	12494	678	368			No media	0	0	Content	34	1703
376	12529	673	363			No media	0	0	Content	34	1703
377	12563	667	369			No media	0	0	Content	34	1703
378	12598	674	377			No media	0	0	Content	34	1703
379	12633	659	374			No media	0	0	Content	34	1703
380	12670	683	376			No media	0	0	Content	34	1703
381	12704	679	375			No media	0	0	Content	34	1703
382	12740	684	370			No media	0	0	Content	34	1703
383	12776	672	367			No media	0	0	Content	34	1703
384	12811	676	397			No media	0	0	Content	34	1703
385	12846	676	383			No media	0	0	Content	34	1703
386	12884	682	383			No media	0	0	Content	34	1703
387	12924	494	585			No media	0	0	Content	35	972
388	12961	325	770			No media	0	0	Content	35	972
389	12993	306	759			No media	0	0	Content	35	972
390	13029	312	842			No media	0	0	Content	35	972
391	13085	340	781			No media	0	0	Content	35	972
392	13161	310	824			No media	0	0	Content	35	972
393	13219	309	823			No media	0	0	Content	35	972
394	13277	308	812			No media	0	0	Content	35	972
395	13333	312	808			No media	0	0	Content	35	972
396	13391	309	810			No media	0	0	Content	35	972
397	13466	306	805			No media	0	0	Content	35	972
398	13520	306	816			No media	0	0	Content	35	972
399	13577	309	802			No media	0	0	Content	35	972
400	13619	313	813			No media	0	0	Content	35	972
401	13676	328	795			No media	0	0	Content	35	972
402	13737	319	803			No media	0	0	Content	35	972
403	13787	326	792			No media	0	0	Content	35	972
404	13845	318	803			No media	0	0	Content	35	972
405	13897	886	754			No media	0	0	Content	36	678
406	13962	947	769			No media	0	0	Content	36	678
407	14010	959	753			No media	0	0	Content	36	678
408	14072	949	766			No media	0	0	Content	36	678
409	14138	925	746			No media	0	0	Content	36	678
410	14205	950	769			No media	0	0	Content	36	678
411	14254	1031	736			No media	0	0	Content	36	678
412	14311	1021	730			No media	0	0	Content	36	678
413	14341	884	720			No media	0	0	Content	36	678
414	14373	1006	752			No media	0	0	Content	36	678
415	14409	1026	706			No media	0	0	Content	36	678
416	14459	1053	732			No media	0	0	Content	36	678
417	14506	865	638			No media	0	0	Content	36	678
418	14534	865	638			No media	0	0	Content	36	678
419	14575	550	812			No media	0	0	Content	37	432
420	14614	521	834			No media	0	0	Content	37	432
421	14650	612	782			No media	0	0	Content	37	432
422	14693	526	831			No media	0	0	Content	37	432
423	14732	516	827			No media	0	0	Content	37	432
424	14770	516	827			No media	0	0	Content	37	432
425	14800	629	765			No media	0	0	Content	37	432
426	14833	529	830			No media	0	0	Content	37	432
427	14873	513	822			No media	0	0	Content	37	432
428	14907	684	740			No media	0	0	Content	37	432
429	14939	518	815			No media	0	0	Content	37	432
430	14974	593	808			No media	0	0	Content	37	432
431	15007	682	749			No media	0	0	Content	38	389
	15033			ImageStart	8
432	15040	845	690			10_008_neu_an.jpg	0	0	Content	38	389
433	15071	771	709			10_008_neu_an.jpg	0	0	Content	38	389
434	15106	828	674			10_008_neu_an.jpg	0	0	Content	38	389
435	15141	817	706			10_008_neu_an.jpg	0	0	Content	38	389
436	15184	694	751			10_008_neu_an.jpg	0	0	Content	38	389
437	15218	818	702			10_008_neu_an.jpg	0	0	Content	38	389
438	15250	858	689			10_008_neu_an.jpg	0	0	Content	38	389
439	15284	846	728			10_008_neu_an.jpg	0	0	Content	38	389
440	15320	841	717			10_008_neu_an.jpg	0	0	Content	38	389
441	15354	825	689			10_008_neu_an.jpg	0	0	Content	38	389
442	15396	694	395			10_008_neu_an.jpg	0	9	AOI_3	39	489
443	15428	812	378			10_008_neu_an.jpg	0	9	AOI_3	39	489
444	15466	657	386			10_008_neu_an.jpg	0	9	AOI_3	39	489
445	15510	669	383			10_008_neu_an.jpg	0	9	AOI_3	39	489
446	15549	672	387			10_008_neu_an.jpg	0	9	AOI_3	39	489
447	15579	669	356			10_008_neu_an.jpg	0	9	AOI_3	39	489
448	15610	624	348			10_008_neu_an.jpg	0	9	AOI_3	39	489
449	15644	642	326			10_008_neu_an.jpg	0	9	AOI_3	39	489
450	15687	621	329			10_008_neu_an.jpg	0	9	AOI_3	39	489
451	15726	645	337			10_008_neu_an.jpg	0	9	AOI_3	39	489
452	15757	619	351			10_008_neu_an.jpg	0	9	AOI_3	39	489
453	15790	662	333			10_008_neu_an.jpg	0	9	AOI_3	39	489
454	15824	621	352			10_008_neu_an.jpg	0	9	AOI_3	39	489
455	15855	598	364			10_008_neu_an.jpg	0	9	AOI_3	39	489
456	15885	910	382			10_008_neu_an.jpg	0	8	AOI_1	40	587
457	15916	990	390			10_008_neu_an.jpg	0	8	AOI_1	40	587
458	15948	978	429			10_008_neu_an.jpg	0	8	AOI_1	40	587
459	15980	945	382			10_008_neu_an.jpg	0	8	AOI_1	40	587
460	16011	917	389			10_008_neu_an.jpg	0	8	AOI_1	40	587
461	16039	950	390			10_008_neu_an.jpg	0	8	AOI_1	40	587
462	16077	910	405			10_008_neu_an.jpg	0	8	AOI_1	40	587
463	16115	988	438			10_008_neu_an.jpg	0	8	AOI_1	40	587
464	16146	924	383			10_008_neu_an.jpg	0	8	AOI_1	40	587
465	16175	999	429			10_008_neu_an.jpg	0	8	AOI_1	40	587
466	16213	931	403			10_008_neu_an.jpg	0	8	AOI_1	40	587
467	16251	1001	436			10_008_neu_an.jpg	0	8	AOI_1	40	587
468	16281	911	386			10_008_neu_an.jpg	0	8	AOI_1	40	587
469	16310	895	388			10_008_neu_an.jpg	0	8	AOI_1	40	587
470	16349	876	381			10_008_neu_an.jpg	0	8	AOI_1	40	587
471	16380	887	386			10_008_neu_an.jpg	0	8	AOI_1	40	587
472	16410	937	395			10_008_neu_an.jpg	0	8	AOI_1	40	587
473	16442	919	411			10_008_neu_an.jpg	0	8	AOI_1	40	587
474	16472	917	407			10_008_neu_an.jpg	0	8	AOI_1	41	324
475	16504	921	472			10_008_neu_an.jpg	0	8	AOI_1	41	324
476	16534	832	480			10_008_neu_an.jpg	0	8	AOI_1	41	324
477	16586	901	485			10_008_neu_an.jpg	0	8	AOI_1	41	324
478	16640	929	506			10_008_neu_an.jpg	0	8	AOI_1	41	324
479	16688	924	489			10_008_neu_an.jpg	0	8	AOI_1	41	324
480	16741	906	483			10_008_neu_an.jpg	0	8	AOI_1	41	324
481	16797	450	411			10_008_neu_an.jpg	0	9	AOI_3	42	482
482	16849	404	427			10_008_neu_an.jpg	0	9	AOI_3	42	482
483	16901	412	396			10_008_neu_an.jpg	0	9	AOI_3	42	482
484	16954	399	423			10_008_neu_an.jpg	0	9	AOI_3	42	482
485	17012	476	346			10_008_neu_an.jpg	0	9	AOI_3	42	482
486	17062	428	362			10_008_neu_an.jpg	0	9	AOI_3	42	482
487	17114	512	348			10_008_neu_an.jpg	0	9	AOI_3	42	482
488	17171	440	349			10_008_neu_an.jpg	0	9	AOI_3	42	482
489	17227	464	340			10_008_neu_an.jpg	0	9	AOI_3	42	482
490	17279	497	365			10_008_neu_an.jpg	0	8	AOI_1	43	558
491	17341	879	315			10_008_neu_an.jpg	0	8	AOI_1	43	558
492	17396	842	332			10_008_neu_an.jpg	0	8	AOI_1	43	558
493	17447	950	255			10_008_neu_an.jpg	0	8	AOI_1	43	558
494	17498	818	313			10_008_neu_an.jpg	0	8	AOI_1	43	558
495	17567	868	343			10_008_neu_an.jpg	0	8	AOI_1	43	558
496	17614	881	329			10_008_neu_an.jpg	0	8	AOI_1	43	558
497	17654	959	214			10_008_neu_an.jpg	0	8	AOI_1	43	558
498	17685	876	241			10_008_neu_an.jpg	0	8	AOI_1	43	558
499	17718	914	258			10_008_neu_an.jpg	0	8	AOI_1	43	558
500	17758	925	245			10_008_neu_an.jpg	0	8	AOI_1	43	558
501	17797	923	260			10_008_neu_an.jpg	0	8	AOI_1	43	558
502	17836	810	229			10_008_neu_an.jpg	0	9	AOI_3	44	624
503	17898	542	237			10_008_neu_an.jpg	0	9	AOI_3	44	624
504	17929	530	214			10_008_neu_an.jpg	0	9	AOI_3	44	624
505	17955	539	229			10_008_neu_an.jpg	0	9	AOI_3	44	624
	18014			ImageEnd	16
	18065			ImageStart	8
506	18086	591	221			Fix.jpg	0	0	Content	44	624
507	18229	548	331			Fix.jpg	0	0	Content	44	624
508	18400	548	331			Fix.jpg	0	0	Content	44	624
509	18460	711	355			Fix.jpg	0	0	Content	45	776
510	18486	711	355			Fix.jpg	0	0	Content	45	776
511	18531	774	380			Fix.jpg	0	0	Content	45	776
	18547			ImageEnd	16
512	18578	722	353			No media	0	0	Content	45	776
513	18603	811	340			No media	0	0	Content	45	776
514	18637	765	365			No media	0	0	Content	45	776
515	18669	770	358			No media	0	0	Content	45	776
516	18698	783	319			No media	0	0	Content	45	776
517	18736	725	332			No media	0	0	Content	45	776
518	18772	720	297			No media	0	0	Content	45	776
519	18816	768	335			No media	0	0	Content	45	776
520	18862	765	336			No media	0	0	Content	45	776
521	18892	760	336			No media	0	0	Content	45	776
522	18926	748	323			No media	0	0	Content	45	776
523	18961	786	331			No media	0	0	Content	45	776
524	19004	803	332			No media	0	0	Content	45	776
525	19039	771	347			No media	0	0	Content	45	776
526	19074	815	347			No media	0	0	Content	45	776
527	19103	768	344			No media	0	0	Content	45	776
528	19139	770	357			No media	0	0	Content	45	776
529	19171	792	332			No media	0	0	Content	45	776
530	19204	726	340			No media	0	0	Content	45	776
531	19236	788	329			No media	0	0	Content	46	1197
532	19269	711	360			No media	0	0	Content	46	1197
533	19302	762	299			No media	0	0	Content	46	1197
534	19336	738	344			No media	0	0	Content	46	1197
535	19367	720	350			No media	0	0	Content	46	1197
536	19399	723	342			No media	0	0	Content	46	1197
537	19429	711	344			No media	0	0	Content	46	1197
538	19462	698	333			No media	0	0	Content	46	1197
539	19494	720	338			No media	0	0	Content	46	1197
540	19533	700	351			No media	0	0	Content	46	1197
541	19566	691	352			No media	0	0	Content	46	1197
542	19599	717	416			No media	0	0	Content	46	1197
543	19634	721	350			No media	0	0	Content	46	1197
544	19680	784	300			No media	0	0	Content	46	1197
545	19711	738	373			No media	0	0	Content	46	1197
546	19762	715	330			No media	0	0	Content	46	1197
547	19790	717	325			No media	0	0	Content	46	1197
548	19836	701	341			No media	0	0	Content	46	1197
549	19869	686	345			No media	0	0	Content	46	1197
550	19915	768	365			No media	0	0	Content	46	1197
551	19948	713	365			No media	0	0	Content	46	1197
552	19993	738	376			No media	0	0	Content	46	1197
553	20024	723	346			No media	0	0	Content	46	1197
554	20055	696	352			No media	0	0	Content	46	1197
555	20090	706	363			No media	0	0	Content	46	1197
556	20133	687	349			No media	0	0	Content	46	1197
557	20168	750	317			No media	0	0	Content	46	1197
558	20205	722	351			No media	0	0	Content	46	1197
559	20257	755	361			No media	0	0	Content	46	1197
560	20290	0	0			No media	0	0	Content	46	1197
561	20319	754	379			No media	0	0	Content	46	1197
562	20393	728	354			No media	0	0	Content	46	1197
563	20433	791	368			No media	0	0	Content	47	709
564	20456	787	344			No media	0	0	Content	47	709
565	20501	843	344			No media	0	0	Content	47	709
566	20533	815	355			No media	0	0	Content	47	709
567	20562	718	334			No media	0	0	Content	47	709
568	20611	902	340			No media	0	0	Content	47	709
569	20654	758	342			No media	0	0	Content	47	709
570	20697	794	340			No media	0	0	Content	47	709
571	20727	898	386			No media	0	0	Content	47	709
572	20759	763	335			No media	0	0	Content	47	709
573	20792	762	318			No media	0	0	Content	47	709
574	20827	743	334			No media	0	0	Content	47	709
575	20861	709	332			No media	0	0	Content	47	709
576	20895	701	339			No media	0	0	Content	47	709
577	20937	861	359			No media	0	0	Content	47	709
578	20984	758	333			No media	0	0	Content	47	709
579	21017	976	348			No media	0	0	Content	47	709
580	21051	796	338			No media	0	0	Content	47	709
581	21108	797	329			No media	0	0	Content	47	709
582	21142	749	320			No media	0	0	Content	48	988
583	21170	750	311			No media	0	0	Content	48	988
584	21207	748	334			No media	0	0	Content	48	988
585	21241	732	324			No media	0	0	Content	48	988
586	21274	736	329			No media	0	0	Content	48	988
587	21309	729	332			No media	0	0	Content	48	988
588	21344	721	332			No media	0	0	Content	48	988
589	21377	745	337			No media	0	0	Content	48	988
590	21411	711	333			No media	0	0	Content	48	988
591	21445	718	326			No media	0	0	Content	48	988
592	21480	723	318			No media	0	0	Content	48	988
593	21513	731	334			No media	0	0	Content	48	988
594	21547	742	318			No media	0	0	Content	48	988
595	21581	733	329			No media	0	0	Content	48	988
596	21615	722	326			No media	0	0	Content	48	988
597	21649	725	314			No media	0	0	Content	48	988
598	21683	730	318			No media	0	0	Content	48	988
599	21717	723	314			No media	0	0	Content	48	988
600	21751	722	325			No media	0	0	Content	48	988
601	21785	729	309			No media	0	0	Content	48	988
602	21819	708	319			No media	0	0	Content	48	988
603	21853	762	312			No media	0	0	Content	48	988
	21862			ImageStart	8
604	21888	817	335			63_114_an_neu.jpg	0	262	AOI_47	48	988
605	21922	835	299			63_114_an_neu.jpg	0	262	AOI_47	48	988
606	21956	745	318			63_114_an_neu.jpg	0	262	AOI_47	48	988
607	21990	732	313			63_114_an_neu.jpg	0	262	AOI_47	48	988
608	22025	755	307			63_114_an_neu.jpg	0	262	AOI_47	48	988
609	22060	747	313			63_114_an_neu.jpg	0	262	AOI_47	48	988
610	22096	749	311			63_114_an_neu.jpg	0	262	AOI_47	48	988
611	22130	923	364			63_114_an_neu.jpg	0	262	AOI_47	49	354
612	22166	805	335			63_114_an_neu.jpg	0	262	AOI_47	49	354
613	22200	884	362			63_114_an_neu.jpg	0	262	AOI_47	49	354
614	22235	892	358			63_114_an_neu.jpg	0	262	AOI_47	49	354
615	22271	895	352			63_114_an_neu.jpg	0	262	AOI_47	49	354
616	22307	933	347			63_114_an_neu.jpg	0	262	AOI_47	49	354
617	22342	898	351			63_114_an_neu.jpg	0	262	AOI_47	49	354
618	22379	878	334			63_114_an_neu.jpg	0	262	AOI_47	49	354
619	22413	887	345			63_114_an_neu.jpg	0	262	AOI_47	49	354
620	22449	880	345			63_114_an_neu.jpg	0	262	AOI_47	49	354
621	22484	551	393			63_114_an_neu.jpg	0	261	AOI_45	50	379
622	22520	496	399			63_114_an_neu.jpg	0	261	AOI_45	50	379
623	22554	514	396			63_114_an_neu.jpg	0	261	AOI_45	50	379
624	22588	521	396			63_114_an_neu.jpg	0	261	AOI_45	50	379
625	22621	512	381			63_114_an_neu.jpg	0	261	AOI_45	50	379
626	22654	503	394			63_114_an_neu.jpg	0	261	AOI_45	50	379
627	22688	580	396			63_114_an_neu.jpg	0	261	AOI_45	50	379
628	22729	529	400			63_114_an_neu.jpg	0	261	AOI_45	50	379
629	22767	583	357			63_114_an_neu.jpg	0	261	AOI_45	50	379
630	22800	556	379			63_114_an_neu.jpg	0	261	AOI_45	50	379
631	22829	528	366			63_114_an_neu.jpg	0	261	AOI_45	50	379
632	22863	531	499			63_114_an_neu.jpg	0	261	AOI_45	51	298
633	22896	569	526			63_114_an_neu.jpg	0	261	AOI_45	51	298
634	22933	535	517			63_114_an_neu.jpg	0	261	AOI_45	51	298
635	22965	560	506			63_114_an_neu.jpg	0	261	AOI_45	51	298
636	22998	520	521			63_114_an_neu.jpg	0	261	AOI_45	51	298
637	23038	539	527			63_114_an_neu.jpg	0	261	AOI_45	51	298
638	23079	540	501			63_114_an_neu.jpg	0	261	AOI_45	51	298
639	23120	523	490			63_114_an_neu.jpg	0	261	AOI_45	51	298
640	23161	523	490			63_114_an_neu.jpg	0	261	AOI_45	52	592
641	23208	576	361			63_114_an_neu.jpg	0	261	AOI_45	52	592
642	23239	576	361			63_114_an_neu.jpg	0	261	AOI_45	52	592
643	23268	554	389			63_114_an_neu.jpg	0	261	AOI_45	52	592
644	23296	598	339			63_114_an_neu.jpg	0	261	AOI_45	52	592
645	23334	598	326			63_114_an_neu.jpg	0	261	AOI_45	52	592
646	23366	516	366			63_114_an_neu.jpg	0	261	AOI_45	52	592
647	23400	562	373			63_114_an_neu.jpg	0	261	AOI_45	52	592
648	23435	580	331			63_114_an_neu.jpg	0	261	AOI_45	52	592
649	23462	537	354			63_114_an_neu.jpg	0	261	AOI_45	52	592
650	23506	561	376			63_114_an_neu.jpg	0	261	AOI_45	52	592
651	23548	560	367			63_114_an_neu.jpg	0	261	AOI_45	52	592
652	23588	553	368			63_114_an_neu.jpg	0	261	AOI_45	52	592
653	23629	546	351			63_114_an_neu.jpg	0	261	AOI_45	52	592
654	23655	516	371			63_114_an_neu.jpg	0	261	AOI_45	52	592
655	23688	513	375			63_114_an_neu.jpg	0	261	AOI_45	52	592
656	23721	542	339			63_114_an_neu.jpg	0	261	AOI_45	52	592
657	23753	594	361			63_114_an_neu.jpg	0	262	AOI_47	53	346
658	23796	902	316			63_114_an_neu.jpg	0	262	AOI_47	53	346
659	23829	944	341			63_114_an_neu.jpg	0	262	AOI_47	53	346
660	23863	952	333			63_114_an_neu.jpg	0	262	AOI_47	53	346
661	23895	927	320			63_114_an_neu.jpg	0	262	AOI_47	53	346
662	23928	937	326			63_114_an_neu.jpg	0	262	AOI_47	53	346
663	23962	919	306			63_114_an_neu.jpg	0	262	AOI_47	53	346
664	23997	967	302			63_114_an_neu.jpg	0	262	AOI_47	53	346
665	24031	982	320			63_114_an_neu.jpg	0	262	AOI_47	53	346
666	24065	969	322			63_114_an_neu.jpg	0	262	AOI_47	53	346
667	24099	914	254			63_114_an_neu.jpg	0	262	AOI_47	54	277
668	24133	903	229			63_114_an_neu.jpg	0	262	AOI_47	54	277
669	24170	872	243			63_114_an_neu.jpg	0	262	AOI_47	54	277
670	24204	905	244			63_114_an_neu.jpg	0	262	AOI_47	54	277
671	24233	910	285			63_114_an_neu.jpg	0	262	AOI_47	54	277
672	24278	879	239			63_114_an_neu.jpg	0	262	AOI_47	54	277
673	24315	940	280			63_114_an_neu.jpg	0	262	AOI_47	54	277
674	24344	913	243			63_114_an_neu.jpg	0	262	AOI_47	54	277
675	24376	926	235			63_114_an_neu.jpg	0	262	AOI_47	55	491
676	24410	937	391			63_114_an_neu.jpg	0	262	AOI_47	55	491
677	24442	980	413			63_114_an_neu.jpg	0	262	AOI_47	55	491
678	24476	907	380			63_114_an_neu.jpg	0	262	AOI_47	55	491
679	24508	913	381			63_114_an_neu.jpg	0	262	AOI_47	55	491
680	24547	984	388			63_114_an_neu.jpg	0	262	AOI_47	55	491
681	24588	886	374			63_114_an_neu.jpg	0	262	AOI_47	55	491
682	24619	946	361			63_114_an_neu.jpg	0	262	AOI_47	55	491
683	24659	913	362			63_114_an_neu.jpg	0	262	AOI_47	55	491
684	24693	994	343			63_114_an_neu.jpg	0	262	AOI_47	55	491
685	24733	972	344			63_114_an_neu.jpg	0	262	AOI_47	55	491
686	24765	953	375			63_114_an_neu.jpg	0	262	AOI_47	55	491
687	24797	950	364			63_114_an_neu.jpg	0	262	AOI_47	55	491
688	24830	953	326			63_114_an_neu.jpg	0	262	AOI_47	55	491
	24849			ImageEnd	16
689	24867	892	359			No media	0	0	Content	56	313
	24894			ImageStart	8
690	24897	979	328			Fix.jpg	0	0	Content	56	313
691	24931	879	336			Fix.jpg	0	0	Content	56	313
692	24966	930	357			Fix.jpg	0	0	Content	56	313
693	25008	938	351			Fix.jpg	0	0	Content	56	313
694	25046	906	337			Fix.jpg	0	0	Content	56	313
695	25078	894	342			Fix.jpg	0	0	Content	56	313
696	25112	891	342			Fix.jpg	0	0	Content	56	313
697	25146	947	371			Fix.jpg	0	0	Content	56	313
698	25180	880	351			Fix.jpg	0	0	Content	57	619
699	25213	769	338			Fix.jpg	0	0	Content	57	619
700	25246	733	348			Fix.jpg	0	0	Content	57	619
701	25280	800	361			Fix.jpg	0	0	Content	57	619
702	25320	741	354			Fix.jpg	0	0	Content	57	619
703	25350	789	345			Fix.jpg	0	0	Content	57	619
704	25385	802	343			Fix.jpg	0	0	Content	57	619
	25385			ImageEnd	16
705	25416	769	347			No media	0	0	Content	57	619
706	25446	788	348			No media	0	0	Content	57	619
	25454			ImageStart	8
707	25479	732	379			167_175_neu_fe.jpg	0	156	AOI_30	57	619
708	25515	707	342			167_175_neu_fe.jpg	0	156	AOI_30	57	619
709	25558	845	353			167_175_neu_fe.jpg	0	156	AOI_30	57	619
710	25590	743	348			167_175_neu_fe.jpg	0	156	AOI_30	57	619
711	25629	724	342			167_175_neu_fe.jpg	0	156	AOI_30	57	619
712	25663	776	351			167_175_neu_fe.jpg	0	156	AOI_30	57	619
713	25703	770	354			167_175_neu_fe.jpg	0	156	AOI_30	57	619
714	25730	756	356			167_175_neu_fe.jpg	0	156	AOI_30	57	619
715	25760	778	341			167_175_neu_fe.jpg	0	156	AOI_30	57	619
716	25799	864	367			167_175_neu_fe.jpg	0	156	AOI_30	58	278
717	25831	888	371			167_175_neu_fe.jpg	0	156	AOI_30	58	278
718	25867	977	362			167_175_neu_fe.jpg	0	156	AOI_30	58	278
719	25899	934	411			167_175_neu_fe.jpg	0	156	AOI_30	58	278
720	25936	898	363			167_175_neu_fe.jpg	0	156	AOI_30	58	278
721	25971	922	433			167_175_neu_fe.jpg	0	156	AOI_30	58	278
722	26003	879	332			167_175_neu_fe.jpg	0	156	AOI_30	58	278
723	26035	919	348			167_175_neu_fe.jpg	0	156	AOI_30	58	278
724	26078	633	330			167_175_neu_fe.jpg	0	155	AOI_31	59	371
725	26112	624	335			167_175_neu_fe.jpg	0	155	AOI_31	59	371
726	26146	542	333			167_175_neu_fe.jpg	0	155	AOI_31	59	371
727	26179	545	352			167_175_neu_fe.jpg	0	155	AOI_31	59	371
728	26210	508	338			167_175_neu_fe.jpg	0	155	AOI_31	59	371
729	26243	519	360			167_175_neu_fe.jpg	0	155	AOI_31	59	371
730	26282	534	352			167_175_neu_fe.jpg	0	155	AOI_31	59	371
731	26315	526	363			167_175_neu_fe.jpg	0	155	AOI_31	59	371
732	26348	517	345			167_175_neu_fe.jpg	0	155	AOI_31	59	371
733	26381	585	339			167_175_neu_fe.jpg	0	155	AOI_31	59	371
734	26414	538	348			167_175_neu_fe.jpg	0	155	AOI_31	59	371
735	26449	782	375			167_175_neu_fe.jpg	0	156	AOI_30	60	469
736	26481	924	392			167_175_neu_fe.jpg	0	156	AOI_30	60	469
737	26511	957	409			167_175_neu_fe.jpg	0	156	AOI_30	60	469
738	26543	967	430			167_175_neu_fe.jpg	0	156	AOI_30	60	469
739	26576	959	396			167_175_neu_fe.jpg	0	156	AOI_30	60	469
740	26612	929	417			167_175_neu_fe.jpg	0	156	AOI_30	60	469
741	26647	971	487			167_175_neu_fe.jpg	0	156	AOI_30	60	469
742	26684	961	504			167_175_neu_fe.jpg	0	156	AOI_30	60	469
743	26717	964	508			167_175_neu_fe.jpg	0	156	AOI_30	60	469
744	26751	947	500			167_175_neu_fe.jpg	0	156	AOI_30	60	469
745	26783	956	501			167_175_neu_fe.jpg	0	156	AOI_30	60	469
746	26817	951	520			167_175_neu_fe.jpg	0	156	AOI_30	60	469
747	26850	944	519			167_175_neu_fe.jpg	0	156	AOI_30	60	469
748	26884	950	530			167_175_neu_fe.jpg	0	156	AOI_30	60	469
749	26918	984	368			167_175_neu_fe.jpg	0	156	AOI_30	61	499
750	26952	953	366			167_175_neu_fe.jpg	0	156	AOI_30	61	499
751	26984	991	383			167_175_neu_fe.jpg	0	156	AOI_30	61	499
752	27018	919	393			167_175_neu_fe.jpg	0	156	AOI_30	61	499
753	27056	988	417			167_175_neu_fe.jpg	0	156	AOI_30	61	499
754	27091	885	353			167_175_neu_fe.jpg	0	156	AOI_30	61	499
755	27129	905	368			167_175_neu_fe.jpg	0	156	AOI_30	61	499
756	27164	885	375			167_175_neu_fe.jpg	0	156	AOI_30	61	499
757	27195	912	384			167_175_neu_fe.jpg	0	156	AOI_30	61	499
758	27230	893	399			167_175_neu_fe.jpg	0	156	AOI_30	61	499
759	27261	910	360			167_175_neu_fe.jpg	0	156	AOI_30	61	499
760	27296	972	415			167_175_neu_fe.jpg	0	156	AOI_30	61	499
761	27329	932	407			167_175_neu_fe.jpg	0	156	AOI_30	61	499
762	27360	923	376			167_175_neu_fe.jpg	0	156	AOI_30	61	499
763	27387	914	382			167_175_neu_fe.jpg	0	156	AOI_30	61	499
764	27417	740	356			167_175_neu_fe.jpg	0	155	AOI_31	62	750
765	27461	575	339			167_175_neu_fe.jpg	0	155	AOI_31	62	750
766	27493	607	322			167_175_neu_fe.jpg	0	155	AOI_31	62	750
767	27531	546	321			167_175_neu_fe.jpg	0	155	AOI_31	62	750
768	27563	592	327			167_175_neu_fe.jpg	0	155	AOI_31	62	750
769	27606	660	332			167_175_neu_fe.jpg	0	155	AOI_31	62	750
770	27639	660	332			167_175_neu_fe.jpg	0	155	AOI_31	62	750
771	27685	640	318			167_175_neu_fe.jpg	0	155	AOI_31	62	750
772	27716	640	318			167_175_neu_fe.jpg	0	155	AOI_31	62	750
773	27752	611	354			167_175_neu_fe.jpg	0	155	AOI_31	62	750
774	27790	598	356			167_175_neu_fe.jpg	0	155	AOI_31	62	750
775	27826	604	331			167_175_neu_fe.jpg	0	155	AOI_31	62	750
776	27866	649	354			167_175_neu_fe.jpg	0	155	AOI_31	62	750
777	27913	602	329			167_175_neu_fe.jpg	0	155	AOI_31	62	750
778	27941	602	329			167_175_neu_fe.jpg	0	155	AOI_31	62	750
779	27981	573	361			167_175_neu_fe.jpg	0	155	AOI_31	62	750
780	28021	596	316			167_175_neu_fe.jpg	0	155	AOI_31	62	750
781	28064	655	351			167_175_neu_fe.jpg	0	155	AOI_31	62	750
782	28111	555	363			167_175_neu_fe.jpg	0	155	AOI_31	62	750
783	28136	555	363			167_175_neu_fe.jpg	0	155	AOI_31	62	750
784	28166	631	249			167_175_neu_fe.jpg	0	155	AOI_31	63	268
785	28198	480	258			167_175_neu_fe.jpg	0	155	AOI_31	63	268
786	28231	554	221			167_175_neu_fe.jpg	0	155	AOI_31	63	268
787	28269	615	269			167_175_neu_fe.jpg	0	155	AOI_31	63	268
788	28303	497	245			167_175_neu_fe.jpg	0	155	AOI_31	63	268
789	28335	536	217			167_175_neu_fe.jpg	0	155	AOI_31	63	268
790	28367	472	251			167_175_neu_fe.jpg	0	155	AOI_31	63	268
791	28401	524	222			167_175_neu_fe.jpg	0	155	AOI_31	63	268
792	28434	552	373			167_175_neu_fe.jpg	0	155	AOI_31	64	1094
	28442			ImageEnd	16
793	28468	552	389			No media	0	0	Content	64	1094
794	28500	548	370			No media	0	0	Content	64	1094
795	28534	555	360			No media	0	0	Content	64	1094
796	28566	556	358			No media	0	0	Content	64	1094
797	28599	537	390			No media	0	0	Content	64	1094
798	28631	566	391			No media	0	0	Content	64	1094
799	28669	568	351			No media	0	0	Content	64	1094
800	28700	558	359			No media	0	0	Content	64	1094
801	28732	602	340			No media	0	0	Content	64	1094
802	28764	570	358			No media	0	0	Content	64	1094
803	28795	621	357			No media	0	0	Content	64	1094
804	28830	527	391			No media	0	0	Content	64	1094
805	28861	550	394			No media	0	0	Content	64	1094
806	28903	528	387			No media	0	0	Content	64	1094
807	28937	532	385			No media	0	0	Content	64	1094
808	28970	567	374			No media	0	0	Content	64	1094
809	29004	590	357			No media	0	0	Content	64	1094
810	29038	575	377			No media	0	0	Content	64	1094
811	29069	573	358			No media	0	0	Content	64	1094
812	29103	564	361			No media	0	0	Content	64	1094
813	29143	573	371			No media	0	0	Content	64	1094
814	29175	592	354			No media	0	0	Content	64	1094
815	29207	556	374			No media	0	0	Content	64	1094
816	29244	563	369			No media	0	0	Content	64	1094
	29251			ImageStart	8
817	29276	590	354			Fix.jpg	0	0	Content	64	1094
818	29315	570	360			Fix.jpg	0	0	Content	64	1094
819	29347	606	366			Fix.jpg	0	0	Content	64	1094
820	29380	542	377			Fix.jpg	0	0	Content	64	1094
821	29412	542	376			Fix.jpg	0	0	Content	64	1094
822	29450	556	370			Fix.jpg	0	0	Content	64	1094
823	29485	559	385			Fix.jpg	0	0	Content	64	1094
824	29528	692	368			Fix.jpg	0	0	Content	65	619
825	29560	703	366			Fix.jpg	0	0	Content	65	619
826	29592	768	367			Fix.jpg	0	0	Content	65	619
827	29627	686	361			Fix.jpg	0	0	Content	65	619
828	29665	708	372			Fix.jpg	0	0	Content	65	619
829	29713	690	361			Fix.jpg	0	0	Content	65	619
830	29747	687	345			Fix.jpg	0	0	Content	65	619
	29759			ImageEnd	16
831	29777	697	363			No media	0	0	Content	65	619
	29800			ImageStart	8
832	29814	697	357			61_114_an_fe.jpg	0	258	AOI_46	65	619
833	29846	689	367			61_114_an_fe.jpg	0	258	AOI_46	65	619
834	29882	709	360			61_114_an_fe.jpg	0	258	AOI_46	65	619
835	29916	708	371			61_114_an_fe.jpg	0	258	AOI_46	65	619
836	29950	747	344			61_114_an_fe.jpg	0	258	AOI_46	65	619
837	29982	720	367			61_114_an_fe.jpg	0	258	AOI_46	65	619
838	30023	705	365			61_114_an_fe.jpg	0	258	AOI_46	65	619
839	30054	708	314			61_114_an_fe.jpg	0	258	AOI_46	65	619
840	30085	751	376			61_114_an_fe.jpg	0	258	AOI_46	65	619
841	30116	733	373			61_114_an_fe.jpg	0	258	AOI_46	65	619
842	30147	775	354			61_114_an_fe.jpg	0	258	AOI_46	66	298
843	30178	934	336			61_114_an_fe.jpg	0	258	AOI_46	66	298
844	30212	965	345			61_114_an_fe.jpg	0	258	AOI_46	66	298
845	30245	936	360			61_114_an_fe.jpg	0	258	AOI_46	66	298
846	30279	935	335			61_114_an_fe.jpg	0	258	AOI_46	66	298
847	30313	926	355			61_114_an_fe.jpg	0	258	AOI_46	66	298
848	30347	929	353			61_114_an_fe.jpg	0	258	AOI_46	66	298
849	30379	955	354			61_114_an_fe.jpg	0	258	AOI_46	66	298
850	30413	950	332			61_114_an_fe.jpg	0	258	AOI_46	66	298
851	30445	790	355			61_114_an_fe.jpg	0	257	AOI_45	67	506
852	30478	628	309			61_114_an_fe.jpg	0	257	AOI_45	67	506
853	30509	630	303			61_114_an_fe.jpg	0	257	AOI_45	67	506
854	30539	633	318			61_114_an_fe.jpg	0	257	AOI_45	67	506
855	30569	612	370			61_114_an_fe.jpg	0	257	AOI_45	67	506
856	30599	625	321			61_114_an_fe.jpg	0	257	AOI_45	67	506
857	30636	573	355			61_114_an_fe.jpg	0	257	AOI_45	67	506
858	30667	651	341			61_114_an_fe.jpg	0	257	AOI_45	67	506
859	30696	603	361			61_114_an_fe.jpg	0	257	AOI_45	67	506
860	30726	597	385			61_114_an_fe.jpg	0	257	AOI_45	67	506
861	30756	632	339			61_114_an_fe.jpg	0	257	AOI_45	67	506
862	30787	596	370			61_114_an_fe.jpg	0	257	AOI_45	67	506
863	30817	603	371			61_114_an_fe.jpg	0	257	AOI_45	67	506
864	30848	654	391			61_114_an_fe.jpg	0	257	AOI_45	67	506
865	30878	612	399			61_114_an_fe.jpg	0	257	AOI_45	67	506
866	30915	730	343			61_114_an_fe.jpg	0	257	AOI_45	67	506
867	30951	681	388			61_114_an_fe.jpg	0	258	AOI_46	68	362
868	30997	845	369			61_114_an_fe.jpg	0	258	AOI_46	68	362
869	31024	950	372			61_114_an_fe.jpg	0	258	AOI_46	68	362
870	31054	958	341			61_114_an_fe.jpg	0	258	AOI_46	68	362
871	31087	940	348			61_114_an_fe.jpg	0	258	AOI_46	68	362
872	31128	939	357			61_114_an_fe.jpg	0	258	AOI_46	68	362
873	31158	884	120			61_114_an_fe.jpg	0	258	AOI_46	68	362
874	31196	939	360			61_114_an_fe.jpg	0	258	AOI_46	68	362
875	31233	918	343			61_114_an_fe.jpg	0	258	AOI_46	68	362
876	31277	892	350			61_114_an_fe.jpg	0	258	AOI_46	68	362
877	31313	892	350			61_114_an_fe.jpg	0	258	AOI_46	69	222
878	31344	871	460			61_114_an_fe.jpg	0	258	AOI_46	69	222
879	31372	0	0			61_114_an_fe.jpg	0	258	AOI_46	69	222
880	31411	874	491			61_114_an_fe.jpg	0	258	AOI_46	69	222
881	31457	876	497			61_114_an_fe.jpg	0	258	AOI_46	69	222
882	31486	876	497			61_114_an_fe.jpg	0	258	AOI_46	69	222
883	31535	853	352			61_114_an_fe.jpg	0	258	AOI_46	70	363
884	31586	868	330			61_114_an_fe.jpg	0	258	AOI_46	70	363
885	31613	868	330			61_114_an_fe.jpg	0	258	AOI_46	70	363
886	31644	837	313			61_114_an_fe.jpg	0	258	AOI_46	70	363
887	31677	790	284			61_114_an_fe.jpg	0	258	AOI_46	70	363
888	31717	823	326			61_114_an_fe.jpg	0	258	AOI_46	70	363
889	31750	772	350			61_114_an_fe.jpg	0	258	AOI_46	70	363
890	31777	839	349			61_114_an_fe.jpg	0	258	AOI_46	70	363
891	31804	827	365			61_114_an_fe.jpg	0	258	AOI_46	70	363
892	31836	795	362			61_114_an_fe.jpg	0	258	AOI_46	70	363
893	31867	821	342			61_114_an_fe.jpg	0	258	AOI_46	70	363
894	31898	804	438			61_114_an_fe.jpg	0	258	AOI_46	71	197
895	31931	870	451			61_114_an_fe.jpg	0	258	AOI_46	71	197
896	31963	857	474			61_114_an_fe.jpg	0	258	AOI_46	71	197
897	31995	895	444			61_114_an_fe.jpg	0	258	AOI_46	71	197
898	32027	841	460			61_114_an_fe.jpg	0	258	AOI_46	71	197
899	32065	871	447			61_114_an_fe.jpg	0	258	AOI_46	71	197
900	32095	668	450			61_114_an_fe.jpg	0	257	AOI_45	72	792
901	32132	467	431			61_114_an_fe.jpg	0	257	AOI_45	72	792
902	32161	453	440			61_114_an_fe.jpg	0	257	AOI_45	72	792
903	32192	458	449			61_114_an_fe.jpg	0	257	AOI_45	72	792
904	32224	469	426			61_114_an_fe.jpg	0	257	AOI_45	72	792
905	32257	453	435			61_114_an_fe.jpg	0	257	AOI_45	72	792
906	32291	448	455			61_114_an_fe.jpg	0	257	AOI_45	72	792
907	32324	449	424			61_114_an_fe.jpg	0	257	AOI_45	72	792
908	32366	444	407			61_114_an_fe.jpg	0	257	AOI_45	72	792
909	32395	462	436			61_114_an_fe.jpg	0	257	AOI_45	72	792
910	32427	445	417			61_114_an_fe.jpg	0	257	AOI_45	72	792
911	32468	433	434			61_114_an_fe.jpg	0	257	AOI_45	72	792
912	32497	493	376			61_114_an_fe.jpg	0	257	AOI_45	72	792
913	32529	466	416			61_114_an_fe.jpg	0	257	AOI_45	72	792
914	32568	473	400			61_114_an_fe.jpg	0	257	AOI_45	72	792
915	32596	452	430			61_114_an_fe.jpg	0	257	AOI_45	72	792
916	32628	0	0			61_114_an_fe.jpg	0	257	AOI_45	72	792
917	32659	471	418			61_114_an_fe.jpg	0	257	AOI_45	72	792
918	32698	486	432			61_114_an_fe.jpg	0	257	AOI_45	72	792
919	32750	463	398			61_114_an_fe.jpg	0	257	AOI_45	72	792
920	32798	477	403			61_114_an_fe.jpg	0	257	AOI_45	72	792
	32806			ImageEnd	16
921	32823	477	403			No media	0	0	Content	72	792
922	32854	494	409			No media	0	0	Content	72	792
923	32887	475	387			No media	0	0	Content	73	374
924	32927	320	239			No media	0	0	Content	73	374
925	32958	0	0			No media	0	0	Content	73	374
926	32999	478	382			No media	0	0	Content	73	374
927	33052	450	401			No media	0	0	Content	73	374
928	33077	450	401			No media	0	0	Content	73	374
929	33118	469	420			No media	0	0	Content	73	374
930	33147	479	364			No media	0	0	Content	73	374
931	33187	305	-418			No media	0	0	Content	73	374
932	33217	0	0			No media	0	0	Content	73	374
933	33261	729	354			No media	0	0	Content	74	394
934	33314	591	360			No media	0	0	Content	74	394
	33341			ImageStart	8
935	33366	0	0			Fix.jpg	0	0	Content	74	394
936	33395	721	383			Fix.jpg	0	0	Content	74	394
937	33418	721	383			Fix.jpg	0	0	Content	74	394
938	33451	644	348			Fix.jpg	0	0	Content	74	394
939	33484	637	392			Fix.jpg	0	0	Content	74	394
940	33520	685	388			Fix.jpg	0	0	Content	74	394
941	33552	649	376			Fix.jpg	0	0	Content	74	394
942	33584	626	373			Fix.jpg	0	0	Content	74	394
943	33620	636	394			Fix.jpg	0	0	Content	74	394
944	33655	681	365			Fix.jpg	0	0	Content	75	581
945	33688	730	362			Fix.jpg	0	0	Content	75	581
946	33722	766	329			Fix.jpg	0	0	Content	75	581
947	33757	698	363			Fix.jpg	0	0	Content	75	581
948	33811	784	372			Fix.jpg	0	0	Content	75	581
	33824			ImageEnd	16
949	33841	729	359			No media	0	0	Content	75	581
950	33871	727	367			No media	0	0	Content	75	581
	33871			ImageStart	8
951	33921	757	364			130_162_neu_an.jpg	0	75	AOI_13	75	581
952	33948	753	353			130_162_neu_an.jpg	0	75	AOI_13	75	581
953	33979	716	341			130_162_neu_an.jpg	0	75	AOI_13	75	581
954	34026	716	349			130_162_neu_an.jpg	0	75	AOI_13	75	581
955	34072	832	359			130_162_neu_an.jpg	0	75	AOI_13	75	581
956	34108	767	397			130_162_neu_an.jpg	0	75	AOI_13	75	581
957	34148	717	352			130_162_neu_an.jpg	0	75	AOI_13	75	581
958	34172	717	352			130_162_neu_an.jpg	0	75	AOI_13	75	581
959	34204	760	339			130_162_neu_an.jpg	0	75	AOI_13	75	581
960	34236	632	327			130_162_neu_an.jpg	0	76	AOI_15	76	248
961	34278	592	345			130_162_neu_an.jpg	0	76	AOI_15	76	248
962	34314	578	337			130_162_neu_an.jpg	0	76	AOI_15	76	248
963	34347	588	324			130_162_neu_an.jpg	0	76	AOI_15	76	248
964	34386	586	342			130_162_neu_an.jpg	0	76	AOI_15	76	248
965	34420	583	335			130_162_neu_an.jpg	0	76	AOI_15	76	248
966	34452	564	363			130_162_neu_an.jpg	0	76	AOI_15	76	248
967	34484	734	367			130_162_neu_an.jpg	0	75	AOI_13	77	422
968	34518	924	411			130_162_neu_an.jpg	0	75	AOI_13	77	422
969	34549	948	417			130_162_neu_an.jpg	0	75	AOI_13	77	422
970	34580	963	413			130_162_neu_an.jpg	0	75	AOI_13	77	422
971	34613	903	421			130_162_neu_an.jpg	0	75	AOI_13	77	422
972	34645	925	417			130_162_neu_an.jpg	0	75	AOI_13	77	422
973	34675	910	409			130_162_neu_an.jpg	0	75	AOI_13	77	422
974	34706	932	423			130_162_neu_an.jpg	0	75	AOI_13	77	422
975	34737	944	380			130_162_neu_an.jpg	0	75	AOI_13	77	422
976	34768	928	422			130_162_neu_an.jpg	0	75	AOI_13	77	422
977	34802	950	414			130_162_neu_an.jpg	0	75	AOI_13	77	422
978	34837	951	411			130_162_neu_an.jpg	0	75	AOI_13	77	422
979	34871	931	430			130_162_neu_an.jpg	0	75	AOI_13	77	422
980	34906	965	518			130_162_neu_an.jpg	0	75	AOI_13	78	353
981	34940	1007	503			130_162_neu_an.jpg	0	75	AOI_13	78	353
982	34975	966	493			130_162_neu_an.jpg	0	75	AOI_13	78	353
983	35007	938	490			130_162_neu_an.jpg	0	75	AOI_13	78	353
984	35042	952	520			130_162_neu_an.jpg	0	75	AOI_13	78	353
985	35077	977	526			130_162_neu_an.jpg	0	75	AOI_13	78	353
986	35110	951	523			130_162_neu_an.jpg	0	75	AOI_13	78	353
987	35148	937	523			130_162_neu_an.jpg	0	75	AOI_13	78	353
988	35183	931	488			130_162_neu_an.jpg	0	75	AOI_13	78	353
989	35223	901	472			130_162_neu_an.jpg	0	75	AOI_13	78	353
990	35259	745	389			130_162_neu_an.jpg	0	76	AOI_15	79	725
991	35293	562	348			130_162_neu_an.jpg	0	76	AOI_15	79	725
992	35329	559	360			130_162_neu_an.jpg	0	76	AOI_15	79	725
993	35362	578	335			130_162_neu_an.jpg	0	76	AOI_15	79	725
994	35394	557	347			130_162_neu_an.jpg	0	76	AOI_15	79	725
995	35426	545	375			130_162_neu_an.jpg	0	76	AOI_15	79	725
996	35459	543	365			130_162_neu_an.jpg	0	76	AOI_15	79	725
997	35491	538	372			130_162_neu_an.jpg	0	76	AOI_15	79	725
998	35524	523	376			130_162_neu_an.jpg	0	76	AOI_15	79	725
999	35559	538	355			130_162_neu_an.jpg	0	76	AOI_15	79	725
1000	35602	527	349			130_162_neu_an.jpg	0	76	AOI_15	79	725
1001	35638	568	357			130_162_neu_an.jpg	0	76	AOI_15	79	725
1002	35669	573	340			130_162_neu_an.jpg	0	76	AOI_15	79	725
1003	35702	587	334			130_162_neu_an.jpg	0	76	AOI_15	79	725
1004	35734	583	331			130_162_neu_an.jpg	0	76	AOI_15	79	725
1005	35769	492	330			130_162_neu_an.jpg	0	76	AOI_15	79	725
1006	35804	544	326			130_162_neu_an.jpg	0	76	AOI_15	79	725
1007	35847	573	302			130_162_neu_an.jpg	0	76	AOI_15	79	725
1008	35883	516	346			130_162_neu_an.jpg	0	76	AOI_15	79	725
1009	35916	528	338			130_162_neu_an.jpg	0	76	AOI_15	79	725
1010	35950	568	349			130_162_neu_an.jpg	0	76	AOI_15	79	725
1011	35984	607	387			130_162_neu_an.jpg	0	76	AOI_15	80	203
1012	36018	661	429			130_162_neu_an.jpg	0	76	AOI_15	80	203
1013	36050	658	425			130_162_neu_an.jpg	0	76	AOI_15	80	203
1014	36085	674	419			130_162_neu_an.jpg	0	76	AOI_15	80	203
1015	36118	688	429			130_162_neu_an.jpg	0	76	AOI_15	80	203
1016	36151	685	425			130_162_neu_an.jpg	0	76	AOI_15	80	203
1017	36187	600	401			130_162_neu_an.jpg	0	76	AOI_15	81	543
1018	36222	592	362			130_162_neu_an.jpg	0	76	AOI_15	81	543
1019	36256	572	344			130_162_neu_an.jpg	0	76	AOI_15	81	543
1020	36286	568	325			130_162_neu_an.jpg	0	76	AOI_15	81	543
1021	36318	586	344			130_162_neu_an.jpg	0	76	AOI_15	81	543
1022	36352	565	362			130_162_neu_an.jpg	0	76	AOI_15	81	543
1023	36391	568	345			130_162_neu_an.jpg	0	76	AOI_15	81	543
1024	36426	579	329			130_162_neu_an.jpg	0	76	AOI_15	81	543
1025	36464	584	343			130_162_neu_an.jpg	0	76	AOI_15	81	543
1026	36496	569	339			130_162_neu_an.jpg	0	76	AOI_15	81	543
1027	36530	549	360			130_162_neu_an.jpg	0	76	AOI_15	81	543
1028	36565	505	339			130_162_neu_an.jpg	0	76	AOI_15	81	543
1029	36603	546	350			130_162_neu_an.jpg	0	76	AOI_15	81	543
1030	36647	491	342			130_162_neu_an.jpg	0	76	AOI_15	81	543
1031	36688	525	335			130_162_neu_an.jpg	0	76	AOI_15	81	543
1032	36730	625	339			130_162_neu_an.jpg	0	75	AOI_13	82	716
1033	36773	919	370			130_162_neu_an.jpg	0	75	AOI_13	82	716
1034	36807	944	391			130_162_neu_an.jpg	0	75	AOI_13	82	716
1035	36840	929	398			130_162_neu_an.jpg	0	75	AOI_13	82	716
1036	36875	933	386			130_162_neu_an.jpg	0	75	AOI_13	82	716
	36885			ImageEnd	16
1037	36909	933	391			No media	0	0	Content	82	716
1038	36945	931	361			No media	0	0	Content	82	716
1039	36981	909	396			No media	0	0	Content	82	716
1040	37016	926	398			No media	0	0	Content	82	716
1041	37050	940	390			No media	0	0	Content	82	716
1042	37086	955	422			No media	0	0	Content	82	716
1043	37121	952	380			No media	0	0	Content	82	716
1044	37156	970	382			No media	0	0	Content	82	716
1045	37190	912	399			No media	0	0	Content	82	716
1046	37225	958	394			No media	0	0	Content	82	716
1047	37257	959	393			No media	0	0	Content	82	716
1048	37292	972	363			No media	0	0	Content	82	716
	37327			ImageStart	8
1049	37327	955	376			Fix.jpg	0	0	Content	82	716
1050	37362	948	385			Fix.jpg	0	0	Content	82	716
1051	37400	882	481			Fix.jpg	0	0	Content	82	716
1052	37445	721	392			Fix.jpg	0	0	Content	83	199
1053	37476	580	365			Fix.jpg	0	0	Content	83	199
1054	37511	568	379			Fix.jpg	0	0	Content	83	199
1055	37544	586	368			Fix.jpg	0	0	Content	83	199
1056	37578	564	384			Fix.jpg	0	0	Content	83	199
1057	37611	589	373			Fix.jpg	0	0	Content	83	199
1058	37645	630	378			Fix.jpg	0	0	Content	84	516
1059	37678	719	356			Fix.jpg	0	0	Content	84	516
1060	37712	711	366			Fix.jpg	0	0	Content	84	516
1061	37745	719	365			Fix.jpg	0	0	Content	84	516
1062	37794	787	380			Fix.jpg	0	0	Content	84	516
1063	37823	741	371			Fix.jpg	0	0	Content	84	516
	37827			ImageEnd	16
1064	37864	708	362			No media	0	0	Content	84	516
	37870			ImageStart	8
1065	37903	711	379			33_069_ha_neu.jpg	0	196	AOI_35	84	516
1066	37946	706	359			33_069_ha_neu.jpg	0	196	AOI_35	84	516
1067	37972	706	359			33_069_ha_neu.jpg	0	196	AOI_35	84	516
1068	38014	700	348			33_069_ha_neu.jpg	0	196	AOI_35	84	516
1069	38055	742	353			33_069_ha_neu.jpg	0	196	AOI_35	84	516
1070	38102	718	362			33_069_ha_neu.jpg	0	196	AOI_35	84	516
1071	38129	823	388			33_069_ha_neu.jpg	0	196	AOI_35	84	516
1072	38161	747	356			33_069_ha_neu.jpg	0	196	AOI_35	85	307
1073	38198	873	382			33_069_ha_neu.jpg	0	196	AOI_35	85	307
1074	38250	966	400			33_069_ha_neu.jpg	0	196	AOI_35	85	307
1075	38286	960	431			33_069_ha_neu.jpg	0	196	AOI_35	85	307
1076	38324	881	368			33_069_ha_neu.jpg	0	196	AOI_35	85	307
1077	38360	873	405			33_069_ha_neu.jpg	0	196	AOI_35	85	307
1078	38417	904	367			33_069_ha_neu.jpg	0	196	AOI_35	85	307
1079	38468	849	410			33_069_ha_neu.jpg	0	195	AOI_36	86	425
1080	38521	529	364			33_069_ha_neu.jpg	0	195	AOI_36	86	425
1081	38550	581	375			33_069_ha_neu.jpg	0	195	AOI_36	86	425
1082	38582	556	377			33_069_ha_neu.jpg	0	195	AOI_36	86	425
1083	38639	596	380			33_069_ha_neu.jpg	0	195	AOI_36	86	425
1084	38678	612	378			33_069_ha_neu.jpg	0	195	AOI_36	86	425
1085	38707	527	389			33_069_ha_neu.jpg	0	195	AOI_36	86	425
1086	38841	545	436			33_069_ha_neu.jpg	0	195	AOI_36	86	425
1087	38893	518	454			33_069_ha_neu.jpg	0	196	AOI_35	87	707
1088	39043	950	378			33_069_ha_neu.jpg	0	196	AOI_35	87	707
1089	39214	950	378			33_069_ha_neu.jpg	0	196	AOI_35	87	707
1090	39271	871	384			33_069_ha_neu.jpg	0	196	AOI_35	87	707
1091	39311	954	397			33_069_ha_neu.jpg	0	196	AOI_35	87	707
1092	39338	878	393			33_069_ha_neu.jpg	0	196	AOI_35	87	707
1093	39389	879	383			33_069_ha_neu.jpg	0	196	AOI_35	87	707
1094	39440	874	381			33_069_ha_neu.jpg	0	196	AOI_35	87	707
1095	39469	898	373			33_069_ha_neu.jpg	0	196	AOI_35	87	707
1096	39499	915	380			33_069_ha_neu.jpg	0	196	AOI_35	87	707
1097	39532	923	395			33_069_ha_neu.jpg	0	196	AOI_35	87	707
1098	39566	920	370			33_069_ha_neu.jpg	0	196	AOI_35	87	707
1099	39600	630	357			33_069_ha_neu.jpg	0	195	AOI_36	88	726
1100	39635	487	382			33_069_ha_neu.jpg	0	195	AOI_36	88	726
1101	39666	508	356			33_069_ha_neu.jpg	0	195	AOI_36	88	726
1102	39708	508	357			33_069_ha_neu.jpg	0	195	AOI_36	88	726
1103	39751	599	355			33_069_ha_neu.jpg	0	195	AOI_36	88	726
1104	39793	475	383			33_069_ha_neu.jpg	0	195	AOI_36	88	726
1105	39825	530	351			33_069_ha_neu.jpg	0	195	AOI_36	88	726
1106	39868	501	371			33_069_ha_neu.jpg	0	195	AOI_36	88	726
1107	39912	550	355			33_069_ha_neu.jpg	0	195	AOI_36	88	726
1108	39952	563	343			33_069_ha_neu.jpg	0	195	AOI_36	88	726
1109	39989	511	334			33_069_ha_neu.jpg	0	195	AOI_36	88	726
1110	40022	534	340			33_069_ha_neu.jpg	0	195	AOI_36	88	726
1111	40063	605	359			33_069_ha_neu.jpg	0	195	AOI_36	88	726
1112	40106	521	322			33_069_ha_neu.jpg	0	195	AOI_36	88	726
1113	40137	474	360			33_069_ha_neu.jpg	0	195	AOI_36	88	726
1114	40179	543	350			33_069_ha_neu.jpg	0	195	AOI_36	88	726
1115	40221	569	351			33_069_ha_neu.jpg	0	195	AOI_36	88	726
1116	40255	577	346			33_069_ha_neu.jpg	0	195	AOI_36	88	726
1117	40295	560	360			33_069_ha_neu.jpg	0	195	AOI_36	88	726
1118	40326	549	364			33_069_ha_neu.jpg	0	195	AOI_36	89	1076
1119	40357	573	346			33_069_ha_neu.jpg	0	195	AOI_36	89	1076
1120	40389	597	336			33_069_ha_neu.jpg	0	195	AOI_36	89	1076
1121	40420	594	360			33_069_ha_neu.jpg	0	195	AOI_36	89	1076
1122	40451	601	356			33_069_ha_neu.jpg	0	195	AOI_36	89	1076
1123	40486	592	326			33_069_ha_neu.jpg	0	195	AOI_36	89	1076
1124	40518	591	320			33_069_ha_neu.jpg	0	195	AOI_36	89	1076
1125	40560	576	358			33_069_ha_neu.jpg	0	195	AOI_36	89	1076
1126	40603	540	356			33_069_ha_neu.jpg	0	195	AOI_36	89	1076
1127	40644	614	348			33_069_ha_neu.jpg	0	195	AOI_36	89	1076
1128	40685	649	329			33_069_ha_neu.jpg	0	195	AOI_36	89	1076
1129	40718	589	330			33_069_ha_neu.jpg	0	195	AOI_36	89	1076
1130	40750	568	366			33_069_ha_neu.jpg	0	195	AOI_36	89	1076
1131	40792	593	359			33_069_ha_neu.jpg	0	195	AOI_36	89	1076
1132	40835	580	341			33_069_ha_neu.jpg	0	195	AOI_36	89	1076
	40860			ImageEnd	16
1133	40866	642	322			No media	0	0	Content	89	1076
1134	40909	612	322			No media	0	0	Content	89	1076
1135	40943	632	333			No media	0	0	Content	89	1076
1136	40974	608	320			No media	0	0	Content	89	1076
1137	41008	621	325			No media	0	0	Content	89	1076
1138	41042	589	348			No media	0	0	Content	89	1076
1139	41075	588	334			No media	0	0	Content	89	1076
1140	41117	577	343			No media	0	0	Content	89	1076
1141	41150	573	343			No media	0	0	Content	89	1076
	41159			ImageStart	8
1142	41188	562	359			Fix.jpg	0	0	Content	89	1076
1143	41221	584	335			Fix.jpg	0	0	Content	89	1076
1144	41263	573	364			Fix.jpg	0	0	Content	89	1076
1145	41297	576	351			Fix.jpg	0	0	Content	89	1076
1146	41332	616	329			Fix.jpg	0	0	Content	89	1076
1147	41366	594	326			Fix.jpg	0	0	Content	89	1076
1148	41402	646	382			Fix.jpg	0	0	Content	90	667
1149	41436	723	338			Fix.jpg	0	0	Content	90	667
1150	41468	704	351			Fix.jpg	0	0	Content	90	667
1151	41518	666	352			Fix.jpg	0	0	Content	90	667
1152	41553	794	371			Fix.jpg	0	0	Content	90	667
1153	41590	684	351			Fix.jpg	0	0	Content	90	667
1154	41622	783	371			Fix.jpg	0	0	Content	90	667
	41655			ImageEnd	16
1155	41661	759	372			No media	0	0	Content	90	667
	41674			ImageStart	8
1156	41694	856	388			138_163_fe_neu.jpg	0	91	AOI_23	90	667
1157	41724	765	339			138_163_fe_neu.jpg	0	91	AOI_23	90	667
1158	41772	821	368			138_163_fe_neu.jpg	0	91	AOI_23	90	667
1159	41808	807	412			138_163_fe_neu.jpg	0	91	AOI_23	90	667
1160	41838	682	350			138_163_fe_neu.jpg	0	91	AOI_23	90	667
1161	41874	703	319			138_163_fe_neu.jpg	0	91	AOI_23	90	667
1162	41917	698	346			138_163_fe_neu.jpg	0	91	AOI_23	90	667
1163	41958	741	348			138_163_fe_neu.jpg	0	91	AOI_23	90	667
1164	41996	704	360			138_163_fe_neu.jpg	0	91	AOI_23	90	667
1165	42027	700	325			138_163_fe_neu.jpg	0	91	AOI_23	90	667
1166	42069	599	341			138_163_fe_neu.jpg	0	92	AOI_22	91	435
1167	42100	546	318			138_163_fe_neu.jpg	0	92	AOI_22	91	435
1168	42137	627	299			138_163_fe_neu.jpg	0	92	AOI_22	91	435
1169	42179	626	324			138_163_fe_neu.jpg	0	92	AOI_22	91	435
1170	42212	592	296			138_163_fe_neu.jpg	0	92	AOI_22	91	435
1171	42243	543	317			138_163_fe_neu.jpg	0	92	AOI_22	91	435
1172	42284	566	329			138_163_fe_neu.jpg	0	92	AOI_22	91	435
1173	42325	591	300			138_163_fe_neu.jpg	0	92	AOI_22	91	435
1174	42367	657	308			138_163_fe_neu.jpg	0	92	AOI_22	91	435
1175	42407	593	311			138_163_fe_neu.jpg	0	92	AOI_22	91	435
1176	42437	685	374			138_163_fe_neu.jpg	0	92	AOI_22	91	435
1177	42474	679	449			138_163_fe_neu.jpg	0	92	AOI_22	91	435
1178	42504	569	292			138_163_fe_neu.jpg	0	92	AOI_22	92	248
1179	42530	521	336			138_163_fe_neu.jpg	0	92	AOI_22	92	248
1180	42564	528	333			138_163_fe_neu.jpg	0	92	AOI_22	92	248
1181	42603	511	326			138_163_fe_neu.jpg	0	92	AOI_22	92	248
1182	42645	498	301			138_163_fe_neu.jpg	0	92	AOI_22	92	248
1183	42683	598	277			138_163_fe_neu.jpg	0	92	AOI_22	92	248
1184	42718	524	323			138_163_fe_neu.jpg	0	92	AOI_22	92	248
1185	42752	826	369			138_163_fe_neu.jpg	0	91	AOI_23	93	396
1186	42788	920	358			138_163_fe_neu.jpg	0	91	AOI_23	93	396
1187	42824	946	413			138_163_fe_neu.jpg	0	91	AOI_23	93	396
1188	42865	925	367			138_163_fe_neu.jpg	0	91	AOI_23	93	396
1189	42903	918	436			138_163_fe_neu.jpg	0	91	AOI_23	93	396
1190	42957	899	348			138_163_fe_neu.jpg	0	91	AOI_23	93	396
1191	43001	899	348			138_163_fe_neu.jpg	0	91	AOI_23	93	396
1192	43048	934	351			138_163_fe_neu.jpg	0	91	AOI_23	93	396
1193	43080	925	377			138_163_fe_neu.jpg	0	91	AOI_23	93	396
1194	43112	947	392			138_163_fe_neu.jpg	0	91	AOI_23	93	396
1195	43148	768	400			138_163_fe_neu.jpg	0	92	AOI_22	94	293
1196	43194	630	482			138_163_fe_neu.jpg	0	92	AOI_22	94	293
1197	43221	623	498			138_163_fe_neu.jpg	0	92	AOI_22	94	293
1198	43252	570	454			138_163_fe_neu.jpg	0	92	AOI_22	94	293
1199	43284	598	444			138_163_fe_neu.jpg	0	92	AOI_22	94	293
1200	43324	546	479			138_163_fe_neu.jpg	0	92	AOI_22	94	293
1201	43361	582	444			138_163_fe_neu.jpg	0	92	AOI_22	94	293
1202	43401	607	451			138_163_fe_neu.jpg	0	92	AOI_22	94	293
1203	43441	551	517			138_163_fe_neu.jpg	0	92	AOI_22	95	276
1204	43474	648	531			138_163_fe_neu.jpg	0	92	AOI_22	95	276
1205	43513	662	457			138_163_fe_neu.jpg	0	92	AOI_22	95	276
1206	43546	667	510			138_163_fe_neu.jpg	0	92	AOI_22	95	276
1207	43577	539	504			138_163_fe_neu.jpg	0	92	AOI_22	95	276
1208	43610	615	549			138_163_fe_neu.jpg	0	92	AOI_22	95	276
1209	43657	603	480			138_163_fe_neu.jpg	0	92	AOI_22	95	276
1210	43688	646	510			138_163_fe_neu.jpg	0	92	AOI_22	95	276
1211	43716	651	499			138_163_fe_neu.jpg	0	92	AOI_22	96	687
1212	43748	561	305			138_163_fe_neu.jpg	0	92	AOI_22	96	687
1213	43779	641	279			138_163_fe_neu.jpg	0	92	AOI_22	96	687
1214	43817	545	334			138_163_fe_neu.jpg	0	92	AOI_22	96	687
1215	43850	544	325			138_163_fe_neu.jpg	0	92	AOI_22	96	687
1216	43888	561	305			138_163_fe_neu.jpg	0	92	AOI_22	96	687
1217	43923	587	334			138_163_fe_neu.jpg	0	92	AOI_22	96	687
1218	43958	546	304			138_163_fe_neu.jpg	0	92	AOI_22	96	687
1219	43992	564	319			138_163_fe_neu.jpg	0	92	AOI_22	96	687
1220	44031	560	321			138_163_fe_neu.jpg	0	92	AOI_22	96	687
1221	44070	639	297			138_163_fe_neu.jpg	0	92	AOI_22	96	687
1222	44109	651	312			138_163_fe_neu.jpg	0	92	AOI_22	96	687
1223	44140	566	314			138_163_fe_neu.jpg	0	92	AOI_22	96	687
1224	44171	579	305			138_163_fe_neu.jpg	0	92	AOI_22	96	687
1225	44210	576	314			138_163_fe_neu.jpg	0	92	AOI_22	96	687
1226	44252	559	312			138_163_fe_neu.jpg	0	92	AOI_22	96	687
1227	44287	578	302			138_163_fe_neu.jpg	0	92	AOI_22	96	687
1228	44325	577	331			138_163_fe_neu.jpg	0	92	AOI_22	96	687
1229	44363	593	311			138_163_fe_neu.jpg	0	92	AOI_22	96	687
1230	44403	595	387			138_163_fe_neu.jpg	0	92	AOI_22	97	381
1231	44443	552	594			138_163_fe_neu.jpg	0	92	AOI_22	97	381
1232	44472	629	601			138_163_fe_neu.jpg	0	92	AOI_22	97	381
1233	44506	644	594			138_163_fe_neu.jpg	0	92	AOI_22	97	381
1234	44539	552	559			138_163_fe_neu.jpg	0	92	AOI_22	97	381
1235	44580	637	583			138_163_fe_neu.jpg	0	92	AOI_22	97	381
1236	44627	639	572			138_163_fe_neu.jpg	0	92	AOI_22	97	381
1237	44663	574	584			138_163_fe_neu.jpg	0	92	AOI_22	97	381
	44666			ImageEnd	16
1238	44702	567	578			No media	0	0	Content	97	381
1239	44741	670	576			No media	0	0	Content	97	381
1240	44784	540	585			No media	0	0	Content	98	266
	44807			ImageStart	8
1241	44809	540	585			Fix.jpg	0	0	Content	98	266
1242	44859	588	560			Fix.jpg	0	0	Content	98	266
1243	44916	568	595			Fix.jpg	0	0	Content	98	266
1244	44962	551	601			Fix.jpg	0	0	Content	98	266
1245	44987	551	601			Fix.jpg	0	0	Content	98	266
1246	45017	619	573			Fix.jpg	0	0	Content	98	266
1247	45049	659	508			Fix.jpg	0	0	Content	99	256
1248	45082	800	410			Fix.jpg	0	0	Content	99	256
1249	45115	773	292			Fix.jpg	0	0	Content	99	256
1250	45150	720	361			Fix.jpg	0	0	Content	99	256
1251	45180	712	386			Fix.jpg	0	0	Content	99	256
1252	45212	705	389			Fix.jpg	0	0	Content	99	256
1253	45242	722	346			Fix.jpg	0	0	Content	99	256
1254	45273	691	366			Fix.jpg	0	0	Content	99	256
1255	45305	734	346			Fix.jpg	0	0	Content	100	409
	45317			ImageEnd	16
1256	45336	741	368			No media	0	0	Content	100	409
	45356			ImageStart	8
1257	45367	780	351			74_115_an_ha.jpg	0	286	AOI_52	100	409
1258	45398	735	381			74_115_an_ha.jpg	0	286	AOI_52	100	409
1259	45429	755	376			74_115_an_ha.jpg	0	286	AOI_52	100	409
1260	45467	766	382			74_115_an_ha.jpg	0	286	AOI_52	100	409
1261	45498	748	363			74_115_an_ha.jpg	0	286	AOI_52	100	409
1262	45529	771	360			74_115_an_ha.jpg	0	286	AOI_52	100	409
1263	45559	775	391			74_115_an_ha.jpg	0	286	AOI_52	100	409
1264	45590	789	382			74_115_an_ha.jpg	0	286	AOI_52	100	409
1265	45621	761	374			74_115_an_ha.jpg	0	286	AOI_52	100	409
1266	45652	788	344			74_115_an_ha.jpg	0	286	AOI_52	100	409
1267	45683	790	374			74_115_an_ha.jpg	0	286	AOI_52	100	409
1268	45714	697	326			74_115_an_ha.jpg	0	285	AOI_49	101	499
1269	45746	581	327			74_115_an_ha.jpg	0	285	AOI_49	101	499
1270	45777	645	372			74_115_an_ha.jpg	0	285	AOI_49	101	499
1271	45826	547	352			74_115_an_ha.jpg	0	285	AOI_49	101	499
1272	45857	547	339			74_115_an_ha.jpg	0	285	AOI_49	101	499
1273	45885	631	327			74_115_an_ha.jpg	0	285	AOI_49	101	499
1274	45936	543	334			74_115_an_ha.jpg	0	285	AOI_49	101	499
1275	45964	555	331			74_115_an_ha.jpg	0	285	AOI_49	101	499
1276	45994	633	333			74_115_an_ha.jpg	0	285	AOI_49	101	499
1277	46035	521	343			74_115_an_ha.jpg	0	285	AOI_49	101	499
1278	46069	566	340			74_115_an_ha.jpg	0	285	AOI_49	101	499
1279	46106	563	344			74_115_an_ha.jpg	0	285	AOI_49	101	499
1280	46143	556	315			74_115_an_ha.jpg	0	285	AOI_49	101	499
1281	46180	544	386			74_115_an_ha.jpg	0	285	AOI_49	101	499
1282	46213	662	304			74_115_an_ha.jpg	0	286	AOI_52	102	259
1283	46250	716	421			74_115_an_ha.jpg	0	286	AOI_52	102	259
1284	46280	821	455			74_115_an_ha.jpg	0	286	AOI_52	102	259
1285	46313	854	432			74_115_an_ha.jpg	0	286	AOI_52	102	259
1286	46344	849	439			74_115_an_ha.jpg	0	286	AOI_52	102	259
1287	46381	846	428			74_115_an_ha.jpg	0	286	AOI_52	102	259
1288	46411	832	433			74_115_an_ha.jpg	0	286	AOI_52	102	259
1289	46441	807	410			74_115_an_ha.jpg	0	286	AOI_52	102	259
1290	46472	922	446			74_115_an_ha.jpg	0	286	AOI_52	103	224
1291	46503	937	434			74_115_an_ha.jpg	0	286	AOI_52	103	224
1292	46534	955	430			74_115_an_ha.jpg	0	286	AOI_52	103	224
1293	46565	963	415			74_115_an_ha.jpg	0	286	AOI_52	103	224
1294	46596	932	421			74_115_an_ha.jpg	0	286	AOI_52	103	224
1295	46629	938	404			74_115_an_ha.jpg	0	286	AOI_52	103	224
1296	46663	963	421			74_115_an_ha.jpg	0	286	AOI_52	103	224
1297	46696	942	403			74_115_an_ha.jpg	0	286	AOI_52	104	471
1298	46729	942	347			74_115_an_ha.jpg	0	286	AOI_52	104	471
1299	46760	907	331			74_115_an_ha.jpg	0	286	AOI_52	104	471
1300	46795	910	355			74_115_an_ha.jpg	0	286	AOI_52	104	471
1301	46830	927	330			74_115_an_ha.jpg	0	286	AOI_52	104	471
1302	46864	903	344			74_115_an_ha.jpg	0	286	AOI_52	104	471
1303	46899	916	343			74_115_an_ha.jpg	0	286	AOI_52	104	471
1304	46933	930	361			74_115_an_ha.jpg	0	286	AOI_52	104	471
1305	46967	938	363			74_115_an_ha.jpg	0	286	AOI_52	104	471
1306	47001	910	371			74_115_an_ha.jpg	0	286	AOI_52	104	471
1307	47034	937	348			74_115_an_ha.jpg	0	286	AOI_52	104	471
1308	47067	963	365			74_115_an_ha.jpg	0	286	AOI_52	104	471
1309	47099	935	366			74_115_an_ha.jpg	0	286	AOI_52	104	471
1310	47133	908	382			74_115_an_ha.jpg	0	286	AOI_52	104	471
1311	47167	737	314			74_115_an_ha.jpg	0	285	AOI_49	105	288
1312	47201	595	349			74_115_an_ha.jpg	0	285	AOI_49	105	288
1313	47235	609	335			74_115_an_ha.jpg	0	285	AOI_49	105	288
1314	47268	615	344			74_115_an_ha.jpg	0	285	AOI_49	105	288
1315	47300	627	373			74_115_an_ha.jpg	0	285	AOI_49	105	288
1316	47334	690	366			74_115_an_ha.jpg	0	285	AOI_49	105	288
1317	47363	520	312			74_115_an_ha.jpg	0	285	AOI_49	105	288
1318	47393	617	365			74_115_an_ha.jpg	0	285	AOI_49	105	288
1319	47426	529	336			74_115_an_ha.jpg	0	285	AOI_49	105	288
1320	47455	0	0			74_115_an_ha.jpg	0	285	AOI_49
1321	47497	0	0			74_115_an_ha.jpg	0	285	AOI_49
1322	47540	0	0			74_115_an_ha.jpg	0	285	AOI_49
1323	47580	0	0			74_115_an_ha.jpg	0	285	AOI_49
1324	47623	0	0			74_115_an_ha.jpg	0	285	AOI_49
1325	47671	591	315			74_115_an_ha.jpg	0	285	AOI_49	106	355
1326	47717	0	0			74_115_an_ha.jpg	0	285	AOI_49	106	355
1327	47743	513	327			74_115_an_ha.jpg	0	285	AOI_49	106	355
1328	47771	551	331			74_115_an_ha.jpg	0	285	AOI_49	106	355
1329	47802	621	339			74_115_an_ha.jpg	0	285	AOI_49	106	355
1330	47835	531	480			74_115_an_ha.jpg	0	285	AOI_49	106	355
1331	47866	506	472			74_115_an_ha.jpg	0	285	AOI_49	106	355
1332	47908	579	452			74_115_an_ha.jpg	0	285	AOI_49	106	355
1333	47961	560	434			74_115_an_ha.jpg	0	285	AOI_49	106	355
1334	47997	618	463			74_115_an_ha.jpg	0	285	AOI_49	106	355
1335	48026	919	406			74_115_an_ha.jpg	0	286	AOI_52	107	253
1336	48071	935	380			74_115_an_ha.jpg	0	286	AOI_52	107	253
1337	48101	954	393			74_115_an_ha.jpg	0	286	AOI_52	107	253
1338	48139	1009	-5			74_115_an_ha.jpg	0	286	AOI_52	107	253
1339	48175	0	0			74_115_an_ha.jpg	0	286	AOI_52	107	253
1340	48219	890	321			74_115_an_ha.jpg	0	286	AOI_52	107	253
1341	48279	833	324			74_115_an_ha.jpg	0	286	AOI_52	108	340
	48335			ImageEnd	16
1342	48340	831	324			No media	0	0	Content	108	340
	48354			ImageStart	8
1343	48379	856	348			Fix.jpg	0	0	Content	108	340
1344	48407	856	348			Fix.jpg	0	0	Content	108	340
1345	48446	814	281			Fix.jpg	0	0	Content	108	340
1346	48488	805	322			Fix.jpg	0	0	Content	108	340
1347	48517	844	332			Fix.jpg	0	0	Content	108	340
1348	48549	849	328			Fix.jpg	0	0	Content	108	340
1349	48590	824	321			Fix.jpg	0	0	Content	108	340
1350	48619	713	345			Fix.jpg	0	0	Content	109	997
1351	48651	604	388			Fix.jpg	0	0	Content	109	997
1352	48681	645	336			Fix.jpg	0	0	Content	109	997
1353	48720	561	371			Fix.jpg	0	0	Content	109	997
1354	48756	595	328			Fix.jpg	0	0	Content	109	997
1355	48794	606	330			Fix.jpg	0	0	Content	109	997
1356	48830	612	349			Fix.jpg	0	0	Content	109	997
	48849			ImageEnd	16
1357	48858	624	404			No media	0	0	Content	109	997
1358	48888	478	422			No media	0	0	Content	109	997
1359	48927	632	349			No media	0	0	Content	109	997
1360	48974	650	309			No media	0	0	Content	109	997
1361	49007	578	327			No media	0	0	Content	109	997
1362	49045	627	344			No media	0	0	Content	109	997
1363	49075	654	337			No media	0	0	Content	109	997
1364	49104	628	324			No media	0	0	Content	109	997
1365	49151	639	350			No media	0	0	Content	109	997
1366	49180	577	354			No media	0	0	Content	109	997
1367	49210	617	388			No media	0	0	Content	109	997
1368	49242	595	392			No media	0	0	Content	109	997
1369	49280	509	374			No media	0	0	Content	109	997
1370	49311	602	378			No media	0	0	Content	109	997
1371	49349	604	381			No media	0	0	Content	109	997
1372	49380	687	335			No media	0	0	Content	109	997
1373	49413	605	370			No media	0	0	Content	109	997
1374	49453	543	372			No media	0	0	Content	109	997
1375	49482	630	296			No media	0	0	Content	109	997
1376	49511	613	366			No media	0	0	Content	109	997
1377	49550	576	376			No media	0	0	Content	109	997
1378	49579	700	339			No media	0	0	Content	109	997
1379	49617	546	362			No media	0	0	Content	110	238
1380	49655	699	361			No media	0	0	Content	110	238
1381	49706	575	383			No media	0	0	Content	110	238
1382	49747	667	346			No media	0	0	Content	110	238
1383	49774	681	360			No media	0	0	Content	110	238
1384	49806	681	360			No media	0	0	Content	110	238
1385	49854	639	353			No media	0	0	Content	111	1057
1386	49907	593	362			No media	0	0	Content	111	1057
1387	49932	593	362			No media	0	0	Content	111	1057
1388	49965	591	381			No media	0	0	Content	111	1057
1389	50000	583	410			No media	0	0	Content	111	1057
1390	50033	603	360			No media	0	0	Content	111	1057
1391	50074	618	370			No media	0	0	Content	111	1057
1392	50105	618	356			No media	0	0	Content	111	1057
1393	50139	627	364			No media	0	0	Content	111	1057
1394	50173	646	372			No media	0	0	Content	111	1057
1395	50209	709	350			No media	0	0	Content	111	1057
1396	50244	547	360			No media	0	0	Content	111	1057
1397	50289	563	375			No media	0	0	Content	111	1057
1398	50317	622	359			No media	0	0	Content	111	1057
1399	50350	627	368			No media	0	0	Content	111	1057
1400	50385	606	369			No media	0	0	Content	111	1057
1401	50421	632	363			No media	0	0	Content	111	1057
1402	50457	661	366			No media	0	0	Content	111	1057
1403	50494	619	377			No media	0	0	Content	111	1057
1404	50529	694	356			No media	0	0	Content	111	1057
1405	50574	0	0			No media	0	0	Content	111	1057
1406	50612	650	365			No media	0	0	Content	111	1057
1407	50662	618	367			No media	0	0	Content	111	1057
1408	50691	618	367			No media	0	0	Content	111	1057
1409	50723	626	350			No media	0	0	Content	111	1057
1410	50760	614	353			No media	0	0	Content	111	1057
1411	50796	641	357			No media	0	0	Content	111	1057
1412	50833	610	331			No media	0	0	Content	111	1057
1413	50877	622	337			No media	0	0	Content	111	1057
1414	50911	596	332			No media	0	0	Content	112	247
1415	50943	431	387			No media	0	0	Content	112	247
1416	50978	572	384			No media	0	0	Content	112	247
1417	51017	578	403			No media	0	0	Content	112	247
1418	51050	467	365			No media	0	0	Content	112	247
1419	51091	470	419			No media	0	0	Content	112	247
1420	51125	573	356			No media	0	0	Content	112	247
1421	51158	0	0			No media	0	0	Content
1422	51195	0	0			No media	0	0	Content
1423	51229	0	0			No media	0	0	Content
1424	51273	0	0			No media	0	0	Content
1425	51321	0	0			No media	0	0	Content
1426	51378	0	0			No media	0	0	Content
1427	51446	638	362			No media	0	0	Content	113	903
1428	51481	638	362			No media	0	0	Content	113	903
1429	51519	652	360			No media	0	0	Content	113	903
1430	51557	652	361			No media	0	0	Content	113	903
1431	51591	641	365			No media	0	0	Content	113	903
1432	51628	634	363			No media	0	0	Content	113	903
1433	51662	637	359			No media	0	0	Content	113	903
1434	51698	643	363			No media	0	0	Content	113	903
1435	51732	631	359			No media	0	0	Content	113	903
1436	51768	635	390			No media	0	0	Content	113	903
1437	51803	715	389			No media	0	0	Content	113	903
1438	51839	635	371			No media	0	0	Content	113	903
1439	51894	718	377			No media	0	0	Content	113	903
1440	51932	703	372			No media	0	0	Content	113	903
1441	51965	620	368			No media	0	0	Content	113	903
1442	52000	626	373			No media	0	0	Content	113	903
1443	52035	628	366			No media	0	0	Content	113	903
1444	52070	631	383			No media	0	0	Content	113	903
1445	52104	624	376			No media	0	0	Content	113	903
1446	52139	624	379			No media	0	0	Content	113	903
1447	52174	636	373			No media	0	0	Content	113	903
1448	52208	615	378			No media	0	0	Content	113	903
1449	52243	615	385			No media	0	0	Content	113	903
1450	52279	631	378			No media	0	0	Content	113	903
1451	52313	641	369			No media	0	0	Content	113	903
1452	52349	0	0			No media	0	0	Content
1453	52383	0	0			No media	0	0	Content
	52395			ImageStart	8
1454	52418	0	0			93_140_ha_neu.jpg	0	327	AOI_56
1455	52462	0	0			93_140_ha_neu.jpg	0	327	AOI_56
1456	52511	0	0			93_140_ha_neu.jpg	0	327	AOI_56
1457	52564	0	0			93_140_ha_neu.jpg	0	327	AOI_56
1458	52616	0	0			93_140_ha_neu.jpg	0	327	AOI_56
1459	52675	674	289			93_140_ha_neu.jpg	0	327	AOI_56	114	354
1460	52713	676	287			93_140_ha_neu.jpg	0	327	AOI_56	114	354
1461	52743	0	0			93_140_ha_neu.jpg	0	327	AOI_56	114	354
1462	52786	693	279			93_140_ha_neu.jpg	0	327	AOI_56	114	354
1463	52808	685	284			93_140_ha_neu.jpg	0	327	AOI_56	114	354
1464	52847	709	389			93_140_ha_neu.jpg	0	327	AOI_56	114	354
1465	52884	672	405			93_140_ha_neu.jpg	0	327	AOI_56	114	354
1466	52920	670	398			93_140_ha_neu.jpg	0	327	AOI_56	114	354
1467	52957	672	406			93_140_ha_neu.jpg	0	327	AOI_56	114	354
1468	52992	588	390			93_140_ha_neu.jpg	0	327	AOI_56	114	354
1469	53029	659	375			93_140_ha_neu.jpg	0	327	AOI_56	115	215
1470	53065	500	387			93_140_ha_neu.jpg	0	327	AOI_56	115	215
1471	53099	515	381			93_140_ha_neu.jpg	0	327	AOI_56	115	215
1472	53136	506	376			93_140_ha_neu.jpg	0	327	AOI_56	115	215
1473	53172	513	377			93_140_ha_neu.jpg	0	327	AOI_56	115	215
1474	53208	531	382			93_140_ha_neu.jpg	0	327	AOI_56	115	215
1475	53244	952	343			93_140_ha_neu.jpg	0	328	AOI_55	116	250
1476	53280	909	363			93_140_ha_neu.jpg	0	328	AOI_55	116	250
1477	53317	925	349			93_140_ha_neu.jpg	0	328	AOI_55	116	250
1478	53352	940	343			93_140_ha_neu.jpg	0	328	AOI_55	116	250
1479	53389	922	346			93_140_ha_neu.jpg	0	328	AOI_55	116	250
1480	53423	982	319			93_140_ha_neu.jpg	0	328	AOI_55	116	250
1481	53460	917	348			93_140_ha_neu.jpg	0	328	AOI_55	116	250
1482	53494	0	0			93_140_ha_neu.jpg	0	328	AOI_55	117	340
1483	53529	847	326			93_140_ha_neu.jpg	0	328	AOI_55	117	340
1484	53563	872	348			93_140_ha_neu.jpg	0	328	AOI_55	117	340
1485	53604	872	348			93_140_ha_neu.jpg	0	328	AOI_55	117	340
1486	53635	858	351			93_140_ha_neu.jpg	0	328	AOI_55	117	340
1487	53666	867	351			93_140_ha_neu.jpg	0	328	AOI_55	117	340
1488	53701	863	347			93_140_ha_neu.jpg	0	328	AOI_55	117	340
1489	53734	867	362			93_140_ha_neu.jpg	0	328	AOI_55	117	340
1490	53768	863	341			93_140_ha_neu.jpg	0	328	AOI_55	117	340
1491	53800	836	346			93_140_ha_neu.jpg	0	328	AOI_55	117	340
1492	53833	484	405			93_140_ha_neu.jpg	0	327	AOI_56	118	533
1493	53875	510	399			93_140_ha_neu.jpg	0	327	AOI_56	118	533
1494	53905	428	433			93_140_ha_neu.jpg	0	327	AOI_56	118	533
1495	53935	438	385			93_140_ha_neu.jpg	0	327	AOI_56	118	533
1496	53968	454	413			93_140_ha_neu.jpg	0	327	AOI_56	118	533
1497	53997	401	408			93_140_ha_neu.jpg	0	327	AOI_56	118	533
1498	54028	426	405			93_140_ha_neu.jpg	0	327	AOI_56	118	533
1499	54059	425	440			93_140_ha_neu.jpg	0	327	AOI_56	118	533
1500	54089	447	374			93_140_ha_neu.jpg	0	327	AOI_56	118	533
1501	54119	450	365			93_140_ha_neu.jpg	0	327	AOI_56	118	533
1502	54159	451	376			93_140_ha_neu.jpg	0	327	AOI_56	118	533
1503	54195	451	386			93_140_ha_neu.jpg	0	327	AOI_56	118	533
1504	54225	424	386			93_140_ha_neu.jpg	0	327	AOI_56	118	533
1505	54262	391	429			93_140_ha_neu.jpg	0	327	AOI_56	118	533
1506	54299	424	387			93_140_ha_neu.jpg	0	327	AOI_56	118	533
1507	54336	446	393			93_140_ha_neu.jpg	0	327	AOI_56	118	533
1508	54366	843	350			93_140_ha_neu.jpg	0	328	AOI_55	119	762
1509	54395	905	325			93_140_ha_neu.jpg	0	328	AOI_55	119	762
1510	54427	920	331			93_140_ha_neu.jpg	0	328	AOI_55	119	762
1511	54458	916	341			93_140_ha_neu.jpg	0	328	AOI_55	119	762
1512	54490	918	336			93_140_ha_neu.jpg	0	328	AOI_55	119	762
1513	54523	931	333			93_140_ha_neu.jpg	0	328	AOI_55	119	762
1514	54553	914	340			93_140_ha_neu.jpg	0	328	AOI_55	119	762
1515	54588	905	342			93_140_ha_neu.jpg	0	328	AOI_55	119	762
1516	54621	874	326			93_140_ha_neu.jpg	0	328	AOI_55	119	762
1517	54653	932	349			93_140_ha_neu.jpg	0	328	AOI_55	119	762
1518	54684	910	310			93_140_ha_neu.jpg	0	328	AOI_55	119	762
1519	54716	883	333			93_140_ha_neu.jpg	0	328	AOI_55	119	762
1520	54748	933	329			93_140_ha_neu.jpg	0	328	AOI_55	119	762
1521	54779	946	332			93_140_ha_neu.jpg	0	328	AOI_55	119	762
1522	54812	913	337			93_140_ha_neu.jpg	0	328	AOI_55	119	762
1523	54844	899	308			93_140_ha_neu.jpg	0	328	AOI_55	119	762
1524	54875	901	333			93_140_ha_neu.jpg	0	328	AOI_55	119	762
1525	54906	899	309			93_140_ha_neu.jpg	0	328	AOI_55	119	762
1526	54937	942	337			93_140_ha_neu.jpg	0	328	AOI_55	119	762
1527	54968	938	335			93_140_ha_neu.jpg	0	328	AOI_55	119	762
1528	55001	903	346			93_140_ha_neu.jpg	0	328	AOI_55	119	762
1529	55033	911	330			93_140_ha_neu.jpg	0	328	AOI_55	119	762
1530	55065	924	335			93_140_ha_neu.jpg	0	328	AOI_55	119	762
1531	55096	903	352			93_140_ha_neu.jpg	0	328	AOI_55	119	762
1532	55128	914	352			93_140_ha_neu.jpg	0	327	AOI_56	120	231
1533	55160	424	-91			93_140_ha_neu.jpg	0	327	AOI_56	120	231
1534	55192	470	378			93_140_ha_neu.jpg	0	327	AOI_56	120	231
1535	55239	566	344			93_140_ha_neu.jpg	0	327	AOI_56	120	231
1536	55289	561	353			93_140_ha_neu.jpg	0	327	AOI_56	120	231
1537	55313	561	353			93_140_ha_neu.jpg	0	327	AOI_56	120	231
1538	55359	567	347			93_140_ha_neu.jpg	0	327	AOI_56	121	377
	55370			ImageEnd	16
1539	55401	573	357			No media	0	0	Content	121	377
	55410			ImageStart	8
1540	55427	630	352			Fix.jpg	0	0	Content	121	377
1541	55459	618	334			Fix.jpg	0	0	Content	121	377
1542	55493	557	357			Fix.jpg	0	0	Content	121	377
1543	55534	562	264			Fix.jpg	0	0	Content	121	377
1544	55568	522	280			Fix.jpg	0	0	Content	121	377
1545	55598	542	263			Fix.jpg	0	0	Content	121	377
1546	55633	556	257			Fix.jpg	0	0	Content	121	377
1547	55668	525	281			Fix.jpg	0	0	Content	121	377
1548	55702	533	270			Fix.jpg	0	0	Content	121	377
1549	55736	700	383			Fix.jpg	0	0	Content	122	527
1550	55770	788	363			Fix.jpg	0	0	Content	122	527
1551	55805	808	392			Fix.jpg	0	0	Content	122	527
1552	55838	769	391			Fix.jpg	0	0	Content	122	527
1553	55872	809	379			Fix.jpg	0	0	Content	122	527
	55897			ImageEnd	16
1554	55906	759	332			No media	0	0	Content	122	527
	55938			ImageStart	8
1555	55940	750	363			76_115_fe_an.jpg	0	290	AOI_49	122	527
1556	55980	730	386			76_115_fe_an.jpg	0	290	AOI_49	122	527
1557	56014	739	364			76_115_fe_an.jpg	0	290	AOI_49	122	527
1558	56050	750	366			76_115_fe_an.jpg	0	290	AOI_49	122	527
1559	56090	741	356			76_115_fe_an.jpg	0	290	AOI_49	122	527
1560	56118	780	356			76_115_fe_an.jpg	0	290	AOI_49	122	527
1561	56152	747	359			76_115_fe_an.jpg	0	290	AOI_49	122	527
1562	56186	763	349			76_115_fe_an.jpg	0	290	AOI_49	122	527
1563	56220	727	370			76_115_fe_an.jpg	0	290	AOI_49	122	527
1564	56263	630	308			76_115_fe_an.jpg	0	289	AOI_50	123	564
1565	56294	0	0			76_115_fe_an.jpg	0	289	AOI_50	123	564
1566	56334	607	312			76_115_fe_an.jpg	0	289	AOI_50	123	564
1567	56383	593	326			76_115_fe_an.jpg	0	289	AOI_50	123	564
1568	56438	557	333			76_115_fe_an.jpg	0	289	AOI_50	123	564
1569	56463	557	333			76_115_fe_an.jpg	0	289	AOI_50	123	564
1570	56492	595	327			76_115_fe_an.jpg	0	289	AOI_50	123	564
1571	56525	630	294			76_115_fe_an.jpg	0	289	AOI_50	123	564
1572	56559	629	303			76_115_fe_an.jpg	0	289	AOI_50	123	564
1573	56592	604	313			76_115_fe_an.jpg	0	289	AOI_50	123	564
1574	56626	595	330			76_115_fe_an.jpg	0	289	AOI_50	123	564
1575	56664	648	317			76_115_fe_an.jpg	0	289	AOI_50	123	564
1576	56697	622	323			76_115_fe_an.jpg	0	289	AOI_50	123	564
1577	56730	610	348			76_115_fe_an.jpg	0	289	AOI_50	123	564
1578	56770	610	367			76_115_fe_an.jpg	0	289	AOI_50	123	564
1579	56798	596	333			76_115_fe_an.jpg	0	289	AOI_50	123	564
1580	56827	793	374			76_115_fe_an.jpg	0	290	AOI_49	124	320
1581	56859	978	366			76_115_fe_an.jpg	0	290	AOI_49	124	320
1582	56894	969	364			76_115_fe_an.jpg	0	290	AOI_49	124	320
1583	56935	937	370			76_115_fe_an.jpg	0	290	AOI_49	124	320
1584	56968	974	387			76_115_fe_an.jpg	0	290	AOI_49	124	320
1585	57002	1014	332			76_115_fe_an.jpg	0	290	AOI_49	124	320
1586	57036	1012	344			76_115_fe_an.jpg	0	290	AOI_49	124	320
1587	57070	979	379			76_115_fe_an.jpg	0	290	AOI_49	124	320
1588	57105	0	0			76_115_fe_an.jpg	0	290	AOI_49	124	320
1589	57147	858	360			76_115_fe_an.jpg	0	290	AOI_49	125	307
1590	57190	875	338			76_115_fe_an.jpg	0	290	AOI_49	125	307
1591	57235	907	360			76_115_fe_an.jpg	0	290	AOI_49	125	307
1592	57261	907	360			76_115_fe_an.jpg	0	290	AOI_49	125	307
1593	57290	920	336			76_115_fe_an.jpg	0	290	AOI_49	125	307
1594	57322	889	334			76_115_fe_an.jpg	0	290	AOI_49	125	307
1595	57361	894	346			76_115_fe_an.jpg	0	290	AOI_49	125	307
1596	57391	890	354			76_115_fe_an.jpg	0	290	AOI_49	125	307
1597	57422	881	324			76_115_fe_an.jpg	0	290	AOI_49	125	307
1598	57454	869	480			76_115_fe_an.jpg	0	290	AOI_49	126	421
1599	57486	870	479			76_115_fe_an.jpg	0	290	AOI_49	126	421
1600	57519	876	487			76_115_fe_an.jpg	0	290	AOI_49	126	421
1601	57552	897	496			76_115_fe_an.jpg	0	290	AOI_49	126	421
1602	57584	868	484			76_115_fe_an.jpg	0	290	AOI_49	126	421
1603	57616	880	490			76_115_fe_an.jpg	0	290	AOI_49	126	421
1604	57647	895	493			76_115_fe_an.jpg	0	290	AOI_49	126	421
1605	57680	878	492			76_115_fe_an.jpg	0	290	AOI_49	126	421
1606	57712	878	486			76_115_fe_an.jpg	0	290	AOI_49	126	421
1607	57744	896	479			76_115_fe_an.jpg	0	290	AOI_49	126	421
1608	57777	853	478			76_115_fe_an.jpg	0	290	AOI_49	126	421
1609	57809	882	488			76_115_fe_an.jpg	0	290	AOI_49	126	421
1610	57841	867	482			76_115_fe_an.jpg	0	290	AOI_49	126	421
1611	57874	858	364			76_115_fe_an.jpg	0	290	AOI_49	127	467
1612	57907	854	350			76_115_fe_an.jpg	0	290	AOI_49	127	467
1613	57939	865	351			76_115_fe_an.jpg	0	290	AOI_49	127	467
1614	57973	853	354			76_115_fe_an.jpg	0	290	AOI_49	127	467
1615	58006	849	352			76_115_fe_an.jpg	0	290	AOI_49	127	467
1616	58039	866	337			76_115_fe_an.jpg	0	290	AOI_49	127	467
1617	58073	899	334			76_115_fe_an.jpg	0	290	AOI_49	127	467
1618	58107	844	345			76_115_fe_an.jpg	0	290	AOI_49	127	467
1619	58148	854	367			76_115_fe_an.jpg	0	290	AOI_49	127	467
1620	58177	843	364			76_115_fe_an.jpg	0	290	AOI_49	127	467
1621	58207	843	351			76_115_fe_an.jpg	0	290	AOI_49	127	467
1622	58239	877	352			76_115_fe_an.jpg	0	290	AOI_49	127	467
1623	58271	824	350			76_115_fe_an.jpg	0	290	AOI_49	127	467
1624	58310	851	352			76_115_fe_an.jpg	0	290	AOI_49	127	467
1625	58341	858	365			76_115_fe_an.jpg	0	290	AOI_49	128	437
1626	58369	864	475			76_115_fe_an.jpg	0	290	AOI_49	128	437
1627	58401	868	488			76_115_fe_an.jpg	0	290	AOI_49	128	437
1628	58433	862	490			76_115_fe_an.jpg	0	290	AOI_49	128	437
1629	58473	890	482			76_115_fe_an.jpg	0	290	AOI_49	128	437
1630	58513	848	479			76_115_fe_an.jpg	0	290	AOI_49	128	437
1631	58548	863	480			76_115_fe_an.jpg	0	290	AOI_49	128	437
1632	58585	824	437			76_115_fe_an.jpg	0	290	AOI_49	128	437
1633	58615	855	369			76_115_fe_an.jpg	0	290	AOI_49	128	437
1634	58644	901	351			76_115_fe_an.jpg	0	290	AOI_49	128	437
1635	58677	858	351			76_115_fe_an.jpg	0	290	AOI_49	128	437
1636	58716	872	364			76_115_fe_an.jpg	0	290	AOI_49	128	437
1637	58748	868	381			76_115_fe_an.jpg	0	290	AOI_49	128	437
1638	58778	552	342			76_115_fe_an.jpg	0	289	AOI_50	129	490
1639	58812	421	407			76_115_fe_an.jpg	0	289	AOI_50	129	490
1640	58844	432	366			76_115_fe_an.jpg	0	289	AOI_50	129	490
1641	58883	393	378			76_115_fe_an.jpg	0	289	AOI_50	129	490
1642	58919	0	0			76_115_fe_an.jpg	0	289	AOI_50	129	490
	58931			ImageEnd	16
1643	58950	0	0			No media	0	0	Content	129	490
	58965			ImageStart	8
1644	59000	442	369			Fix.jpg	0	0	Content	129	490
1645	59062	465	389			Fix.jpg	0	0	Content	129	490
1646	59089	465	389			Fix.jpg	0	0	Content	129	490
1647	59133	481	368			Fix.jpg	0	0	Content	129	490
1648	59169	486	349			Fix.jpg	0	0	Content	129	490
1649	59199	444	371			Fix.jpg	0	0	Content	129	490
1650	59232	445	372			Fix.jpg	0	0	Content	129	490
1651	59268	509	361			Fix.jpg	0	0	Content	130	353
1652	59306	575	379			Fix.jpg	0	0	Content	130	353
1653	59333	611	367			Fix.jpg	0	0	Content	130	353
1654	59377	574	390			Fix.jpg	0	0	Content	130	353
1655	59404	545	404			Fix.jpg	0	0	Content	130	353
	59446			ImageEnd	16
1656	59450	569	408			No media	0	0	Content	130	353
1657	59505	586	416			No media	0	0	Content	130	353
1658	59621	0	0			No media	0	0	Content
1659	59691	0	0			No media	0	0	Content
1660	59823	610	371			No media	0	0	Content	131	508
1661	59937	597	405			No media	0	0	Content	131	508
1662	60018	598	369			No media	0	0	Content	131	508
1663	60055	598	369			No media	0	0	Content	131	508
1664	60083	621	351			No media	0	0	Content	131	508
1665	60111	621	393			No media	0	0	Content	131	508
1666	60144	603	391			No media	0	0	Content	131	508
1667	60185	626	376			No media	0	0	Content	131	508
1668	60224	600	402			No media	0	0	Content	131	508
1669	60252	603	381			No media	0	0	Content	131	508
1670	60293	644	356			No media	0	0	Content	131	508
1671	60330	590	400			No media	0	0	Content	132	453
1672	60359	527	403			No media	0	0	Content	132	453
1673	60389	573	429			No media	0	0	Content	132	453
1674	60420	512	398			No media	0	0	Content	132	453
1675	60460	582	384			No media	0	0	Content	132	453
1676	60489	531	370			No media	0	0	Content	132	453
1677	60519	552	412			No media	0	0	Content	132	453
1678	60552	536	396			No media	0	0	Content	132	453
1679	60593	531	376			No media	0	0	Content	132	453
1680	60632	540	379			No media	0	0	Content	132	453
1681	60660	603	379			No media	0	0	Content	132	453
1682	60691	0	0			No media	0	0	Content	132	453
1683	60725	586	390			No media	0	0	Content	132	453
1684	60783	0	0			No media	0	0	Content
1685	60845	0	0			No media	0	0	Content
1686	60887	0	0			No media	0	0	Content
1687	60924	0	0			No media	0	0	Content
1688	60957	0	0			No media	0	0	Content
1689	61000	0	0			No media	0	0	Content
1690	61042	0	0			No media	0	0	Content
1691	61083	0	0			No media	0	0	Content
1692	61133	0	0			No media	0	0	Content
1693	61176	656	371			No media	0	0	Content	133	1739
1694	61215	656	380			No media	0	0	Content	133	1739
1695	61263	648	385			No media	0	0	Content	133	1739
1696	61303	635	384			No media	0	0	Content	133	1739
1697	61346	643	382			No media	0	0	Content	133	1739
1698	61378	642	384			No media	0	0	Content	133	1739
1699	61413	609	385			No media	0	0	Content	133	1739
1700	61449	0	0			No media	0	0	Content	133	1739
1701	61499	-73	67			No media	0	0	Content	133	1739
1702	61553	643	397			No media	0	0	Content	133	1739
1703	61639	637	379			No media	0	0	Content	133	1739
1704	61682	637	379			No media	0	0	Content	133	1739
1705	61713	707	380			No media	0	0	Content	133	1739
1706	61745	634	364			No media	0	0	Content	133	1739
1707	61780	634	382			No media	0	0	Content	133	1739
1708	61815	623	367			No media	0	0	Content	133	1739
1709	61850	636	374			No media	0	0	Content	133	1739
1710	61886	645	367			No media	0	0	Content	133	1739
1711	61923	635	372			No media	0	0	Content	133	1739
1712	61959	637	384			No media	0	0	Content	133	1739
1713	61995	634	366			No media	0	0	Content	133	1739
1714	62030	624	386			No media	0	0	Content	133	1739
1715	62066	634	383			No media	0	0	Content	133	1739
1716	62101	627	373			No media	0	0	Content	133	1739
1717	62136	627	370			No media	0	0	Content	133	1739
1718	62172	636	375			No media	0	0	Content	133	1739
1719	62207	627	369			No media	0	0	Content	133	1739
1720	62243	627	377			No media	0	0	Content	133	1739
1721	62278	631	377			No media	0	0	Content	133	1739
1722	62313	630	373			No media	0	0	Content	133	1739
1723	62348	637	385			No media	0	0	Content	133	1739
1724	62384	637	371			No media	0	0	Content	133	1739
1725	62418	641	370			No media	0	0	Content	133	1739
1726	62454	648	372			No media	0	0	Content	133	1739
1727	62489	631	385			No media	0	0	Content	133	1739
1728	62525	648	383			No media	0	0	Content	133	1739
1729	62560	645	377			No media	0	0	Content	133	1739
1730	62596	640	376			No media	0	0	Content	133	1739
1731	62631	645	382			No media	0	0	Content	133	1739
1732	62667	657	378			No media	0	0	Content	133	1739
1733	62701	654	369			No media	0	0	Content	133	1739
1734	62737	628	372			No media	0	0	Content	133	1739
	62757			ImageStart	8
1735	62773	641	371			58_098_neu_an.jpg	0	249	AOI_43	133	1739
1736	62808	638	381			58_098_neu_an.jpg	0	249	AOI_43	133	1739
1737	62844	651	371			58_098_neu_an.jpg	0	249	AOI_43	133	1739
1738	62880	463	317			58_098_neu_an.jpg	0	249	AOI_43	133	1739
1739	62915	0	0			58_098_neu_an.jpg	0	249	AOI_43
1740	62951	0	0			58_098_neu_an.jpg	0	249	AOI_43
1741	62985	0	0			58_098_neu_an.jpg	0	249	AOI_43
1742	63030	0	0			58_098_neu_an.jpg	0	249	AOI_43
1743	63079	0	0			58_098_neu_an.jpg	0	249	AOI_43
1744	63117	228	252			58_098_neu_an.jpg	0	249	AOI_43	134	172
1745	63145	229	253			58_098_neu_an.jpg	0	249	AOI_43	134	172
1746	63182	628	362			58_098_neu_an.jpg	0	249	AOI_43	134	172
1747	63221	658	356			58_098_neu_an.jpg	0	249	AOI_43	134	172
1748	63255	609	364			58_098_neu_an.jpg	0	249	AOI_43	134	172
1749	63288	616	367			58_098_neu_an.jpg	0	249	AOI_43	135	239
1750	63323	621	371			58_098_neu_an.jpg	0	249	AOI_43	135	239
1751	63358	582	361			58_098_neu_an.jpg	0	249	AOI_43	135	239
1752	63393	548	342			58_098_neu_an.jpg	0	249	AOI_43	135	239
1753	63427	554	354			58_098_neu_an.jpg	0	249	AOI_43	135	239
1754	63461	546	348			58_098_neu_an.jpg	0	249	AOI_43	135	239
1755	63494	563	353			58_098_neu_an.jpg	0	249	AOI_43	135	239
1756	63527	803	366			58_098_neu_an.jpg	0	250	AOI_41	136	347
1757	63561	909	370			58_098_neu_an.jpg	0	250	AOI_41	136	347
1758	63594	895	389			58_098_neu_an.jpg	0	250	AOI_41	136	347
1759	63630	912	375			58_098_neu_an.jpg	0	250	AOI_41	136	347
1760	63666	895	390			58_098_neu_an.jpg	0	250	AOI_41	136	347
1761	63702	906	382			58_098_neu_an.jpg	0	250	AOI_41	136	347
1762	63736	927	387			58_098_neu_an.jpg	0	250	AOI_41	136	347
1763	63771	920	388			58_098_neu_an.jpg	0	250	AOI_41	136	347
1764	63806	896	380			58_098_neu_an.jpg	0	250	AOI_41	136	347
1765	63838	925	381			58_098_neu_an.jpg	0	250	AOI_41	136	347
1766	63874	922	388			58_098_neu_an.jpg	0	250	AOI_41	137	719
1767	63909	929	514			58_098_neu_an.jpg	0	250	AOI_41	137	719
1768	63941	958	511			58_098_neu_an.jpg	0	250	AOI_41	137	719
1769	63974	930	492			58_098_neu_an.jpg	0	250	AOI_41	137	719
1770	64010	951	495			58_098_neu_an.jpg	0	250	AOI_41	137	719
1771	64044	941	506			58_098_neu_an.jpg	0	250	AOI_41	137	719
1772	64080	910	501			58_098_neu_an.jpg	0	250	AOI_41	137	719
1773	64113	911	505			58_098_neu_an.jpg	0	250	AOI_41	137	719
1774	64149	942	502			58_098_neu_an.jpg	0	250	AOI_41	137	719
1775	64185	938	489			58_098_neu_an.jpg	0	250	AOI_41	137	719
1776	64221	922	495			58_098_neu_an.jpg	0	250	AOI_41	137	719
1777	64257	931	510			58_098_neu_an.jpg	0	250	AOI_41	137	719
1778	64293	912	493			58_098_neu_an.jpg	0	250	AOI_41	137	719
1779	64349	917	504			58_098_neu_an.jpg	0	250	AOI_41	137	719
1780	64393	954	490			58_098_neu_an.jpg	0	250	AOI_41	137	719
1781	64423	927	499			58_098_neu_an.jpg	0	250	AOI_41	137	719
1782	64458	945	499			58_098_neu_an.jpg	0	250	AOI_41	137	719
1783	64491	942	492			58_098_neu_an.jpg	0	250	AOI_41	137	719
1784	64528	932	486			58_098_neu_an.jpg	0	250	AOI_41	137	719
1785	64560	934	494			58_098_neu_an.jpg	0	250	AOI_41	137	719
1786	64593	836	532			58_098_neu_an.jpg	0	250	AOI_41	138	514
1787	64627	688	530			58_098_neu_an.jpg	0	250	AOI_41	138	514
1788	64667	704	536			58_098_neu_an.jpg	0	250	AOI_41	138	514
1789	64700	691	540			58_098_neu_an.jpg	0	250	AOI_41	138	514
1790	64732	660	552			58_098_neu_an.jpg	0	250	AOI_41	138	514
1791	64766	701	539			58_098_neu_an.jpg	0	250	AOI_41	138	514
1792	64806	707	541			58_098_neu_an.jpg	0	250	AOI_41	138	514
1793	64838	777	535			58_098_neu_an.jpg	0	250	AOI_41	138	514
1794	64870	687	552			58_098_neu_an.jpg	0	250	AOI_41	138	514
1795	64910	668	558			58_098_neu_an.jpg	0	250	AOI_41	138	514
1796	64965	693	554			58_098_neu_an.jpg	0	250	AOI_41	138	514
1797	65014	663	543			58_098_neu_an.jpg	0	250	AOI_41	138	514
1798	65059	757	536			58_098_neu_an.jpg	0	250	AOI_41	138	514
1799	65106	751	534			58_098_neu_an.jpg	0	250	AOI_41	139	559
1800	65132	751	534			58_098_neu_an.jpg	0	250	AOI_41	139	559
1801	65163	792	531			58_098_neu_an.jpg	0	250	AOI_41	139	559
1802	65197	790	528			58_098_neu_an.jpg	0	250	AOI_41	139	559
1803	65236	791	531			58_098_neu_an.jpg	0	250	AOI_41	139	559
1804	65269	774	525			58_098_neu_an.jpg	0	250	AOI_41	139	559
1805	65302	760	552			58_098_neu_an.jpg	0	250	AOI_41	139	559
1806	65334	785	557			58_098_neu_an.jpg	0	250	AOI_41	139	559
1807	65366	787	546			58_098_neu_an.jpg	0	250	AOI_41	139	559
1808	65404	785	545			58_098_neu_an.jpg	0	250	AOI_41	139	559
1809	65437	769	532			58_098_neu_an.jpg	0	250	AOI_41	139	559
1810	65469	768	518			58_098_neu_an.jpg	0	250	AOI_41	139	559
1811	65500	778	530			58_098_neu_an.jpg	0	250	AOI_41	139	559
1812	65533	760	527			58_098_neu_an.jpg	0	250	AOI_41	139	559
1813	65564	793	541			58_098_neu_an.jpg	0	250	AOI_41	139	559
1814	65596	772	530			58_098_neu_an.jpg	0	250	AOI_41	139	559
1815	65627	794	535			58_098_neu_an.jpg	0	250	AOI_41	139	559
1816	65665	750	495			58_098_neu_an.jpg	0	249	AOI_43	140	372
1817	65698	663	298			58_098_neu_an.jpg	0	249	AOI_43	140	372
1818	65730	646	309			58_098_neu_an.jpg	0	249	AOI_43	140	372
	65747			ImageEnd	16
1819	65762	659	292			No media	0	0	Content	140	372
	65773			ImageStart	8
1820	65793	642	289			Fix.jpg	0	0	Content	140	372
1821	65825	624	302			Fix.jpg	0	0	Content	140	372
1822	65866	677	288			Fix.jpg	0	0	Content	140	372
1823	65908	612	297			Fix.jpg	0	0	Content	140	372
1824	65938	637	309			Fix.jpg	0	0	Content	140	372
1825	65973	661	294			Fix.jpg	0	0	Content	140	372
1826	66004	677	273			Fix.jpg	0	0	Content	140	372
1827	66037	754	342			Fix.jpg	0	0	Content	141	205
1828	66072	851	403			Fix.jpg	0	0	Content	141	205
1829	66103	799	372			Fix.jpg	0	0	Content	141	205
1830	66140	862	403			Fix.jpg	0	0	Content	141	205
1831	66173	771	351			Fix.jpg	0	0	Content	141	205
1832	66210	823	353			Fix.jpg	0	0	Content	141	205
1833	66242	752	342			Fix.jpg	0	0	Content	142	590
1834	66273	785	364			Fix.jpg	0	0	Content	142	590
	66280			ImageEnd	16
1835	66305	729	348			No media	0	0	Content	142	590
	66335			ImageStart	8
1836	66336	758	356			99_144_an_neu.jpg	0	340	AOI_7	142	590
1837	66368	757	349			99_144_an_neu.jpg	0	340	AOI_7	142	590
1838	66400	769	364			99_144_an_neu.jpg	0	340	AOI_7	142	590
1839	66432	736	343			99_144_an_neu.jpg	0	340	AOI_7	142	590
1840	66464	785	337			99_144_an_neu.jpg	0	340	AOI_7	142	590
1841	66495	840	387			99_144_an_neu.jpg	0	340	AOI_7	142	590
1842	66527	763	369			99_144_an_neu.jpg	0	340	AOI_7	142	590
1843	66566	727	361			99_144_an_neu.jpg	0	340	AOI_7	142	590
1844	66598	730	349			99_144_an_neu.jpg	0	340	AOI_7	142	590
1845	66631	743	361			99_144_an_neu.jpg	0	340	AOI_7	142	590
1846	66663	739	374			99_144_an_neu.jpg	0	340	AOI_7	142	590
1847	66697	734	360			99_144_an_neu.jpg	0	340	AOI_7	142	590
1848	66731	714	374			99_144_an_neu.jpg	0	340	AOI_7	142	590
1849	66765	730	374			99_144_an_neu.jpg	0	340	AOI_7	142	590
1850	66798	741	370			99_144_an_neu.jpg	0	340	AOI_7	142	590
1851	66832	909	355			99_144_an_neu.jpg	0	340	AOI_7	143	226
1852	66866	938	352			99_144_an_neu.jpg	0	340	AOI_7	143	226
1853	66905	908	366			99_144_an_neu.jpg	0	340	AOI_7	143	226
1854	66947	917	377			99_144_an_neu.jpg	0	340	AOI_7	143	226
1855	66989	918	383			99_144_an_neu.jpg	0	340	AOI_7	143	226
1856	67024	932	381			99_144_an_neu.jpg	0	340	AOI_7	143	226
1857	67058	603	381			99_144_an_neu.jpg	0	339	AOI_5	144	408
1858	67095	463	398			99_144_an_neu.jpg	0	339	AOI_5	144	408
1859	67129	462	397			99_144_an_neu.jpg	0	339	AOI_5	144	408
1860	67163	470	398			99_144_an_neu.jpg	0	339	AOI_5	144	408
1861	67197	467	410			99_144_an_neu.jpg	0	339	AOI_5	144	408
1862	67230	449	410			99_144_an_neu.jpg	0	339	AOI_5	144	408
1863	67264	462	399			99_144_an_neu.jpg	0	339	AOI_5	144	408
1864	67297	455	405			99_144_an_neu.jpg	0	339	AOI_5	144	408
1865	67331	456	386			99_144_an_neu.jpg	0	339	AOI_5	144	408
1866	67365	460	386			99_144_an_neu.jpg	0	339	AOI_5	144	408
1867	67398	476	376			99_144_an_neu.jpg	0	339	AOI_5	144	408
1868	67432	473	397			99_144_an_neu.jpg	0	339	AOI_5	144	408
1869	67466	553	401			99_144_an_neu.jpg	0	339	AOI_5	145	745
1870	67500	537	401			99_144_an_neu.jpg	0	339	AOI_5	145	745
1871	67533	529	411			99_144_an_neu.jpg	0	339	AOI_5	145	745
1872	67566	557	418			99_144_an_neu.jpg	0	339	AOI_5	145	745
1873	67600	545	403			99_144_an_neu.jpg	0	339	AOI_5	145	745
1874	67633	570	410			99_144_an_neu.jpg	0	339	AOI_5	145	745
1875	67667	544	412			99_144_an_neu.jpg	0	339	AOI_5	145	745
1876	67700	571	411			99_144_an_neu.jpg	0	339	AOI_5	145	745
1877	67734	571	412			99_144_an_neu.jpg	0	339	AOI_5	145	745
1878	67766	574	410			99_144_an_neu.jpg	0	339	AOI_5	145	745
1879	67800	575	396			99_144_an_neu.jpg	0	339	AOI_5	145	745
1880	67833	556	405			99_144_an_neu.jpg	0	339	AOI_5	145	745
1881	67867	580	394			99_144_an_neu.jpg	0	339	AOI_5	145	745
1882	67899	574	401			99_144_an_neu.jpg	0	339	AOI_5	145	745
1883	67933	568	411			99_144_an_neu.jpg	0	339	AOI_5	145	745
1884	67966	590	385			99_144_an_neu.jpg	0	339	AOI_5	145	745
1885	68000	552	404			99_144_an_neu.jpg	0	339	AOI_5	145	745
1886	68033	532	410			99_144_an_neu.jpg	0	339	AOI_5	145	745
1887	68067	546	396			99_144_an_neu.jpg	0	339	AOI_5	145	745
1888	68100	541	403			99_144_an_neu.jpg	0	339	AOI_5	145	745
1889	68133	546	408			99_144_an_neu.jpg	0	339	AOI_5	145	745
1890	68177	552	397			99_144_an_neu.jpg	0	339	AOI_5	145	745
1891	68211	488	412			99_144_an_neu.jpg	0	339	AOI_5	146	480
1892	68243	485	392			99_144_an_neu.jpg	0	339	AOI_5	146	480
1893	68278	479	404			99_144_an_neu.jpg	0	339	AOI_5	146	480
1894	68312	489	412			99_144_an_neu.jpg	0	339	AOI_5	146	480
1895	68347	488	412			99_144_an_neu.jpg	0	339	AOI_5	146	480
1896	68381	480	397			99_144_an_neu.jpg	0	339	AOI_5	146	480
1897	68416	463	402			99_144_an_neu.jpg	0	339	AOI_5	146	480
1898	68450	452	394			99_144_an_neu.jpg	0	339	AOI_5	146	480
1899	68485	469	384			99_144_an_neu.jpg	0	339	AOI_5	146	480
1900	68519	450	391			99_144_an_neu.jpg	0	339	AOI_5	146	480
1901	68554	452	383			99_144_an_neu.jpg	0	339	AOI_5	146	480
1902	68587	468	378			99_144_an_neu.jpg	0	339	AOI_5	146	480
1903	68622	464	383			99_144_an_neu.jpg	0	339	AOI_5	146	480
1904	68657	465	383			99_144_an_neu.jpg	0	339	AOI_5	146	480
1905	68691	525	372			99_144_an_neu.jpg	0	339	AOI_5	147	237
1906	68725	537	390			99_144_an_neu.jpg	0	339	AOI_5	147	237
1907	68760	500	396			99_144_an_neu.jpg	0	339	AOI_5	147	237
1908	68793	515	396			99_144_an_neu.jpg	0	339	AOI_5	147	237
1909	68827	528	380			99_144_an_neu.jpg	0	339	AOI_5	147	237
1910	68861	523	403			99_144_an_neu.jpg	0	339	AOI_5	147	237
1911	68895	547	375			99_144_an_neu.jpg	0	339	AOI_5	147	237
1912	68928	591	383			99_144_an_neu.jpg	0	339	AOI_5	148	266
1913	68962	562	380			99_144_an_neu.jpg	0	339	AOI_5	148	266
1914	68995	574	395			99_144_an_neu.jpg	0	339	AOI_5	148	266
1915	69029	564	396			99_144_an_neu.jpg	0	339	AOI_5	148	266
1916	69062	569	404			99_144_an_neu.jpg	0	339	AOI_5	148	266
1917	69096	606	391			99_144_an_neu.jpg	0	339	AOI_5	148	266
1918	69129	627	374			99_144_an_neu.jpg	0	339	AOI_5	148	266
1919	69162	600	376			99_144_an_neu.jpg	0	339	AOI_5	148	266
1920	69194	735	411			99_144_an_neu.jpg	0	340	AOI_7	149	422
1921	69228	920	366			99_144_an_neu.jpg	0	340	AOI_7	149	422
1922	69260	930	352			99_144_an_neu.jpg	0	340	AOI_7	149	422
1923	69295	916	356			99_144_an_neu.jpg	0	340	AOI_7	149	422
1924	69331	916	362			99_144_an_neu.jpg	0	340	AOI_7	149	422
	69341			ImageEnd	16
[truncated: 19,128 more rows]
