# Supplementary material for: Attentional Bias to Facial Expressions of Different Emotions – A Cross-Cultural Comparison of ≠Akhoe Hai||om and German Children and Adolescents
Source: Front Psychol. 2020 Apr 28;11:795. doi: 10.3389/fpsyg.2020.00795 (PMC7199105; doi:10.3389/fpsyg.2020.00795)
Supplement: Supplementary file 1 [file Data_Sheet_1.ZIP › Raw data_Germany and Namibia/Raw data Namibia/VP_28-test.tsv]

Data properties:
Recording date: 10.02.2013
Recording time: 14:40:30:488 (corresponds to time 0)
Study: NegBias_1
Subject: VP_28
Recording: VP_28
Screen resolution: 1366 x 768
Coordinate unit: Pixels
Filter settings:
Eye: Average
Validity: Normal
Fixation filter: Tobii fixation filter
Velocity threshold: 35
Distance threshold: 35
Number	Timestamp	GazePointX	GazePointY	Event	EventKey	StimuliName	StimuliID	AoiIds	AoiNames	FixationIndex	FixationDuration
0	20	287	273			No media	0	0	Content	4	573
1	50	278	282			No media	0	0	Content	4	573
2	80	292	281			No media	0	0	Content	4	573
3	111	288	240			No media	0	0	Content	4	573
4	141	299	248			No media	0	0	Content	4	573
5	172	304	256			No media	0	0	Content	4	573
6	203	283	261			No media	0	0	Content	4	573
	218			ImageStart	8
7	232	299	255			Fix.jpg	0	0	Content	4	573
8	264	296	263			Fix.jpg	0	0	Content	4	573
9	294	293	270			Fix.jpg	0	0	Content	4	573
10	320	285	250			Fix.jpg	0	0	Content	4	573
11	350	293	249			Fix.jpg	0	0	Content	4	573
12	381	301	246			Fix.jpg	0	0	Content	4	573
13	418	295	242			Fix.jpg	0	0	Content	4	573
14	449	293	249			Fix.jpg	0	0	Content	4	573
15	480	296	239			Fix.jpg	0	0	Content	4	573
16	511	299	252			Fix.jpg	0	0	Content	4	573
17	542	295	269			Fix.jpg	0	0	Content	4	573
18	573	527	315			Fix.jpg	0	0	Content	5	427
19	608	641	363			Fix.jpg	0	0	Content	5	427
20	639	641	348			Fix.jpg	0	0	Content	5	427
21	664	671	364			Fix.jpg	0	0	Content	5	427
22	695	640	350			Fix.jpg	0	0	Content	5	427
	700			ImageEnd	16
23	729	668	360			No media	0	0	Content	5	427
	744			ImageStart	8
24	758	656	345			122_162_an_ha.jpg	0	58	AOI_13	5	427
25	787	639	344			122_162_an_ha.jpg	0	58	AOI_13	5	427
26	817	649	353			122_162_an_ha.jpg	0	58	AOI_13	5	427
27	853	651	353			122_162_an_ha.jpg	0	58	AOI_13	5	427
28	882	643	354			122_162_an_ha.jpg	0	58	AOI_13	5	427
29	912	657	346			122_162_an_ha.jpg	0	58	AOI_13	5	427
30	941	642	354			122_162_an_ha.jpg	0	58	AOI_13	5	427
31	971	642	350			122_162_an_ha.jpg	0	58	AOI_13	5	427
32	1000	641	351			122_162_an_ha.jpg	0	58	AOI_13	6	396
33	1031	434	396			122_162_an_ha.jpg	0	58	AOI_13	6	396
34	1061	433	375			122_162_an_ha.jpg	0	58	AOI_13	6	396
35	1091	434	390			122_162_an_ha.jpg	0	58	AOI_13	6	396
36	1122	431	389			122_162_an_ha.jpg	0	58	AOI_13	6	396
37	1151	431	389			122_162_an_ha.jpg	0	58	AOI_13	6	396
38	1182	428	383			122_162_an_ha.jpg	0	58	AOI_13	6	396
39	1212	432	375			122_162_an_ha.jpg	0	58	AOI_13	6	396
40	1243	420	362			122_162_an_ha.jpg	0	58	AOI_13	6	396
41	1274	412	371			122_162_an_ha.jpg	0	58	AOI_13	6	396
42	1304	427	378			122_162_an_ha.jpg	0	58	AOI_13	6	396
43	1335	425	376			122_162_an_ha.jpg	0	58	AOI_13	6	396
44	1366	418	366			122_162_an_ha.jpg	0	58	AOI_13	6	396
45	1396	427	371			122_162_an_ha.jpg	0	58	AOI_13	7	313
46	1427	451	517			122_162_an_ha.jpg	0	58	AOI_13	7	313
47	1458	459	515			122_162_an_ha.jpg	0	58	AOI_13	7	313
48	1490	458	513			122_162_an_ha.jpg	0	58	AOI_13	7	313
49	1521	459	510			122_162_an_ha.jpg	0	58	AOI_13	7	313
50	1555	452	508			122_162_an_ha.jpg	0	58	AOI_13	7	313
51	1586	454	511			122_162_an_ha.jpg	0	58	AOI_13	7	313
52	1617	456	502			122_162_an_ha.jpg	0	58	AOI_13	7	313
53	1648	449	518			122_162_an_ha.jpg	0	58	AOI_13	7	313
54	1678	460	507			122_162_an_ha.jpg	0	58	AOI_13	7	313
55	1709	609	434			122_162_an_ha.jpg	0	57	AOI_16	8	429
56	1740	822	369			122_162_an_ha.jpg	0	57	AOI_16	8	429
57	1771	833	371			122_162_an_ha.jpg	0	57	AOI_16	8	429
58	1801	831	371			122_162_an_ha.jpg	0	57	AOI_16	8	429
59	1831	819	374			122_162_an_ha.jpg	0	57	AOI_16	8	429
60	1862	828	368			122_162_an_ha.jpg	0	57	AOI_16	8	429
61	1892	832	371			122_162_an_ha.jpg	0	57	AOI_16	8	429
62	1923	825	373			122_162_an_ha.jpg	0	57	AOI_16	8	429
63	1954	839	355			122_162_an_ha.jpg	0	57	AOI_16	8	429
64	1984	842	341			122_162_an_ha.jpg	0	57	AOI_16	8	429
65	2015	839	340			122_162_an_ha.jpg	0	57	AOI_16	8	429
66	2046	832	338			122_162_an_ha.jpg	0	57	AOI_16	8	429
67	2076	835	342			122_162_an_ha.jpg	0	57	AOI_16	8	429
68	2107	839	335			122_162_an_ha.jpg	0	57	AOI_16	8	429
69	2138	904	348			122_162_an_ha.jpg	0	57	AOI_16	9	275
70	2168	905	348			122_162_an_ha.jpg	0	57	AOI_16	9	275
71	2199	902	355			122_162_an_ha.jpg	0	57	AOI_16	9	275
72	2230	923	345			122_162_an_ha.jpg	0	57	AOI_16	9	275
73	2260	918	349			122_162_an_ha.jpg	0	57	AOI_16	9	275
74	2291	927	353			122_162_an_ha.jpg	0	57	AOI_16	9	275
75	2321	920	352			122_162_an_ha.jpg	0	57	AOI_16	9	275
76	2352	928	336			122_162_an_ha.jpg	0	57	AOI_16	9	275
77	2382	917	343			122_162_an_ha.jpg	0	57	AOI_16	9	275
78	2413	789	364			122_162_an_ha.jpg	0	58	AOI_13	10	274
79	2443	421	361			122_162_an_ha.jpg	0	58	AOI_13	10	274
80	2474	426	376			122_162_an_ha.jpg	0	58	AOI_13	10	274
81	2504	432	363			122_162_an_ha.jpg	0	58	AOI_13	10	274
82	2535	425	357			122_162_an_ha.jpg	0	58	AOI_13	10	274
83	2565	448	366			122_162_an_ha.jpg	0	58	AOI_13	10	274
84	2596	420	366			122_162_an_ha.jpg	0	58	AOI_13	10	274
85	2625	436	373			122_162_an_ha.jpg	0	58	AOI_13	10	274
86	2656	430	360			122_162_an_ha.jpg	0	58	AOI_13	10	274
87	2687	498	370			122_162_an_ha.jpg	0	58	AOI_13	11	243
88	2718	500	387			122_162_an_ha.jpg	0	58	AOI_13	11	243
89	2749	492	380			122_162_an_ha.jpg	0	58	AOI_13	11	243
90	2780	511	379			122_162_an_ha.jpg	0	58	AOI_13	11	243
91	2810	501	380			122_162_an_ha.jpg	0	58	AOI_13	11	243
92	2839	511	375			122_162_an_ha.jpg	0	58	AOI_13	11	243
93	2870	501	384			122_162_an_ha.jpg	0	58	AOI_13	11	243
94	2900	503	376			122_162_an_ha.jpg	0	58	AOI_13	11	243
95	2930	426	365			122_162_an_ha.jpg	0	58	AOI_13	12	425
96	2961	403	377			122_162_an_ha.jpg	0	58	AOI_13	12	425
97	2991	402	371			122_162_an_ha.jpg	0	58	AOI_13	12	425
98	3022	412	386			122_162_an_ha.jpg	0	58	AOI_13	12	425
99	3052	416	375			122_162_an_ha.jpg	0	58	AOI_13	12	425
100	3083	395	372			122_162_an_ha.jpg	0	58	AOI_13	12	425
101	3113	402	383			122_162_an_ha.jpg	0	58	AOI_13	12	425
102	3144	402	385			122_162_an_ha.jpg	0	58	AOI_13	12	425
103	3174	403	379			122_162_an_ha.jpg	0	58	AOI_13	12	425
104	3204	406	373			122_162_an_ha.jpg	0	58	AOI_13	12	425
105	3234	397	377			122_162_an_ha.jpg	0	58	AOI_13	12	425
106	3265	405	376			122_162_an_ha.jpg	0	58	AOI_13	12	425
107	3295	411	372			122_162_an_ha.jpg	0	58	AOI_13	12	425
108	3325	397	383			122_162_an_ha.jpg	0	58	AOI_13	12	425
109	3355	434	441			122_162_an_ha.jpg	0	58	AOI_13	13	546
110	3385	445	481			122_162_an_ha.jpg	0	58	AOI_13	13	546
111	3417	441	474			122_162_an_ha.jpg	0	58	AOI_13	13	546
112	3447	458	484			122_162_an_ha.jpg	0	58	AOI_13	13	546
113	3477	463	474			122_162_an_ha.jpg	0	58	AOI_13	13	546
114	3507	457	482			122_162_an_ha.jpg	0	58	AOI_13	13	546
115	3538	444	471			122_162_an_ha.jpg	0	58	AOI_13	13	546
116	3568	452	476			122_162_an_ha.jpg	0	58	AOI_13	13	546
117	3599	453	473			122_162_an_ha.jpg	0	58	AOI_13	13	546
118	3631	449	472			122_162_an_ha.jpg	0	58	AOI_13	13	546
119	3661	452	478			122_162_an_ha.jpg	0	58	AOI_13	13	546
120	3691	435	492			122_162_an_ha.jpg	0	58	AOI_13	13	546
121	3721	429	503			122_162_an_ha.jpg	0	58	AOI_13	13	546
	3747			ImageEnd	16
122	3752	449	493			No media	0	0	Content	13	546
123	3782	449	506			No media	0	0	Content	13	546
	3798			ImageStart	8
124	3813	448	497			Fix.jpg	0	0	Content	13	546
125	3843	453	495			Fix.jpg	0	0	Content	13	546
126	3873	425	498			Fix.jpg	0	0	Content	13	546
127	3902	738	425			Fix.jpg	0	0	Content	14	180
128	3932	824	438			Fix.jpg	0	0	Content	14	180
129	3961	821	413			Fix.jpg	0	0	Content	14	180
130	3991	819	421			Fix.jpg	0	0	Content	14	180
131	4021	835	429			Fix.jpg	0	0	Content	14	180
132	4051	827	417			Fix.jpg	0	0	Content	14	180
133	4081	720	400			Fix.jpg	0	0	Content	15	536
134	4111	651	383			Fix.jpg	0	0	Content	15	536
135	4141	665	372			Fix.jpg	0	0	Content	15	536
136	4171	662	371			Fix.jpg	0	0	Content	15	536
137	4201	660	378			Fix.jpg	0	0	Content	15	536
138	4231	656	380			Fix.jpg	0	0	Content	15	536
139	4261	651	368			Fix.jpg	0	0	Content	15	536
140	4290	653	373			Fix.jpg	0	0	Content	15	536
	4308			ImageEnd	16
141	4320	665	380			No media	0	0	Content	15	536
	4322			ImageStart	8
142	4350	660	385			79_115_ha_an.jpg	0	295	AOI_52	15	536
143	4379	660	381			79_115_ha_an.jpg	0	295	AOI_52	15	536
144	4409	662	384			79_115_ha_an.jpg	0	295	AOI_52	15	536
145	4438	651	392			79_115_ha_an.jpg	0	295	AOI_52	15	536
146	4468	655	386			79_115_ha_an.jpg	0	295	AOI_52	15	536
147	4498	660	380			79_115_ha_an.jpg	0	295	AOI_52	15	536
148	4527	654	380			79_115_ha_an.jpg	0	295	AOI_52	15	536
149	4557	648	381			79_115_ha_an.jpg	0	295	AOI_52	15	536
150	4587	662	392			79_115_ha_an.jpg	0	295	AOI_52	15	536
151	4617	550	384			79_115_ha_an.jpg	0	295	AOI_52	16	449
152	4647	451	359			79_115_ha_an.jpg	0	295	AOI_52	16	449
153	4677	449	361			79_115_ha_an.jpg	0	295	AOI_52	16	449
154	4708	449	368			79_115_ha_an.jpg	0	295	AOI_52	16	449
155	4738	451	364			79_115_ha_an.jpg	0	295	AOI_52	16	449
156	4768	442	358			79_115_ha_an.jpg	0	295	AOI_52	16	449
157	4797	455	346			79_115_ha_an.jpg	0	295	AOI_52	16	449
158	4827	451	345			79_115_ha_an.jpg	0	295	AOI_52	16	449
159	4857	433	367			79_115_ha_an.jpg	0	295	AOI_52	16	449
160	4886	424	361			79_115_ha_an.jpg	0	295	AOI_52	16	449
161	4916	441	337			79_115_ha_an.jpg	0	295	AOI_52	16	449
162	4945	430	345			79_115_ha_an.jpg	0	295	AOI_52	16	449
163	4975	424	359			79_115_ha_an.jpg	0	295	AOI_52	16	449
164	5006	436	342			79_115_ha_an.jpg	0	295	AOI_52	16	449
165	5036	426	348			79_115_ha_an.jpg	0	295	AOI_52	16	449
166	5066	771	344			79_115_ha_an.jpg	0	296	AOI_49	17	239
167	5096	815	354			79_115_ha_an.jpg	0	296	AOI_49	17	239
168	5126	811	349			79_115_ha_an.jpg	0	296	AOI_49	17	239
169	5155	807	360			79_115_ha_an.jpg	0	296	AOI_49	17	239
170	5185	817	359			79_115_ha_an.jpg	0	296	AOI_49	17	239
171	5214	807	357			79_115_ha_an.jpg	0	296	AOI_49	17	239
172	5245	813	353			79_115_ha_an.jpg	0	296	AOI_49	17	239
173	5275	825	352			79_115_ha_an.jpg	0	296	AOI_49	17	239
174	5305	825	362			79_115_ha_an.jpg	0	296	AOI_49	18	310
175	5335	865	451			79_115_ha_an.jpg	0	296	AOI_49	18	310
176	5365	847	447			79_115_ha_an.jpg	0	296	AOI_49	18	310
177	5395	853	449			79_115_ha_an.jpg	0	296	AOI_49	18	310
178	5425	852	450			79_115_ha_an.jpg	0	296	AOI_49	18	310
179	5453	849	447			79_115_ha_an.jpg	0	296	AOI_49	18	310
180	5485	849	440			79_115_ha_an.jpg	0	296	AOI_49	18	310
181	5521	849	434			79_115_ha_an.jpg	0	296	AOI_49	18	310
182	5554	856	437			79_115_ha_an.jpg	0	296	AOI_49	18	310
183	5584	853	443			79_115_ha_an.jpg	0	296	AOI_49	18	310
184	5615	846	450			79_115_ha_an.jpg	0	295	AOI_52	19	331
185	5645	433	358			79_115_ha_an.jpg	0	295	AOI_52	19	331
186	5675	431	368			79_115_ha_an.jpg	0	295	AOI_52	19	331
187	5707	440	365			79_115_ha_an.jpg	0	295	AOI_52	19	331
188	5737	439	361			79_115_ha_an.jpg	0	295	AOI_52	19	331
189	5767	441	363			79_115_ha_an.jpg	0	295	AOI_52	19	331
190	5797	429	362			79_115_ha_an.jpg	0	295	AOI_52	19	331
191	5827	425	358			79_115_ha_an.jpg	0	295	AOI_52	19	331
192	5857	429	366			79_115_ha_an.jpg	0	295	AOI_52	19	331
193	5886	434	349			79_115_ha_an.jpg	0	295	AOI_52	19	331
194	5916	436	351			79_115_ha_an.jpg	0	295	AOI_52	19	331
195	5946	471	387			79_115_ha_an.jpg	0	295	AOI_52	20	211
196	5976	489	428			79_115_ha_an.jpg	0	295	AOI_52	20	211
197	6006	484	443			79_115_ha_an.jpg	0	295	AOI_52	20	211
198	6036	491	425			79_115_ha_an.jpg	0	295	AOI_52	20	211
199	6067	487	424			79_115_ha_an.jpg	0	295	AOI_52	20	211
200	6097	476	417			79_115_ha_an.jpg	0	295	AOI_52	20	211
201	6127	477	433			79_115_ha_an.jpg	0	295	AOI_52	20	211
202	6157	422	351			79_115_ha_an.jpg	0	295	AOI_52	21	665
203	6187	426	331			79_115_ha_an.jpg	0	295	AOI_52	21	665
204	6217	422	338			79_115_ha_an.jpg	0	295	AOI_52	21	665
205	6247	425	347			79_115_ha_an.jpg	0	295	AOI_52	21	665
206	6278	425	341			79_115_ha_an.jpg	0	295	AOI_52	21	665
207	6308	411	346			79_115_ha_an.jpg	0	295	AOI_52	21	665
208	6338	413	343			79_115_ha_an.jpg	0	295	AOI_52	21	665
209	6368	415	345			79_115_ha_an.jpg	0	295	AOI_52	21	665
210	6398	420	350			79_115_ha_an.jpg	0	295	AOI_52	21	665
211	6428	420	344			79_115_ha_an.jpg	0	295	AOI_52	21	665
212	6459	418	334			79_115_ha_an.jpg	0	295	AOI_52	21	665
213	6489	412	339			79_115_ha_an.jpg	0	295	AOI_52	21	665
214	6519	422	334			79_115_ha_an.jpg	0	295	AOI_52	21	665
215	6549	413	337			79_115_ha_an.jpg	0	295	AOI_52	21	665
216	6579	420	336			79_115_ha_an.jpg	0	295	AOI_52	21	665
217	6609	424	339			79_115_ha_an.jpg	0	295	AOI_52	21	665
218	6640	426	346			79_115_ha_an.jpg	0	295	AOI_52	21	665
219	6670	417	345			79_115_ha_an.jpg	0	295	AOI_52	21	665
220	6700	421	347			79_115_ha_an.jpg	0	295	AOI_52	21	665
221	6730	419	350			79_115_ha_an.jpg	0	295	AOI_52	21	665
222	6761	432	330			79_115_ha_an.jpg	0	295	AOI_52	21	665
223	6791	462	358			79_115_ha_an.jpg	0	295	AOI_52	21	665
224	6822	468	344			79_115_ha_an.jpg	0	295	AOI_52	22	429
225	6852	476	350			79_115_ha_an.jpg	0	295	AOI_52	22	429
226	6883	469	351			79_115_ha_an.jpg	0	295	AOI_52	22	429
227	6913	475	353			79_115_ha_an.jpg	0	295	AOI_52	22	429
228	6944	478	349			79_115_ha_an.jpg	0	295	AOI_52	22	429
229	6974	513	343			79_115_ha_an.jpg	0	295	AOI_52	22	429
230	7005	507	344			79_115_ha_an.jpg	0	295	AOI_52	22	429
231	7035	522	342			79_115_ha_an.jpg	0	295	AOI_52	22	429
232	7067	514	348			79_115_ha_an.jpg	0	295	AOI_52	22	429
233	7097	507	355			79_115_ha_an.jpg	0	295	AOI_52	22	429
234	7128	514	351			79_115_ha_an.jpg	0	295	AOI_52	22	429
235	7159	512	341			79_115_ha_an.jpg	0	295	AOI_52	22	429
236	7190	522	346			79_115_ha_an.jpg	0	295	AOI_52	22	429
237	7220	515	354			79_115_ha_an.jpg	0	295	AOI_52	22	429
238	7251	787	340			79_115_ha_an.jpg	0	296	AOI_49	23	423
239	7282	840	359			79_115_ha_an.jpg	0	296	AOI_49	23	423
240	7312	840	354			79_115_ha_an.jpg	0	296	AOI_49	23	423
	7326			ImageEnd	16
241	7342	854	338			No media	0	0	Content	23	423
	7359			ImageStart	8
242	7373	850	353			Fix.jpg	0	0	Content	23	423
243	7403	846	356			Fix.jpg	0	0	Content	23	423
244	7433	846	343			Fix.jpg	0	0	Content	23	423
245	7463	813	366			Fix.jpg	0	0	Content	23	423
246	7493	824	359			Fix.jpg	0	0	Content	23	423
247	7524	811	355			Fix.jpg	0	0	Content	23	423
248	7554	807	361			Fix.jpg	0	0	Content	23	423
249	7584	817	351			Fix.jpg	0	0	Content	23	423
250	7614	838	367			Fix.jpg	0	0	Content	23	423
251	7644	829	373			Fix.jpg	0	0	Content	23	423
252	7674	691	393			Fix.jpg	0	0	Content	24	484
253	7704	652	374			Fix.jpg	0	0	Content	24	484
254	7735	638	372			Fix.jpg	0	0	Content	24	484
255	7765	647	366			Fix.jpg	0	0	Content	24	484
256	7797	646	379			Fix.jpg	0	0	Content	24	484
	7816			ImageEnd	16
257	7827	635	385			No media	0	0	Content	24	484
258	7857	638	367			No media	0	0	Content	24	484
	7858			ImageStart	8
259	7887	633	373			97_144_an_fe.jpg	0	335	AOI_5	24	484
260	7918	641	379			97_144_an_fe.jpg	0	335	AOI_5	24	484
261	7947	645	367			97_144_an_fe.jpg	0	335	AOI_5	24	484
262	7978	631	378			97_144_an_fe.jpg	0	335	AOI_5	24	484
263	8008	637	370			97_144_an_fe.jpg	0	335	AOI_5	24	484
264	8038	641	371			97_144_an_fe.jpg	0	335	AOI_5	24	484
265	8068	643	369			97_144_an_fe.jpg	0	335	AOI_5	24	484
266	8098	645	368			97_144_an_fe.jpg	0	335	AOI_5	24	484
267	8128	642	381			97_144_an_fe.jpg	0	335	AOI_5	24	484
268	8158	469	413			97_144_an_fe.jpg	0	335	AOI_5	25	181
269	8188	466	404			97_144_an_fe.jpg	0	335	AOI_5	25	181
270	8218	464	401			97_144_an_fe.jpg	0	335	AOI_5	25	181
271	8249	460	387			97_144_an_fe.jpg	0	335	AOI_5	25	181
272	8279	464	390			97_144_an_fe.jpg	0	335	AOI_5	25	181
273	8309	456	400			97_144_an_fe.jpg	0	335	AOI_5	25	181
274	8339	460	395			97_144_an_fe.jpg	0	335	AOI_5	26	210
275	8369	415	428			97_144_an_fe.jpg	0	335	AOI_5	26	210
276	8399	407	430			97_144_an_fe.jpg	0	335	AOI_5	26	210
277	8429	424	432			97_144_an_fe.jpg	0	335	AOI_5	26	210
278	8459	418	423			97_144_an_fe.jpg	0	335	AOI_5	26	210
279	8489	414	429			97_144_an_fe.jpg	0	335	AOI_5	26	210
280	8519	412	426			97_144_an_fe.jpg	0	335	AOI_5	26	210
281	8549	455	556			97_144_an_fe.jpg	0	335	AOI_5	27	270
282	8579	456	559			97_144_an_fe.jpg	0	335	AOI_5	27	270
283	8609	464	563			97_144_an_fe.jpg	0	335	AOI_5	27	270
284	8639	447	565			97_144_an_fe.jpg	0	335	AOI_5	27	270
285	8669	450	557			97_144_an_fe.jpg	0	335	AOI_5	27	270
286	8699	463	558			97_144_an_fe.jpg	0	335	AOI_5	27	270
287	8729	457	563			97_144_an_fe.jpg	0	335	AOI_5	27	270
288	8759	464	553			97_144_an_fe.jpg	0	335	AOI_5	27	270
289	8789	454	551			97_144_an_fe.jpg	0	335	AOI_5	27	270
290	8819	443	522			97_144_an_fe.jpg	0	335	AOI_5	28	399
291	8849	403	404			97_144_an_fe.jpg	0	335	AOI_5	28	399
292	8880	397	409			97_144_an_fe.jpg	0	335	AOI_5	28	399
293	8910	411	402			97_144_an_fe.jpg	0	335	AOI_5	28	399
294	8940	403	390			97_144_an_fe.jpg	0	335	AOI_5	28	399
295	8971	401	398			97_144_an_fe.jpg	0	335	AOI_5	28	399
296	9001	405	395			97_144_an_fe.jpg	0	335	AOI_5	28	399
297	9032	400	399			97_144_an_fe.jpg	0	335	AOI_5	28	399
298	9063	397	408			97_144_an_fe.jpg	0	335	AOI_5	28	399
299	9094	411	409			97_144_an_fe.jpg	0	335	AOI_5	28	399
300	9126	405	408			97_144_an_fe.jpg	0	335	AOI_5	28	399
301	9157	401	409			97_144_an_fe.jpg	0	335	AOI_5	28	399
302	9187	411	421			97_144_an_fe.jpg	0	335	AOI_5	28	399
303	9218	683	373			97_144_an_fe.jpg	0	336	AOI_6	29	521
304	9250	822	373			97_144_an_fe.jpg	0	336	AOI_6	29	521
305	9280	826	369			97_144_an_fe.jpg	0	336	AOI_6	29	521
306	9311	818	374			97_144_an_fe.jpg	0	336	AOI_6	29	521
307	9341	819	374			97_144_an_fe.jpg	0	336	AOI_6	29	521
308	9372	827	368			97_144_an_fe.jpg	0	336	AOI_6	29	521
309	9402	818	378			97_144_an_fe.jpg	0	336	AOI_6	29	521
310	9433	808	367			97_144_an_fe.jpg	0	336	AOI_6	29	521
311	9464	818	356			97_144_an_fe.jpg	0	336	AOI_6	29	521
312	9495	796	364			97_144_an_fe.jpg	0	336	AOI_6	29	521
313	9525	823	356			97_144_an_fe.jpg	0	336	AOI_6	29	521
314	9557	818	363			97_144_an_fe.jpg	0	336	AOI_6	29	521
315	9587	819	350			97_144_an_fe.jpg	0	336	AOI_6	29	521
316	9617	806	365			97_144_an_fe.jpg	0	336	AOI_6	29	521
317	9648	821	345			97_144_an_fe.jpg	0	336	AOI_6	29	521
318	9678	816	353			97_144_an_fe.jpg	0	336	AOI_6	29	521
319	9708	809	339			97_144_an_fe.jpg	0	336	AOI_6	29	521
320	9739	683	352			97_144_an_fe.jpg	0	335	AOI_5	30	588
321	9770	420	351			97_144_an_fe.jpg	0	335	AOI_5	30	588
322	9800	424	356			97_144_an_fe.jpg	0	335	AOI_5	30	588
323	9830	423	356			97_144_an_fe.jpg	0	335	AOI_5	30	588
324	9861	424	353			97_144_an_fe.jpg	0	335	AOI_5	30	588
325	9891	427	363			97_144_an_fe.jpg	0	335	AOI_5	30	588
326	9924	419	355			97_144_an_fe.jpg	0	335	AOI_5	30	588
327	9955	423	447			97_144_an_fe.jpg	0	335	AOI_5	30	588
328	9985	424	443			97_144_an_fe.jpg	0	335	AOI_5	30	588
329	10016	420	447			97_144_an_fe.jpg	0	335	AOI_5	30	588
330	10047	433	448			97_144_an_fe.jpg	0	335	AOI_5	30	588
331	10078	435	439			97_144_an_fe.jpg	0	335	AOI_5	30	588
332	10110	432	438			97_144_an_fe.jpg	0	335	AOI_5	30	588
333	10140	421	423			97_144_an_fe.jpg	0	335	AOI_5	30	588
334	10171	401	406			97_144_an_fe.jpg	0	335	AOI_5	30	588
335	10202	399	402			97_144_an_fe.jpg	0	335	AOI_5	30	588
336	10233	394	388			97_144_an_fe.jpg	0	335	AOI_5	30	588
337	10264	393	405			97_144_an_fe.jpg	0	335	AOI_5	30	588
338	10296	395	403			97_144_an_fe.jpg	0	335	AOI_5	30	588
339	10327	509	424			97_144_an_fe.jpg	0	336	AOI_6	31	431
340	10358	807	381			97_144_an_fe.jpg	0	336	AOI_6	31	431
341	10389	816	365			97_144_an_fe.jpg	0	336	AOI_6	31	431
342	10420	816	369			97_144_an_fe.jpg	0	336	AOI_6	31	431
343	10450	823	374			97_144_an_fe.jpg	0	336	AOI_6	31	431
344	10481	815	368			97_144_an_fe.jpg	0	336	AOI_6	31	431
345	10512	825	361			97_144_an_fe.jpg	0	336	AOI_6	31	431
346	10543	815	361			97_144_an_fe.jpg	0	336	AOI_6	31	431
347	10574	813	338			97_144_an_fe.jpg	0	336	AOI_6	31	431
348	10605	798	345			97_144_an_fe.jpg	0	336	AOI_6	31	431
349	10635	807	337			97_144_an_fe.jpg	0	336	AOI_6	31	431
350	10666	808	334			97_144_an_fe.jpg	0	336	AOI_6	31	431
351	10697	805	350			97_144_an_fe.jpg	0	336	AOI_6	31	431
352	10728	811	339			97_144_an_fe.jpg	0	336	AOI_6	31	431
353	10758	757	369			97_144_an_fe.jpg	0	335	AOI_5	32	428
354	10789	445	401			97_144_an_fe.jpg	0	335	AOI_5	32	428
355	10819	440	399			97_144_an_fe.jpg	0	335	AOI_5	32	428
	10848			ImageEnd	16
356	10850	450	408			No media	0	0	Content	32	428
357	10881	454	400			No media	0	0	Content	32	428
	10887			ImageStart	8
358	10912	458	405			Fix.jpg	0	0	Content	32	428
359	10943	453	405			Fix.jpg	0	0	Content	32	428
360	10975	390	406			Fix.jpg	0	0	Content	32	428
361	11006	387	409			Fix.jpg	0	0	Content	32	428
362	11038	396	414			Fix.jpg	0	0	Content	32	428
363	11069	403	415			Fix.jpg	0	0	Content	32	428
364	11103	401	415			Fix.jpg	0	0	Content	32	428
365	11186	644	367			Fix.jpg	0	0	Content	33	945
366	11218	641	369			Fix.jpg	0	0	Content	33	945
367	11247	649	356			Fix.jpg	0	0	Content	33	945
368	11358	647	369			Fix.jpg	0	0	Content	33	945
	11378			ImageEnd	16
369	11431	648	369			No media	0	0	Content	33	945
370	11487	648	369			No media	0	0	Content	33	945
371	11630	655	363			No media	0	0	Content	33	945
372	11753	658	367			No media	0	0	Content	33	945
373	11801	654	368			No media	0	0	Content	33	945
374	11827	654	368			No media	0	0	Content	33	945
375	11853	650	357			No media	0	0	Content	33	945
376	11884	655	361			No media	0	0	Content	33	945
377	11914	657	355			No media	0	0	Content	33	945
378	11945	666	352			No media	0	0	Content	33	945
379	11975	653	363			No media	0	0	Content	33	945
380	12006	651	365			No media	0	0	Content	33	945
381	12037	645	358			No media	0	0	Content	33	945
382	12069	651	363			No media	0	0	Content	33	945
383	12100	650	368			No media	0	0	Content	33	945
384	12131	650	356			No media	0	0	Content	34	444
385	12162	512	398			No media	0	0	Content	34	444
386	12193	508	415			No media	0	0	Content	34	444
387	12225	516	399			No media	0	0	Content	34	444
388	12256	512	400			No media	0	0	Content	34	444
389	12288	520	403			No media	0	0	Content	34	444
390	12320	520	407			No media	0	0	Content	34	444
391	12351	513	403			No media	0	0	Content	34	444
392	12383	500	406			No media	0	0	Content	34	444
393	12415	507	403			No media	0	0	Content	34	444
394	12447	495	406			No media	0	0	Content	34	444
395	12479	501	407			No media	0	0	Content	34	444
396	12511	493	406			No media	0	0	Content	34	444
397	12543	498	403			No media	0	0	Content	34	444
398	12575	321	649			No media	0	0	Content	35	291
399	12608	278	774			No media	0	0	Content	35	291
400	12641	271	790			No media	0	0	Content	35	291
401	12672	270	786			No media	0	0	Content	35	291
402	12704	286	784			No media	0	0	Content	35	291
403	12736	274	785			No media	0	0	Content	35	291
404	12769	267	783			No media	0	0	Content	35	291
405	12801	275	772			No media	0	0	Content	35	291
406	12834	276	764			No media	0	0	Content	35	291
407	12866	0	0			No media	0	0	Content
408	12899	0	0			No media	0	0	Content
409	12932	0	0			No media	0	0	Content
410	12972	0	0			No media	0	0	Content
411	13020	0	0			No media	0	0	Content
412	13071	0	0			No media	0	0	Content
413	13124	0	0			No media	0	0	Content
414	13179	0	0			No media	0	0	Content
415	13209	0	0			No media	0	0	Content
416	13258	600	329			No media	0	0	Content	36	280
417	13311	595	317			No media	0	0	Content	36	280
418	13337	595	317			No media	0	0	Content	36	280
419	13373	590	323			No media	0	0	Content	36	280
420	13402	596	317			No media	0	0	Content	36	280
421	13436	600	321			No media	0	0	Content	36	280
422	13470	593	319			No media	0	0	Content	36	280
423	13505	585	310			No media	0	0	Content	36	280
424	13538	890	624			No media	0	0	Content	37	842
425	13577	984	794			No media	0	0	Content	37	842
426	13609	980	794			No media	0	0	Content	37	842
427	13638	984	795			No media	0	0	Content	37	842
428	13671	989	803			No media	0	0	Content	37	842
429	13703	990	804			No media	0	0	Content	37	842
430	13736	997	803			No media	0	0	Content	37	842
431	13767	1008	841			No media	0	0	Content	37	842
432	13799	1007	840			No media	0	0	Content	37	842
433	13831	1009	839			No media	0	0	Content	37	842
434	13863	1004	841			No media	0	0	Content	37	842
435	13894	1002	854			No media	0	0	Content	37	842
436	13927	1004	843			No media	0	0	Content	37	842
437	13958	1017	841			No media	0	0	Content	37	842
438	13991	1005	835			No media	0	0	Content	37	842
439	14023	1008	834			No media	0	0	Content	37	842
440	14055	1008	838			No media	0	0	Content	37	842
441	14087	1007	842			No media	0	0	Content	37	842
442	14119	1003	840			No media	0	0	Content	37	842
443	14153	1012	840			No media	0	0	Content	37	842
	14159			ImageStart	8
444	14186	999	842			10_008_neu_an.jpg	0	0	Content	37	842
445	14219	1003	844			10_008_neu_an.jpg	0	0	Content	37	842
446	14251	1012	831			10_008_neu_an.jpg	0	0	Content	37	842
447	14283	1004	831			10_008_neu_an.jpg	0	0	Content	37	842
448	14316	1008	848			10_008_neu_an.jpg	0	0	Content	37	842
449	14348	1015	850			10_008_neu_an.jpg	0	0	Content	37	842
450	14380	0	0			10_008_neu_an.jpg	0	9	AOI_3
451	14412	0	0			10_008_neu_an.jpg	0	9	AOI_3
452	14450	0	0			10_008_neu_an.jpg	0	9	AOI_3
453	14497	652	421			10_008_neu_an.jpg	0	9	AOI_3	38	172
454	14545	641	386			10_008_neu_an.jpg	0	9	AOI_3	38	172
455	14569	641	374			10_008_neu_an.jpg	0	9	AOI_3	38	172
456	14607	425	377			10_008_neu_an.jpg	0	9	AOI_3	38	172
457	14638	422	359			10_008_neu_an.jpg	0	9	AOI_3	38	172
458	14670	415	376			10_008_neu_an.jpg	0	9	AOI_3	39	187
459	14701	416	380			10_008_neu_an.jpg	0	9	AOI_3	39	187
460	14732	423	370			10_008_neu_an.jpg	0	9	AOI_3	39	187
461	14763	415	368			10_008_neu_an.jpg	0	9	AOI_3	39	187
462	14794	430	379			10_008_neu_an.jpg	0	9	AOI_3	39	187
463	14826	423	369			10_008_neu_an.jpg	0	9	AOI_3	39	187
464	14857	476	388			10_008_neu_an.jpg	0	9	AOI_3	40	213
465	14887	485	382			10_008_neu_an.jpg	0	9	AOI_3	40	213
466	14918	488	386			10_008_neu_an.jpg	0	9	AOI_3	40	213
467	14949	475	377			10_008_neu_an.jpg	0	9	AOI_3	40	213
468	14980	470	382			10_008_neu_an.jpg	0	9	AOI_3	40	213
469	15011	485	387			10_008_neu_an.jpg	0	9	AOI_3	40	213
470	15040	480	381			10_008_neu_an.jpg	0	9	AOI_3	40	213
471	15070	751	411			10_008_neu_an.jpg	0	8	AOI_1	41	514
472	15100	850	396			10_008_neu_an.jpg	0	8	AOI_1	41	514
473	15131	843	411			10_008_neu_an.jpg	0	8	AOI_1	41	514
474	15161	854	408			10_008_neu_an.jpg	0	8	AOI_1	41	514
475	15191	851	414			10_008_neu_an.jpg	0	8	AOI_1	41	514
476	15221	846	410			10_008_neu_an.jpg	0	8	AOI_1	41	514
477	15252	841	418			10_008_neu_an.jpg	0	8	AOI_1	41	514
478	15282	818	409			10_008_neu_an.jpg	0	8	AOI_1	41	514
479	15312	818	411			10_008_neu_an.jpg	0	8	AOI_1	41	514
480	15342	815	411			10_008_neu_an.jpg	0	8	AOI_1	41	514
481	15372	807	414			10_008_neu_an.jpg	0	8	AOI_1	41	514
482	15402	810	408			10_008_neu_an.jpg	0	8	AOI_1	41	514
483	15433	813	405			10_008_neu_an.jpg	0	8	AOI_1	41	514
484	15463	831	405			10_008_neu_an.jpg	0	8	AOI_1	41	514
485	15493	821	401			10_008_neu_an.jpg	0	8	AOI_1	41	514
486	15523	807	402			10_008_neu_an.jpg	0	8	AOI_1	41	514
487	15554	800	407			10_008_neu_an.jpg	0	8	AOI_1	41	514
488	15584	866	537			10_008_neu_an.jpg	0	8	AOI_1	42	214
489	15615	880	544			10_008_neu_an.jpg	0	8	AOI_1	42	214
490	15645	878	545			10_008_neu_an.jpg	0	8	AOI_1	42	214
491	15675	874	549			10_008_neu_an.jpg	0	8	AOI_1	42	214
492	15706	875	543			10_008_neu_an.jpg	0	8	AOI_1	42	214
493	15737	881	543			10_008_neu_an.jpg	0	8	AOI_1	42	214
494	15767	875	543			10_008_neu_an.jpg	0	8	AOI_1	42	214
495	15798	607	433			10_008_neu_an.jpg	0	9	AOI_3	43	245
496	15828	441	371			10_008_neu_an.jpg	0	9	AOI_3	43	245
497	15859	448	370			10_008_neu_an.jpg	0	9	AOI_3	43	245
498	15890	446	369			10_008_neu_an.jpg	0	9	AOI_3	43	245
499	15921	432	364			10_008_neu_an.jpg	0	9	AOI_3	43	245
500	15951	433	369			10_008_neu_an.jpg	0	9	AOI_3	43	245
501	15982	435	367			10_008_neu_an.jpg	0	9	AOI_3	43	245
502	16012	438	369			10_008_neu_an.jpg	0	9	AOI_3	43	245
503	16043	510	359			10_008_neu_an.jpg	0	9	AOI_3	44	373
504	16073	510	351			10_008_neu_an.jpg	0	9	AOI_3	44	373
505	16105	513	357			10_008_neu_an.jpg	0	9	AOI_3	44	373
506	16136	505	359			10_008_neu_an.jpg	0	9	AOI_3	44	373
507	16167	520	367			10_008_neu_an.jpg	0	9	AOI_3	44	373
508	16198	515	361			10_008_neu_an.jpg	0	9	AOI_3	44	373
509	16229	504	374			10_008_neu_an.jpg	0	9	AOI_3	44	373
510	16260	514	365			10_008_neu_an.jpg	0	9	AOI_3	44	373
511	16292	511	368			10_008_neu_an.jpg	0	9	AOI_3	44	373
512	16323	509	359			10_008_neu_an.jpg	0	9	AOI_3	44	373
513	16354	515	345			10_008_neu_an.jpg	0	9	AOI_3	44	373
514	16385	504	360			10_008_neu_an.jpg	0	9	AOI_3	44	373
515	16416	409	357			10_008_neu_an.jpg	0	9	AOI_3	45	272
516	16446	421	353			10_008_neu_an.jpg	0	9	AOI_3	45	272
517	16476	416	351			10_008_neu_an.jpg	0	9	AOI_3	45	272
518	16506	419	355			10_008_neu_an.jpg	0	9	AOI_3	45	272
519	16537	407	352			10_008_neu_an.jpg	0	9	AOI_3	45	272
520	16568	406	356			10_008_neu_an.jpg	0	9	AOI_3	45	272
521	16598	401	348			10_008_neu_an.jpg	0	9	AOI_3	45	272
522	16628	397	353			10_008_neu_an.jpg	0	9	AOI_3	45	272
523	16658	409	363			10_008_neu_an.jpg	0	9	AOI_3	45	272
524	16688	522	418			10_008_neu_an.jpg	0	8	AOI_1	46	479
525	16719	794	393			10_008_neu_an.jpg	0	8	AOI_1	46	479
526	16749	797	392			10_008_neu_an.jpg	0	8	AOI_1	46	479
527	16779	804	392			10_008_neu_an.jpg	0	8	AOI_1	46	479
528	16808	785	385			10_008_neu_an.jpg	0	8	AOI_1	46	479
529	16838	794	398			10_008_neu_an.jpg	0	8	AOI_1	46	479
530	16867	794	394			10_008_neu_an.jpg	0	8	AOI_1	46	479
531	16896	785	409			10_008_neu_an.jpg	0	8	AOI_1	46	479
532	16926	831	412			10_008_neu_an.jpg	0	8	AOI_1	46	479
533	16956	814	421			10_008_neu_an.jpg	0	8	AOI_1	46	479
534	16986	820	421			10_008_neu_an.jpg	0	8	AOI_1	46	479
535	17016	811	425			10_008_neu_an.jpg	0	8	AOI_1	46	479
536	17046	813	420			10_008_neu_an.jpg	0	8	AOI_1	46	479
537	17075	834	411			10_008_neu_an.jpg	0	8	AOI_1	46	479
538	17106	808	406			10_008_neu_an.jpg	0	8	AOI_1	46	479
539	17136	814	403			10_008_neu_an.jpg	0	8	AOI_1	46	479
	17160			ImageEnd	16
540	17166	868	409			No media	0	0	Content	47	241
541	17196	882	392			No media	0	0	Content	47	241
	17199			ImageStart	8
542	17226	915	397			Fix.jpg	0	0	Content	47	241
543	17256	898	394			Fix.jpg	0	0	Content	47	241
544	17287	905	387			Fix.jpg	0	0	Content	47	241
545	17316	894	389			Fix.jpg	0	0	Content	47	241
546	17347	901	385			Fix.jpg	0	0	Content	47	241
547	17378	915	454			Fix.jpg	0	0	Content	47	241
548	17408	789	479			Fix.jpg	0	0	Content	48	243
549	17438	646	392			Fix.jpg	0	0	Content	48	243
550	17467	577	398			Fix.jpg	0	0	Content	48	243
551	17498	581	397			Fix.jpg	0	0	Content	48	243
552	17529	582	408			Fix.jpg	0	0	Content	48	243
553	17560	586	413			Fix.jpg	0	0	Content	48	243
554	17590	585	402			Fix.jpg	0	0	Content	48	243
555	17621	588	407			Fix.jpg	0	0	Content	48	243
556	17651	631	390			Fix.jpg	0	0	Content	49	358
557	17680	633	379			Fix.jpg	0	0	Content	49	358
	17686			ImageEnd	16
558	17710	647	389			No media	0	0	Content	49	358
559	17740	654	388			No media	0	0	Content	49	358
560	17770	643	380			No media	0	0	Content	49	358
	17772			ImageStart	8
561	17800	639	393			63_114_an_neu.jpg	0	261	AOI_45	49	358
562	17829	653	376			63_114_an_neu.jpg	0	261	AOI_45	49	358
563	17859	656	371			63_114_an_neu.jpg	0	261	AOI_45	49	358
564	17888	642	380			63_114_an_neu.jpg	0	261	AOI_45	49	358
565	17918	631	380			63_114_an_neu.jpg	0	261	AOI_45	49	358
566	17948	640	399			63_114_an_neu.jpg	0	261	AOI_45	49	358
567	17978	644	379			63_114_an_neu.jpg	0	261	AOI_45	49	358
568	18008	607	389			63_114_an_neu.jpg	0	261	AOI_45	50	209
569	18037	467	402			63_114_an_neu.jpg	0	261	AOI_45	50	209
570	18067	447	386			63_114_an_neu.jpg	0	261	AOI_45	50	209
571	18098	446	392			63_114_an_neu.jpg	0	261	AOI_45	50	209
572	18127	442	383			63_114_an_neu.jpg	0	261	AOI_45	50	209
573	18157	446	385			63_114_an_neu.jpg	0	261	AOI_45	50	209
574	18187	446	380			63_114_an_neu.jpg	0	261	AOI_45	50	209
575	18217	448	381			63_114_an_neu.jpg	0	261	AOI_45	51	334
576	18247	449	523			63_114_an_neu.jpg	0	261	AOI_45	51	334
577	18279	453	529			63_114_an_neu.jpg	0	261	AOI_45	51	334
578	18307	455	525			63_114_an_neu.jpg	0	261	AOI_45	51	334
579	18339	441	526			63_114_an_neu.jpg	0	261	AOI_45	51	334
580	18369	456	525			63_114_an_neu.jpg	0	261	AOI_45	51	334
581	18398	470	514			63_114_an_neu.jpg	0	261	AOI_45	51	334
582	18430	454	532			63_114_an_neu.jpg	0	261	AOI_45	51	334
583	18461	468	515			63_114_an_neu.jpg	0	261	AOI_45	51	334
584	18490	449	512			63_114_an_neu.jpg	0	261	AOI_45	51	334
585	18520	468	495			63_114_an_neu.jpg	0	261	AOI_45	51	334
586	18551	590	497			63_114_an_neu.jpg	0	262	AOI_47	52	302
587	18581	829	438			63_114_an_neu.jpg	0	262	AOI_47	52	302
588	18611	838	427			63_114_an_neu.jpg	0	262	AOI_47	52	302
589	18642	841	424			63_114_an_neu.jpg	0	262	AOI_47	52	302
590	18671	840	429			63_114_an_neu.jpg	0	262	AOI_47	52	302
591	18701	851	426			63_114_an_neu.jpg	0	262	AOI_47	52	302
592	18731	849	428			63_114_an_neu.jpg	0	262	AOI_47	52	302
593	18761	835	425			63_114_an_neu.jpg	0	262	AOI_47	52	302
594	18791	839	420			63_114_an_neu.jpg	0	262	AOI_47	52	302
595	18823	870	411			63_114_an_neu.jpg	0	262	AOI_47	52	302
596	18854	861	388			63_114_an_neu.jpg	0	262	AOI_47	53	392
597	18884	827	377			63_114_an_neu.jpg	0	262	AOI_47	53	392
598	18914	838	366			63_114_an_neu.jpg	0	262	AOI_47	53	392
599	18944	832	365			63_114_an_neu.jpg	0	262	AOI_47	53	392
600	18974	827	363			63_114_an_neu.jpg	0	262	AOI_47	53	392
601	19005	831	379			63_114_an_neu.jpg	0	262	AOI_47	53	392
602	19034	824	349			63_114_an_neu.jpg	0	262	AOI_47	53	392
603	19064	820	346			63_114_an_neu.jpg	0	262	AOI_47	53	392
604	19094	819	330			63_114_an_neu.jpg	0	262	AOI_47	53	392
605	19125	815	336			63_114_an_neu.jpg	0	262	AOI_47	53	392
606	19155	815	340			63_114_an_neu.jpg	0	262	AOI_47	53	392
607	19185	818	355			63_114_an_neu.jpg	0	262	AOI_47	53	392
608	19215	817	347			63_114_an_neu.jpg	0	262	AOI_47	53	392
609	19245	668	373			63_114_an_neu.jpg	0	261	AOI_45	54	276
610	19275	461	380			63_114_an_neu.jpg	0	261	AOI_45	54	276
611	19306	457	365			63_114_an_neu.jpg	0	261	AOI_45	54	276
612	19336	462	371			63_114_an_neu.jpg	0	261	AOI_45	54	276
613	19368	459	355			63_114_an_neu.jpg	0	261	AOI_45	54	276
614	19399	462	373			63_114_an_neu.jpg	0	261	AOI_45	54	276
615	19429	467	369			63_114_an_neu.jpg	0	261	AOI_45	54	276
616	19460	499	399			63_114_an_neu.jpg	0	261	AOI_45	54	276
617	19491	500	390			63_114_an_neu.jpg	0	261	AOI_45	54	276
618	19521	502	405			63_114_an_neu.jpg	0	261	AOI_45	55	189
619	19552	493	401			63_114_an_neu.jpg	0	261	AOI_45	55	189
620	19584	504	400			63_114_an_neu.jpg	0	261	AOI_45	55	189
621	19616	506	394			63_114_an_neu.jpg	0	261	AOI_45	55	189
622	19647	501	391			63_114_an_neu.jpg	0	261	AOI_45	55	189
623	19678	484	579			63_114_an_neu.jpg	0	261	AOI_45	55	189
624	19710	0	0			63_114_an_neu.jpg	0	261	AOI_45
625	19760	0	0			63_114_an_neu.jpg	0	261	AOI_45
626	19806	0	0			63_114_an_neu.jpg	0	261	AOI_45
627	19848	0	0			63_114_an_neu.jpg	0	261	AOI_45
628	19891	807	515			63_114_an_neu.jpg	0	262	AOI_47	56	498
629	19932	807	515			63_114_an_neu.jpg	0	262	AOI_47	56	498
630	19963	800	357			63_114_an_neu.jpg	0	262	AOI_47	56	498
631	19994	820	341			63_114_an_neu.jpg	0	262	AOI_47	56	498
632	20025	808	344			63_114_an_neu.jpg	0	262	AOI_47	56	498
633	20057	816	341			63_114_an_neu.jpg	0	262	AOI_47	56	498
634	20089	817	345			63_114_an_neu.jpg	0	262	AOI_47	56	498
635	20121	832	389			63_114_an_neu.jpg	0	262	AOI_47	56	498
636	20153	808	342			63_114_an_neu.jpg	0	262	AOI_47	56	498
637	20203	823	331			63_114_an_neu.jpg	0	262	AOI_47	56	498
638	20233	823	331			63_114_an_neu.jpg	0	262	AOI_47	56	498
639	20262	825	320			63_114_an_neu.jpg	0	262	AOI_47	56	498
640	20293	817	319			63_114_an_neu.jpg	0	262	AOI_47	56	498
641	20327	817	328			63_114_an_neu.jpg	0	262	AOI_47	56	498
642	20358	822	319			63_114_an_neu.jpg	0	262	AOI_47	56	498
643	20390	829	327			63_114_an_neu.jpg	0	262	AOI_47	57	256
644	20421	894	340			63_114_an_neu.jpg	0	262	AOI_47	57	256
645	20453	894	333			63_114_an_neu.jpg	0	262	AOI_47	57	256
646	20485	895	348			63_114_an_neu.jpg	0	262	AOI_47	57	256
647	20517	893	336			63_114_an_neu.jpg	0	262	AOI_47	57	256
648	20549	892	338			63_114_an_neu.jpg	0	262	AOI_47	57	256
649	20582	896	335			63_114_an_neu.jpg	0	262	AOI_47	57	256
650	20614	903	342			63_114_an_neu.jpg	0	262	AOI_47	57	256
651	20646	863	348			63_114_an_neu.jpg	0	262	AOI_47	58	381
652	20678	782	349			63_114_an_neu.jpg	0	262	AOI_47	58	381
653	20710	781	355			63_114_an_neu.jpg	0	262	AOI_47	58	381
654	20741	789	352			63_114_an_neu.jpg	0	262	AOI_47	58	381
	20759			ImageEnd	16
655	20773	776	349			No media	0	0	Content	58	381
	20777			ImageStart	8
656	20805	778	346			Fix.jpg	0	0	Content	58	381
657	20838	779	338			Fix.jpg	0	0	Content	58	381
658	20869	783	345			Fix.jpg	0	0	Content	58	381
659	20901	772	337			Fix.jpg	0	0	Content	58	381
660	20932	788	351			Fix.jpg	0	0	Content	58	381
661	20964	783	342			Fix.jpg	0	0	Content	58	381
662	20996	774	341			Fix.jpg	0	0	Content	58	381
663	21026	779	342			Fix.jpg	0	0	Content	59	1087
664	21058	633	369			Fix.jpg	0	0	Content	59	1087
665	21091	636	376			Fix.jpg	0	0	Content	59	1087
666	21123	638	378			Fix.jpg	0	0	Content	59	1087
667	21154	633	376			Fix.jpg	0	0	Content	59	1087
668	21186	633	377			Fix.jpg	0	0	Content	59	1087
669	21219	632	373			Fix.jpg	0	0	Content	59	1087
670	21249	638	372			Fix.jpg	0	0	Content	59	1087
	21276			ImageEnd	16
671	21281	637	366			No media	0	0	Content	59	1087
672	21312	632	369			No media	0	0	Content	59	1087
673	21344	638	371			No media	0	0	Content	59	1087
674	21382	636	383			No media	0	0	Content	59	1087
675	21414	626	375			No media	0	0	Content	59	1087
676	21445	624	373			No media	0	0	Content	59	1087
677	21475	633	368			No media	0	0	Content	59	1087
678	21506	621	367			No media	0	0	Content	59	1087
679	21538	628	371			No media	0	0	Content	59	1087
680	21569	624	384			No media	0	0	Content	59	1087
681	21601	628	377			No media	0	0	Content	59	1087
682	21631	636	374			No media	0	0	Content	59	1087
683	21661	622	377			No media	0	0	Content	59	1087
684	21694	632	372			No media	0	0	Content	59	1087
685	21726	620	371			No media	0	0	Content	59	1087
686	21757	632	377			No media	0	0	Content	59	1087
687	21788	637	371			No media	0	0	Content	59	1087
688	21819	633	377			No media	0	0	Content	59	1087
689	21850	630	368			No media	0	0	Content	59	1087
690	21881	630	369			No media	0	0	Content	59	1087
691	21913	635	380			No media	0	0	Content	59	1087
692	21950	630	366			No media	0	0	Content	59	1087
693	21987	641	359			No media	0	0	Content	59	1087
694	22019	639	368			No media	0	0	Content	59	1087
695	22051	635	377			No media	0	0	Content	59	1087
696	22082	629	368			No media	0	0	Content	59	1087
697	22114	517	388			No media	0	0	Content	60	414
698	22145	512	417			No media	0	0	Content	60	414
699	22177	514	420			No media	0	0	Content	60	414
700	22207	523	415			No media	0	0	Content	60	414
701	22239	515	418			No media	0	0	Content	60	414
702	22271	516	417			No media	0	0	Content	60	414
703	22304	514	415			No media	0	0	Content	60	414
704	22336	506	418			No media	0	0	Content	60	414
705	22368	513	420			No media	0	0	Content	60	414
706	22399	524	411			No media	0	0	Content	60	414
707	22432	515	413			No media	0	0	Content	60	414
708	22464	515	410			No media	0	0	Content	60	414
709	22496	514	403			No media	0	0	Content	60	414
710	22528	0	0			No media	0	0	Content
711	22560	0	0			No media	0	0	Content
712	22603	0	0			No media	0	0	Content
713	22645	0	0			No media	0	0	Content
714	22693	0	0			No media	0	0	Content
715	22746	0	0			No media	0	0	Content
716	22787	0	0			No media	0	0	Content
717	22831	0	0			No media	0	0	Content
718	22872	0	0			No media	0	0	Content
719	22908	0	0			No media	0	0	Content
720	22949	0	0			No media	0	0	Content
721	22989	0	0			No media	0	0	Content
722	23030	0	0			No media	0	0	Content
723	23070	0	0			No media	0	0	Content
724	23112	412	537			No media	0	0	Content	61	355
725	23154	436	515			No media	0	0	Content	61	355
726	23182	411	505			No media	0	0	Content	61	355
727	23214	411	505			No media	0	0	Content	61	355
728	23244	420	497			No media	0	0	Content	61	355
729	23274	411	504			No media	0	0	Content	61	355
730	23305	410	504			No media	0	0	Content	61	355
731	23338	418	500			No media	0	0	Content	61	355
732	23370	419	498			No media	0	0	Content	61	355
733	23403	414	500			No media	0	0	Content	61	355
734	23435	412	500			No media	0	0	Content	61	355
735	23467	530	396			No media	0	0	Content	62	648
736	23500	540	379			No media	0	0	Content	62	648
737	23532	537	374			No media	0	0	Content	62	648
738	23564	538	378			No media	0	0	Content	62	648
739	23596	536	375			No media	0	0	Content	62	648
740	23628	545	371			No media	0	0	Content	62	648
741	23660	540	370			No media	0	0	Content	62	648
742	23692	544	376			No media	0	0	Content	62	648
743	23725	542	373			No media	0	0	Content	62	648
744	23757	538	366			No media	0	0	Content	62	648
745	23790	540	376			No media	0	0	Content	62	648
746	23822	539	368			No media	0	0	Content	62	648
747	23855	541	371			No media	0	0	Content	62	648
748	23887	536	364			No media	0	0	Content	62	648
749	23920	519	375			No media	0	0	Content	62	648
750	23952	541	360			No media	0	0	Content	62	648
	23976			ImageStart	8
751	23984	528	375			167_175_neu_fe.jpg	0	155	AOI_31	62	648
752	24016	535	362			167_175_neu_fe.jpg	0	155	AOI_31	62	648
753	24048	526	373			167_175_neu_fe.jpg	0	155	AOI_31	62	648
754	24082	528	369			167_175_neu_fe.jpg	0	155	AOI_31	62	648
755	24114	665	338			167_175_neu_fe.jpg	0	0	Content	63	255
756	24146	688	315			167_175_neu_fe.jpg	0	0	Content	63	255
757	24178	681	321			167_175_neu_fe.jpg	0	0	Content	63	255
758	24210	665	322			167_175_neu_fe.jpg	0	0	Content	63	255
759	24243	685	314			167_175_neu_fe.jpg	0	0	Content	63	255
760	24276	681	328			167_175_neu_fe.jpg	0	0	Content	63	255
761	24308	684	327			167_175_neu_fe.jpg	0	0	Content	63	255
762	24337	674	323			167_175_neu_fe.jpg	0	0	Content	63	255
763	24369	869	403			167_175_neu_fe.jpg	0	156	AOI_30	64	180
764	24397	886	403			167_175_neu_fe.jpg	0	156	AOI_30	64	180
765	24429	866	397			167_175_neu_fe.jpg	0	156	AOI_30	64	180
766	24460	873	401			167_175_neu_fe.jpg	0	156	AOI_30	64	180
767	24490	884	396			167_175_neu_fe.jpg	0	156	AOI_30	64	180
768	24520	888	396			167_175_neu_fe.jpg	0	156	AOI_30	64	180
769	24550	815	380			167_175_neu_fe.jpg	0	156	AOI_30	65	239
770	24581	819	390			167_175_neu_fe.jpg	0	156	AOI_30	65	239
771	24611	807	397			167_175_neu_fe.jpg	0	156	AOI_30	65	239
772	24640	813	392			167_175_neu_fe.jpg	0	156	AOI_30	65	239
773	24669	809	392			167_175_neu_fe.jpg	0	156	AOI_30	65	239
774	24698	811	395			167_175_neu_fe.jpg	0	156	AOI_30	65	239
775	24730	819	383			167_175_neu_fe.jpg	0	156	AOI_30	65	239
776	24759	815	391			167_175_neu_fe.jpg	0	156	AOI_30	65	239
777	24788	842	423			167_175_neu_fe.jpg	0	156	AOI_30	66	236
778	24817	886	545			167_175_neu_fe.jpg	0	156	AOI_30	66	236
779	24846	882	539			167_175_neu_fe.jpg	0	156	AOI_30	66	236
780	24876	874	538			167_175_neu_fe.jpg	0	156	AOI_30	66	236
781	24906	876	539			167_175_neu_fe.jpg	0	156	AOI_30	66	236
782	24935	861	541			167_175_neu_fe.jpg	0	156	AOI_30	66	236
783	24964	856	545			167_175_neu_fe.jpg	0	156	AOI_30	66	236
784	24994	873	533			167_175_neu_fe.jpg	0	156	AOI_30	66	236
785	25024	662	510			167_175_neu_fe.jpg	0	155	AOI_31	67	265
786	25053	452	472			167_175_neu_fe.jpg	0	155	AOI_31	67	265
787	25082	450	471			167_175_neu_fe.jpg	0	155	AOI_31	67	265
788	25112	447	464			167_175_neu_fe.jpg	0	155	AOI_31	67	265
789	25141	439	465			167_175_neu_fe.jpg	0	155	AOI_31	67	265
790	25170	431	466			167_175_neu_fe.jpg	0	155	AOI_31	67	265
791	25200	456	467			167_175_neu_fe.jpg	0	155	AOI_31	67	265
792	25230	453	470			167_175_neu_fe.jpg	0	155	AOI_31	67	265
793	25260	435	465			167_175_neu_fe.jpg	0	155	AOI_31	67	265
794	25289	444	460			167_175_neu_fe.jpg	0	155	AOI_31	68	328
795	25319	427	382			167_175_neu_fe.jpg	0	155	AOI_31	68	328
796	25349	428	383			167_175_neu_fe.jpg	0	155	AOI_31	68	328
797	25379	417	393			167_175_neu_fe.jpg	0	155	AOI_31	68	328
798	25408	432	387			167_175_neu_fe.jpg	0	155	AOI_31	68	328
799	25438	430	388			167_175_neu_fe.jpg	0	155	AOI_31	68	328
800	25468	427	386			167_175_neu_fe.jpg	0	155	AOI_31	68	328
801	25497	421	375			167_175_neu_fe.jpg	0	155	AOI_31	68	328
802	25527	420	372			167_175_neu_fe.jpg	0	155	AOI_31	68	328
803	25557	422	370			167_175_neu_fe.jpg	0	155	AOI_31	68	328
804	25587	421	366			167_175_neu_fe.jpg	0	155	AOI_31	68	328
805	25617	495	363			167_175_neu_fe.jpg	0	155	AOI_31	69	209
806	25647	537	374			167_175_neu_fe.jpg	0	155	AOI_31	69	209
807	25677	528	369			167_175_neu_fe.jpg	0	155	AOI_31	69	209
808	25707	530	365			167_175_neu_fe.jpg	0	155	AOI_31	69	209
809	25737	516	362			167_175_neu_fe.jpg	0	155	AOI_31	69	209
810	25766	519	361			167_175_neu_fe.jpg	0	155	AOI_31	69	209
811	25796	538	369			167_175_neu_fe.jpg	0	155	AOI_31	69	209
812	25826	589	384			167_175_neu_fe.jpg	0	156	AOI_30	70	510
813	25856	843	381			167_175_neu_fe.jpg	0	156	AOI_30	70	510
814	25885	850	385			167_175_neu_fe.jpg	0	156	AOI_30	70	510
815	25916	841	389			167_175_neu_fe.jpg	0	156	AOI_30	70	510
816	25946	850	392			167_175_neu_fe.jpg	0	156	AOI_30	70	510
817	25976	856	394			167_175_neu_fe.jpg	0	156	AOI_30	70	510
818	26006	852	397			167_175_neu_fe.jpg	0	156	AOI_30	70	510
819	26036	829	387			167_175_neu_fe.jpg	0	156	AOI_30	70	510
820	26066	828	381			167_175_neu_fe.jpg	0	156	AOI_30	70	510
821	26097	817	384			167_175_neu_fe.jpg	0	156	AOI_30	70	510
822	26126	834	378			167_175_neu_fe.jpg	0	156	AOI_30	70	510
823	26156	825	387			167_175_neu_fe.jpg	0	156	AOI_30	70	510
824	26186	819	374			167_175_neu_fe.jpg	0	156	AOI_30	70	510
825	26216	828	385			167_175_neu_fe.jpg	0	156	AOI_30	70	510
826	26246	830	382			167_175_neu_fe.jpg	0	156	AOI_30	70	510
827	26276	830	381			167_175_neu_fe.jpg	0	156	AOI_30	70	510
828	26306	821	372			167_175_neu_fe.jpg	0	156	AOI_30	70	510
829	26336	524	304			167_175_neu_fe.jpg	0	155	AOI_31	71	266
830	26365	472	292			167_175_neu_fe.jpg	0	155	AOI_31	71	266
831	26395	464	296			167_175_neu_fe.jpg	0	155	AOI_31	71	266
832	26424	444	285			167_175_neu_fe.jpg	0	155	AOI_31	71	266
833	26454	463	284			167_175_neu_fe.jpg	0	155	AOI_31	71	266
834	26484	470	281			167_175_neu_fe.jpg	0	155	AOI_31	71	266
835	26513	459	286			167_175_neu_fe.jpg	0	155	AOI_31	71	266
836	26543	458	284			167_175_neu_fe.jpg	0	155	AOI_31	71	266
837	26572	459	294			167_175_neu_fe.jpg	0	155	AOI_31	71	266
838	26602	449	279			167_175_neu_fe.jpg	0	155	AOI_31	72	450
839	26632	453	200			167_175_neu_fe.jpg	0	155	AOI_31	72	450
840	26662	452	221			167_175_neu_fe.jpg	0	155	AOI_31	72	450
841	26691	464	213			167_175_neu_fe.jpg	0	155	AOI_31	72	450
842	26721	454	212			167_175_neu_fe.jpg	0	155	AOI_31	72	450
843	26752	457	212			167_175_neu_fe.jpg	0	155	AOI_31	72	450
844	26781	454	217			167_175_neu_fe.jpg	0	155	AOI_31	72	450
845	26812	458	214			167_175_neu_fe.jpg	0	155	AOI_31	72	450
846	26842	472	219			167_175_neu_fe.jpg	0	155	AOI_31	72	450
847	26873	469	213			167_175_neu_fe.jpg	0	155	AOI_31	72	450
848	26902	459	216			167_175_neu_fe.jpg	0	155	AOI_31	72	450
849	26932	453	215			167_175_neu_fe.jpg	0	155	AOI_31	72	450
	26952			ImageEnd	16
850	26962	465	210			No media	0	0	Content	72	450
	26979			ImageStart	8
851	26992	459	213			Fix.jpg	0	0	Content	72	450
852	27022	453	209			Fix.jpg	0	0	Content	72	450
853	27052	761	209			Fix.jpg	0	0	Content	73	182
854	27082	796	220			Fix.jpg	0	0	Content	73	182
855	27114	795	225			Fix.jpg	0	0	Content	73	182
856	27143	791	221			Fix.jpg	0	0	Content	73	182
857	27175	795	225			Fix.jpg	0	0	Content	73	182
858	27204	799	387			Fix.jpg	0	0	Content	73	182
859	27234	0	0			Fix.jpg	0	0	Content
860	27272	0	0			Fix.jpg	0	0	Content
861	27310	0	0			Fix.jpg	0	0	Content
862	27350	0	0			Fix.jpg	0	0	Content
863	27391	0	0			Fix.jpg	0	0	Content
864	27442	678	552			Fix.jpg	0	0	Content	74	556
	27484			ImageEnd	16
865	27491	816	326			No media	0	0	Content	74	556
866	27514	816	326			No media	0	0	Content	74	556
867	27541	662	398			No media	0	0	Content	74	556
868	27569	646	408			No media	0	0	Content	74	556
	27590			ImageStart	8
869	27600	656	398			61_114_an_fe.jpg	0	257	AOI_45	74	556
870	27632	648	404			61_114_an_fe.jpg	0	257	AOI_45	74	556
871	27663	651	390			61_114_an_fe.jpg	0	257	AOI_45	74	556
872	27694	655	394			61_114_an_fe.jpg	0	257	AOI_45	74	556
873	27724	652	391			61_114_an_fe.jpg	0	257	AOI_45	74	556
874	27754	658	352			61_114_an_fe.jpg	0	257	AOI_45	74	556
875	27785	655	364			61_114_an_fe.jpg	0	257	AOI_45	74	556
876	27816	651	360			61_114_an_fe.jpg	0	257	AOI_45	74	556
877	27847	652	372			61_114_an_fe.jpg	0	257	AOI_45	74	556
878	27877	661	369			61_114_an_fe.jpg	0	257	AOI_45	74	556
879	27908	660	359			61_114_an_fe.jpg	0	257	AOI_45	74	556
880	27938	669	369			61_114_an_fe.jpg	0	257	AOI_45	74	556
881	27968	644	369			61_114_an_fe.jpg	0	257	AOI_45	74	556
882	27998	818	345			61_114_an_fe.jpg	0	258	AOI_46	75	243
883	28028	831	338			61_114_an_fe.jpg	0	258	AOI_46	75	243
884	28056	839	325			61_114_an_fe.jpg	0	258	AOI_46	75	243
885	28094	823	338			61_114_an_fe.jpg	0	258	AOI_46	75	243
886	28123	826	348			61_114_an_fe.jpg	0	258	AOI_46	75	243
887	28153	811	349			61_114_an_fe.jpg	0	258	AOI_46	75	243
888	28182	797	354			61_114_an_fe.jpg	0	258	AOI_46	75	243
889	28212	804	361			61_114_an_fe.jpg	0	258	AOI_46	75	243
890	28241	870	340			61_114_an_fe.jpg	0	258	AOI_46	76	178
891	28271	885	351			61_114_an_fe.jpg	0	258	AOI_46	76	178
892	28301	866	360			61_114_an_fe.jpg	0	258	AOI_46	76	178
893	28330	879	355			61_114_an_fe.jpg	0	258	AOI_46	76	178
894	28358	856	350			61_114_an_fe.jpg	0	258	AOI_46	76	178
895	28390	876	356			61_114_an_fe.jpg	0	258	AOI_46	76	178
896	28419	636	385			61_114_an_fe.jpg	0	257	AOI_45	77	330
897	28449	453	370			61_114_an_fe.jpg	0	257	AOI_45	77	330
898	28479	470	369			61_114_an_fe.jpg	0	257	AOI_45	77	330
899	28509	447	373			61_114_an_fe.jpg	0	257	AOI_45	77	330
900	28539	458	363			61_114_an_fe.jpg	0	257	AOI_45	77	330
901	28569	458	367			61_114_an_fe.jpg	0	257	AOI_45	77	330
902	28599	456	381			61_114_an_fe.jpg	0	257	AOI_45	77	330
903	28629	466	370			61_114_an_fe.jpg	0	257	AOI_45	77	330
904	28658	451	369			61_114_an_fe.jpg	0	257	AOI_45	77	330
905	28689	457	368			61_114_an_fe.jpg	0	257	AOI_45	77	330
906	28719	500	374			61_114_an_fe.jpg	0	257	AOI_45	77	330
907	28749	500	385			61_114_an_fe.jpg	0	257	AOI_45	78	179
908	28778	506	379			61_114_an_fe.jpg	0	257	AOI_45	78	179
909	28808	513	379			61_114_an_fe.jpg	0	257	AOI_45	78	179
910	28838	516	380			61_114_an_fe.jpg	0	257	AOI_45	78	179
911	28868	516	369			61_114_an_fe.jpg	0	257	AOI_45	78	179
912	28898	574	462			61_114_an_fe.jpg	0	257	AOI_45	78	179
913	28928	0	0			61_114_an_fe.jpg	0	257	AOI_45
914	28961	0	0			61_114_an_fe.jpg	0	257	AOI_45
915	28994	0	0			61_114_an_fe.jpg	0	257	AOI_45
916	29034	0	0			61_114_an_fe.jpg	0	257	AOI_45
917	29080	0	0			61_114_an_fe.jpg	0	257	AOI_45
918	29131	0	0			61_114_an_fe.jpg	0	257	AOI_45
919	29183	0	0			61_114_an_fe.jpg	0	257	AOI_45
920	29223	889	508			61_114_an_fe.jpg	0	258	AOI_46	79	526
921	29251	889	508			61_114_an_fe.jpg	0	258	AOI_46	79	526
922	29277	804	361			61_114_an_fe.jpg	0	258	AOI_46	79	526
923	29303	824	316			61_114_an_fe.jpg	0	258	AOI_46	79	526
924	29332	806	340			61_114_an_fe.jpg	0	258	AOI_46	79	526
925	29361	818	335			61_114_an_fe.jpg	0	258	AOI_46	79	526
926	29391	808	319			61_114_an_fe.jpg	0	258	AOI_46	79	526
927	29420	811	323			61_114_an_fe.jpg	0	258	AOI_46	79	526
928	29450	806	326			61_114_an_fe.jpg	0	258	AOI_46	79	526
929	29480	835	337			61_114_an_fe.jpg	0	258	AOI_46	79	526
930	29510	817	340			61_114_an_fe.jpg	0	258	AOI_46	79	526
931	29539	807	375			61_114_an_fe.jpg	0	258	AOI_46	79	526
932	29572	811	346			61_114_an_fe.jpg	0	258	AOI_46	79	526
933	29601	826	338			61_114_an_fe.jpg	0	258	AOI_46	79	526
934	29630	837	338			61_114_an_fe.jpg	0	258	AOI_46	79	526
935	29659	830	335			61_114_an_fe.jpg	0	258	AOI_46	79	526
936	29689	821	339			61_114_an_fe.jpg	0	258	AOI_46	79	526
937	29719	825	342			61_114_an_fe.jpg	0	258	AOI_46	79	526
938	29749	474	355			61_114_an_fe.jpg	0	257	AOI_45	80	709
939	29779	426	371			61_114_an_fe.jpg	0	257	AOI_45	80	709
940	29809	411	388			61_114_an_fe.jpg	0	257	AOI_45	80	709
941	29839	421	368			61_114_an_fe.jpg	0	257	AOI_45	80	709
942	29869	420	389			61_114_an_fe.jpg	0	257	AOI_45	80	709
943	29899	420	371			61_114_an_fe.jpg	0	257	AOI_45	80	709
944	29930	432	379			61_114_an_fe.jpg	0	257	AOI_45	80	709
945	29960	423	373			61_114_an_fe.jpg	0	257	AOI_45	80	709
946	29991	427	389			61_114_an_fe.jpg	0	257	AOI_45	80	709
947	30021	405	378			61_114_an_fe.jpg	0	257	AOI_45	80	709
948	30052	417	390			61_114_an_fe.jpg	0	257	AOI_45	80	709
949	30082	420	367			61_114_an_fe.jpg	0	257	AOI_45	80	709
950	30114	415	370			61_114_an_fe.jpg	0	257	AOI_45	80	709
951	30145	413	380			61_114_an_fe.jpg	0	257	AOI_45	80	709
952	30176	416	383			61_114_an_fe.jpg	0	257	AOI_45	80	709
953	30207	425	367			61_114_an_fe.jpg	0	257	AOI_45	80	709
954	30238	425	371			61_114_an_fe.jpg	0	257	AOI_45	80	709
955	30269	418	378			61_114_an_fe.jpg	0	257	AOI_45	80	709
956	30300	412	372			61_114_an_fe.jpg	0	257	AOI_45	80	709
957	30331	426	364			61_114_an_fe.jpg	0	257	AOI_45	80	709
958	30363	419	369			61_114_an_fe.jpg	0	257	AOI_45	80	709
959	30394	417	368			61_114_an_fe.jpg	0	257	AOI_45	80	709
960	30426	426	362			61_114_an_fe.jpg	0	257	AOI_45	80	709
961	30458	464	494			61_114_an_fe.jpg	0	257	AOI_45	81	411
962	30489	451	499			61_114_an_fe.jpg	0	257	AOI_45	81	411
963	30521	450	509			61_114_an_fe.jpg	0	257	AOI_45	81	411
964	30552	436	511			61_114_an_fe.jpg	0	257	AOI_45	81	411
	30580			ImageEnd	16
965	30584	454	496			No media	0	0	Content	81	411
966	30615	448	522			No media	0	0	Content	81	411
	30618			ImageStart	8
967	30648	443	500			Fix.jpg	0	0	Content	81	411
968	30680	454	512			Fix.jpg	0	0	Content	81	411
969	30712	447	493			Fix.jpg	0	0	Content	81	411
970	30744	456	500			Fix.jpg	0	0	Content	81	411
971	30775	441	498			Fix.jpg	0	0	Content	81	411
972	30807	448	526			Fix.jpg	0	0	Content	81	411
973	30838	443	526			Fix.jpg	0	0	Content	81	411
974	30869	485	477			Fix.jpg	0	0	Content	82	651
975	30900	638	362			Fix.jpg	0	0	Content	82	651
976	30932	639	346			Fix.jpg	0	0	Content	82	651
977	30963	636	350			Fix.jpg	0	0	Content	82	651
978	30995	642	354			Fix.jpg	0	0	Content	82	651
979	31027	638	343			Fix.jpg	0	0	Content	82	651
980	31058	640	348			Fix.jpg	0	0	Content	82	651
981	31091	650	361			Fix.jpg	0	0	Content	82	651
	31115			ImageEnd	16
982	31123	641	373			No media	0	0	Content	82	651
983	31153	667	385			No media	0	0	Content	82	651
	31169			ImageStart	8
984	31184	660	378			130_162_neu_an.jpg	0	76	AOI_15	82	651
985	31215	655	388			130_162_neu_an.jpg	0	76	AOI_15	82	651
986	31246	664	390			130_162_neu_an.jpg	0	76	AOI_15	82	651
987	31276	659	380			130_162_neu_an.jpg	0	76	AOI_15	82	651
988	31307	663	373			130_162_neu_an.jpg	0	76	AOI_15	82	651
989	31337	663	375			130_162_neu_an.jpg	0	76	AOI_15	82	651
990	31368	658	363			130_162_neu_an.jpg	0	76	AOI_15	82	651
991	31399	651	372			130_162_neu_an.jpg	0	76	AOI_15	82	651
992	31430	659	366			130_162_neu_an.jpg	0	76	AOI_15	82	651
993	31461	656	374			130_162_neu_an.jpg	0	76	AOI_15	82	651
994	31491	664	373			130_162_neu_an.jpg	0	76	AOI_15	82	651
995	31520	456	348			130_162_neu_an.jpg	0	76	AOI_15	83	903
996	31553	423	335			130_162_neu_an.jpg	0	76	AOI_15	83	903
997	31584	420	335			130_162_neu_an.jpg	0	76	AOI_15	83	903
998	31615	423	341			130_162_neu_an.jpg	0	76	AOI_15	83	903
999	31646	427	343			130_162_neu_an.jpg	0	76	AOI_15	83	903
1000	31678	419	332			130_162_neu_an.jpg	0	76	AOI_15	83	903
1001	31714	415	328			130_162_neu_an.jpg	0	76	AOI_15	83	903
1002	31798	413	328			130_162_neu_an.jpg	0	76	AOI_15	83	903
1003	31831	403	363			130_162_neu_an.jpg	0	76	AOI_15	83	903
1004	31863	412	356			130_162_neu_an.jpg	0	76	AOI_15	83	903
1005	31973	417	348			130_162_neu_an.jpg	0	76	AOI_15	83	903
1006	32050	407	353			130_162_neu_an.jpg	0	76	AOI_15	83	903
1007	32108	407	353			130_162_neu_an.jpg	0	76	AOI_15	83	903
1008	32251	464	341			130_162_neu_an.jpg	0	76	AOI_15	83	903
1009	32376	463	341			130_162_neu_an.jpg	0	76	AOI_15	83	903
1010	32423	706	395			130_162_neu_an.jpg	0	75	AOI_13	84	558
1011	32453	706	395			130_162_neu_an.jpg	0	75	AOI_13	84	558
1012	32479	851	390			130_162_neu_an.jpg	0	75	AOI_13	84	558
1013	32511	857	390			130_162_neu_an.jpg	0	75	AOI_13	84	558
1014	32542	847	399			130_162_neu_an.jpg	0	75	AOI_13	84	558
1015	32574	844	393			130_162_neu_an.jpg	0	75	AOI_13	84	558
1016	32606	826	387			130_162_neu_an.jpg	0	75	AOI_13	84	558
1017	32638	815	380			130_162_neu_an.jpg	0	75	AOI_13	84	558
1018	32670	808	381			130_162_neu_an.jpg	0	75	AOI_13	84	558
1019	32701	810	379			130_162_neu_an.jpg	0	75	AOI_13	84	558
1020	32732	818	376			130_162_neu_an.jpg	0	75	AOI_13	84	558
1021	32763	810	389			130_162_neu_an.jpg	0	75	AOI_13	84	558
1022	32795	818	390			130_162_neu_an.jpg	0	75	AOI_13	84	558
1023	32825	833	390			130_162_neu_an.jpg	0	75	AOI_13	84	558
1024	32856	819	377			130_162_neu_an.jpg	0	75	AOI_13	84	558
1025	32887	819	381			130_162_neu_an.jpg	0	75	AOI_13	84	558
1026	32918	816	386			130_162_neu_an.jpg	0	75	AOI_13	84	558
1027	32949	812	391			130_162_neu_an.jpg	0	75	AOI_13	84	558
1028	32981	676	363			130_162_neu_an.jpg	0	76	AOI_15	85	287
1029	33011	470	350			130_162_neu_an.jpg	0	76	AOI_15	85	287
1030	33043	479	335			130_162_neu_an.jpg	0	76	AOI_15	85	287
1031	33074	475	326			130_162_neu_an.jpg	0	76	AOI_15	85	287
1032	33107	463	332			130_162_neu_an.jpg	0	76	AOI_15	85	287
1033	33138	477	330			130_162_neu_an.jpg	0	76	AOI_15	85	287
1034	33170	455	328			130_162_neu_an.jpg	0	76	AOI_15	85	287
1035	33202	458	327			130_162_neu_an.jpg	0	76	AOI_15	85	287
1036	33235	465	334			130_162_neu_an.jpg	0	76	AOI_15	85	287
1037	33268	508	336			130_162_neu_an.jpg	0	76	AOI_15	86	285
1038	33300	517	330			130_162_neu_an.jpg	0	76	AOI_15	86	285
1039	33332	518	332			130_162_neu_an.jpg	0	76	AOI_15	86	285
1040	33364	517	334			130_162_neu_an.jpg	0	76	AOI_15	86	285
1041	33395	508	328			130_162_neu_an.jpg	0	76	AOI_15	86	285
1042	33427	508	324			130_162_neu_an.jpg	0	76	AOI_15	86	285
1043	33458	510	313			130_162_neu_an.jpg	0	76	AOI_15	86	285
1044	33489	517	332			130_162_neu_an.jpg	0	76	AOI_15	86	285
1045	33521	522	330			130_162_neu_an.jpg	0	76	AOI_15	86	285
1046	33553	497	342			130_162_neu_an.jpg	0	76	AOI_15	87	343
1047	33584	409	358			130_162_neu_an.jpg	0	76	AOI_15	87	343
1048	33615	401	376			130_162_neu_an.jpg	0	76	AOI_15	87	343
1049	33646	408	363			130_162_neu_an.jpg	0	76	AOI_15	87	343
1050	33678	412	342			130_162_neu_an.jpg	0	76	AOI_15	87	343
1051	33709	406	355			130_162_neu_an.jpg	0	76	AOI_15	87	343
1052	33740	402	350			130_162_neu_an.jpg	0	76	AOI_15	87	343
1053	33770	406	361			130_162_neu_an.jpg	0	76	AOI_15	87	343
1054	33801	411	350			130_162_neu_an.jpg	0	76	AOI_15	87	343
1055	33833	411	354			130_162_neu_an.jpg	0	76	AOI_15	87	343
1056	33864	422	359			130_162_neu_an.jpg	0	76	AOI_15	87	343
1057	33895	421	348			130_162_neu_an.jpg	0	76	AOI_15	88	280
1058	33926	482	450			130_162_neu_an.jpg	0	76	AOI_15	88	280
1059	33957	468	451			130_162_neu_an.jpg	0	76	AOI_15	88	280
1060	33989	457	447			130_162_neu_an.jpg	0	76	AOI_15	88	280
1061	34020	455	438			130_162_neu_an.jpg	0	76	AOI_15	88	280
1062	34052	459	445			130_162_neu_an.jpg	0	76	AOI_15	88	280
1063	34082	446	451			130_162_neu_an.jpg	0	76	AOI_15	88	280
1064	34113	466	454			130_162_neu_an.jpg	0	76	AOI_15	88	280
1065	34144	465	441			130_162_neu_an.jpg	0	76	AOI_15	88	280
	34149			ImageEnd	16
1066	34175	444	399			No media	0	0	Content	89	277
	34190			ImageStart	8
1067	34207	431	391			Fix.jpg	0	0	Content	89	277
1068	34238	429	401			Fix.jpg	0	0	Content	89	277
1069	34269	435	385			Fix.jpg	0	0	Content	89	277
1070	34299	426	390			Fix.jpg	0	0	Content	89	277
1071	34328	430	383			Fix.jpg	0	0	Content	89	277
1072	34360	430	393			Fix.jpg	0	0	Content	89	277
1073	34391	430	392			Fix.jpg	0	0	Content	89	277
1074	34422	439	389			Fix.jpg	0	0	Content	89	277
1075	34453	561	374			Fix.jpg	0	0	Content	90	673
1076	34483	669	385			Fix.jpg	0	0	Content	90	673
1077	34514	688	372			Fix.jpg	0	0	Content	90	673
1078	34545	662	379			Fix.jpg	0	0	Content	90	673
1079	34575	674	374			Fix.jpg	0	0	Content	90	673
1080	34606	676	371			Fix.jpg	0	0	Content	90	673
1081	34636	686	361			Fix.jpg	0	0	Content	90	673
1082	34666	664	382			Fix.jpg	0	0	Content	90	673
	34695			ImageEnd	16
1083	34696	666	369			No media	0	0	Content	90	673
1084	34726	668	377			No media	0	0	Content	90	673
	34734			ImageStart	8
1085	34757	678	368			33_069_ha_neu.jpg	0	195	AOI_36	90	673
1086	34787	666	369			33_069_ha_neu.jpg	0	195	AOI_36	90	673
1087	34817	659	363			33_069_ha_neu.jpg	0	195	AOI_36	90	673
1088	34848	667	372			33_069_ha_neu.jpg	0	195	AOI_36	90	673
1089	34878	679	371			33_069_ha_neu.jpg	0	195	AOI_36	90	673
1090	34909	675	368			33_069_ha_neu.jpg	0	195	AOI_36	90	673
1091	34940	676	360			33_069_ha_neu.jpg	0	195	AOI_36	90	673
1092	34971	670	371			33_069_ha_neu.jpg	0	195	AOI_36	90	673
1093	35002	679	378			33_069_ha_neu.jpg	0	195	AOI_36	90	673
1094	35033	671	370			33_069_ha_neu.jpg	0	195	AOI_36	90	673
1095	35064	675	366			33_069_ha_neu.jpg	0	195	AOI_36	90	673
1096	35096	678	366			33_069_ha_neu.jpg	0	195	AOI_36	90	673
1097	35125	639	392			33_069_ha_neu.jpg	0	195	AOI_36	91	281
1098	35157	418	374			33_069_ha_neu.jpg	0	195	AOI_36	91	281
1099	35188	424	372			33_069_ha_neu.jpg	0	195	AOI_36	91	281
1100	35219	434	371			33_069_ha_neu.jpg	0	195	AOI_36	91	281
1101	35251	422	371			33_069_ha_neu.jpg	0	195	AOI_36	91	281
1102	35282	425	365			33_069_ha_neu.jpg	0	195	AOI_36	91	281
1103	35312	424	364			33_069_ha_neu.jpg	0	195	AOI_36	91	281
1104	35343	425	366			33_069_ha_neu.jpg	0	195	AOI_36	91	281
1105	35375	425	378			33_069_ha_neu.jpg	0	195	AOI_36	91	281
1106	35407	461	441			33_069_ha_neu.jpg	0	195	AOI_36	92	571
1107	35438	454	473			33_069_ha_neu.jpg	0	195	AOI_36	92	571
1108	35469	459	467			33_069_ha_neu.jpg	0	195	AOI_36	92	571
1109	35501	457	477			33_069_ha_neu.jpg	0	195	AOI_36	92	571
1110	35533	473	474			33_069_ha_neu.jpg	0	195	AOI_36	92	571
1111	35565	460	463			33_069_ha_neu.jpg	0	195	AOI_36	92	571
1112	35596	469	473			33_069_ha_neu.jpg	0	195	AOI_36	92	571
1113	35628	461	462			33_069_ha_neu.jpg	0	195	AOI_36	92	571
1114	35659	461	469			33_069_ha_neu.jpg	0	195	AOI_36	92	571
1115	35690	456	463			33_069_ha_neu.jpg	0	195	AOI_36	92	571
1116	35722	455	479			33_069_ha_neu.jpg	0	195	AOI_36	92	571
1117	35754	450	471			33_069_ha_neu.jpg	0	195	AOI_36	92	571
1118	35786	464	468			33_069_ha_neu.jpg	0	195	AOI_36	92	571
1119	35817	470	468			33_069_ha_neu.jpg	0	195	AOI_36	92	571
1120	35850	471	475			33_069_ha_neu.jpg	0	195	AOI_36	92	571
1121	35882	459	472			33_069_ha_neu.jpg	0	195	AOI_36	92	571
1122	35914	465	469			33_069_ha_neu.jpg	0	195	AOI_36	92	571
1123	35945	461	467			33_069_ha_neu.jpg	0	195	AOI_36	92	571
1124	35977	414	388			33_069_ha_neu.jpg	0	195	AOI_36	93	290
1125	36009	419	371			33_069_ha_neu.jpg	0	195	AOI_36	93	290
1126	36041	426	377			33_069_ha_neu.jpg	0	195	AOI_36	93	290
1127	36073	426	387			33_069_ha_neu.jpg	0	195	AOI_36	93	290
1128	36106	433	384			33_069_ha_neu.jpg	0	195	AOI_36	93	290
1129	36137	416	382			33_069_ha_neu.jpg	0	195	AOI_36	93	290
1130	36170	420	383			33_069_ha_neu.jpg	0	195	AOI_36	93	290
1131	36202	426	383			33_069_ha_neu.jpg	0	195	AOI_36	93	290
1132	36235	422	376			33_069_ha_neu.jpg	0	195	AOI_36	93	290
1133	36267	670	396			33_069_ha_neu.jpg	0	196	AOI_35	94	191
1134	36299	838	357			33_069_ha_neu.jpg	0	196	AOI_35	94	191
1135	36331	844	367			33_069_ha_neu.jpg	0	196	AOI_35	94	191
1136	36363	851	361			33_069_ha_neu.jpg	0	196	AOI_35	94	191
1137	36394	839	371			33_069_ha_neu.jpg	0	196	AOI_35	94	191
1138	36426	837	364			33_069_ha_neu.jpg	0	196	AOI_35	94	191
1139	36458	799	376			33_069_ha_neu.jpg	0	196	AOI_35	95	314
1140	36489	816	382			33_069_ha_neu.jpg	0	196	AOI_35	95	314
1141	36521	805	382			33_069_ha_neu.jpg	0	196	AOI_35	95	314
1142	36552	809	393			33_069_ha_neu.jpg	0	196	AOI_35	95	314
1143	36584	804	380			33_069_ha_neu.jpg	0	196	AOI_35	95	314
1144	36616	801	397			33_069_ha_neu.jpg	0	196	AOI_35	95	314
1145	36647	808	394			33_069_ha_neu.jpg	0	196	AOI_35	95	314
1146	36679	810	389			33_069_ha_neu.jpg	0	196	AOI_35	95	314
1147	36710	806	390			33_069_ha_neu.jpg	0	196	AOI_35	95	314
1148	36741	813	391			33_069_ha_neu.jpg	0	196	AOI_35	95	314
1149	36772	658	379			33_069_ha_neu.jpg	0	195	AOI_36	96	221
1150	36804	450	381			33_069_ha_neu.jpg	0	195	AOI_36	96	221
1151	36835	436	375			33_069_ha_neu.jpg	0	195	AOI_36	96	221
1152	36867	442	366			33_069_ha_neu.jpg	0	195	AOI_36	96	221
1153	36898	431	372			33_069_ha_neu.jpg	0	195	AOI_36	96	221
1154	36929	432	374			33_069_ha_neu.jpg	0	195	AOI_36	96	221
1155	36961	429	374			33_069_ha_neu.jpg	0	195	AOI_36	96	221
1156	36993	462	369			33_069_ha_neu.jpg	0	195	AOI_36	97	283
1157	37025	514	359			33_069_ha_neu.jpg	0	195	AOI_36	97	283
1158	37057	517	363			33_069_ha_neu.jpg	0	195	AOI_36	97	283
1159	37088	498	366			33_069_ha_neu.jpg	0	195	AOI_36	97	283
1160	37120	506	371			33_069_ha_neu.jpg	0	195	AOI_36	97	283
1161	37151	508	360			33_069_ha_neu.jpg	0	195	AOI_36	97	283
1162	37183	515	367			33_069_ha_neu.jpg	0	195	AOI_36	97	283
1163	37214	504	362			33_069_ha_neu.jpg	0	195	AOI_36	97	283
1164	37245	504	363			33_069_ha_neu.jpg	0	195	AOI_36	97	283
1165	37276	577	379			33_069_ha_neu.jpg	0	196	AOI_35	98	248
1166	37307	819	381			33_069_ha_neu.jpg	0	196	AOI_35	98	248
1167	37338	813	377			33_069_ha_neu.jpg	0	196	AOI_35	98	248
1168	37368	813	376			33_069_ha_neu.jpg	0	196	AOI_35	98	248
1169	37399	810	376			33_069_ha_neu.jpg	0	196	AOI_35	98	248
1170	37430	806	388			33_069_ha_neu.jpg	0	196	AOI_35	98	248
1171	37460	814	378			33_069_ha_neu.jpg	0	196	AOI_35	98	248
1172	37493	807	375			33_069_ha_neu.jpg	0	196	AOI_35	98	248
1173	37524	811	379			33_069_ha_neu.jpg	0	196	AOI_35	99	304
1174	37552	859	490			33_069_ha_neu.jpg	0	196	AOI_35	99	304
1175	37585	851	488			33_069_ha_neu.jpg	0	196	AOI_35	99	304
1176	37615	852	487			33_069_ha_neu.jpg	0	196	AOI_35	99	304
1177	37646	844	483			33_069_ha_neu.jpg	0	196	AOI_35	99	304
1178	37676	831	499			33_069_ha_neu.jpg	0	196	AOI_35	99	304
1179	37707	861	488			33_069_ha_neu.jpg	0	196	AOI_35	99	304
	37726			ImageEnd	16
1180	37737	853	484			No media	0	0	Content	99	304
	37763			ImageStart	8
1181	37767	843	490			Fix.jpg	0	0	Content	99	304
1182	37798	850	473			Fix.jpg	0	0	Content	99	304
1183	37828	837	452			Fix.jpg	0	0	Content	100	245
1184	37859	801	389			Fix.jpg	0	0	Content	100	245
1185	37889	809	389			Fix.jpg	0	0	Content	100	245
1186	37920	819	368			Fix.jpg	0	0	Content	100	245
1187	37951	824	414			Fix.jpg	0	0	Content	100	245
1188	37982	817	374			Fix.jpg	0	0	Content	100	245
1189	38012	818	386			Fix.jpg	0	0	Content	100	245
1190	38043	820	390			Fix.jpg	0	0	Content	100	245
1191	38073	645	384			Fix.jpg	0	0	Content	101	490
1192	38104	644	372			Fix.jpg	0	0	Content	101	490
1193	38135	637	383			Fix.jpg	0	0	Content	101	490
1194	38166	639	381			Fix.jpg	0	0	Content	101	490
1195	38197	650	374			Fix.jpg	0	0	Content	101	490
1196	38228	655	370			Fix.jpg	0	0	Content	101	490
1197	38258	652	376			Fix.jpg	0	0	Content	101	490
	38276			ImageEnd	16
1198	38289	636	386			No media	0	0	Content	101	490
	38297			ImageStart	8
1199	38320	651	383			138_163_fe_neu.jpg	0	92	AOI_22	101	490
1200	38351	638	380			138_163_fe_neu.jpg	0	92	AOI_22	101	490
1201	38381	643	380			138_163_fe_neu.jpg	0	92	AOI_22	101	490
1202	38412	641	380			138_163_fe_neu.jpg	0	92	AOI_22	101	490
1203	38442	649	377			138_163_fe_neu.jpg	0	92	AOI_22	101	490
1204	38472	655	379			138_163_fe_neu.jpg	0	92	AOI_22	101	490
1205	38502	659	368			138_163_fe_neu.jpg	0	92	AOI_22	101	490
1206	38533	653	380			138_163_fe_neu.jpg	0	92	AOI_22	101	490
1207	38563	530	366			138_163_fe_neu.jpg	0	92	AOI_22	102	216
1208	38594	456	364			138_163_fe_neu.jpg	0	92	AOI_22	102	216
1209	38625	455	365			138_163_fe_neu.jpg	0	92	AOI_22	102	216
1210	38655	455	368			138_163_fe_neu.jpg	0	92	AOI_22	102	216
1211	38686	464	369			138_163_fe_neu.jpg	0	92	AOI_22	102	216
1212	38717	456	370			138_163_fe_neu.jpg	0	92	AOI_22	102	216
1213	38748	456	370			138_163_fe_neu.jpg	0	92	AOI_22	102	216
1214	38779	462	369			138_163_fe_neu.jpg	0	92	AOI_22	103	217
1215	38810	420	336			138_163_fe_neu.jpg	0	92	AOI_22	103	217
1216	38842	415	348			138_163_fe_neu.jpg	0	92	AOI_22	103	217
1217	38873	416	348			138_163_fe_neu.jpg	0	92	AOI_22	103	217
1218	38904	424	350			138_163_fe_neu.jpg	0	92	AOI_22	103	217
1219	38935	419	340			138_163_fe_neu.jpg	0	92	AOI_22	103	217
1220	38965	420	356			138_163_fe_neu.jpg	0	92	AOI_22	103	217
1221	38996	424	346			138_163_fe_neu.jpg	0	92	AOI_22	104	303
1222	39026	492	345			138_163_fe_neu.jpg	0	92	AOI_22	104	303
1223	39056	484	347			138_163_fe_neu.jpg	0	92	AOI_22	104	303
1224	39087	489	346			138_163_fe_neu.jpg	0	92	AOI_22	104	303
1225	39117	497	343			138_163_fe_neu.jpg	0	92	AOI_22	104	303
1226	39148	497	334			138_163_fe_neu.jpg	0	92	AOI_22	104	303
1227	39178	487	333			138_163_fe_neu.jpg	0	92	AOI_22	104	303
1228	39209	481	342			138_163_fe_neu.jpg	0	92	AOI_22	104	303
1229	39237	482	339			138_163_fe_neu.jpg	0	92	AOI_22	104	303
1230	39269	494	345			138_163_fe_neu.jpg	0	92	AOI_22	104	303
1231	39299	425	351			138_163_fe_neu.jpg	0	92	AOI_22	105	213
1232	39328	416	354			138_163_fe_neu.jpg	0	92	AOI_22	105	213
1233	39358	422	356			138_163_fe_neu.jpg	0	92	AOI_22	105	213
1234	39390	414	358			138_163_fe_neu.jpg	0	92	AOI_22	105	213
1235	39420	410	359			138_163_fe_neu.jpg	0	92	AOI_22	105	213
1236	39449	407	363			138_163_fe_neu.jpg	0	92	AOI_22	105	213
1237	39480	413	357			138_163_fe_neu.jpg	0	92	AOI_22	105	213
1238	39511	411	365			138_163_fe_neu.jpg	0	92	AOI_22	106	555
1239	39542	440	479			138_163_fe_neu.jpg	0	92	AOI_22	106	555
1240	39573	456	464			138_163_fe_neu.jpg	0	92	AOI_22	106	555
1241	39604	442	466			138_163_fe_neu.jpg	0	92	AOI_22	106	555
1242	39635	451	465			138_163_fe_neu.jpg	0	92	AOI_22	106	555
1243	39666	453	460			138_163_fe_neu.jpg	0	92	AOI_22	106	555
1244	39698	448	469			138_163_fe_neu.jpg	0	92	AOI_22	106	555
1245	39729	456	459			138_163_fe_neu.jpg	0	92	AOI_22	106	555
1246	39760	458	458			138_163_fe_neu.jpg	0	92	AOI_22	106	555
1247	39790	451	442			138_163_fe_neu.jpg	0	92	AOI_22	106	555
1248	39821	457	453			138_163_fe_neu.jpg	0	92	AOI_22	106	555
1249	39851	450	452			138_163_fe_neu.jpg	0	92	AOI_22	106	555
1250	39883	453	456			138_163_fe_neu.jpg	0	92	AOI_22	106	555
1251	39912	464	442			138_163_fe_neu.jpg	0	92	AOI_22	106	555
1252	39944	455	447			138_163_fe_neu.jpg	0	92	AOI_22	106	555
1253	39974	456	447			138_163_fe_neu.jpg	0	92	AOI_22	106	555
1254	40005	453	455			138_163_fe_neu.jpg	0	92	AOI_22	106	555
1255	40036	459	459			138_163_fe_neu.jpg	0	92	AOI_22	106	555
1256	40067	439	375			138_163_fe_neu.jpg	0	92	AOI_22	107	582
1257	40097	457	370			138_163_fe_neu.jpg	0	92	AOI_22	107	582
1258	40128	447	369			138_163_fe_neu.jpg	0	92	AOI_22	107	582
1259	40158	444	372			138_163_fe_neu.jpg	0	92	AOI_22	107	582
1260	40190	444	374			138_163_fe_neu.jpg	0	92	AOI_22	107	582
1261	40220	436	373			138_163_fe_neu.jpg	0	92	AOI_22	107	582
1262	40250	452	354			138_163_fe_neu.jpg	0	92	AOI_22	107	582
1263	40282	446	365			138_163_fe_neu.jpg	0	92	AOI_22	107	582
1264	40311	440	371			138_163_fe_neu.jpg	0	92	AOI_22	107	582
1265	40342	444	365			138_163_fe_neu.jpg	0	92	AOI_22	107	582
1266	40372	423	346			138_163_fe_neu.jpg	0	92	AOI_22	107	582
1267	40403	425	339			138_163_fe_neu.jpg	0	92	AOI_22	107	582
1268	40435	426	354			138_163_fe_neu.jpg	0	92	AOI_22	107	582
1269	40465	424	355			138_163_fe_neu.jpg	0	92	AOI_22	107	582
1270	40495	429	361			138_163_fe_neu.jpg	0	92	AOI_22	107	582
1271	40526	406	352			138_163_fe_neu.jpg	0	92	AOI_22	107	582
1272	40556	403	355			138_163_fe_neu.jpg	0	92	AOI_22	107	582
1273	40587	421	344			138_163_fe_neu.jpg	0	92	AOI_22	107	582
1274	40618	415	348			138_163_fe_neu.jpg	0	92	AOI_22	107	582
1275	40648	509	341			138_163_fe_neu.jpg	0	92	AOI_22	108	183
1276	40678	505	335			138_163_fe_neu.jpg	0	92	AOI_22	108	183
1277	40709	509	352			138_163_fe_neu.jpg	0	92	AOI_22	108	183
1278	40739	511	340			138_163_fe_neu.jpg	0	92	AOI_22	108	183
1279	40769	500	351			138_163_fe_neu.jpg	0	92	AOI_22	108	183
1280	40800	506	342			138_163_fe_neu.jpg	0	92	AOI_22	108	183
1281	40832	524	339			138_163_fe_neu.jpg	0	91	AOI_23	109	568
1282	40862	816	340			138_163_fe_neu.jpg	0	91	AOI_23	109	568
1283	40892	822	334			138_163_fe_neu.jpg	0	91	AOI_23	109	568
1284	40922	822	342			138_163_fe_neu.jpg	0	91	AOI_23	109	568
1285	40951	825	325			138_163_fe_neu.jpg	0	91	AOI_23	109	568
1286	40981	827	339			138_163_fe_neu.jpg	0	91	AOI_23	109	568
1287	41011	833	331			138_163_fe_neu.jpg	0	91	AOI_23	109	568
1288	41041	842	334			138_163_fe_neu.jpg	0	91	AOI_23	109	568
1289	41071	831	331			138_163_fe_neu.jpg	0	91	AOI_23	109	568
1290	41101	840	334			138_163_fe_neu.jpg	0	91	AOI_23	109	568
1291	41130	836	332			138_163_fe_neu.jpg	0	91	AOI_23	109	568
1292	41160	824	349			138_163_fe_neu.jpg	0	91	AOI_23	109	568
1293	41190	813	353			138_163_fe_neu.jpg	0	91	AOI_23	109	568
1294	41220	819	354			138_163_fe_neu.jpg	0	91	AOI_23	109	568
1295	41249	818	360			138_163_fe_neu.jpg	0	91	AOI_23	109	568
	41275			ImageEnd	16
1296	41279	831	351			No media	0	0	Content	109	568
1297	41309	828	361			No media	0	0	Content	109	568
	41320			ImageStart	8
1298	41339	833	349			Fix.jpg	0	0	Content	109	568
1299	41369	823	355			Fix.jpg	0	0	Content	109	568
1300	41399	825	352			Fix.jpg	0	0	Content	110	181
1301	41430	864	469			Fix.jpg	0	0	Content	110	181
1302	41460	868	438			Fix.jpg	0	0	Content	110	181
1303	41490	876	439			Fix.jpg	0	0	Content	110	181
1304	41520	861	451			Fix.jpg	0	0	Content	110	181
1305	41550	852	445			Fix.jpg	0	0	Content	110	181
1306	41580	863	436			Fix.jpg	0	0	Content	111	573
1307	41610	662	367			Fix.jpg	0	0	Content	111	573
1308	41640	659	363			Fix.jpg	0	0	Content	111	573
1309	41672	652	369			Fix.jpg	0	0	Content	111	573
1310	41702	654	365			Fix.jpg	0	0	Content	111	573
1311	41734	659	366			Fix.jpg	0	0	Content	111	573
1312	41765	654	369			Fix.jpg	0	0	Content	111	573
1313	41795	660	365			Fix.jpg	0	0	Content	111	573
1314	41824	652	376			Fix.jpg	0	0	Content	111	573
	41836			ImageEnd	16
1315	41854	663	372			No media	0	0	Content	111	573
	41867			ImageStart	8
1316	41884	659	371			74_115_an_ha.jpg	0	285	AOI_49	111	573
1317	41914	670	367			74_115_an_ha.jpg	0	285	AOI_49	111	573
1318	41944	661	363			74_115_an_ha.jpg	0	285	AOI_49	111	573
1319	41974	668	363			74_115_an_ha.jpg	0	285	AOI_49	111	573
1320	42004	667	364			74_115_an_ha.jpg	0	285	AOI_49	111	573
1321	42033	668	356			74_115_an_ha.jpg	0	285	AOI_49	111	573
1322	42063	672	362			74_115_an_ha.jpg	0	285	AOI_49	111	573
1323	42093	657	361			74_115_an_ha.jpg	0	285	AOI_49	111	573
1324	42123	667	351			74_115_an_ha.jpg	0	285	AOI_49	111	573
1325	42153	757	387			74_115_an_ha.jpg	0	286	AOI_52	112	392
1326	42183	868	356			74_115_an_ha.jpg	0	286	AOI_52	112	392
1327	42213	855	359			74_115_an_ha.jpg	0	286	AOI_52	112	392
1328	42243	869	355			74_115_an_ha.jpg	0	286	AOI_52	112	392
1329	42273	866	367			74_115_an_ha.jpg	0	286	AOI_52	112	392
1330	42304	871	373			74_115_an_ha.jpg	0	286	AOI_52	112	392
1331	42334	873	358			74_115_an_ha.jpg	0	286	AOI_52	112	392
1332	42364	810	350			74_115_an_ha.jpg	0	286	AOI_52	112	392
1333	42392	814	339			74_115_an_ha.jpg	0	286	AOI_52	112	392
1334	42424	830	351			74_115_an_ha.jpg	0	286	AOI_52	112	392
1335	42454	806	342			74_115_an_ha.jpg	0	286	AOI_52	112	392
1336	42484	817	356			74_115_an_ha.jpg	0	286	AOI_52	112	392
1337	42514	808	355			74_115_an_ha.jpg	0	286	AOI_52	112	392
1338	42545	595	359			74_115_an_ha.jpg	0	285	AOI_49	113	521
1339	42574	446	364			74_115_an_ha.jpg	0	285	AOI_49	113	521
1340	42605	432	363			74_115_an_ha.jpg	0	285	AOI_49	113	521
1341	42635	435	361			74_115_an_ha.jpg	0	285	AOI_49	113	521
1342	42666	446	364			74_115_an_ha.jpg	0	285	AOI_49	113	521
1343	42697	438	364			74_115_an_ha.jpg	0	285	AOI_49	113	521
1344	42728	448	369			74_115_an_ha.jpg	0	285	AOI_49	113	521
1345	42758	445	359			74_115_an_ha.jpg	0	285	AOI_49	113	521
1346	42789	432	368			74_115_an_ha.jpg	0	285	AOI_49	113	521
1347	42820	437	363			74_115_an_ha.jpg	0	285	AOI_49	113	521
1348	42851	423	375			74_115_an_ha.jpg	0	285	AOI_49	113	521
1349	42881	412	375			74_115_an_ha.jpg	0	285	AOI_49	113	521
1350	42913	407	376			74_115_an_ha.jpg	0	285	AOI_49	113	521
1351	42943	413	373			74_115_an_ha.jpg	0	285	AOI_49	113	521
1352	42974	403	377			74_115_an_ha.jpg	0	285	AOI_49	113	521
1353	43005	413	373			74_115_an_ha.jpg	0	285	AOI_49	113	521
1354	43036	416	368			74_115_an_ha.jpg	0	285	AOI_49	113	521
1355	43066	687	402			74_115_an_ha.jpg	0	286	AOI_52	114	301
1356	43096	874	429			74_115_an_ha.jpg	0	286	AOI_52	114	301
1357	43127	881	426			74_115_an_ha.jpg	0	286	AOI_52	114	301
1358	43157	877	445			74_115_an_ha.jpg	0	286	AOI_52	114	301
1359	43187	860	433			74_115_an_ha.jpg	0	286	AOI_52	114	301
1360	43217	865	435			74_115_an_ha.jpg	0	286	AOI_52	114	301
1361	43247	875	426			74_115_an_ha.jpg	0	286	AOI_52	114	301
1362	43278	861	427			74_115_an_ha.jpg	0	286	AOI_52	114	301
1363	43307	858	431			74_115_an_ha.jpg	0	286	AOI_52	114	301
1364	43337	869	423			74_115_an_ha.jpg	0	286	AOI_52	114	301
1365	43367	599	414			74_115_an_ha.jpg	0	285	AOI_49	115	186
1366	43398	472	415			74_115_an_ha.jpg	0	285	AOI_49	115	186
1367	43428	465	401			74_115_an_ha.jpg	0	285	AOI_49	115	186
1368	43459	484	390			74_115_an_ha.jpg	0	285	AOI_49	115	186
1369	43490	463	394			74_115_an_ha.jpg	0	285	AOI_49	115	186
1370	43521	464	393			74_115_an_ha.jpg	0	285	AOI_49	115	186
1371	43553	518	400			74_115_an_ha.jpg	0	286	AOI_52	116	184
1372	43584	853	361			74_115_an_ha.jpg	0	286	AOI_52	116	184
1373	43615	844	356			74_115_an_ha.jpg	0	286	AOI_52	116	184
1374	43646	852	352			74_115_an_ha.jpg	0	286	AOI_52	116	184
1375	43676	861	360			74_115_an_ha.jpg	0	286	AOI_52	116	184
1376	43707	860	347			74_115_an_ha.jpg	0	286	AOI_52	116	184
1377	43737	817	345			74_115_an_ha.jpg	0	286	AOI_52	117	368
1378	43768	810	350			74_115_an_ha.jpg	0	286	AOI_52	117	368
1379	43798	818	358			74_115_an_ha.jpg	0	286	AOI_52	117	368
1380	43831	800	352			74_115_an_ha.jpg	0	286	AOI_52	117	368
1381	43861	818	354			74_115_an_ha.jpg	0	286	AOI_52	117	368
1382	43892	813	354			74_115_an_ha.jpg	0	286	AOI_52	117	368
1383	43922	810	354			74_115_an_ha.jpg	0	286	AOI_52	117	368
1384	43953	824	348			74_115_an_ha.jpg	0	286	AOI_52	117	368
1385	43983	804	347			74_115_an_ha.jpg	0	286	AOI_52	117	368
1386	44014	814	351			74_115_an_ha.jpg	0	286	AOI_52	117	368
1387	44044	807	358			74_115_an_ha.jpg	0	286	AOI_52	117	368
1388	44075	821	345			74_115_an_ha.jpg	0	286	AOI_52	117	368
1389	44105	837	389			74_115_an_ha.jpg	0	286	AOI_52	118	185
1390	44136	868	467			74_115_an_ha.jpg	0	286	AOI_52	118	185
1391	44167	868	465			74_115_an_ha.jpg	0	286	AOI_52	118	185
1392	44197	879	454			74_115_an_ha.jpg	0	286	AOI_52	118	185
1393	44228	860	471			74_115_an_ha.jpg	0	286	AOI_52	118	185
1394	44259	849	472			74_115_an_ha.jpg	0	286	AOI_52	118	185
1395	44290	0	0			74_115_an_ha.jpg	0	285	AOI_49
1396	44321	0	0			74_115_an_ha.jpg	0	285	AOI_49
1397	44355	0	0			74_115_an_ha.jpg	0	285	AOI_49
1398	44394	0	0			74_115_an_ha.jpg	0	285	AOI_49
1399	44440	0	0			74_115_an_ha.jpg	0	285	AOI_49
1400	44491	0	0			74_115_an_ha.jpg	0	285	AOI_49
1401	44543	0	0			74_115_an_ha.jpg	0	285	AOI_49
1402	44580	432	351			74_115_an_ha.jpg	0	285	AOI_49	119	302
1403	44605	433	352			74_115_an_ha.jpg	0	285	AOI_49	119	302
1404	44641	426	354			74_115_an_ha.jpg	0	285	AOI_49	119	302
1405	44666	446	348			74_115_an_ha.jpg	0	285	AOI_49	119	302
1406	44697	422	349			74_115_an_ha.jpg	0	285	AOI_49	119	302
1407	44728	423	350			74_115_an_ha.jpg	0	285	AOI_49	119	302
1408	44759	415	358			74_115_an_ha.jpg	0	285	AOI_49	119	302
1409	44789	423	352			74_115_an_ha.jpg	0	285	AOI_49	119	302
1410	44820	425	349			74_115_an_ha.jpg	0	285	AOI_49	119	302
1411	44851	414	351			74_115_an_ha.jpg	0	285	AOI_49	119	302
	44859			ImageEnd	16
1412	44881	431	433			No media	0	0	Content	120	246
	44898			ImageStart	8
1413	44912	436	477			Fix.jpg	0	0	Content	120	246
1414	44942	435	484			Fix.jpg	0	0	Content	120	246
1415	44972	418	484			Fix.jpg	0	0	Content	120	246
1416	45003	451	486			Fix.jpg	0	0	Content	120	246
1417	45034	430	485			Fix.jpg	0	0	Content	120	246
1418	45066	434	488			Fix.jpg	0	0	Content	120	246
1419	45097	434	471			Fix.jpg	0	0	Content	120	246
1420	45128	0	0			Fix.jpg	0	0	Content
1421	45158	0	0			Fix.jpg	0	0	Content
1422	45197	0	0			Fix.jpg	0	0	Content
1423	45237	0	0			Fix.jpg	0	0	Content
1424	45284	674	512			Fix.jpg	0	0	Content	121	562
1425	45336	0	0			Fix.jpg	0	0	Content	121	562
1426	45362	631	360			Fix.jpg	0	0	Content	121	562
	45375			ImageEnd	16
1427	45403	679	332			No media	0	0	Content	121	562
1428	45428	630	370			No media	0	0	Content	121	562
1429	45458	630	370			No media	0	0	Content	121	562
1430	45485	638	351			No media	0	0	Content	121	562
1431	45513	640	349			No media	0	0	Content	121	562
	45521			ImageStart	8
1432	45543	636	357			93_140_ha_neu.jpg	0	327	AOI_56	121	562
1433	45573	640	342			93_140_ha_neu.jpg	0	327	AOI_56	121	562
1434	45603	646	350			93_140_ha_neu.jpg	0	327	AOI_56	121	562
1435	45634	627	364			93_140_ha_neu.jpg	0	327	AOI_56	121	562
1436	45665	630	361			93_140_ha_neu.jpg	0	327	AOI_56	121	562
1437	45695	650	352			93_140_ha_neu.jpg	0	327	AOI_56	121	562
1438	45726	643	343			93_140_ha_neu.jpg	0	327	AOI_56	121	562
1439	45757	631	346			93_140_ha_neu.jpg	0	327	AOI_56	121	562
1440	45787	639	343			93_140_ha_neu.jpg	0	327	AOI_56	121	562
1441	45816	639	348			93_140_ha_neu.jpg	0	327	AOI_56	121	562
1442	45846	437	372			93_140_ha_neu.jpg	0	327	AOI_56	122	339
1443	45877	434	375			93_140_ha_neu.jpg	0	327	AOI_56	122	339
1444	45908	440	385			93_140_ha_neu.jpg	0	327	AOI_56	122	339
1445	45939	434	369			93_140_ha_neu.jpg	0	327	AOI_56	122	339
1446	45972	443	371			93_140_ha_neu.jpg	0	327	AOI_56	122	339
1447	46002	431	381			93_140_ha_neu.jpg	0	327	AOI_56	122	339
1448	46033	447	371			93_140_ha_neu.jpg	0	327	AOI_56	122	339
1449	46063	441	373			93_140_ha_neu.jpg	0	327	AOI_56	122	339
1450	46093	434	375			93_140_ha_neu.jpg	0	327	AOI_56	122	339
1451	46124	445	378			93_140_ha_neu.jpg	0	327	AOI_56	122	339
1452	46154	428	377			93_140_ha_neu.jpg	0	327	AOI_56	122	339
1453	46185	439	386			93_140_ha_neu.jpg	0	327	AOI_56	123	277
1454	46215	477	506			93_140_ha_neu.jpg	0	327	AOI_56	123	277
1455	46246	476	503			93_140_ha_neu.jpg	0	327	AOI_56	123	277
1456	46277	477	509			93_140_ha_neu.jpg	0	327	AOI_56	123	277
1457	46308	471	503			93_140_ha_neu.jpg	0	327	AOI_56	123	277
1458	46339	483	501			93_140_ha_neu.jpg	0	327	AOI_56	123	277
1459	46370	469	499			93_140_ha_neu.jpg	0	327	AOI_56	123	277
1460	46400	467	488			93_140_ha_neu.jpg	0	327	AOI_56	123	277
1461	46431	472	498			93_140_ha_neu.jpg	0	327	AOI_56	123	277
1462	46462	531	490			93_140_ha_neu.jpg	0	328	AOI_55	124	583
1463	46493	854	357			93_140_ha_neu.jpg	0	328	AOI_55	124	583
1464	46524	848	361			93_140_ha_neu.jpg	0	328	AOI_55	124	583
1465	46555	845	365			93_140_ha_neu.jpg	0	328	AOI_55	124	583
1466	46586	860	362			93_140_ha_neu.jpg	0	328	AOI_55	124	583
1467	46617	851	368			93_140_ha_neu.jpg	0	328	AOI_55	124	583
1468	46647	848	357			93_140_ha_neu.jpg	0	328	AOI_55	124	583
1469	46678	851	365			93_140_ha_neu.jpg	0	328	AOI_55	124	583
1470	46708	841	368			93_140_ha_neu.jpg	0	328	AOI_55	124	583
1471	46739	850	365			93_140_ha_neu.jpg	0	328	AOI_55	124	583
1472	46769	847	358			93_140_ha_neu.jpg	0	328	AOI_55	124	583
1473	46800	837	344			93_140_ha_neu.jpg	0	328	AOI_55	124	583
1474	46830	811	340			93_140_ha_neu.jpg	0	328	AOI_55	124	583
1475	46861	810	340			93_140_ha_neu.jpg	0	328	AOI_55	124	583
1476	46892	822	357			93_140_ha_neu.jpg	0	328	AOI_55	124	583
1477	46922	828	339			93_140_ha_neu.jpg	0	328	AOI_55	124	583
1478	46953	838	346			93_140_ha_neu.jpg	0	328	AOI_55	124	583
1479	46984	834	333			93_140_ha_neu.jpg	0	328	AOI_55	124	583
1480	47015	778	610			93_140_ha_neu.jpg	0	328	AOI_55	124	583
1481	47045	0	0			93_140_ha_neu.jpg	0	327	AOI_56
1482	47078	0	0			93_140_ha_neu.jpg	0	327	AOI_56
1483	47116	0	0			93_140_ha_neu.jpg	0	327	AOI_56
1484	47164	0	0			93_140_ha_neu.jpg	0	327	AOI_56
1485	47205	442	381			93_140_ha_neu.jpg	0	327	AOI_56	125	163
1486	47251	437	297			93_140_ha_neu.jpg	0	327	AOI_56	125	163
1487	47277	430	297			93_140_ha_neu.jpg	0	327	AOI_56	125	163
1488	47308	418	299			93_140_ha_neu.jpg	0	327	AOI_56	125	163
1489	47336	424	277			93_140_ha_neu.jpg	0	327	AOI_56	125	163
1490	47367	416	297			93_140_ha_neu.jpg	0	327	AOI_56	126	408
1491	47398	491	270			93_140_ha_neu.jpg	0	327	AOI_56	126	408
1492	47429	495	253			93_140_ha_neu.jpg	0	327	AOI_56	126	408
1493	47461	491	257			93_140_ha_neu.jpg	0	327	AOI_56	126	408
1494	47492	497	259			93_140_ha_neu.jpg	0	327	AOI_56	126	408
1495	47523	497	259			93_140_ha_neu.jpg	0	327	AOI_56	126	408
1496	47554	496	247			93_140_ha_neu.jpg	0	327	AOI_56	126	408
1497	47586	495	257			93_140_ha_neu.jpg	0	327	AOI_56	126	408
1498	47617	492	259			93_140_ha_neu.jpg	0	327	AOI_56	126	408
1499	47650	493	256			93_140_ha_neu.jpg	0	327	AOI_56	126	408
1500	47682	496	256			93_140_ha_neu.jpg	0	327	AOI_56	126	408
1501	47713	495	255			93_140_ha_neu.jpg	0	327	AOI_56	126	408
1502	47743	507	259			93_140_ha_neu.jpg	0	327	AOI_56	126	408
1503	47775	753	225			93_140_ha_neu.jpg	0	328	AOI_55	127	348
1504	47806	762	247			93_140_ha_neu.jpg	0	328	AOI_55	127	348
1505	47837	767	240			93_140_ha_neu.jpg	0	328	AOI_55	127	348
1506	47869	757	241			93_140_ha_neu.jpg	0	328	AOI_55	127	348
1507	47900	837	252			93_140_ha_neu.jpg	0	328	AOI_55	127	348
1508	47932	820	275			93_140_ha_neu.jpg	0	328	AOI_55	127	348
1509	47963	818	282			93_140_ha_neu.jpg	0	328	AOI_55	127	348
1510	47995	845	269			93_140_ha_neu.jpg	0	328	AOI_55	127	348
1511	48027	816	282			93_140_ha_neu.jpg	0	328	AOI_55	127	348
1512	48058	819	273			93_140_ha_neu.jpg	0	328	AOI_55	127	348
1513	48091	825	278			93_140_ha_neu.jpg	0	328	AOI_55	127	348
1514	48123	860	275			93_140_ha_neu.jpg	0	328	AOI_55	128	220
1515	48154	903	290			93_140_ha_neu.jpg	0	328	AOI_55	128	220
1516	48186	909	287			93_140_ha_neu.jpg	0	328	AOI_55	128	220
1517	48217	908	302			93_140_ha_neu.jpg	0	328	AOI_55	128	220
1518	48249	902	295			93_140_ha_neu.jpg	0	328	AOI_55	128	220
1519	48280	902	302			93_140_ha_neu.jpg	0	328	AOI_55	128	220
1520	48312	913	283			93_140_ha_neu.jpg	0	328	AOI_55	128	220
1521	48343	0	0			93_140_ha_neu.jpg	0	327	AOI_56
1522	48373	0	0			93_140_ha_neu.jpg	0	327	AOI_56
1523	48407	0	0			93_140_ha_neu.jpg	0	327	AOI_56
1524	48445	0	0			93_140_ha_neu.jpg	0	327	AOI_56
1525	48491	0	0			93_140_ha_neu.jpg	0	327	AOI_56
	48515			ImageEnd	16
1526	48542	0	0			No media	0	0	Content
	48552			ImageStart	8
1527	48594	0	0			Fix.jpg	0	0	Content
1528	48631	481	372			Fix.jpg	0	0	Content	129	161
1529	48673	474	349			Fix.jpg	0	0	Content	129	161
1530	48699	464	340			Fix.jpg	0	0	Content	129	161
1531	48729	477	352			Fix.jpg	0	0	Content	129	161
1532	48760	488	350			Fix.jpg	0	0	Content	129	161
1533	48792	518	334			Fix.jpg	0	0	Content	130	572
1534	48823	663	359			Fix.jpg	0	0	Content	130	572
1535	48857	666	365			Fix.jpg	0	0	Content	130	572
1536	48888	667	363			Fix.jpg	0	0	Content	130	572
1537	48920	684	360			Fix.jpg	0	0	Content	130	572
1538	48952	669	363			Fix.jpg	0	0	Content	130	572
1539	48983	664	362			Fix.jpg	0	0	Content	130	572
1540	49015	671	366			Fix.jpg	0	0	Content	130	572
1541	49044	662	346			Fix.jpg	0	0	Content	130	572
	49061			ImageEnd	16
1542	49077	671	379			No media	0	0	Content	130	572
	49095			ImageStart	8
1543	49115	668	365			76_115_fe_an.jpg	0	289	AOI_50	130	572
1544	49143	593	371			76_115_fe_an.jpg	0	289	AOI_50	130	572
1545	49171	618	363			76_115_fe_an.jpg	0	289	AOI_50	130	572
1546	49202	613	362			76_115_fe_an.jpg	0	289	AOI_50	130	572
1547	49232	728	442			76_115_fe_an.jpg	0	289	AOI_50	130	572
1548	49263	638	357			76_115_fe_an.jpg	0	289	AOI_50	130	572
1549	49295	632	363			76_115_fe_an.jpg	0	289	AOI_50	130	572
1550	49333	635	350			76_115_fe_an.jpg	0	289	AOI_50	130	572
1551	49364	440	325			76_115_fe_an.jpg	0	289	AOI_50	131	533
1552	49395	444	335			76_115_fe_an.jpg	0	289	AOI_50	131	533
1553	49440	456	343			76_115_fe_an.jpg	0	289	AOI_50	131	533
1554	49467	450	353			76_115_fe_an.jpg	0	289	AOI_50	131	533
1555	49495	444	346			76_115_fe_an.jpg	0	289	AOI_50	131	533
1556	49526	447	332			76_115_fe_an.jpg	0	289	AOI_50	131	533
1557	49558	391	342			76_115_fe_an.jpg	0	289	AOI_50	131	533
1558	49588	419	324			76_115_fe_an.jpg	0	289	AOI_50	131	533
1559	49619	413	346			76_115_fe_an.jpg	0	289	AOI_50	131	533
1560	49650	398	351			76_115_fe_an.jpg	0	289	AOI_50	131	533
1561	49681	410	347			76_115_fe_an.jpg	0	289	AOI_50	131	533
1562	49711	405	354			76_115_fe_an.jpg	0	289	AOI_50	131	533
1563	49742	397	344			76_115_fe_an.jpg	0	289	AOI_50	131	533
1564	49773	462	469			76_115_fe_an.jpg	0	289	AOI_50	131	533
1565	49810	457	470			76_115_fe_an.jpg	0	289	AOI_50	131	533
1566	49837	458	465			76_115_fe_an.jpg	0	289	AOI_50	131	533
1567	49866	473	466			76_115_fe_an.jpg	0	289	AOI_50	131	533
1568	49897	484	469			76_115_fe_an.jpg	0	290	AOI_49	132	272
1569	49927	820	363			76_115_fe_an.jpg	0	290	AOI_49	132	272
1570	49958	851	386			76_115_fe_an.jpg	0	290	AOI_49	132	272
1571	49988	845	378			76_115_fe_an.jpg	0	290	AOI_49	132	272
1572	50018	847	380			76_115_fe_an.jpg	0	290	AOI_49	132	272
1573	50049	864	388			76_115_fe_an.jpg	0	290	AOI_49	132	272
1574	50079	859	377			76_115_fe_an.jpg	0	290	AOI_49	132	272
1575	50109	863	368			76_115_fe_an.jpg	0	290	AOI_49	132	272
1576	50139	865	365			76_115_fe_an.jpg	0	290	AOI_49	132	272
1577	50169	809	354			76_115_fe_an.jpg	0	290	AOI_49	133	273
1578	50200	834	358			76_115_fe_an.jpg	0	290	AOI_49	133	273
1579	50231	813	348			76_115_fe_an.jpg	0	290	AOI_49	133	273
1580	50261	819	343			76_115_fe_an.jpg	0	290	AOI_49	133	273
1581	50291	827	338			76_115_fe_an.jpg	0	290	AOI_49	133	273
1582	50321	804	344			76_115_fe_an.jpg	0	290	AOI_49	133	273
1583	50351	821	349			76_115_fe_an.jpg	0	290	AOI_49	133	273
1584	50381	819	351			76_115_fe_an.jpg	0	290	AOI_49	133	273
1585	50411	803	346			76_115_fe_an.jpg	0	290	AOI_49	133	273
1586	50442	682	344			76_115_fe_an.jpg	0	289	AOI_50	134	845
1587	50472	435	301			76_115_fe_an.jpg	0	289	AOI_50	134	845
1588	50503	431	310			76_115_fe_an.jpg	0	289	AOI_50	134	845
1589	50534	447	292			76_115_fe_an.jpg	0	289	AOI_50	134	845
1590	50565	435	296			76_115_fe_an.jpg	0	289	AOI_50	134	845
1591	50596	438	303			76_115_fe_an.jpg	0	289	AOI_50	134	845
1592	50627	438	295			76_115_fe_an.jpg	0	289	AOI_50	134	845
1593	50658	411	381			76_115_fe_an.jpg	0	289	AOI_50	134	845
1594	50689	407	373			76_115_fe_an.jpg	0	289	AOI_50	134	845
1595	50721	412	368			76_115_fe_an.jpg	0	289	AOI_50	134	845
1596	50752	402	374			76_115_fe_an.jpg	0	289	AOI_50	134	845
1597	50783	411	374			76_115_fe_an.jpg	0	289	AOI_50	134	845
1598	50814	410	369			76_115_fe_an.jpg	0	289	AOI_50	134	845
1599	50845	404	362			76_115_fe_an.jpg	0	289	AOI_50	134	845
1600	50876	409	357			76_115_fe_an.jpg	0	289	AOI_50	134	845
1601	50908	410	347			76_115_fe_an.jpg	0	289	AOI_50	134	845
1602	50939	415	348			76_115_fe_an.jpg	0	289	AOI_50	134	845
1603	50970	406	350			76_115_fe_an.jpg	0	289	AOI_50	134	845
1604	51001	405	348			76_115_fe_an.jpg	0	289	AOI_50	134	845
1605	51032	419	331			76_115_fe_an.jpg	0	289	AOI_50	134	845
1606	51061	409	354			76_115_fe_an.jpg	0	289	AOI_50	134	845
1607	51094	410	359			76_115_fe_an.jpg	0	289	AOI_50	134	845
1608	51125	404	351			76_115_fe_an.jpg	0	289	AOI_50	134	845
1609	51156	407	354			76_115_fe_an.jpg	0	289	AOI_50	134	845
1610	51187	404	351			76_115_fe_an.jpg	0	289	AOI_50	134	845
1611	51218	408	339			76_115_fe_an.jpg	0	289	AOI_50	134	845
1612	51255	411	351			76_115_fe_an.jpg	0	289	AOI_50	134	845
1613	51287	469	360			76_115_fe_an.jpg	0	289	AOI_50	135	187
1614	51318	472	369			76_115_fe_an.jpg	0	289	AOI_50	135	187
1615	51349	474	366			76_115_fe_an.jpg	0	289	AOI_50	135	187
1616	51381	469	362			76_115_fe_an.jpg	0	289	AOI_50	135	187
1617	51412	465	365			76_115_fe_an.jpg	0	289	AOI_50	135	187
1618	51443	470	365			76_115_fe_an.jpg	0	289	AOI_50	135	187
1619	51474	433	368			76_115_fe_an.jpg	0	289	AOI_50	136	282
1620	51504	410	368			76_115_fe_an.jpg	0	289	AOI_50	136	282
1621	51536	412	351			76_115_fe_an.jpg	0	289	AOI_50	136	282
1622	51568	407	355			76_115_fe_an.jpg	0	289	AOI_50	136	282
1623	51599	408	359			76_115_fe_an.jpg	0	289	AOI_50	136	282
1624	51630	415	358			76_115_fe_an.jpg	0	289	AOI_50	136	282
1625	51661	430	337			76_115_fe_an.jpg	0	289	AOI_50	136	282
1626	51692	414	357			76_115_fe_an.jpg	0	289	AOI_50	136	282
1627	51724	417	345			76_115_fe_an.jpg	0	289	AOI_50	136	282
1628	51756	457	358			76_115_fe_an.jpg	0	289	AOI_50	137	257
1629	51788	567	346			76_115_fe_an.jpg	0	289	AOI_50	137	257
1630	51819	578	351			76_115_fe_an.jpg	0	289	AOI_50	137	257
1631	51857	579	348			76_115_fe_an.jpg	0	289	AOI_50	137	257
1632	51887	579	349			76_115_fe_an.jpg	0	289	AOI_50	137	257
1633	51918	569	341			76_115_fe_an.jpg	0	289	AOI_50	137	257
1634	51949	589	349			76_115_fe_an.jpg	0	289	AOI_50	137	257
1635	51981	570	338			76_115_fe_an.jpg	0	289	AOI_50	137	257
1636	52013	732	347			76_115_fe_an.jpg	0	290	AOI_49	138	417
1637	52045	829	347			76_115_fe_an.jpg	0	290	AOI_49	138	417
1638	52076	828	343			76_115_fe_an.jpg	0	290	AOI_49	138	417
	52085			ImageEnd	16
1639	52107	837	344			No media	0	0	Content	138	417
	52130			ImageStart	8
1640	52139	819	335			Fix.jpg	0	0	Content	138	417
1641	52170	822	342			Fix.jpg	0	0	Content	138	417
1642	52201	825	340			Fix.jpg	0	0	Content	138	417
1643	52232	811	367			Fix.jpg	0	0	Content	138	417
1644	52263	815	377			Fix.jpg	0	0	Content	138	417
1645	52294	777	349			Fix.jpg	0	0	Content	138	417
1646	52325	787	332			Fix.jpg	0	0	Content	138	417
1647	52430	757	407			Fix.jpg	0	0	Content	139	644
1648	52527	654	367			Fix.jpg	0	0	Content	139	644
1649	52601	640	376			Fix.jpg	0	0	Content	139	644
	52640			ImageEnd	16
1650	52656	640	376			No media	0	0	Content	139	644
	52769			ImageStart	8
1651	52800	645	368			58_098_neu_an.jpg	0	249	AOI_43	139	644
1652	52879	662	371			58_098_neu_an.jpg	0	249	AOI_43	139	644
1653	52948	662	371			58_098_neu_an.jpg	0	249	AOI_43	139	644
1654	52984	651	363			58_098_neu_an.jpg	0	249	AOI_43	139	644
1655	53006	650	364			58_098_neu_an.jpg	0	249	AOI_43	139	644
1656	53036	658	345			58_098_neu_an.jpg	0	249	AOI_43	139	644
1657	53074	527	336			58_098_neu_an.jpg	0	249	AOI_43	140	272
1658	53114	448	327			58_098_neu_an.jpg	0	249	AOI_43	140	272
1659	53147	432	327			58_098_neu_an.jpg	0	249	AOI_43	140	272
1660	53174	440	330			58_098_neu_an.jpg	0	249	AOI_43	140	272
1661	53206	406	327			58_098_neu_an.jpg	0	249	AOI_43	140	272
1662	53244	442	330			58_098_neu_an.jpg	0	249	AOI_43	140	272
1663	53288	428	318			58_098_neu_an.jpg	0	249	AOI_43	140	272
1664	53318	425	328			58_098_neu_an.jpg	0	249	AOI_43	140	272
1665	53346	440	342			58_098_neu_an.jpg	0	249	AOI_43	141	257
1666	53377	472	449			58_098_neu_an.jpg	0	249	AOI_43	141	257
1667	53415	476	452			58_098_neu_an.jpg	0	249	AOI_43	141	257
1668	53446	558	437			58_098_neu_an.jpg	0	249	AOI_43	141	257
1669	53476	456	454			58_098_neu_an.jpg	0	249	AOI_43	141	257
1670	53508	460	463			58_098_neu_an.jpg	0	249	AOI_43	141	257
1671	53541	467	457			58_098_neu_an.jpg	0	249	AOI_43	141	257
1672	53572	458	444			58_098_neu_an.jpg	0	249	AOI_43	141	257
1673	53603	798	469			58_098_neu_an.jpg	0	250	AOI_41	142	197
1674	53640	830	480			58_098_neu_an.jpg	0	250	AOI_41	142	197
1675	53675	819	481			58_098_neu_an.jpg	0	250	AOI_41	142	197
1676	53707	819	480			58_098_neu_an.jpg	0	250	AOI_41	142	197
1677	53738	817	496			58_098_neu_an.jpg	0	250	AOI_41	142	197
1678	53769	831	480			58_098_neu_an.jpg	0	250	AOI_41	142	197
1679	53800	836	486			58_098_neu_an.jpg	0	250	AOI_41	143	181
1680	53830	869	534			58_098_neu_an.jpg	0	250	AOI_41	143	181
1681	53860	858	510			58_098_neu_an.jpg	0	250	AOI_41	143	181
1682	53890	868	527			58_098_neu_an.jpg	0	250	AOI_41	143	181
1683	53920	853	522			58_098_neu_an.jpg	0	250	AOI_41	143	181
1684	53950	866	517			58_098_neu_an.jpg	0	250	AOI_41	143	181
1685	53981	853	508			58_098_neu_an.jpg	0	250	AOI_41	144	246
1686	54011	805	391			58_098_neu_an.jpg	0	250	AOI_41	144	246
1687	54042	814	388			58_098_neu_an.jpg	0	250	AOI_41	144	246
1688	54072	809	384			58_098_neu_an.jpg	0	250	AOI_41	144	246
1689	54103	814	374			58_098_neu_an.jpg	0	250	AOI_41	144	246
1690	54133	807	376			58_098_neu_an.jpg	0	250	AOI_41	144	246
1691	54164	845	388			58_098_neu_an.jpg	0	250	AOI_41	144	246
1692	54194	817	380			58_098_neu_an.jpg	0	250	AOI_41	144	246
1693	54227	0	0			58_098_neu_an.jpg	0	249	AOI_43
1694	54264	0	0			58_098_neu_an.jpg	0	249	AOI_43
1695	54298	0	0			58_098_neu_an.jpg	0	249	AOI_43
1696	54339	0	0			58_098_neu_an.jpg	0	249	AOI_43
1697	54387	0	0			58_098_neu_an.jpg	0	249	AOI_43
1698	54439	427	500			58_098_neu_an.jpg	0	249	AOI_43	145	319
1699	54490	0	0			58_098_neu_an.jpg	0	249	AOI_43	145	319
1700	54516	446	444			58_098_neu_an.jpg	0	249	AOI_43	145	319
1701	54537	446	444			58_098_neu_an.jpg	0	249	AOI_43	145	319
1702	54576	448	438			58_098_neu_an.jpg	0	249	AOI_43	145	319
1703	54602	458	442			58_098_neu_an.jpg	0	249	AOI_43	145	319
1704	54633	455	436			58_098_neu_an.jpg	0	249	AOI_43	145	319
1705	54664	443	446			58_098_neu_an.jpg	0	249	AOI_43	145	319
1706	54696	438	438			58_098_neu_an.jpg	0	249	AOI_43	145	319
1707	54727	446	433			58_098_neu_an.jpg	0	249	AOI_43	145	319
1708	54758	454	434			58_098_neu_an.jpg	0	249	AOI_43	146	234
1709	54789	405	338			58_098_neu_an.jpg	0	249	AOI_43	146	234
1710	54820	420	339			58_098_neu_an.jpg	0	249	AOI_43	146	234
1711	54851	418	337			58_098_neu_an.jpg	0	249	AOI_43	146	234
1712	54882	418	337			58_098_neu_an.jpg	0	249	AOI_43	146	234
1713	54919	409	341			58_098_neu_an.jpg	0	249	AOI_43	146	234
1714	54959	408	326			58_098_neu_an.jpg	0	249	AOI_43	146	234
1715	54992	408	336			58_098_neu_an.jpg	0	249	AOI_43	147	279
1716	55023	500	331			58_098_neu_an.jpg	0	249	AOI_43	147	279
1717	55054	498	339			58_098_neu_an.jpg	0	249	AOI_43	147	279
1718	55086	492	327			58_098_neu_an.jpg	0	249	AOI_43	147	279
1719	55120	501	331			58_098_neu_an.jpg	0	249	AOI_43	147	279
1720	55152	505	334			58_098_neu_an.jpg	0	249	AOI_43	147	279
1721	55190	484	330			58_098_neu_an.jpg	0	249	AOI_43	147	279
1722	55231	483	331			58_098_neu_an.jpg	0	249	AOI_43	147	279
1723	55271	511	-32			58_098_neu_an.jpg	0	0	Content	148	279
1724	55302	538	-55			58_098_neu_an.jpg	0	0	Content	148	279
1725	55331	601	-177			58_098_neu_an.jpg	0	0	Content	148	279
1726	55372	672	-177			58_098_neu_an.jpg	0	0	Content	148	279
1727	55407	692	-180			58_098_neu_an.jpg	0	0	Content	148	279
1728	55437	625	-185			58_098_neu_an.jpg	0	0	Content	148	279
1729	55464	669	-187			58_098_neu_an.jpg	0	0	Content	148	279
1730	55494	660	-177			58_098_neu_an.jpg	0	0	Content	148	279
1731	55524	711	-131			58_098_neu_an.jpg	0	0	Content	148	279
1732	55550	0	0			58_098_neu_an.jpg	0	249	AOI_43
1733	55583	0	0			58_098_neu_an.jpg	0	249	AOI_43
1734	55619	0	0			58_098_neu_an.jpg	0	249	AOI_43
1735	55667	0	0			58_098_neu_an.jpg	0	249	AOI_43
1736	55708	0	0			58_098_neu_an.jpg	0	249	AOI_43
	55749			ImageEnd	16
1737	55754	412	618			No media	0	0	Content	149	352
	55788			ImageStart	8
1738	55799	404	612			Fix.jpg	0	0	Content	149	352
1739	55831	416	372			Fix.jpg	0	0	Content	149	352
1740	55856	408	352			Fix.jpg	0	0	Content	149	352
1741	55888	404	332			Fix.jpg	0	0	Content	149	352
1742	55918	415	342			Fix.jpg	0	0	Content	149	352
1743	55950	413	351			Fix.jpg	0	0	Content	149	352
1744	55980	409	338			Fix.jpg	0	0	Content	149	352
1745	56011	408	341			Fix.jpg	0	0	Content	149	352
1746	56042	419	332			Fix.jpg	0	0	Content	149	352
1747	56072	414	342			Fix.jpg	0	0	Content	149	352
1748	56106	558	334			Fix.jpg	0	0	Content	150	1591
1749	56136	588	373			Fix.jpg	0	0	Content	150	1591
1750	56165	591	356			Fix.jpg	0	0	Content	150	1591
1751	56201	604	345			Fix.jpg	0	0	Content	150	1591
1752	56230	598	353			Fix.jpg	0	0	Content	150	1591
1753	56257	613	353			Fix.jpg	0	0	Content	150	1591
1754	56294	614	360			Fix.jpg	0	0	Content	150	1591
	56294			ImageEnd	16
1755	56325	610	357			No media	0	0	Content	150	1591
1756	56355	607	345			No media	0	0	Content	150	1591
1757	56386	602	346			No media	0	0	Content	150	1591
1758	56417	606	351			No media	0	0	Content	150	1591
1759	56454	612	355			No media	0	0	Content	150	1591
1760	56483	607	358			No media	0	0	Content	150	1591
1761	56513	608	354			No media	0	0	Content	150	1591
1762	56550	613	350			No media	0	0	Content	150	1591
1763	56580	621	348			No media	0	0	Content	150	1591
1764	56611	612	354			No media	0	0	Content	150	1591
1765	56642	614	351			No media	0	0	Content	150	1591
1766	56672	602	357			No media	0	0	Content	150	1591
1767	56703	608	352			No media	0	0	Content	150	1591
1768	56734	598	360			No media	0	0	Content	150	1591
1769	56765	601	352			No media	0	0	Content	150	1591
1770	56796	613	361			No media	0	0	Content	150	1591
1771	56827	599	347			No media	0	0	Content	150	1591
1772	56865	602	354			No media	0	0	Content	150	1591
1773	56895	606	351			No media	0	0	Content	150	1591
1774	56925	615	340			No media	0	0	Content	150	1591
1775	56957	604	351			No media	0	0	Content	150	1591
1776	56987	611	343			No media	0	0	Content	150	1591
1777	57018	615	342			No media	0	0	Content	150	1591
1778	57049	611	345			No media	0	0	Content	150	1591
1779	57080	611	338			No media	0	0	Content	150	1591
1780	57111	617	334			No media	0	0	Content	150	1591
1781	57142	609	329			No media	0	0	Content	150	1591
1782	57174	601	337			No media	0	0	Content	150	1591
1783	57206	604	336			No media	0	0	Content	150	1591
1784	57238	612	337			No media	0	0	Content	150	1591
1785	57269	593	343			No media	0	0	Content	150	1591
1786	57301	606	338			No media	0	0	Content	150	1591
1787	57332	612	332			No media	0	0	Content	150	1591
1788	57370	607	324			No media	0	0	Content	150	1591
1789	57402	610	323			No media	0	0	Content	150	1591
1790	57434	599	337			No media	0	0	Content	150	1591
1791	57467	600	337			No media	0	0	Content	150	1591
1792	57504	609	343			No media	0	0	Content	150	1591
1793	57535	604	337			No media	0	0	Content	150	1591
1794	57562	629	314			No media	0	0	Content	150	1591
1795	57593	609	330			No media	0	0	Content	150	1591
1796	57636	611	331			No media	0	0	Content	150	1591
1797	57670	615	324			No media	0	0	Content	150	1591
1798	57697	574	443			No media	0	0	Content	151	294
1799	57730	545	533			No media	0	0	Content	151	294
1800	57762	531	520			No media	0	0	Content	151	294
1801	57795	543	524			No media	0	0	Content	151	294
1802	57828	553	519			No media	0	0	Content	151	294
1803	57860	554	523			No media	0	0	Content	151	294
1804	57892	548	514			No media	0	0	Content	151	294
1805	57925	550	523			No media	0	0	Content	151	294
1806	57958	544	507			No media	0	0	Content	151	294
1807	57991	0	0			No media	0	0	Content
1808	58024	0	0			No media	0	0	Content
1809	58058	0	0			No media	0	0	Content
1810	58099	0	0			No media	0	0	Content
1811	58145	0	0			No media	0	0	Content
1812	58197	0	0			No media	0	0	Content
1813	58248	0	0			No media	0	0	Content
1814	58296	667	464			No media	0	0	Content	152	263
1815	58339	669	442			No media	0	0	Content	152	263
1816	58368	662	417			No media	0	0	Content	152	263
1817	58394	662	413			No media	0	0	Content	152	263
1818	58427	658	396			No media	0	0	Content	152	263
1819	58460	655	396			No media	0	0	Content	152	263
1820	58493	647	390			No media	0	0	Content	152	263
1821	58526	655	391			No media	0	0	Content	152	263
1822	58559	795	727			No media	0	0	Content	153	266
1823	58592	819	814			No media	0	0	Content	153	266
1824	58626	817	813			No media	0	0	Content	153	266
1825	58659	822	824			No media	0	0	Content	153	266
1826	58693	823	817			No media	0	0	Content	153	266
1827	58725	814	810			No media	0	0	Content	153	266
1828	58758	814	813			No media	0	0	Content	153	266
1829	58791	816	815			No media	0	0	Content	153	266
1830	58825	949	850			No media	0	0	Content	154	368
1831	58858	1019	833			No media	0	0	Content	154	368
1832	58892	1028	823			No media	0	0	Content	154	368
1833	58926	1015	834			No media	0	0	Content	154	368
1834	58959	1016	835			No media	0	0	Content	154	368
1835	58991	1011	832			No media	0	0	Content	154	368
1836	59026	1005	829			No media	0	0	Content	154	368
1837	59059	1011	836			No media	0	0	Content	154	368
1838	59093	1018	831			No media	0	0	Content	154	368
1839	59127	1023	834			No media	0	0	Content	154	368
	59160			ImageStart	8
1840	59160	1023	835			99_144_an_neu.jpg	0	0	Content	154	368
1841	59193	925	650			99_144_an_neu.jpg	0	339	AOI_5	155	233
1842	59226	637	282			99_144_an_neu.jpg	0	339	AOI_5	155	233
1843	59259	634	260			99_144_an_neu.jpg	0	339	AOI_5	155	233
1844	59292	642	260			99_144_an_neu.jpg	0	339	AOI_5	155	233
1845	59326	645	260			99_144_an_neu.jpg	0	339	AOI_5	155	233
1846	59359	642	258			99_144_an_neu.jpg	0	339	AOI_5	155	233
1847	59392	637	256			99_144_an_neu.jpg	0	339	AOI_5	155	233
1848	59426	494	323			99_144_an_neu.jpg	0	339	AOI_5	156	231
1849	59457	454	342			99_144_an_neu.jpg	0	339	AOI_5	156	231
1850	59491	452	354			99_144_an_neu.jpg	0	339	AOI_5	156	231
1851	59525	452	360			99_144_an_neu.jpg	0	339	AOI_5	156	231
1852	59559	453	351			99_144_an_neu.jpg	0	339	AOI_5	156	231
1853	59591	448	352			99_144_an_neu.jpg	0	339	AOI_5	156	231
1854	59625	451	354			99_144_an_neu.jpg	0	339	AOI_5	156	231
1855	59657	442	394			99_144_an_neu.jpg	0	339	AOI_5	157	252
1856	59690	418	443			99_144_an_neu.jpg	0	339	AOI_5	157	252
1857	59721	418	452			99_144_an_neu.jpg	0	339	AOI_5	157	252
1858	59753	420	445			99_144_an_neu.jpg	0	339	AOI_5	157	252
1859	59785	422	449			99_144_an_neu.jpg	0	339	AOI_5	157	252
1860	59816	424	461			99_144_an_neu.jpg	0	339	AOI_5	157	252
1861	59846	421	453			99_144_an_neu.jpg	0	339	AOI_5	157	252
1862	59878	425	458			99_144_an_neu.jpg	0	339	AOI_5	157	252
1863	59909	776	353			99_144_an_neu.jpg	0	340	AOI_7	158	444
1864	59940	839	348			99_144_an_neu.jpg	0	340	AOI_7	158	444
1865	59971	833	349			99_144_an_neu.jpg	0	340	AOI_7	158	444
1866	60003	825	349			99_144_an_neu.jpg	0	340	AOI_7	158	444
1867	60034	820	340			99_144_an_neu.jpg	0	340	AOI_7	158	444
1868	60065	831	353			99_144_an_neu.jpg	0	340	AOI_7	158	444
1869	60096	838	346			99_144_an_neu.jpg	0	340	AOI_7	158	444
1870	60126	831	349			99_144_an_neu.jpg	0	340	AOI_7	158	444
1871	60157	801	363			99_144_an_neu.jpg	0	340	AOI_7	158	444
1872	60192	805	364			99_144_an_neu.jpg	0	340	AOI_7	158	444
1873	60225	804	365			99_144_an_neu.jpg	0	340	AOI_7	158	444
1874	60256	805	353			99_144_an_neu.jpg	0	340	AOI_7	158	444
1875	60286	804	370			99_144_an_neu.jpg	0	340	AOI_7	158	444
1876	60316	815	365			99_144_an_neu.jpg	0	340	AOI_7	158	444
1877	60352	894	353			99_144_an_neu.jpg	0	340	AOI_7	159	279
1878	60384	912	348			99_144_an_neu.jpg	0	340	AOI_7	159	279
1879	60415	901	330			99_144_an_neu.jpg	0	340	AOI_7	159	279
1880	60445	914	346			99_144_an_neu.jpg	0	340	AOI_7	159	279
1881	60477	910	339			99_144_an_neu.jpg	0	340	AOI_7	159	279
1882	60507	913	343			99_144_an_neu.jpg	0	340	AOI_7	159	279
1883	60538	905	334			99_144_an_neu.jpg	0	340	AOI_7	159	279
1884	60569	919	346			99_144_an_neu.jpg	0	340	AOI_7	159	279
1885	60600	914	338			99_144_an_neu.jpg	0	340	AOI_7	159	279
1886	60632	825	319			99_144_an_neu.jpg	0	339	AOI_5	160	402
1887	60662	450	261			99_144_an_neu.jpg	0	339	AOI_5	160	402
1888	60693	443	250			99_144_an_neu.jpg	0	339	AOI_5	160	402
1889	60724	455	247			99_144_an_neu.jpg	0	339	AOI_5	160	402
1890	60755	431	255			99_144_an_neu.jpg	0	339	AOI_5	160	402
1891	60787	436	258			99_144_an_neu.jpg	0	339	AOI_5	160	402
1892	60818	441	266			99_144_an_neu.jpg	0	339	AOI_5	160	402
1893	60847	434	257			99_144_an_neu.jpg	0	339	AOI_5	160	402
1894	60878	446	260			99_144_an_neu.jpg	0	339	AOI_5	160	402
1895	60910	441	263			99_144_an_neu.jpg	0	339	AOI_5	160	402
1896	60941	438	255			99_144_an_neu.jpg	0	339	AOI_5	160	402
1897	60972	439	260			99_144_an_neu.jpg	0	339	AOI_5	160	402
1898	61004	429	247			99_144_an_neu.jpg	0	339	AOI_5	160	402
1899	61034	477	458			99_144_an_neu.jpg	0	339	AOI_5	161	280
1900	61064	460	451			99_144_an_neu.jpg	0	339	AOI_5	161	280
1901	61096	463	448			99_144_an_neu.jpg	0	339	AOI_5	161	280
1902	61127	466	453			99_144_an_neu.jpg	0	339	AOI_5	161	280
1903	61158	461	449			99_144_an_neu.jpg	0	339	AOI_5	161	280
1904	61189	461	457			99_144_an_neu.jpg	0	339	AOI_5	161	280
1905	61220	460	454			99_144_an_neu.jpg	0	339	AOI_5	161	280
1906	61252	461	459			99_144_an_neu.jpg	0	339	AOI_5	161	280
1907	61283	458	451			99_144_an_neu.jpg	0	339	AOI_5	161	280
1908	61314	429	440			99_144_an_neu.jpg	0	339	AOI_5	162	285
1909	61345	408	402			99_144_an_neu.jpg	0	339	AOI_5	162	285
1910	61375	409	402			99_144_an_neu.jpg	0	339	AOI_5	162	285
1911	61406	415	402			99_144_an_neu.jpg	0	339	AOI_5	162	285
1912	61438	408	402			99_144_an_neu.jpg	0	339	AOI_5	162	285
1913	61468	417	401			99_144_an_neu.jpg	0	339	AOI_5	162	285
1914	61505	404	400			99_144_an_neu.jpg	0	339	AOI_5	162	285
1915	61536	402	409			99_144_an_neu.jpg	0	339	AOI_5	162	285
1916	61569	409	402			99_144_an_neu.jpg	0	339	AOI_5	162	285
1917	61599	481	415			99_144_an_neu.jpg	0	339	AOI_5	163	273
1918	61628	480	409			99_144_an_neu.jpg	0	339	AOI_5	163	273
1919	61659	479	412			99_144_an_neu.jpg	0	339	AOI_5	163	273
1920	61689	485	412			99_144_an_neu.jpg	0	339	AOI_5	163	273
1921	61719	489	420			99_144_an_neu.jpg	0	339	AOI_5	163	273
1922	61749	485	418			99_144_an_neu.jpg	0	339	AOI_5	163	273
1923	61778	481	414			99_144_an_neu.jpg	0	339	AOI_5	163	273
1924	61810	478	415			99_144_an_neu.jpg	0	339	AOI_5	163	273
1925	61840	481	412			99_144_an_neu.jpg	0	339	AOI_5	163	273
[truncated: 20,433 more rows]
