# Supplementary material for: Attentional Bias to Facial Expressions of Different Emotions – A Cross-Cultural Comparison of ≠Akhoe Hai||om and German Children and Adolescents
Source: Front Psychol. 2020 Apr 28;11:795. doi: 10.3389/fpsyg.2020.00795 (PMC7199105; doi:10.3389/fpsyg.2020.00795)
Supplement: Supplementary file 1 [file Data_Sheet_1.ZIP › Raw data_Germany and Namibia/Raw data Namibia/VP_17-test.tsv]

Data properties:
Recording date: 08.02.2013
Recording time: 16:37:51:160 (corresponds to time 0)
Study: NegBias_1
Subject: VP_17
Recording: VP_17
Screen resolution: 1366 x 768
Coordinate unit: Pixels
Filter settings:
Eye: Average
Validity: Normal
Fixation filter: Tobii fixation filter
Velocity threshold: 35
Distance threshold: 35
Number	Timestamp	GazePointX	GazePointY	Event	EventKey	StimuliName	StimuliID	AoiIds	AoiNames	FixationIndex	FixationDuration
0	17	690	391			No media	0	0	Content	3	165
1	48	690	391			No media	0	0	Content	3	165
2	84	696	389			No media	0	0	Content	3	165
3	123	698	400			No media	0	0	Content	3	165
4	165	0	0			No media	0	0	Content
5	204	0	0			No media	0	0	Content
6	242	0	0			No media	0	0	Content
7	289	0	0			No media	0	0	Content
8	341	0	0			No media	0	0	Content
9	397	0	0			No media	0	0	Content
10	430	0	0			No media	0	0	Content
11	489	0	0			No media	0	0	Content
12	541	0	0			No media	0	0	Content
13	574	0	0			No media	0	0	Content
14	608	0	0			No media	0	0	Content
15	660	0	0			No media	0	0	Content
16	712	0	0			No media	0	0	Content
17	764	0	0			No media	0	0	Content
18	797	0	0			No media	0	0	Content
19	836	0	0			No media	0	0	Content
20	874	0	0			No media	0	0	Content
21	921	0	0			No media	0	0	Content
22	961	0	0			No media	0	0	Content
23	1006	771	424			No media	0	0	Content	4	506
24	1037	781	437			No media	0	0	Content	4	506
25	1073	784	426			No media	0	0	Content	4	506
26	1110	784	426			No media	0	0	Content	4	506
27	1153	779	435			No media	0	0	Content	4	506
28	1199	771	411			No media	0	0	Content	4	506
29	1231	855	368			No media	0	0	Content	4	506
30	1272	781	409			No media	0	0	Content	4	506
	1311			ImageStart	8
31	1314	778	424			Fix.jpg	0	0	Content	4	506
32	1356	781	424			Fix.jpg	0	0	Content	4	506
33	1399	789	425			Fix.jpg	0	0	Content	4	506
34	1443	780	423			Fix.jpg	0	0	Content	4	506
35	1477	794	437			Fix.jpg	0	0	Content	4	506
36	1512	745	429			Fix.jpg	0	0	Content	5	353
37	1549	707	390			Fix.jpg	0	0	Content	5	353
38	1589	707	397			Fix.jpg	0	0	Content	5	353
39	1629	707	403			Fix.jpg	0	0	Content	5	353
40	1669	697	386			Fix.jpg	0	0	Content	5	353
41	1709	697	386			Fix.jpg	0	0	Content	5	353
42	1743	0	0			Fix.jpg	0	0	Content	5	353
43	1782	0	0			Fix.jpg	0	0	Content	5	353
	1790			ImageEnd	16
44	1819	687	454			No media	0	0	Content	5	353
	1833			ImageStart	8
45	1865	699	347			122_162_an_ha.jpg	0	57	AOI_16	6	272
46	1894	699	347			122_162_an_ha.jpg	0	57	AOI_16	6	272
47	1938	700	342			122_162_an_ha.jpg	0	57	AOI_16	6	272
48	1973	699	345			122_162_an_ha.jpg	0	57	AOI_16	6	272
49	2011	695	348			122_162_an_ha.jpg	0	57	AOI_16	6	272
50	2055	705	346			122_162_an_ha.jpg	0	57	AOI_16	6	272
51	2098	702	342			122_162_an_ha.jpg	0	57	AOI_16	6	272
52	2138	765	358			122_162_an_ha.jpg	0	57	AOI_16	7	605
53	2176	822	379			122_162_an_ha.jpg	0	57	AOI_16	7	605
54	2216	835	390			122_162_an_ha.jpg	0	57	AOI_16	7	605
55	2257	838	387			122_162_an_ha.jpg	0	57	AOI_16	7	605
56	2315	840	379			122_162_an_ha.jpg	0	57	AOI_16	7	605
57	2352	860	413			122_162_an_ha.jpg	0	57	AOI_16	7	605
58	2389	876	412			122_162_an_ha.jpg	0	57	AOI_16	7	605
59	2431	865	414			122_162_an_ha.jpg	0	57	AOI_16	7	605
60	2474	862	412			122_162_an_ha.jpg	0	57	AOI_16	7	605
61	2514	860	416			122_162_an_ha.jpg	0	57	AOI_16	7	605
62	2555	864	408			122_162_an_ha.jpg	0	57	AOI_16	7	605
63	2611	861	409			122_162_an_ha.jpg	0	57	AOI_16	7	605
64	2651	863	411			122_162_an_ha.jpg	0	57	AOI_16	7	605
65	2687	874	411			122_162_an_ha.jpg	0	57	AOI_16	7	605
66	2743	514	411			122_162_an_ha.jpg	0	58	AOI_13	8	495
67	2781	501	428			122_162_an_ha.jpg	0	58	AOI_13	8	495
68	2816	507	427			122_162_an_ha.jpg	0	58	AOI_13	8	495
69	2857	507	422			122_162_an_ha.jpg	0	58	AOI_13	8	495
70	2907	468	451			122_162_an_ha.jpg	0	58	AOI_13	8	495
71	2949	472	466			122_162_an_ha.jpg	0	58	AOI_13	8	495
72	2985	467	461			122_162_an_ha.jpg	0	58	AOI_13	8	495
73	3026	463	461			122_162_an_ha.jpg	0	58	AOI_13	8	495
74	3071	473	458			122_162_an_ha.jpg	0	58	AOI_13	8	495
75	3113	470	470			122_162_an_ha.jpg	0	58	AOI_13	8	495
76	3154	476	473			122_162_an_ha.jpg	0	58	AOI_13	8	495
77	3195	467	476			122_162_an_ha.jpg	0	58	AOI_13	8	495
78	3237	480	426			122_162_an_ha.jpg	0	58	AOI_13	9	373
79	3278	475	413			122_162_an_ha.jpg	0	58	AOI_13	9	373
80	3322	476	402			122_162_an_ha.jpg	0	58	AOI_13	9	373
81	3362	477	403			122_162_an_ha.jpg	0	58	AOI_13	9	373
82	3404	475	405			122_162_an_ha.jpg	0	58	AOI_13	9	373
83	3444	475	395			122_162_an_ha.jpg	0	58	AOI_13	9	373
84	3486	469	390			122_162_an_ha.jpg	0	58	AOI_13	9	373
85	3527	477	384			122_162_an_ha.jpg	0	58	AOI_13	9	373
86	3569	476	388			122_162_an_ha.jpg	0	58	AOI_13	9	373
87	3610	549	392			122_162_an_ha.jpg	0	57	AOI_16	10	614
88	3665	874	407			122_162_an_ha.jpg	0	57	AOI_16	10	614
89	3703	866	409			122_162_an_ha.jpg	0	57	AOI_16	10	614
90	3741	877	421			122_162_an_ha.jpg	0	57	AOI_16	10	614
91	3781	873	409			122_162_an_ha.jpg	0	57	AOI_16	10	614
92	3837	863	418			122_162_an_ha.jpg	0	57	AOI_16	10	614
93	3875	886	432			122_162_an_ha.jpg	0	57	AOI_16	10	614
94	3926	882	439			122_162_an_ha.jpg	0	57	AOI_16	10	614
95	3964	876	429			122_162_an_ha.jpg	0	57	AOI_16	10	614
96	4003	880	446			122_162_an_ha.jpg	0	57	AOI_16	10	614
97	4059	874	441			122_162_an_ha.jpg	0	57	AOI_16	10	614
98	4103	897	447			122_162_an_ha.jpg	0	57	AOI_16	10	614
99	4140	881	444			122_162_an_ha.jpg	0	57	AOI_16	10	614
100	4182	877	442			122_162_an_ha.jpg	0	57	AOI_16	10	614
101	4224	740	443			122_162_an_ha.jpg	0	58	AOI_13	11	475
102	4266	428	617			122_162_an_ha.jpg	0	58	AOI_13	11	475
103	4306	409	577			122_162_an_ha.jpg	0	58	AOI_13	11	475
104	4355	468	501			122_162_an_ha.jpg	0	58	AOI_13	11	475
105	4412	479	475			122_162_an_ha.jpg	0	58	AOI_13	11	475
106	4446	471	471			122_162_an_ha.jpg	0	58	AOI_13	11	475
107	4487	468	471			122_162_an_ha.jpg	0	58	AOI_13	11	475
108	4530	462	480			122_162_an_ha.jpg	0	58	AOI_13	11	475
109	4571	468	478			122_162_an_ha.jpg	0	58	AOI_13	11	475
110	4614	465	481			122_162_an_ha.jpg	0	58	AOI_13	11	475
111	4656	469	487			122_162_an_ha.jpg	0	58	AOI_13	11	475
112	4699	479	402			122_162_an_ha.jpg	0	58	AOI_13	12	452
113	4741	485	368			122_162_an_ha.jpg	0	58	AOI_13	12	452
114	4783	479	366			122_162_an_ha.jpg	0	58	AOI_13	12	452
115	4825	472	362			122_162_an_ha.jpg	0	58	AOI_13	12	452
	4830			ImageEnd	16
116	4868	478	356			No media	0	0	Content	12	452
	4870			ImageStart	8
117	4911	478	363			Fix.jpg	0	0	Content	12	452
118	4954	510	380			Fix.jpg	0	0	Content	12	452
119	5000	513	367			Fix.jpg	0	0	Content	12	452
120	5043	513	376			Fix.jpg	0	0	Content	12	452
121	5089	511	375			Fix.jpg	0	0	Content	12	452
122	5151	575	381			Fix.jpg	0	0	Content	13	727
123	5186	668	386			Fix.jpg	0	0	Content	13	727
124	5223	669	388			Fix.jpg	0	0	Content	13	727
125	5279	665	387			Fix.jpg	0	0	Content	13	727
126	5321	675	377			Fix.jpg	0	0	Content	13	727
	5346			ImageEnd	16
127	5358	677	389			No media	0	0	Content	13	727
128	5405	670	382			No media	0	0	Content	13	727
129	5463	683	384			No media	0	0	Content	13	727
130	5502	697	369			No media	0	0	Content	13	727
131	5538	679	369			No media	0	0	Content	13	727
132	5581	683	363			No media	0	0	Content	13	727
	5583			ImageStart	8
133	5624	682	364			79_115_ha_an.jpg	0	295	AOI_52	13	727
134	5667	690	369			79_115_ha_an.jpg	0	295	AOI_52	13	727
135	5709	680	373			79_115_ha_an.jpg	0	295	AOI_52	13	727
136	5752	681	368			79_115_ha_an.jpg	0	295	AOI_52	13	727
137	5793	684	373			79_115_ha_an.jpg	0	295	AOI_52	13	727
138	5836	683	372			79_115_ha_an.jpg	0	295	AOI_52	13	727
139	5878	737	392			79_115_ha_an.jpg	0	296	AOI_49	14	411
140	5921	839	411			79_115_ha_an.jpg	0	296	AOI_49	14	411
141	5979	838	415			79_115_ha_an.jpg	0	296	AOI_49	14	411
142	6019	830	415			79_115_ha_an.jpg	0	296	AOI_49	14	411
143	6056	874	452			79_115_ha_an.jpg	0	296	AOI_49	14	411
144	6110	871	445			79_115_ha_an.jpg	0	296	AOI_49	14	411
145	6154	881	448			79_115_ha_an.jpg	0	296	AOI_49	14	411
146	6204	879	454			79_115_ha_an.jpg	0	296	AOI_49	14	411
147	6247	882	457			79_115_ha_an.jpg	0	296	AOI_49	14	411
148	6289	567	433			79_115_ha_an.jpg	0	295	AOI_52	15	538
149	6331	497	430			79_115_ha_an.jpg	0	295	AOI_52	15	538
150	6373	491	426			79_115_ha_an.jpg	0	295	AOI_52	15	538
151	6415	497	441			79_115_ha_an.jpg	0	295	AOI_52	15	538
152	6458	485	437			79_115_ha_an.jpg	0	295	AOI_52	15	538
153	6501	474	445			79_115_ha_an.jpg	0	295	AOI_52	15	538
154	6544	483	449			79_115_ha_an.jpg	0	295	AOI_52	15	538
155	6587	481	453			79_115_ha_an.jpg	0	295	AOI_52	15	538
156	6645	477	444			79_115_ha_an.jpg	0	295	AOI_52	15	538
157	6699	473	450			79_115_ha_an.jpg	0	295	AOI_52	15	538
158	6740	475	451			79_115_ha_an.jpg	0	295	AOI_52	15	538
159	6788	477	447			79_115_ha_an.jpg	0	295	AOI_52	15	538
160	6827	476	452			79_115_ha_an.jpg	0	295	AOI_52	16	313
161	6866	471	375			79_115_ha_an.jpg	0	295	AOI_52	16	313
162	6926	470	381			79_115_ha_an.jpg	0	295	AOI_52	16	313
163	6966	493	377			79_115_ha_an.jpg	0	295	AOI_52	16	313
164	7007	480	373			79_115_ha_an.jpg	0	295	AOI_52	16	313
165	7050	482	384			79_115_ha_an.jpg	0	295	AOI_52	16	313
166	7097	482	377			79_115_ha_an.jpg	0	295	AOI_52	16	313
167	7141	613	359			79_115_ha_an.jpg	0	296	AOI_49	17	645
168	7187	838	367			79_115_ha_an.jpg	0	296	AOI_49	17	645
169	7232	847	369			79_115_ha_an.jpg	0	296	AOI_49	17	645
170	7277	840	375			79_115_ha_an.jpg	0	296	AOI_49	17	645
171	7320	833	365			79_115_ha_an.jpg	0	296	AOI_49	17	645
172	7365	878	444			79_115_ha_an.jpg	0	296	AOI_49	17	645
173	7411	869	438			79_115_ha_an.jpg	0	296	AOI_49	17	645
174	7457	873	449			79_115_ha_an.jpg	0	296	AOI_49	17	645
175	7502	885	445			79_115_ha_an.jpg	0	296	AOI_49	17	645
176	7548	868	444			79_115_ha_an.jpg	0	296	AOI_49	17	645
177	7606	880	450			79_115_ha_an.jpg	0	296	AOI_49	17	645
178	7649	874	452			79_115_ha_an.jpg	0	296	AOI_49	17	645
179	7689	871	448			79_115_ha_an.jpg	0	296	AOI_49	17	645
180	7746	732	432			79_115_ha_an.jpg	0	296	AOI_49	17	645
181	7785	0	0			79_115_ha_an.jpg	0	295	AOI_52
182	7828	0	0			79_115_ha_an.jpg	0	295	AOI_52
183	7865	0	0			79_115_ha_an.jpg	0	295	AOI_52
184	7911	0	0			79_115_ha_an.jpg	0	295	AOI_52
185	7962	0	0			79_115_ha_an.jpg	0	295	AOI_52
186	8023	0	0			79_115_ha_an.jpg	0	295	AOI_52
187	8079	0	0			79_115_ha_an.jpg	0	295	AOI_52
188	8131	0	0			79_115_ha_an.jpg	0	295	AOI_52
189	8163	0	0			79_115_ha_an.jpg	0	295	AOI_52
190	8213	474	436			79_115_ha_an.jpg	0	295	AOI_52	18	650
191	8255	473	435			79_115_ha_an.jpg	0	295	AOI_52	18	650
192	8312	477	435			79_115_ha_an.jpg	0	295	AOI_52	18	650
193	8344	466	441			79_115_ha_an.jpg	0	295	AOI_52	18	650
194	8384	483	428			79_115_ha_an.jpg	0	295	AOI_52	18	650
195	8431	491	446			79_115_ha_an.jpg	0	295	AOI_52	18	650
196	8476	481	428			79_115_ha_an.jpg	0	295	AOI_52	18	650
197	8522	471	464			79_115_ha_an.jpg	0	295	AOI_52	18	650
198	8561	480	443			79_115_ha_an.jpg	0	295	AOI_52	18	650
	8573			ImageEnd	16
199	8602	480	446			No media	0	0	Content	18	650
	8608			ImageStart	8
200	8650	472	448			Fix.jpg	0	0	Content	18	650
201	8690	481	447			Fix.jpg	0	0	Content	18	650
202	8734	483	334			Fix.jpg	0	0	Content	18	650
203	8778	497	354			Fix.jpg	0	0	Content	18	650
204	8823	491	337			Fix.jpg	0	0	Content	18	650
205	8863	518	345			Fix.jpg	0	0	Content	19	734
206	8918	648	383			Fix.jpg	0	0	Content	19	734
207	8958	658	380			Fix.jpg	0	0	Content	19	734
208	9001	651	380			Fix.jpg	0	0	Content	19	734
209	9045	658	378			Fix.jpg	0	0	Content	19	734
	9086			ImageEnd	16
210	9089	670	373			No media	0	0	Content	19	734
211	9146	677	374			No media	0	0	Content	19	734
212	9203	670	380			No media	0	0	Content	19	734
213	9235	682	380			No media	0	0	Content	19	734
214	9274	686	377			No media	0	0	Content	19	734
	9293			ImageStart	8
215	9321	681	383			97_144_an_fe.jpg	0	335	AOI_5	19	734
216	9366	679	378			97_144_an_fe.jpg	0	335	AOI_5	19	734
217	9408	683	390			97_144_an_fe.jpg	0	335	AOI_5	19	734
218	9451	690	376			97_144_an_fe.jpg	0	335	AOI_5	19	734
219	9494	681	376			97_144_an_fe.jpg	0	335	AOI_5	19	734
220	9551	673	384			97_144_an_fe.jpg	0	335	AOI_5	19	734
221	9597	808	419			97_144_an_fe.jpg	0	336	AOI_6	20	347
222	9634	817	419			97_144_an_fe.jpg	0	336	AOI_6	20	347
223	9675	825	425			97_144_an_fe.jpg	0	336	AOI_6	20	347
224	9726	906	472			97_144_an_fe.jpg	0	336	AOI_6	20	347
225	9772	892	474			97_144_an_fe.jpg	0	336	AOI_6	20	347
226	9819	898	480			97_144_an_fe.jpg	0	336	AOI_6	20	347
227	9857	892	477			97_144_an_fe.jpg	0	336	AOI_6	20	347
228	9900	804	495			97_144_an_fe.jpg	0	336	AOI_6	20	347
229	9943	484	489			97_144_an_fe.jpg	0	335	AOI_5	21	558
230	9985	493	496			97_144_an_fe.jpg	0	335	AOI_5	21	558
231	10038	488	497			97_144_an_fe.jpg	0	335	AOI_5	21	558
232	10099	483	496			97_144_an_fe.jpg	0	335	AOI_5	21	558
233	10135	465	528			97_144_an_fe.jpg	0	335	AOI_5	21	558
234	10188	458	527			97_144_an_fe.jpg	0	335	AOI_5	21	558
235	10230	461	525			97_144_an_fe.jpg	0	335	AOI_5	21	558
236	10271	463	526			97_144_an_fe.jpg	0	335	AOI_5	21	558
237	10328	469	418			97_144_an_fe.jpg	0	335	AOI_5	21	558
238	10385	467	418			97_144_an_fe.jpg	0	335	AOI_5	21	558
239	10418	460	420			97_144_an_fe.jpg	0	335	AOI_5	21	558
240	10457	464	419			97_144_an_fe.jpg	0	335	AOI_5	21	558
241	10502	656	404			97_144_an_fe.jpg	0	336	AOI_6	22	499
242	10547	839	386			97_144_an_fe.jpg	0	336	AOI_6	22	499
243	10591	843	384			97_144_an_fe.jpg	0	336	AOI_6	22	499
244	10637	845	376			97_144_an_fe.jpg	0	336	AOI_6	22	499
245	10681	891	373			97_144_an_fe.jpg	0	336	AOI_6	22	499
246	10739	893	366			97_144_an_fe.jpg	0	336	AOI_6	22	499
247	10778	886	357			97_144_an_fe.jpg	0	336	AOI_6	22	499
248	10818	888	357			97_144_an_fe.jpg	0	336	AOI_6	22	499
249	10862	909	345			97_144_an_fe.jpg	0	336	AOI_6	22	499
250	10921	918	342			97_144_an_fe.jpg	0	336	AOI_6	22	499
251	10962	920	360			97_144_an_fe.jpg	0	336	AOI_6	22	499
252	11001	757	384			97_144_an_fe.jpg	0	335	AOI_5	23	672
253	11045	465	411			97_144_an_fe.jpg	0	335	AOI_5	23	672
254	11090	473	408			97_144_an_fe.jpg	0	335	AOI_5	23	672
255	11148	470	412			97_144_an_fe.jpg	0	335	AOI_5	23	672
256	11190	473	413			97_144_an_fe.jpg	0	335	AOI_5	23	672
257	11231	478	421			97_144_an_fe.jpg	0	335	AOI_5	23	672
258	11276	469	415			97_144_an_fe.jpg	0	335	AOI_5	23	672
259	11318	469	419			97_144_an_fe.jpg	0	335	AOI_5	23	672
260	11359	469	407			97_144_an_fe.jpg	0	335	AOI_5	23	672
261	11401	469	426			97_144_an_fe.jpg	0	335	AOI_5	23	672
262	11445	492	411			97_144_an_fe.jpg	0	335	AOI_5	23	672
263	11488	500	415			97_144_an_fe.jpg	0	335	AOI_5	23	672
264	11533	515	418			97_144_an_fe.jpg	0	335	AOI_5	23	672
265	11575	508	419			97_144_an_fe.jpg	0	335	AOI_5	23	672
266	11630	513	413			97_144_an_fe.jpg	0	335	AOI_5	23	672
267	11673	0	0			97_144_an_fe.jpg	0	335	AOI_5
268	11711	0	0			97_144_an_fe.jpg	0	335	AOI_5
269	11757	0	0			97_144_an_fe.jpg	0	335	AOI_5
270	11804	0	0			97_144_an_fe.jpg	0	335	AOI_5
271	11858	0	0			97_144_an_fe.jpg	0	335	AOI_5
272	11916	0	0			97_144_an_fe.jpg	0	335	AOI_5
273	11968	0	0			97_144_an_fe.jpg	0	335	AOI_5
274	12020	0	0			97_144_an_fe.jpg	0	335	AOI_5
275	12063	0	0			97_144_an_fe.jpg	0	335	AOI_5
276	12108	1925	306			97_144_an_fe.jpg	0	0	Content	24	92
277	12146	1930	310			97_144_an_fe.jpg	0	0	Content	24	92
278	12200	0	0			97_144_an_fe.jpg	0	335	AOI_5
279	12245	0	0			97_144_an_fe.jpg	0	335	AOI_5
280	12282	0	0			97_144_an_fe.jpg	0	335	AOI_5
	12287			ImageEnd	16
281	12329	0	0			No media	0	0	Content
	12332			ImageStart	8
282	12363	0	0			Fix.jpg	0	0	Content
283	12398	0	0			Fix.jpg	0	0	Content
284	12437	1923	257			Fix.jpg	0	0	Content	25	73
285	12476	1290	308			Fix.jpg	0	0	Content	25	73
286	12510	0	0			Fix.jpg	0	0	Content
287	12559	0	0			Fix.jpg	0	0	Content
288	12595	0	0			Fix.jpg	0	0	Content
289	12644	0	0			Fix.jpg	0	0	Content
290	12688	716	421			Fix.jpg	0	0	Content	26	724
291	12725	716	421			Fix.jpg	0	0	Content	26	724
292	12768	691	390			Fix.jpg	0	0	Content	26	724
	12832			ImageEnd	16
	12890			ImageStart	8
293	12948	1040	354			10_008_neu_an.jpg	0	8	AOI_1	26	724
294	13011	689	398			10_008_neu_an.jpg	0	8	AOI_1	26	724
295	13095	687	391			10_008_neu_an.jpg	0	8	AOI_1	26	724
296	13147	671	383			10_008_neu_an.jpg	0	8	AOI_1	26	724
297	13201	849	424			10_008_neu_an.jpg	0	8	AOI_1	26	724
298	13245	858	431			10_008_neu_an.jpg	0	8	AOI_1	26	724
299	13412	0	0			10_008_neu_an.jpg	0	9	AOI_3
300	13473	0	0			10_008_neu_an.jpg	0	9	AOI_3
301	13598	0	0			10_008_neu_an.jpg	0	9	AOI_3
302	13642	0	0			10_008_neu_an.jpg	0	9	AOI_3
303	13673	453	448			10_008_neu_an.jpg	0	9	AOI_3	27	221
304	13721	453	448			10_008_neu_an.jpg	0	9	AOI_3	27	221
305	13760	452	447			10_008_neu_an.jpg	0	9	AOI_3	27	221
306	13802	457	449			10_008_neu_an.jpg	0	9	AOI_3	27	221
307	13847	455	448			10_008_neu_an.jpg	0	9	AOI_3	27	221
308	13894	452	449			10_008_neu_an.jpg	0	9	AOI_3	28	601
309	13941	466	353			10_008_neu_an.jpg	0	9	AOI_3	28	601
310	13987	474	359			10_008_neu_an.jpg	0	9	AOI_3	28	601
311	14031	467	358			10_008_neu_an.jpg	0	9	AOI_3	28	601
312	14078	469	356			10_008_neu_an.jpg	0	9	AOI_3	28	601
313	14123	473	363			10_008_neu_an.jpg	0	9	AOI_3	28	601
314	14169	506	365			10_008_neu_an.jpg	0	9	AOI_3	28	601
315	14217	514	358			10_008_neu_an.jpg	0	9	AOI_3	28	601
316	14265	521	352			10_008_neu_an.jpg	0	9	AOI_3	28	601
317	14310	529	358			10_008_neu_an.jpg	0	9	AOI_3	28	601
318	14355	521	357			10_008_neu_an.jpg	0	9	AOI_3	28	601
319	14398	531	356			10_008_neu_an.jpg	0	9	AOI_3	28	601
320	14448	523	348			10_008_neu_an.jpg	0	9	AOI_3	28	601
321	14494	849	381			10_008_neu_an.jpg	0	8	AOI_1	29	611
322	14555	879	381			10_008_neu_an.jpg	0	8	AOI_1	29	611
323	14598	873	391			10_008_neu_an.jpg	0	8	AOI_1	29	611
324	14638	875	385			10_008_neu_an.jpg	0	8	AOI_1	29	611
325	14684	877	396			10_008_neu_an.jpg	0	8	AOI_1	29	611
326	14733	916	393			10_008_neu_an.jpg	0	8	AOI_1	29	611
327	14778	922	385			10_008_neu_an.jpg	0	8	AOI_1	29	611
328	14838	920	390			10_008_neu_an.jpg	0	8	AOI_1	29	611
329	14880	918	393			10_008_neu_an.jpg	0	8	AOI_1	29	611
330	14920	928	392			10_008_neu_an.jpg	0	8	AOI_1	29	611
331	14966	935	380			10_008_neu_an.jpg	0	8	AOI_1	29	611
332	15014	933	389			10_008_neu_an.jpg	0	8	AOI_1	29	611
333	15059	947	368			10_008_neu_an.jpg	0	8	AOI_1	29	611
334	15105	0	0			10_008_neu_an.jpg	0	9	AOI_3
335	15163	0	0			10_008_neu_an.jpg	0	9	AOI_3
336	15207	0	0			10_008_neu_an.jpg	0	9	AOI_3
337	15249	0	0			10_008_neu_an.jpg	0	9	AOI_3
338	15315	0	0			10_008_neu_an.jpg	0	9	AOI_3
339	15381	0	0			10_008_neu_an.jpg	0	9	AOI_3
340	15420	477	389			10_008_neu_an.jpg	0	9	AOI_3	30	468
341	15449	476	390			10_008_neu_an.jpg	0	9	AOI_3	30	468
342	15498	447	441			10_008_neu_an.jpg	0	9	AOI_3	30	468
343	15542	434	458			10_008_neu_an.jpg	0	9	AOI_3	30	468
344	15588	449	447			10_008_neu_an.jpg	0	9	AOI_3	30	468
345	15636	459	439			10_008_neu_an.jpg	0	9	AOI_3	30	468
346	15683	432	434			10_008_neu_an.jpg	0	9	AOI_3	30	468
347	15733	474	447			10_008_neu_an.jpg	0	9	AOI_3	30	468
348	15772	0	0			10_008_neu_an.jpg	0	9	AOI_3	30	468
349	15809	440	449			10_008_neu_an.jpg	0	9	AOI_3	30	468
350	15850	440	449			10_008_neu_an.jpg	0	9	AOI_3	30	468
351	15888	447	542			10_008_neu_an.jpg	0	9	AOI_3	31	349
	15889			ImageEnd	16
	15915			ImageStart	8
352	15928	432	524			Fix.jpg	0	0	Content	31	349
353	15973	462	563			Fix.jpg	0	0	Content	31	349
354	16011	452	563			Fix.jpg	0	0	Content	31	349
355	16052	452	552			Fix.jpg	0	0	Content	31	349
356	16095	460	554			Fix.jpg	0	0	Content	31	349
357	16142	438	567			Fix.jpg	0	0	Content	31	349
358	16187	436	554			Fix.jpg	0	0	Content	31	349
359	16237	611	417			Fix.jpg	0	0	Content	32	653
360	16289	633	397			Fix.jpg	0	0	Content	32	653
361	16335	629	389			Fix.jpg	0	0	Content	32	653
362	16379	641	422			Fix.jpg	0	0	Content	32	653
	16418			ImageEnd	16
363	16431	639	355			No media	0	0	Content	32	653
364	16478	637	354			No media	0	0	Content	32	653
365	16517	634	345			No media	0	0	Content	32	653
	16541			ImageStart	8
366	16556	622	359			63_114_an_neu.jpg	0	261	AOI_45	32	653
367	16599	635	374			63_114_an_neu.jpg	0	261	AOI_45	32	653
368	16644	644	356			63_114_an_neu.jpg	0	261	AOI_45	32	653
369	16682	590	314			63_114_an_neu.jpg	0	261	AOI_45	32	653
370	16723	545	284			63_114_an_neu.jpg	0	261	AOI_45	32	653
371	16763	540	317			63_114_an_neu.jpg	0	261	AOI_45	32	653
372	16808	541	296			63_114_an_neu.jpg	0	261	AOI_45	32	653
373	16845	551	296			63_114_an_neu.jpg	0	261	AOI_45	32	653
374	16891	456	412			63_114_an_neu.jpg	0	261	AOI_45	33	560
375	16927	429	408			63_114_an_neu.jpg	0	261	AOI_45	33	560
376	16973	451	421			63_114_an_neu.jpg	0	261	AOI_45	33	560
377	17015	427	419			63_114_an_neu.jpg	0	261	AOI_45	33	560
378	17058	461	495			63_114_an_neu.jpg	0	261	AOI_45	33	560
379	17104	440	486			63_114_an_neu.jpg	0	261	AOI_45	33	560
380	17139	440	486			63_114_an_neu.jpg	0	261	AOI_45	33	560
381	17184	472	490			63_114_an_neu.jpg	0	261	AOI_45	33	560
382	17231	452	481			63_114_an_neu.jpg	0	261	AOI_45	33	560
383	17267	431	486			63_114_an_neu.jpg	0	261	AOI_45	33	560
384	17311	452	489			63_114_an_neu.jpg	0	261	AOI_45	33	560
385	17354	437	479			63_114_an_neu.jpg	0	261	AOI_45	33	560
386	17405	452	485			63_114_an_neu.jpg	0	261	AOI_45	33	560
387	17451	813	378			63_114_an_neu.jpg	0	262	AOI_47	34	366
388	17497	840	372			63_114_an_neu.jpg	0	262	AOI_47	34	366
389	17541	843	367			63_114_an_neu.jpg	0	262	AOI_47	34	366
390	17586	849	388			63_114_an_neu.jpg	0	262	AOI_47	34	366
391	17632	849	373			63_114_an_neu.jpg	0	262	AOI_47	34	366
392	17678	853	374			63_114_an_neu.jpg	0	262	AOI_47	34	366
393	17725	837	376			63_114_an_neu.jpg	0	262	AOI_47	34	366
394	17771	856	375			63_114_an_neu.jpg	0	262	AOI_47	34	366
395	17816	832	378			63_114_an_neu.jpg	0	262	AOI_47	35	470
396	17862	873	317			63_114_an_neu.jpg	0	262	AOI_47	35	470
397	17906	856	348			63_114_an_neu.jpg	0	262	AOI_47	35	470
398	17952	866	303			63_114_an_neu.jpg	0	262	AOI_47	35	470
399	18004	861	323			63_114_an_neu.jpg	0	262	AOI_47	35	470
400	18055	863	331			63_114_an_neu.jpg	0	262	AOI_47	35	470
401	18098	866	327			63_114_an_neu.jpg	0	262	AOI_47	35	470
402	18149	870	316			63_114_an_neu.jpg	0	262	AOI_47	35	470
403	18196	867	316			63_114_an_neu.jpg	0	262	AOI_47	35	470
404	18242	865	322			63_114_an_neu.jpg	0	262	AOI_47	35	470
405	18286	879	564			63_114_an_neu.jpg	0	262	AOI_47	36	485
406	18332	850	548			63_114_an_neu.jpg	0	262	AOI_47	36	485
407	18373	871	536			63_114_an_neu.jpg	0	262	AOI_47	36	485
408	18420	860	552			63_114_an_neu.jpg	0	262	AOI_47	36	485
409	18465	850	537			63_114_an_neu.jpg	0	262	AOI_47	36	485
410	18510	798	579			63_114_an_neu.jpg	0	262	AOI_47	36	485
411	18549	681	564			63_114_an_neu.jpg	0	262	AOI_47	36	485
412	18594	679	577			63_114_an_neu.jpg	0	262	AOI_47	36	485
413	18637	694	570			63_114_an_neu.jpg	0	262	AOI_47	36	485
414	18684	690	583			63_114_an_neu.jpg	0	262	AOI_47	36	485
415	18731	691	591			63_114_an_neu.jpg	0	262	AOI_47	36	485
416	18771	732	573			63_114_an_neu.jpg	0	262	AOI_47	37	373
417	18807	732	573			63_114_an_neu.jpg	0	262	AOI_47	37	373
418	18856	750	555			63_114_an_neu.jpg	0	262	AOI_47	37	373
419	18900	745	563			63_114_an_neu.jpg	0	262	AOI_47	37	373
420	18936	713	568			63_114_an_neu.jpg	0	262	AOI_47	37	373
421	18974	722	572			63_114_an_neu.jpg	0	262	AOI_47	37	373
422	19012	604	566			63_114_an_neu.jpg	0	262	AOI_47	37	373
423	19056	608	550			63_114_an_neu.jpg	0	262	AOI_47	37	373
424	19101	603	561			63_114_an_neu.jpg	0	262	AOI_47	37	373
425	19144	591	545			63_114_an_neu.jpg	0	261	AOI_45	38	494
426	19188	497	451			63_114_an_neu.jpg	0	261	AOI_45	38	494
427	19232	520	454			63_114_an_neu.jpg	0	261	AOI_45	38	494
428	19276	519	447			63_114_an_neu.jpg	0	261	AOI_45	38	494
429	19320	505	463			63_114_an_neu.jpg	0	261	AOI_45	38	494
430	19369	505	440			63_114_an_neu.jpg	0	261	AOI_45	38	494
431	19416	486	438			63_114_an_neu.jpg	0	261	AOI_45	38	494
432	19465	406	416			63_114_an_neu.jpg	0	261	AOI_45	38	494
433	19512	448	433			63_114_an_neu.jpg	0	261	AOI_45	38	494
	19523			ImageEnd	16
434	19552	457	441			No media	0	0	Content	38	494
	19560			ImageStart	8
435	19595	453	433			Fix.jpg	0	0	Content	38	494
436	19638	0	0			Fix.jpg	0	0	Content
437	19685	0	0			Fix.jpg	0	0	Content
438	19721	0	0			Fix.jpg	0	0	Content
439	19769	0	0			Fix.jpg	0	0	Content
440	19821	0	0			Fix.jpg	0	0	Content
441	19877	0	0			Fix.jpg	0	0	Content
442	19929	0	0			Fix.jpg	0	0	Content
443	19971	0	0			Fix.jpg	0	0	Content
444	20019	0	0			Fix.jpg	0	0	Content
445	20059	704	364			Fix.jpg	0	0	Content	39	396
	20068			ImageEnd	16
446	20091	669	343			No media	0	0	Content	39	396
447	20125	669	343			No media	0	0	Content	39	396
	20153			ImageStart	8
448	20170	678	342			167_175_neu_fe.jpg	0	155	AOI_31	39	396
449	20217	687	341			167_175_neu_fe.jpg	0	155	AOI_31	39	396
450	20266	684	343			167_175_neu_fe.jpg	0	155	AOI_31	39	396
451	20314	677	336			167_175_neu_fe.jpg	0	155	AOI_31	39	396
452	20361	675	348			167_175_neu_fe.jpg	0	155	AOI_31	39	396
453	20409	677	325			167_175_neu_fe.jpg	0	155	AOI_31	39	396
454	20456	784	402			167_175_neu_fe.jpg	0	156	AOI_30	40	564
455	20505	805	406			167_175_neu_fe.jpg	0	156	AOI_30	40	564
456	20552	812	420			167_175_neu_fe.jpg	0	156	AOI_30	40	564
457	20600	812	416			167_175_neu_fe.jpg	0	156	AOI_30	40	564
458	20646	849	402			167_175_neu_fe.jpg	0	156	AOI_30	40	564
459	20695	870	403			167_175_neu_fe.jpg	0	156	AOI_30	40	564
460	20742	864	409			167_175_neu_fe.jpg	0	156	AOI_30	40	564
461	20788	866	398			167_175_neu_fe.jpg	0	156	AOI_30	40	564
462	20834	855	361			167_175_neu_fe.jpg	0	156	AOI_30	40	564
463	20881	856	361			167_175_neu_fe.jpg	0	156	AOI_30	40	564
464	20927	847	359			167_175_neu_fe.jpg	0	156	AOI_30	40	564
465	20974	851	359			167_175_neu_fe.jpg	0	156	AOI_30	40	564
466	21020	693	369			167_175_neu_fe.jpg	0	155	AOI_31	41	620
467	21067	444	373			167_175_neu_fe.jpg	0	155	AOI_31	41	620
468	21112	435	365			167_175_neu_fe.jpg	0	155	AOI_31	41	620
469	21151	428	355			167_175_neu_fe.jpg	0	155	AOI_31	41	620
470	21193	448	369			167_175_neu_fe.jpg	0	155	AOI_31	41	620
471	21236	439	356			167_175_neu_fe.jpg	0	155	AOI_31	41	620
472	21281	435	400			167_175_neu_fe.jpg	0	155	AOI_31	41	620
473	21329	440	410			167_175_neu_fe.jpg	0	155	AOI_31	41	620
474	21374	437	413			167_175_neu_fe.jpg	0	155	AOI_31	41	620
475	21422	453	318			167_175_neu_fe.jpg	0	155	AOI_31	41	620
476	21472	454	276			167_175_neu_fe.jpg	0	155	AOI_31	41	620
477	21512	452	272			167_175_neu_fe.jpg	0	155	AOI_31	41	620
478	21553	452	272			167_175_neu_fe.jpg	0	155	AOI_31	41	620
479	21594	472	290			167_175_neu_fe.jpg	0	155	AOI_31	41	620
480	21640	667	226			167_175_neu_fe.jpg	0	156	AOI_30	42	410
481	21679	756	232			167_175_neu_fe.jpg	0	156	AOI_30	42	410
482	21724	761	235			167_175_neu_fe.jpg	0	156	AOI_30	42	410
483	21770	770	230			167_175_neu_fe.jpg	0	156	AOI_30	42	410
484	21820	744	234			167_175_neu_fe.jpg	0	156	AOI_30	42	410
485	21870	773	231			167_175_neu_fe.jpg	0	156	AOI_30	42	410
486	21912	777	240			167_175_neu_fe.jpg	0	156	AOI_30	42	410
487	21954	765	235			167_175_neu_fe.jpg	0	156	AOI_30	42	410
488	22000	767	238			167_175_neu_fe.jpg	0	156	AOI_30	42	410
489	22050	695	234			167_175_neu_fe.jpg	0	155	AOI_31	43	405
490	22098	647	249			167_175_neu_fe.jpg	0	155	AOI_31	43	405
491	22145	605	252			167_175_neu_fe.jpg	0	155	AOI_31	43	405
492	22193	648	249			167_175_neu_fe.jpg	0	155	AOI_31	43	405
493	22233	645	246			167_175_neu_fe.jpg	0	155	AOI_31	43	405
494	22277	677	234			167_175_neu_fe.jpg	0	155	AOI_31	43	405
495	22323	655	252			167_175_neu_fe.jpg	0	155	AOI_31	43	405
496	22366	764	283			167_175_neu_fe.jpg	0	155	AOI_31	43	405
497	22409	854	326			167_175_neu_fe.jpg	0	155	AOI_31	43	405
498	22454	0	0			167_175_neu_fe.jpg	0	155	AOI_31
499	22495	0	0			167_175_neu_fe.jpg	0	155	AOI_31
500	22534	0	0			167_175_neu_fe.jpg	0	155	AOI_31
501	22574	0	0			167_175_neu_fe.jpg	0	155	AOI_31
502	22631	0	0			167_175_neu_fe.jpg	0	155	AOI_31
503	22691	817	415			167_175_neu_fe.jpg	0	156	AOI_30	44	553
504	22731	817	415			167_175_neu_fe.jpg	0	156	AOI_30	44	553
505	22773	847	413			167_175_neu_fe.jpg	0	156	AOI_30	44	553
506	22817	877	418			167_175_neu_fe.jpg	0	156	AOI_30	44	553
507	22868	861	422			167_175_neu_fe.jpg	0	156	AOI_30	44	553
508	22917	875	415			167_175_neu_fe.jpg	0	156	AOI_30	44	553
509	22958	860	413			167_175_neu_fe.jpg	0	156	AOI_30	44	553
510	23004	869	495			167_175_neu_fe.jpg	0	156	AOI_30	44	553
511	23053	876	489			167_175_neu_fe.jpg	0	156	AOI_30	44	553
512	23104	882	487			167_175_neu_fe.jpg	0	156	AOI_30	44	553
	23143			ImageEnd	16
513	23153	865	487			No media	0	0	Content	44	553
514	23199	866	482			No media	0	0	Content	44	553
	23201			ImageStart	8
515	23244	544	439			Fix.jpg	0	0	Content	45	273
516	23295	457	434			Fix.jpg	0	0	Content	45	273
517	23341	439	454			Fix.jpg	0	0	Content	45	273
518	23387	421	438			Fix.jpg	0	0	Content	45	273
519	23433	447	443			Fix.jpg	0	0	Content	45	273
520	23478	452	452			Fix.jpg	0	0	Content	45	273
521	23517	657	361			Fix.jpg	0	0	Content	46	624
522	23562	652	360			Fix.jpg	0	0	Content	46	624
523	23605	657	381			Fix.jpg	0	0	Content	46	624
524	23651	655	350			Fix.jpg	0	0	Content	46	624
525	23692	647	339			Fix.jpg	0	0	Content	46	624
	23703			ImageEnd	16
526	23733	670	336			No media	0	0	Content	46	624
527	23773	656	333			No media	0	0	Content	46	624
528	23819	658	339			No media	0	0	Content	46	624
	23832			ImageStart	8
529	23866	661	333			61_114_an_fe.jpg	0	257	AOI_45	46	624
530	23917	658	349			61_114_an_fe.jpg	0	257	AOI_45	46	624
531	23970	645	355			61_114_an_fe.jpg	0	257	AOI_45	46	624
532	24011	669	349			61_114_an_fe.jpg	0	257	AOI_45	46	624
533	24052	670	313			61_114_an_fe.jpg	0	257	AOI_45	46	624
534	24097	669	352			61_114_an_fe.jpg	0	257	AOI_45	46	624
535	24140	817	367			61_114_an_fe.jpg	0	258	AOI_46	47	374
536	24188	814	359			61_114_an_fe.jpg	0	258	AOI_46	47	374
537	24234	820	379			61_114_an_fe.jpg	0	258	AOI_46	47	374
538	24280	811	370			61_114_an_fe.jpg	0	258	AOI_46	47	374
539	24325	851	402			61_114_an_fe.jpg	0	258	AOI_46	47	374
540	24372	871	407			61_114_an_fe.jpg	0	258	AOI_46	47	374
541	24418	857	392			61_114_an_fe.jpg	0	258	AOI_46	47	374
542	24463	849	404			61_114_an_fe.jpg	0	258	AOI_46	47	374
543	24514	586	376			61_114_an_fe.jpg	0	257	AOI_45	48	592
544	24561	548	382			61_114_an_fe.jpg	0	257	AOI_45	48	592
545	24605	548	378			61_114_an_fe.jpg	0	257	AOI_45	48	592
546	24652	573	385			61_114_an_fe.jpg	0	257	AOI_45	48	592
547	24697	456	378			61_114_an_fe.jpg	0	257	AOI_45	48	592
548	24738	456	388			61_114_an_fe.jpg	0	257	AOI_45	48	592
549	24784	446	383			61_114_an_fe.jpg	0	257	AOI_45	48	592
550	24834	451	379			61_114_an_fe.jpg	0	257	AOI_45	48	592
551	24880	492	386			61_114_an_fe.jpg	0	257	AOI_45	48	592
552	24926	472	371			61_114_an_fe.jpg	0	257	AOI_45	48	592
553	24965	475	372			61_114_an_fe.jpg	0	257	AOI_45	48	592
554	25008	469	363			61_114_an_fe.jpg	0	257	AOI_45	48	592
555	25057	468	366			61_114_an_fe.jpg	0	257	AOI_45	48	592
556	25105	753	334			61_114_an_fe.jpg	0	258	AOI_46	49	578
557	25153	848	339			61_114_an_fe.jpg	0	258	AOI_46	49	578
558	25201	866	336			61_114_an_fe.jpg	0	258	AOI_46	49	578
559	25248	867	342			61_114_an_fe.jpg	0	258	AOI_46	49	578
560	25300	866	349			61_114_an_fe.jpg	0	258	AOI_46	49	578
561	25348	876	326			61_114_an_fe.jpg	0	258	AOI_46	49	578
562	25396	887	322			61_114_an_fe.jpg	0	258	AOI_46	49	578
563	25442	881	323			61_114_an_fe.jpg	0	258	AOI_46	49	578
564	25484	929	346			61_114_an_fe.jpg	0	258	AOI_46	49	578
565	25526	928	341			61_114_an_fe.jpg	0	258	AOI_46	49	578
566	25571	945	342			61_114_an_fe.jpg	0	258	AOI_46	49	578
567	25620	941	340			61_114_an_fe.jpg	0	258	AOI_46	49	578
568	25683	942	339			61_114_an_fe.jpg	0	258	AOI_46	50	275
569	25728	945	334			61_114_an_fe.jpg	0	258	AOI_46	50	275
570	25770	896	459			61_114_an_fe.jpg	0	258	AOI_46	50	275
571	25816	886	470			61_114_an_fe.jpg	0	258	AOI_46	50	275
572	25864	890	469			61_114_an_fe.jpg	0	258	AOI_46	50	275
573	25910	893	465			61_114_an_fe.jpg	0	258	AOI_46	50	275
574	25958	0	0			61_114_an_fe.jpg	0	257	AOI_45
575	26002	0	0			61_114_an_fe.jpg	0	257	AOI_45
576	26058	0	0			61_114_an_fe.jpg	0	257	AOI_45
577	26106	0	0			61_114_an_fe.jpg	0	257	AOI_45
578	26183	0	0			61_114_an_fe.jpg	0	257	AOI_45
579	26249	0	0			61_114_an_fe.jpg	0	257	AOI_45
580	26301	0	0			61_114_an_fe.jpg	0	257	AOI_45
581	26334	0	0			61_114_an_fe.jpg	0	257	AOI_45
582	26385	0	0			61_114_an_fe.jpg	0	257	AOI_45
583	26439	0	0			61_114_an_fe.jpg	0	257	AOI_45
584	26501	0	0			61_114_an_fe.jpg	0	257	AOI_45
585	26542	0	0			61_114_an_fe.jpg	0	257	AOI_45
586	26594	0	0			61_114_an_fe.jpg	0	257	AOI_45
587	26648	841	317			61_114_an_fe.jpg	0	258	AOI_46	51	471
588	26698	0	0			61_114_an_fe.jpg	0	258	AOI_46	51	471
589	26746	844	327			61_114_an_fe.jpg	0	258	AOI_46	51	471
590	26778	844	327			61_114_an_fe.jpg	0	258	AOI_46	51	471
	26809			ImageEnd	16
591	26824	856	353			No media	0	0	Content	51	471
	26830			ImageStart	8
592	26877	832	341			Fix.jpg	0	0	Content	51	471
593	26929	835	328			Fix.jpg	0	0	Content	51	471
594	26977	859	351			Fix.jpg	0	0	Content	51	471
595	27028	840	326			Fix.jpg	0	0	Content	51	471
596	27069	852	359			Fix.jpg	0	0	Content	51	471
597	27120	698	338			Fix.jpg	0	0	Content	52	542
598	27168	666	340			Fix.jpg	0	0	Content	52	542
599	27218	667	334			Fix.jpg	0	0	Content	52	542
600	27267	667	341			Fix.jpg	0	0	Content	52	542
601	27317	663	331			Fix.jpg	0	0	Content	52	542
	27338			ImageEnd	16
602	27365	667	348			No media	0	0	Content	52	542
	27401			ImageStart	8
603	27415	666	374			130_162_neu_an.jpg	0	76	AOI_15	52	542
604	27464	663	351			130_162_neu_an.jpg	0	76	AOI_15	52	542
605	27514	666	350			130_162_neu_an.jpg	0	76	AOI_15	52	542
606	27563	666	358			130_162_neu_an.jpg	0	76	AOI_15	52	542
607	27613	679	355			130_162_neu_an.jpg	0	76	AOI_15	52	542
608	27662	797	389			130_162_neu_an.jpg	0	75	AOI_13	53	597
609	27712	801	392			130_162_neu_an.jpg	0	75	AOI_13	53	597
610	27761	809	382			130_162_neu_an.jpg	0	75	AOI_13	53	597
611	27811	805	399			130_162_neu_an.jpg	0	75	AOI_13	53	597
612	27859	836	449			130_162_neu_an.jpg	0	75	AOI_13	53	597
613	27908	860	457			130_162_neu_an.jpg	0	75	AOI_13	53	597
614	27957	829	440			130_162_neu_an.jpg	0	75	AOI_13	53	597
615	28018	857	478			130_162_neu_an.jpg	0	75	AOI_13	53	597
616	28068	842	456			130_162_neu_an.jpg	0	75	AOI_13	53	597
617	28109	842	456			130_162_neu_an.jpg	0	75	AOI_13	53	597
618	28156	827	446			130_162_neu_an.jpg	0	75	AOI_13	53	597
619	28203	824	448			130_162_neu_an.jpg	0	75	AOI_13	53	597
620	28259	829	433			130_162_neu_an.jpg	0	75	AOI_13	54	384
621	28310	849	313			130_162_neu_an.jpg	0	75	AOI_13	54	384
622	28358	822	296			130_162_neu_an.jpg	0	75	AOI_13	54	384
623	28405	874	309			130_162_neu_an.jpg	0	75	AOI_13	54	384
624	28449	848	293			130_162_neu_an.jpg	0	75	AOI_13	54	384
625	28495	851	298			130_162_neu_an.jpg	0	75	AOI_13	54	384
626	28543	846	295			130_162_neu_an.jpg	0	75	AOI_13	54	384
627	28591	835	289			130_162_neu_an.jpg	0	75	AOI_13	54	384
628	28643	514	356			130_162_neu_an.jpg	0	76	AOI_15	55	738
629	28694	442	357			130_162_neu_an.jpg	0	76	AOI_15	55	738
630	28743	441	365			130_162_neu_an.jpg	0	76	AOI_15	55	738
631	28792	448	358			130_162_neu_an.jpg	0	76	AOI_15	55	738
632	28844	448	361			130_162_neu_an.jpg	0	76	AOI_15	55	738
633	28893	440	340			130_162_neu_an.jpg	0	76	AOI_15	55	738
634	28951	448	345			130_162_neu_an.jpg	0	76	AOI_15	55	738
635	29000	414	334			130_162_neu_an.jpg	0	76	AOI_15	55	738
636	29041	424	347			130_162_neu_an.jpg	0	76	AOI_15	55	738
637	29084	488	343			130_162_neu_an.jpg	0	76	AOI_15	55	738
638	29133	458	315			130_162_neu_an.jpg	0	76	AOI_15	55	738
639	29188	461	338			130_162_neu_an.jpg	0	76	AOI_15	55	738
640	29238	474	332			130_162_neu_an.jpg	0	76	AOI_15	55	738
641	29283	477	323			130_162_neu_an.jpg	0	76	AOI_15	55	738
642	29332	484	329			130_162_neu_an.jpg	0	76	AOI_15	55	738
643	29381	473	332			130_162_neu_an.jpg	0	76	AOI_15	56	274
644	29427	409	417			130_162_neu_an.jpg	0	76	AOI_15	56	274
645	29468	0	0			130_162_neu_an.jpg	0	76	AOI_15	56	274
646	29521	407	415			130_162_neu_an.jpg	0	76	AOI_15	56	274
647	29559	407	415			130_162_neu_an.jpg	0	76	AOI_15	56	274
648	29607	538	415			130_162_neu_an.jpg	0	76	AOI_15	56	274
649	29655	0	0			130_162_neu_an.jpg	0	76	AOI_15
650	29709	0	0			130_162_neu_an.jpg	0	76	AOI_15
651	29749	0	0			130_162_neu_an.jpg	0	76	AOI_15
652	29797	0	0			130_162_neu_an.jpg	0	76	AOI_15
653	29850	0	0			130_162_neu_an.jpg	0	76	AOI_15
654	29910	0	0			130_162_neu_an.jpg	0	76	AOI_15
655	29954	0	0			130_162_neu_an.jpg	0	76	AOI_15
656	29988	0	0			130_162_neu_an.jpg	0	76	AOI_15
657	30037	0	0			130_162_neu_an.jpg	0	76	AOI_15
658	30092	0	0			130_162_neu_an.jpg	0	76	AOI_15
659	30152	0	0			130_162_neu_an.jpg	0	76	AOI_15
660	30193	0	0			130_162_neu_an.jpg	0	76	AOI_15
661	30238	0	0			130_162_neu_an.jpg	0	76	AOI_15
662	30276	0	0			130_162_neu_an.jpg	0	76	AOI_15
663	30316	0	0			130_162_neu_an.jpg	0	76	AOI_15
664	30361	0	0			130_162_neu_an.jpg	0	76	AOI_15
	30396			ImageEnd	16
665	30402	0	0			No media	0	0	Content
	30423			ImageStart	8
666	30439	372	408			Fix.jpg	0	0	Content	57	289
667	30471	372	408			Fix.jpg	0	0	Content	57	289
668	30519	407	430			Fix.jpg	0	0	Content	57	289
669	30561	407	430			Fix.jpg	0	0	Content	57	289
670	30600	383	326			Fix.jpg	0	0	Content	57	289
671	30646	418	342			Fix.jpg	0	0	Content	57	289
672	30691	431	343			Fix.jpg	0	0	Content	57	289
673	30728	431	343			Fix.jpg	0	0	Content	58	779
674	30772	623	353			Fix.jpg	0	0	Content	58	779
675	30821	622	363			Fix.jpg	0	0	Content	58	779
676	30869	621	358			Fix.jpg	0	0	Content	58	779
677	30912	616	361			Fix.jpg	0	0	Content	58	779
	30925			ImageEnd	16
678	30959	620	335			No media	0	0	Content	58	779
679	31008	622	343			No media	0	0	Content	58	779
680	31050	631	327			No media	0	0	Content	58	779
	31051			ImageStart	8
681	31093	631	327			33_069_ha_neu.jpg	0	195	AOI_36	58	779
682	31131	635	332			33_069_ha_neu.jpg	0	195	AOI_36	58	779
683	31176	651	339			33_069_ha_neu.jpg	0	195	AOI_36	58	779
684	31231	632	355			33_069_ha_neu.jpg	0	195	AOI_36	58	779
685	31279	634	344			33_069_ha_neu.jpg	0	195	AOI_36	58	779
686	31325	634	343			33_069_ha_neu.jpg	0	195	AOI_36	58	779
687	31371	0	0			33_069_ha_neu.jpg	0	195	AOI_36	58	779
688	31419	558	378			33_069_ha_neu.jpg	0	195	AOI_36	58	779
689	31458	570	362			33_069_ha_neu.jpg	0	195	AOI_36	58	779
690	31507	570	362			33_069_ha_neu.jpg	0	195	AOI_36	59	248
691	31542	441	399			33_069_ha_neu.jpg	0	195	AOI_36	59	248
692	31585	462	422			33_069_ha_neu.jpg	0	195	AOI_36	59	248
693	31627	463	402			33_069_ha_neu.jpg	0	195	AOI_36	59	248
694	31669	457	393			33_069_ha_neu.jpg	0	195	AOI_36	59	248
695	31712	454	427			33_069_ha_neu.jpg	0	195	AOI_36	59	248
696	31756	701	404			33_069_ha_neu.jpg	0	196	AOI_35	60	1037
697	31807	822	409			33_069_ha_neu.jpg	0	196	AOI_35	60	1037
698	31849	805	410			33_069_ha_neu.jpg	0	196	AOI_35	60	1037
699	31893	837	422			33_069_ha_neu.jpg	0	196	AOI_35	60	1037
700	31943	821	404			33_069_ha_neu.jpg	0	196	AOI_35	60	1037
701	31992	836	392			33_069_ha_neu.jpg	0	196	AOI_35	60	1037
702	32049	870	384			33_069_ha_neu.jpg	0	196	AOI_35	60	1037
703	32091	869	374			33_069_ha_neu.jpg	0	196	AOI_35	60	1037
704	32138	861	376			33_069_ha_neu.jpg	0	196	AOI_35	60	1037
705	32186	865	356			33_069_ha_neu.jpg	0	196	AOI_35	60	1037
706	32230	868	346			33_069_ha_neu.jpg	0	196	AOI_35	60	1037
707	32267	868	346			33_069_ha_neu.jpg	0	196	AOI_35	60	1037
708	32307	855	358			33_069_ha_neu.jpg	0	196	AOI_35	60	1037
709	32352	842	440			33_069_ha_neu.jpg	0	196	AOI_35	60	1037
710	32400	842	420			33_069_ha_neu.jpg	0	196	AOI_35	60	1037
711	32448	878	408			33_069_ha_neu.jpg	0	196	AOI_35	60	1037
712	32494	855	422			33_069_ha_neu.jpg	0	196	AOI_35	60	1037
713	32535	843	439			33_069_ha_neu.jpg	0	196	AOI_35	60	1037
714	32578	845	364			33_069_ha_neu.jpg	0	196	AOI_35	60	1037
715	32623	833	355			33_069_ha_neu.jpg	0	196	AOI_35	60	1037
716	32671	826	347			33_069_ha_neu.jpg	0	196	AOI_35	60	1037
717	32713	849	335			33_069_ha_neu.jpg	0	196	AOI_35	60	1037
718	32756	849	335			33_069_ha_neu.jpg	0	196	AOI_35	60	1037
719	32793	606	369			33_069_ha_neu.jpg	0	195	AOI_36	61	857
720	32837	431	421			33_069_ha_neu.jpg	0	195	AOI_36	61	857
721	32885	413	394			33_069_ha_neu.jpg	0	195	AOI_36	61	857
722	32938	416	405			33_069_ha_neu.jpg	0	195	AOI_36	61	857
723	32982	416	410			33_069_ha_neu.jpg	0	195	AOI_36	61	857
724	33032	428	428			33_069_ha_neu.jpg	0	195	AOI_36	61	857
725	33094	418	429			33_069_ha_neu.jpg	0	195	AOI_36	61	857
726	33144	438	435			33_069_ha_neu.jpg	0	195	AOI_36	61	857
727	33192	429	426			33_069_ha_neu.jpg	0	195	AOI_36	61	857
728	33241	431	438			33_069_ha_neu.jpg	0	195	AOI_36	61	857
729	33297	428	436			33_069_ha_neu.jpg	0	195	AOI_36	61	857
730	33345	407	432			33_069_ha_neu.jpg	0	195	AOI_36	61	857
731	33393	430	433			33_069_ha_neu.jpg	0	195	AOI_36	61	857
732	33440	417	435			33_069_ha_neu.jpg	0	195	AOI_36	61	857
733	33490	428	444			33_069_ha_neu.jpg	0	195	AOI_36	61	857
734	33538	427	448			33_069_ha_neu.jpg	0	195	AOI_36	61	857
735	33650	0	0			33_069_ha_neu.jpg	0	195	AOI_36
736	33775	0	0			33_069_ha_neu.jpg	0	195	AOI_36
737	33861	0	0			33_069_ha_neu.jpg	0	195	AOI_36
738	33923	0	0			33_069_ha_neu.jpg	0	195	AOI_36
	34031			ImageEnd	16
739	34066	0	0			No media	0	0	Content
	34081			ImageStart	8
740	34121	0	0			Fix.jpg	0	0	Content
741	34241	0	0			Fix.jpg	0	0	Content
742	34274	0	0			Fix.jpg	0	0	Content
743	34307	0	0			Fix.jpg	0	0	Content
744	34352	0	0			Fix.jpg	0	0	Content
745	34404	0	0			Fix.jpg	0	0	Content
746	34459	0	0			Fix.jpg	0	0	Content
747	34511	649	350			Fix.jpg	0	0	Content	62	439
748	34551	643	335			Fix.jpg	0	0	Content	62	439
749	34591	0	0			Fix.jpg	0	0	Content	62	439
	34592			ImageEnd	16
750	34650	656	363			No media	0	0	Content	62	439
	34675			ImageStart	8
751	34675	656	363			138_163_fe_neu.jpg	0	92	AOI_22	62	439
752	34719	654	333			138_163_fe_neu.jpg	0	92	AOI_22	62	439
753	34762	654	333			138_163_fe_neu.jpg	0	92	AOI_22	62	439
754	34802	646	345			138_163_fe_neu.jpg	0	92	AOI_22	62	439
755	34849	659	365			138_163_fe_neu.jpg	0	92	AOI_22	62	439
756	34896	669	346			138_163_fe_neu.jpg	0	92	AOI_22	62	439
757	34949	823	346			138_163_fe_neu.jpg	0	91	AOI_23	63	373
758	34990	814	347			138_163_fe_neu.jpg	0	91	AOI_23	63	373
759	35031	820	336			138_163_fe_neu.jpg	0	91	AOI_23	63	373
760	35076	832	357			138_163_fe_neu.jpg	0	91	AOI_23	63	373
761	35125	839	373			138_163_fe_neu.jpg	0	91	AOI_23	63	373
762	35171	844	383			138_163_fe_neu.jpg	0	91	AOI_23	63	373
763	35218	844	372			138_163_fe_neu.jpg	0	91	AOI_23	63	373
764	35269	841	386			138_163_fe_neu.jpg	0	91	AOI_23	63	373
765	35322	777	399			138_163_fe_neu.jpg	0	92	AOI_22	64	535
766	35367	434	351			138_163_fe_neu.jpg	0	92	AOI_22	64	535
767	35418	438	371			138_163_fe_neu.jpg	0	92	AOI_22	64	535
768	35459	431	356			138_163_fe_neu.jpg	0	92	AOI_22	64	535
769	35499	442	353			138_163_fe_neu.jpg	0	92	AOI_22	64	535
770	35543	420	335			138_163_fe_neu.jpg	0	92	AOI_22	64	535
771	35592	424	371			138_163_fe_neu.jpg	0	92	AOI_22	64	535
772	35639	441	366			138_163_fe_neu.jpg	0	92	AOI_22	64	535
773	35680	439	406			138_163_fe_neu.jpg	0	92	AOI_22	64	535
774	35718	422	416			138_163_fe_neu.jpg	0	92	AOI_22	64	535
775	35762	428	399			138_163_fe_neu.jpg	0	92	AOI_22	64	535
776	35809	412	383			138_163_fe_neu.jpg	0	92	AOI_22	64	535
777	35857	437	308			138_163_fe_neu.jpg	0	92	AOI_22	65	760
778	35898	432	307			138_163_fe_neu.jpg	0	92	AOI_22	65	760
779	35940	430	314			138_163_fe_neu.jpg	0	92	AOI_22	65	760
780	35985	423	316			138_163_fe_neu.jpg	0	92	AOI_22	65	760
781	36032	405	320			138_163_fe_neu.jpg	0	92	AOI_22	65	760
782	36073	419	305			138_163_fe_neu.jpg	0	92	AOI_22	65	760
783	36118	0	0			138_163_fe_neu.jpg	0	92	AOI_22	65	760
784	36161	432	375			138_163_fe_neu.jpg	0	92	AOI_22	65	760
785	36199	403	319			138_163_fe_neu.jpg	0	92	AOI_22	65	760
786	36247	403	319			138_163_fe_neu.jpg	0	92	AOI_22	65	760
787	36287	435	300			138_163_fe_neu.jpg	0	92	AOI_22	65	760
788	36336	439	302			138_163_fe_neu.jpg	0	92	AOI_22	65	760
789	36383	434	307			138_163_fe_neu.jpg	0	92	AOI_22	65	760
790	36440	447	310			138_163_fe_neu.jpg	0	92	AOI_22	65	760
791	36484	452	306			138_163_fe_neu.jpg	0	92	AOI_22	65	760
792	36523	443	283			138_163_fe_neu.jpg	0	92	AOI_22	65	760
793	36568	433	347			138_163_fe_neu.jpg	0	92	AOI_22	65	760
794	36617	0	0			138_163_fe_neu.jpg	0	92	AOI_22
795	36676	0	0			138_163_fe_neu.jpg	0	92	AOI_22
796	36714	0	0			138_163_fe_neu.jpg	0	92	AOI_22
797	36756	0	0			138_163_fe_neu.jpg	0	92	AOI_22
798	36803	0	0			138_163_fe_neu.jpg	0	92	AOI_22
799	36844	0	0			138_163_fe_neu.jpg	0	92	AOI_22
800	36883	0	0			138_163_fe_neu.jpg	0	92	AOI_22
801	36916	0	0			138_163_fe_neu.jpg	0	92	AOI_22
802	36964	461	445			138_163_fe_neu.jpg	0	92	AOI_22	66	142
803	37015	475	467			138_163_fe_neu.jpg	0	92	AOI_22	66	142
804	37066	466	484			138_163_fe_neu.jpg	0	92	AOI_22	66	142
805	37106	0	0			138_163_fe_neu.jpg	0	92	AOI_22
806	37152	0	0			138_163_fe_neu.jpg	0	92	AOI_22
807	37193	0	0			138_163_fe_neu.jpg	0	92	AOI_22
808	37242	0	0			138_163_fe_neu.jpg	0	92	AOI_22
809	37297	0	0			138_163_fe_neu.jpg	0	92	AOI_22
810	37338	711	373			138_163_fe_neu.jpg	0	91	AOI_23	67	637
811	37379	836	373			138_163_fe_neu.jpg	0	91	AOI_23	67	637
812	37416	0	0			138_163_fe_neu.jpg	0	91	AOI_23	67	637
813	37456	844	351			138_163_fe_neu.jpg	0	91	AOI_23	67	637
814	37485	844	351			138_163_fe_neu.jpg	0	91	AOI_23	67	637
815	37543	841	383			138_163_fe_neu.jpg	0	91	AOI_23	67	637
816	37587	837	377			138_163_fe_neu.jpg	0	91	AOI_23	67	637
817	37632	855	411			138_163_fe_neu.jpg	0	91	AOI_23	67	637
	37669			ImageEnd	16
818	37683	854	405			No media	0	0	Content	67	637
	37709			ImageStart	8
819	37734	862	396			Fix.jpg	0	0	Content	67	637
820	37782	862	387			Fix.jpg	0	0	Content	67	637
821	37830	851	313			Fix.jpg	0	0	Content	67	637
822	37877	840	341			Fix.jpg	0	0	Content	67	637
823	37922	834	317			Fix.jpg	0	0	Content	67	637
824	37975	842	325			Fix.jpg	0	0	Content	68	641
825	38017	662	346			Fix.jpg	0	0	Content	68	641
826	38060	666	335			Fix.jpg	0	0	Content	68	641
827	38109	663	351			Fix.jpg	0	0	Content	68	641
828	38151	673	346			Fix.jpg	0	0	Content	68	641
829	38191	670	340			Fix.jpg	0	0	Content	68	641
	38211			ImageEnd	16
830	38237	666	343			No media	0	0	Content	68	641
831	38283	672	344			No media	0	0	Content	68	641
	38303			ImageStart	8
832	38331	669	333			74_115_an_ha.jpg	0	285	AOI_49	68	641
833	38373	666	350			74_115_an_ha.jpg	0	285	AOI_49	68	641
834	38421	658	348			74_115_an_ha.jpg	0	285	AOI_49	68	641
835	38469	663	341			74_115_an_ha.jpg	0	285	AOI_49	68	641
836	38520	665	337			74_115_an_ha.jpg	0	285	AOI_49	68	641
837	38566	667	350			74_115_an_ha.jpg	0	285	AOI_49	68	641
838	38616	816	372			74_115_an_ha.jpg	0	286	AOI_52	69	310
839	38665	796	370			74_115_an_ha.jpg	0	286	AOI_52	69	310
840	38711	779	372			74_115_an_ha.jpg	0	286	AOI_52	69	310
841	38751	0	0			74_115_an_ha.jpg	0	286	AOI_52	69	310
842	38803	854	408			74_115_an_ha.jpg	0	286	AOI_52	69	310
843	38840	837	411			74_115_an_ha.jpg	0	286	AOI_52	69	310
844	38888	837	411			74_115_an_ha.jpg	0	286	AOI_52	69	310
845	38926	716	422			74_115_an_ha.jpg	0	285	AOI_49	70	450
846	38971	446	428			74_115_an_ha.jpg	0	285	AOI_49	70	450
847	39022	449	424			74_115_an_ha.jpg	0	285	AOI_49	70	450
848	39069	423	409			74_115_an_ha.jpg	0	285	AOI_49	70	450
849	39118	432	415			74_115_an_ha.jpg	0	285	AOI_49	70	450
850	39162	448	429			74_115_an_ha.jpg	0	285	AOI_49	70	450
851	39202	458	430			74_115_an_ha.jpg	0	285	AOI_49	70	450
852	39250	431	385			74_115_an_ha.jpg	0	285	AOI_49	70	450
853	39292	431	385			74_115_an_ha.jpg	0	285	AOI_49	70	450
854	39333	421	384			74_115_an_ha.jpg	0	285	AOI_49	70	450
855	39376	434	391			74_115_an_ha.jpg	0	285	AOI_49	71	1008
856	39429	431	339			74_115_an_ha.jpg	0	285	AOI_49	71	1008
857	39477	442	328			74_115_an_ha.jpg	0	285	AOI_49	71	1008
858	39524	427	346			74_115_an_ha.jpg	0	285	AOI_49	71	1008
859	39568	435	324			74_115_an_ha.jpg	0	285	AOI_49	71	1008
860	39616	435	334			74_115_an_ha.jpg	0	285	AOI_49	71	1008
861	39670	430	327			74_115_an_ha.jpg	0	285	AOI_49	71	1008
862	39719	434	342			74_115_an_ha.jpg	0	285	AOI_49	71	1008
863	39765	410	316			74_115_an_ha.jpg	0	285	AOI_49	71	1008
864	39812	379	322			74_115_an_ha.jpg	0	285	AOI_49	71	1008
865	39866	413	337			74_115_an_ha.jpg	0	285	AOI_49	71	1008
866	39914	428	353			74_115_an_ha.jpg	0	285	AOI_49	71	1008
867	39966	421	333			74_115_an_ha.jpg	0	285	AOI_49	71	1008
868	40007	414	327			74_115_an_ha.jpg	0	285	AOI_49	71	1008
869	40048	415	330			74_115_an_ha.jpg	0	285	AOI_49	71	1008
870	40095	394	330			74_115_an_ha.jpg	0	285	AOI_49	71	1008
871	40144	447	305			74_115_an_ha.jpg	0	285	AOI_49	71	1008
872	40192	483	335			74_115_an_ha.jpg	0	285	AOI_49	71	1008
873	40247	473	327			74_115_an_ha.jpg	0	285	AOI_49	71	1008
874	40291	459	324			74_115_an_ha.jpg	0	285	AOI_49	71	1008
875	40334	461	358			74_115_an_ha.jpg	0	285	AOI_49	71	1008
876	40384	0	0			74_115_an_ha.jpg	0	285	AOI_49
877	40433	0	0			74_115_an_ha.jpg	0	285	AOI_49
878	40473	0	0			74_115_an_ha.jpg	0	285	AOI_49
879	40522	0	0			74_115_an_ha.jpg	0	285	AOI_49
880	40575	0	0			74_115_an_ha.jpg	0	285	AOI_49
881	40633	420	438			74_115_an_ha.jpg	0	285	AOI_49	72	729
882	40686	420	437			74_115_an_ha.jpg	0	285	AOI_49	72	729
883	40719	429	429			74_115_an_ha.jpg	0	285	AOI_49	72	729
884	40772	450	482			74_115_an_ha.jpg	0	285	AOI_49	72	729
885	40817	414	473			74_115_an_ha.jpg	0	285	AOI_49	72	729
886	40861	415	481			74_115_an_ha.jpg	0	285	AOI_49	72	729
887	40907	409	467			74_115_an_ha.jpg	0	285	AOI_49	72	729
888	40951	413	465			74_115_an_ha.jpg	0	285	AOI_49	72	729
889	41000	405	480			74_115_an_ha.jpg	0	285	AOI_49	72	729
890	41047	409	437			74_115_an_ha.jpg	0	285	AOI_49	72	729
891	41094	411	413			74_115_an_ha.jpg	0	285	AOI_49	72	729
892	41143	431	405			74_115_an_ha.jpg	0	285	AOI_49	72	729
893	41191	426	383			74_115_an_ha.jpg	0	285	AOI_49	72	729
894	41238	422	407			74_115_an_ha.jpg	0	285	AOI_49	72	729
895	41279	422	417			74_115_an_ha.jpg	0	285	AOI_49	72	729
	41284			ImageEnd	16
896	41316	619	402			No media	0	0	Content	72	729
	41334			ImageStart	8
897	41363	619	402			Fix.jpg	0	0	Content	73	272
898	41398	787	396			Fix.jpg	0	0	Content	73	272
899	41441	810	403			Fix.jpg	0	0	Content	73	272
900	41492	837	411			Fix.jpg	0	0	Content	73	272
901	41539	833	412			Fix.jpg	0	0	Content	73	272
902	41588	845	404			Fix.jpg	0	0	Content	73	272
903	41635	748	349			Fix.jpg	0	0	Content	74	511
904	41684	660	347			Fix.jpg	0	0	Content	74	511
905	41738	652	364			Fix.jpg	0	0	Content	74	511
906	41782	652	364			Fix.jpg	0	0	Content	74	511
	41818			ImageEnd	16
907	41821	649	354			No media	0	0	Content	74	511
908	41866	659	354			No media	0	0	Content	74	511
	41906			ImageStart	8
909	41916	656	358			93_140_ha_neu.jpg	0	327	AOI_56	74	511
910	41963	644	369			93_140_ha_neu.jpg	0	327	AOI_56	74	511
911	42010	634	358			93_140_ha_neu.jpg	0	327	AOI_56	74	511
912	42057	657	359			93_140_ha_neu.jpg	0	327	AOI_56	74	511
913	42098	644	369			93_140_ha_neu.jpg	0	327	AOI_56	74	511
914	42145	585	385			93_140_ha_neu.jpg	0	327	AOI_56	75	482
915	42191	493	390			93_140_ha_neu.jpg	0	327	AOI_56	75	482
916	42239	509	429			93_140_ha_neu.jpg	0	327	AOI_56	75	482
917	42286	486	408			93_140_ha_neu.jpg	0	327	AOI_56	75	482
918	42325	498	398			93_140_ha_neu.jpg	0	327	AOI_56	75	482
919	42368	0	0			93_140_ha_neu.jpg	0	327	AOI_56	75	482
920	42415	514	386			93_140_ha_neu.jpg	0	327	AOI_56	75	482
921	42453	514	386			93_140_ha_neu.jpg	0	327	AOI_56	75	482
922	42498	467	391			93_140_ha_neu.jpg	0	327	AOI_56	75	482
923	42539	447	389			93_140_ha_neu.jpg	0	327	AOI_56	75	482
924	42583	464	371			93_140_ha_neu.jpg	0	327	AOI_56	75	482
925	42627	759	392			93_140_ha_neu.jpg	0	328	AOI_55	76	470
926	42677	0	0			93_140_ha_neu.jpg	0	328	AOI_55	76	470
927	42723	829	380			93_140_ha_neu.jpg	0	328	AOI_55	76	470
928	42768	821	374			93_140_ha_neu.jpg	0	328	AOI_55	76	470
929	42811	864	405			93_140_ha_neu.jpg	0	328	AOI_55	76	470
930	42854	860	413			93_140_ha_neu.jpg	0	328	AOI_55	76	470
931	42901	864	433			93_140_ha_neu.jpg	0	328	AOI_55	76	470
932	42949	869	423			93_140_ha_neu.jpg	0	328	AOI_55	76	470
933	42996	881	429			93_140_ha_neu.jpg	0	328	AOI_55	76	470
934	43043	864	436			93_140_ha_neu.jpg	0	328	AOI_55	76	470
935	43098	858	334			93_140_ha_neu.jpg	0	328	AOI_55	77	294
936	43143	849	318			93_140_ha_neu.jpg	0	328	AOI_55	77	294
937	43189	842	332			93_140_ha_neu.jpg	0	328	AOI_55	77	294
938	43235	810	328			93_140_ha_neu.jpg	0	328	AOI_55	77	294
939	43294	859	322			93_140_ha_neu.jpg	0	328	AOI_55	77	294
940	43349	844	334			93_140_ha_neu.jpg	0	328	AOI_55	77	294
941	43391	888	333			93_140_ha_neu.jpg	0	328	AOI_55	78	412
942	43434	890	308			93_140_ha_neu.jpg	0	328	AOI_55	78	412
943	43473	883	300			93_140_ha_neu.jpg	0	328	AOI_55	78	412
944	43517	915	305			93_140_ha_neu.jpg	0	328	AOI_55	78	412
945	43560	910	316			93_140_ha_neu.jpg	0	328	AOI_55	78	412
946	43607	906	305			93_140_ha_neu.jpg	0	328	AOI_55	78	412
947	43654	904	270			93_140_ha_neu.jpg	0	328	AOI_55	78	412
948	43701	920	285			93_140_ha_neu.jpg	0	328	AOI_55	78	412
949	43759	911	268			93_140_ha_neu.jpg	0	328	AOI_55	78	412
950	43803	504	305			93_140_ha_neu.jpg	0	327	AOI_56	79	416
951	43842	504	307			93_140_ha_neu.jpg	0	327	AOI_56	79	416
952	43889	501	299			93_140_ha_neu.jpg	0	327	AOI_56	79	416
953	43937	497	305			93_140_ha_neu.jpg	0	327	AOI_56	79	416
954	43985	492	373			93_140_ha_neu.jpg	0	327	AOI_56	79	416
955	44031	488	385			93_140_ha_neu.jpg	0	327	AOI_56	79	416
956	44079	501	389			93_140_ha_neu.jpg	0	327	AOI_56	79	416
957	44125	488	384			93_140_ha_neu.jpg	0	327	AOI_56	79	416
958	44173	494	389			93_140_ha_neu.jpg	0	327	AOI_56	79	416
959	44219	0	0			93_140_ha_neu.jpg	0	327	AOI_56
960	44267	0	0			93_140_ha_neu.jpg	0	327	AOI_56
961	44308	0	0			93_140_ha_neu.jpg	0	327	AOI_56
962	44356	0	0			93_140_ha_neu.jpg	0	327	AOI_56
963	44409	0	0			93_140_ha_neu.jpg	0	327	AOI_56
964	44480	0	0			93_140_ha_neu.jpg	0	327	AOI_56
965	44555	0	0			93_140_ha_neu.jpg	0	327	AOI_56
966	44588	0	0			93_140_ha_neu.jpg	0	327	AOI_56
967	44613	887	431			93_140_ha_neu.jpg	0	328	AOI_55	80	648
968	44647	889	444			93_140_ha_neu.jpg	0	328	AOI_55	80	648
969	44692	830	91			93_140_ha_neu.jpg	0	328	AOI_55	80	648
970	44735	894	441			93_140_ha_neu.jpg	0	328	AOI_55	80	648
971	44779	892	441			93_140_ha_neu.jpg	0	328	AOI_55	80	648
972	44828	916	459			93_140_ha_neu.jpg	0	328	AOI_55	80	648
973	44874	908	447			93_140_ha_neu.jpg	0	328	AOI_55	80	648
	44905			ImageEnd	16
974	44922	904	452			No media	0	0	Content	80	648
	44954			ImageStart	8
975	44982	911	447			Fix.jpg	0	0	Content	80	648
976	45026	926	450			Fix.jpg	0	0	Content	80	648
977	45066	912	453			Fix.jpg	0	0	Content	80	648
978	45127	910	495			Fix.jpg	0	0	Content	80	648
979	45176	915	496			Fix.jpg	0	0	Content	80	648
980	45218	914	494			Fix.jpg	0	0	Content	80	648
981	45261	716	390			Fix.jpg	0	0	Content	81	522
982	45309	726	385			Fix.jpg	0	0	Content	81	522
983	45355	718	384			Fix.jpg	0	0	Content	81	522
984	45402	730	379			Fix.jpg	0	0	Content	81	522
985	45448	714	374			Fix.jpg	0	0	Content	81	522
	45449			ImageEnd	16
986	45509	719	377			No media	0	0	Content	81	522
	45526			ImageStart	8
987	45551	714	373			76_115_fe_an.jpg	0	290	AOI_49	81	522
988	45591	718	376			76_115_fe_an.jpg	0	290	AOI_49	81	522
989	45651	719	370			76_115_fe_an.jpg	0	290	AOI_49	81	522
990	45697	719	383			76_115_fe_an.jpg	0	290	AOI_49	81	522
991	45736	724	383			76_115_fe_an.jpg	0	290	AOI_49	81	522
992	45783	860	390			76_115_fe_an.jpg	0	290	AOI_49	82	290
993	45831	881	400			76_115_fe_an.jpg	0	290	AOI_49	82	290
994	45893	870	386			76_115_fe_an.jpg	0	290	AOI_49	82	290
995	45935	876	393			76_115_fe_an.jpg	0	290	AOI_49	82	290
996	45976	875	396			76_115_fe_an.jpg	0	290	AOI_49	82	290
997	46022	872	391			76_115_fe_an.jpg	0	290	AOI_49	82	290
998	46073	496	383			76_115_fe_an.jpg	0	289	AOI_50	83	335
999	46132	491	400			76_115_fe_an.jpg	0	289	AOI_50	83	335
1000	46174	501	396			76_115_fe_an.jpg	0	289	AOI_50	83	335
1001	46215	496	397			76_115_fe_an.jpg	0	289	AOI_50	83	335
1002	46263	472	360			76_115_fe_an.jpg	0	289	AOI_50	83	335
1003	46312	462	358			76_115_fe_an.jpg	0	289	AOI_50	83	335
1004	46361	478	359			76_115_fe_an.jpg	0	289	AOI_50	83	335
1005	46408	473	361			76_115_fe_an.jpg	0	289	AOI_50	84	846
1006	46457	500	332			76_115_fe_an.jpg	0	289	AOI_50	84	846
1007	46504	503	338			76_115_fe_an.jpg	0	289	AOI_50	84	846
1008	46553	501	340			76_115_fe_an.jpg	0	289	AOI_50	84	846
1009	46599	511	337			76_115_fe_an.jpg	0	289	AOI_50	84	846
1010	46648	524	333			76_115_fe_an.jpg	0	289	AOI_50	84	846
1011	46695	500	341			76_115_fe_an.jpg	0	289	AOI_50	84	846
1012	46759	512	327			76_115_fe_an.jpg	0	289	AOI_50	84	846
1013	46804	504	334			76_115_fe_an.jpg	0	289	AOI_50	84	846
1014	46846	493	331			76_115_fe_an.jpg	0	289	AOI_50	84	846
1015	46893	480	333			76_115_fe_an.jpg	0	289	AOI_50	84	846
1016	46943	492	333			76_115_fe_an.jpg	0	289	AOI_50	84	846
1017	46991	519	343			76_115_fe_an.jpg	0	289	AOI_50	84	846
1018	47054	521	344			76_115_fe_an.jpg	0	289	AOI_50	84	846
1019	47098	521	336			76_115_fe_an.jpg	0	289	AOI_50	84	846
1020	47150	479	433			76_115_fe_an.jpg	0	289	AOI_50	84	846
1021	47208	467	468			76_115_fe_an.jpg	0	289	AOI_50	84	846
1022	47254	0	0			76_115_fe_an.jpg	0	289	AOI_50
1023	47294	0	0			76_115_fe_an.jpg	0	289	AOI_50
1024	47331	0	0			76_115_fe_an.jpg	0	289	AOI_50
1025	47379	0	0			76_115_fe_an.jpg	0	289	AOI_50
1026	47430	0	0			76_115_fe_an.jpg	0	289	AOI_50
1027	47485	0	0			76_115_fe_an.jpg	0	289	AOI_50
1028	47537	500	481			76_115_fe_an.jpg	0	289	AOI_50	85	285
1029	47580	486	555			76_115_fe_an.jpg	0	289	AOI_50	85	285
1030	47620	0	0			76_115_fe_an.jpg	0	289	AOI_50	85	285
1031	47677	486	560			76_115_fe_an.jpg	0	289	AOI_50	85	285
1032	47706	486	560			76_115_fe_an.jpg	0	289	AOI_50	85	285
1033	47761	479	562			76_115_fe_an.jpg	0	289	AOI_50	85	285
1034	47822	867	502			76_115_fe_an.jpg	0	290	AOI_49	86	564
1035	47861	885	505			76_115_fe_an.jpg	0	290	AOI_49	86	564
1036	47910	881	511			76_115_fe_an.jpg	0	290	AOI_49	86	564
1037	47959	870	506			76_115_fe_an.jpg	0	290	AOI_49	86	564
1038	48009	873	497			76_115_fe_an.jpg	0	290	AOI_49	86	564
1039	48062	883	464			76_115_fe_an.jpg	0	290	AOI_49	86	564
1040	48106	886	473			76_115_fe_an.jpg	0	290	AOI_49	86	564
1041	48145	888	475			76_115_fe_an.jpg	0	290	AOI_49	86	564
1042	48207	891	473			76_115_fe_an.jpg	0	290	AOI_49	86	564
1043	48250	882	465			76_115_fe_an.jpg	0	290	AOI_49	86	564
1044	48290	890	472			76_115_fe_an.jpg	0	290	AOI_49	86	564
1045	48337	880	468			76_115_fe_an.jpg	0	290	AOI_49	86	564
1046	48386	879	382			76_115_fe_an.jpg	0	290	AOI_49	87	479
1047	48430	873	344			76_115_fe_an.jpg	0	290	AOI_49	87	479
1048	48476	887	347			76_115_fe_an.jpg	0	290	AOI_49	87	479
	48508			ImageEnd	16
1049	48521	886	343			No media	0	0	Content	87	479
	48546			ImageStart	8
1050	48569	885	340			Fix.jpg	0	0	Content	87	479
1051	48628	870	338			Fix.jpg	0	0	Content	87	479
1052	48671	884	345			Fix.jpg	0	0	Content	87	479
1053	48710	873	345			Fix.jpg	0	0	Content	87	479
1054	48758	882	331			Fix.jpg	0	0	Content	87	479
1055	48818	881	349			Fix.jpg	0	0	Content	87	479
1056	48864	703	358			Fix.jpg	0	0	Content	88	509
1057	48920	704	357			Fix.jpg	0	0	Content	88	509
1058	48962	693	363			Fix.jpg	0	0	Content	88	509
1059	49001	701	356			Fix.jpg	0	0	Content	88	509
1060	49048	697	359			Fix.jpg	0	0	Content	88	509
	49053			ImageEnd	16
1061	49094	697	347			No media	0	0	Content	88	509
	49119			ImageStart	8
1062	49139	696	362			58_098_neu_an.jpg	0	250	AOI_41	88	509
1063	49199	698	358			58_098_neu_an.jpg	0	250	AOI_41	88	509
1064	49241	696	368			58_098_neu_an.jpg	0	250	AOI_41	88	509
1065	49280	706	358			58_098_neu_an.jpg	0	250	AOI_41	88	509
1066	49326	696	358			58_098_neu_an.jpg	0	250	AOI_41	88	509
1067	49374	792	390			58_098_neu_an.jpg	0	250	AOI_41	89	413
1068	49420	887	406			58_098_neu_an.jpg	0	250	AOI_41	89	413
1069	49465	888	414			58_098_neu_an.jpg	0	250	AOI_41	89	413
1070	49513	883	415			58_098_neu_an.jpg	0	250	AOI_41	89	413
1071	49558	904	461			58_098_neu_an.jpg	0	250	AOI_41	89	413
1072	49606	901	475			58_098_neu_an.jpg	0	250	AOI_41	89	413
1073	49651	892	477			58_098_neu_an.jpg	0	250	AOI_41	89	413
1074	49697	890	474			58_098_neu_an.jpg	0	250	AOI_41	89	413
1075	49741	573	435			58_098_neu_an.jpg	0	250	AOI_41	89	413
1076	49787	0	0			58_098_neu_an.jpg	0	249	AOI_43
1077	49830	0	0			58_098_neu_an.jpg	0	249	AOI_43
1078	49869	0	0			58_098_neu_an.jpg	0	249	AOI_43
1079	49938	0	0			58_098_neu_an.jpg	0	249	AOI_43
1080	49995	0	0			58_098_neu_an.jpg	0	249	AOI_43
1081	50040	0	0			58_098_neu_an.jpg	0	249	AOI_43
1082	50085	401	382			58_098_neu_an.jpg	0	249	AOI_43	90	342
1083	50117	401	382			58_098_neu_an.jpg	0	249	AOI_43	90	342
1084	50157	428	357			58_098_neu_an.jpg	0	249	AOI_43	90	342
1085	50197	428	357			58_098_neu_an.jpg	0	249	AOI_43	90	342
1086	50239	437	364			58_098_neu_an.jpg	0	249	AOI_43	90	342
1087	50286	420	353			58_098_neu_an.jpg	0	249	AOI_43	90	342
1088	50336	0	0			58_098_neu_an.jpg	0	249	AOI_43	90	342
1089	50387	0	0			58_098_neu_an.jpg	0	249	AOI_43	90	342
1090	50427	432	385			58_098_neu_an.jpg	0	249	AOI_43	91	686
1091	50476	432	385			58_098_neu_an.jpg	0	249	AOI_43	91	686
1092	50508	0	0			58_098_neu_an.jpg	0	249	AOI_43	91	686
1093	50558	417	408			58_098_neu_an.jpg	0	249	AOI_43	91	686
1094	50583	417	408			58_098_neu_an.jpg	0	249	AOI_43	91	686
1095	50631	415	393			58_098_neu_an.jpg	0	249	AOI_43	91	686
1096	50684	426	396			58_098_neu_an.jpg	0	249	AOI_43	91	686
1097	50727	442	422			58_098_neu_an.jpg	0	249	AOI_43	91	686
1098	50768	410	422			58_098_neu_an.jpg	0	249	AOI_43	91	686
1099	50817	407	415			58_098_neu_an.jpg	0	249	AOI_43	91	686
1100	50867	394	389			58_098_neu_an.jpg	0	249	AOI_43	91	686
1101	50919	426	420			58_098_neu_an.jpg	0	249	AOI_43	91	686
1102	50961	417	423			58_098_neu_an.jpg	0	249	AOI_43	91	686
1103	51011	429	454			58_098_neu_an.jpg	0	249	AOI_43	91	686
1104	51058	431	427			58_098_neu_an.jpg	0	249	AOI_43	91	686
1105	51114	497	443			58_098_neu_an.jpg	0	249	AOI_43	92	490
1106	51157	534	460			58_098_neu_an.jpg	0	249	AOI_43	92	490
1107	51199	535	464			58_098_neu_an.jpg	0	249	AOI_43	92	490
1108	51242	535	464			58_098_neu_an.jpg	0	249	AOI_43	92	490
1109	51284	524	462			58_098_neu_an.jpg	0	249	AOI_43	92	490
1110	51333	529	499			58_098_neu_an.jpg	0	249	AOI_43	92	490
1111	51382	533	517			58_098_neu_an.jpg	0	249	AOI_43	92	490
1112	51427	522	501			58_098_neu_an.jpg	0	249	AOI_43	92	490
1113	51469	524	499			58_098_neu_an.jpg	0	249	AOI_43	92	490
1114	51515	518	501			58_098_neu_an.jpg	0	249	AOI_43	92	490
1115	51560	535	443			58_098_neu_an.jpg	0	249	AOI_43	92	490
1116	51604	535	443			58_098_neu_an.jpg	0	249	AOI_43	93	608
1117	51647	520	303			58_098_neu_an.jpg	0	249	AOI_43	93	608
1118	51691	522	294			58_098_neu_an.jpg	0	249	AOI_43	93	608
1119	51747	518	327			58_098_neu_an.jpg	0	249	AOI_43	93	608
1120	51794	522	298			58_098_neu_an.jpg	0	249	AOI_43	93	608
1121	51837	463	313			58_098_neu_an.jpg	0	249	AOI_43	93	608
1122	51875	450	313			58_098_neu_an.jpg	0	249	AOI_43	93	608
1123	51925	459	313			58_098_neu_an.jpg	0	249	AOI_43	93	608
1124	51973	450	321			58_098_neu_an.jpg	0	249	AOI_43	93	608
1125	52020	438	313			58_098_neu_an.jpg	0	249	AOI_43	93	608
1126	52065	462	318			58_098_neu_an.jpg	0	249	AOI_43	93	608
	52082			ImageEnd	16
	52102			ImageStart	8
1127	52112	489	311			Fix.jpg	0	0	Content	93	608
1128	52164	468	321			Fix.jpg	0	0	Content	93	608
1129	52212	584	325			Fix.jpg	0	0	Content	94	458
1130	52254	852	342			Fix.jpg	0	0	Content	94	458
1131	52295	856	348			Fix.jpg	0	0	Content	94	458
1132	52338	860	357			Fix.jpg	0	0	Content	94	458
1133	52387	857	357			Fix.jpg	0	0	Content	94	458
1134	52434	838	350			Fix.jpg	0	0	Content	94	458
1135	52480	632	332			Fix.jpg	0	0	Content	94	458
1136	52527	630	342			Fix.jpg	0	0	Content	94	458
1137	52579	619	333			Fix.jpg	0	0	Content	94	458
	52609			ImageEnd	16
1138	52626	638	363			No media	0	0	Content	94	458
1139	52670	0	0			No media	0	0	Content
1140	52714	0	0			No media	0	0	Content
1141	52753	0	0			No media	0	0	Content
1142	52792	0	0			No media	0	0	Content
1143	52837	0	0			No media	0	0	Content
1144	52886	0	0			No media	0	0	Content
	52941			ImageStart	8
1145	52943	0	0			99_144_an_neu.jpg	0	339	AOI_5
1146	53003	0	0			99_144_an_neu.jpg	0	339	AOI_5
1147	53036	0	0			99_144_an_neu.jpg	0	339	AOI_5
1148	53087	0	0			99_144_an_neu.jpg	0	339	AOI_5
1149	53130	0	0			99_144_an_neu.jpg	0	339	AOI_5
1150	53162	0	0			99_144_an_neu.jpg	0	339	AOI_5
1151	53201	0	0			99_144_an_neu.jpg	0	339	AOI_5
1152	53238	0	0			99_144_an_neu.jpg	0	339	AOI_5
1153	53275	0	0			99_144_an_neu.jpg	0	339	AOI_5
1154	53318	846	380			99_144_an_neu.jpg	0	340	AOI_7	95	253
1155	53360	0	0			99_144_an_neu.jpg	0	340	AOI_7	95	253
1156	53397	856	506			99_144_an_neu.jpg	0	340	AOI_7	95	253
1157	53434	856	506			99_144_an_neu.jpg	0	340	AOI_7	95	253
1158	53485	859	502			99_144_an_neu.jpg	0	340	AOI_7	95	253
1159	53528	854	494			99_144_an_neu.jpg	0	340	AOI_7	95	253
1160	53571	586	501			99_144_an_neu.jpg	0	339	AOI_5	96	597
1161	53627	566	515			99_144_an_neu.jpg	0	339	AOI_5	96	597
1162	53667	456	434			99_144_an_neu.jpg	0	339	AOI_5	96	597
1163	53707	503	446			99_144_an_neu.jpg	0	339	AOI_5	96	597
1164	53759	459	500			99_144_an_neu.jpg	0	339	AOI_5	96	597
1165	53813	456	516			99_144_an_neu.jpg	0	339	AOI_5	96	597
1166	53854	460	511			99_144_an_neu.jpg	0	339	AOI_5	96	597
1167	53894	464	510			99_144_an_neu.jpg	0	339	AOI_5	96	597
1168	53940	458	523			99_144_an_neu.jpg	0	339	AOI_5	96	597
1169	53986	473	408			99_144_an_neu.jpg	0	339	AOI_5	96	597
1170	54030	485	405			99_144_an_neu.jpg	0	339	AOI_5	96	597
1171	54076	482	411			99_144_an_neu.jpg	0	339	AOI_5	96	597
1172	54121	489	418			99_144_an_neu.jpg	0	339	AOI_5	96	597
1173	54169	841	385			99_144_an_neu.jpg	0	340	AOI_7	97	939
1174	54215	871	390			99_144_an_neu.jpg	0	340	AOI_7	97	939
1175	54305	888	400			99_144_an_neu.jpg	0	340	AOI_7	97	939
1176	54443	1268	367			99_144_an_neu.jpg	0	340	AOI_7	97	939
1177	54505	886	399			99_144_an_neu.jpg	0	340	AOI_7	97	939
1178	54587	916	427			99_144_an_neu.jpg	0	340	AOI_7	97	939
1179	54651	910	425			99_144_an_neu.jpg	0	340	AOI_7	97	939
1180	54708	917	436			99_144_an_neu.jpg	0	340	AOI_7	97	939
1181	54747	903	426			99_144_an_neu.jpg	0	340	AOI_7	97	939
1182	54910	873	313			99_144_an_neu.jpg	0	340	AOI_7	97	939
1183	54966	876	315			99_144_an_neu.jpg	0	340	AOI_7	97	939
1184	55107	0	0			99_144_an_neu.jpg	0	339	AOI_5
1185	55162	0	0			99_144_an_neu.jpg	0	339	AOI_5
1186	55218	0	0			99_144_an_neu.jpg	0	339	AOI_5
1187	55270	0	0			99_144_an_neu.jpg	0	339	AOI_5
1188	55323	0	0			99_144_an_neu.jpg	0	339	AOI_5
1189	55358	0	0			99_144_an_neu.jpg	0	339	AOI_5
1190	55392	505	395			99_144_an_neu.jpg	0	339	AOI_5	98	287
1191	55440	505	395			99_144_an_neu.jpg	0	339	AOI_5	98	287
1192	55496	531	281			99_144_an_neu.jpg	0	339	AOI_5	98	287
1193	55541	532	290			99_144_an_neu.jpg	0	339	AOI_5	98	287
1194	55585	531	275			99_144_an_neu.jpg	0	339	AOI_5	98	287
1195	55633	529	276			99_144_an_neu.jpg	0	339	AOI_5	98	287
1196	55679	750	278			99_144_an_neu.jpg	0	340	AOI_7	99	534
1197	55726	886	271			99_144_an_neu.jpg	0	340	AOI_7	99	534
1198	55772	888	275			99_144_an_neu.jpg	0	340	AOI_7	99	534
1199	55824	891	283			99_144_an_neu.jpg	0	340	AOI_7	99	534
1200	55874	880	282			99_144_an_neu.jpg	0	340	AOI_7	99	534
	55916			ImageEnd	16
1201	55923	905	261			No media	0	0	Content	99	534
1202	55970	906	258			No media	0	0	Content	99	534
	55971			ImageStart	8
1203	56019	903	254			Fix.jpg	0	0	Content	99	534
1204	56069	902	262			Fix.jpg	0	0	Content	99	534
1205	56120	883	254			Fix.jpg	0	0	Content	99	534
1206	56166	893	248			Fix.jpg	0	0	Content	99	534
1207	56213	903	254			Fix.jpg	0	0	Content	100	530
1208	56262	711	349			Fix.jpg	0	0	Content	100	530
1209	56311	716	345			Fix.jpg	0	0	Content	100	530
1210	56358	720	359			Fix.jpg	0	0	Content	100	530
1211	56406	713	351			Fix.jpg	0	0	Content	100	530
1212	56453	710	350			Fix.jpg	0	0	Content	100	530
	56462			ImageEnd	16
1213	56502	724	357			No media	0	0	Content	100	530
	56528			ImageStart	8
1214	56550	723	352			82_115_neu_an.jpg	0	304	AOI_49	100	530
1215	56598	716	349			82_115_neu_an.jpg	0	304	AOI_49	100	530
1216	56646	716	351			82_115_neu_an.jpg	0	304	AOI_49	100	530
1217	56694	720	350			82_115_neu_an.jpg	0	304	AOI_49	100	530
1218	56743	714	348			82_115_neu_an.jpg	0	304	AOI_49	101	291
1219	56791	745	350			82_115_neu_an.jpg	0	304	AOI_49	101	291
1220	56839	766	353			82_115_neu_an.jpg	0	304	AOI_49	101	291
1221	56887	773	363			82_115_neu_an.jpg	0	304	AOI_49	101	291
1222	56936	776	364			82_115_neu_an.jpg	0	304	AOI_49	101	291
1223	56985	770	352			82_115_neu_an.jpg	0	304	AOI_49	101	291
1224	57034	518	341			82_115_neu_an.jpg	0	303	AOI_51	102	640
1225	57073	519	345			82_115_neu_an.jpg	0	303	AOI_51	102	640
1226	57131	510	333			82_115_neu_an.jpg	0	303	AOI_51	102	640
1227	57182	470	358			82_115_neu_an.jpg	0	303	AOI_51	102	640
1228	57230	465	347			82_115_neu_an.jpg	0	303	AOI_51	102	640
1229	57281	465	346			82_115_neu_an.jpg	0	303	AOI_51	102	640
1230	57328	478	355			82_115_neu_an.jpg	0	303	AOI_51	102	640
1231	57376	468	353			82_115_neu_an.jpg	0	303	AOI_51	102	640
1232	57425	477	354			82_115_neu_an.jpg	0	303	AOI_51	102	640
1233	57476	515	413			82_115_neu_an.jpg	0	303	AOI_51	102	640
1234	57525	487	386			82_115_neu_an.jpg	0	303	AOI_51	102	640
1235	57575	490	387			82_115_neu_an.jpg	0	303	AOI_51	102	640
1236	57625	497	399			82_115_neu_an.jpg	0	303	AOI_51	102	640
1237	57674	746	391			82_115_neu_an.jpg	0	304	AOI_49	103	540
1238	57721	874	415			82_115_neu_an.jpg	0	304	AOI_49	103	540
1239	57771	882	438			82_115_neu_an.jpg	0	304	AOI_49	103	540
1240	57822	877	417			82_115_neu_an.jpg	0	304	AOI_49	103	540
1241	57871	875	419			82_115_neu_an.jpg	0	304	AOI_49	103	540
1242	57919	888	421			82_115_neu_an.jpg	0	304	AOI_49	103	540
1243	57968	876	428			82_115_neu_an.jpg	0	304	AOI_49	103	540
1244	58017	873	354			82_115_neu_an.jpg	0	304	AOI_49	103	540
1245	58068	862	341			82_115_neu_an.jpg	0	304	AOI_49	103	540
1246	58116	865	336			82_115_neu_an.jpg	0	304	AOI_49	103	540
1247	58165	870	334			82_115_neu_an.jpg	0	304	AOI_49	103	540
1248	58214	0	0			82_115_neu_an.jpg	0	303	AOI_51
1249	58257	0	0			82_115_neu_an.jpg	0	303	AOI_51
1250	58298	0	0			82_115_neu_an.jpg	0	303	AOI_51
1251	58348	0	0			82_115_neu_an.jpg	0	303	AOI_51
1252	58403	0	0			82_115_neu_an.jpg	0	303	AOI_51
1253	58458	0	0			82_115_neu_an.jpg	0	303	AOI_51
1254	58516	0	0			82_115_neu_an.jpg	0	303	AOI_51
1255	58549	488	377			82_115_neu_an.jpg	0	303	AOI_51	104	320
1256	58600	484	386			82_115_neu_an.jpg	0	303	AOI_51	104	320
1257	58646	469	377			82_115_neu_an.jpg	0	303	AOI_51	104	320
1258	58691	488	391			82_115_neu_an.jpg	0	303	AOI_51	104	320
1259	58732	488	391			82_115_neu_an.jpg	0	303	AOI_51	104	320
1260	58778	491	394			82_115_neu_an.jpg	0	303	AOI_51	104	320
1261	58823	480	399			82_115_neu_an.jpg	0	303	AOI_51	104	320
1262	58870	613	348			82_115_neu_an.jpg	0	304	AOI_49	105	329
1263	58916	756	305			82_115_neu_an.jpg	0	304	AOI_49	105	329
1264	58964	780	315			82_115_neu_an.jpg	0	304	AOI_49	105	329
1265	59011	769	310			82_115_neu_an.jpg	0	304	AOI_49	105	329
1266	59059	766	302			82_115_neu_an.jpg	0	304	AOI_49	105	329
1267	59104	768	317			82_115_neu_an.jpg	0	304	AOI_49	105	329
1268	59153	765	301			82_115_neu_an.jpg	0	304	AOI_49	105	329
1269	59199	699	274			82_115_neu_an.jpg	0	304	AOI_49	106	340
1270	59249	693	274			82_115_neu_an.jpg	0	304	AOI_49	106	340
1271	59296	697	277			82_115_neu_an.jpg	0	304	AOI_49	106	340
1272	59345	694	280			82_115_neu_an.jpg	0	304	AOI_49	106	340
1273	59393	694	272			82_115_neu_an.jpg	0	304	AOI_49	106	340
1274	59443	693	279			82_115_neu_an.jpg	0	304	AOI_49	106	340
1275	59490	695	280			82_115_neu_an.jpg	0	304	AOI_49	106	340
	59514			ImageEnd	16
1276	59539	591	310			No media	0	0	Content	107	289
	59551			ImageStart	8
1277	59585	503	332			Fix.jpg	0	0	Content	107	289
1278	59635	505	349			Fix.jpg	0	0	Content	107	289
1279	59683	495	337			Fix.jpg	0	0	Content	107	289
1280	59732	497	342			Fix.jpg	0	0	Content	107	289
1281	59779	492	335			Fix.jpg	0	0	Content	107	289
1282	59828	659	350			Fix.jpg	0	0	Content	108	485
1283	59874	653	354			Fix.jpg	0	0	Content	108	485
1284	59925	654	361			Fix.jpg	0	0	Content	108	485
1285	59976	656	359			Fix.jpg	0	0	Content	108	485
1286	60020	778	315			Fix.jpg	0	0	Content	108	485
	60043			ImageEnd	16
	60059			ImageStart	8
1287	60081	756	308			13_061_an_fe.jpg	0	73	AOI_18	108	485
1288	60125	771	323			13_061_an_fe.jpg	0	73	AOI_18	108	485
1289	60168	775	322			13_061_an_fe.jpg	0	73	AOI_18	108	485
1290	60231	770	318			13_061_an_fe.jpg	0	73	AOI_18	108	485
1291	60270	773	337			13_061_an_fe.jpg	0	73	AOI_18	108	485
1292	60313	833	332			13_061_an_fe.jpg	0	73	AOI_18	109	399
1293	60375	846	346			13_061_an_fe.jpg	0	73	AOI_18	109	399
1294	60428	838	322			13_061_an_fe.jpg	0	73	AOI_18	109	399
1295	60465	835	323			13_061_an_fe.jpg	0	73	AOI_18	109	399
1296	60514	840	345			13_061_an_fe.jpg	0	73	AOI_18	109	399
1297	60567	838	335			13_061_an_fe.jpg	0	73	AOI_18	109	399
1298	60619	842	353			13_061_an_fe.jpg	0	73	AOI_18	109	399
1299	60666	794	436			13_061_an_fe.jpg	0	73	AOI_18	109	399
1300	60712	542	446			13_061_an_fe.jpg	0	74	AOI_17	110	381
1301	60757	528	435			13_061_an_fe.jpg	0	74	AOI_17	110	381
1302	60807	520	433			13_061_an_fe.jpg	0	74	AOI_17	110	381
1303	60853	451	459			13_061_an_fe.jpg	0	74	AOI_17	110	381
1304	60902	456	447			13_061_an_fe.jpg	0	74	AOI_17	110	381
1305	60948	455	449			13_061_an_fe.jpg	0	74	AOI_17	110	381
1306	60998	466	457			13_061_an_fe.jpg	0	74	AOI_17	110	381
1307	61044	471	454			13_061_an_fe.jpg	0	74	AOI_17	110	381
1308	61093	464	378			13_061_an_fe.jpg	0	74	AOI_17	111	345
1309	61140	463	375			13_061_an_fe.jpg	0	74	AOI_17	111	345
1310	61189	473	373			13_061_an_fe.jpg	0	74	AOI_17	111	345
1311	61236	451	363			13_061_an_fe.jpg	0	74	AOI_17	111	345
1312	61290	466	371			13_061_an_fe.jpg	0	74	AOI_17	111	345
1313	61340	474	379			13_061_an_fe.jpg	0	74	AOI_17	111	345
1314	61381	473	367			13_061_an_fe.jpg	0	74	AOI_17	111	345
1315	61438	455	493			13_061_an_fe.jpg	0	74	AOI_17	112	436
1316	61490	465	484			13_061_an_fe.jpg	0	74	AOI_17	112	436
1317	61537	459	487			13_061_an_fe.jpg	0	74	AOI_17	112	436
1318	61586	459	485			13_061_an_fe.jpg	0	74	AOI_17	112	436
1319	61632	463	489			13_061_an_fe.jpg	0	74	AOI_17	112	436
1320	61682	464	487			13_061_an_fe.jpg	0	74	AOI_17	112	436
1321	61728	458	485			13_061_an_fe.jpg	0	74	AOI_17	112	436
1322	61778	470	493			13_061_an_fe.jpg	0	74	AOI_17	112	436
1323	61816	459	491			13_061_an_fe.jpg	0	74	AOI_17	112	436
1324	61874	801	459			13_061_an_fe.jpg	0	73	AOI_18	113	482
1325	61918	884	456			13_061_an_fe.jpg	0	73	AOI_18	113	482
1326	61966	882	449			13_061_an_fe.jpg	0	73	AOI_18	113	482
1327	62019	888	452			13_061_an_fe.jpg	0	73	AOI_18	113	482
1328	62067	879	450			13_061_an_fe.jpg	0	73	AOI_18	113	482
1329	62116	890	333			13_061_an_fe.jpg	0	73	AOI_18	113	482
1330	62165	886	316			13_061_an_fe.jpg	0	73	AOI_18	113	482
1331	62213	877	327			13_061_an_fe.jpg	0	73	AOI_18	113	482
1332	62260	887	326			13_061_an_fe.jpg	0	73	AOI_18	113	482
1333	62308	889	341			13_061_an_fe.jpg	0	73	AOI_18	113	482
1334	62356	0	0			13_061_an_fe.jpg	0	74	AOI_17
1335	62406	0	0			13_061_an_fe.jpg	0	74	AOI_17
1336	62447	0	0			13_061_an_fe.jpg	0	74	AOI_17
1337	62496	0	0			13_061_an_fe.jpg	0	74	AOI_17
1338	62556	0	0			13_061_an_fe.jpg	0	74	AOI_17
1339	62612	0	0			13_061_an_fe.jpg	0	74	AOI_17
1340	62664	0	0			13_061_an_fe.jpg	0	74	AOI_17
1341	62699	0	0			13_061_an_fe.jpg	0	74	AOI_17
1342	62726	0	0			13_061_an_fe.jpg	0	74	AOI_17
1343	62766	481	385			13_061_an_fe.jpg	0	74	AOI_17	114	596
1344	62813	477	381			13_061_an_fe.jpg	0	74	AOI_17	114	596
1345	62849	0	0			13_061_an_fe.jpg	0	74	AOI_17	114	596
1346	62901	470	373			13_061_an_fe.jpg	0	74	AOI_17	114	596
1347	62928	470	373			13_061_an_fe.jpg	0	74	AOI_17	114	596
1348	62976	471	366			13_061_an_fe.jpg	0	74	AOI_17	114	596
1349	63027	509	366			13_061_an_fe.jpg	0	74	AOI_17	114	596
	63056			ImageEnd	16
1350	63079	511	363			No media	0	0	Content	114	596
	63080			ImageStart	8
1351	63124	512	375			Fix.jpg	0	0	Content	114	596
1352	63171	509	359			Fix.jpg	0	0	Content	114	596
1353	63220	511	364			Fix.jpg	0	0	Content	114	596
1354	63268	517	373			Fix.jpg	0	0	Content	114	596
1355	63312	499	369			Fix.jpg	0	0	Content	114	596
1356	63362	645	354			Fix.jpg	0	0	Content	115	537
1357	63411	655	359			Fix.jpg	0	0	Content	115	537
1358	63460	649	358			Fix.jpg	0	0	Content	115	537
1359	63508	667	361			Fix.jpg	0	0	Content	115	537
1360	63561	659	362			Fix.jpg	0	0	Content	115	537
	63585			ImageEnd	16
1361	63609	676	350			No media	0	0	Content	115	537
1362	63658	667	346			No media	0	0	Content	115	537
1363	63705	669	347			No media	0	0	Content	115	537
	63714			ImageStart	8
1364	63756	684	365			147_170_an_neu.jpg	0	112	AOI_25	115	537
1365	63792	679	350			147_170_an_neu.jpg	0	112	AOI_25	115	537
1366	63850	683	363			147_170_an_neu.jpg	0	112	AOI_25	115	537
1367	63899	791	337			147_170_an_neu.jpg	0	111	AOI_27	116	541
1368	63949	803	352			147_170_an_neu.jpg	0	111	AOI_27	116	541
1369	63999	792	336			147_170_an_neu.jpg	0	111	AOI_27	116	541
1370	64046	884	378			147_170_an_neu.jpg	0	111	AOI_27	116	541
1371	64092	886	384			147_170_an_neu.jpg	0	111	AOI_27	116	541
1372	64145	882	376			147_170_an_neu.jpg	0	111	AOI_27	116	541
1373	64194	879	380			147_170_an_neu.jpg	0	111	AOI_27	116	541
1374	64245	884	378			147_170_an_neu.jpg	0	111	AOI_27	116	541
1375	64293	890	390			147_170_an_neu.jpg	0	111	AOI_27	116	541
1376	64343	890	386			147_170_an_neu.jpg	0	111	AOI_27	116	541
1377	64392	882	390			147_170_an_neu.jpg	0	111	AOI_27	116	541
1378	64440	503	406			147_170_an_neu.jpg	0	112	AOI_25	117	473
1379	64489	448	418			147_170_an_neu.jpg	0	112	AOI_25	117	473
1380	64537	461	406			147_170_an_neu.jpg	0	112	AOI_25	117	473
1381	64582	459	418			147_170_an_neu.jpg	0	112	AOI_25	117	473
1382	64631	459	412			147_170_an_neu.jpg	0	112	AOI_25	117	473
1383	64678	450	418			147_170_an_neu.jpg	0	112	AOI_25	117	473
1384	64725	458	470			147_170_an_neu.jpg	0	112	AOI_25	117	473
1385	64771	456	475			147_170_an_neu.jpg	0	112	AOI_25	117	473
1386	64819	456	472			147_170_an_neu.jpg	0	112	AOI_25	117	473
1387	64865	460	464			147_170_an_neu.jpg	0	112	AOI_25	117	473
1388	64913	686	442			147_170_an_neu.jpg	0	111	AOI_27	118	339
1389	64959	900	411			147_170_an_neu.jpg	0	111	AOI_27	118	339
1390	65008	895	411			147_170_an_neu.jpg	0	111	AOI_27	118	339
1391	65056	889	415			147_170_an_neu.jpg	0	111	AOI_27	118	339
1392	65113	899	421			147_170_an_neu.jpg	0	111	AOI_27	118	339
1393	65148	904	415			147_170_an_neu.jpg	0	111	AOI_27	118	339
1394	65206	904	410			147_170_an_neu.jpg	0	111	AOI_27	118	339
1395	65253	893	341			147_170_an_neu.jpg	0	111	AOI_27	119	492
1396	65300	888	317			147_170_an_neu.jpg	0	111	AOI_27	119	492
1397	65349	892	327			147_170_an_neu.jpg	0	111	AOI_27	119	492
1398	65401	892	318			147_170_an_neu.jpg	0	111	AOI_27	119	492
1399	65449	885	329			147_170_an_neu.jpg	0	111	AOI_27	119	492
1400	65500	898	328			147_170_an_neu.jpg	0	111	AOI_27	119	492
1401	65549	908	324			147_170_an_neu.jpg	0	111	AOI_27	119	492
1402	65600	926	328			147_170_an_neu.jpg	0	111	AOI_27	119	492
1403	65647	918	329			147_170_an_neu.jpg	0	111	AOI_27	119	492
1404	65695	915	315			147_170_an_neu.jpg	0	111	AOI_27	119	492
1405	65744	0	0			147_170_an_neu.jpg	0	112	AOI_25
1406	65796	0	0			147_170_an_neu.jpg	0	112	AOI_25
1407	65841	0	0			147_170_an_neu.jpg	0	112	AOI_25
1408	65892	0	0			147_170_an_neu.jpg	0	112	AOI_25
1409	65950	0	0			147_170_an_neu.jpg	0	112	AOI_25
1410	66004	0	0			147_170_an_neu.jpg	0	112	AOI_25
1411	66046	0	0			147_170_an_neu.jpg	0	112	AOI_25
1412	66081	0	0			147_170_an_neu.jpg	0	112	AOI_25
1413	66130	899	335			147_170_an_neu.jpg	0	111	AOI_27	120	98
1414	66184	900	332			147_170_an_neu.jpg	0	111	AOI_27	120	98
1415	66227	0	0			147_170_an_neu.jpg	0	112	AOI_25
1416	66285	0	0			147_170_an_neu.jpg	0	112	AOI_25
1417	66313	0	0			147_170_an_neu.jpg	0	112	AOI_25
1418	66370	0	0			147_170_an_neu.jpg	0	112	AOI_25
1419	66420	529	350			147_170_an_neu.jpg	0	112	AOI_25	121	226
1420	66467	0	0			147_170_an_neu.jpg	0	112	AOI_25	121	226
1421	66513	530	339			147_170_an_neu.jpg	0	112	AOI_25	121	226
1422	66551	530	339			147_170_an_neu.jpg	0	112	AOI_25	121	226
1423	66596	871	360			147_170_an_neu.jpg	0	112	AOI_25	121	226
1424	66646	880	355			147_170_an_neu.jpg	0	111	AOI_27	122	407
	66693			ImageEnd	16
1425	66696	884	358			No media	0	0	Content	122	407
	66717			ImageStart	8
1426	66749	868	354			Fix.jpg	0	0	Content	122	407
1427	66800	884	360			Fix.jpg	0	0	Content	122	407
1428	66850	876	356			Fix.jpg	0	0	Content	122	407
1429	66897	884	354			Fix.jpg	0	0	Content	122	407
1430	66951	882	365			Fix.jpg	0	0	Content	122	407
1431	67001	878	342			Fix.jpg	0	0	Content	122	407
1432	67053	690	348			Fix.jpg	0	0	Content	123	502
1433	67104	685	344			Fix.jpg	0	0	Content	123	502
1434	67147	685	335			Fix.jpg	0	0	Content	123	502
1435	67206	675	346			Fix.jpg	0	0	Content	123	502
	67223			ImageEnd	16
1436	67253	692	353			No media	0	0	Content	123	502
	67270			ImageStart	8
1437	67303	678	358			144_163_neu_an.jpg	0	105	AOI_21	123	502
1438	67354	690	369			144_163_neu_an.jpg	0	105	AOI_21	123	502
1439	67402	686	350			144_163_neu_an.jpg	0	105	AOI_21	123	502
1440	67453	682	347			144_163_neu_an.jpg	0	105	AOI_21	123	502
1441	67502	679	349			144_163_neu_an.jpg	0	105	AOI_21	123	502
1442	67555	576	346			144_163_neu_an.jpg	0	106	AOI_23	124	640
1443	67602	459	349			144_163_neu_an.jpg	0	106	AOI_23	124	640
1444	67654	460	342			144_163_neu_an.jpg	0	106	AOI_23	124	640
1445	67706	457	347			144_163_neu_an.jpg	0	106	AOI_23	124	640
1446	67753	457	352			144_163_neu_an.jpg	0	106	AOI_23	124	640
1447	67801	475	400			144_163_neu_an.jpg	0	106	AOI_23	124	640
1448	67851	476	406			144_163_neu_an.jpg	0	106	AOI_23	124	640
1449	67900	472	397			144_163_neu_an.jpg	0	106	AOI_23	124	640
1450	67950	465	396			144_163_neu_an.jpg	0	106	AOI_23	124	640
1451	67999	472	401			144_163_neu_an.jpg	0	106	AOI_23	124	640
1452	68048	473	402			144_163_neu_an.jpg	0	106	AOI_23	124	640
1453	68097	466	406			144_163_neu_an.jpg	0	106	AOI_23	124	640
1454	68147	472	408			144_163_neu_an.jpg	0	106	AOI_23	124	640
1455	68195	569	409			144_163_neu_an.jpg	0	105	AOI_21	125	737
1456	68244	876	417			144_163_neu_an.jpg	0	105	AOI_21	125	737
1457	68293	884	418			144_163_neu_an.jpg	0	105	AOI_21	125	737
1458	68344	890	417			144_163_neu_an.jpg	0	105	AOI_21	125	737
1459	68385	892	418			144_163_neu_an.jpg	0	105	AOI_21	125	737
1460	68445	884	423			144_163_neu_an.jpg	0	105	AOI_21	125	737
1461	68491	891	425			144_163_neu_an.jpg	0	105	AOI_21	125	737
1462	68538	879	340			144_163_neu_an.jpg	0	105	AOI_21	125	737
1463	68587	900	358			144_163_neu_an.jpg	0	105	AOI_21	125	737
1464	68639	896	361			144_163_neu_an.jpg	0	105	AOI_21	125	737
1465	68688	898	354			144_163_neu_an.jpg	0	105	AOI_21	125	737
1466	68736	891	353			144_163_neu_an.jpg	0	105	AOI_21	125	737
1467	68784	879	349			144_163_neu_an.jpg	0	105	AOI_21	125	737
1468	68833	887	345			144_163_neu_an.jpg	0	105	AOI_21	125	737
1469	68882	885	357			144_163_neu_an.jpg	0	105	AOI_21	125	737
1470	68931	0	0			144_163_neu_an.jpg	0	106	AOI_23
1471	68980	0	0			144_163_neu_an.jpg	0	106	AOI_23
1472	69023	0	0			144_163_neu_an.jpg	0	106	AOI_23
1473	69072	0	0			144_163_neu_an.jpg	0	106	AOI_23
1474	69126	0	0			144_163_neu_an.jpg	0	106	AOI_23
1475	69181	0	0			144_163_neu_an.jpg	0	106	AOI_23
1476	69238	0	0			144_163_neu_an.jpg	0	106	AOI_23
1477	69274	0	0			144_163_neu_an.jpg	0	106	AOI_23
1478	69323	0	0			144_163_neu_an.jpg	0	106	AOI_23
1479	69377	480	308			144_163_neu_an.jpg	0	106	AOI_23	126	1272
1480	69416	480	308			144_163_neu_an.jpg	0	106	AOI_23	126	1272
1481	69469	475	322			144_163_neu_an.jpg	0	106	AOI_23	126	1272
1482	69518	471	316			144_163_neu_an.jpg	0	106	AOI_23	126	1272
1483	69565	475	316			144_163_neu_an.jpg	0	106	AOI_23	126	1272
1484	69619	484	330			144_163_neu_an.jpg	0	106	AOI_23	126	1272
1485	69677	496	334			144_163_neu_an.jpg	0	106	AOI_23	126	1272
1486	69721	492	328			144_163_neu_an.jpg	0	106	AOI_23	126	1272
1487	69770	491	325			144_163_neu_an.jpg	0	106	AOI_23	126	1272
1488	69820	498	336			144_163_neu_an.jpg	0	106	AOI_23	126	1272
1489	69868	490	330			144_163_neu_an.jpg	0	106	AOI_23	126	1272
1490	69919	491	322			144_163_neu_an.jpg	0	106	AOI_23	126	1272
1491	69976	493	323			144_163_neu_an.jpg	0	106	AOI_23	126	1272
1492	70019	501	324			144_163_neu_an.jpg	0	106	AOI_23	126	1272
1493	70070	488	311			144_163_neu_an.jpg	0	106	AOI_23	126	1272
1494	70123	497	324			144_163_neu_an.jpg	0	106	AOI_23	126	1272
1495	70163	494	327			144_163_neu_an.jpg	0	106	AOI_23	126	1272
1496	70214	486	335			144_163_neu_an.jpg	0	106	AOI_23	126	1272
	70247			ImageEnd	16
1497	70265	512	314			No media	0	0	Content	126	1272
	70296			ImageStart	8
1498	70312	514	322			Fix.jpg	0	0	Content	126	1272
1499	70352	509	309			Fix.jpg	0	0	Content	126	1272
1500	70412	512	312			Fix.jpg	0	0	Content	126	1272
1501	70457	506	305			Fix.jpg	0	0	Content	126	1272
1502	70503	503	303			Fix.jpg	0	0	Content	126	1272
1503	70550	659	343			Fix.jpg	0	0	Content	126	1272
1504	70599	669	349			Fix.jpg	0	0	Content	126	1272
1505	70648	670	351			Fix.jpg	0	0	Content	127	504
1506	70697	824	309			Fix.jpg	0	0	Content	127	504
1507	70752	850	302			Fix.jpg	0	0	Content	127	504
1508	70803	850	303			Fix.jpg	0	0	Content	127	504
	70808			ImageEnd	16
1509	70852	855	310			No media	0	0	Content	127	504
	70853			ImageStart	8
1510	70902	831	296			155_170_neu_fe.jpg	0	130	AOI_26	127	504
1511	70951	855	305			155_170_neu_fe.jpg	0	130	AOI_26	127	504
1512	71003	844	307			155_170_neu_fe.jpg	0	130	AOI_26	127	504
1513	71052	848	318			155_170_neu_fe.jpg	0	130	AOI_26	127	504
1514	71103	844	310			155_170_neu_fe.jpg	0	130	AOI_26	127	504
1515	71152	839	309			155_170_neu_fe.jpg	0	130	AOI_26	128	302
1516	71204	883	344			155_170_neu_fe.jpg	0	130	AOI_26	128	302
1517	71253	871	334			155_170_neu_fe.jpg	0	130	AOI_26	128	302
1518	71308	885	332			155_170_neu_fe.jpg	0	130	AOI_26	128	302
1519	71346	878	341			155_170_neu_fe.jpg	0	130	AOI_26	128	302
1520	71403	890	348			155_170_neu_fe.jpg	0	130	AOI_26	128	302
1521	71455	773	356			155_170_neu_fe.jpg	0	129	AOI_27	129	680
1522	71505	467	341			155_170_neu_fe.jpg	0	129	AOI_27	129	680
1523	71555	467	349			155_170_neu_fe.jpg	0	129	AOI_27	129	680
1524	71607	465	354			155_170_neu_fe.jpg	0	129	AOI_27	129	680
1525	71655	458	350			155_170_neu_fe.jpg	0	129	AOI_27	129	680
1526	71703	470	349			155_170_neu_fe.jpg	0	129	AOI_27	129	680
1527	71743	471	420			155_170_neu_fe.jpg	0	129	AOI_27	129	680
1528	71803	470	415			155_170_neu_fe.jpg	0	129	AOI_27	129	680
1529	71847	466	423			155_170_neu_fe.jpg	0	129	AOI_27	129	680
1530	71892	474	432			155_170_neu_fe.jpg	0	129	AOI_27	129	680
1531	71939	472	425			155_170_neu_fe.jpg	0	129	AOI_27	129	680
1532	71989	463	420			155_170_neu_fe.jpg	0	129	AOI_27	129	680
1533	72036	463	427			155_170_neu_fe.jpg	0	129	AOI_27	129	680
1534	72084	462	410			155_170_neu_fe.jpg	0	129	AOI_27	129	680
1535	72135	472	420			155_170_neu_fe.jpg	0	129	AOI_27	130	439
1536	72185	490	312			155_170_neu_fe.jpg	0	129	AOI_27	130	439
1537	72231	485	315			155_170_neu_fe.jpg	0	129	AOI_27	130	439
1538	72281	491	309			155_170_neu_fe.jpg	0	129	AOI_27	130	439
1539	72322	497	313			155_170_neu_fe.jpg	0	129	AOI_27	130	439
1540	72384	491	311			155_170_neu_fe.jpg	0	129	AOI_27	130	439
1541	72428	485	311			155_170_neu_fe.jpg	0	129	AOI_27	130	439
1542	72476	509	313			155_170_neu_fe.jpg	0	129	AOI_27	130	439
1543	72525	853	318			155_170_neu_fe.jpg	0	129	AOI_27	130	439
1544	72574	0	0			155_170_neu_fe.jpg	0	129	AOI_27
1545	72623	0	0			155_170_neu_fe.jpg	0	129	AOI_27
1546	72697	870	383			155_170_neu_fe.jpg	0	130	AOI_26	131	248
1547	72775	856	377			155_170_neu_fe.jpg	0	130	AOI_26	131	248
1548	72822	0	0			155_170_neu_fe.jpg	0	130	AOI_26	131	248
1549	72869	901	426			155_170_neu_fe.jpg	0	130	AOI_26	131	248
1550	72897	901	426			155_170_neu_fe.jpg	0	130	AOI_26	131	248
1551	72945	893	446			155_170_neu_fe.jpg	0	130	AOI_26	132	294
1552	72998	904	450			155_170_neu_fe.jpg	0	130	AOI_26	132	294
1553	73049	905	454			155_170_neu_fe.jpg	0	130	AOI_26	132	294
1554	73097	904	439			155_170_neu_fe.jpg	0	130	AOI_26	132	294
1555	73143	889	453			155_170_neu_fe.jpg	0	130	AOI_26	132	294
1556	73189	892	449			155_170_neu_fe.jpg	0	130	AOI_26	132	294
1557	73239	881	312			155_170_neu_fe.jpg	0	130	AOI_26	133	389
1558	73286	883	317			155_170_neu_fe.jpg	0	130	AOI_26	133	389
1559	73337	875	316			155_170_neu_fe.jpg	0	130	AOI_26	133	389
1560	73386	887	322			155_170_neu_fe.jpg	0	130	AOI_26	133	389
1561	73437	878	316			155_170_neu_fe.jpg	0	130	AOI_26	133	389
1562	73476	877	312			155_170_neu_fe.jpg	0	130	AOI_26	133	389
1563	73534	885	319			155_170_neu_fe.jpg	0	130	AOI_26	133	389
1564	73581	923	341			155_170_neu_fe.jpg	0	130	AOI_26	133	389
1565	73628	0	0			155_170_neu_fe.jpg	0	129	AOI_27
1566	73678	0	0			155_170_neu_fe.jpg	0	129	AOI_27
1567	73720	0	0			155_170_neu_fe.jpg	0	129	AOI_27
1568	73768	0	0			155_170_neu_fe.jpg	0	129	AOI_27
1569	73821	0	0			155_170_neu_fe.jpg	0	129	AOI_27
	73853			ImageEnd	16
1570	73872	0	0			No media	0	0	Content
	73895			ImageStart	8
1571	73905	0	0			Fix.jpg	0	0	Content
1572	73939	0	0			Fix.jpg	0	0	Content
1573	73991	0	0			Fix.jpg	0	0	Content
1574	74043	0	0			Fix.jpg	0	0	Content
1575	74095	0	0			Fix.jpg	0	0	Content
1576	74128	0	0			Fix.jpg	0	0	Content
1577	74164	585	358			Fix.jpg	0	0	Content	134	423
1578	74213	599	378			Fix.jpg	0	0	Content	134	423
1579	74252	641	368			Fix.jpg	0	0	Content	134	423
1580	74299	643	355			Fix.jpg	0	0	Content	134	423
1581	74345	643	355			Fix.jpg	0	0	Content	134	423
1582	74391	731	322			Fix.jpg	0	0	Content	134	423
	74397			ImageEnd	16
1583	74437	723	331			No media	0	0	Content	134	423
1584	74486	732	335			No media	0	0	Content	134	423
	74509			ImageStart	8
1585	74537	726	326			159_175_an_neu.jpg	0	0	Content	134	423
1586	74587	727	330			159_175_an_neu.jpg	0	138	AOI_31	135	375
1587	74635	841	321			159_175_an_neu.jpg	0	138	AOI_31	135	375
1588	74682	844	332			159_175_an_neu.jpg	0	138	AOI_31	135	375
1589	74731	839	327			159_175_an_neu.jpg	0	138	AOI_31	135	375
1590	74778	848	325			159_175_an_neu.jpg	0	138	AOI_31	135	375
1591	74827	890	374			159_175_an_neu.jpg	0	138	AOI_31	135	375
1592	74873	905	380			159_175_an_neu.jpg	0	138	AOI_31	135	375
1593	74925	890	379			159_175_an_neu.jpg	0	138	AOI_31	135	375
1594	74962	891	373			159_175_an_neu.jpg	0	138	AOI_31	136	433
1595	75021	895	382			159_175_an_neu.jpg	0	138	AOI_31	136	433
1596	75073	889	367			159_175_an_neu.jpg	0	138	AOI_31	136	433
1597	75156	895	433			159_175_an_neu.jpg	0	138	AOI_31	136	433
1598	75208	905	458			159_175_an_neu.jpg	0	138	AOI_31	136	433
1599	75265	900	443			159_175_an_neu.jpg	0	138	AOI_31	136	433
1600	75396	887	399			159_175_an_neu.jpg	0	137	AOI_29	137	425
1601	75449	503	402			159_175_an_neu.jpg	0	137	AOI_29	137	425
1602	75526	493	424			159_175_an_neu.jpg	0	137	AOI_29	137	425
1603	75585	489	407			159_175_an_neu.jpg	0	137	AOI_29	137	425
1604	75632	510	379			159_175_an_neu.jpg	0	137	AOI_29	137	425
1605	75677	499	371			159_175_an_neu.jpg	0	137	AOI_29	137	425
1606	75821	0	0			159_175_an_neu.jpg	0	137	AOI_29
1607	75975	0	0			159_175_an_neu.jpg	0	137	AOI_29
1608	76027	0	0			159_175_an_neu.jpg	0	137	AOI_29
1609	76063	461	339			159_175_an_neu.jpg	0	137	AOI_29	138	336
1610	76113	474	371			159_175_an_neu.jpg	0	137	AOI_29	138	336
1611	76159	455	347			159_175_an_neu.jpg	0	137	AOI_29	138	336
1612	76207	437	390			159_175_an_neu.jpg	0	137	AOI_29	138	336
1613	76258	438	364			159_175_an_neu.jpg	0	137	AOI_29	138	336
1614	76304	438	364			159_175_an_neu.jpg	0	137	AOI_29	138	336
1615	76343	437	356			159_175_an_neu.jpg	0	137	AOI_29	138	336
1616	76399	646	369			159_175_an_neu.jpg	0	138	AOI_31	139	924
1617	76446	885	373			159_175_an_neu.jpg	0	138	AOI_31	139	924
1618	76492	902	368			159_175_an_neu.jpg	0	138	AOI_31	139	924
1619	76544	890	361			159_175_an_neu.jpg	0	138	AOI_31	139	924
1620	76596	898	360			159_175_an_neu.jpg	0	138	AOI_31	139	924
1621	76640	883	360			159_175_an_neu.jpg	0	138	AOI_31	139	924
1622	76687	919	356			159_175_an_neu.jpg	0	138	AOI_31	139	924
1623	76739	905	334			159_175_an_neu.jpg	0	138	AOI_31	139	924
1624	76792	927	353			159_175_an_neu.jpg	0	138	AOI_31	139	924
1625	76843	913	350			159_175_an_neu.jpg	0	138	AOI_31	139	924
1626	76889	933	336			159_175_an_neu.jpg	0	138	AOI_31	139	924
1627	76928	941	342			159_175_an_neu.jpg	0	138	AOI_31	139	924
1628	76985	933	338			159_175_an_neu.jpg	0	138	AOI_31	139	924
1629	77036	940	352			159_175_an_neu.jpg	0	138	AOI_31	139	924
1630	77081	941	340			159_175_an_neu.jpg	0	138	AOI_31	139	924
1631	77128	933	338			159_175_an_neu.jpg	0	138	AOI_31	139	924
1632	77178	931	331			159_175_an_neu.jpg	0	138	AOI_31	139	924
1633	77226	944	330			159_175_an_neu.jpg	0	138	AOI_31	139	924
1634	77275	943	343			159_175_an_neu.jpg	0	138	AOI_31	139	924
1635	77323	937	346			159_175_an_neu.jpg	0	138	AOI_31	140	438
1636	77371	862	440			159_175_an_neu.jpg	0	138	AOI_31	140	438
1637	77419	855	419			159_175_an_neu.jpg	0	138	AOI_31	140	438
1638	77473	867	426			159_175_an_neu.jpg	0	138	AOI_31	140	438
	77486			ImageEnd	16
1639	77520	861	430			No media	0	0	Content	140	438
	77536			ImageStart	8
1640	77566	868	435			Fix.jpg	0	0	Content	140	438
1641	77613	865	432			Fix.jpg	0	0	Content	140	438
1642	77662	870	428			Fix.jpg	0	0	Content	140	438
1643	77709	856	423			Fix.jpg	0	0	Content	140	438
1644	77761	869	432			Fix.jpg	0	0	Content	141	299
1645	77809	731	355			Fix.jpg	0	0	Content	141	299
1646	77860	718	352			Fix.jpg	0	0	Content	141	299
1647	77907	714	346			Fix.jpg	0	0	Content	141	299
1648	77965	718	359			Fix.jpg	0	0	Content	141	299
1649	78002	832	327			Fix.jpg	0	0	Content	141	299
	78015			ImageEnd	16
1650	78061	876	324			No media	0	0	Content	142	701
1651	78110	873	313			No media	0	0	Content	142	701
1652	78160	878	329			No media	0	0	Content	142	701
1653	78209	869	316			No media	0	0	Content	142	701
	78222			ImageStart	8
1654	78259	876	319			32_069_ha_fe.jpg	0	194	AOI_34	142	701
1655	78308	881	331			32_069_ha_fe.jpg	0	194	AOI_34	142	701
1656	78358	870	324			32_069_ha_fe.jpg	0	194	AOI_34	142	701
1657	78408	871	325			32_069_ha_fe.jpg	0	194	AOI_34	142	701
1658	78460	878	324			32_069_ha_fe.jpg	0	194	AOI_34	142	701
1659	78506	880	320			32_069_ha_fe.jpg	0	194	AOI_34	142	701
1660	78559	874	323			32_069_ha_fe.jpg	0	194	AOI_34	142	701
1661	78610	824	367			32_069_ha_fe.jpg	0	194	AOI_34	142	701
1662	78663	830	384			32_069_ha_fe.jpg	0	194	AOI_34	142	701
1663	78710	813	367			32_069_ha_fe.jpg	0	194	AOI_34	142	701
1664	78761	597	390			32_069_ha_fe.jpg	0	193	AOI_36	143	444
1665	78811	470	390			32_069_ha_fe.jpg	0	193	AOI_36	143	444
1666	78862	470	385			32_069_ha_fe.jpg	0	193	AOI_36	143	444
1667	78910	476	396			32_069_ha_fe.jpg	0	193	AOI_36	143	444
1668	78966	476	396			32_069_ha_fe.jpg	0	193	AOI_36	143	444
1669	79013	467	390			32_069_ha_fe.jpg	0	193	AOI_36	143	444
1670	79061	465	394			32_069_ha_fe.jpg	0	193	AOI_36	143	444
1671	79108	460	390			32_069_ha_fe.jpg	0	193	AOI_36	143	444
1672	79158	483	380			32_069_ha_fe.jpg	0	193	AOI_36	143	444
1673	79206	495	382			32_069_ha_fe.jpg	0	194	AOI_34	144	297
1674	79247	890	397			32_069_ha_fe.jpg	0	194	AOI_34	144	297
1675	79301	896	401			32_069_ha_fe.jpg	0	194	AOI_34	144	297
1676	79357	898	400			32_069_ha_fe.jpg	0	194	AOI_34	144	297
1677	79405	890	394			32_069_ha_fe.jpg	0	194	AOI_34	144	297
1678	79455	894	394			32_069_ha_fe.jpg	0	194	AOI_34	144	297
1679	79503	902	388			32_069_ha_fe.jpg	0	194	AOI_34	145	307
1680	79554	878	412			32_069_ha_fe.jpg	0	194	AOI_34	145	307
1681	79603	869	454			32_069_ha_fe.jpg	0	194	AOI_34	145	307
1682	79655	573	424			32_069_ha_fe.jpg	0	194	AOI_34	145	307
1683	79705	506	379			32_069_ha_fe.jpg	0	194	AOI_34	145	307
1684	79754	475	533			32_069_ha_fe.jpg	0	194	AOI_34	145	307
1685	79810	0	0			32_069_ha_fe.jpg	0	193	AOI_36
1686	79848	0	0			32_069_ha_fe.jpg	0	193	AOI_36
1687	79890	0	0			32_069_ha_fe.jpg	0	193	AOI_36
1688	79935	0	0			32_069_ha_fe.jpg	0	193	AOI_36
1689	79986	0	0			32_069_ha_fe.jpg	0	193	AOI_36
1690	80060	0	0			32_069_ha_fe.jpg	0	193	AOI_36
1691	80147	0	0			32_069_ha_fe.jpg	0	193	AOI_36
1692	80190	0	0			32_069_ha_fe.jpg	0	193	AOI_36
1693	80242	0	0			32_069_ha_fe.jpg	0	193	AOI_36
1694	80298	0	0			32_069_ha_fe.jpg	0	193	AOI_36
1695	80350	0	0			32_069_ha_fe.jpg	0	193	AOI_36
1696	80402	0	0			32_069_ha_fe.jpg	0	193	AOI_36
1697	80436	0	0			32_069_ha_fe.jpg	0	193	AOI_36
1698	80461	0	0			32_069_ha_fe.jpg	0	193	AOI_36
1699	80498	0	0			32_069_ha_fe.jpg	0	193	AOI_36
1700	80544	505	389			32_069_ha_fe.jpg	0	193	AOI_36	146	79
1701	80584	503	387			32_069_ha_fe.jpg	0	193	AOI_36	146	79
1702	80622	0	0			32_069_ha_fe.jpg	0	193	AOI_36
1703	80678	0	0			32_069_ha_fe.jpg	0	193	AOI_36
1704	80723	0	0			32_069_ha_fe.jpg	0	193	AOI_36
1705	80776	0	0			32_069_ha_fe.jpg	0	193	AOI_36
1706	80833	0	0			32_069_ha_fe.jpg	0	193	AOI_36
1707	80874	0	0			32_069_ha_fe.jpg	0	193	AOI_36
1708	80915	0	0			32_069_ha_fe.jpg	0	193	AOI_36
1709	80950	0	0			32_069_ha_fe.jpg	0	193	AOI_36
1710	80997	0	0			32_069_ha_fe.jpg	0	193	AOI_36
1711	81048	0	0			32_069_ha_fe.jpg	0	193	AOI_36
1712	81104	0	0			32_069_ha_fe.jpg	0	193	AOI_36
1713	81137	0	0			32_069_ha_fe.jpg	0	193	AOI_36
1714	81190	0	0			32_069_ha_fe.jpg	0	193	AOI_36
	81213			ImageEnd	16
1715	81244	0	0			No media	0	0	Content
	81257			ImageStart	8
1716	81289	520	367			Fix.jpg	0	0	Content	147	225
1717	81324	520	367			Fix.jpg	0	0	Content	147	225
1718	81366	569	361			Fix.jpg	0	0	Content	147	225
1719	81414	573	372			Fix.jpg	0	0	Content	147	225
1720	81464	575	371			Fix.jpg	0	0	Content	147	225
1721	81514	634	342			Fix.jpg	0	0	Content	148	292
1722	81565	689	347			Fix.jpg	0	0	Content	148	292
1723	81613	693	353			Fix.jpg	0	0	Content	148	292
1724	81662	711	360			Fix.jpg	0	0	Content	148	292
1725	81709	698	362			Fix.jpg	0	0	Content	148	292
	81731			ImageEnd	16
1726	81759	703	380			No media	0	0	Content	148	292
1727	81806	567	368			No media	0	0	Content	149	537
	81810			ImageStart	8
1728	81856	578	366			90_140_fe_neu.jpg	0	321	AOI_54	149	537
1729	81907	562	359			90_140_fe_neu.jpg	0	321	AOI_54	149	537
1730	81958	561	363			90_140_fe_neu.jpg	0	321	AOI_54	149	537
1731	82004	565	357			90_140_fe_neu.jpg	0	321	AOI_54	149	537
1732	82051	564	358			90_140_fe_neu.jpg	0	321	AOI_54	149	537
1733	82098	521	352			90_140_fe_neu.jpg	0	321	AOI_54	149	537
1734	82147	508	359			90_140_fe_neu.jpg	0	321	AOI_54	149	537
1735	82196	508	353			90_140_fe_neu.jpg	0	321	AOI_54	149	537
1736	82247	508	369			90_140_fe_neu.jpg	0	321	AOI_54	149	537
1737	82293	509	354			90_140_fe_neu.jpg	0	321	AOI_54	149	537
1738	82343	829	372			90_140_fe_neu.jpg	0	322	AOI_55	150	627
1739	82392	882	357			90_140_fe_neu.jpg	0	322	AOI_55	150	627
1740	82445	875	357			90_140_fe_neu.jpg	0	322	AOI_55	150	627
1741	82492	865	371			90_140_fe_neu.jpg	0	322	AOI_55	150	627
1742	82536	927	395			90_140_fe_neu.jpg	0	322	AOI_55	150	627
1743	82598	912	386			90_140_fe_neu.jpg	0	322	AOI_55	150	627
1744	82643	936	390			90_140_fe_neu.jpg	0	322	AOI_55	150	627
1745	82686	925	384			90_140_fe_neu.jpg	0	322	AOI_55	150	627
1746	82731	934	373			90_140_fe_neu.jpg	0	322	AOI_55	150	627
1747	82779	916	412			90_140_fe_neu.jpg	0	322	AOI_55	150	627
1748	82829	923	411			90_140_fe_neu.jpg	0	322	AOI_55	150	627
1749	82874	921	421			90_140_fe_neu.jpg	0	322	AOI_55	150	627
1750	82924	932	402			90_140_fe_neu.jpg	0	322	AOI_55	150	627
1751	82971	912	334			90_140_fe_neu.jpg	0	322	AOI_55	151	804
1752	83018	908	340			90_140_fe_neu.jpg	0	322	AOI_55	151	804
1753	83065	919	327			90_140_fe_neu.jpg	0	322	AOI_55	151	804
1754	83109	915	340			90_140_fe_neu.jpg	0	322	AOI_55	151	804
1755	83156	926	340			90_140_fe_neu.jpg	0	322	AOI_55	151	804
1756	83204	931	345			90_140_fe_neu.jpg	0	322	AOI_55	151	804
1757	83251	920	341			90_140_fe_neu.jpg	0	322	AOI_55	151	804
1758	83298	944	323			90_140_fe_neu.jpg	0	322	AOI_55	151	804
1759	83350	935	325			90_140_fe_neu.jpg	0	322	AOI_55	151	804
1760	83398	940	326			90_140_fe_neu.jpg	0	322	AOI_55	151	804
1761	83445	928	326			90_140_fe_neu.jpg	0	322	AOI_55	151	804
1762	83495	966	322			90_140_fe_neu.jpg	0	322	AOI_55	151	804
1763	83539	963	317			90_140_fe_neu.jpg	0	322	AOI_55	151	804
1764	83587	964	312			90_140_fe_neu.jpg	0	322	AOI_55	151	804
1765	83633	964	318			90_140_fe_neu.jpg	0	322	AOI_55	151	804
1766	83681	951	316			90_140_fe_neu.jpg	0	322	AOI_55	151	804
1767	83728	923	303			90_140_fe_neu.jpg	0	322	AOI_55	151	804
1768	83775	0	0			90_140_fe_neu.jpg	0	321	AOI_54
1769	83838	0	0			90_140_fe_neu.jpg	0	321	AOI_54
1770	83878	0	0			90_140_fe_neu.jpg	0	321	AOI_54
1771	83921	0	0			90_140_fe_neu.jpg	0	321	AOI_54
1772	83968	0	0			90_140_fe_neu.jpg	0	321	AOI_54
1773	84020	0	0			90_140_fe_neu.jpg	0	321	AOI_54
1774	84072	0	0			90_140_fe_neu.jpg	0	321	AOI_54
1775	84124	0	0			90_140_fe_neu.jpg	0	321	AOI_54
1776	84156	0	0			90_140_fe_neu.jpg	0	321	AOI_54
1777	84205	918	399			90_140_fe_neu.jpg	0	322	AOI_55	152	87
1778	84243	918	399			90_140_fe_neu.jpg	0	322	AOI_55	152	87
1779	84293	0	0			90_140_fe_neu.jpg	0	321	AOI_54
1780	84342	0	0			90_140_fe_neu.jpg	0	321	AOI_54
1781	84380	0	0			90_140_fe_neu.jpg	0	321	AOI_54
1782	84428	894	406			90_140_fe_neu.jpg	0	321	AOI_54	153	239
1783	84480	894	407			90_140_fe_neu.jpg	0	321	AOI_54	153	239
1784	84519	498	418			90_140_fe_neu.jpg	0	321	AOI_54	153	239
1785	84572	509	419			90_140_fe_neu.jpg	0	321	AOI_54	153	239
1786	84613	508	414			90_140_fe_neu.jpg	0	321	AOI_54	153	239
1787	84667	513	410			90_140_fe_neu.jpg	0	321	AOI_54	154	333
1788	84710	508	414			90_140_fe_neu.jpg	0	321	AOI_54	154	333
1789	84774	501	409			90_140_fe_neu.jpg	0	321	AOI_54	154	333
	84786			ImageEnd	16
	84812			ImageStart	8
1790	84818	516	404			Fix.jpg	0	0	Content	154	333
1791	84872	534	351			Fix.jpg	0	0	Content	154	333
1792	84913	532	343			Fix.jpg	0	0	Content	154	333
1793	84953	525	348			Fix.jpg	0	0	Content	154	333
1794	85000	816	323			Fix.jpg	0	0	Content	155	1147
1795	85046	891	336			Fix.jpg	0	0	Content	155	1147
1796	85108	880	323			Fix.jpg	0	0	Content	155	1147
1797	85149	890	335			Fix.jpg	0	0	Content	155	1147
1798	85190	876	329			Fix.jpg	0	0	Content	155	1147
1799	85249	888	342			Fix.jpg	0	0	Content	155	1147
1800	85299	887	334			Fix.jpg	0	0	Content	155	1147
	85318			ImageEnd	16
1801	85343	888	345			No media	0	0	Content	155	1147
	85377			ImageStart	8
1802	85385	883	338			47_089_neu_fe.jpg	0	226	AOI_38	155	1147
1803	85430	877	333			47_089_neu_fe.jpg	0	226	AOI_38	155	1147
1804	85492	880	339			47_089_neu_fe.jpg	0	226	AOI_38	155	1147
1805	85540	883	327			47_089_neu_fe.jpg	0	226	AOI_38	155	1147
1806	85583	882	332			47_089_neu_fe.jpg	0	226	AOI_38	155	1147
1807	85625	886	335			47_089_neu_fe.jpg	0	226	AOI_38	155	1147
1808	85673	892	337			47_089_neu_fe.jpg	0	226	AOI_38	155	1147
1809	85719	913	388			47_089_neu_fe.jpg	0	226	AOI_38	155	1147
1810	85782	908	386			47_089_neu_fe.jpg	0	226	AOI_38	155	1147
1811	85823	910	373			47_089_neu_fe.jpg	0	226	AOI_38	155	1147
1812	85864	892	397			47_089_neu_fe.jpg	0	226	AOI_38	155	1147
1813	85911	911	392			47_089_neu_fe.jpg	0	226	AOI_38	155	1147
1814	85959	893	425			47_089_neu_fe.jpg	0	226	AOI_38	155	1147
1815	86004	892	452			47_089_neu_fe.jpg	0	226	AOI_38	155	1147
1816	86050	893	442			47_089_neu_fe.jpg	0	226	AOI_38	155	1147
1817	86091	894	454			47_089_neu_fe.jpg	0	226	AOI_38	155	1147
1818	86147	632	412			47_089_neu_fe.jpg	0	225	AOI_39	156	639
1819	86193	476	394			47_089_neu_fe.jpg	0	225	AOI_39	156	639
1820	86249	477	403			47_089_neu_fe.jpg	0	225	AOI_39	156	639
1821	86291	472	401			47_089_neu_fe.jpg	0	225	AOI_39	156	639
1822	86333	483	405			47_089_neu_fe.jpg	0	225	AOI_39	156	639
1823	86395	478	390			47_089_neu_fe.jpg	0	225	AOI_39	156	639
1824	86442	486	399			47_089_neu_fe.jpg	0	225	AOI_39	156	639
1825	86488	481	400			47_089_neu_fe.jpg	0	225	AOI_39	156	639
1826	86535	485	397			47_089_neu_fe.jpg	0	225	AOI_39	156	639
1827	86591	478	398			47_089_neu_fe.jpg	0	225	AOI_39	156	639
1828	86625	485	413			47_089_neu_fe.jpg	0	225	AOI_39	156	639
1829	86682	477	422			47_089_neu_fe.jpg	0	225	AOI_39	156	639
1830	86732	480	421			47_089_neu_fe.jpg	0	225	AOI_39	156	639
1831	86787	489	422			47_089_neu_fe.jpg	0	225	AOI_39	157	1216
1832	86830	757	402			47_089_neu_fe.jpg	0	225	AOI_39	157	1216
1833	86870	772	394			47_089_neu_fe.jpg	0	225	AOI_39	157	1216
1834	86942	777	401			47_089_neu_fe.jpg	0	225	AOI_39	157	1216
1835	86988	713	383			47_089_neu_fe.jpg	0	225	AOI_39	157	1216
1836	87027	503	350			47_089_neu_fe.jpg	0	225	AOI_39	157	1216
1837	87074	489	349			47_089_neu_fe.jpg	0	225	AOI_39	157	1216
1838	87124	492	355			47_089_neu_fe.jpg	0	225	AOI_39	157	1216
1839	87186	478	347			47_089_neu_fe.jpg	0	225	AOI_39	157	1216
1840	87231	488	353			47_089_neu_fe.jpg	0	225	AOI_39	157	1216
1841	87275	495	327			47_089_neu_fe.jpg	0	225	AOI_39	157	1216
1842	87315	507	328			47_089_neu_fe.jpg	0	225	AOI_39	157	1216
1843	87373	512	329			47_089_neu_fe.jpg	0	225	AOI_39	157	1216
1844	87422	502	332			47_089_neu_fe.jpg	0	225	AOI_39	157	1216
1845	87463	507	328			47_089_neu_fe.jpg	0	225	AOI_39	157	1216
1846	87527	504	336			47_089_neu_fe.jpg	0	225	AOI_39	157	1216
1847	87570	514	329			47_089_neu_fe.jpg	0	225	AOI_39	157	1216
1848	87612	503	325			47_089_neu_fe.jpg	0	225	AOI_39	157	1216
1849	87673	507	336			47_089_neu_fe.jpg	0	225	AOI_39	157	1216
1850	87718	508	328			47_089_neu_fe.jpg	0	225	AOI_39	157	1216
1851	87760	503	327			47_089_neu_fe.jpg	0	225	AOI_39	157	1216
1852	87809	509	329			47_089_neu_fe.jpg	0	225	AOI_39	157	1216
1853	87855	509	341			47_089_neu_fe.jpg	0	225	AOI_39	157	1216
1854	87919	511	322			47_089_neu_fe.jpg	0	225	AOI_39	157	1216
1855	87961	508	329			47_089_neu_fe.jpg	0	225	AOI_39	157	1216
1856	88002	644	325			47_089_neu_fe.jpg	0	226	AOI_38	158	1361
1857	88064	697	327			47_089_neu_fe.jpg	0	226	AOI_38	158	1361
1858	88111	708	326			47_089_neu_fe.jpg	0	226	AOI_38	158	1361
1859	88155	695	322			47_089_neu_fe.jpg	0	226	AOI_38	158	1361
1860	88214	709	324			47_089_neu_fe.jpg	0	226	AOI_38	158	1361
1861	88256	699	325			47_089_neu_fe.jpg	0	226	AOI_38	158	1361
1862	88299	701	321			47_089_neu_fe.jpg	0	226	AOI_38	158	1361
1863	88346	701	323			47_089_neu_fe.jpg	0	226	AOI_38	158	1361
	88377			ImageEnd	16
1864	88396	702	314			No media	0	0	Content	158	1361
	88433			ImageStart	8
1865	88442	692	326			Fix.jpg	0	0	Content	158	1361
1866	88492	710	323			Fix.jpg	0	0	Content	158	1361
1867	88554	703	317			Fix.jpg	0	0	Content	158	1361
1868	88599	703	315			Fix.jpg	0	0	Content	158	1361
1869	88641	708	322			Fix.jpg	0	0	Content	158	1361
1870	88681	705	327			Fix.jpg	0	0	Content	158	1361
1871	88739	706	329			Fix.jpg	0	0	Content	158	1361
1872	88785	705	319			Fix.jpg	0	0	Content	158	1361
1873	88829	719	333			Fix.jpg	0	0	Content	158	1361
1874	88878	707	327			Fix.jpg	0	0	Content	158	1361
	88907			ImageEnd	16
1875	88924	708	329			No media	0	0	Content	158	1361
1876	88987	696	324			No media	0	0	Content	158	1361
	89004			ImageStart	8
1877	89028	694	319			114_153_fe_neu.jpg	0	39	AOI_11	158	1361
1878	89073	702	319			114_153_fe_neu.jpg	0	39	AOI_11	158	1361
1879	89129	703	326			114_153_fe_neu.jpg	0	39	AOI_11	158	1361
1880	89173	696	305			114_153_fe_neu.jpg	0	39	AOI_11	158	1361
1881	89214	722	337			114_153_fe_neu.jpg	0	39	AOI_11	158	1361
1882	89266	716	331			114_153_fe_neu.jpg	0	39	AOI_11	158	1361
1883	89317	852	342			114_153_fe_neu.jpg	0	39	AOI_11	158	1361
1884	89364	862	350			114_153_fe_neu.jpg	0	40	AOI_10	159	286
1885	89407	811	346			114_153_fe_neu.jpg	0	40	AOI_10	159	286
[truncated: 12,020 more rows]
