# Supplementary material for: Attentional Bias to Facial Expressions of Different Emotions – A Cross-Cultural Comparison of ≠Akhoe Hai||om and German Children and Adolescents
Source: Front Psychol. 2020 Apr 28;11:795. doi: 10.3389/fpsyg.2020.00795 (PMC7199105; doi:10.3389/fpsyg.2020.00795)
Supplement: Supplementary file 1 [file Data_Sheet_1.ZIP › Raw data_Germany and Namibia/Raw data Namibia/VP_16-test.tsv]

Data properties:
Recording date: 08.02.2013
Recording time: 14:37:34:193 (corresponds to time 0)
Study: NegBias_1
Subject: VP_16
Recording: VP_16
Screen resolution: 1366 x 768
Coordinate unit: Pixels
Filter settings:
Eye: Average
Validity: Normal
Fixation filter: Tobii fixation filter
Velocity threshold: 35
Distance threshold: 35
Number	Timestamp	GazePointX	GazePointY	Event	EventKey	StimuliName	StimuliID	AoiIds	AoiNames	FixationIndex	FixationDuration
0	22	135	395			No media	0	0	Content	0	58
1	58	416	388			No media	0	0	Content	1	417
2	95	0	0			No media	0	0	Content	1	417
3	141	665	354			No media	0	0	Content	1	417
4	194	673	372			No media	0	0	Content	1	417
5	230	673	372			No media	0	0	Content	1	417
6	274	667	368			No media	0	0	Content	1	417
7	319	630	393			No media	0	0	Content	1	417
8	356	695	400			No media	0	0	Content	1	417
9	393	736	443			No media	0	0	Content	1	417
10	437	685	426			No media	0	0	Content	1	417
11	475	738	497			No media	0	0	Content	2	325
12	521	724	505			No media	0	0	Content	2	325
13	560	729	567			No media	0	0	Content	2	325
14	602	772	561			No media	0	0	Content	2	325
15	642	644	569			No media	0	0	Content	2	325
16	684	675	576			No media	0	0	Content	2	325
17	721	711	566			No media	0	0	Content	2	325
18	769	711	523			No media	0	0	Content	2	325
19	800	0	0			No media	0	0	Content
20	850	0	0			No media	0	0	Content
21	904	0	0			No media	0	0	Content
22	944	0	0			No media	0	0	Content
23	990	0	0			No media	0	0	Content
24	1039	0	0			No media	0	0	Content
25	1091	0	0			No media	0	0	Content
26	1137	0	0			No media	0	0	Content
27	1185	0	0			No media	0	0	Content
28	1230	0	0			No media	0	0	Content
29	1269	0	0			No media	0	0	Content
30	1307	0	0			No media	0	0	Content
31	1354	0	0			No media	0	0	Content
32	1384	0	0			No media	0	0	Content
33	1409	0	0			No media	0	0	Content
	1409			ImageStart	8
34	1444	0	0			Fix.jpg	0	0	Content
35	1485	0	0			Fix.jpg	0	0	Content
36	1523	0	0			Fix.jpg	0	0	Content
37	1578	0	0			Fix.jpg	0	0	Content
38	1610	722	369			Fix.jpg	0	0	Content	3	252
39	1653	648	388			Fix.jpg	0	0	Content	3	252
40	1702	648	388			Fix.jpg	0	0	Content	3	252
41	1765	661	324			Fix.jpg	0	0	Content	3	252
42	1828	669	311			Fix.jpg	0	0	Content	3	252
43	1862	0	0			Fix.jpg	0	0	Content	4	400
	1898			ImageEnd	16
44	1898	690	319			No media	0	0	Content	4	400
45	1935	690	319			No media	0	0	Content	4	400
	1943			ImageStart	8
46	1972	682	302			122_162_an_ha.jpg	0	57	AOI_16	4	400
47	2009	693	327			122_162_an_ha.jpg	0	57	AOI_16	4	400
48	2049	694	324			122_162_an_ha.jpg	0	57	AOI_16	4	400
49	2093	718	341			122_162_an_ha.jpg	0	57	AOI_16	4	400
50	2149	695	328			122_162_an_ha.jpg	0	57	AOI_16	4	400
51	2187	680	310			122_162_an_ha.jpg	0	57	AOI_16	4	400
52	2222	747	355			122_162_an_ha.jpg	0	57	AOI_16	4	400
53	2262	782	447			122_162_an_ha.jpg	0	57	AOI_16	5	325
54	2303	780	409			122_162_an_ha.jpg	0	57	AOI_16	5	325
55	2343	782	413			122_162_an_ha.jpg	0	57	AOI_16	5	325
56	2385	843	427			122_162_an_ha.jpg	0	57	AOI_16	5	325
57	2427	810	418			122_162_an_ha.jpg	0	57	AOI_16	5	325
58	2468	870	476			122_162_an_ha.jpg	0	57	AOI_16	5	325
59	2509	843	417			122_162_an_ha.jpg	0	57	AOI_16	5	325
60	2547	843	417			122_162_an_ha.jpg	0	57	AOI_16	5	325
61	2586	635	404			122_162_an_ha.jpg	0	58	AOI_13	6	1053
62	2626	445	404			122_162_an_ha.jpg	0	58	AOI_13	6	1053
63	2669	444	414			122_162_an_ha.jpg	0	58	AOI_13	6	1053
64	2711	539	501			122_162_an_ha.jpg	0	58	AOI_13	6	1053
65	2752	383	570			122_162_an_ha.jpg	0	58	AOI_13	6	1053
66	2797	458	563			122_162_an_ha.jpg	0	58	AOI_13	6	1053
67	2833	456	565			122_162_an_ha.jpg	0	58	AOI_13	6	1053
68	2889	406	511			122_162_an_ha.jpg	0	58	AOI_13	6	1053
69	2926	485	547			122_162_an_ha.jpg	0	58	AOI_13	6	1053
70	2964	467	545			122_162_an_ha.jpg	0	58	AOI_13	6	1053
71	3009	373	393			122_162_an_ha.jpg	0	58	AOI_13	6	1053
72	3069	474	483			122_162_an_ha.jpg	0	58	AOI_13	6	1053
73	3114	474	483			122_162_an_ha.jpg	0	58	AOI_13	6	1053
74	3159	389	508			122_162_an_ha.jpg	0	58	AOI_13	6	1053
75	3199	450	551			122_162_an_ha.jpg	0	58	AOI_13	6	1053
76	3248	452	535			122_162_an_ha.jpg	0	58	AOI_13	6	1053
77	3294	441	553			122_162_an_ha.jpg	0	58	AOI_13	6	1053
78	3332	372	564			122_162_an_ha.jpg	0	58	AOI_13	6	1053
79	3381	498	580			122_162_an_ha.jpg	0	58	AOI_13	6	1053
80	3429	441	518			122_162_an_ha.jpg	0	58	AOI_13	6	1053
81	3465	441	518			122_162_an_ha.jpg	0	58	AOI_13	6	1053
82	3506	409	444			122_162_an_ha.jpg	0	58	AOI_13	6	1053
83	3543	439	444			122_162_an_ha.jpg	0	58	AOI_13	6	1053
84	3593	407	426			122_162_an_ha.jpg	0	58	AOI_13	6	1053
85	3639	709	419			122_162_an_ha.jpg	0	57	AOI_16	7	572
86	3685	856	475			122_162_an_ha.jpg	0	57	AOI_16	7	572
87	3721	850	405			122_162_an_ha.jpg	0	57	AOI_16	7	572
88	3762	835	410			122_162_an_ha.jpg	0	57	AOI_16	7	572
89	3817	827	413			122_162_an_ha.jpg	0	57	AOI_16	7	572
90	3861	847	393			122_162_an_ha.jpg	0	57	AOI_16	7	572
91	3904	892	394			122_162_an_ha.jpg	0	57	AOI_16	7	572
92	3949	893	388			122_162_an_ha.jpg	0	57	AOI_16	7	572
93	3983	878	371			122_162_an_ha.jpg	0	57	AOI_16	7	572
94	4024	883	350			122_162_an_ha.jpg	0	57	AOI_16	7	572
95	4071	877	355			122_162_an_ha.jpg	0	57	AOI_16	7	572
96	4117	908	357			122_162_an_ha.jpg	0	57	AOI_16	7	572
97	4162	880	345			122_162_an_ha.jpg	0	57	AOI_16	7	572
98	4211	776	351			122_162_an_ha.jpg	0	58	AOI_13	8	271
99	4256	0	0			122_162_an_ha.jpg	0	58	AOI_13	8	271
100	4298	458	395			122_162_an_ha.jpg	0	58	AOI_13	8	271
101	4337	458	395			122_162_an_ha.jpg	0	58	AOI_13	8	271
102	4381	444	439			122_162_an_ha.jpg	0	58	AOI_13	8	271
103	4424	409	357			122_162_an_ha.jpg	0	58	AOI_13	8	271
104	4482	0	0			122_162_an_ha.jpg	0	58	AOI_13
105	4534	0	0			122_162_an_ha.jpg	0	58	AOI_13
106	4574	0	0			122_162_an_ha.jpg	0	58	AOI_13
107	4617	0	0			122_162_an_ha.jpg	0	58	AOI_13
108	4657	0	0			122_162_an_ha.jpg	0	58	AOI_13
109	4694	0	0			122_162_an_ha.jpg	0	58	AOI_13
110	4735	0	0			122_162_an_ha.jpg	0	58	AOI_13
111	4772	0	0			122_162_an_ha.jpg	0	58	AOI_13
112	4812	0	0			122_162_an_ha.jpg	0	58	AOI_13
113	4850	0	0			122_162_an_ha.jpg	0	58	AOI_13
114	4891	0	0			122_162_an_ha.jpg	0	58	AOI_13
	4928			ImageEnd	16
115	4934	0	0			No media	0	0	Content
	4959			ImageStart	8
116	4982	0	0			Fix.jpg	0	0	Content
117	5024	0	0			Fix.jpg	0	0	Content
118	5065	0	0			Fix.jpg	0	0	Content
119	5103	0	0			Fix.jpg	0	0	Content
120	5143	0	0			Fix.jpg	0	0	Content
121	5192	0	0			Fix.jpg	0	0	Content
122	5249	0	0			Fix.jpg	0	0	Content
123	5307	0	0			Fix.jpg	0	0	Content
124	5350	0	0			Fix.jpg	0	0	Content
125	5398	612	376			Fix.jpg	0	0	Content	9	453
126	5428	612	376			Fix.jpg	0	0	Content	9	453
	5465			ImageEnd	16
127	5472	605	382			No media	0	0	Content	9	453
	5494			ImageStart	8
128	5506	622	415			79_115_ha_an.jpg	0	295	AOI_52	9	453
129	5542	622	415			79_115_ha_an.jpg	0	295	AOI_52	9	453
130	5580	641	328			79_115_ha_an.jpg	0	295	AOI_52	9	453
131	5622	644	351			79_115_ha_an.jpg	0	295	AOI_52	9	453
132	5688	644	401			79_115_ha_an.jpg	0	295	AOI_52	9	453
133	5725	639	374			79_115_ha_an.jpg	0	295	AOI_52	9	453
134	5774	640	354			79_115_ha_an.jpg	0	295	AOI_52	9	453
135	5812	641	397			79_115_ha_an.jpg	0	295	AOI_52	9	453
136	5851	709	392			79_115_ha_an.jpg	0	296	AOI_49	10	392
137	5896	885	391			79_115_ha_an.jpg	0	296	AOI_49	10	392
138	5943	874	395			79_115_ha_an.jpg	0	296	AOI_49	10	392
139	5986	874	395			79_115_ha_an.jpg	0	296	AOI_49	10	392
140	6023	880	404			79_115_ha_an.jpg	0	296	AOI_49	10	392
141	6065	860	433			79_115_ha_an.jpg	0	296	AOI_49	10	392
142	6109	855	425			79_115_ha_an.jpg	0	296	AOI_49	10	392
143	6154	850	412			79_115_ha_an.jpg	0	296	AOI_49	10	392
144	6201	857	397			79_115_ha_an.jpg	0	296	AOI_49	10	392
145	6243	755	388			79_115_ha_an.jpg	0	295	AOI_52	11	882
146	6282	447	353			79_115_ha_an.jpg	0	295	AOI_52	11	882
147	6322	488	374			79_115_ha_an.jpg	0	295	AOI_52	11	882
148	6367	477	347			79_115_ha_an.jpg	0	295	AOI_52	11	882
149	6416	495	356			79_115_ha_an.jpg	0	295	AOI_52	11	882
150	6450	471	504			79_115_ha_an.jpg	0	295	AOI_52	11	882
151	6492	471	504			79_115_ha_an.jpg	0	295	AOI_52	11	882
152	6540	412	520			79_115_ha_an.jpg	0	295	AOI_52	11	882
153	6581	400	488			79_115_ha_an.jpg	0	295	AOI_52	11	882
154	6633	464	512			79_115_ha_an.jpg	0	295	AOI_52	11	882
155	6679	464	512			79_115_ha_an.jpg	0	295	AOI_52	11	882
156	6734	413	510			79_115_ha_an.jpg	0	295	AOI_52	11	882
157	6777	525	519			79_115_ha_an.jpg	0	295	AOI_52	11	882
158	6836	456	515			79_115_ha_an.jpg	0	295	AOI_52	11	882
159	6881	466	518			79_115_ha_an.jpg	0	295	AOI_52	11	882
160	6931	455	522			79_115_ha_an.jpg	0	295	AOI_52	11	882
161	6978	411	514			79_115_ha_an.jpg	0	295	AOI_52	11	882
162	7041	460	541			79_115_ha_an.jpg	0	295	AOI_52	11	882
163	7087	460	541			79_115_ha_an.jpg	0	295	AOI_52	11	882
164	7125	855	435			79_115_ha_an.jpg	0	296	AOI_49	12	343
165	7170	857	409			79_115_ha_an.jpg	0	296	AOI_49	12	343
166	7221	861	393			79_115_ha_an.jpg	0	296	AOI_49	12	343
167	7263	795	302			79_115_ha_an.jpg	0	296	AOI_49	12	343
168	7309	824	357			79_115_ha_an.jpg	0	296	AOI_49	12	343
169	7342	800	308			79_115_ha_an.jpg	0	296	AOI_49	12	343
170	7388	852	263			79_115_ha_an.jpg	0	296	AOI_49	12	343
171	7424	852	263			79_115_ha_an.jpg	0	296	AOI_49	12	343
172	7468	868	281			79_115_ha_an.jpg	0	296	AOI_49	13	418
173	7512	864	456			79_115_ha_an.jpg	0	296	AOI_49	13	418
174	7573	876	445			79_115_ha_an.jpg	0	296	AOI_49	13	418
175	7624	858	443			79_115_ha_an.jpg	0	296	AOI_49	13	418
176	7705	873	450			79_115_ha_an.jpg	0	296	AOI_49	13	418
177	7766	877	443			79_115_ha_an.jpg	0	296	AOI_49	13	418
178	7886	0	0			79_115_ha_an.jpg	0	295	AOI_52
179	7940	0	0			79_115_ha_an.jpg	0	295	AOI_52
180	7995	0	0			79_115_ha_an.jpg	0	295	AOI_52
181	8172	0	0			79_115_ha_an.jpg	0	295	AOI_52
182	8225	0	0			79_115_ha_an.jpg	0	295	AOI_52
183	8279	0	0			79_115_ha_an.jpg	0	295	AOI_52
184	8348	0	0			79_115_ha_an.jpg	0	295	AOI_52
185	8381	0	0			79_115_ha_an.jpg	0	295	AOI_52
186	8415	0	0			79_115_ha_an.jpg	0	295	AOI_52
187	8467	0	0			79_115_ha_an.jpg	0	295	AOI_52
	8481			ImageEnd	16
	8507			ImageStart	8
188	8519	0	0			Fix.jpg	0	0	Content
189	8571	0	0			Fix.jpg	0	0	Content
190	8604	0	0			Fix.jpg	0	0	Content
191	8638	0	0			Fix.jpg	0	0	Content
192	8690	0	0			Fix.jpg	0	0	Content
193	8742	0	0			Fix.jpg	0	0	Content
194	8794	0	0			Fix.jpg	0	0	Content
195	8827	0	0			Fix.jpg	0	0	Content
196	8861	0	0			Fix.jpg	0	0	Content
197	8913	0	0			Fix.jpg	0	0	Content
198	8965	0	0			Fix.jpg	0	0	Content
	8996			ImageEnd	16
199	9017	0	0			No media	0	0	Content
	9029			ImageStart	8
200	9050	0	0			97_144_an_fe.jpg	0	335	AOI_5
201	9084	0	0			97_144_an_fe.jpg	0	335	AOI_5
202	9136	0	0			97_144_an_fe.jpg	0	335	AOI_5
203	9188	0	0			97_144_an_fe.jpg	0	335	AOI_5
204	9240	0	0			97_144_an_fe.jpg	0	335	AOI_5
205	9273	0	0			97_144_an_fe.jpg	0	335	AOI_5
206	9307	0	0			97_144_an_fe.jpg	0	335	AOI_5
207	9359	0	0			97_144_an_fe.jpg	0	335	AOI_5
208	9411	0	0			97_144_an_fe.jpg	0	335	AOI_5
209	9463	0	0			97_144_an_fe.jpg	0	335	AOI_5
210	9500	0	0			97_144_an_fe.jpg	0	335	AOI_5
211	9541	0	0			97_144_an_fe.jpg	0	335	AOI_5
212	9584	0	0			97_144_an_fe.jpg	0	335	AOI_5
213	9625	873	459			97_144_an_fe.jpg	0	336	AOI_6	14	240
214	9665	873	459			97_144_an_fe.jpg	0	336	AOI_6	14	240
215	9701	883	437			97_144_an_fe.jpg	0	336	AOI_6	14	240
216	9738	875	444			97_144_an_fe.jpg	0	336	AOI_6	14	240
217	9786	879	461			97_144_an_fe.jpg	0	336	AOI_6	14	240
218	9828	878	469			97_144_an_fe.jpg	0	336	AOI_6	14	240
219	9865	747	488			97_144_an_fe.jpg	0	335	AOI_5	15	348
220	9908	415	434			97_144_an_fe.jpg	0	335	AOI_5	15	348
221	9949	403	477			97_144_an_fe.jpg	0	335	AOI_5	15	348
222	9993	0	0			97_144_an_fe.jpg	0	335	AOI_5	15	348
223	10034	475	567			97_144_an_fe.jpg	0	335	AOI_5	15	348
224	10074	403	554			97_144_an_fe.jpg	0	335	AOI_5	15	348
225	10126	403	554			97_144_an_fe.jpg	0	335	AOI_5	15	348
226	10171	449	571			97_144_an_fe.jpg	0	335	AOI_5	15	348
227	10214	0	0			97_144_an_fe.jpg	0	335	AOI_5
228	10278	0	0			97_144_an_fe.jpg	0	335	AOI_5
229	10321	0	0			97_144_an_fe.jpg	0	335	AOI_5
230	10373	0	0			97_144_an_fe.jpg	0	335	AOI_5
231	10428	0	0			97_144_an_fe.jpg	0	335	AOI_5
232	10467	455	528			97_144_an_fe.jpg	0	335	AOI_5	16	289
233	10508	469	632			97_144_an_fe.jpg	0	335	AOI_5	16	289
234	10547	468	652			97_144_an_fe.jpg	0	335	AOI_5	16	289
235	10618	429	477			97_144_an_fe.jpg	0	335	AOI_5	16	289
236	10667	472	487			97_144_an_fe.jpg	0	335	AOI_5	16	289
237	10705	472	487			97_144_an_fe.jpg	0	335	AOI_5	16	289
238	10757	691	486			97_144_an_fe.jpg	0	336	AOI_6	17	513
239	10801	925	434			97_144_an_fe.jpg	0	336	AOI_6	17	513
240	10841	927	434			97_144_an_fe.jpg	0	336	AOI_6	17	513
241	10879	0	0			97_144_an_fe.jpg	0	336	AOI_6	17	513
242	10920	822	414			97_144_an_fe.jpg	0	336	AOI_6	17	513
243	10957	822	414			97_144_an_fe.jpg	0	336	AOI_6	17	513
244	11001	894	468			97_144_an_fe.jpg	0	336	AOI_6	17	513
245	11041	871	437			97_144_an_fe.jpg	0	336	AOI_6	17	513
246	11083	851	461			97_144_an_fe.jpg	0	336	AOI_6	17	513
247	11128	875	447			97_144_an_fe.jpg	0	336	AOI_6	17	513
248	11194	868	437			97_144_an_fe.jpg	0	336	AOI_6	17	513
249	11234	868	437			97_144_an_fe.jpg	0	336	AOI_6	17	513
250	11269	847	469			97_144_an_fe.jpg	0	336	AOI_6	18	740
251	11309	886	472			97_144_an_fe.jpg	0	336	AOI_6	18	740
252	11358	896	471			97_144_an_fe.jpg	0	336	AOI_6	18	740
253	11403	870	492			97_144_an_fe.jpg	0	336	AOI_6	18	740
254	11446	887	492			97_144_an_fe.jpg	0	336	AOI_6	18	740
255	11489	903	469			97_144_an_fe.jpg	0	336	AOI_6	18	740
256	11535	875	446			97_144_an_fe.jpg	0	336	AOI_6	18	740
257	11578	895	477			97_144_an_fe.jpg	0	336	AOI_6	18	740
258	11615	876	492			97_144_an_fe.jpg	0	336	AOI_6	18	740
259	11655	856	467			97_144_an_fe.jpg	0	336	AOI_6	18	740
260	11702	877	478			97_144_an_fe.jpg	0	336	AOI_6	18	740
261	11744	873	469			97_144_an_fe.jpg	0	336	AOI_6	18	740
262	11791	885	487			97_144_an_fe.jpg	0	336	AOI_6	18	740
263	11840	909	431			97_144_an_fe.jpg	0	336	AOI_6	18	740
264	11879	918	444			97_144_an_fe.jpg	0	336	AOI_6	18	740
265	11919	891	444			97_144_an_fe.jpg	0	336	AOI_6	18	740
266	11963	921	459			97_144_an_fe.jpg	0	336	AOI_6	18	740
267	12009	913	363			97_144_an_fe.jpg	0	336	AOI_6	19	346
	12038			ImageEnd	16
268	12071	923	354			No media	0	0	Content	19	346
	12073			ImageStart	8
269	12105	947	313			Fix.jpg	0	0	Content	19	346
270	12148	932	340			Fix.jpg	0	0	Content	19	346
271	12187	915	384			Fix.jpg	0	0	Content	19	346
272	12230	933	336			Fix.jpg	0	0	Content	19	346
273	12265	933	378			Fix.jpg	0	0	Content	19	346
274	12309	932	380			Fix.jpg	0	0	Content	19	346
275	12356	907	349			Fix.jpg	0	0	Content	20	601
276	12393	724	378			Fix.jpg	0	0	Content	20	601
277	12449	728	392			Fix.jpg	0	0	Content	20	601
278	12489	724	361			Fix.jpg	0	0	Content	20	601
279	12530	0	0			Fix.jpg	0	0	Content	20	601
	12568			ImageEnd	16
280	12571	727	335			No media	0	0	Content	20	601
	12611			ImageStart	8
281	12620	727	335			10_008_neu_an.jpg	0	8	AOI_1	20	601
282	12657	733	366			10_008_neu_an.jpg	0	8	AOI_1	20	601
283	12691	730	377			10_008_neu_an.jpg	0	8	AOI_1	20	601
284	12737	732	351			10_008_neu_an.jpg	0	8	AOI_1	20	601
285	12781	728	354			10_008_neu_an.jpg	0	8	AOI_1	20	601
286	12825	0	0			10_008_neu_an.jpg	0	8	AOI_1	20	601
287	12873	739	352			10_008_neu_an.jpg	0	8	AOI_1	20	601
288	12910	739	352			10_008_neu_an.jpg	0	8	AOI_1	20	601
289	12957	796	390			10_008_neu_an.jpg	0	8	AOI_1	21	400
290	13003	830	436			10_008_neu_an.jpg	0	8	AOI_1	21	400
291	13044	830	436			10_008_neu_an.jpg	0	8	AOI_1	21	400
292	13096	818	484			10_008_neu_an.jpg	0	8	AOI_1	21	400
293	13139	845	427			10_008_neu_an.jpg	0	8	AOI_1	21	400
294	13187	857	465			10_008_neu_an.jpg	0	8	AOI_1	21	400
295	13216	857	465			10_008_neu_an.jpg	0	8	AOI_1	21	400
296	13272	892	478			10_008_neu_an.jpg	0	8	AOI_1	21	400
297	13313	879	468			10_008_neu_an.jpg	0	8	AOI_1	21	400
298	13357	584	363			10_008_neu_an.jpg	0	9	AOI_3	22	492
299	13393	436	377			10_008_neu_an.jpg	0	9	AOI_3	22	492
300	13433	436	377			10_008_neu_an.jpg	0	9	AOI_3	22	492
301	13476	540	490			10_008_neu_an.jpg	0	9	AOI_3	22	492
302	13520	500	497			10_008_neu_an.jpg	0	9	AOI_3	22	492
303	13569	499	502			10_008_neu_an.jpg	0	9	AOI_3	22	492
304	13603	485	518			10_008_neu_an.jpg	0	9	AOI_3	22	492
305	13640	481	529			10_008_neu_an.jpg	0	9	AOI_3	22	492
306	13675	481	529			10_008_neu_an.jpg	0	9	AOI_3	22	492
307	13719	498	507			10_008_neu_an.jpg	0	9	AOI_3	22	492
308	13763	0	0			10_008_neu_an.jpg	0	9	AOI_3	22	492
309	13808	455	494			10_008_neu_an.jpg	0	9	AOI_3	22	492
310	13849	874	485			10_008_neu_an.jpg	0	8	AOI_1	23	405
311	13901	912	515			10_008_neu_an.jpg	0	8	AOI_1	23	405
312	13943	893	515			10_008_neu_an.jpg	0	8	AOI_1	23	405
313	13979	874	436			10_008_neu_an.jpg	0	8	AOI_1	23	405
314	14023	874	436			10_008_neu_an.jpg	0	8	AOI_1	23	405
315	14067	870	469			10_008_neu_an.jpg	0	8	AOI_1	23	405
316	14117	873	486			10_008_neu_an.jpg	0	8	AOI_1	23	405
317	14164	889	487			10_008_neu_an.jpg	0	8	AOI_1	23	405
318	14211	889	487			10_008_neu_an.jpg	0	8	AOI_1	23	405
319	14254	865	467			10_008_neu_an.jpg	0	8	AOI_1	24	283
320	14308	933	397			10_008_neu_an.jpg	0	8	AOI_1	24	283
321	14364	926	380			10_008_neu_an.jpg	0	8	AOI_1	24	283
322	14402	936	393			10_008_neu_an.jpg	0	8	AOI_1	24	283
323	14459	942	380			10_008_neu_an.jpg	0	8	AOI_1	24	283
324	14500	925	394			10_008_neu_an.jpg	0	8	AOI_1	24	283
325	14538	0	0			10_008_neu_an.jpg	0	9	AOI_3
326	14577	0	0			10_008_neu_an.jpg	0	9	AOI_3
327	14617	0	0			10_008_neu_an.jpg	0	9	AOI_3
328	14657	0	0			10_008_neu_an.jpg	0	9	AOI_3
329	14696	894	290			10_008_neu_an.jpg	0	8	AOI_1	25	393
330	14739	864	378			10_008_neu_an.jpg	0	8	AOI_1	25	393
331	14784	0	0			10_008_neu_an.jpg	0	8	AOI_1	25	393
332	14823	896	281			10_008_neu_an.jpg	0	8	AOI_1	25	393
333	14864	0	0			10_008_neu_an.jpg	0	8	AOI_1	25	393
334	14902	872	316			10_008_neu_an.jpg	0	8	AOI_1	25	393
335	14943	872	316			10_008_neu_an.jpg	0	8	AOI_1	25	393
336	14992	849	333			10_008_neu_an.jpg	0	8	AOI_1	25	393
337	15031	917	296			10_008_neu_an.jpg	0	8	AOI_1	25	393
338	15088	512	277			10_008_neu_an.jpg	0	9	AOI_3	26	658
339	15121	473	321			10_008_neu_an.jpg	0	9	AOI_3	26	658
340	15172	462	312			10_008_neu_an.jpg	0	9	AOI_3	26	658
341	15217	463	317			10_008_neu_an.jpg	0	9	AOI_3	26	658
342	15252	503	326			10_008_neu_an.jpg	0	9	AOI_3	26	658
343	15293	487	392			10_008_neu_an.jpg	0	9	AOI_3	26	658
344	15355	463	503			10_008_neu_an.jpg	0	9	AOI_3	26	658
345	15403	490	442			10_008_neu_an.jpg	0	9	AOI_3	26	658
346	15444	466	432			10_008_neu_an.jpg	0	9	AOI_3	26	658
347	15498	508	532			10_008_neu_an.jpg	0	9	AOI_3	26	658
348	15542	410	515			10_008_neu_an.jpg	0	9	AOI_3	26	658
349	15585	0	0			10_008_neu_an.jpg	0	9	AOI_3	26	658
	15594			ImageEnd	16
350	15629	435	518			No media	0	0	Content	26	658
	15631			ImageStart	8
351	15669	435	518			Fix.jpg	0	0	Content	26	658
352	15707	431	532			Fix.jpg	0	0	Content	26	658
353	15746	0	0			Fix.jpg	0	0	Content	27	332
354	15799	0	0			Fix.jpg	0	0	Content	27	332
355	15835	406	520			Fix.jpg	0	0	Content	27	332
356	15885	447	523			Fix.jpg	0	0	Content	27	332
357	15936	447	523			Fix.jpg	0	0	Content	27	332
358	15988	681	456			Fix.jpg	0	0	Content	27	332
359	16028	707	495			Fix.jpg	0	0	Content	27	332
360	16078	0	0			Fix.jpg	0	0	Content
	16109			ImageEnd	16
361	16135	0	0			No media	0	0	Content
362	16175	0	0			No media	0	0	Content
	16191			ImageStart	8
363	16217	0	0			63_114_an_neu.jpg	0	261	AOI_45
364	16264	0	0			63_114_an_neu.jpg	0	261	AOI_45
365	16316	0	0			63_114_an_neu.jpg	0	261	AOI_45
366	16353	0	0			63_114_an_neu.jpg	0	261	AOI_45
367	16393	0	0			63_114_an_neu.jpg	0	261	AOI_45
368	16442	0	0			63_114_an_neu.jpg	0	261	AOI_45
369	16496	0	0			63_114_an_neu.jpg	0	261	AOI_45
370	16535	0	0			63_114_an_neu.jpg	0	261	AOI_45
371	16594	0	0			63_114_an_neu.jpg	0	261	AOI_45
372	16645	0	0			63_114_an_neu.jpg	0	261	AOI_45
373	16673	921	503			63_114_an_neu.jpg	0	262	AOI_47	28	255
374	16712	920	493			63_114_an_neu.jpg	0	262	AOI_47	28	255
375	16752	920	493			63_114_an_neu.jpg	0	262	AOI_47	28	255
376	16796	904	518			63_114_an_neu.jpg	0	262	AOI_47	28	255
377	16843	904	518			63_114_an_neu.jpg	0	262	AOI_47	28	255
378	16884	914	449			63_114_an_neu.jpg	0	262	AOI_47	28	255
379	16928	0	0			63_114_an_neu.jpg	0	261	AOI_45
380	16964	0	0			63_114_an_neu.jpg	0	261	AOI_45
381	17017	0	0			63_114_an_neu.jpg	0	261	AOI_45
382	17057	0	0			63_114_an_neu.jpg	0	261	AOI_45
383	17097	0	0			63_114_an_neu.jpg	0	261	AOI_45
384	17134	0	0			63_114_an_neu.jpg	0	261	AOI_45
385	17173	0	0			63_114_an_neu.jpg	0	261	AOI_45
386	17219	0	0			63_114_an_neu.jpg	0	261	AOI_45
387	17254	0	0			63_114_an_neu.jpg	0	261	AOI_45
388	17292	439	552			63_114_an_neu.jpg	0	261	AOI_45	29	375
389	17340	385	563			63_114_an_neu.jpg	0	261	AOI_45	29	375
390	17389	429	579			63_114_an_neu.jpg	0	261	AOI_45	29	375
391	17427	429	579			63_114_an_neu.jpg	0	261	AOI_45	29	375
392	17476	459	568			63_114_an_neu.jpg	0	261	AOI_45	29	375
393	17530	477	454			63_114_an_neu.jpg	0	261	AOI_45	29	375
394	17573	501	477			63_114_an_neu.jpg	0	261	AOI_45	29	375
395	17623	486	465			63_114_an_neu.jpg	0	261	AOI_45	29	375
396	17667	0	0			63_114_an_neu.jpg	0	261	AOI_45
397	17718	0	0			63_114_an_neu.jpg	0	261	AOI_45
398	17756	0	0			63_114_an_neu.jpg	0	261	AOI_45
399	17797	0	0			63_114_an_neu.jpg	0	261	AOI_45
400	17842	0	0			63_114_an_neu.jpg	0	261	AOI_45
401	17886	929	431			63_114_an_neu.jpg	0	262	AOI_47	30	254
402	17929	929	431			63_114_an_neu.jpg	0	262	AOI_47	30	254
403	17963	861	349			63_114_an_neu.jpg	0	262	AOI_47	30	254
404	18002	881	341			63_114_an_neu.jpg	0	262	AOI_47	30	254
405	18062	890	350			63_114_an_neu.jpg	0	262	AOI_47	30	254
406	18102	893	421			63_114_an_neu.jpg	0	262	AOI_47	30	254
407	18140	893	421			63_114_an_neu.jpg	0	262	AOI_47	31	398
408	18184	835	436			63_114_an_neu.jpg	0	262	AOI_47	31	398
409	18232	845	431			63_114_an_neu.jpg	0	262	AOI_47	31	398
410	18282	882	431			63_114_an_neu.jpg	0	262	AOI_47	31	398
411	18326	835	418			63_114_an_neu.jpg	0	262	AOI_47	31	398
412	18366	835	418			63_114_an_neu.jpg	0	262	AOI_47	31	398
413	18412	842	439			63_114_an_neu.jpg	0	262	AOI_47	31	398
414	18453	0	0			63_114_an_neu.jpg	0	262	AOI_47	31	398
415	18500	859	436			63_114_an_neu.jpg	0	262	AOI_47	31	398
416	18538	859	436			63_114_an_neu.jpg	0	262	AOI_47	32	979
417	18590	882	560			63_114_an_neu.jpg	0	262	AOI_47	32	979
418	18643	876	561			63_114_an_neu.jpg	0	262	AOI_47	32	979
419	18688	870	565			63_114_an_neu.jpg	0	262	AOI_47	32	979
420	18731	880	556			63_114_an_neu.jpg	0	262	AOI_47	32	979
421	18776	880	556			63_114_an_neu.jpg	0	262	AOI_47	32	979
422	18834	0	0			63_114_an_neu.jpg	0	262	AOI_47	32	979
423	18880	877	561			63_114_an_neu.jpg	0	262	AOI_47	32	979
424	18932	877	561			63_114_an_neu.jpg	0	262	AOI_47	32	979
425	18974	862	614			63_114_an_neu.jpg	0	262	AOI_47	32	979
426	19013	895	585			63_114_an_neu.jpg	0	262	AOI_47	32	979
427	19065	869	564			63_114_an_neu.jpg	0	262	AOI_47	32	979
428	19123	881	552			63_114_an_neu.jpg	0	262	AOI_47	32	979
429	19173	881	552			63_114_an_neu.jpg	0	262	AOI_47	32	979
	19182			ImageEnd	16
430	19204	882	568			No media	0	0	Content	32	979
	19209			ImageStart	8
431	19244	885	571			Fix.jpg	0	0	Content	32	979
432	19292	916	587			Fix.jpg	0	0	Content	32	979
433	19337	908	576			Fix.jpg	0	0	Content	32	979
434	19376	906	554			Fix.jpg	0	0	Content	32	979
435	19417	913	558			Fix.jpg	0	0	Content	32	979
436	19460	895	559			Fix.jpg	0	0	Content	32	979
437	19517	903	572			Fix.jpg	0	0	Content	33	602
438	19578	803	391			Fix.jpg	0	0	Content	33	602
439	19618	784	412			Fix.jpg	0	0	Content	33	602
440	19662	766	410			Fix.jpg	0	0	Content	33	602
	19697			ImageEnd	16
441	19707	799	398			No media	0	0	Content	33	602
442	19748	747	410			No media	0	0	Content	33	602
443	19792	774	427			No media	0	0	Content	33	602
	19809			ImageStart	8
444	19837	798	364			167_175_neu_fe.jpg	0	156	AOI_30	33	602
445	19881	782	420			167_175_neu_fe.jpg	0	156	AOI_30	33	602
446	19925	766	416			167_175_neu_fe.jpg	0	156	AOI_30	33	602
447	19971	762	425			167_175_neu_fe.jpg	0	156	AOI_30	33	602
448	20026	788	426			167_175_neu_fe.jpg	0	156	AOI_30	33	602
449	20066	825	418			167_175_neu_fe.jpg	0	156	AOI_30	33	602
450	20119	854	404			167_175_neu_fe.jpg	0	156	AOI_30	34	268
451	20160	876	421			167_175_neu_fe.jpg	0	156	AOI_30	34	268
452	20213	861	467			167_175_neu_fe.jpg	0	156	AOI_30	34	268
453	20256	877	530			167_175_neu_fe.jpg	0	156	AOI_30	34	268
454	20299	866	494			167_175_neu_fe.jpg	0	156	AOI_30	34	268
455	20338	866	494			167_175_neu_fe.jpg	0	156	AOI_30	34	268
456	20387	907	427			167_175_neu_fe.jpg	0	156	AOI_30	35	266
457	20430	933	344			167_175_neu_fe.jpg	0	156	AOI_30	35	266
458	20468	933	344			167_175_neu_fe.jpg	0	156	AOI_30	35	266
459	20514	907	362			167_175_neu_fe.jpg	0	156	AOI_30	35	266
460	20562	922	320			167_175_neu_fe.jpg	0	156	AOI_30	35	266
461	20617	0	0			167_175_neu_fe.jpg	0	156	AOI_30	35	266
462	20653	538	448			167_175_neu_fe.jpg	0	155	AOI_31	36	632
463	20694	538	448			167_175_neu_fe.jpg	0	155	AOI_31	36	632
464	20748	529	368			167_175_neu_fe.jpg	0	155	AOI_31	36	632
465	20804	496	407			167_175_neu_fe.jpg	0	155	AOI_31	36	632
466	20844	491	430			167_175_neu_fe.jpg	0	155	AOI_31	36	632
467	20899	470	514			167_175_neu_fe.jpg	0	155	AOI_31	36	632
468	20943	483	512			167_175_neu_fe.jpg	0	155	AOI_31	36	632
469	20985	492	538			167_175_neu_fe.jpg	0	155	AOI_31	36	632
470	21038	501	561			167_175_neu_fe.jpg	0	155	AOI_31	36	632
471	21077	499	571			167_175_neu_fe.jpg	0	155	AOI_31	36	632
472	21118	466	534			167_175_neu_fe.jpg	0	155	AOI_31	36	632
473	21170	466	534			167_175_neu_fe.jpg	0	155	AOI_31	36	632
474	21206	494	565			167_175_neu_fe.jpg	0	155	AOI_31	36	632
475	21245	494	550			167_175_neu_fe.jpg	0	155	AOI_31	36	632
476	21285	572	507			167_175_neu_fe.jpg	0	155	AOI_31	37	267
477	21328	665	332			167_175_neu_fe.jpg	0	155	AOI_31	37	267
478	21367	642	396			167_175_neu_fe.jpg	0	155	AOI_31	37	267
479	21417	638	280			167_175_neu_fe.jpg	0	155	AOI_31	37	267
480	21473	637	303			167_175_neu_fe.jpg	0	155	AOI_31	37	267
481	21517	637	303			167_175_neu_fe.jpg	0	155	AOI_31	37	267
482	21552	895	452			167_175_neu_fe.jpg	0	156	AOI_30	38	407
483	21591	882	465			167_175_neu_fe.jpg	0	156	AOI_30	38	407
484	21639	884	480			167_175_neu_fe.jpg	0	156	AOI_30	38	407
485	21682	894	478			167_175_neu_fe.jpg	0	156	AOI_30	38	407
486	21741	906	520			167_175_neu_fe.jpg	0	156	AOI_30	38	407
487	21781	923	530			167_175_neu_fe.jpg	0	156	AOI_30	38	407
488	21819	904	528			167_175_neu_fe.jpg	0	156	AOI_30	38	407
489	21864	921	503			167_175_neu_fe.jpg	0	156	AOI_30	38	407
490	21910	912	509			167_175_neu_fe.jpg	0	156	AOI_30	38	407
491	21959	964	379			167_175_neu_fe.jpg	0	156	AOI_30	39	308
492	22012	953	374			167_175_neu_fe.jpg	0	156	AOI_30	39	308
493	22048	928	382			167_175_neu_fe.jpg	0	156	AOI_30	39	308
494	22092	928	382			167_175_neu_fe.jpg	0	156	AOI_30	39	308
495	22134	942	352			167_175_neu_fe.jpg	0	156	AOI_30	39	308
496	22179	933	351			167_175_neu_fe.jpg	0	156	AOI_30	39	308
497	22223	959	364			167_175_neu_fe.jpg	0	156	AOI_30	39	308
498	22267	886	458			167_175_neu_fe.jpg	0	156	AOI_30	40	515
499	22308	927	469			167_175_neu_fe.jpg	0	156	AOI_30	40	515
500	22354	892	484			167_175_neu_fe.jpg	0	156	AOI_30	40	515
501	22412	931	517			167_175_neu_fe.jpg	0	156	AOI_30	40	515
502	22459	937	485			167_175_neu_fe.jpg	0	156	AOI_30	40	515
503	22497	920	498			167_175_neu_fe.jpg	0	156	AOI_30	40	515
504	22539	928	503			167_175_neu_fe.jpg	0	156	AOI_30	40	515
505	22582	918	512			167_175_neu_fe.jpg	0	156	AOI_30	40	515
506	22618	893	507			167_175_neu_fe.jpg	0	156	AOI_30	40	515
507	22667	925	507			167_175_neu_fe.jpg	0	156	AOI_30	40	515
508	22707	881	511			167_175_neu_fe.jpg	0	156	AOI_30	40	515
509	22744	881	511			167_175_neu_fe.jpg	0	156	AOI_30	40	515
510	22782	849	498			167_175_neu_fe.jpg	0	155	AOI_31	41	361
	22802			ImageEnd	16
511	22819	477	462			No media	0	0	Content	41	361
	22824			ImageStart	8
512	22863	530	481			Fix.jpg	0	0	Content	41	361
513	22908	483	482			Fix.jpg	0	0	Content	41	361
514	22945	467	475			Fix.jpg	0	0	Content	41	361
515	22998	435	573			Fix.jpg	0	0	Content	41	361
516	23039	471	570			Fix.jpg	0	0	Content	41	361
517	23089	488	566			Fix.jpg	0	0	Content	41	361
518	23143	683	471			Fix.jpg	0	0	Content	42	522
519	23182	665	484			Fix.jpg	0	0	Content	42	522
520	23230	696	471			Fix.jpg	0	0	Content	42	522
521	23275	690	485			Fix.jpg	0	0	Content	42	522
522	23315	656	467			Fix.jpg	0	0	Content	42	522
	23331			ImageEnd	16
523	23355	656	467			No media	0	0	Content	42	522
	23376			ImageStart	8
524	23394	681	483			61_114_an_fe.jpg	0	257	AOI_45	42	522
525	23452	630	454			61_114_an_fe.jpg	0	257	AOI_45	42	522
526	23484	670	481			61_114_an_fe.jpg	0	257	AOI_45	42	522
527	23528	653	459			61_114_an_fe.jpg	0	257	AOI_45	42	522
528	23579	678	467			61_114_an_fe.jpg	0	257	AOI_45	42	522
529	23625	678	467			61_114_an_fe.jpg	0	257	AOI_45	42	522
530	23665	845	508			61_114_an_fe.jpg	0	258	AOI_46	43	548
531	23713	832	497			61_114_an_fe.jpg	0	258	AOI_46	43	548
532	23757	841	451			61_114_an_fe.jpg	0	258	AOI_46	43	548
533	23801	881	430			61_114_an_fe.jpg	0	258	AOI_46	43	548
534	23843	889	452			61_114_an_fe.jpg	0	258	AOI_46	43	548
535	23897	898	440			61_114_an_fe.jpg	0	258	AOI_46	43	548
536	23940	900	439			61_114_an_fe.jpg	0	258	AOI_46	43	548
537	23978	940	342			61_114_an_fe.jpg	0	258	AOI_46	43	548
538	24040	933	348			61_114_an_fe.jpg	0	258	AOI_46	43	548
539	24078	945	344			61_114_an_fe.jpg	0	258	AOI_46	43	548
540	24121	952	340			61_114_an_fe.jpg	0	258	AOI_46	43	548
541	24160	839	389			61_114_an_fe.jpg	0	258	AOI_46	43	548
542	24213	674	395			61_114_an_fe.jpg	0	257	AOI_45	44	622
543	24250	674	395			61_114_an_fe.jpg	0	257	AOI_45	44	622
544	24293	596	408			61_114_an_fe.jpg	0	257	AOI_45	44	622
545	24339	479	450			61_114_an_fe.jpg	0	257	AOI_45	44	622
546	24384	455	452			61_114_an_fe.jpg	0	257	AOI_45	44	622
547	24430	428	548			61_114_an_fe.jpg	0	257	AOI_45	44	622
548	24467	497	567			61_114_an_fe.jpg	0	257	AOI_45	44	622
549	24534	457	549			61_114_an_fe.jpg	0	257	AOI_45	44	622
550	24588	457	549			61_114_an_fe.jpg	0	257	AOI_45	44	622
551	24626	505	559			61_114_an_fe.jpg	0	257	AOI_45	44	622
552	24666	485	582			61_114_an_fe.jpg	0	257	AOI_45	44	622
553	24707	443	559			61_114_an_fe.jpg	0	257	AOI_45	44	622
554	24757	443	559			61_114_an_fe.jpg	0	257	AOI_45	44	622
555	24796	433	552			61_114_an_fe.jpg	0	257	AOI_45	44	622
556	24835	864	494			61_114_an_fe.jpg	0	258	AOI_46	45	743
557	24887	871	457			61_114_an_fe.jpg	0	258	AOI_46	45	743
558	24939	871	457			61_114_an_fe.jpg	0	258	AOI_46	45	743
559	24994	845	393			61_114_an_fe.jpg	0	258	AOI_46	45	743
560	25043	845	393			61_114_an_fe.jpg	0	258	AOI_46	45	743
561	25083	896	431			61_114_an_fe.jpg	0	258	AOI_46	45	743
562	25130	911	470			61_114_an_fe.jpg	0	258	AOI_46	45	743
563	25173	882	476			61_114_an_fe.jpg	0	258	AOI_46	45	743
564	25209	900	480			61_114_an_fe.jpg	0	258	AOI_46	45	743
565	25267	870	463			61_114_an_fe.jpg	0	258	AOI_46	45	743
566	25311	888	454			61_114_an_fe.jpg	0	258	AOI_46	45	743
567	25354	881	443			61_114_an_fe.jpg	0	258	AOI_46	45	743
568	25401	0	0			61_114_an_fe.jpg	0	258	AOI_46	45	743
569	25450	893	472			61_114_an_fe.jpg	0	258	AOI_46	45	743
570	25489	890	451			61_114_an_fe.jpg	0	258	AOI_46	45	743
571	25541	890	451			61_114_an_fe.jpg	0	258	AOI_46	45	743
572	25578	920	357			61_114_an_fe.jpg	0	258	AOI_46	46	328
573	25618	925	339			61_114_an_fe.jpg	0	258	AOI_46	46	328
574	25683	929	321			61_114_an_fe.jpg	0	258	AOI_46	46	328
575	25726	934	355			61_114_an_fe.jpg	0	258	AOI_46	46	328
576	25788	918	399			61_114_an_fe.jpg	0	258	AOI_46	46	328
577	25824	921	346			61_114_an_fe.jpg	0	258	AOI_46	46	328
578	25866	906	348			61_114_an_fe.jpg	0	258	AOI_46	46	328
579	25906	939	324			61_114_an_fe.jpg	0	258	AOI_46	47	512
580	25963	872	433			61_114_an_fe.jpg	0	258	AOI_46	47	512
581	26004	893	457			61_114_an_fe.jpg	0	258	AOI_46	47	512
582	26048	858	444			61_114_an_fe.jpg	0	258	AOI_46	47	512
583	26094	892	440			61_114_an_fe.jpg	0	258	AOI_46	47	512
584	26152	883	436			61_114_an_fe.jpg	0	258	AOI_46	47	512
585	26194	900	447			61_114_an_fe.jpg	0	258	AOI_46	47	512
586	26234	896	447			61_114_an_fe.jpg	0	258	AOI_46	47	512
587	26281	887	437			61_114_an_fe.jpg	0	258	AOI_46	47	512
588	26327	856	443			61_114_an_fe.jpg	0	258	AOI_46	47	512
589	26373	865	446			61_114_an_fe.jpg	0	258	AOI_46	47	512
	26375			ImageEnd	16
	26405			ImageStart	8
590	26418	869	387			Fix.jpg	0	0	Content	48	856
591	26465	881	382			Fix.jpg	0	0	Content	48	856
592	26509	914	383			Fix.jpg	0	0	Content	48	856
593	26552	897	374			Fix.jpg	0	0	Content	48	856
594	26599	892	394			Fix.jpg	0	0	Content	48	856
595	26643	936	383			Fix.jpg	0	0	Content	48	856
596	26687	931	386			Fix.jpg	0	0	Content	48	856
597	26730	920	399			Fix.jpg	0	0	Content	48	856
598	26776	930	376			Fix.jpg	0	0	Content	48	856
599	26817	929	380			Fix.jpg	0	0	Content	48	856
600	26857	931	380			Fix.jpg	0	0	Content	48	856
	26903			ImageEnd	16
601	26910	908	417			No media	0	0	Content	48	856
	26921			ImageStart	8
602	26948	908	417			130_162_neu_an.jpg	0	75	AOI_13	48	856
603	26992	933	382			130_162_neu_an.jpg	0	75	AOI_13	48	856
604	27035	959	377			130_162_neu_an.jpg	0	75	AOI_13	48	856
605	27074	893	386			130_162_neu_an.jpg	0	75	AOI_13	48	856
606	27117	893	386			130_162_neu_an.jpg	0	75	AOI_13	48	856
607	27154	0	0			130_162_neu_an.jpg	0	75	AOI_13	48	856
608	27194	895	395			130_162_neu_an.jpg	0	75	AOI_13	48	856
609	27229	895	395			130_162_neu_an.jpg	0	75	AOI_13	48	856
610	27273	899	414			130_162_neu_an.jpg	0	75	AOI_13	49	333
611	27316	891	479			130_162_neu_an.jpg	0	75	AOI_13	49	333
612	27378	866	468			130_162_neu_an.jpg	0	75	AOI_13	49	333
613	27422	860	461			130_162_neu_an.jpg	0	75	AOI_13	49	333
614	27476	876	487			130_162_neu_an.jpg	0	75	AOI_13	49	333
615	27518	868	466			130_162_neu_an.jpg	0	75	AOI_13	49	333
616	27555	904	487			130_162_neu_an.jpg	0	75	AOI_13	49	333
617	27606	862	477			130_162_neu_an.jpg	0	76	AOI_15	50	326
618	27658	517	392			130_162_neu_an.jpg	0	76	AOI_15	50	326
619	27707	404	382			130_162_neu_an.jpg	0	76	AOI_15	50	326
620	27755	459	374			130_162_neu_an.jpg	0	76	AOI_15	50	326
621	27802	489	495			130_162_neu_an.jpg	0	76	AOI_15	50	326
622	27852	476	495			130_162_neu_an.jpg	0	76	AOI_15	50	326
623	27890	513	516			130_162_neu_an.jpg	0	76	AOI_15	50	326
624	27933	0	0			130_162_neu_an.jpg	0	76	AOI_15
625	27984	0	0			130_162_neu_an.jpg	0	76	AOI_15
626	28021	0	0			130_162_neu_an.jpg	0	76	AOI_15
627	28062	0	0			130_162_neu_an.jpg	0	76	AOI_15
628	28107	0	0			130_162_neu_an.jpg	0	76	AOI_15
629	28157	0	0			130_162_neu_an.jpg	0	76	AOI_15
630	28209	0	0			130_162_neu_an.jpg	0	76	AOI_15
631	28261	0	0			130_162_neu_an.jpg	0	76	AOI_15
632	28304	434	424			130_162_neu_an.jpg	0	76	AOI_15	51	352
633	28362	434	424			130_162_neu_an.jpg	0	76	AOI_15	51	352
634	28417	0	0			130_162_neu_an.jpg	0	76	AOI_15	51	352
635	28467	912	386			130_162_neu_an.jpg	0	76	AOI_15	51	352
636	28570	952	473			130_162_neu_an.jpg	0	76	AOI_15	51	352
637	28656	921	393			130_162_neu_an.jpg	0	75	AOI_13	52	474
638	28701	921	393			130_162_neu_an.jpg	0	75	AOI_13	52	474
639	28843	876	408			130_162_neu_an.jpg	0	75	AOI_13	52	474
640	28973	936	481			130_162_neu_an.jpg	0	75	AOI_13	52	474
641	29016	810	484			130_162_neu_an.jpg	0	75	AOI_13	52	474
642	29054	860	486			130_162_neu_an.jpg	0	75	AOI_13	52	474
643	29096	860	486			130_162_neu_an.jpg	0	75	AOI_13	52	474
644	29130	699	491			130_162_neu_an.jpg	0	76	AOI_15	53	540
645	29168	414	426			130_162_neu_an.jpg	0	76	AOI_15	53	540
646	29212	444	426			130_162_neu_an.jpg	0	76	AOI_15	53	540
647	29259	433	520			130_162_neu_an.jpg	0	76	AOI_15	53	540
648	29322	0	0			130_162_neu_an.jpg	0	76	AOI_15	53	540
649	29363	411	527			130_162_neu_an.jpg	0	76	AOI_15	53	540
650	29411	489	529			130_162_neu_an.jpg	0	76	AOI_15	53	540
651	29463	489	529			130_162_neu_an.jpg	0	76	AOI_15	53	540
652	29499	0	0			130_162_neu_an.jpg	0	76	AOI_15	53	540
653	29538	0	0			130_162_neu_an.jpg	0	76	AOI_15	53	540
654	29573	397	507			130_162_neu_an.jpg	0	76	AOI_15	53	540
655	29620	548	409			130_162_neu_an.jpg	0	76	AOI_15	53	540
656	29670	0	0			130_162_neu_an.jpg	0	76	AOI_15
657	29707	0	0			130_162_neu_an.jpg	0	76	AOI_15
658	29748	0	0			130_162_neu_an.jpg	0	76	AOI_15
659	29793	0	0			130_162_neu_an.jpg	0	76	AOI_15
660	29843	0	0			130_162_neu_an.jpg	0	76	AOI_15
661	29895	0	0			130_162_neu_an.jpg	0	76	AOI_15
	29914			ImageEnd	16
662	29935	0	0			No media	0	0	Content
	29938			ImageStart	8
663	29976	0	0			Fix.jpg	0	0	Content
664	30017	0	0			Fix.jpg	0	0	Content
665	30063	0	0			Fix.jpg	0	0	Content
666	30096	0	0			Fix.jpg	0	0	Content
667	30133	0	0			Fix.jpg	0	0	Content
668	30173	0	0			Fix.jpg	0	0	Content
669	30212	403	284			Fix.jpg	0	0	Content	54	209
670	30248	398	280			Fix.jpg	0	0	Content	54	209
671	30284	0	0			Fix.jpg	0	0	Content	54	209
672	30344	699	451			Fix.jpg	0	0	Content	54	209
673	30381	699	451			Fix.jpg	0	0	Content	54	209
674	30420	715	456			Fix.jpg	0	0	Content	55	310
	30445			ImageEnd	16
675	30459	0	0			No media	0	0	Content	55	310
	30477			ImageStart	8
676	30505	691	449			33_069_ha_neu.jpg	0	196	AOI_35	55	310
677	30540	691	449			33_069_ha_neu.jpg	0	196	AOI_35	55	310
678	30594	668	456			33_069_ha_neu.jpg	0	196	AOI_35	55	310
679	30638	713	472			33_069_ha_neu.jpg	0	196	AOI_35	55	310
680	30687	711	487			33_069_ha_neu.jpg	0	196	AOI_35	55	310
681	30730	777	487			33_069_ha_neu.jpg	0	196	AOI_35	56	543
682	30772	815	460			33_069_ha_neu.jpg	0	196	AOI_35	56	543
683	30816	820	475			33_069_ha_neu.jpg	0	196	AOI_35	56	543
684	30852	0	0			33_069_ha_neu.jpg	0	196	AOI_35	56	543
685	30896	870	433			33_069_ha_neu.jpg	0	196	AOI_35	56	543
686	30935	870	433			33_069_ha_neu.jpg	0	196	AOI_35	56	543
687	30975	873	427			33_069_ha_neu.jpg	0	196	AOI_35	56	543
688	31017	870	431			33_069_ha_neu.jpg	0	196	AOI_35	56	543
689	31063	879	476			33_069_ha_neu.jpg	0	196	AOI_35	56	543
690	31103	0	0			33_069_ha_neu.jpg	0	196	AOI_35	56	543
691	31140	868	384			33_069_ha_neu.jpg	0	196	AOI_35	56	543
692	31183	868	384			33_069_ha_neu.jpg	0	196	AOI_35	56	543
693	31237	0	0			33_069_ha_neu.jpg	0	196	AOI_35	56	543
694	31273	440	369			33_069_ha_neu.jpg	0	195	AOI_36	57	717
695	31314	465	371			33_069_ha_neu.jpg	0	195	AOI_36	57	717
696	31365	504	383			33_069_ha_neu.jpg	0	195	AOI_36	57	717
697	31412	504	383			33_069_ha_neu.jpg	0	195	AOI_36	57	717
698	31459	469	560			33_069_ha_neu.jpg	0	195	AOI_36	57	717
699	31503	392	517			33_069_ha_neu.jpg	0	195	AOI_36	57	717
700	31543	434	530			33_069_ha_neu.jpg	0	195	AOI_36	57	717
701	31587	434	527			33_069_ha_neu.jpg	0	195	AOI_36	57	717
702	31628	469	512			33_069_ha_neu.jpg	0	195	AOI_36	57	717
703	31689	398	545			33_069_ha_neu.jpg	0	195	AOI_36	57	717
704	31733	450	559			33_069_ha_neu.jpg	0	195	AOI_36	57	717
705	31784	479	595			33_069_ha_neu.jpg	0	195	AOI_36	57	717
706	31827	450	572			33_069_ha_neu.jpg	0	195	AOI_36	57	717
707	31866	450	572			33_069_ha_neu.jpg	0	195	AOI_36	57	717
708	31906	467	562			33_069_ha_neu.jpg	0	195	AOI_36	57	717
709	31946	515	555			33_069_ha_neu.jpg	0	195	AOI_36	57	717
710	31990	867	532			33_069_ha_neu.jpg	0	196	AOI_35	58	582
711	32029	875	508			33_069_ha_neu.jpg	0	196	AOI_35	58	582
712	32071	875	508			33_069_ha_neu.jpg	0	196	AOI_35	58	582
713	32110	870	435			33_069_ha_neu.jpg	0	196	AOI_35	58	582
714	32150	905	487			33_069_ha_neu.jpg	0	196	AOI_35	58	582
715	32208	944	497			33_069_ha_neu.jpg	0	196	AOI_35	58	582
716	32251	928	465			33_069_ha_neu.jpg	0	196	AOI_35	58	582
717	32292	915	468			33_069_ha_neu.jpg	0	196	AOI_35	58	582
718	32329	915	468			33_069_ha_neu.jpg	0	196	AOI_35	58	582
719	32377	914	499			33_069_ha_neu.jpg	0	196	AOI_35	58	582
720	32426	901	493			33_069_ha_neu.jpg	0	196	AOI_35	58	582
721	32472	901	484			33_069_ha_neu.jpg	0	196	AOI_35	58	582
722	32531	896	488			33_069_ha_neu.jpg	0	196	AOI_35	58	582
723	32572	911	370			33_069_ha_neu.jpg	0	196	AOI_35	59	521
724	32611	911	370			33_069_ha_neu.jpg	0	196	AOI_35	59	521
725	32649	924	380			33_069_ha_neu.jpg	0	196	AOI_35	59	521
726	32691	927	379			33_069_ha_neu.jpg	0	196	AOI_35	59	521
727	32751	885	382			33_069_ha_neu.jpg	0	196	AOI_35	59	521
728	32802	0	0			33_069_ha_neu.jpg	0	196	AOI_35	59	521
729	32859	946	366			33_069_ha_neu.jpg	0	196	AOI_35	59	521
730	32902	944	363			33_069_ha_neu.jpg	0	196	AOI_35	59	521
731	32956	935	373			33_069_ha_neu.jpg	0	196	AOI_35	59	521
732	32992	935	373			33_069_ha_neu.jpg	0	196	AOI_35	59	521
733	33046	956	402			33_069_ha_neu.jpg	0	196	AOI_35	59	521
734	33093	953	376			33_069_ha_neu.jpg	0	196	AOI_35	60	283
735	33134	0	0			33_069_ha_neu.jpg	0	196	AOI_35	60	283
736	33192	1020	347			33_069_ha_neu.jpg	0	196	AOI_35	60	283
737	33228	1020	347			33_069_ha_neu.jpg	0	196	AOI_35	60	283
738	33285	1006	310			33_069_ha_neu.jpg	0	196	AOI_35	60	283
739	33337	0	0			33_069_ha_neu.jpg	0	196	AOI_35	60	283
740	33376	606	351			33_069_ha_neu.jpg	0	195	AOI_36	61	501
741	33418	606	350			33_069_ha_neu.jpg	0	195	AOI_36	61	501
742	33470	578	365			33_069_ha_neu.jpg	0	195	AOI_36	61	501
	33474			ImageEnd	16
	33490			ImageStart	8
743	33516	0	0			Fix.jpg	0	0	Content	61	501
744	33556	534	351			Fix.jpg	0	0	Content	61	501
745	33598	474	416			Fix.jpg	0	0	Content	61	501
746	33635	474	416			Fix.jpg	0	0	Content	61	501
747	33683	469	443			Fix.jpg	0	0	Content	61	501
748	33722	469	443			Fix.jpg	0	0	Content	61	501
749	33783	471	536			Fix.jpg	0	0	Content	61	501
750	33827	409	512			Fix.jpg	0	0	Content	61	501
751	33877	691	478			Fix.jpg	0	0	Content	62	423
752	33920	645	464			Fix.jpg	0	0	Content	62	423
753	33957	645	464			Fix.jpg	0	0	Content	62	423
	34002			ImageEnd	16
754	34012	701	474			No media	0	0	Content	62	423
	34015			ImageStart	8
755	34059	692	481			138_163_fe_neu.jpg	0	91	AOI_23	62	423
756	34099	726	439			138_163_fe_neu.jpg	0	91	AOI_23	62	423
757	34138	736	464			138_163_fe_neu.jpg	0	91	AOI_23	62	423
758	34178	737	444			138_163_fe_neu.jpg	0	91	AOI_23	62	423
759	34214	677	478			138_163_fe_neu.jpg	0	91	AOI_23	62	423
760	34255	677	478			138_163_fe_neu.jpg	0	91	AOI_23	62	423
761	34301	826	477			138_163_fe_neu.jpg	0	91	AOI_23	63	345
762	34343	856	478			138_163_fe_neu.jpg	0	91	AOI_23	63	345
763	34385	877	491			138_163_fe_neu.jpg	0	91	AOI_23	63	345
764	34426	841	346			138_163_fe_neu.jpg	0	91	AOI_23	63	345
765	34469	859	420			138_163_fe_neu.jpg	0	91	AOI_23	63	345
766	34511	825	418			138_163_fe_neu.jpg	0	91	AOI_23	63	345
767	34546	825	418			138_163_fe_neu.jpg	0	91	AOI_23	63	345
768	34601	784	411			138_163_fe_neu.jpg	0	91	AOI_23	63	345
769	34645	0	0			138_163_fe_neu.jpg	0	92	AOI_22	64	350
770	34687	491	395			138_163_fe_neu.jpg	0	92	AOI_22	64	350
771	34724	491	395			138_163_fe_neu.jpg	0	92	AOI_22	64	350
772	34772	0	0			138_163_fe_neu.jpg	0	92	AOI_22	64	350
773	34819	449	528			138_163_fe_neu.jpg	0	92	AOI_22	64	350
774	34857	449	528			138_163_fe_neu.jpg	0	92	AOI_22	64	350
775	34905	458	520			138_163_fe_neu.jpg	0	92	AOI_22	64	350
776	34946	429	519			138_163_fe_neu.jpg	0	92	AOI_22	64	350
777	34996	0	0			138_163_fe_neu.jpg	0	92	AOI_22
778	35042	0	0			138_163_fe_neu.jpg	0	92	AOI_22
779	35089	0	0			138_163_fe_neu.jpg	0	92	AOI_22
780	35141	0	0			138_163_fe_neu.jpg	0	92	AOI_22
781	35197	0	0			138_163_fe_neu.jpg	0	92	AOI_22
782	35236	466	374			138_163_fe_neu.jpg	0	92	AOI_22	65	43
783	35279	0	0			138_163_fe_neu.jpg	0	92	AOI_22
784	35320	0	0			138_163_fe_neu.jpg	0	92	AOI_22
785	35376	0	0			138_163_fe_neu.jpg	0	92	AOI_22
786	35419	0	0			138_163_fe_neu.jpg	0	92	AOI_22
787	35460	0	0			138_163_fe_neu.jpg	0	92	AOI_22
788	35506	0	0			138_163_fe_neu.jpg	0	92	AOI_22
789	35557	523	235			138_163_fe_neu.jpg	0	92	AOI_22	66	279
790	35604	0	0			138_163_fe_neu.jpg	0	92	AOI_22	66	279
791	35652	0	0			138_163_fe_neu.jpg	0	92	AOI_22	66	279
792	35702	367	2			138_163_fe_neu.jpg	0	92	AOI_22	66	279
793	35754	0	0			138_163_fe_neu.jpg	0	92	AOI_22	66	279
794	35797	811	517			138_163_fe_neu.jpg	0	92	AOI_22	66	279
795	35836	768	499			138_163_fe_neu.jpg	0	91	AOI_23	67	344
796	35892	846	501			138_163_fe_neu.jpg	0	91	AOI_23	67	344
797	35929	885	544			138_163_fe_neu.jpg	0	91	AOI_23	67	344
798	35982	0	0			138_163_fe_neu.jpg	0	91	AOI_23	67	344
799	36018	896	461			138_163_fe_neu.jpg	0	91	AOI_23	67	344
800	36062	894	463			138_163_fe_neu.jpg	0	91	AOI_23	67	344
801	36101	886	452			138_163_fe_neu.jpg	0	91	AOI_23	67	344
802	36142	886	452			138_163_fe_neu.jpg	0	91	AOI_23	67	344
803	36180	885	428			138_163_fe_neu.jpg	0	91	AOI_23	68	752
804	36223	887	374			138_163_fe_neu.jpg	0	91	AOI_23	68	752
805	36286	926	327			138_163_fe_neu.jpg	0	91	AOI_23	68	752
806	36328	889	305			138_163_fe_neu.jpg	0	91	AOI_23	68	752
807	36369	866	298			138_163_fe_neu.jpg	0	91	AOI_23	68	752
808	36420	898	328			138_163_fe_neu.jpg	0	91	AOI_23	68	752
809	36463	898	328			138_163_fe_neu.jpg	0	91	AOI_23	68	752
810	36508	868	319			138_163_fe_neu.jpg	0	91	AOI_23	68	752
811	36556	910	308			138_163_fe_neu.jpg	0	91	AOI_23	68	752
812	36602	880	308			138_163_fe_neu.jpg	0	91	AOI_23	68	752
813	36642	916	312			138_163_fe_neu.jpg	0	91	AOI_23	68	752
814	36697	885	323			138_163_fe_neu.jpg	0	91	AOI_23	68	752
815	36739	888	320			138_163_fe_neu.jpg	0	91	AOI_23	68	752
816	36778	934	289			138_163_fe_neu.jpg	0	91	AOI_23	68	752
817	36837	936	292			138_163_fe_neu.jpg	0	91	AOI_23	68	752
818	36876	897	275			138_163_fe_neu.jpg	0	91	AOI_23	68	752
819	36932	735	295			138_163_fe_neu.jpg	0	92	AOI_22	69	566
820	36970	513	331			138_163_fe_neu.jpg	0	92	AOI_22	69	566
821	37011	524	331			138_163_fe_neu.jpg	0	92	AOI_22	69	566
	37016			ImageEnd	16
	37039			ImageStart	8
822	37067	549	429			Fix.jpg	0	0	Content	69	566
823	37109	603	420			Fix.jpg	0	0	Content	69	566
824	37154	603	420			Fix.jpg	0	0	Content	69	566
825	37203	448	480			Fix.jpg	0	0	Content	69	566
826	37236	502	507			Fix.jpg	0	0	Content	69	566
827	37279	403	460			Fix.jpg	0	0	Content	69	566
828	37323	403	460			Fix.jpg	0	0	Content	69	566
829	37362	577	435			Fix.jpg	0	0	Content	69	566
830	37417	670	477			Fix.jpg	0	0	Content	69	566
831	37456	608	439			Fix.jpg	0	0	Content	69	566
832	37498	0	0			Fix.jpg	0	0	Content
	37543			ImageEnd	16
	37560			ImageStart	8
833	37575	0	0			74_115_an_ha.jpg	0	285	AOI_49
834	37626	0	0			74_115_an_ha.jpg	0	285	AOI_49
835	37677	673	395			74_115_an_ha.jpg	0	285	AOI_49	70	230
836	37719	665	422			74_115_an_ha.jpg	0	285	AOI_49	70	230
837	37750	0	0			74_115_an_ha.jpg	0	285	AOI_49	70	230
838	37809	648	374			74_115_an_ha.jpg	0	285	AOI_49	70	230
839	37854	640	388			74_115_an_ha.jpg	0	285	AOI_49	70	230
840	37908	509	339			74_115_an_ha.jpg	0	285	AOI_49	71	471
841	37944	477	339			74_115_an_ha.jpg	0	285	AOI_49	71	471
842	37983	489	378			74_115_an_ha.jpg	0	285	AOI_49	71	471
843	38020	489	378			74_115_an_ha.jpg	0	285	AOI_49	71	471
844	38071	479	431			74_115_an_ha.jpg	0	285	AOI_49	71	471
845	38109	0	0			74_115_an_ha.jpg	0	285	AOI_49	71	471
846	38153	447	531			74_115_an_ha.jpg	0	285	AOI_49	71	471
847	38188	447	531			74_115_an_ha.jpg	0	285	AOI_49	71	471
848	38241	0	0			74_115_an_ha.jpg	0	285	AOI_49	71	471
849	38289	0	0			74_115_an_ha.jpg	0	285	AOI_49	71	471
850	38329	401	498			74_115_an_ha.jpg	0	285	AOI_49	71	471
851	38379	0	0			74_115_an_ha.jpg	0	285	AOI_49
852	38417	0	0			74_115_an_ha.jpg	0	285	AOI_49
853	38457	0	0			74_115_an_ha.jpg	0	285	AOI_49
854	38496	0	0			74_115_an_ha.jpg	0	285	AOI_49
855	38537	0	0			74_115_an_ha.jpg	0	285	AOI_49
856	38581	0	0			74_115_an_ha.jpg	0	285	AOI_49
857	38630	935	426			74_115_an_ha.jpg	0	286	AOI_52	72	54
858	38683	0	0			74_115_an_ha.jpg	0	285	AOI_49
859	38722	0	0			74_115_an_ha.jpg	0	285	AOI_49
860	38761	0	0			74_115_an_ha.jpg	0	285	AOI_49
861	38810	0	0			74_115_an_ha.jpg	0	285	AOI_49
862	38862	0	0			74_115_an_ha.jpg	0	285	AOI_49
863	38900	0	0			74_115_an_ha.jpg	0	285	AOI_49
864	38945	0	0			74_115_an_ha.jpg	0	285	AOI_49
865	38987	877	525			74_115_an_ha.jpg	0	286	AOI_52	73	362
866	39032	877	525			74_115_an_ha.jpg	0	286	AOI_52	73	362
867	39077	885	464			74_115_an_ha.jpg	0	286	AOI_52	73	362
868	39135	908	439			74_115_an_ha.jpg	0	286	AOI_52	73	362
869	39167	897	443			74_115_an_ha.jpg	0	286	AOI_52	73	362
870	39213	892	440			74_115_an_ha.jpg	0	286	AOI_52	73	362
871	39258	888	444			74_115_an_ha.jpg	0	286	AOI_52	73	362
872	39302	880	429			74_115_an_ha.jpg	0	286	AOI_52	73	362
873	39348	895	396			74_115_an_ha.jpg	0	286	AOI_52	74	411
874	39392	911	289			74_115_an_ha.jpg	0	286	AOI_52	74	411
875	39448	889	237			74_115_an_ha.jpg	0	286	AOI_52	74	411
876	39494	903	271			74_115_an_ha.jpg	0	286	AOI_52	74	411
877	39543	921	286			74_115_an_ha.jpg	0	286	AOI_52	74	411
878	39572	921	286			74_115_an_ha.jpg	0	286	AOI_52	74	411
879	39619	0	0			74_115_an_ha.jpg	0	286	AOI_52	74	411
880	39662	825	228			74_115_an_ha.jpg	0	286	AOI_52	74	411
881	39702	825	228			74_115_an_ha.jpg	0	286	AOI_52	74	411
882	39759	0	0			74_115_an_ha.jpg	0	285	AOI_49
883	39813	0	0			74_115_an_ha.jpg	0	285	AOI_49
884	39854	0	0			74_115_an_ha.jpg	0	285	AOI_49
885	39896	0	0			74_115_an_ha.jpg	0	285	AOI_49
886	39937	0	0			74_115_an_ha.jpg	0	285	AOI_49
887	40000	910	217			74_115_an_ha.jpg	0	286	AOI_52	75	429
888	40039	910	215			74_115_an_ha.jpg	0	286	AOI_52	75	429
889	40076	797	263			74_115_an_ha.jpg	0	286	AOI_52	75	429
890	40122	715	349			74_115_an_ha.jpg	0	286	AOI_52	75	429
891	40163	709	357			74_115_an_ha.jpg	0	286	AOI_52	75	429
892	40202	709	357			74_115_an_ha.jpg	0	286	AOI_52	75	429
893	40251	657	324			74_115_an_ha.jpg	0	286	AOI_52	75	429
894	40302	0	0			74_115_an_ha.jpg	0	286	AOI_52	75	429
895	40352	403	425			74_115_an_ha.jpg	0	286	AOI_52	75	429
896	40391	494	302			74_115_an_ha.jpg	0	286	AOI_52	75	429
897	40429	0	0			74_115_an_ha.jpg	0	285	AOI_49
898	40470	0	0			74_115_an_ha.jpg	0	285	AOI_49
899	40513	0	0			74_115_an_ha.jpg	0	285	AOI_49
900	40555	0	0			74_115_an_ha.jpg	0	285	AOI_49
	40571			ImageEnd	16
901	40595	0	0			No media	0	0	Content
	40597			ImageStart	8
902	40632	0	0			Fix.jpg	0	0	Content
903	40671	0	0			Fix.jpg	0	0	Content
904	40711	0	0			Fix.jpg	0	0	Content
905	40747	0	0			Fix.jpg	0	0	Content
906	40787	578	446			Fix.jpg	0	0	Content	76	46
907	40833	0	0			Fix.jpg	0	0	Content
908	40886	0	0			Fix.jpg	0	0	Content
909	40932	0	0			Fix.jpg	0	0	Content
910	40970	485	486			Fix.jpg	0	0	Content	77	337
911	41035	685	444			Fix.jpg	0	0	Content	77	337
912	41080	0	0			Fix.jpg	0	0	Content	77	337
	41100			ImageEnd	16
913	41121	703	455			No media	0	0	Content	77	337
	41123			ImageStart	8
914	41159	703	455			93_140_ha_neu.jpg	0	328	AOI_55	77	337
915	41213	672	466			93_140_ha_neu.jpg	0	328	AOI_55	77	337
916	41257	678	481			93_140_ha_neu.jpg	0	328	AOI_55	77	337
917	41307	692	445			93_140_ha_neu.jpg	0	328	AOI_55	78	346
918	41370	855	476			93_140_ha_neu.jpg	0	328	AOI_55	78	346
919	41412	799	492			93_140_ha_neu.jpg	0	328	AOI_55	78	346
920	41471	801	388			93_140_ha_neu.jpg	0	328	AOI_55	78	346
921	41531	850	477			93_140_ha_neu.jpg	0	328	AOI_55	78	346
922	41575	850	477			93_140_ha_neu.jpg	0	328	AOI_55	78	346
923	41611	833	456			93_140_ha_neu.jpg	0	328	AOI_55	78	346
924	41653	759	453			93_140_ha_neu.jpg	0	327	AOI_56	79	355
925	41729	499	406			93_140_ha_neu.jpg	0	327	AOI_56	79	355
926	41772	484	407			93_140_ha_neu.jpg	0	327	AOI_56	79	355
927	41808	471	406			93_140_ha_neu.jpg	0	327	AOI_56	79	355
928	41854	485	410			93_140_ha_neu.jpg	0	327	AOI_56	79	355
929	41890	485	410			93_140_ha_neu.jpg	0	327	AOI_56	79	355
930	41927	465	485			93_140_ha_neu.jpg	0	327	AOI_56	79	355
931	41967	465	485			93_140_ha_neu.jpg	0	327	AOI_56	79	355
932	42008	0	0			93_140_ha_neu.jpg	0	327	AOI_56	80	455
933	42050	540	584			93_140_ha_neu.jpg	0	327	AOI_56	80	455
934	42090	455	582			93_140_ha_neu.jpg	0	327	AOI_56	80	455
935	42144	491	573			93_140_ha_neu.jpg	0	327	AOI_56	80	455
936	42181	491	573			93_140_ha_neu.jpg	0	327	AOI_56	80	455
937	42227	481	574			93_140_ha_neu.jpg	0	327	AOI_56	80	455
938	42269	0	0			93_140_ha_neu.jpg	0	327	AOI_56	80	455
939	42319	431	572			93_140_ha_neu.jpg	0	327	AOI_56	80	455
940	42363	494	553			93_140_ha_neu.jpg	0	327	AOI_56	80	455
941	42414	494	553			93_140_ha_neu.jpg	0	327	AOI_56	80	455
942	42463	544	597			93_140_ha_neu.jpg	0	328	AOI_55	81	262
943	42513	544	597			93_140_ha_neu.jpg	0	328	AOI_55	81	262
944	42561	838	567			93_140_ha_neu.jpg	0	328	AOI_55	81	262
945	42605	929	525			93_140_ha_neu.jpg	0	328	AOI_55	81	262
946	42644	900	558			93_140_ha_neu.jpg	0	328	AOI_55	81	262
947	42681	900	558			93_140_ha_neu.jpg	0	328	AOI_55	81	262
948	42725	0	0			93_140_ha_neu.jpg	0	327	AOI_56
949	42765	0	0			93_140_ha_neu.jpg	0	327	AOI_56
950	42800	0	0			93_140_ha_neu.jpg	0	327	AOI_56
951	42840	0	0			93_140_ha_neu.jpg	0	327	AOI_56
952	42884	0	0			93_140_ha_neu.jpg	0	327	AOI_56
953	42933	0	0			93_140_ha_neu.jpg	0	327	AOI_56
954	42975	0	0			93_140_ha_neu.jpg	0	327	AOI_56
955	43022	0	0			93_140_ha_neu.jpg	0	327	AOI_56
956	43060	0	0			93_140_ha_neu.jpg	0	327	AOI_56
957	43105	0	0			93_140_ha_neu.jpg	0	327	AOI_56
958	43156	0	0			93_140_ha_neu.jpg	0	327	AOI_56
959	43192	0	0			93_140_ha_neu.jpg	0	327	AOI_56
960	43232	0	0			93_140_ha_neu.jpg	0	327	AOI_56
961	43275	0	0			93_140_ha_neu.jpg	0	327	AOI_56
962	43314	0	0			93_140_ha_neu.jpg	0	327	AOI_56
963	43351	0	0			93_140_ha_neu.jpg	0	327	AOI_56
964	43390	0	0			93_140_ha_neu.jpg	0	327	AOI_56
965	43438	0	0			93_140_ha_neu.jpg	0	327	AOI_56
966	43490	0	0			93_140_ha_neu.jpg	0	327	AOI_56
967	43530	0	0			93_140_ha_neu.jpg	0	327	AOI_56
968	43580	0	0			93_140_ha_neu.jpg	0	327	AOI_56
969	43623	1057	824			93_140_ha_neu.jpg	0	0	Content	82	359
970	43661	0	0			93_140_ha_neu.jpg	0	0	Content	82	359
971	43711	1052	820			93_140_ha_neu.jpg	0	0	Content	82	359
972	43748	1048	818			93_140_ha_neu.jpg	0	0	Content	82	359
973	43812	1052	851			93_140_ha_neu.jpg	0	0	Content	82	359
974	43855	1054	827			93_140_ha_neu.jpg	0	0	Content	82	359
975	43896	1054	827			93_140_ha_neu.jpg	0	0	Content	82	359
976	43948	0	0			93_140_ha_neu.jpg	0	0	Content	82	359
977	43982	505	426			93_140_ha_neu.jpg	0	327	AOI_56	83	511
978	44019	505	426			93_140_ha_neu.jpg	0	327	AOI_56	83	511
979	44060	511	426			93_140_ha_neu.jpg	0	327	AOI_56	83	511
980	44100	458	458			93_140_ha_neu.jpg	0	327	AOI_56	83	511
	44126			ImageEnd	16
981	44140	458	458			No media	0	0	Content	83	511
	44154			ImageStart	8
982	44176	0	0			Fix.jpg	0	0	Content	83	511
983	44216	422	512			Fix.jpg	0	0	Content	83	511
984	44252	422	512			Fix.jpg	0	0	Content	83	511
985	44321	423	527			Fix.jpg	0	0	Content	83	511
986	44366	0	0			Fix.jpg	0	0	Content	83	511
987	44411	421	556			Fix.jpg	0	0	Content	83	511
988	44449	421	556			Fix.jpg	0	0	Content	83	511
989	44493	596	461			Fix.jpg	0	0	Content	84	517
990	44536	610	467			Fix.jpg	0	0	Content	84	517
991	44573	610	467			Fix.jpg	0	0	Content	84	517
992	44615	649	454			Fix.jpg	0	0	Content	84	517
	44656			ImageEnd	16
993	44660	584	465			No media	0	0	Content	84	517
	44692			ImageStart	8
994	44703	0	0			76_115_fe_an.jpg	0	289	AOI_50	84	517
995	44745	611	495			76_115_fe_an.jpg	0	289	AOI_50	84	517
996	44783	611	495			76_115_fe_an.jpg	0	289	AOI_50	84	517
997	44832	586	473			76_115_fe_an.jpg	0	289	AOI_50	84	517
998	44876	615	503			76_115_fe_an.jpg	0	289	AOI_50	84	517
999	44911	671	510			76_115_fe_an.jpg	0	289	AOI_50	84	517
1000	44962	602	460			76_115_fe_an.jpg	0	289	AOI_50	84	517
1001	45010	531	468			76_115_fe_an.jpg	0	289	AOI_50	85	579
1002	45051	475	457			76_115_fe_an.jpg	0	289	AOI_50	85	579
1003	45095	452	462			76_115_fe_an.jpg	0	289	AOI_50	85	579
1004	45145	495	478			76_115_fe_an.jpg	0	289	AOI_50	85	579
1005	45192	469	537			76_115_fe_an.jpg	0	289	AOI_50	85	579
1006	45243	492	538			76_115_fe_an.jpg	0	289	AOI_50	85	579
1007	45281	504	519			76_115_fe_an.jpg	0	289	AOI_50	85	579
1008	45324	459	551			76_115_fe_an.jpg	0	289	AOI_50	85	579
1009	45369	451	487			76_115_fe_an.jpg	0	289	AOI_50	85	579
1010	45409	500	426			76_115_fe_an.jpg	0	289	AOI_50	85	579
1011	45465	496	439			76_115_fe_an.jpg	0	289	AOI_50	85	579
1012	45509	0	0			76_115_fe_an.jpg	0	289	AOI_50	85	579
1013	45550	521	433			76_115_fe_an.jpg	0	289	AOI_50	85	579
1014	45589	521	433			76_115_fe_an.jpg	0	290	AOI_49	86	715
1015	45630	846	468			76_115_fe_an.jpg	0	290	AOI_49	86	715
1016	45668	886	486			76_115_fe_an.jpg	0	290	AOI_49	86	715
1017	45732	884	383			76_115_fe_an.jpg	0	290	AOI_49	86	715
1018	45777	860	377			76_115_fe_an.jpg	0	290	AOI_49	86	715
1019	45819	860	377			76_115_fe_an.jpg	0	290	AOI_49	86	715
1020	45866	817	423			76_115_fe_an.jpg	0	290	AOI_49	86	715
1021	45917	882	438			76_115_fe_an.jpg	0	290	AOI_49	86	715
1022	45959	882	438			76_115_fe_an.jpg	0	290	AOI_49	86	715
1023	45996	898	429			76_115_fe_an.jpg	0	290	AOI_49	86	715
1024	46037	869	423			76_115_fe_an.jpg	0	290	AOI_49	86	715
1025	46080	863	354			76_115_fe_an.jpg	0	290	AOI_49	86	715
1026	46118	856	319			76_115_fe_an.jpg	0	290	AOI_49	86	715
1027	46158	862	282			76_115_fe_an.jpg	0	290	AOI_49	86	715
1028	46202	879	314			76_115_fe_an.jpg	0	290	AOI_49	86	715
1029	46263	888	310			76_115_fe_an.jpg	0	290	AOI_49	86	715
1030	46305	522	297			76_115_fe_an.jpg	0	289	AOI_50	87	616
1031	46351	497	307			76_115_fe_an.jpg	0	289	AOI_50	87	616
1032	46400	490	305			76_115_fe_an.jpg	0	289	AOI_50	87	616
1033	46430	536	428			76_115_fe_an.jpg	0	289	AOI_50	87	616
1034	46473	498	412			76_115_fe_an.jpg	0	289	AOI_50	87	616
1035	46522	498	412			76_115_fe_an.jpg	0	289	AOI_50	87	616
1036	46561	523	437			76_115_fe_an.jpg	0	289	AOI_50	87	616
1037	46601	543	493			76_115_fe_an.jpg	0	289	AOI_50	87	616
1038	46648	554	467			76_115_fe_an.jpg	0	289	AOI_50	87	616
1039	46694	563	483			76_115_fe_an.jpg	0	289	AOI_50	87	616
1040	46738	563	483			76_115_fe_an.jpg	0	289	AOI_50	87	616
1041	46794	553	450			76_115_fe_an.jpg	0	289	AOI_50	87	616
1042	46844	549	460			76_115_fe_an.jpg	0	289	AOI_50	87	616
1043	46881	549	460			76_115_fe_an.jpg	0	289	AOI_50	87	616
1044	46921	0	0			76_115_fe_an.jpg	0	289	AOI_50	88	543
1045	46962	401	555			76_115_fe_an.jpg	0	289	AOI_50	88	543
1046	46999	0	0			76_115_fe_an.jpg	0	289	AOI_50	88	543
1047	47039	0	0			76_115_fe_an.jpg	0	289	AOI_50	88	543
1048	47089	498	538			76_115_fe_an.jpg	0	289	AOI_50	88	543
1049	47132	447	539			76_115_fe_an.jpg	0	289	AOI_50	88	543
1050	47168	466	552			76_115_fe_an.jpg	0	289	AOI_50	88	543
1051	47219	486	506			76_115_fe_an.jpg	0	289	AOI_50	88	543
1052	47264	510	467			76_115_fe_an.jpg	0	289	AOI_50	88	543
1053	47326	398	539			76_115_fe_an.jpg	0	289	AOI_50	88	543
1054	47364	398	539			76_115_fe_an.jpg	0	289	AOI_50	88	543
1055	47412	0	0			76_115_fe_an.jpg	0	289	AOI_50	88	543
1056	47464	491	395			76_115_fe_an.jpg	0	289	AOI_50	89	614
1057	47505	441	416			76_115_fe_an.jpg	0	289	AOI_50	89	614
1058	47555	502	312			76_115_fe_an.jpg	0	289	AOI_50	89	614
1059	47594	502	312			76_115_fe_an.jpg	0	289	AOI_50	89	614
1060	47643	539	367			76_115_fe_an.jpg	0	289	AOI_50	89	614
	47683			ImageEnd	16
1061	47691	515	342			No media	0	0	Content	89	614
	47710			ImageStart	8
1062	47729	515	342			Fix.jpg	0	0	Content	89	614
1063	47774	498	287			Fix.jpg	0	0	Content	89	614
1064	47826	532	308			Fix.jpg	0	0	Content	89	614
1065	47877	498	295			Fix.jpg	0	0	Content	89	614
1066	47918	0	0			Fix.jpg	0	0	Content	89	614
1067	47958	546	297			Fix.jpg	0	0	Content	89	614
1068	47999	546	297			Fix.jpg	0	0	Content	89	614
1069	48038	522	302			Fix.jpg	0	0	Content	89	614
1070	48077	605	344			Fix.jpg	0	0	Content	90	584
1071	48130	606	403			Fix.jpg	0	0	Content	90	584
1072	48166	606	403			Fix.jpg	0	0	Content	90	584
	48213			ImageEnd	16
1073	48218	616	422			No media	0	0	Content	90	584
	48231			ImageStart	8
1074	48269	607	426			58_098_neu_an.jpg	0	249	AOI_43	90	584
1075	48305	607	426			58_098_neu_an.jpg	0	249	AOI_43	90	584
1076	48374	644	419			58_098_neu_an.jpg	0	249	AOI_43	90	584
1077	48417	623	433			58_098_neu_an.jpg	0	249	AOI_43	90	584
1078	48452	675	402			58_098_neu_an.jpg	0	249	AOI_43	90	584
1079	48488	636	424			58_098_neu_an.jpg	0	249	AOI_43	90	584
1080	48540	636	424			58_098_neu_an.jpg	0	249	AOI_43	90	584
1081	48575	472	397			58_098_neu_an.jpg	0	249	AOI_43	90	584
1082	48613	528	406			58_098_neu_an.jpg	0	249	AOI_43	90	584
1083	48662	507	416			58_098_neu_an.jpg	0	249	AOI_43	91	488
1084	48707	483	474			58_098_neu_an.jpg	0	249	AOI_43	91	488
1085	48741	525	540			58_098_neu_an.jpg	0	249	AOI_43	91	488
1086	48804	0	0			58_098_neu_an.jpg	0	249	AOI_43	91	488
1087	48852	419	529			58_098_neu_an.jpg	0	249	AOI_43	91	488
1088	48893	512	520			58_098_neu_an.jpg	0	249	AOI_43	91	488
1089	48933	405	519			58_098_neu_an.jpg	0	249	AOI_43	91	488
1090	48979	405	519			58_098_neu_an.jpg	0	249	AOI_43	91	488
1091	49053	451	483			58_098_neu_an.jpg	0	249	AOI_43	91	488
1092	49149	451	483			58_098_neu_an.jpg	0	250	AOI_41	92	559
1093	49206	412	515			58_098_neu_an.jpg	0	250	AOI_41	92	559
1094	49307	909	555			58_098_neu_an.jpg	0	250	AOI_41	92	559
1095	49354	852	576			58_098_neu_an.jpg	0	250	AOI_41	92	559
1096	49421	861	474			58_098_neu_an.jpg	0	250	AOI_41	92	559
1097	49546	857	503			58_098_neu_an.jpg	0	250	AOI_41	92	559
1098	49708	0	0			58_098_neu_an.jpg	0	249	AOI_43
1099	49756	0	0			58_098_neu_an.jpg	0	249	AOI_43
1100	49809	0	0			58_098_neu_an.jpg	0	249	AOI_43
1101	49861	0	0			58_098_neu_an.jpg	0	249	AOI_43
1102	49895	0	0			58_098_neu_an.jpg	0	249	AOI_43
1103	49934	0	0			58_098_neu_an.jpg	0	249	AOI_43
1104	49973	0	0			58_098_neu_an.jpg	0	249	AOI_43
1105	50026	0	0			58_098_neu_an.jpg	0	249	AOI_43
1106	50077	542	531			58_098_neu_an.jpg	0	249	AOI_43	93	707
1107	50117	0	0			58_098_neu_an.jpg	0	249	AOI_43	93	707
1108	50164	411	414			58_098_neu_an.jpg	0	249	AOI_43	93	707
1109	50205	411	414			58_098_neu_an.jpg	0	249	AOI_43	93	707
1110	50246	480	530			58_098_neu_an.jpg	0	249	AOI_43	93	707
1111	50305	433	527			58_098_neu_an.jpg	0	249	AOI_43	93	707
1112	50344	433	527			58_098_neu_an.jpg	0	249	AOI_43	93	707
1113	50393	443	514			58_098_neu_an.jpg	0	249	AOI_43	93	707
1114	50436	510	541			58_098_neu_an.jpg	0	249	AOI_43	93	707
1115	50486	472	531			58_098_neu_an.jpg	0	249	AOI_43	93	707
1116	50528	455	528			58_098_neu_an.jpg	0	249	AOI_43	93	707
1117	50574	455	528			58_098_neu_an.jpg	0	249	AOI_43	93	707
1118	50605	420	509			58_098_neu_an.jpg	0	249	AOI_43	93	707
1119	50645	498	539			58_098_neu_an.jpg	0	249	AOI_43	93	707
1120	50696	464	530			58_098_neu_an.jpg	0	249	AOI_43	93	707
1121	50731	464	530			58_098_neu_an.jpg	0	249	AOI_43	93	707
1122	50784	485	436			58_098_neu_an.jpg	0	249	AOI_43	94	537
1123	50832	450	432			58_098_neu_an.jpg	0	249	AOI_43	94	537
1124	50880	481	449			58_098_neu_an.jpg	0	249	AOI_43	94	537
1125	50926	472	445			58_098_neu_an.jpg	0	249	AOI_43	94	537
1126	50973	481	440			58_098_neu_an.jpg	0	249	AOI_43	94	537
1127	51014	380	422			58_098_neu_an.jpg	0	249	AOI_43	94	537
1128	51052	457	444			58_098_neu_an.jpg	0	249	AOI_43	94	537
1129	51118	445	467			58_098_neu_an.jpg	0	249	AOI_43	94	537
1130	51164	0	0			58_098_neu_an.jpg	0	249	AOI_43	94	537
1131	51204	512	466			58_098_neu_an.jpg	0	249	AOI_43	94	537
	51225			ImageEnd	16
1132	51242	518	503			No media	0	0	Content	94	537
	51264			ImageStart	8
1133	51275	518	503			Fix.jpg	0	0	Content	94	537
1134	51321	447	481			Fix.jpg	0	0	Content	95	251
1135	51369	447	481			Fix.jpg	0	0	Content	95	251
1136	51404	493	382			Fix.jpg	0	0	Content	95	251
1137	51445	476	378			Fix.jpg	0	0	Content	95	251
1138	51486	480	402			Fix.jpg	0	0	Content	95	251
1139	51527	365	336			Fix.jpg	0	0	Content	95	251
1140	51572	0	0			Fix.jpg	0	0	Content
1141	51609	0	0			Fix.jpg	0	0	Content
1142	51649	0	0			Fix.jpg	0	0	Content
1143	51698	0	0			Fix.jpg	0	0	Content
1144	51746	0	0			Fix.jpg	0	0	Content
	51770			ImageEnd	16
1145	51785	632	345			No media	0	0	Content	96	391
	51801			ImageStart	8
1146	51829	0	0			99_144_an_neu.jpg	0	339	AOI_5	96	391
1147	51889	618	423			99_144_an_neu.jpg	0	339	AOI_5	96	391
1148	51933	0	0			99_144_an_neu.jpg	0	339	AOI_5	96	391
1149	51974	637	415			99_144_an_neu.jpg	0	339	AOI_5	96	391
1150	52014	0	0			99_144_an_neu.jpg	0	339	AOI_5	96	391
1151	52056	0	0			99_144_an_neu.jpg	0	339	AOI_5	96	391
1152	52098	570	504			99_144_an_neu.jpg	0	339	AOI_5	96	391
1153	52139	570	504			99_144_an_neu.jpg	0	339	AOI_5	96	391
1154	52176	516	496			99_144_an_neu.jpg	0	339	AOI_5	97	423
1155	52217	480	621			99_144_an_neu.jpg	0	339	AOI_5	97	423
1156	52267	409	610			99_144_an_neu.jpg	0	339	AOI_5	97	423
1157	52309	458	617			99_144_an_neu.jpg	0	339	AOI_5	97	423
1158	52353	461	623			99_144_an_neu.jpg	0	339	AOI_5	97	423
1159	52400	520	624			99_144_an_neu.jpg	0	339	AOI_5	97	423
1160	52443	458	625			99_144_an_neu.jpg	0	339	AOI_5	97	423
1161	52480	458	625			99_144_an_neu.jpg	0	339	AOI_5	97	423
1162	52519	446	612			99_144_an_neu.jpg	0	339	AOI_5	97	423
1163	52557	483	578			99_144_an_neu.jpg	0	339	AOI_5	97	423
1164	52599	863	521			99_144_an_neu.jpg	0	340	AOI_7	98	404
1165	52643	856	498			99_144_an_neu.jpg	0	340	AOI_7	98	404
1166	52691	870	486			99_144_an_neu.jpg	0	340	AOI_7	98	404
1167	52732	832	408			99_144_an_neu.jpg	0	340	AOI_7	98	404
1168	52782	885	476			99_144_an_neu.jpg	0	340	AOI_7	98	404
1169	52825	882	439			99_144_an_neu.jpg	0	340	AOI_7	98	404
1170	52880	879	473			99_144_an_neu.jpg	0	340	AOI_7	98	404
1171	52923	858	445			99_144_an_neu.jpg	0	340	AOI_7	98	404
1172	52958	897	445			99_144_an_neu.jpg	0	340	AOI_7	98	404
1173	53003	887	347			99_144_an_neu.jpg	0	340	AOI_7	99	504
1174	53042	890	357			99_144_an_neu.jpg	0	340	AOI_7	99	504
1175	53086	851	341			99_144_an_neu.jpg	0	340	AOI_7	99	504
1176	53129	874	362			99_144_an_neu.jpg	0	340	AOI_7	99	504
1177	53173	895	330			99_144_an_neu.jpg	0	340	AOI_7	99	504
1178	53218	881	355			99_144_an_neu.jpg	0	340	AOI_7	99	504
1179	53264	875	358			99_144_an_neu.jpg	0	340	AOI_7	99	504
1180	53309	886	281			99_144_an_neu.jpg	0	340	AOI_7	99	504
1181	53370	874	292			99_144_an_neu.jpg	0	340	AOI_7	99	504
1182	53406	874	292			99_144_an_neu.jpg	0	340	AOI_7	99	504
1183	53457	872	272			99_144_an_neu.jpg	0	340	AOI_7	99	504
1184	53506	737	271			99_144_an_neu.jpg	0	339	AOI_5	100	305
1185	53553	485	316			99_144_an_neu.jpg	0	339	AOI_5	100	305
1186	53596	485	316			99_144_an_neu.jpg	0	339	AOI_5	100	305
1187	53630	0	0			99_144_an_neu.jpg	0	339	AOI_5	100	305
1188	53669	511	388			99_144_an_neu.jpg	0	339	AOI_5	100	305
1189	53704	511	388			99_144_an_neu.jpg	0	339	AOI_5	100	305
1190	53763	0	0			99_144_an_neu.jpg	0	339	AOI_5	100	305
1191	53811	425	443			99_144_an_neu.jpg	0	339	AOI_5	101	432
1192	53853	466	477			99_144_an_neu.jpg	0	339	AOI_5	101	432
1193	53901	466	477			99_144_an_neu.jpg	0	339	AOI_5	101	432
1194	53950	438	557			99_144_an_neu.jpg	0	339	AOI_5	101	432
1195	53992	465	537			99_144_an_neu.jpg	0	339	AOI_5	101	432
1196	54044	0	0			99_144_an_neu.jpg	0	339	AOI_5	101	432
1197	54089	440	517			99_144_an_neu.jpg	0	339	AOI_5	101	432
1198	54133	440	518			99_144_an_neu.jpg	0	339	AOI_5	101	432
1199	54190	495	533			99_144_an_neu.jpg	0	339	AOI_5	101	432
1200	54244	446	541			99_144_an_neu.jpg	0	339	AOI_5	102	267
1201	54285	452	593			99_144_an_neu.jpg	0	339	AOI_5	102	267
1202	54346	375	595			99_144_an_neu.jpg	0	339	AOI_5	102	267
1203	54380	434	584			99_144_an_neu.jpg	0	339	AOI_5	102	267
1204	54424	378	584			99_144_an_neu.jpg	0	339	AOI_5	102	267
1205	54468	462	612			99_144_an_neu.jpg	0	339	AOI_5	102	267
1206	54511	0	0			99_144_an_neu.jpg	0	339	AOI_5
1207	54556	0	0			99_144_an_neu.jpg	0	339	AOI_5
1208	54596	0	0			99_144_an_neu.jpg	0	339	AOI_5
1209	54647	0	0			99_144_an_neu.jpg	0	339	AOI_5
1210	54701	0	0			99_144_an_neu.jpg	0	339	AOI_5
1211	54741	901	498			99_144_an_neu.jpg	0	340	AOI_7	103	545
1212	54785	894	541			99_144_an_neu.jpg	0	340	AOI_7	103	545
	54812			ImageEnd	16
1213	54829	878	463			No media	0	0	Content	103	545
1214	54867	878	463			No media	0	0	Content	103	545
	54881			ImageStart	8
1215	54907	888	480			Fix.jpg	0	0	Content	103	545
1216	54949	868	460			Fix.jpg	0	0	Content	103	545
1217	54998	872	463			Fix.jpg	0	0	Content	103	545
1218	55045	886	476			Fix.jpg	0	0	Content	103	545
1219	55107	877	497			Fix.jpg	0	0	Content	103	545
1220	55150	888	451			Fix.jpg	0	0	Content	103	545
1221	55203	877	503			Fix.jpg	0	0	Content	103	545
1222	55247	895	489			Fix.jpg	0	0	Content	103	545
1223	55286	742	420			Fix.jpg	0	0	Content	104	256
	55312			ImageEnd	16
1224	55329	0	0			No media	0	0	Content	104	256
	55331			ImageStart	8
1225	55374	674	396			82_115_neu_an.jpg	0	304	AOI_49	104	256
1226	55420	674	396			82_115_neu_an.jpg	0	304	AOI_49	104	256
1227	55454	706	400			82_115_neu_an.jpg	0	304	AOI_49	104	256
1228	55492	683	427			82_115_neu_an.jpg	0	304	AOI_49	104	256
1229	55542	774	512			82_115_neu_an.jpg	0	304	AOI_49	105	677
1230	55586	796	539			82_115_neu_an.jpg	0	304	AOI_49	105	677
1231	55627	801	504			82_115_neu_an.jpg	0	304	AOI_49	105	677
1232	55669	801	504			82_115_neu_an.jpg	0	304	AOI_49	105	677
1233	55728	842	483			82_115_neu_an.jpg	0	304	AOI_49	105	677
1234	55773	0	0			82_115_neu_an.jpg	0	304	AOI_49	105	677
1235	55820	878	470			82_115_neu_an.jpg	0	304	AOI_49	105	677
1236	55862	896	436			82_115_neu_an.jpg	0	304	AOI_49	105	677
1237	55900	892	435			82_115_neu_an.jpg	0	304	AOI_49	105	677
1238	55944	869	452			82_115_neu_an.jpg	0	304	AOI_49	105	677
1239	55992	0	0			82_115_neu_an.jpg	0	304	AOI_49	105	677
1240	56029	886	433			82_115_neu_an.jpg	0	304	AOI_49	105	677
1241	56075	899	522			82_115_neu_an.jpg	0	304	AOI_49	105	677
1242	56128	888	539			82_115_neu_an.jpg	0	304	AOI_49	105	677
1243	56182	881	466			82_115_neu_an.jpg	0	304	AOI_49	105	677
1244	56219	527	279			82_115_neu_an.jpg	0	303	AOI_51	106	631
1245	56274	526	286			82_115_neu_an.jpg	0	303	AOI_51	106	631
1246	56312	526	286			82_115_neu_an.jpg	0	303	AOI_51	106	631
1247	56359	468	291			82_115_neu_an.jpg	0	303	AOI_51	106	631
1248	56402	461	357			82_115_neu_an.jpg	0	303	AOI_51	106	631
1249	56449	461	357			82_115_neu_an.jpg	0	303	AOI_51	106	631
1250	56481	500	462			82_115_neu_an.jpg	0	303	AOI_51	106	631
1251	56522	492	450			82_115_neu_an.jpg	0	303	AOI_51	106	631
1252	56565	480	465			82_115_neu_an.jpg	0	303	AOI_51	106	631
1253	56617	0	0			82_115_neu_an.jpg	0	303	AOI_51	106	631
1254	56664	470	508			82_115_neu_an.jpg	0	303	AOI_51	106	631
1255	56703	470	508			82_115_neu_an.jpg	0	303	AOI_51	106	631
1256	56745	471	512			82_115_neu_an.jpg	0	303	AOI_51	106	631
1257	56787	514	520			82_115_neu_an.jpg	0	303	AOI_51	106	631
1258	56849	461	412			82_115_neu_an.jpg	0	303	AOI_51	107	903
1259	56888	461	412			82_115_neu_an.jpg	0	303	AOI_51	107	903
1260	56933	464	418			82_115_neu_an.jpg	0	303	AOI_51	107	903
1261	56976	0	0			82_115_neu_an.jpg	0	303	AOI_51	107	903
1262	57029	455	418			82_115_neu_an.jpg	0	303	AOI_51	107	903
1263	57067	455	418			82_115_neu_an.jpg	0	303	AOI_51	107	903
1264	57111	439	403			82_115_neu_an.jpg	0	303	AOI_51	107	903
1265	57154	467	437			82_115_neu_an.jpg	0	303	AOI_51	107	903
1266	57206	459	414			82_115_neu_an.jpg	0	303	AOI_51	107	903
1267	57260	0	0			82_115_neu_an.jpg	0	303	AOI_51	107	903
1268	57294	441	410			82_115_neu_an.jpg	0	303	AOI_51	107	903
1269	57333	441	410			82_115_neu_an.jpg	0	303	AOI_51	107	903
1270	57391	449	404			82_115_neu_an.jpg	0	303	AOI_51	107	903
1271	57440	399	285			82_115_neu_an.jpg	0	303	AOI_51	107	903
1272	57492	474	455			82_115_neu_an.jpg	0	303	AOI_51	107	903
1273	57565	436	418			82_115_neu_an.jpg	0	303	AOI_51	107	903
1274	57611	502	432			82_115_neu_an.jpg	0	303	AOI_51	107	903
1275	57651	502	432			82_115_neu_an.jpg	0	303	AOI_51	107	903
1276	57708	0	0			82_115_neu_an.jpg	0	303	AOI_51	107	903
1277	57752	403	402			82_115_neu_an.jpg	0	303	AOI_51	108	315
1278	57794	403	402			82_115_neu_an.jpg	0	303	AOI_51	108	315
1279	57850	442	406			82_115_neu_an.jpg	0	303	AOI_51	108	315
1280	57897	417	387			82_115_neu_an.jpg	0	303	AOI_51	108	315
1281	57946	450	390			82_115_neu_an.jpg	0	303	AOI_51	108	315
1282	58017	608	303			82_115_neu_an.jpg	0	303	AOI_51	108	315
1283	58067	0	0			82_115_neu_an.jpg	0	303	AOI_51
1284	58150	0	0			82_115_neu_an.jpg	0	303	AOI_51
1285	58198	0	0			82_115_neu_an.jpg	0	303	AOI_51
1286	58254	0	0			82_115_neu_an.jpg	0	303	AOI_51
1287	58295	0	0			82_115_neu_an.jpg	0	303	AOI_51
1288	58332	0	0			82_115_neu_an.jpg	0	303	AOI_51
	58333			ImageEnd	16
	58374			ImageStart	8
1289	58376	0	0			Fix.jpg	0	0	Content
1290	58420	428	374			Fix.jpg	0	0	Content	109	83
1291	58463	451	382			Fix.jpg	0	0	Content	109	83
1292	58503	0	0			Fix.jpg	0	0	Content
1293	58550	0	0			Fix.jpg	0	0	Content
1294	58587	0	0			Fix.jpg	0	0	Content
1295	58625	450	490			Fix.jpg	0	0	Content	110	440
1296	58664	496	506			Fix.jpg	0	0	Content	110	440
1297	58721	0	0			Fix.jpg	0	0	Content	110	440
1298	58753	693	455			Fix.jpg	0	0	Content	110	440
1299	58790	693	455			Fix.jpg	0	0	Content	110	440
1300	58836	695	457			Fix.jpg	0	0	Content	110	440
	58863			ImageEnd	16
1301	58879	660	455			No media	0	0	Content	110	440
	58881			ImageStart	8
1302	58925	0	0			13_061_an_fe.jpg	0	74	AOI_17	110	440
1303	58971	640	440			13_061_an_fe.jpg	0	74	AOI_17	110	440
1304	59009	643	451			13_061_an_fe.jpg	0	74	AOI_17	110	440
1305	59065	0	0			13_061_an_fe.jpg	0	74	AOI_17
1306	59112	0	0			13_061_an_fe.jpg	0	74	AOI_17
1307	59152	0	0			13_061_an_fe.jpg	0	74	AOI_17
1308	59200	0	0			13_061_an_fe.jpg	0	74	AOI_17
1309	59249	645	365			13_061_an_fe.jpg	0	73	AOI_18	111	203
1310	59300	641	356			13_061_an_fe.jpg	0	73	AOI_18	111	203
1311	59332	0	0			13_061_an_fe.jpg	0	73	AOI_18	111	203
1312	59376	927	490			13_061_an_fe.jpg	0	73	AOI_18	111	203
1313	59411	927	490			13_061_an_fe.jpg	0	73	AOI_18	111	203
1314	59452	891	446			13_061_an_fe.jpg	0	73	AOI_18	112	591
1315	59493	874	449			13_061_an_fe.jpg	0	73	AOI_18	112	591
1316	59537	873	457			13_061_an_fe.jpg	0	73	AOI_18	112	591
1317	59583	903	467			13_061_an_fe.jpg	0	73	AOI_18	112	591
1318	59635	923	444			13_061_an_fe.jpg	0	73	AOI_18	112	591
1319	59674	901	461			13_061_an_fe.jpg	0	73	AOI_18	112	591
1320	59717	901	461			13_061_an_fe.jpg	0	73	AOI_18	112	591
1321	59750	905	448			13_061_an_fe.jpg	0	73	AOI_18	112	591
1322	59789	866	486			13_061_an_fe.jpg	0	73	AOI_18	112	591
1323	59839	914	471			13_061_an_fe.jpg	0	73	AOI_18	112	591
1324	59877	874	491			13_061_an_fe.jpg	0	73	AOI_18	112	591
1325	59923	825	494			13_061_an_fe.jpg	0	73	AOI_18	112	591
1326	59961	908	493			13_061_an_fe.jpg	0	73	AOI_18	112	591
1327	60000	884	479			13_061_an_fe.jpg	0	73	AOI_18	112	591
1328	60043	881	550			13_061_an_fe.jpg	0	73	AOI_18	113	731
1329	60090	885	619			13_061_an_fe.jpg	0	73	AOI_18	113	731
1330	60128	877	610			13_061_an_fe.jpg	0	73	AOI_18	113	731
1331	60177	889	621			13_061_an_fe.jpg	0	73	AOI_18	113	731
1332	60217	913	614			13_061_an_fe.jpg	0	73	AOI_18	113	731
1333	60258	860	573			13_061_an_fe.jpg	0	73	AOI_18	113	731
1334	60302	834	566			13_061_an_fe.jpg	0	73	AOI_18	113	731
1335	60356	844	545			13_061_an_fe.jpg	0	73	AOI_18	113	731
1336	60394	844	545			13_061_an_fe.jpg	0	73	AOI_18	113	731
1337	60444	873	577			13_061_an_fe.jpg	0	73	AOI_18	113	731
1338	60490	873	577			13_061_an_fe.jpg	0	73	AOI_18	113	731
1339	60527	900	650			13_061_an_fe.jpg	0	73	AOI_18	113	731
1340	60602	875	567			13_061_an_fe.jpg	0	73	AOI_18	113	731
1341	60647	887	556			13_061_an_fe.jpg	0	73	AOI_18	113	731
1342	60683	931	553			13_061_an_fe.jpg	0	73	AOI_18	113	731
1343	60728	922	568			13_061_an_fe.jpg	0	73	AOI_18	113	731
1344	60774	923	592			13_061_an_fe.jpg	0	73	AOI_18	114	686
1345	60812	940	431			13_061_an_fe.jpg	0	73	AOI_18	114	686
1346	60855	895	393			13_061_an_fe.jpg	0	73	AOI_18	114	686
1347	60906	848	399			13_061_an_fe.jpg	0	73	AOI_18	114	686
1348	60946	872	399			13_061_an_fe.jpg	0	73	AOI_18	114	686
1349	60999	914	415			13_061_an_fe.jpg	0	73	AOI_18	114	686
1350	61042	892	428			13_061_an_fe.jpg	0	73	AOI_18	114	686
1351	61088	898	436			13_061_an_fe.jpg	0	73	AOI_18	114	686
1352	61130	864	428			13_061_an_fe.jpg	0	73	AOI_18	114	686
1353	61178	927	411			13_061_an_fe.jpg	0	73	AOI_18	114	686
1354	61224	887	452			13_061_an_fe.jpg	0	73	AOI_18	114	686
1355	61273	887	452			13_061_an_fe.jpg	0	73	AOI_18	114	686
1356	61313	840	460			13_061_an_fe.jpg	0	73	AOI_18	114	686
1357	61363	882	476			13_061_an_fe.jpg	0	73	AOI_18	114	686
1358	61401	895	466			13_061_an_fe.jpg	0	73	AOI_18	114	686
1359	61460	496	414			13_061_an_fe.jpg	0	74	AOI_17	115	454
1360	61505	494	495			13_061_an_fe.jpg	0	74	AOI_17	115	454
1361	61544	461	465			13_061_an_fe.jpg	0	74	AOI_17	115	454
1362	61582	501	519			13_061_an_fe.jpg	0	74	AOI_17	115	454
1363	61626	496	616			13_061_an_fe.jpg	0	74	AOI_17	115	454
1364	61683	465	584			13_061_an_fe.jpg	0	74	AOI_17	115	454
1365	61735	465	584			13_061_an_fe.jpg	0	74	AOI_17	115	454
1366	61779	429	600			13_061_an_fe.jpg	0	74	AOI_17	115	454
1367	61818	429	605			13_061_an_fe.jpg	0	74	AOI_17	115	454
1368	61865	501	587			13_061_an_fe.jpg	0	74	AOI_17	115	454
	61891			ImageEnd	16
1369	61914	428	505			No media	0	0	Content	116	390
	61931			ImageStart	8
1370	61975	434	501			Fix.jpg	0	0	Content	116	390
1371	62035	487	576			Fix.jpg	0	0	Content	116	390
1372	62073	477	510			Fix.jpg	0	0	Content	116	390
1373	62113	500	491			Fix.jpg	0	0	Content	116	390
1374	62165	497	490			Fix.jpg	0	0	Content	116	390
1375	62217	506	502			Fix.jpg	0	0	Content	116	390
1376	62258	427	497			Fix.jpg	0	0	Content	116	390
1377	62304	526	503			Fix.jpg	0	0	Content	117	456
1378	62360	733	476			Fix.jpg	0	0	Content	117	456
1379	62398	733	476			Fix.jpg	0	0	Content	117	456
	62419			ImageEnd	16
1380	62443	758	455			No media	0	0	Content	117	456
	62461			ImageStart	8
1381	62488	769	479			147_170_an_neu.jpg	0	111	AOI_27	117	456
1382	62538	669	419			147_170_an_neu.jpg	0	111	AOI_27	117	456
1383	62584	738	394			147_170_an_neu.jpg	0	111	AOI_27	117	456
1384	62628	720	391			147_170_an_neu.jpg	0	111	AOI_27	117	456
1385	62668	720	391			147_170_an_neu.jpg	0	111	AOI_27	117	456
1386	62722	704	430			147_170_an_neu.jpg	0	111	AOI_27	117	456
1387	62760	856	392			147_170_an_neu.jpg	0	111	AOI_27	118	314
1388	62807	872	381			147_170_an_neu.jpg	0	111	AOI_27	118	314
1389	62853	860	397			147_170_an_neu.jpg	0	111	AOI_27	118	314
1390	62901	800	452			147_170_an_neu.jpg	0	111	AOI_27	118	314
1391	62947	911	340			147_170_an_neu.jpg	0	111	AOI_27	118	314
1392	62985	911	340			147_170_an_neu.jpg	0	111	AOI_27	118	314
1393	63032	894	383			147_170_an_neu.jpg	0	111	AOI_27	118	314
1394	63074	895	383			147_170_an_neu.jpg	0	111	AOI_27	119	292
1395	63126	912	378			147_170_an_neu.jpg	0	111	AOI_27	119	292
1396	63178	911	329			147_170_an_neu.jpg	0	111	AOI_27	119	292
1397	63233	918	332			147_170_an_neu.jpg	0	111	AOI_27	119	292
1398	63283	920	358			147_170_an_neu.jpg	0	111	AOI_27	119	292
1399	63322	0	0			147_170_an_neu.jpg	0	111	AOI_27	119	292
1400	63366	828	419			147_170_an_neu.jpg	0	111	AOI_27	120	839
1401	63402	826	401			147_170_an_neu.jpg	0	111	AOI_27	120	839
1402	63440	0	0			147_170_an_neu.jpg	0	111	AOI_27	120	839
1403	63487	787	433			147_170_an_neu.jpg	0	111	AOI_27	120	839
1404	63524	787	433			147_170_an_neu.jpg	0	111	AOI_27	120	839
1405	63582	768	428			147_170_an_neu.jpg	0	111	AOI_27	120	839
1406	63627	792	413			147_170_an_neu.jpg	0	111	AOI_27	120	839
1407	63673	737	445			147_170_an_neu.jpg	0	111	AOI_27	120	839
1408	63725	749	445			147_170_an_neu.jpg	0	111	AOI_27	120	839
1409	63773	709	412			147_170_an_neu.jpg	0	111	AOI_27	120	839
1410	63823	728	450			147_170_an_neu.jpg	0	111	AOI_27	120	839
1411	63869	753	413			147_170_an_neu.jpg	0	111	AOI_27	120	839
1412	63909	776	388			147_170_an_neu.jpg	0	111	AOI_27	120	839
1413	63958	776	388			147_170_an_neu.jpg	0	111	AOI_27	120	839
1414	64003	758	506			147_170_an_neu.jpg	0	111	AOI_27	120	839
1415	64063	0	0			147_170_an_neu.jpg	0	111	AOI_27	120	839
1416	64125	773	418			147_170_an_neu.jpg	0	111	AOI_27	120	839
1417	64166	771	413			147_170_an_neu.jpg	0	111	AOI_27	120	839
1418	64205	530	330			147_170_an_neu.jpg	0	112	AOI_25	121	715
1419	64256	527	382			147_170_an_neu.jpg	0	112	AOI_25	121	715
1420	64305	527	382			147_170_an_neu.jpg	0	112	AOI_25	121	715
1421	64341	477	573			147_170_an_neu.jpg	0	112	AOI_25	121	715
1422	64382	535	601			147_170_an_neu.jpg	0	112	AOI_25	121	715
1423	64428	452	570			147_170_an_neu.jpg	0	112	AOI_25	121	715
1424	64471	491	587			147_170_an_neu.jpg	0	112	AOI_25	121	715
1425	64523	480	600			147_170_an_neu.jpg	0	112	AOI_25	121	715
1426	64559	480	600			147_170_an_neu.jpg	0	112	AOI_25	121	715
1427	64599	450	575			147_170_an_neu.jpg	0	112	AOI_25	121	715
1428	64642	480	603			147_170_an_neu.jpg	0	112	AOI_25	121	715
1429	64686	430	579			147_170_an_neu.jpg	0	112	AOI_25	121	715
1430	64725	435	572			147_170_an_neu.jpg	0	112	AOI_25	121	715
1431	64768	468	600			147_170_an_neu.jpg	0	112	AOI_25	121	715
1432	64831	442	574			147_170_an_neu.jpg	0	112	AOI_25	121	715
1433	64879	514	496			147_170_an_neu.jpg	0	112	AOI_25	121	715
1434	64920	589	416			147_170_an_neu.jpg	0	112	AOI_25	122	687
1435	64964	616	379			147_170_an_neu.jpg	0	112	AOI_25	122	687
1436	65005	0	0			147_170_an_neu.jpg	0	112	AOI_25	122	687
1437	65053	603	412			147_170_an_neu.jpg	0	112	AOI_25	122	687
1438	65090	603	412			147_170_an_neu.jpg	0	112	AOI_25	122	687
1439	65143	615	298			147_170_an_neu.jpg	0	112	AOI_25	122	687
1440	65190	687	347			147_170_an_neu.jpg	0	112	AOI_25	122	687
1441	65243	656	325			147_170_an_neu.jpg	0	112	AOI_25	122	687
1442	65282	656	325			147_170_an_neu.jpg	0	112	AOI_25	122	687
1443	65321	612	281			147_170_an_neu.jpg	0	112	AOI_25	122	687
1444	65367	659	345			147_170_an_neu.jpg	0	112	AOI_25	122	687
1445	65421	620	350			147_170_an_neu.jpg	0	112	AOI_25	122	687
	65446			ImageEnd	16
1446	65461	620	350			No media	0	0	Content	122	687
	65466			ImageStart	8
1447	65510	601	334			Fix.jpg	0	0	Content	122	687
1448	65572	651	384			Fix.jpg	0	0	Content	122	687
1449	65607	626	351			Fix.jpg	0	0	Content	123	252
1450	65650	664	315			Fix.jpg	0	0	Content	123	252
1451	65692	664	315			Fix.jpg	0	0	Content	123	252
1452	65730	627	226			Fix.jpg	0	0	Content	123	252
1453	65775	662	357			Fix.jpg	0	0	Content	123	252
1454	65817	671	341			Fix.jpg	0	0	Content	123	252
1455	65859	663	356			Fix.jpg	0	0	Content	124	446
1456	65904	669	455			Fix.jpg	0	0	Content	124	446
1457	65970	685	372			Fix.jpg	0	0	Content	124	446
	65976			ImageEnd	16
	65994			ImageStart	8
1458	66030	653	465			144_163_neu_an.jpg	0	106	AOI_23	124	446
1459	66085	662	464			144_163_neu_an.jpg	0	106	AOI_23	124	446
1460	66115	717	473			144_163_neu_an.jpg	0	106	AOI_23	124	446
1461	66156	594	358			144_163_neu_an.jpg	0	106	AOI_23	124	446
1462	66203	654	457			144_163_neu_an.jpg	0	106	AOI_23	124	446
1463	66251	653	441			144_163_neu_an.jpg	0	106	AOI_23	124	446
1464	66304	847	452			144_163_neu_an.jpg	0	105	AOI_21	125	482
1465	66356	923	471			144_163_neu_an.jpg	0	105	AOI_21	125	482
1466	66405	901	305			144_163_neu_an.jpg	0	105	AOI_21	125	482
1467	66451	909	371			144_163_neu_an.jpg	0	105	AOI_21	125	482
1468	66493	896	407			144_163_neu_an.jpg	0	105	AOI_21	125	482
1469	66534	883	429			144_163_neu_an.jpg	0	105	AOI_21	125	482
1470	66568	863	419			144_163_neu_an.jpg	0	105	AOI_21	125	482
1471	66604	863	419			144_163_neu_an.jpg	0	105	AOI_21	125	482
1472	66646	885	417			144_163_neu_an.jpg	0	105	AOI_21	125	482
1473	66689	864	424			144_163_neu_an.jpg	0	105	AOI_21	125	482
1474	66738	846	418			144_163_neu_an.jpg	0	105	AOI_21	125	482
1475	66786	846	418			144_163_neu_an.jpg	0	105	AOI_21	126	278
1476	66826	866	328			144_163_neu_an.jpg	0	105	AOI_21	126	278
1477	66870	840	321			144_163_neu_an.jpg	0	105	AOI_21	126	278
1478	66937	877	369			144_163_neu_an.jpg	0	105	AOI_21	126	278
1479	66980	866	348			144_163_neu_an.jpg	0	105	AOI_21	126	278
1480	67018	812	359			144_163_neu_an.jpg	0	105	AOI_21	126	278
1481	67064	878	372			144_163_neu_an.jpg	0	105	AOI_21	127	518
1482	67106	842	476			144_163_neu_an.jpg	0	105	AOI_21	127	518
1483	67152	895	445			144_163_neu_an.jpg	0	105	AOI_21	127	518
1484	67189	861	483			144_163_neu_an.jpg	0	105	AOI_21	127	518
1485	67234	870	458			144_163_neu_an.jpg	0	105	AOI_21	127	518
1486	67274	827	451			144_163_neu_an.jpg	0	105	AOI_21	127	518
1487	67321	887	475			144_163_neu_an.jpg	0	105	AOI_21	127	518
1488	67385	839	409			144_163_neu_an.jpg	0	105	AOI_21	127	518
1489	67427	842	332			144_163_neu_an.jpg	0	105	AOI_21	127	518
1490	67470	890	396			144_163_neu_an.jpg	0	105	AOI_21	127	518
1491	67506	890	396			144_163_neu_an.jpg	0	105	AOI_21	127	518
1492	67544	840	395			144_163_neu_an.jpg	0	105	AOI_21	127	518
1493	67583	792	396			144_163_neu_an.jpg	0	106	AOI_23	128	285
1494	67653	463	381			144_163_neu_an.jpg	0	106	AOI_23	128	285
1495	67703	465	377			144_163_neu_an.jpg	0	106	AOI_23	128	285
1496	67746	0	0			144_163_neu_an.jpg	0	106	AOI_23	128	285
1497	67787	484	468			144_163_neu_an.jpg	0	106	AOI_23	128	285
1498	67830	515	554			144_163_neu_an.jpg	0	106	AOI_23	128	285
1499	67867	481	533			144_163_neu_an.jpg	0	0	Content	129	336
1500	67907	644	671			144_163_neu_an.jpg	0	0	Content	129	336
1501	67951	543	678			144_163_neu_an.jpg	0	0	Content	129	336
1502	67998	606	693			144_163_neu_an.jpg	0	0	Content	129	336
1503	68037	606	693			144_163_neu_an.jpg	0	0	Content	129	336
1504	68072	608	669			144_163_neu_an.jpg	0	0	Content	129	336
1505	68110	578	691			144_163_neu_an.jpg	0	0	Content	129	336
1506	68166	0	0			144_163_neu_an.jpg	0	0	Content	129	336
1507	68204	522	542			144_163_neu_an.jpg	0	106	AOI_23	130	463
1508	68251	470	508			144_163_neu_an.jpg	0	106	AOI_23	130	463
1509	68290	470	508			144_163_neu_an.jpg	0	106	AOI_23	130	463
1510	68345	502	491			144_163_neu_an.jpg	0	106	AOI_23	130	463
1511	68397	0	0			144_163_neu_an.jpg	0	106	AOI_23	130	463
1512	68437	0	0			144_163_neu_an.jpg	0	106	AOI_23	130	463
1513	68484	449	493			144_163_neu_an.jpg	0	106	AOI_23	130	463
1514	68536	467	524			144_163_neu_an.jpg	0	106	AOI_23	130	463
1515	68573	467	524			144_163_neu_an.jpg	0	106	AOI_23	130	463
1516	68627	417	415			144_163_neu_an.jpg	0	106	AOI_23	130	463
1517	68667	458	418			144_163_neu_an.jpg	0	106	AOI_23	131	676
1518	68718	409	409			144_163_neu_an.jpg	0	106	AOI_23	131	676
1519	68766	410	387			144_163_neu_an.jpg	0	106	AOI_23	131	676
1520	68812	494	378			144_163_neu_an.jpg	0	106	AOI_23	131	676
1521	68857	494	378			144_163_neu_an.jpg	0	106	AOI_23	131	676
1522	68908	486	273			144_163_neu_an.jpg	0	106	AOI_23	131	676
1523	68953	524	397			144_163_neu_an.jpg	0	106	AOI_23	131	676
	68990			ImageEnd	16
1524	68998	473	407			No media	0	0	Content	131	676
	69015			ImageStart	8
1525	69037	422	398			Fix.jpg	0	0	Content	131	676
1526	69084	0	0			Fix.jpg	0	0	Content	131	676
1527	69128	443	367			Fix.jpg	0	0	Content	131	676
1528	69172	540	406			Fix.jpg	0	0	Content	131	676
1529	69208	540	406			Fix.jpg	0	0	Content	131	676
1530	69255	536	397			Fix.jpg	0	0	Content	131	676
1531	69303	500	403			Fix.jpg	0	0	Content	131	676
1532	69343	500	403			Fix.jpg	0	0	Content	132	586
1533	69383	614	450			Fix.jpg	0	0	Content	132	586
1534	69426	651	328			Fix.jpg	0	0	Content	132	586
1535	69477	646	402			Fix.jpg	0	0	Content	132	586
	69520			ImageEnd	16
1536	69526	665	440			No media	0	0	Content	132	586
	69535			ImageStart	8
1537	69558	622	426			155_170_neu_fe.jpg	0	129	AOI_27	132	586
1538	69617	674	426			155_170_neu_fe.jpg	0	129	AOI_27	132	586
1539	69659	674	426			155_170_neu_fe.jpg	0	129	AOI_27	132	586
1540	69750	639	454			155_170_neu_fe.jpg	0	129	AOI_27	132	586
1541	69794	662	451			155_170_neu_fe.jpg	0	129	AOI_27	132	586
1542	69929	501	427			155_170_neu_fe.jpg	0	130	AOI_26	133	470
1543	69984	588	445			155_170_neu_fe.jpg	0	130	AOI_26	133	470
1544	70073	891	476			155_170_neu_fe.jpg	0	130	AOI_26	133	470
1545	70127	877	486			155_170_neu_fe.jpg	0	130	AOI_26	133	470
1546	70188	862	435			155_170_neu_fe.jpg	0	130	AOI_26	133	470
1547	70225	857	425			155_170_neu_fe.jpg	0	130	AOI_26	133	470
1548	70399	0	0			155_170_neu_fe.jpg	0	129	AOI_27
1549	70458	0	0			155_170_neu_fe.jpg	0	129	AOI_27
1550	70580	0	0			155_170_neu_fe.jpg	0	129	AOI_27
1551	70631	0	0			155_170_neu_fe.jpg	0	129	AOI_27
1552	70686	0	0			155_170_neu_fe.jpg	0	129	AOI_27
1553	70737	0	0			155_170_neu_fe.jpg	0	129	AOI_27
1554	70789	0	0			155_170_neu_fe.jpg	0	129	AOI_27
1555	70841	0	0			155_170_neu_fe.jpg	0	129	AOI_27
1556	70893	0	0			155_170_neu_fe.jpg	0	129	AOI_27
1557	70936	0	0			155_170_neu_fe.jpg	0	129	AOI_27
1558	70986	0	0			155_170_neu_fe.jpg	0	129	AOI_27
1559	71040	0	0			155_170_neu_fe.jpg	0	129	AOI_27
1560	71096	0	0			155_170_neu_fe.jpg	0	129	AOI_27
1561	71147	0	0			155_170_neu_fe.jpg	0	129	AOI_27
1562	71182	0	0			155_170_neu_fe.jpg	0	129	AOI_27
1563	71233	0	0			155_170_neu_fe.jpg	0	129	AOI_27
1564	71285	0	0			155_170_neu_fe.jpg	0	129	AOI_27
1565	71337	0	0			155_170_neu_fe.jpg	0	129	AOI_27
1566	71371	0	0			155_170_neu_fe.jpg	0	129	AOI_27
1567	71405	0	0			155_170_neu_fe.jpg	0	129	AOI_27
1568	71456	0	0			155_170_neu_fe.jpg	0	129	AOI_27
1569	71508	0	0			155_170_neu_fe.jpg	0	129	AOI_27
1570	71560	0	0			155_170_neu_fe.jpg	0	129	AOI_27
1571	71594	0	0			155_170_neu_fe.jpg	0	129	AOI_27
1572	71628	0	0			155_170_neu_fe.jpg	0	129	AOI_27
1573	71679	0	0			155_170_neu_fe.jpg	0	129	AOI_27
1574	71731	0	0			155_170_neu_fe.jpg	0	129	AOI_27
1575	71783	0	0			155_170_neu_fe.jpg	0	129	AOI_27
1576	71817	0	0			155_170_neu_fe.jpg	0	129	AOI_27
1577	71851	0	0			155_170_neu_fe.jpg	0	129	AOI_27
1578	71902	0	0			155_170_neu_fe.jpg	0	129	AOI_27
1579	71954	0	0			155_170_neu_fe.jpg	0	129	AOI_27
1580	72006	0	0			155_170_neu_fe.jpg	0	129	AOI_27
1581	72040	0	0			155_170_neu_fe.jpg	0	129	AOI_27
1582	72074	0	0			155_170_neu_fe.jpg	0	129	AOI_27
1583	72125	0	0			155_170_neu_fe.jpg	0	129	AOI_27
1584	72177	0	0			155_170_neu_fe.jpg	0	129	AOI_27
1585	72229	0	0			155_170_neu_fe.jpg	0	129	AOI_27
1586	72263	0	0			155_170_neu_fe.jpg	0	129	AOI_27
1587	72297	0	0			155_170_neu_fe.jpg	0	129	AOI_27
1588	72348	0	0			155_170_neu_fe.jpg	0	129	AOI_27
1589	72400	0	0			155_170_neu_fe.jpg	0	129	AOI_27
1590	72452	0	0			155_170_neu_fe.jpg	0	129	AOI_27
1591	72486	0	0			155_170_neu_fe.jpg	0	129	AOI_27
1592	72519	0	0			155_170_neu_fe.jpg	0	129	AOI_27
	72543			ImageEnd	16
	72564			ImageStart	8
1593	72571	0	0			Fix.jpg	0	0	Content
1594	72623	0	0			Fix.jpg	0	0	Content
1595	72675	0	0			Fix.jpg	0	0	Content
1596	72709	0	0			Fix.jpg	0	0	Content
1597	72742	0	0			Fix.jpg	0	0	Content
1598	72794	0	0			Fix.jpg	0	0	Content
1599	72846	0	0			Fix.jpg	0	0	Content
1600	72898	0	0			Fix.jpg	0	0	Content
1601	72932	0	0			Fix.jpg	0	0	Content
1602	72965	0	0			Fix.jpg	0	0	Content
1603	73017	0	0			Fix.jpg	0	0	Content
1604	73069	0	0			Fix.jpg	0	0	Content
	73074			ImageEnd	16
	73092			ImageStart	8
1605	73121	0	0			159_175_an_neu.jpg	0	137	AOI_29
1606	73155	0	0			159_175_an_neu.jpg	0	137	AOI_29
1607	73188	0	0			159_175_an_neu.jpg	0	137	AOI_29
1608	73240	0	0			159_175_an_neu.jpg	0	137	AOI_29
1609	73292	0	0			159_175_an_neu.jpg	0	137	AOI_29
1610	73344	0	0			159_175_an_neu.jpg	0	137	AOI_29
1611	73389	0	0			159_175_an_neu.jpg	0	137	AOI_29
1612	73430	702	365			159_175_an_neu.jpg	0	137	AOI_29	134	94
1613	73475	653	375			159_175_an_neu.jpg	0	137	AOI_29	134	94
1614	73524	0	0			159_175_an_neu.jpg	0	137	AOI_29
1615	73587	0	0			159_175_an_neu.jpg	0	137	AOI_29
1616	73635	0	0			159_175_an_neu.jpg	0	137	AOI_29
1617	73689	0	0			159_175_an_neu.jpg	0	137	AOI_29
1618	73741	0	0			159_175_an_neu.jpg	0	137	AOI_29
1619	73775	0	0			159_175_an_neu.jpg	0	137	AOI_29
1620	73827	0	0			159_175_an_neu.jpg	0	137	AOI_29
1621	73879	0	0			159_175_an_neu.jpg	0	137	AOI_29
1622	73931	0	0			159_175_an_neu.jpg	0	137	AOI_29
1623	73969	0	0			159_175_an_neu.jpg	0	137	AOI_29
1624	74013	0	0			159_175_an_neu.jpg	0	137	AOI_29
1625	74062	0	0			159_175_an_neu.jpg	0	137	AOI_29
1626	74115	0	0			159_175_an_neu.jpg	0	137	AOI_29
1627	74167	0	0			159_175_an_neu.jpg	0	137	AOI_29
1628	74201	0	0			159_175_an_neu.jpg	0	137	AOI_29
1629	74253	0	0			159_175_an_neu.jpg	0	137	AOI_29
1630	74305	0	0			159_175_an_neu.jpg	0	137	AOI_29
1631	74357	0	0			159_175_an_neu.jpg	0	137	AOI_29
1632	74391	0	0			159_175_an_neu.jpg	0	137	AOI_29
1633	74424	0	0			159_175_an_neu.jpg	0	137	AOI_29
1634	74476	0	0			159_175_an_neu.jpg	0	137	AOI_29
1635	74528	0	0			159_175_an_neu.jpg	0	137	AOI_29
1636	74580	0	0			159_175_an_neu.jpg	0	137	AOI_29
1637	74614	0	0			159_175_an_neu.jpg	0	137	AOI_29
1638	74647	0	0			159_175_an_neu.jpg	0	137	AOI_29
1639	74699	0	0			159_175_an_neu.jpg	0	137	AOI_29
1640	74751	0	0			159_175_an_neu.jpg	0	137	AOI_29
1641	74803	0	0			159_175_an_neu.jpg	0	137	AOI_29
1642	74837	0	0			159_175_an_neu.jpg	0	137	AOI_29
1643	74870	0	0			159_175_an_neu.jpg	0	137	AOI_29
1644	74922	0	0			159_175_an_neu.jpg	0	137	AOI_29
1645	74974	0	0			159_175_an_neu.jpg	0	137	AOI_29
1646	75026	0	0			159_175_an_neu.jpg	0	137	AOI_29
1647	75066	0	0			159_175_an_neu.jpg	0	137	AOI_29
1648	75106	892	458			159_175_an_neu.jpg	0	138	AOI_31	135	528
1649	75156	982	432			159_175_an_neu.jpg	0	138	AOI_31	135	528
1650	75199	890	428			159_175_an_neu.jpg	0	138	AOI_31	135	528
1651	75242	890	428			159_175_an_neu.jpg	0	138	AOI_31	135	528
1652	75287	902	447			159_175_an_neu.jpg	0	138	AOI_31	135	528
1653	75330	891	440			159_175_an_neu.jpg	0	138	AOI_31	135	528
1654	75378	896	430			159_175_an_neu.jpg	0	138	AOI_31	135	528
1655	75426	894	430			159_175_an_neu.jpg	0	138	AOI_31	135	528
1656	75475	887	436			159_175_an_neu.jpg	0	138	AOI_31	135	528
1657	75519	910	436			159_175_an_neu.jpg	0	138	AOI_31	135	528
1658	75567	885	461			159_175_an_neu.jpg	0	138	AOI_31	135	528
1659	75634	939	397			159_175_an_neu.jpg	0	138	AOI_31	136	872
1660	75678	904	379			159_175_an_neu.jpg	0	138	AOI_31	136	872
1661	75715	921	383			159_175_an_neu.jpg	0	138	AOI_31	136	872
1662	75772	928	350			159_175_an_neu.jpg	0	138	AOI_31	136	872
1663	75814	931	360			159_175_an_neu.jpg	0	138	AOI_31	136	872
1664	75856	927	379			159_175_an_neu.jpg	0	138	AOI_31	136	872
1665	75901	930	370			159_175_an_neu.jpg	0	138	AOI_31	136	872
1666	75950	922	386			159_175_an_neu.jpg	0	138	AOI_31	136	872
1667	75997	920	390			159_175_an_neu.jpg	0	138	AOI_31	136	872
1668	76049	964	337			159_175_an_neu.jpg	0	138	AOI_31	136	872
1669	76094	944	397			159_175_an_neu.jpg	0	138	AOI_31	136	872
	76101			ImageEnd	16
	76121			ImageStart	8
1670	76136	941	370			Fix.jpg	0	0	Content	136	872
1671	76175	929	338			Fix.jpg	0	0	Content	136	872
1672	76236	925	387			Fix.jpg	0	0	Content	136	872
1673	76274	925	387			Fix.jpg	0	0	Content	136	872
1674	76321	906	462			Fix.jpg	0	0	Content	136	872
1675	76365	908	424			Fix.jpg	0	0	Content	136	872
1676	76426	907	444			Fix.jpg	0	0	Content	136	872
1677	76467	907	444			Fix.jpg	0	0	Content	136	872
1678	76507	778	380			Fix.jpg	0	0	Content	137	414
1679	76548	774	371			Fix.jpg	0	0	Content	137	414
1680	76596	734	369			Fix.jpg	0	0	Content	137	414
	76615			ImageEnd	16
1681	76642	720	366			No media	0	0	Content	137	414
1682	76704	684	424			No media	0	0	Content	137	414
	76707			ImageStart	8
1683	76749	739	359			32_069_ha_fe.jpg	0	194	AOI_34	137	414
1684	76791	702	386			32_069_ha_fe.jpg	0	194	AOI_34	137	414
1685	76828	702	386			32_069_ha_fe.jpg	0	194	AOI_34	137	414
1686	76876	741	346			32_069_ha_fe.jpg	0	194	AOI_34	137	414
1687	76920	733	332			32_069_ha_fe.jpg	0	194	AOI_34	138	314
1688	76969	838	365			32_069_ha_fe.jpg	0	194	AOI_34	138	314
1689	77014	861	378			32_069_ha_fe.jpg	0	194	AOI_34	138	314
1690	77062	866	366			32_069_ha_fe.jpg	0	194	AOI_34	138	314
1691	77108	865	374			32_069_ha_fe.jpg	0	194	AOI_34	138	314
1692	77144	865	374			32_069_ha_fe.jpg	0	194	AOI_34	138	314
1693	77189	852	378			32_069_ha_fe.jpg	0	194	AOI_34	138	314
1694	77235	795	478			32_069_ha_fe.jpg	0	194	AOI_34	139	506
1695	77274	922	539			32_069_ha_fe.jpg	0	194	AOI_34	139	506
1696	77312	887	515			32_069_ha_fe.jpg	0	194	AOI_34	139	506
1697	77354	887	514			32_069_ha_fe.jpg	0	194	AOI_34	139	506
1698	77392	895	487			32_069_ha_fe.jpg	0	194	AOI_34	139	506
1699	77433	883	507			32_069_ha_fe.jpg	0	194	AOI_34	139	506
1700	77479	919	481			32_069_ha_fe.jpg	0	194	AOI_34	139	506
1701	77523	910	471			32_069_ha_fe.jpg	0	194	AOI_34	139	506
1702	77567	883	495			32_069_ha_fe.jpg	0	194	AOI_34	139	506
1703	77622	922	500			32_069_ha_fe.jpg	0	194	AOI_34	139	506
1704	77663	937	503			32_069_ha_fe.jpg	0	194	AOI_34	139	506
1705	77702	937	503			32_069_ha_fe.jpg	0	194	AOI_34	139	506
1706	77741	604	437			32_069_ha_fe.jpg	0	193	AOI_36	140	554
1707	77781	473	448			32_069_ha_fe.jpg	0	193	AOI_36	140	554
1708	77829	461	422			32_069_ha_fe.jpg	0	193	AOI_36	140	554
1709	77892	443	514			32_069_ha_fe.jpg	0	193	AOI_36	140	554
1710	77936	0	0			32_069_ha_fe.jpg	0	193	AOI_36	140	554
1711	77988	470	560			32_069_ha_fe.jpg	0	193	AOI_36	140	554
1712	78027	470	560			32_069_ha_fe.jpg	0	193	AOI_36	140	554
1713	78074	482	547			32_069_ha_fe.jpg	0	193	AOI_36	140	554
1714	78115	506	551			32_069_ha_fe.jpg	0	193	AOI_36	140	554
1715	78168	503	566			32_069_ha_fe.jpg	0	193	AOI_36	140	554
1716	78215	465	498			32_069_ha_fe.jpg	0	193	AOI_36	140	554
1717	78256	465	498			32_069_ha_fe.jpg	0	193	AOI_36	140	554
1718	78294	425	557			32_069_ha_fe.jpg	0	193	AOI_36	141	1205
1719	78336	495	585			32_069_ha_fe.jpg	0	193	AOI_36	141	1205
1720	78386	482	561			32_069_ha_fe.jpg	0	193	AOI_36	141	1205
1721	78423	479	564			32_069_ha_fe.jpg	0	193	AOI_36	141	1205
1722	78478	463	578			32_069_ha_fe.jpg	0	193	AOI_36	141	1205
1723	78524	470	557			32_069_ha_fe.jpg	0	193	AOI_36	141	1205
1724	78566	449	564			32_069_ha_fe.jpg	0	193	AOI_36	141	1205
1725	78621	511	586			32_069_ha_fe.jpg	0	193	AOI_36	141	1205
1726	78666	405	575			32_069_ha_fe.jpg	0	193	AOI_36	141	1205
1727	78707	460	564			32_069_ha_fe.jpg	0	193	AOI_36	141	1205
1728	78760	441	551			32_069_ha_fe.jpg	0	193	AOI_36	141	1205
1729	78812	0	0			32_069_ha_fe.jpg	0	193	AOI_36	141	1205
1730	78850	424	561			32_069_ha_fe.jpg	0	193	AOI_36	141	1205
1731	78896	444	559			32_069_ha_fe.jpg	0	193	AOI_36	141	1205
1732	78949	510	547			32_069_ha_fe.jpg	0	193	AOI_36	141	1205
1733	78989	510	547			32_069_ha_fe.jpg	0	193	AOI_36	141	1205
1734	79028	0	0			32_069_ha_fe.jpg	0	193	AOI_36	141	1205
1735	79066	456	553			32_069_ha_fe.jpg	0	193	AOI_36	141	1205
1736	79102	456	553			32_069_ha_fe.jpg	0	193	AOI_36	141	1205
1737	79148	0	0			32_069_ha_fe.jpg	0	193	AOI_36	141	1205
1738	79192	508	575			32_069_ha_fe.jpg	0	193	AOI_36	141	1205
1739	79230	425	562			32_069_ha_fe.jpg	0	193	AOI_36	141	1205
1740	79283	415	555			32_069_ha_fe.jpg	0	193	AOI_36	141	1205
1741	79321	415	555			32_069_ha_fe.jpg	0	193	AOI_36	141	1205
1742	79363	511	595			32_069_ha_fe.jpg	0	193	AOI_36	141	1205
1743	79405	456	576			32_069_ha_fe.jpg	0	193	AOI_36	141	1205
1744	79458	484	547			32_069_ha_fe.jpg	0	193	AOI_36	141	1205
1745	79500	484	547			32_069_ha_fe.jpg	0	193	AOI_36	142	572
1746	79546	547	505			32_069_ha_fe.jpg	0	193	AOI_36	142	572
1747	79588	549	477			32_069_ha_fe.jpg	0	193	AOI_36	142	572
1748	79631	556	509			32_069_ha_fe.jpg	0	193	AOI_36	142	572
1749	79664	556	509			32_069_ha_fe.jpg	0	193	AOI_36	142	572
	79703			ImageEnd	16
1750	79704	0	0			No media	0	0	Content	142	572
	79727			ImageStart	8
1751	79756	493	380			Fix.jpg	0	0	Content	142	572
1752	79794	493	380			Fix.jpg	0	0	Content	142	572
1753	79836	518	431			Fix.jpg	0	0	Content	142	572
1754	79876	525	458			Fix.jpg	0	0	Content	142	572
1755	79931	0	0			Fix.jpg	0	0	Content	142	572
1756	79973	522	425			Fix.jpg	0	0	Content	142	572
1757	80023	522	425			Fix.jpg	0	0	Content	142	572
1758	80071	721	402			Fix.jpg	0	0	Content	143	665
1759	80119	708	402			Fix.jpg	0	0	Content	143	665
1760	80164	714	339			Fix.jpg	0	0	Content	143	665
1761	80207	719	333			Fix.jpg	0	0	Content	143	665
	80236			ImageEnd	16
1762	80253	711	328			No media	0	0	Content	143	665
1763	80289	711	328			No media	0	0	Content	143	665
	80310			ImageStart	8
1764	80332	706	369			90_140_fe_neu.jpg	0	322	AOI_55	143	665
1765	80375	728	338			90_140_fe_neu.jpg	0	322	AOI_55	143	665
1766	80419	707	365			90_140_fe_neu.jpg	0	322	AOI_55	143	665
1767	80464	707	364			90_140_fe_neu.jpg	0	322	AOI_55	143	665
1768	80513	693	388			90_140_fe_neu.jpg	0	322	AOI_55	143	665
1769	80551	691	398			90_140_fe_neu.jpg	0	322	AOI_55	143	665
1770	80600	827	357			90_140_fe_neu.jpg	0	322	AOI_55	143	665
1771	80645	822	376			90_140_fe_neu.jpg	0	322	AOI_55	143	665
1772	80689	829	352			90_140_fe_neu.jpg	0	322	AOI_55	143	665
1773	80737	836	344			90_140_fe_neu.jpg	0	322	AOI_55	144	246
1774	80783	836	359			90_140_fe_neu.jpg	0	322	AOI_55	144	246
1775	80824	0	0			90_140_fe_neu.jpg	0	322	AOI_55	144	246
1776	80863	898	344			90_140_fe_neu.jpg	0	322	AOI_55	144	246
1777	80907	898	344			90_140_fe_neu.jpg	0	322	AOI_55	144	246
1778	80943	1252	312			90_140_fe_neu.jpg	0	322	AOI_55	144	246
1779	80982	0	0			90_140_fe_neu.jpg	0	321	AOI_54
1780	81034	0	0			90_140_fe_neu.jpg	0	321	AOI_54
1781	81069	0	0			90_140_fe_neu.jpg	0	321	AOI_54
1782	81119	0	0			90_140_fe_neu.jpg	0	321	AOI_54
1783	81172	0	0			90_140_fe_neu.jpg	0	321	AOI_54
1784	81231	0	0			90_140_fe_neu.jpg	0	321	AOI_54
1785	81283	0	0			90_140_fe_neu.jpg	0	321	AOI_54
1786	81335	0	0			90_140_fe_neu.jpg	0	321	AOI_54
1787	81387	0	0			90_140_fe_neu.jpg	0	321	AOI_54
1788	81420	0	0			90_140_fe_neu.jpg	0	321	AOI_54
1789	81454	0	0			90_140_fe_neu.jpg	0	321	AOI_54
1790	81506	0	0			90_140_fe_neu.jpg	0	321	AOI_54
1791	81558	0	0			90_140_fe_neu.jpg	0	321	AOI_54
1792	81610	0	0			90_140_fe_neu.jpg	0	321	AOI_54
1793	81643	0	0			90_140_fe_neu.jpg	0	321	AOI_54
1794	81677	0	0			90_140_fe_neu.jpg	0	321	AOI_54
1795	81729	0	0			90_140_fe_neu.jpg	0	321	AOI_54
1796	81781	0	0			90_140_fe_neu.jpg	0	321	AOI_54
1797	81833	0	0			90_140_fe_neu.jpg	0	321	AOI_54
1798	81866	0	0			90_140_fe_neu.jpg	0	321	AOI_54
1799	81900	0	0			90_140_fe_neu.jpg	0	321	AOI_54
1800	81952	0	0			90_140_fe_neu.jpg	0	321	AOI_54
1801	82004	0	0			90_140_fe_neu.jpg	0	321	AOI_54
1802	82056	0	0			90_140_fe_neu.jpg	0	321	AOI_54
1803	82089	0	0			90_140_fe_neu.jpg	0	321	AOI_54
1804	82123	0	0			90_140_fe_neu.jpg	0	321	AOI_54
1805	82175	0	0			90_140_fe_neu.jpg	0	321	AOI_54
1806	82227	0	0			90_140_fe_neu.jpg	0	321	AOI_54
1807	82279	0	0			90_140_fe_neu.jpg	0	321	AOI_54
1808	82312	0	0			90_140_fe_neu.jpg	0	321	AOI_54
1809	82346	0	0			90_140_fe_neu.jpg	0	321	AOI_54
1810	82398	0	0			90_140_fe_neu.jpg	0	321	AOI_54
1811	82450	0	0			90_140_fe_neu.jpg	0	321	AOI_54
1812	82502	0	0			90_140_fe_neu.jpg	0	321	AOI_54
1813	82535	0	0			90_140_fe_neu.jpg	0	321	AOI_54
1814	82569	0	0			90_140_fe_neu.jpg	0	321	AOI_54
1815	82621	0	0			90_140_fe_neu.jpg	0	321	AOI_54
1816	82673	0	0			90_140_fe_neu.jpg	0	321	AOI_54
1817	82725	0	0			90_140_fe_neu.jpg	0	321	AOI_54
1818	82758	0	0			90_140_fe_neu.jpg	0	321	AOI_54
1819	82792	0	0			90_140_fe_neu.jpg	0	321	AOI_54
1820	82844	0	0			90_140_fe_neu.jpg	0	321	AOI_54
1821	82896	0	0			90_140_fe_neu.jpg	0	321	AOI_54
1822	82948	0	0			90_140_fe_neu.jpg	0	321	AOI_54
1823	82981	0	0			90_140_fe_neu.jpg	0	321	AOI_54
1824	83015	0	0			90_140_fe_neu.jpg	0	321	AOI_54
1825	83067	0	0			90_140_fe_neu.jpg	0	321	AOI_54
1826	83119	0	0			90_140_fe_neu.jpg	0	321	AOI_54
1827	83171	0	0			90_140_fe_neu.jpg	0	321	AOI_54
1828	83204	0	0			90_140_fe_neu.jpg	0	321	AOI_54
1829	83238	0	0			90_140_fe_neu.jpg	0	321	AOI_54
1830	83290	0	0			90_140_fe_neu.jpg	0	321	AOI_54
	83309			ImageEnd	16
1831	83342	0	0			No media	0	0	Content
	83348			ImageStart	8
1832	83394	0	0			Fix.jpg	0	0	Content
1833	83427	0	0			Fix.jpg	0	0	Content
1834	83461	0	0			Fix.jpg	0	0	Content
1835	83513	0	0			Fix.jpg	0	0	Content
1836	83565	0	0			Fix.jpg	0	0	Content
1837	83617	0	0			Fix.jpg	0	0	Content
1838	83650	0	0			Fix.jpg	0	0	Content
1839	83684	0	0			Fix.jpg	0	0	Content
1840	83736	0	0			Fix.jpg	0	0	Content
1841	83788	0	0			Fix.jpg	0	0	Content
	83837			ImageEnd	16
1842	83840	0	0			No media	0	0	Content
1843	83873	0	0			No media	0	0	Content
	83891			ImageStart	8
1844	83907	0	0			47_089_neu_fe.jpg	0	225	AOI_39
1845	83959	0	0			47_089_neu_fe.jpg	0	225	AOI_39
1846	84011	0	0			47_089_neu_fe.jpg	0	225	AOI_39
1847	84063	0	0			47_089_neu_fe.jpg	0	225	AOI_39
1848	84096	0	0			47_089_neu_fe.jpg	0	225	AOI_39
1849	84130	0	0			47_089_neu_fe.jpg	0	225	AOI_39
1850	84182	0	0			47_089_neu_fe.jpg	0	225	AOI_39
1851	84234	0	0			47_089_neu_fe.jpg	0	225	AOI_39
1852	84286	0	0			47_089_neu_fe.jpg	0	225	AOI_39
1853	84321	669	428			47_089_neu_fe.jpg	0	225	AOI_39	145	334
1854	84373	669	428			47_089_neu_fe.jpg	0	225	AOI_39	145	334
1855	84415	675	400			47_089_neu_fe.jpg	0	225	AOI_39	145	334
1856	84450	607	392			47_089_neu_fe.jpg	0	225	AOI_39	145	334
1857	84515	0	0			47_089_neu_fe.jpg	0	225	AOI_39	145	334
1858	84556	186	752			47_089_neu_fe.jpg	0	225	AOI_39	145	334
1859	84604	-65	504			47_089_neu_fe.jpg	0	225	AOI_39	145	334
1860	84655	0	0			47_089_neu_fe.jpg	0	225	AOI_39
1861	84695	0	0			47_089_neu_fe.jpg	0	225	AOI_39
1862	84734	0	0			47_089_neu_fe.jpg	0	225	AOI_39
1863	84783	0	0			47_089_neu_fe.jpg	0	225	AOI_39
1864	84838	0	0			47_089_neu_fe.jpg	0	225	AOI_39
1865	84878	0	0			47_089_neu_fe.jpg	0	225	AOI_39
1866	84940	0	0			47_089_neu_fe.jpg	0	225	AOI_39
1867	84984	0	0			47_089_neu_fe.jpg	0	225	AOI_39
1868	85027	450	443			47_089_neu_fe.jpg	0	225	AOI_39	146	43
1869	85070	0	0			47_089_neu_fe.jpg	0	225	AOI_39
1870	85110	0	0			47_089_neu_fe.jpg	0	225	AOI_39
1871	85151	0	0			47_089_neu_fe.jpg	0	225	AOI_39
1872	85196	0	0			47_089_neu_fe.jpg	0	225	AOI_39
1873	85245	0	0			47_089_neu_fe.jpg	0	225	AOI_39
1874	85299	0	0			47_089_neu_fe.jpg	0	225	AOI_39
1875	85332	0	0			47_089_neu_fe.jpg	0	225	AOI_39
1876	85366	0	0			47_089_neu_fe.jpg	0	225	AOI_39
1877	85418	0	0			47_089_neu_fe.jpg	0	225	AOI_39
1878	85470	0	0			47_089_neu_fe.jpg	0	225	AOI_39
1879	85522	0	0			47_089_neu_fe.jpg	0	225	AOI_39
1880	85555	0	0			47_089_neu_fe.jpg	0	225	AOI_39
1881	85589	0	0			47_089_neu_fe.jpg	0	225	AOI_39
1882	85641	0	0			47_089_neu_fe.jpg	0	225	AOI_39
1883	85693	0	0			47_089_neu_fe.jpg	0	225	AOI_39
1884	85745	0	0			47_089_neu_fe.jpg	0	225	AOI_39
1885	85778	0	0			47_089_neu_fe.jpg	0	225	AOI_39
1886	85812	0	0			47_089_neu_fe.jpg	0	225	AOI_39
1887	85864	0	0			47_089_neu_fe.jpg	0	225	AOI_39
1888	85916	0	0			47_089_neu_fe.jpg	0	225	AOI_39
1889	85968	0	0			47_089_neu_fe.jpg	0	225	AOI_39
[truncated: 12,585 more rows]
