# Supplementary material for: Attentional Bias to Facial Expressions of Different Emotions – A Cross-Cultural Comparison of ≠Akhoe Hai||om and German Children and Adolescents
Source: Front Psychol. 2020 Apr 28;11:795. doi: 10.3389/fpsyg.2020.00795 (PMC7199105; doi:10.3389/fpsyg.2020.00795)
Supplement: Supplementary file 1 [file Data_Sheet_1.ZIP › Raw data_Germany and Namibia/Raw data Namibia/VP_23-test.tsv]

Data properties:
Recording date: 11.02.2013
Recording time: 13:09:52:784 (corresponds to time 0)
Study: NegBias_1
Subject: VP_23
Recording: VP_23
Screen resolution: 1366 x 768
Coordinate unit: Pixels
Filter settings:
Eye: Average
Validity: Normal
Fixation filter: Tobii fixation filter
Velocity threshold: 35
Distance threshold: 35
Number	Timestamp	GazePointX	GazePointY	Event	EventKey	StimuliName	StimuliID	AoiIds	AoiNames	FixationIndex	FixationDuration
0	2	0	0			No media	0	0	Content
1	59	0	0			No media	0	0	Content
2	103	0	0			No media	0	0	Content
	115			ImageStart	8
3	144	0	0			Fix.jpg	0	0	Content
4	206	0	0			Fix.jpg	0	0	Content
5	258	0	0			Fix.jpg	0	0	Content
6	296	0	0			Fix.jpg	0	0	Content
7	349	0	0			Fix.jpg	0	0	Content
8	400	0	0			Fix.jpg	0	0	Content
9	438	0	0			Fix.jpg	0	0	Content
10	482	0	0			Fix.jpg	0	0	Content
11	532	0	0			Fix.jpg	0	0	Content
12	586	624	515			Fix.jpg	0	0	Content	3	450
	601			ImageEnd	16
	625			ImageStart	8
13	635	0	0			122_162_an_ha.jpg	0	58	AOI_13	3	450
14	690	617	384			122_162_an_ha.jpg	0	58	AOI_13	3	450
15	717	685	381			122_162_an_ha.jpg	0	58	AOI_13	3	450
16	754	685	381			122_162_an_ha.jpg	0	58	AOI_13	3	450
17	804	707	371			122_162_an_ha.jpg	0	58	AOI_13	3	450
18	858	700	375			122_162_an_ha.jpg	0	58	AOI_13	3	450
19	889	685	359			122_162_an_ha.jpg	0	58	AOI_13	3	450
20	923	645	372			122_162_an_ha.jpg	0	58	AOI_13	3	450
21	960	641	369			122_162_an_ha.jpg	0	58	AOI_13	3	450
22	996	666	111			122_162_an_ha.jpg	0	58	AOI_13	3	450
23	1036	596	383			122_162_an_ha.jpg	0	58	AOI_13	4	369
24	1070	541	378			122_162_an_ha.jpg	0	58	AOI_13	4	369
25	1116	534	387			122_162_an_ha.jpg	0	58	AOI_13	4	369
26	1149	553	372			122_162_an_ha.jpg	0	58	AOI_13	4	369
27	1186	522	382			122_162_an_ha.jpg	0	58	AOI_13	4	369
28	1221	525	380			122_162_an_ha.jpg	0	58	AOI_13	4	369
29	1258	535	384			122_162_an_ha.jpg	0	58	AOI_13	4	369
30	1294	532	383			122_162_an_ha.jpg	0	58	AOI_13	4	369
31	1331	524	394			122_162_an_ha.jpg	0	58	AOI_13	4	369
32	1368	535	416			122_162_an_ha.jpg	0	58	AOI_13	4	369
33	1405	543	432			122_162_an_ha.jpg	0	58	AOI_13	5	250
34	1440	521	459			122_162_an_ha.jpg	0	58	AOI_13	5	250
35	1476	518	468			122_162_an_ha.jpg	0	58	AOI_13	5	250
36	1512	516	462			122_162_an_ha.jpg	0	58	AOI_13	5	250
37	1549	520	466			122_162_an_ha.jpg	0	58	AOI_13	5	250
38	1583	528	467			122_162_an_ha.jpg	0	58	AOI_13	5	250
39	1619	524	468			122_162_an_ha.jpg	0	58	AOI_13	5	250
40	1654	715	395			122_162_an_ha.jpg	0	57	AOI_16	6	651
41	1691	856	399			122_162_an_ha.jpg	0	57	AOI_16	6	651
42	1726	855	389			122_162_an_ha.jpg	0	57	AOI_16	6	651
43	1763	850	387			122_162_an_ha.jpg	0	57	AOI_16	6	651
44	1799	849	393			122_162_an_ha.jpg	0	57	AOI_16	6	651
45	1835	852	396			122_162_an_ha.jpg	0	57	AOI_16	6	651
46	1871	852	383			122_162_an_ha.jpg	0	57	AOI_16	6	651
47	1907	858	377			122_162_an_ha.jpg	0	57	AOI_16	6	651
48	1943	860	377			122_162_an_ha.jpg	0	57	AOI_16	6	651
49	1979	856	374			122_162_an_ha.jpg	0	57	AOI_16	6	651
50	2015	857	371			122_162_an_ha.jpg	0	57	AOI_16	6	651
51	2052	858	378			122_162_an_ha.jpg	0	57	AOI_16	6	651
52	2087	853	373			122_162_an_ha.jpg	0	57	AOI_16	6	651
53	2124	854	379			122_162_an_ha.jpg	0	57	AOI_16	6	651
54	2159	830	426			122_162_an_ha.jpg	0	57	AOI_16	6	651
55	2196	833	429			122_162_an_ha.jpg	0	57	AOI_16	6	651
56	2233	840	425			122_162_an_ha.jpg	0	57	AOI_16	6	651
57	2269	829	428			122_162_an_ha.jpg	0	57	AOI_16	6	651
58	2305	740	410			122_162_an_ha.jpg	0	58	AOI_13	7	496
59	2340	494	391			122_162_an_ha.jpg	0	58	AOI_13	7	496
60	2375	488	391			122_162_an_ha.jpg	0	58	AOI_13	7	496
61	2410	478	386			122_162_an_ha.jpg	0	58	AOI_13	7	496
62	2445	503	389			122_162_an_ha.jpg	0	58	AOI_13	7	496
63	2482	498	387			122_162_an_ha.jpg	0	58	AOI_13	7	496
64	2517	491	395			122_162_an_ha.jpg	0	58	AOI_13	7	496
65	2553	511	382			122_162_an_ha.jpg	0	58	AOI_13	7	496
66	2587	516	379			122_162_an_ha.jpg	0	58	AOI_13	7	496
67	2623	524	376			122_162_an_ha.jpg	0	58	AOI_13	7	496
68	2659	518	372			122_162_an_ha.jpg	0	58	AOI_13	7	496
69	2694	519	375			122_162_an_ha.jpg	0	58	AOI_13	7	496
70	2729	512	378			122_162_an_ha.jpg	0	58	AOI_13	7	496
71	2765	518	373			122_162_an_ha.jpg	0	58	AOI_13	7	496
72	2801	520	385			122_162_an_ha.jpg	0	58	AOI_13	8	360
73	2837	501	481			122_162_an_ha.jpg	0	58	AOI_13	8	360
74	2873	498	491			122_162_an_ha.jpg	0	58	AOI_13	8	360
75	2909	497	483			122_162_an_ha.jpg	0	58	AOI_13	8	360
76	2944	502	493			122_162_an_ha.jpg	0	58	AOI_13	8	360
77	2981	500	490			122_162_an_ha.jpg	0	58	AOI_13	8	360
78	3016	502	475			122_162_an_ha.jpg	0	58	AOI_13	8	360
79	3054	498	470			122_162_an_ha.jpg	0	58	AOI_13	8	360
80	3090	494	472			122_162_an_ha.jpg	0	58	AOI_13	8	360
81	3127	503	461			122_162_an_ha.jpg	0	58	AOI_13	8	360
82	3161	509	462			122_162_an_ha.jpg	0	58	AOI_13	9	828
83	3199	517	378			122_162_an_ha.jpg	0	58	AOI_13	9	828
84	3235	520	376			122_162_an_ha.jpg	0	58	AOI_13	9	828
85	3270	521	366			122_162_an_ha.jpg	0	58	AOI_13	9	828
86	3307	522	373			122_162_an_ha.jpg	0	58	AOI_13	9	828
87	3344	528	372			122_162_an_ha.jpg	0	58	AOI_13	9	828
88	3379	545	374			122_162_an_ha.jpg	0	58	AOI_13	9	828
89	3415	537	376			122_162_an_ha.jpg	0	58	AOI_13	9	828
90	3451	537	376			122_162_an_ha.jpg	0	58	AOI_13	9	828
91	3487	540	376			122_162_an_ha.jpg	0	58	AOI_13	9	828
92	3522	538	386			122_162_an_ha.jpg	0	58	AOI_13	9	828
93	3558	540	379			122_162_an_ha.jpg	0	58	AOI_13	9	828
94	3594	540	383			122_162_an_ha.jpg	0	58	AOI_13	9	828
	3630			ImageEnd	16
95	3631	542	381			No media	0	0	Content	9	828
96	3665	547	372			No media	0	0	Content	9	828
97	3703	541	384			No media	0	0	Content	9	828
98	3738	543	372			No media	0	0	Content	9	828
99	3775	548	365			No media	0	0	Content	9	828
100	3811	542	374			No media	0	0	Content	9	828
101	3848	540	413			No media	0	0	Content	9	828
102	3883	535	406			No media	0	0	Content	9	828
103	3919	539	399			No media	0	0	Content	9	828
104	3954	521	471			No media	0	0	Content	9	828
105	3990	0	0			No media	0	0	Content
106	4024	0	0			No media	0	0	Content
107	4059	0	0			No media	0	0	Content
108	4105	0	0			No media	0	0	Content
109	4154	0	0			No media	0	0	Content
110	4207	0	0			No media	0	0	Content
111	4257	0	0			No media	0	0	Content
112	4321	0	0			No media	0	0	Content
113	4356	606	327			No media	0	0	Content	10	200
114	4381	606	327			No media	0	0	Content	10	200
115	4434	632	332			No media	0	0	Content	10	200
116	4475	629	334			No media	0	0	Content	10	200
117	4519	622	337			No media	0	0	Content	10	200
118	4555	587	336			No media	0	0	Content	11	262
119	4594	587	336			No media	0	0	Content	11	262
120	4639	476	575			No media	0	0	Content	11	262
121	4682	0	0			No media	0	0	Content	11	262
122	4722	314	771			No media	0	0	Content	11	262
123	4758	373	644			No media	0	0	Content	11	262
124	4817	0	0			No media	0	0	Content
125	4865	0	0			No media	0	0	Content
126	4911	0	0			No media	0	0	Content
127	4962	0	0			No media	0	0	Content
128	5019	0	0			No media	0	0	Content
129	5071	0	0			No media	0	0	Content
130	5127	0	0			No media	0	0	Content
131	5185	0	0			No media	0	0	Content
132	5221	624	297			No media	0	0	Content	12	193
133	5258	654	306			No media	0	0	Content	12	193
134	5303	650	318			No media	0	0	Content	12	193
135	5335	650	318			No media	0	0	Content	12	193
136	5373	834	336			No media	0	0	Content	12	193
137	5414	838	346			No media	0	0	Content	13	278
138	5455	838	335			No media	0	0	Content	13	278
139	5498	831	335			No media	0	0	Content	13	278
140	5541	837	346			No media	0	0	Content	13	278
141	5576	838	335			No media	0	0	Content	13	278
142	5613	837	332			No media	0	0	Content	13	278
143	5659	832	332			No media	0	0	Content	13	278
144	5692	697	77			No media	0	0	Content	14	308
145	5731	703	63			No media	0	0	Content	14	308
146	5769	696	63			No media	0	0	Content	14	308
147	5808	699	65			No media	0	0	Content	14	308
148	5846	699	61			No media	0	0	Content	14	308
149	5885	695	65			No media	0	0	Content	14	308
150	5923	695	67			No media	0	0	Content	14	308
151	5962	486	139			No media	0	0	Content	14	308
152	6000	131	351			No media	0	0	Content	15	257
153	6038	-84	545			No media	0	0	Content	15	257
154	6075	-48	626			No media	0	0	Content	15	257
155	6116	-33	624			No media	0	0	Content	15	257
156	6148	-25	637			No media	0	0	Content	15	257
157	6183	-22	642			No media	0	0	Content	15	257
158	6219	-69	759			No media	0	0	Content	15	257
159	6257	0	0			No media	0	0	Content
160	6296	0	0			No media	0	0	Content
161	6334	0	0			No media	0	0	Content
162	6375	0	0			No media	0	0	Content
163	6418	0	0			No media	0	0	Content
164	6469	0	0			No media	0	0	Content
165	6523	0	0			No media	0	0	Content
166	6557	0	0			No media	0	0	Content
167	6591	0	0			No media	0	0	Content
168	6642	0	0			No media	0	0	Content
169	6694	0	0			No media	0	0	Content
170	6746	0	0			No media	0	0	Content
171	6785	697	80			No media	0	0	Content	16	676
172	6833	651	12			No media	0	0	Content	16	676
173	6869	703	37			No media	0	0	Content	16	676
174	6913	706	39			No media	0	0	Content	16	676
175	6945	706	39			No media	0	0	Content	16	676
176	6984	740	39			No media	0	0	Content	16	676
177	7026	691	13			No media	0	0	Content	16	676
178	7066	743	38			No media	0	0	Content	16	676
179	7112	703	40			No media	0	0	Content	16	676
180	7151	703	40			No media	0	0	Content	16	676
181	7186	737	36			No media	0	0	Content	16	676
182	7222	733	37			No media	0	0	Content	16	676
183	7261	741	38			No media	0	0	Content	16	676
184	7302	738	42			No media	0	0	Content	16	676
185	7341	717	42			No media	0	0	Content	16	676
186	7381	731	41			No media	0	0	Content	16	676
187	7419	728	45			No media	0	0	Content	16	676
188	7461	529	455			No media	0	0	Content	17	276
189	7500	507	644			No media	0	0	Content	17	276
190	7539	504	664			No media	0	0	Content	17	276
191	7579	516	662			No media	0	0	Content	17	276
192	7618	501	656			No media	0	0	Content	17	276
193	7659	514	663			No media	0	0	Content	17	276
194	7699	516	672			No media	0	0	Content	17	276
195	7737	551	631			No media	0	0	Content	18	253
196	7774	194	778			No media	0	0	Content	18	253
197	7825	176	782			No media	0	0	Content	18	253
198	7876	222	721			No media	0	0	Content	18	253
199	7908	0	0			No media	0	0	Content	18	253
200	7944	147	800			No media	0	0	Content	18	253
201	7990	0	0			No media	0	0	Content
202	8028	0	0			No media	0	0	Content
203	8070	0	0			No media	0	0	Content
204	8114	0	0			No media	0	0	Content
205	8166	0	0			No media	0	0	Content
206	8201	0	0			No media	0	0	Content
207	8239	0	0			No media	0	0	Content
208	8279	0	0			No media	0	0	Content
209	8327	0	0			No media	0	0	Content
210	8380	0	0			No media	0	0	Content
211	8438	0	0			No media	0	0	Content
212	8491	0	0			No media	0	0	Content
213	8580	0	0			No media	0	0	Content
214	8632	0	0			No media	0	0	Content
215	8666	0	0			No media	0	0	Content
216	8700	0	0			No media	0	0	Content
217	8751	0	0			No media	0	0	Content
218	8803	0	0			No media	0	0	Content
219	8855	0	0			No media	0	0	Content
220	8889	0	0			No media	0	0	Content
221	8923	0	0			No media	0	0	Content
222	8974	0	0			No media	0	0	Content
223	9026	0	0			No media	0	0	Content
224	9078	0	0			No media	0	0	Content
225	9112	0	0			No media	0	0	Content
226	9146	0	0			No media	0	0	Content
227	9197	0	0			No media	0	0	Content
228	9249	0	0			No media	0	0	Content
229	9301	0	0			No media	0	0	Content
230	9335	0	0			No media	0	0	Content
231	9369	0	0			No media	0	0	Content
232	9420	0	0			No media	0	0	Content
233	9472	0	0			No media	0	0	Content
234	9524	0	0			No media	0	0	Content
235	9555	349	376			No media	0	0	Content	19	264
236	9605	352	375			No media	0	0	Content	19	264
237	9635	310	379			No media	0	0	Content	19	264
238	9670	308	368			No media	0	0	Content	19	264
239	9705	322	370			No media	0	0	Content	19	264
240	9744	314	363			No media	0	0	Content	19	264
241	9781	318	370			No media	0	0	Content	19	264
242	9819	481	561			No media	0	0	Content	20	496
243	9858	392	674			No media	0	0	Content	20	496
244	9896	336	682			No media	0	0	Content	20	496
245	9950	288	718			No media	0	0	Content	20	496
246	9997	356	762			No media	0	0	Content	20	496
247	10048	289	715			No media	0	0	Content	20	496
248	10077	393	754			No media	0	0	Content	20	496
249	10137	669	669			No media	0	0	Content	20	496
250	10174	597	691			No media	0	0	Content	20	496
251	10230	0	0			No media	0	0	Content	20	496
252	10274	515	843			No media	0	0	Content	20	496
253	10315	0	0			No media	0	0	Content
254	10378	0	0			No media	0	0	Content
255	10419	0	0			No media	0	0	Content
256	10457	0	0			No media	0	0	Content
257	10496	862	844			No media	0	0	Content	21	243
258	10539	909	884			No media	0	0	Content	21	243
259	10571	909	884			No media	0	0	Content	21	243
260	10611	0	0			No media	0	0	Content	21	243
261	10651	0	0			No media	0	0	Content	21	243
262	10698	913	833			No media	0	0	Content	21	243
263	10738	0	0			No media	0	0	Content	22	267
264	10769	798	768			No media	0	0	Content	22	267
265	10812	656	772			No media	0	0	Content	22	267
266	10841	665	796			No media	0	0	Content	22	267
267	10892	979	845			No media	0	0	Content	22	267
268	10951	704	807			No media	0	0	Content	22	267
269	11006	0	0			No media	0	0	Content
270	11053	0	0			No media	0	0	Content
271	11097	0	0			No media	0	0	Content
272	11134	0	0			No media	0	0	Content
273	11174	0	0			No media	0	0	Content
274	11212	0	0			No media	0	0	Content
275	11257	639	733			No media	0	0	Content	23	85
276	11299	402	726			No media	0	0	Content	23	85
277	11342	0	0			No media	0	0	Content
278	11382	0	0			No media	0	0	Content
279	11419	0	0			No media	0	0	Content
280	11457	0	0			No media	0	0	Content
281	11511	0	0			No media	0	0	Content
282	11553	0	0			No media	0	0	Content
283	11602	0	0			No media	0	0	Content
284	11642	0	0			No media	0	0	Content
285	11691	0	0			No media	0	0	Content
286	11737	0	0			No media	0	0	Content
287	11791	0	0			No media	0	0	Content
288	11832	0	0			No media	0	0	Content
289	11879	0	0			No media	0	0	Content
290	11930	0	0			No media	0	0	Content
	12045			ImageStart	8
291	12087	618	117			Fix.jpg	0	0	Content	24	439
292	12176	527	437			Fix.jpg	0	0	Content	24	439
293	12249	430	672			Fix.jpg	0	0	Content	24	439
294	12317	383	782			Fix.jpg	0	0	Content	24	439
295	12378	452	717			Fix.jpg	0	0	Content	24	439
296	12459	643	401			Fix.jpg	0	0	Content	24	439
	12519			ImageEnd	16
297	12526	666	402			No media	0	0	Content	25	326
	12556			ImageStart	8
298	12593	672	391			79_115_ha_an.jpg	0	295	AOI_52	25	326
299	12640	723	362			79_115_ha_an.jpg	0	295	AOI_52	25	326
300	12702	678	375			79_115_ha_an.jpg	0	295	AOI_52	25	326
301	12741	711	359			79_115_ha_an.jpg	0	295	AOI_52	25	326
302	12802	679	352			79_115_ha_an.jpg	0	295	AOI_52	25	326
303	12852	587	202			79_115_ha_an.jpg	0	295	AOI_52	26	612
304	12920	521	352			79_115_ha_an.jpg	0	295	AOI_52	26	612
305	12981	519	323			79_115_ha_an.jpg	0	295	AOI_52	26	612
306	13040	524	353			79_115_ha_an.jpg	0	295	AOI_52	26	612
307	13093	564	354			79_115_ha_an.jpg	0	295	AOI_52	26	612
308	13149	526	362			79_115_ha_an.jpg	0	295	AOI_52	26	612
309	13197	504	368			79_115_ha_an.jpg	0	295	AOI_52	26	612
310	13254	509	410			79_115_ha_an.jpg	0	295	AOI_52	26	612
311	13295	512	456			79_115_ha_an.jpg	0	295	AOI_52	26	612
312	13356	499	408			79_115_ha_an.jpg	0	295	AOI_52	26	612
313	13398	489	413			79_115_ha_an.jpg	0	295	AOI_52	26	612
314	13429	489	413			79_115_ha_an.jpg	0	295	AOI_52	26	612
315	13464	882	396			79_115_ha_an.jpg	0	296	AOI_49	27	529
316	13502	902	392			79_115_ha_an.jpg	0	296	AOI_49	27	529
317	13540	869	367			79_115_ha_an.jpg	0	296	AOI_49	27	529
318	13579	879	340			79_115_ha_an.jpg	0	296	AOI_49	27	529
319	13628	899	389			79_115_ha_an.jpg	0	296	AOI_49	27	529
320	13672	899	389			79_115_ha_an.jpg	0	296	AOI_49	27	529
321	13703	922	389			79_115_ha_an.jpg	0	296	AOI_49	27	529
322	13737	919	375			79_115_ha_an.jpg	0	296	AOI_49	27	529
323	13773	929	387			79_115_ha_an.jpg	0	296	AOI_49	27	529
324	13819	917	385			79_115_ha_an.jpg	0	296	AOI_49	27	529
325	13851	930	398			79_115_ha_an.jpg	0	296	AOI_49	27	529
326	13883	916	407			79_115_ha_an.jpg	0	296	AOI_49	27	529
327	13918	926	373			79_115_ha_an.jpg	0	296	AOI_49	27	529
328	13958	938	276			79_115_ha_an.jpg	0	296	AOI_49	27	529
329	13993	682	323			79_115_ha_an.jpg	0	295	AOI_52	28	918
330	14034	508	331			79_115_ha_an.jpg	0	295	AOI_52	28	918
331	14077	506	356			79_115_ha_an.jpg	0	295	AOI_52	28	918
332	14121	507	361			79_115_ha_an.jpg	0	295	AOI_52	28	918
333	14150	507	361			79_115_ha_an.jpg	0	295	AOI_52	28	918
334	14183	518	377			79_115_ha_an.jpg	0	295	AOI_52	28	918
335	14218	517	360			79_115_ha_an.jpg	0	295	AOI_52	28	918
336	14254	511	357			79_115_ha_an.jpg	0	295	AOI_52	28	918
337	14289	490	393			79_115_ha_an.jpg	0	295	AOI_52	28	918
338	14322	524	385			79_115_ha_an.jpg	0	295	AOI_52	28	918
339	14369	502	358			79_115_ha_an.jpg	0	295	AOI_52	28	918
340	14399	502	358			79_115_ha_an.jpg	0	295	AOI_52	28	918
341	14432	514	346			79_115_ha_an.jpg	0	295	AOI_52	28	918
342	14467	529	303			79_115_ha_an.jpg	0	295	AOI_52	28	918
343	14503	511	358			79_115_ha_an.jpg	0	295	AOI_52	28	918
344	14542	506	357			79_115_ha_an.jpg	0	295	AOI_52	28	918
345	14583	496	367			79_115_ha_an.jpg	0	295	AOI_52	28	918
346	14618	514	352			79_115_ha_an.jpg	0	295	AOI_52	28	918
347	14653	503	350			79_115_ha_an.jpg	0	295	AOI_52	28	918
348	14688	495	405			79_115_ha_an.jpg	0	295	AOI_52	28	918
349	14724	505	350			79_115_ha_an.jpg	0	295	AOI_52	28	918
350	14759	496	363			79_115_ha_an.jpg	0	295	AOI_52	28	918
351	14798	517	308			79_115_ha_an.jpg	0	295	AOI_52	28	918
352	14835	505	355			79_115_ha_an.jpg	0	295	AOI_52	28	918
353	14872	506	363			79_115_ha_an.jpg	0	295	AOI_52	28	918
354	14911	508	364			79_115_ha_an.jpg	0	0	Content	29	394
355	14947	378	741			79_115_ha_an.jpg	0	0	Content	29	394
356	14982	352	723			79_115_ha_an.jpg	0	0	Content	29	394
357	15019	370	694			79_115_ha_an.jpg	0	0	Content	29	394
358	15054	367	692			79_115_ha_an.jpg	0	0	Content	29	394
359	15091	371	705			79_115_ha_an.jpg	0	0	Content	29	394
360	15126	367	692			79_115_ha_an.jpg	0	0	Content	29	394
361	15163	361	708			79_115_ha_an.jpg	0	0	Content	29	394
362	15198	368	690			79_115_ha_an.jpg	0	0	Content	29	394
363	15233	362	674			79_115_ha_an.jpg	0	0	Content	29	394
364	15269	364	674			79_115_ha_an.jpg	0	0	Content	29	394
365	15306	366	594			79_115_ha_an.jpg	0	295	AOI_52	30	307
366	15340	364	582			79_115_ha_an.jpg	0	295	AOI_52	30	307
367	15376	363	576			79_115_ha_an.jpg	0	295	AOI_52	30	307
368	15412	384	600			79_115_ha_an.jpg	0	295	AOI_52	30	307
369	15448	378	579			79_115_ha_an.jpg	0	295	AOI_52	30	307
370	15484	366	565			79_115_ha_an.jpg	0	295	AOI_52	30	307
371	15521	332	617			79_115_ha_an.jpg	0	295	AOI_52	30	307
372	15557	386	572			79_115_ha_an.jpg	0	295	AOI_52	30	307
	15573			ImageEnd	16
373	15612	675	476			No media	0	0	Content	31	466
374	15644	691	452			No media	0	0	Content	31	466
375	15692	848	413			No media	0	0	Content	31	466
376	15723	848	413			No media	0	0	Content	31	466
377	15759	834	396			No media	0	0	Content	31	466
378	15795	871	383			No media	0	0	Content	31	466
379	15845	848	421			No media	0	0	Content	31	466
380	15876	854	416			No media	0	0	Content	31	466
381	15911	825	413			No media	0	0	Content	31	466
382	15947	834	409			No media	0	0	Content	31	466
	15948			ImageStart	8
383	15997	825	411			Fix.jpg	0	0	Content	31	466
384	16044	825	411			Fix.jpg	0	0	Content	31	466
385	16078	0	0			Fix.jpg	0	0	Content
386	16118	0	0			Fix.jpg	0	0	Content
387	16157	0	0			Fix.jpg	0	0	Content
388	16199	0	0			Fix.jpg	0	0	Content
389	16242	0	0			Fix.jpg	0	0	Content
390	16290	0	0			Fix.jpg	0	0	Content
391	16326	0	0			Fix.jpg	0	0	Content
392	16377	0	0			Fix.jpg	0	0	Content
393	16429	0	0			Fix.jpg	0	0	Content
	16443			ImageEnd	16
394	16481	0	0			No media	0	0	Content
395	16533	0	0			No media	0	0	Content
396	16576	690	351			No media	0	0	Content	32	795
397	16624	690	351			No media	0	0	Content	32	795
398	16665	707	384			No media	0	0	Content	32	795
399	16695	677	384			No media	0	0	Content	32	795
400	16730	699	367			No media	0	0	Content	32	795
401	16768	665	426			No media	0	0	Content	32	795
402	16811	680	405			No media	0	0	Content	32	795
403	16857	676	407			No media	0	0	Content	32	795
404	16887	676	407			No media	0	0	Content	32	795
405	16917	706	388			No media	0	0	Content	32	795
406	16950	709	360			No media	0	0	Content	32	795
407	16988	661	337			No media	0	0	Content	32	795
408	17021	696	388			No media	0	0	Content	32	795
409	17074	698	425			No media	0	0	Content	32	795
	17078			ImageStart	8
410	17104	698	425			97_144_an_fe.jpg	0	336	AOI_6	32	795
411	17137	690	378			97_144_an_fe.jpg	0	336	AOI_6	32	795
412	17173	693	347			97_144_an_fe.jpg	0	336	AOI_6	32	795
413	17213	665	392			97_144_an_fe.jpg	0	336	AOI_6	32	795
414	17254	692	379			97_144_an_fe.jpg	0	336	AOI_6	32	795
415	17302	691	392			97_144_an_fe.jpg	0	336	AOI_6	32	795
416	17336	677	364			97_144_an_fe.jpg	0	336	AOI_6	32	795
417	17370	581	361			97_144_an_fe.jpg	0	335	AOI_5	33	344
418	17408	580	349			97_144_an_fe.jpg	0	335	AOI_5	33	344
419	17448	586	363			97_144_an_fe.jpg	0	335	AOI_5	33	344
420	17487	625	224			97_144_an_fe.jpg	0	335	AOI_5	33	344
421	17523	495	399			97_144_an_fe.jpg	0	335	AOI_5	33	344
422	17561	505	393			97_144_an_fe.jpg	0	335	AOI_5	33	344
423	17609	516	419			97_144_an_fe.jpg	0	335	AOI_5	33	344
424	17641	517	416			97_144_an_fe.jpg	0	335	AOI_5	33	344
425	17678	515	405			97_144_an_fe.jpg	0	335	AOI_5	33	344
426	17715	833	342			97_144_an_fe.jpg	0	336	AOI_6	34	382
427	17751	904	333			97_144_an_fe.jpg	0	336	AOI_6	34	382
428	17790	891	363			97_144_an_fe.jpg	0	336	AOI_6	34	382
429	17828	903	343			97_144_an_fe.jpg	0	336	AOI_6	34	382
430	17863	910	339			97_144_an_fe.jpg	0	336	AOI_6	34	382
431	17912	928	263			97_144_an_fe.jpg	0	336	AOI_6	34	382
432	17942	928	263			97_144_an_fe.jpg	0	336	AOI_6	34	382
433	17978	903	235			97_144_an_fe.jpg	0	336	AOI_6	34	382
434	18016	910	271			97_144_an_fe.jpg	0	336	AOI_6	34	382
435	18055	903	337			97_144_an_fe.jpg	0	336	AOI_6	34	382
436	18096	887	353			97_144_an_fe.jpg	0	336	AOI_6	35	421
437	18148	875	370			97_144_an_fe.jpg	0	336	AOI_6	35	421
438	18179	875	370			97_144_an_fe.jpg	0	336	AOI_6	35	421
439	18212	890	370			97_144_an_fe.jpg	0	336	AOI_6	35	421
440	18248	867	400			97_144_an_fe.jpg	0	336	AOI_6	35	421
441	18284	878	391			97_144_an_fe.jpg	0	336	AOI_6	35	421
442	18336	861	381			97_144_an_fe.jpg	0	336	AOI_6	35	421
443	18367	861	381			97_144_an_fe.jpg	0	336	AOI_6	35	421
444	18413	872	368			97_144_an_fe.jpg	0	336	AOI_6	35	421
445	18445	872	368			97_144_an_fe.jpg	0	336	AOI_6	35	421
446	18485	873	380			97_144_an_fe.jpg	0	336	AOI_6	35	421
447	18517	459	426			97_144_an_fe.jpg	0	335	AOI_5	36	363
448	18553	464	484			97_144_an_fe.jpg	0	335	AOI_5	36	363
449	18588	457	470			97_144_an_fe.jpg	0	335	AOI_5	36	363
450	18627	458	473			97_144_an_fe.jpg	0	335	AOI_5	36	363
451	18665	463	475			97_144_an_fe.jpg	0	335	AOI_5	36	363
452	18700	457	463			97_144_an_fe.jpg	0	335	AOI_5	36	363
453	18735	462	485			97_144_an_fe.jpg	0	335	AOI_5	36	363
454	18771	489	496			97_144_an_fe.jpg	0	335	AOI_5	36	363
455	18806	487	465			97_144_an_fe.jpg	0	335	AOI_5	36	363
456	18844	492	460			97_144_an_fe.jpg	0	335	AOI_5	36	363
457	18880	471	489			97_144_an_fe.jpg	0	335	AOI_5	37	329
458	18917	446	624			97_144_an_fe.jpg	0	335	AOI_5	37	329
459	18952	447	605			97_144_an_fe.jpg	0	335	AOI_5	37	329
460	19001	456	598			97_144_an_fe.jpg	0	335	AOI_5	37	329
461	19031	456	598			97_144_an_fe.jpg	0	335	AOI_5	37	329
462	19065	457	599			97_144_an_fe.jpg	0	335	AOI_5	37	329
463	19100	454	585			97_144_an_fe.jpg	0	335	AOI_5	37	329
464	19135	453	588			97_144_an_fe.jpg	0	335	AOI_5	37	329
465	19171	456	598			97_144_an_fe.jpg	0	335	AOI_5	37	329
466	19209	453	590			97_144_an_fe.jpg	0	0	Content	38	249
467	19245	450	580			97_144_an_fe.jpg	0	0	Content	38	249
468	19280	176	735			97_144_an_fe.jpg	0	0	Content	38	249
469	19319	19	802			97_144_an_fe.jpg	0	0	Content	38	249
470	19363	5	793			97_144_an_fe.jpg	0	0	Content	38	249
471	19421	65	808			97_144_an_fe.jpg	0	0	Content	38	249
472	19458	509	406			97_144_an_fe.jpg	0	335	AOI_5	39	554
473	19493	545	383			97_144_an_fe.jpg	0	335	AOI_5	39	554
474	19529	507	435			97_144_an_fe.jpg	0	335	AOI_5	39	554
475	19568	507	435			97_144_an_fe.jpg	0	335	AOI_5	39	554
476	19600	483	424			97_144_an_fe.jpg	0	335	AOI_5	39	554
477	19631	507	409			97_144_an_fe.jpg	0	335	AOI_5	39	554
478	19667	491	369			97_144_an_fe.jpg	0	335	AOI_5	39	554
479	19705	504	353			97_144_an_fe.jpg	0	335	AOI_5	39	554
480	19742	502	371			97_144_an_fe.jpg	0	335	AOI_5	39	554
481	19780	495	409			97_144_an_fe.jpg	0	335	AOI_5	39	554
482	19818	550	440			97_144_an_fe.jpg	0	335	AOI_5	39	554
483	19855	498	425			97_144_an_fe.jpg	0	335	AOI_5	39	554
484	19890	506	414			97_144_an_fe.jpg	0	335	AOI_5	39	554
485	19928	564	328			97_144_an_fe.jpg	0	335	AOI_5	39	554
486	19964	471	425			97_144_an_fe.jpg	0	335	AOI_5	39	554
487	20013	533	327			97_144_an_fe.jpg	0	335	AOI_5	40	466
488	20052	533	327			97_144_an_fe.jpg	0	335	AOI_5	40	466
	20055			ImageEnd	16
	20067			ImageStart	8
489	20088	538	340			Fix.jpg	0	0	Content	40	466
490	20120	586	338			Fix.jpg	0	0	Content	40	466
491	20157	567	357			Fix.jpg	0	0	Content	40	466
492	20197	0	0			Fix.jpg	0	0	Content	40	466
493	20244	587	381			Fix.jpg	0	0	Content	40	466
494	20284	587	381			Fix.jpg	0	0	Content	40	466
495	20326	585	411			Fix.jpg	0	0	Content	40	466
496	20358	590	354			Fix.jpg	0	0	Content	40	466
497	20399	586	381			Fix.jpg	0	0	Content	40	466
498	20441	572	360			Fix.jpg	0	0	Content	40	466
499	20478	621	407			Fix.jpg	0	0	Content	41	762
500	20517	639	410			Fix.jpg	0	0	Content	41	762
501	20564	629	417			Fix.jpg	0	0	Content	41	762
	20570			ImageEnd	16
502	20601	641	420			No media	0	0	Content	41	762
503	20634	667	383			No media	0	0	Content	41	762
504	20668	667	383			No media	0	0	Content	41	762
505	20706	659	382			No media	0	0	Content	41	762
506	20741	671	376			No media	0	0	Content	41	762
507	20785	661	382			No media	0	0	Content	41	762
508	20821	680	359			No media	0	0	Content	41	762
509	20858	657	359			No media	0	0	Content	41	762
510	20895	663	369			No media	0	0	Content	41	762
511	20933	651	366			No media	0	0	Content	41	762
512	20983	672	339			No media	0	0	Content	41	762
513	21015	670	369			No media	0	0	Content	41	762
514	21058	670	369			No media	0	0	Content	41	762
515	21089	667	361			No media	0	0	Content	41	762
516	21125	669	368			No media	0	0	Content	41	762
517	21162	661	403			No media	0	0	Content	41	762
	21183			ImageStart	8
518	21203	664	363			10_008_neu_an.jpg	0	9	AOI_3	41	762
519	21240	668	378			10_008_neu_an.jpg	0	9	AOI_3	42	228
520	21274	611	396			10_008_neu_an.jpg	0	9	AOI_3	42	228
521	21313	621	379			10_008_neu_an.jpg	0	9	AOI_3	42	228
522	21352	622	394			10_008_neu_an.jpg	0	9	AOI_3	42	228
523	21389	628	413			10_008_neu_an.jpg	0	9	AOI_3	42	228
524	21428	635	396			10_008_neu_an.jpg	0	9	AOI_3	42	228
525	21468	602	330			10_008_neu_an.jpg	0	9	AOI_3	43	424
526	21506	511	337			10_008_neu_an.jpg	0	9	AOI_3	43	424
527	21545	515	372			10_008_neu_an.jpg	0	9	AOI_3	43	424
528	21583	526	380			10_008_neu_an.jpg	0	9	AOI_3	43	424
529	21621	510	354			10_008_neu_an.jpg	0	9	AOI_3	43	424
530	21669	519	377			10_008_neu_an.jpg	0	9	AOI_3	43	424
531	21701	521	370			10_008_neu_an.jpg	0	9	AOI_3	43	424
532	21745	509	413			10_008_neu_an.jpg	0	9	AOI_3	43	424
533	21776	509	413			10_008_neu_an.jpg	0	9	AOI_3	43	424
534	21808	507	415			10_008_neu_an.jpg	0	9	AOI_3	43	424
535	21843	503	411			10_008_neu_an.jpg	0	9	AOI_3	43	424
536	21892	501	500			10_008_neu_an.jpg	0	9	AOI_3	44	203
537	21923	501	500			10_008_neu_an.jpg	0	9	AOI_3	44	203
538	21956	468	591			10_008_neu_an.jpg	0	9	AOI_3	44	203
539	21991	481	557			10_008_neu_an.jpg	0	9	AOI_3	44	203
540	22025	516	587			10_008_neu_an.jpg	0	9	AOI_3	44	203
541	22062	502	558			10_008_neu_an.jpg	0	9	AOI_3	44	203
542	22095	850	433			10_008_neu_an.jpg	0	8	AOI_1	45	235
543	22143	954	373			10_008_neu_an.jpg	0	8	AOI_1	45	235
544	22183	906	409			10_008_neu_an.jpg	0	8	AOI_1	45	235
545	22213	907	409			10_008_neu_an.jpg	0	8	AOI_1	45	235
546	22259	919	374			10_008_neu_an.jpg	0	8	AOI_1	45	235
547	22294	916	402			10_008_neu_an.jpg	0	8	AOI_1	45	235
548	22330	911	462			10_008_neu_an.jpg	0	8	AOI_1	46	284
549	22365	903	465			10_008_neu_an.jpg	0	8	AOI_1	46	284
550	22400	894	458			10_008_neu_an.jpg	0	8	AOI_1	46	284
551	22435	903	455			10_008_neu_an.jpg	0	8	AOI_1	46	284
552	22471	910	460			10_008_neu_an.jpg	0	8	AOI_1	46	284
553	22505	917	467			10_008_neu_an.jpg	0	8	AOI_1	46	284
554	22542	904	470			10_008_neu_an.jpg	0	8	AOI_1	46	284
555	22576	910	468			10_008_neu_an.jpg	0	8	AOI_1	46	284
556	22615	797	551			10_008_neu_an.jpg	0	9	AOI_3	47	377
557	22653	480	536			10_008_neu_an.jpg	0	9	AOI_3	47	377
558	22691	479	553			10_008_neu_an.jpg	0	9	AOI_3	47	377
559	22725	482	527			10_008_neu_an.jpg	0	9	AOI_3	47	377
560	22764	487	556			10_008_neu_an.jpg	0	9	AOI_3	47	377
561	22805	507	500			10_008_neu_an.jpg	0	9	AOI_3	47	377
562	22842	467	522			10_008_neu_an.jpg	0	9	AOI_3	47	377
563	22879	468	520			10_008_neu_an.jpg	0	9	AOI_3	47	377
564	22916	468	545			10_008_neu_an.jpg	0	9	AOI_3	47	377
565	22953	470	581			10_008_neu_an.jpg	0	9	AOI_3	47	377
566	22992	507	382			10_008_neu_an.jpg	0	9	AOI_3	48	432
567	23028	517	325			10_008_neu_an.jpg	0	9	AOI_3	48	432
568	23063	531	318			10_008_neu_an.jpg	0	9	AOI_3	48	432
569	23099	521	316			10_008_neu_an.jpg	0	9	AOI_3	48	432
570	23134	536	321			10_008_neu_an.jpg	0	9	AOI_3	48	432
571	23170	530	362			10_008_neu_an.jpg	0	9	AOI_3	48	432
572	23206	526	327			10_008_neu_an.jpg	0	9	AOI_3	48	432
573	23241	524	331			10_008_neu_an.jpg	0	9	AOI_3	48	432
574	23281	530	357			10_008_neu_an.jpg	0	9	AOI_3	48	432
575	23318	527	360			10_008_neu_an.jpg	0	9	AOI_3	48	432
576	23354	523	359			10_008_neu_an.jpg	0	9	AOI_3	48	432
577	23388	518	352			10_008_neu_an.jpg	0	9	AOI_3	48	432
578	23423	657	374			10_008_neu_an.jpg	0	8	AOI_1	49	846
579	23458	919	406			10_008_neu_an.jpg	0	8	AOI_1	49	846
580	23494	940	349			10_008_neu_an.jpg	0	8	AOI_1	49	846
581	23529	925	418			10_008_neu_an.jpg	0	8	AOI_1	49	846
582	23568	935	390			10_008_neu_an.jpg	0	8	AOI_1	49	846
583	23606	922	405			10_008_neu_an.jpg	0	8	AOI_1	49	846
584	23653	924	425			10_008_neu_an.jpg	0	8	AOI_1	49	846
585	23684	924	425			10_008_neu_an.jpg	0	8	AOI_1	49	846
586	23718	930	415			10_008_neu_an.jpg	0	8	AOI_1	49	846
587	23755	951	422			10_008_neu_an.jpg	0	8	AOI_1	49	846
588	23798	929	437			10_008_neu_an.jpg	0	8	AOI_1	49	846
589	23827	929	437			10_008_neu_an.jpg	0	8	AOI_1	49	846
590	23878	925	424			10_008_neu_an.jpg	0	8	AOI_1	49	846
591	23909	925	424			10_008_neu_an.jpg	0	8	AOI_1	49	846
592	23954	945	411			10_008_neu_an.jpg	0	8	AOI_1	49	846
593	23989	945	411			10_008_neu_an.jpg	0	8	AOI_1	49	846
594	24029	947	423			10_008_neu_an.jpg	0	8	AOI_1	49	846
595	24067	947	423			10_008_neu_an.jpg	0	8	AOI_1	49	846
596	24108	908	528			10_008_neu_an.jpg	0	8	AOI_1	49	846
597	24148	894	579			10_008_neu_an.jpg	0	8	AOI_1	49	846
	24181			ImageEnd	16
598	24188	894	579			No media	0	0	Content	49	846
599	24228	913	532			No media	0	0	Content	49	846
600	24269	781	349			No media	0	0	Content	50	662
601	24301	483	378			No media	0	0	Content	50	662
602	24342	475	327			No media	0	0	Content	50	662
603	24387	488	348			No media	0	0	Content	50	662
604	24426	476	353			No media	0	0	Content	50	662
605	24463	473	352			No media	0	0	Content	50	662
606	24505	486	377			No media	0	0	Content	50	662
607	24542	503	320			No media	0	0	Content	50	662
608	24579	488	320			No media	0	0	Content	50	662
609	24618	505	370			No media	0	0	Content	50	662
610	24659	472	381			No media	0	0	Content	50	662
611	24705	482	391			No media	0	0	Content	50	662
612	24742	482	391			No media	0	0	Content	50	662
613	24774	522	352			No media	0	0	Content	50	662
614	24806	504	369			No media	0	0	Content	50	662
615	24864	490	337			No media	0	0	Content	50	662
616	24896	507	360			No media	0	0	Content	50	662
617	24932	69	671			No media	0	0	Content	51	322
618	24985	-84	766			No media	0	0	Content	51	322
619	25036	-32	725			No media	0	0	Content	51	322
620	25079	0	0			No media	0	0	Content	51	322
621	25124	-60	514			No media	0	0	Content	51	322
622	25176	-38	753			No media	0	0	Content	51	322
	25202			ImageStart	8
623	25215	-43	761			Fix.jpg	0	0	Content	51	322
624	25254	401	647			Fix.jpg	0	0	Content	52	821
625	25294	401	649			Fix.jpg	0	0	Content	52	821
626	25335	369	680			Fix.jpg	0	0	Content	52	821
627	25376	369	680			Fix.jpg	0	0	Content	52	821
628	25410	378	689			Fix.jpg	0	0	Content	52	821
629	25448	464	605			Fix.jpg	0	0	Content	52	821
630	25494	658	409			Fix.jpg	0	0	Content	52	821
631	25542	672	434			Fix.jpg	0	0	Content	52	821
632	25580	672	434			Fix.jpg	0	0	Content	52	821
633	25616	688	408			Fix.jpg	0	0	Content	52	821
634	25657	699	353			Fix.jpg	0	0	Content	52	821
635	25698	708	380			Fix.jpg	0	0	Content	52	821
	25701			ImageEnd	16
636	25743	708	380			No media	0	0	Content	52	821
	25751			ImageStart	8
637	25775	700	398			63_114_an_neu.jpg	0	261	AOI_45	52	821
638	25811	687	385			63_114_an_neu.jpg	0	261	AOI_45	52	821
639	25847	703	370			63_114_an_neu.jpg	0	261	AOI_45	52	821
640	25884	697	371			63_114_an_neu.jpg	0	261	AOI_45	52	821
641	25920	0	0			63_114_an_neu.jpg	0	261	AOI_45	52	821
642	25954	0	0			63_114_an_neu.jpg	0	261	AOI_45	52	821
643	25992	599	683			63_114_an_neu.jpg	0	261	AOI_45	52	821
644	26037	609	482			63_114_an_neu.jpg	0	261	AOI_45	52	821
645	26076	612	458			63_114_an_neu.jpg	0	261	AOI_45	53	297
646	26115	480	360			63_114_an_neu.jpg	0	261	AOI_45	53	297
647	26151	489	357			63_114_an_neu.jpg	0	261	AOI_45	53	297
648	26193	489	357			63_114_an_neu.jpg	0	261	AOI_45	53	297
649	26226	489	394			63_114_an_neu.jpg	0	261	AOI_45	53	297
650	26262	482	381			63_114_an_neu.jpg	0	261	AOI_45	53	297
651	26308	493	386			63_114_an_neu.jpg	0	261	AOI_45	53	297
652	26339	493	386			63_114_an_neu.jpg	0	261	AOI_45	53	297
653	26373	479	429			63_114_an_neu.jpg	0	261	AOI_45	54	350
654	26410	452	508			63_114_an_neu.jpg	0	261	AOI_45	54	350
655	26449	448	524			63_114_an_neu.jpg	0	261	AOI_45	54	350
656	26489	465	522			63_114_an_neu.jpg	0	261	AOI_45	54	350
657	26528	460	536			63_114_an_neu.jpg	0	261	AOI_45	54	350
658	26566	479	499			63_114_an_neu.jpg	0	261	AOI_45	54	350
659	26616	465	515			63_114_an_neu.jpg	0	261	AOI_45	54	350
660	26647	465	515			63_114_an_neu.jpg	0	261	AOI_45	54	350
661	26684	460	510			63_114_an_neu.jpg	0	261	AOI_45	54	350
662	26723	458	506			63_114_an_neu.jpg	0	262	AOI_47	55	444
663	26764	907	424			63_114_an_neu.jpg	0	262	AOI_47	55	444
664	26802	881	461			63_114_an_neu.jpg	0	262	AOI_47	55	444
665	26837	893	457			63_114_an_neu.jpg	0	262	AOI_47	55	444
666	26882	898	441			63_114_an_neu.jpg	0	262	AOI_47	55	444
667	26917	889	439			63_114_an_neu.jpg	0	262	AOI_47	55	444
668	26952	866	432			63_114_an_neu.jpg	0	262	AOI_47	55	444
669	26988	890	503			63_114_an_neu.jpg	0	262	AOI_47	55	444
670	27024	871	470			63_114_an_neu.jpg	0	262	AOI_47	55	444
671	27058	905	463			63_114_an_neu.jpg	0	262	AOI_47	55	444
672	27095	881	477			63_114_an_neu.jpg	0	262	AOI_47	55	444
673	27130	885	500			63_114_an_neu.jpg	0	262	AOI_47	55	444
674	27167	651	429			63_114_an_neu.jpg	0	261	AOI_45	56	538
675	27203	497	378			63_114_an_neu.jpg	0	261	AOI_45	56	538
676	27239	496	382			63_114_an_neu.jpg	0	261	AOI_45	56	538
677	27281	497	390			63_114_an_neu.jpg	0	261	AOI_45	56	538
678	27326	516	377			63_114_an_neu.jpg	0	261	AOI_45	56	538
679	27359	520	394			63_114_an_neu.jpg	0	261	AOI_45	56	538
680	27394	512	397			63_114_an_neu.jpg	0	261	AOI_45	56	538
681	27431	513	393			63_114_an_neu.jpg	0	261	AOI_45	56	538
682	27470	537	363			63_114_an_neu.jpg	0	261	AOI_45	56	538
683	27510	0	0			63_114_an_neu.jpg	0	261	AOI_45	56	538
684	27550	489	311			63_114_an_neu.jpg	0	261	AOI_45	56	538
685	27588	477	406			63_114_an_neu.jpg	0	261	AOI_45	56	538
686	27625	538	303			63_114_an_neu.jpg	0	261	AOI_45	56	538
687	27665	541	392			63_114_an_neu.jpg	0	261	AOI_45	56	538
688	27705	493	442			63_114_an_neu.jpg	0	261	AOI_45	57	240
689	27744	0	0			63_114_an_neu.jpg	0	261	AOI_45	57	240
690	27784	434	511			63_114_an_neu.jpg	0	261	AOI_45	57	240
691	27827	434	511			63_114_an_neu.jpg	0	261	AOI_45	57	240
692	27863	420	473			63_114_an_neu.jpg	0	261	AOI_45	57	240
693	27896	453	494			63_114_an_neu.jpg	0	261	AOI_45	57	240
694	27945	437	422			63_114_an_neu.jpg	0	261	AOI_45	58	1277
695	27978	467	386			63_114_an_neu.jpg	0	261	AOI_45	58	1277
696	28022	467	386			63_114_an_neu.jpg	0	261	AOI_45	58	1277
697	28053	472	403			63_114_an_neu.jpg	0	261	AOI_45	58	1277
698	28090	471	426			63_114_an_neu.jpg	0	261	AOI_45	58	1277
699	28127	477	459			63_114_an_neu.jpg	0	261	AOI_45	58	1277
700	28166	476	397			63_114_an_neu.jpg	0	261	AOI_45	58	1277
701	28202	516	464			63_114_an_neu.jpg	0	261	AOI_45	58	1277
702	28240	531	459			63_114_an_neu.jpg	0	261	AOI_45	58	1277
703	28276	460	388			63_114_an_neu.jpg	0	261	AOI_45	58	1277
704	28314	476	400			63_114_an_neu.jpg	0	261	AOI_45	58	1277
705	28350	462	399			63_114_an_neu.jpg	0	261	AOI_45	58	1277
706	28387	467	412			63_114_an_neu.jpg	0	261	AOI_45	58	1277
707	28439	484	386			63_114_an_neu.jpg	0	261	AOI_45	58	1277
708	28471	484	386			63_114_an_neu.jpg	0	261	AOI_45	58	1277
709	28506	500	396			63_114_an_neu.jpg	0	261	AOI_45	58	1277
710	28544	530	386			63_114_an_neu.jpg	0	261	AOI_45	58	1277
711	28588	456	409			63_114_an_neu.jpg	0	261	AOI_45	58	1277
712	28639	520	314			63_114_an_neu.jpg	0	261	AOI_45	58	1277
713	28678	498	277			63_114_an_neu.jpg	0	261	AOI_45	58	1277
714	28714	466	433			63_114_an_neu.jpg	0	261	AOI_45	58	1277
715	28755	511	406			63_114_an_neu.jpg	0	261	AOI_45	58	1277
	28763			ImageEnd	16
716	28808	459	431			No media	0	0	Content	58	1277
717	28840	499	393			No media	0	0	Content	58	1277
718	28885	499	393			No media	0	0	Content	58	1277
719	28919	517	345			No media	0	0	Content	58	1277
720	28955	498	365			No media	0	0	Content	58	1277
721	28994	499	377			No media	0	0	Content	58	1277
722	29033	463	414			No media	0	0	Content	58	1277
723	29072	514	380			No media	0	0	Content	58	1277
724	29114	469	409			No media	0	0	Content	58	1277
725	29149	501	430			No media	0	0	Content	58	1277
726	29186	501	430			No media	0	0	Content	58	1277
	29195			ImageStart	8
727	29222	517	388			Fix.jpg	0	0	Content	59	266
728	29256	535	353			Fix.jpg	0	0	Content	59	266
729	29294	507	382			Fix.jpg	0	0	Content	59	266
730	29334	548	363			Fix.jpg	0	0	Content	59	266
731	29372	540	316			Fix.jpg	0	0	Content	59	266
732	29414	0	0			Fix.jpg	0	0	Content	59	266
733	29448	541	318			Fix.jpg	0	0	Content	59	266
734	29488	661	354			Fix.jpg	0	0	Content	60	373
735	29525	661	354			Fix.jpg	0	0	Content	60	373
736	29561	678	315			Fix.jpg	0	0	Content	60	373
737	29597	663	313			Fix.jpg	0	0	Content	60	373
738	29635	646	372			Fix.jpg	0	0	Content	60	373
739	29673	678	360			Fix.jpg	0	0	Content	60	373
	29688			ImageEnd	16
740	29710	707	305			No media	0	0	Content	60	373
	29713			ImageStart	8
741	29750	701	382			167_175_neu_fe.jpg	0	155	AOI_31	60	373
742	29786	692	398			167_175_neu_fe.jpg	0	155	AOI_31	60	373
743	29824	722	309			167_175_neu_fe.jpg	0	155	AOI_31	60	373
744	29861	0	0			167_175_neu_fe.jpg	0	155	AOI_31
745	29903	0	0			167_175_neu_fe.jpg	0	155	AOI_31
746	29947	0	0			167_175_neu_fe.jpg	0	155	AOI_31
747	29996	0	0			167_175_neu_fe.jpg	0	155	AOI_31
748	30049	0	0			167_175_neu_fe.jpg	0	155	AOI_31
749	30101	0	0			167_175_neu_fe.jpg	0	155	AOI_31
750	30135	0	0			167_175_neu_fe.jpg	0	155	AOI_31
751	30176	912	317			167_175_neu_fe.jpg	0	156	AOI_30	61	330
752	30222	912	314			167_175_neu_fe.jpg	0	156	AOI_30	61	330
753	30263	870	364			167_175_neu_fe.jpg	0	156	AOI_30	61	330
754	30294	870	364			167_175_neu_fe.jpg	0	156	AOI_30	61	330
755	30329	935	425			167_175_neu_fe.jpg	0	156	AOI_30	61	330
756	30361	930	356			167_175_neu_fe.jpg	0	156	AOI_30	61	330
757	30402	925	319			167_175_neu_fe.jpg	0	156	AOI_30	61	330
758	30436	920	404			167_175_neu_fe.jpg	0	156	AOI_30	61	330
759	30472	922	397			167_175_neu_fe.jpg	0	156	AOI_30	61	330
760	30506	831	387			167_175_neu_fe.jpg	0	155	AOI_31	62	666
761	30542	481	378			167_175_neu_fe.jpg	0	155	AOI_31	62	666
762	30579	481	378			167_175_neu_fe.jpg	0	155	AOI_31	62	666
763	30616	479	360			167_175_neu_fe.jpg	0	155	AOI_31	62	666
764	30649	518	402			167_175_neu_fe.jpg	0	155	AOI_31	62	666
765	30685	485	350			167_175_neu_fe.jpg	0	155	AOI_31	62	666
766	30724	496	368			167_175_neu_fe.jpg	0	155	AOI_31	62	666
767	30763	523	382			167_175_neu_fe.jpg	0	155	AOI_31	62	666
768	30797	487	383			167_175_neu_fe.jpg	0	155	AOI_31	62	666
769	30829	534	371			167_175_neu_fe.jpg	0	155	AOI_31	62	666
770	30868	492	362			167_175_neu_fe.jpg	0	155	AOI_31	62	666
771	30905	491	361			167_175_neu_fe.jpg	0	155	AOI_31	62	666
772	30941	500	372			167_175_neu_fe.jpg	0	155	AOI_31	62	666
773	30973	489	333			167_175_neu_fe.jpg	0	155	AOI_31	62	666
774	31009	503	363			167_175_neu_fe.jpg	0	155	AOI_31	62	666
775	31050	495	339			167_175_neu_fe.jpg	0	155	AOI_31	62	666
776	31086	504	369			167_175_neu_fe.jpg	0	155	AOI_31	62	666
777	31127	498	363			167_175_neu_fe.jpg	0	155	AOI_31	62	666
778	31172	0	0			167_175_neu_fe.jpg	0	156	AOI_30	63	237
779	31209	939	476			167_175_neu_fe.jpg	0	156	AOI_30	63	237
780	31251	945	456			167_175_neu_fe.jpg	0	156	AOI_30	63	237
781	31302	929	422			167_175_neu_fe.jpg	0	156	AOI_30	63	237
782	31334	923	398			167_175_neu_fe.jpg	0	156	AOI_30	63	237
783	31373	938	418			167_175_neu_fe.jpg	0	156	AOI_30	63	237
784	31409	906	423			167_175_neu_fe.jpg	0	155	AOI_31	64	473
785	31448	481	444			167_175_neu_fe.jpg	0	155	AOI_31	64	473
786	31486	481	441			167_175_neu_fe.jpg	0	155	AOI_31	64	473
787	31519	474	408			167_175_neu_fe.jpg	0	155	AOI_31	64	473
788	31551	474	381			167_175_neu_fe.jpg	0	155	AOI_31	64	473
789	31590	475	455			167_175_neu_fe.jpg	0	155	AOI_31	64	473
790	31628	499	414			167_175_neu_fe.jpg	0	155	AOI_31	64	473
791	31672	480	457			167_175_neu_fe.jpg	0	155	AOI_31	64	473
792	31709	475	472			167_175_neu_fe.jpg	0	155	AOI_31	64	473
793	31753	444	445			167_175_neu_fe.jpg	0	155	AOI_31	64	473
794	31800	471	455			167_175_neu_fe.jpg	0	155	AOI_31	64	473
795	31846	460	457			167_175_neu_fe.jpg	0	155	AOI_31	64	473
796	31882	604	487			167_175_neu_fe.jpg	0	156	AOI_30	65	427
797	31918	866	484			167_175_neu_fe.jpg	0	156	AOI_30	65	427
798	31952	903	489			167_175_neu_fe.jpg	0	156	AOI_30	65	427
799	31997	886	507			167_175_neu_fe.jpg	0	156	AOI_30	65	427
800	32033	926	386			167_175_neu_fe.jpg	0	156	AOI_30	65	427
801	32073	902	531			167_175_neu_fe.jpg	0	156	AOI_30	65	427
802	32115	898	473			167_175_neu_fe.jpg	0	156	AOI_30	65	427
803	32151	958	491			167_175_neu_fe.jpg	0	156	AOI_30	65	427
804	32197	922	475			167_175_neu_fe.jpg	0	156	AOI_30	65	427
805	32234	915	477			167_175_neu_fe.jpg	0	156	AOI_30	65	427
806	32275	916	503			167_175_neu_fe.jpg	0	156	AOI_30	65	427
807	32309	923	413			167_175_neu_fe.jpg	0	156	AOI_30	66	489
808	32347	940	393			167_175_neu_fe.jpg	0	156	AOI_30	66	489
809	32382	0	0			167_175_neu_fe.jpg	0	156	AOI_30	66	489
810	32421	943	390			167_175_neu_fe.jpg	0	156	AOI_30	66	489
811	32464	968	348			167_175_neu_fe.jpg	0	156	AOI_30	66	489
812	32507	949	357			167_175_neu_fe.jpg	0	156	AOI_30	66	489
813	32539	981	380			167_175_neu_fe.jpg	0	156	AOI_30	66	489
814	32575	942	362			167_175_neu_fe.jpg	0	156	AOI_30	66	489
815	32616	980	368			167_175_neu_fe.jpg	0	156	AOI_30	66	489
816	32652	971	348			167_175_neu_fe.jpg	0	156	AOI_30	66	489
817	32689	972	348			167_175_neu_fe.jpg	0	156	AOI_30	66	489
	32704			ImageEnd	16
818	32725	965	364			No media	0	0	Content	66	489
819	32761	963	432			No media	0	0	Content	66	489
820	32799	980	351			No media	0	0	Content	67	347
821	32833	1011	286			No media	0	0	Content	67	347
822	32874	997	278			No media	0	0	Content	67	347
823	32906	997	278			No media	0	0	Content	67	347
824	32949	1033	227			No media	0	0	Content	67	347
825	32986	957	304			No media	0	0	Content	67	347
826	33023	926	351			No media	0	0	Content	67	347
827	33070	966	369			No media	0	0	Content	67	347
828	33110	956	307			No media	0	0	Content	67	347
829	33146	957	360			No media	0	0	Content	68	363
830	33184	957	360			No media	0	0	Content	68	363
831	33221	998	323			No media	0	0	Content	68	363
832	33257	970	331			No media	0	0	Content	68	363
833	33295	986	343			No media	0	0	Content	68	363
834	33335	971	387			No media	0	0	Content	68	363
835	33374	985	298			No media	0	0	Content	68	363
836	33413	962	367			No media	0	0	Content	68	363
837	33463	963	391			No media	0	0	Content	68	363
838	33509	808	356			No media	0	0	Content	69	228
839	33546	706	401			No media	0	0	Content	69	228
840	33585	703	458			No media	0	0	Content	69	228
841	33622	701	396			No media	0	0	Content	69	228
842	33658	722	425			No media	0	0	Content	69	228
843	33696	722	425			No media	0	0	Content	69	228
	33708			ImageStart	8
844	33736	743	350			Fix.jpg	0	0	Content	70	511
845	33772	735	336			Fix.jpg	0	0	Content	70	511
846	33814	762	342			Fix.jpg	0	0	Content	70	511
847	33853	726	434			Fix.jpg	0	0	Content	70	511
848	33891	744	363			Fix.jpg	0	0	Content	70	511
849	33935	748	397			Fix.jpg	0	0	Content	70	511
850	33974	728	318			Fix.jpg	0	0	Content	70	511
851	34014	730	331			Fix.jpg	0	0	Content	70	511
852	34056	713	342			Fix.jpg	0	0	Content	70	511
853	34095	687	384			Fix.jpg	0	0	Content	70	511
854	34134	689	380			Fix.jpg	0	0	Content	70	511
855	34171	709	408			Fix.jpg	0	0	Content	70	511
856	34210	686	352			Fix.jpg	0	0	Content	70	511
	34222			ImageEnd	16
857	34247	699	394			No media	0	0	Content	71	390
	34275			ImageStart	8
858	34284	687	406			61_114_an_fe.jpg	0	257	AOI_45	71	390
859	34321	689	418			61_114_an_fe.jpg	0	257	AOI_45	71	390
860	34353	661	450			61_114_an_fe.jpg	0	257	AOI_45	71	390
861	34389	661	450			61_114_an_fe.jpg	0	257	AOI_45	71	390
862	34428	681	438			61_114_an_fe.jpg	0	257	AOI_45	71	390
863	34458	676	421			61_114_an_fe.jpg	0	257	AOI_45	71	390
864	34491	671	412			61_114_an_fe.jpg	0	257	AOI_45	71	390
865	34531	673	451			61_114_an_fe.jpg	0	257	AOI_45	71	390
866	34565	679	426			61_114_an_fe.jpg	0	257	AOI_45	71	390
867	34603	679	426			61_114_an_fe.jpg	0	257	AOI_45	71	390
868	34637	502	361			61_114_an_fe.jpg	0	257	AOI_45	72	446
869	34668	477	380			61_114_an_fe.jpg	0	257	AOI_45	72	446
870	34703	497	430			61_114_an_fe.jpg	0	257	AOI_45	72	446
871	34739	494	470			61_114_an_fe.jpg	0	257	AOI_45	72	446
872	34773	478	432			61_114_an_fe.jpg	0	257	AOI_45	72	446
873	34809	485	452			61_114_an_fe.jpg	0	257	AOI_45	72	446
874	34843	479	448			61_114_an_fe.jpg	0	257	AOI_45	72	446
875	34875	465	525			61_114_an_fe.jpg	0	257	AOI_45	72	446
876	34910	465	548			61_114_an_fe.jpg	0	257	AOI_45	72	446
877	34944	471	520			61_114_an_fe.jpg	0	257	AOI_45	72	446
878	34982	471	520			61_114_an_fe.jpg	0	257	AOI_45	72	446
879	35017	461	516			61_114_an_fe.jpg	0	257	AOI_45	72	446
880	35049	477	503			61_114_an_fe.jpg	0	257	AOI_45	72	446
881	35083	584	416			61_114_an_fe.jpg	0	258	AOI_46	73	428
882	35118	900	271			61_114_an_fe.jpg	0	258	AOI_46	73	428
883	35158	859	407			61_114_an_fe.jpg	0	258	AOI_46	73	428
884	35214	877	344			61_114_an_fe.jpg	0	258	AOI_46	73	428
885	35253	884	319			61_114_an_fe.jpg	0	258	AOI_46	73	428
886	35288	874	310			61_114_an_fe.jpg	0	258	AOI_46	73	428
887	35326	933	300			61_114_an_fe.jpg	0	258	AOI_46	73	428
888	35362	933	304			61_114_an_fe.jpg	0	258	AOI_46	73	428
889	35399	945	284			61_114_an_fe.jpg	0	258	AOI_46	73	428
890	35436	929	325			61_114_an_fe.jpg	0	258	AOI_46	73	428
891	35473	935	311			61_114_an_fe.jpg	0	258	AOI_46	73	428
892	35511	916	373			61_114_an_fe.jpg	0	258	AOI_46	74	318
893	35548	913	376			61_114_an_fe.jpg	0	258	AOI_46	74	318
894	35584	907	377			61_114_an_fe.jpg	0	258	AOI_46	74	318
895	35619	914	372			61_114_an_fe.jpg	0	258	AOI_46	74	318
896	35655	918	371			61_114_an_fe.jpg	0	258	AOI_46	74	318
897	35690	907	376			61_114_an_fe.jpg	0	258	AOI_46	74	318
898	35725	915	372			61_114_an_fe.jpg	0	258	AOI_46	74	318
899	35759	909	373			61_114_an_fe.jpg	0	258	AOI_46	74	318
900	35793	917	387			61_114_an_fe.jpg	0	258	AOI_46	74	318
901	35829	912	422			61_114_an_fe.jpg	0	258	AOI_46	75	1164
902	35865	887	499			61_114_an_fe.jpg	0	258	AOI_46	75	1164
903	35899	892	497			61_114_an_fe.jpg	0	258	AOI_46	75	1164
904	35935	892	498			61_114_an_fe.jpg	0	258	AOI_46	75	1164
905	35968	888	489			61_114_an_fe.jpg	0	258	AOI_46	75	1164
906	36004	883	496			61_114_an_fe.jpg	0	258	AOI_46	75	1164
907	36038	896	500			61_114_an_fe.jpg	0	258	AOI_46	75	1164
908	36073	882	488			61_114_an_fe.jpg	0	258	AOI_46	75	1164
909	36108	888	492			61_114_an_fe.jpg	0	258	AOI_46	75	1164
910	36143	887	495			61_114_an_fe.jpg	0	258	AOI_46	75	1164
911	36178	894	502			61_114_an_fe.jpg	0	258	AOI_46	75	1164
912	36213	883	500			61_114_an_fe.jpg	0	258	AOI_46	75	1164
913	36248	895	497			61_114_an_fe.jpg	0	258	AOI_46	75	1164
914	36283	881	499			61_114_an_fe.jpg	0	258	AOI_46	75	1164
915	36319	890	504			61_114_an_fe.jpg	0	258	AOI_46	75	1164
916	36354	896	501			61_114_an_fe.jpg	0	258	AOI_46	75	1164
917	36389	875	502			61_114_an_fe.jpg	0	258	AOI_46	75	1164
918	36425	887	497			61_114_an_fe.jpg	0	258	AOI_46	75	1164
919	36464	892	504			61_114_an_fe.jpg	0	258	AOI_46	75	1164
920	36500	889	510			61_114_an_fe.jpg	0	258	AOI_46	75	1164
921	36532	890	496			61_114_an_fe.jpg	0	258	AOI_46	75	1164
922	36568	885	501			61_114_an_fe.jpg	0	258	AOI_46	75	1164
923	36601	884	506			61_114_an_fe.jpg	0	258	AOI_46	75	1164
924	36638	886	500			61_114_an_fe.jpg	0	258	AOI_46	75	1164
925	36673	898	503			61_114_an_fe.jpg	0	258	AOI_46	75	1164
926	36709	884	494			61_114_an_fe.jpg	0	258	AOI_46	75	1164
927	36744	883	502			61_114_an_fe.jpg	0	258	AOI_46	75	1164
928	36780	884	503			61_114_an_fe.jpg	0	258	AOI_46	75	1164
929	36818	887	496			61_114_an_fe.jpg	0	258	AOI_46	75	1164
930	36852	882	509			61_114_an_fe.jpg	0	258	AOI_46	75	1164
931	36887	890	509			61_114_an_fe.jpg	0	258	AOI_46	75	1164
932	36921	882	503			61_114_an_fe.jpg	0	258	AOI_46	75	1164
933	36955	884	508			61_114_an_fe.jpg	0	258	AOI_46	75	1164
934	36993	906	459			61_114_an_fe.jpg	0	258	AOI_46	76	282
935	37028	907	419			61_114_an_fe.jpg	0	258	AOI_46	76	282
936	37062	908	409			61_114_an_fe.jpg	0	258	AOI_46	76	282
937	37098	910	416			61_114_an_fe.jpg	0	258	AOI_46	76	282
938	37134	905	417			61_114_an_fe.jpg	0	258	AOI_46	76	282
939	37169	905	426			61_114_an_fe.jpg	0	258	AOI_46	76	282
940	37203	913	406			61_114_an_fe.jpg	0	258	AOI_46	76	282
941	37238	899	468			61_114_an_fe.jpg	0	258	AOI_46	76	282
	37266			ImageEnd	16
942	37274	0	0			No media	0	0	Content
943	37314	0	0			No media	0	0	Content
944	37353	0	0			No media	0	0	Content
945	37403	0	0			No media	0	0	Content
946	37454	0	0			No media	0	0	Content
947	37510	915	291			No media	0	0	Content	77	273
948	37561	915	291			No media	0	0	Content	77	273
949	37597	914	351			No media	0	0	Content	77	273
950	37638	919	334			No media	0	0	Content	77	273
951	37669	914	341			No media	0	0	Content	77	273
952	37707	908	353			No media	0	0	Content	77	273
953	37744	906	368			No media	0	0	Content	77	273
954	37783	797	341			No media	0	0	Content	78	357
955	37823	664	345			No media	0	0	Content	78	357
956	37854	657	345			No media	0	0	Content	78	357
	37887			ImageStart	8
957	37889	670	354			Fix.jpg	0	0	Content	78	357
958	37926	655	352			Fix.jpg	0	0	Content	78	357
959	37960	657	358			Fix.jpg	0	0	Content	78	357
960	37997	658	351			Fix.jpg	0	0	Content	78	357
961	38031	649	348			Fix.jpg	0	0	Content	78	357
962	38068	663	350			Fix.jpg	0	0	Content	78	357
963	38101	657	352			Fix.jpg	0	0	Content	78	357
964	38140	668	398			Fix.jpg	0	0	Content	79	576
965	38172	686	396			Fix.jpg	0	0	Content	79	576
966	38209	682	404			Fix.jpg	0	0	Content	79	576
967	38241	687	415			Fix.jpg	0	0	Content	79	576
968	38278	675	405			Fix.jpg	0	0	Content	79	576
969	38310	683	412			Fix.jpg	0	0	Content	79	576
970	38347	681	403			Fix.jpg	0	0	Content	79	576
971	38379	677	386			Fix.jpg	0	0	Content	79	576
	38397			ImageEnd	16
972	38413	688	400			No media	0	0	Content	79	576
	38428			ImageStart	8
973	38445	691	404			130_162_neu_an.jpg	0	0	Content	79	576
974	38479	679	404			130_162_neu_an.jpg	0	0	Content	79	576
975	38512	687	404			130_162_neu_an.jpg	0	0	Content	79	576
976	38548	687	400			130_162_neu_an.jpg	0	0	Content	79	576
977	38578	691	404			130_162_neu_an.jpg	0	0	Content	79	576
978	38614	685	399			130_162_neu_an.jpg	0	0	Content	79	576
979	38646	684	392			130_162_neu_an.jpg	0	0	Content	79	576
980	38681	686	400			130_162_neu_an.jpg	0	0	Content	79	576
981	38715	624	410			130_162_neu_an.jpg	0	76	AOI_15	80	277
982	38751	476	386			130_162_neu_an.jpg	0	76	AOI_15	80	277
983	38784	493	392			130_162_neu_an.jpg	0	76	AOI_15	80	277
984	38819	485	387			130_162_neu_an.jpg	0	76	AOI_15	80	277
985	38855	474	385			130_162_neu_an.jpg	0	76	AOI_15	80	277
986	38889	485	390			130_162_neu_an.jpg	0	76	AOI_15	80	277
987	38923	486	384			130_162_neu_an.jpg	0	76	AOI_15	80	277
988	38957	483	383			130_162_neu_an.jpg	0	76	AOI_15	80	277
989	38993	602	408			130_162_neu_an.jpg	0	75	AOI_13	81	288
990	39028	890	439			130_162_neu_an.jpg	0	75	AOI_13	81	288
991	39062	891	437			130_162_neu_an.jpg	0	75	AOI_13	81	288
992	39097	882	432			130_162_neu_an.jpg	0	75	AOI_13	81	288
993	39130	892	454			130_162_neu_an.jpg	0	75	AOI_13	81	288
994	39164	883	452			130_162_neu_an.jpg	0	75	AOI_13	81	288
995	39207	888	436			130_162_neu_an.jpg	0	75	AOI_13	81	288
996	39243	881	450			130_162_neu_an.jpg	0	75	AOI_13	81	288
997	39280	879	438			130_162_neu_an.jpg	0	75	AOI_13	82	237
998	39320	889	532			130_162_neu_an.jpg	0	75	AOI_13	82	237
999	39351	889	532			130_162_neu_an.jpg	0	75	AOI_13	82	237
1000	39386	884	526			130_162_neu_an.jpg	0	75	AOI_13	82	237
1001	39418	888	533			130_162_neu_an.jpg	0	75	AOI_13	82	237
1002	39451	890	520			130_162_neu_an.jpg	0	75	AOI_13	82	237
1003	39485	879	523			130_162_neu_an.jpg	0	75	AOI_13	82	237
1004	39518	887	530			130_162_neu_an.jpg	0	76	AOI_15	83	314
1005	39555	505	335			130_162_neu_an.jpg	0	76	AOI_15	83	314
1006	39588	492	419			130_162_neu_an.jpg	0	76	AOI_15	83	314
1007	39624	503	399			130_162_neu_an.jpg	0	76	AOI_15	83	314
1008	39661	496	425			130_162_neu_an.jpg	0	76	AOI_15	83	314
1009	39696	507	436			130_162_neu_an.jpg	0	76	AOI_15	83	314
1010	39730	500	431			130_162_neu_an.jpg	0	76	AOI_15	83	314
1011	39763	501	427			130_162_neu_an.jpg	0	76	AOI_15	83	314
1012	39797	495	411			130_162_neu_an.jpg	0	76	AOI_15	83	314
1013	39832	506	408			130_162_neu_an.jpg	0	76	AOI_15	84	371
1014	39866	494	379			130_162_neu_an.jpg	0	76	AOI_15	84	371
1015	39900	489	298			130_162_neu_an.jpg	0	76	AOI_15	84	371
1016	39937	500	399			130_162_neu_an.jpg	0	76	AOI_15	84	371
1017	39974	504	385			130_162_neu_an.jpg	0	76	AOI_15	84	371
1018	40008	516	371			130_162_neu_an.jpg	0	76	AOI_15	84	371
1019	40055	514	379			130_162_neu_an.jpg	0	76	AOI_15	84	371
1020	40086	514	379			130_162_neu_an.jpg	0	76	AOI_15	84	371
1021	40122	500	337			130_162_neu_an.jpg	0	76	AOI_15	84	371
1022	40159	520	358			130_162_neu_an.jpg	0	76	AOI_15	84	371
1023	40203	913	351			130_162_neu_an.jpg	0	75	AOI_13	85	225
1024	40235	954	234			130_162_neu_an.jpg	0	75	AOI_13	85	225
1025	40279	869	373			130_162_neu_an.jpg	0	75	AOI_13	85	225
1026	40311	941	208			130_162_neu_an.jpg	0	75	AOI_13	85	225
1027	40356	941	208			130_162_neu_an.jpg	0	75	AOI_13	85	225
1028	40393	925	214			130_162_neu_an.jpg	0	75	AOI_13	85	225
1029	40427	947	365			130_162_neu_an.jpg	0	75	AOI_13	86	412
1030	40468	931	400			130_162_neu_an.jpg	0	75	AOI_13	86	412
1031	40511	937	392			130_162_neu_an.jpg	0	75	AOI_13	86	412
1032	40547	923	415			130_162_neu_an.jpg	0	75	AOI_13	86	412
1033	40582	955	404			130_162_neu_an.jpg	0	75	AOI_13	86	412
1034	40627	955	404			130_162_neu_an.jpg	0	75	AOI_13	86	412
1035	40660	953	428			130_162_neu_an.jpg	0	75	AOI_13	86	412
1036	40694	937	427			130_162_neu_an.jpg	0	75	AOI_13	86	412
1037	40734	931	440			130_162_neu_an.jpg	0	75	AOI_13	86	412
1038	40771	931	428			130_162_neu_an.jpg	0	75	AOI_13	86	412
1039	40805	937	428			130_162_neu_an.jpg	0	75	AOI_13	86	412
1040	40839	938	441			130_162_neu_an.jpg	0	75	AOI_13	87	361
1041	40876	870	564			130_162_neu_an.jpg	0	75	AOI_13	87	361
1042	40912	870	576			130_162_neu_an.jpg	0	75	AOI_13	87	361
1043	40947	881	572			130_162_neu_an.jpg	0	75	AOI_13	87	361
1044	40982	865	564			130_162_neu_an.jpg	0	75	AOI_13	87	361
1045	41019	881	573			130_162_neu_an.jpg	0	75	AOI_13	87	361
1046	41055	888	574			130_162_neu_an.jpg	0	75	AOI_13	87	361
1047	41090	887	557			130_162_neu_an.jpg	0	75	AOI_13	87	361
1048	41128	887	577			130_162_neu_an.jpg	0	75	AOI_13	87	361
1049	41164	880	563			130_162_neu_an.jpg	0	75	AOI_13	87	361
1050	41200	944	498			130_162_neu_an.jpg	0	75	AOI_13	88	560
1051	41236	1031	349			130_162_neu_an.jpg	0	75	AOI_13	88	560
1052	41290	1027	389			130_162_neu_an.jpg	0	75	AOI_13	88	560
1053	41322	1027	389			130_162_neu_an.jpg	0	75	AOI_13	88	560
1054	41360	1014	368			130_162_neu_an.jpg	0	75	AOI_13	88	560
1055	41398	1027	375			130_162_neu_an.jpg	0	75	AOI_13	88	560
	41412			ImageEnd	16
1056	41436	1042	259			No media	0	0	Content	88	560
1057	41471	994	368			No media	0	0	Content	88	560
1058	41517	1037	307			No media	0	0	Content	88	560
1059	41548	1037	307			No media	0	0	Content	88	560
1060	41590	1022	257			No media	0	0	Content	88	560
1061	41630	1037	325			No media	0	0	Content	88	560
1062	41675	1003	313			No media	0	0	Content	88	560
1063	41715	1048	296			No media	0	0	Content	88	560
1064	41760	908	358			No media	0	0	Content	89	347
1065	41793	909	354			No media	0	0	Content	89	347
1066	41832	894	376			No media	0	0	Content	89	347
1067	41874	884	442			No media	0	0	Content	89	347
1068	41915	882	452			No media	0	0	Content	89	347
1069	41953	869	482			No media	0	0	Content	89	347
	41978			ImageStart	8
1070	41990	883	488			Fix.jpg	0	0	Content	89	347
1071	42029	875	480			Fix.jpg	0	0	Content	89	347
1072	42067	866	494			Fix.jpg	0	0	Content	89	347
1073	42107	751	558			Fix.jpg	0	0	Content	90	566
1074	42143	472	834			Fix.jpg	0	0	Content	90	566
1075	42181	468	782			Fix.jpg	0	0	Content	90	566
1076	42216	435	803			Fix.jpg	0	0	Content	90	566
1077	42255	659	533			Fix.jpg	0	0	Content	90	566
1078	42300	625	480			Fix.jpg	0	0	Content	90	566
1079	42349	672	399			Fix.jpg	0	0	Content	90	566
1080	42388	674	396			Fix.jpg	0	0	Content	90	566
1081	42433	669	383			Fix.jpg	0	0	Content	90	566
1082	42469	669	423			Fix.jpg	0	0	Content	90	566
	42495			ImageEnd	16
1083	42511	672	424			No media	0	0	Content	90	566
1084	42548	669	434			No media	0	0	Content	90	566
1085	42586	675	416			No media	0	0	Content	90	566
	42605			ImageStart	8
1086	42633	676	450			33_069_ha_neu.jpg	0	195	AOI_36	90	566
1087	42673	371	577			33_069_ha_neu.jpg	0	0	Content	91	299
1088	42711	0	0			33_069_ha_neu.jpg	0	0	Content	91	299
1089	42756	110	701			33_069_ha_neu.jpg	0	0	Content	91	299
1090	42819	113	790			33_069_ha_neu.jpg	0	0	Content	91	299
1091	42873	104	803			33_069_ha_neu.jpg	0	0	Content	91	299
1092	42937	450	769			33_069_ha_neu.jpg	0	0	Content	91	299
1093	42972	451	765			33_069_ha_neu.jpg	0	0	Content	92	225
1094	43010	659	810			33_069_ha_neu.jpg	0	0	Content	92	225
1095	43044	639	797			33_069_ha_neu.jpg	0	0	Content	92	225
1096	43090	605	792			33_069_ha_neu.jpg	0	0	Content	92	225
1097	43124	657	834			33_069_ha_neu.jpg	0	0	Content	92	225
1098	43162	657	834			33_069_ha_neu.jpg	0	0	Content	92	225
1099	43197	688	731			33_069_ha_neu.jpg	0	0	Content	93	302
1100	43231	669	744			33_069_ha_neu.jpg	0	0	Content	93	302
1101	43275	630	704			33_069_ha_neu.jpg	0	0	Content	93	302
1102	43314	0	0			33_069_ha_neu.jpg	0	0	Content	93	302
1103	43347	638	671			33_069_ha_neu.jpg	0	0	Content	93	302
1104	43386	697	730			33_069_ha_neu.jpg	0	0	Content	93	302
1105	43424	697	730			33_069_ha_neu.jpg	0	0	Content	93	302
1106	43462	675	824			33_069_ha_neu.jpg	0	0	Content	93	302
1107	43499	0	0			33_069_ha_neu.jpg	0	195	AOI_36
1108	43537	0	0			33_069_ha_neu.jpg	0	195	AOI_36
1109	43577	0	0			33_069_ha_neu.jpg	0	195	AOI_36
1110	43623	0	0			33_069_ha_neu.jpg	0	195	AOI_36
1111	43674	0	0			33_069_ha_neu.jpg	0	195	AOI_36
1112	43729	0	0			33_069_ha_neu.jpg	0	195	AOI_36
1113	43784	0	0			33_069_ha_neu.jpg	0	195	AOI_36
1114	43849	880	432			33_069_ha_neu.jpg	0	196	AOI_35	94	186
1115	43886	880	432			33_069_ha_neu.jpg	0	196	AOI_35	94	186
1116	43924	886	367			33_069_ha_neu.jpg	0	196	AOI_35	94	186
1117	43957	875	366			33_069_ha_neu.jpg	0	196	AOI_35	94	186
1118	43996	873	364			33_069_ha_neu.jpg	0	196	AOI_35	94	186
1119	44035	911	394			33_069_ha_neu.jpg	0	196	AOI_35	95	535
1120	44071	944	378			33_069_ha_neu.jpg	0	196	AOI_35	95	535
1121	44109	923	400			33_069_ha_neu.jpg	0	196	AOI_35	95	535
1122	44146	959	363			33_069_ha_neu.jpg	0	196	AOI_35	95	535
1123	44183	955	344			33_069_ha_neu.jpg	0	196	AOI_35	95	535
1124	44218	961	337			33_069_ha_neu.jpg	0	196	AOI_35	95	535
1125	44260	936	348			33_069_ha_neu.jpg	0	196	AOI_35	95	535
1126	44301	949	366			33_069_ha_neu.jpg	0	196	AOI_35	95	535
1127	44340	945	412			33_069_ha_neu.jpg	0	196	AOI_35	95	535
1128	44376	963	354			33_069_ha_neu.jpg	0	196	AOI_35	95	535
1129	44419	954	368			33_069_ha_neu.jpg	0	196	AOI_35	95	535
1130	44454	826	356			33_069_ha_neu.jpg	0	196	AOI_35	95	535
1131	44497	827	379			33_069_ha_neu.jpg	0	196	AOI_35	95	535
1132	44531	830	320			33_069_ha_neu.jpg	0	196	AOI_35	95	535
1133	44570	825	384			33_069_ha_neu.jpg	0	195	AOI_36	96	388
1134	44605	519	354			33_069_ha_neu.jpg	0	195	AOI_36	96	388
1135	44646	514	351			33_069_ha_neu.jpg	0	195	AOI_36	96	388
1136	44685	512	354			33_069_ha_neu.jpg	0	195	AOI_36	96	388
1137	44722	516	332			33_069_ha_neu.jpg	0	195	AOI_36	96	388
1138	44762	498	372			33_069_ha_neu.jpg	0	195	AOI_36	96	388
1139	44800	514	264			33_069_ha_neu.jpg	0	195	AOI_36	96	388
1140	44843	513	381			33_069_ha_neu.jpg	0	195	AOI_36	96	388
1141	44878	532	261			33_069_ha_neu.jpg	0	195	AOI_36	96	388
1142	44918	501	341			33_069_ha_neu.jpg	0	195	AOI_36	96	388
1143	44958	482	417			33_069_ha_neu.jpg	0	195	AOI_36	97	499
1144	45002	469	439			33_069_ha_neu.jpg	0	195	AOI_36	97	499
1145	45057	473	468			33_069_ha_neu.jpg	0	195	AOI_36	97	499
1146	45107	470	488			33_069_ha_neu.jpg	0	195	AOI_36	97	499
1147	45140	470	488			33_069_ha_neu.jpg	0	195	AOI_36	97	499
1148	45176	451	448			33_069_ha_neu.jpg	0	195	AOI_36	97	499
1149	45214	464	437			33_069_ha_neu.jpg	0	195	AOI_36	97	499
1150	45255	464	437			33_069_ha_neu.jpg	0	195	AOI_36	97	499
1151	45297	492	491			33_069_ha_neu.jpg	0	195	AOI_36	97	499
1152	45339	475	404			33_069_ha_neu.jpg	0	195	AOI_36	97	499
1153	45372	504	477			33_069_ha_neu.jpg	0	195	AOI_36	97	499
1154	45412	470	441			33_069_ha_neu.jpg	0	195	AOI_36	97	499
1155	45457	474	421			33_069_ha_neu.jpg	0	195	AOI_36	98	244
1156	45505	404	311			33_069_ha_neu.jpg	0	195	AOI_36	98	244
1157	45541	404	311			33_069_ha_neu.jpg	0	195	AOI_36	98	244
1158	45585	479	298			33_069_ha_neu.jpg	0	195	AOI_36	98	244
	45606			ImageEnd	16
1159	45626	468	313			No media	0	0	Content	98	244
1160	45665	468	313			No media	0	0	Content	98	244
1161	45702	893	487			No media	0	0	Content	99	410
1162	45738	880	453			No media	0	0	Content	99	410
1163	45776	911	457			No media	0	0	Content	99	410
1164	45816	885	476			No media	0	0	Content	99	410
1165	45852	892	467			No media	0	0	Content	99	410
1166	45890	892	446			No media	0	0	Content	99	410
1167	45930	892	446			No media	0	0	Content	99	410
1168	45965	880	480			No media	0	0	Content	99	410
1169	45999	900	404			No media	0	0	Content	99	410
1170	46034	892	465			No media	0	0	Content	99	410
1171	46074	872	488			No media	0	0	Content	99	410
1172	46111	739	404			No media	0	0	Content	100	223
1173	46144	741	312			No media	0	0	Content	100	223
1174	46181	733	364			No media	0	0	Content	100	223
1175	46217	0	0			No media	0	0	Content	100	223
1176	46257	727	357			No media	0	0	Content	100	223
1177	46299	718	394			No media	0	0	Content	100	223
1178	46334	718	394			No media	0	0	Content	101	287
1179	46370	697	397			No media	0	0	Content	101	287
1180	46405	710	397			No media	0	0	Content	101	287
1181	46442	702	409			No media	0	0	Content	101	287
	46478			ImageStart	8
1182	46479	703	405			Fix.jpg	0	0	Content	101	287
1183	46514	707	414			Fix.jpg	0	0	Content	101	287
1184	46552	711	401			Fix.jpg	0	0	Content	101	287
1185	46586	705	410			Fix.jpg	0	0	Content	101	287
1186	46621	668	410			Fix.jpg	0	0	Content	102	671
1187	46659	566	390			Fix.jpg	0	0	Content	102	671
1188	46696	557	394			Fix.jpg	0	0	Content	102	671
1189	46731	558	410			Fix.jpg	0	0	Content	102	671
1190	46768	640	419			Fix.jpg	0	0	Content	102	671
1191	46804	634	421			Fix.jpg	0	0	Content	102	671
1192	46840	642	420			Fix.jpg	0	0	Content	102	671
1193	46875	628	395			Fix.jpg	0	0	Content	102	671
1194	46911	623	404			Fix.jpg	0	0	Content	102	671
1195	46947	622	394			Fix.jpg	0	0	Content	102	671
1196	46982	612	409			Fix.jpg	0	0	Content	102	671
	46993			ImageEnd	16
1197	47018	609	407			No media	0	0	Content	102	671
	47034			ImageStart	8
1198	47053	630	377			138_163_fe_neu.jpg	0	92	AOI_22	102	671
1199	47087	628	391			138_163_fe_neu.jpg	0	92	AOI_22	102	671
1200	47121	631	396			138_163_fe_neu.jpg	0	92	AOI_22	102	671
1201	47155	613	392			138_163_fe_neu.jpg	0	92	AOI_22	102	671
1202	47190	621	390			138_163_fe_neu.jpg	0	92	AOI_22	102	671
1203	47224	642	379			138_163_fe_neu.jpg	0	92	AOI_22	102	671
1204	47258	626	387			138_163_fe_neu.jpg	0	92	AOI_22	102	671
1205	47292	590	384			138_163_fe_neu.jpg	0	92	AOI_22	103	457
1206	47325	512	382			138_163_fe_neu.jpg	0	92	AOI_22	103	457
1207	47357	515	366			138_163_fe_neu.jpg	0	92	AOI_22	103	457
1208	47390	517	371			138_163_fe_neu.jpg	0	92	AOI_22	103	457
1209	47422	511	373			138_163_fe_neu.jpg	0	92	AOI_22	103	457
1210	47454	505	384			138_163_fe_neu.jpg	0	92	AOI_22	103	457
1211	47487	503	369			138_163_fe_neu.jpg	0	92	AOI_22	103	457
1212	47520	501	409			138_163_fe_neu.jpg	0	92	AOI_22	103	457
1213	47552	520	378			138_163_fe_neu.jpg	0	92	AOI_22	103	457
1214	47585	522	400			138_163_fe_neu.jpg	0	92	AOI_22	103	457
1215	47617	528	368			138_163_fe_neu.jpg	0	92	AOI_22	103	457
1216	47651	517	391			138_163_fe_neu.jpg	0	92	AOI_22	103	457
1217	47683	495	408			138_163_fe_neu.jpg	0	92	AOI_22	103	457
1218	47716	499	383			138_163_fe_neu.jpg	0	92	AOI_22	103	457
1219	47749	651	377			138_163_fe_neu.jpg	0	91	AOI_23	104	207
1220	47786	873	382			138_163_fe_neu.jpg	0	91	AOI_23	104	207
1221	47819	871	384			138_163_fe_neu.jpg	0	91	AOI_23	104	207
1222	47853	873	367			138_163_fe_neu.jpg	0	91	AOI_23	104	207
1223	47888	859	365			138_163_fe_neu.jpg	0	91	AOI_23	104	207
1224	47923	861	382			138_163_fe_neu.jpg	0	91	AOI_23	104	207
1225	47957	631	407			138_163_fe_neu.jpg	0	92	AOI_22	105	342
1226	47991	514	439			138_163_fe_neu.jpg	0	92	AOI_22	105	342
1227	48024	512	430			138_163_fe_neu.jpg	0	92	AOI_22	105	342
1228	48058	526	441			138_163_fe_neu.jpg	0	92	AOI_22	105	342
1229	48091	517	439			138_163_fe_neu.jpg	0	92	AOI_22	105	342
1230	48125	522	422			138_163_fe_neu.jpg	0	92	AOI_22	105	342
1231	48159	522	416			138_163_fe_neu.jpg	0	92	AOI_22	105	342
1232	48193	523	438			138_163_fe_neu.jpg	0	92	AOI_22	105	342
1233	48229	525	444			138_163_fe_neu.jpg	0	92	AOI_22	105	342
1234	48265	517	444			138_163_fe_neu.jpg	0	92	AOI_22	105	342
1235	48298	0	0			138_163_fe_neu.jpg	0	92	AOI_22
1236	48337	0	0			138_163_fe_neu.jpg	0	92	AOI_22
1237	48375	0	0			138_163_fe_neu.jpg	0	92	AOI_22
1238	48419	0	0			138_163_fe_neu.jpg	0	92	AOI_22
1239	48472	0	0			138_163_fe_neu.jpg	0	92	AOI_22
1240	48527	0	0			138_163_fe_neu.jpg	0	92	AOI_22
1241	48572	0	0			138_163_fe_neu.jpg	0	92	AOI_22
1242	48629	355	226			138_163_fe_neu.jpg	0	92	AOI_22	106	185
1243	48666	0	0			138_163_fe_neu.jpg	0	92	AOI_22	106	185
1244	48698	503	370			138_163_fe_neu.jpg	0	92	AOI_22	106	185
1245	48737	510	394			138_163_fe_neu.jpg	0	92	AOI_22	106	185
1246	48776	502	364			138_163_fe_neu.jpg	0	92	AOI_22	106	185
1247	48814	496	365			138_163_fe_neu.jpg	0	92	AOI_22	107	525
1248	48847	494	425			138_163_fe_neu.jpg	0	92	AOI_22	107	525
1249	48893	468	553			138_163_fe_neu.jpg	0	92	AOI_22	107	525
1250	48926	454	476			138_163_fe_neu.jpg	0	92	AOI_22	107	525
1251	48965	453	474			138_163_fe_neu.jpg	0	92	AOI_22	107	525
1252	49003	479	518			138_163_fe_neu.jpg	0	92	AOI_22	107	525
1253	49039	461	540			138_163_fe_neu.jpg	0	92	AOI_22	107	525
1254	49076	453	515			138_163_fe_neu.jpg	0	92	AOI_22	107	525
1255	49114	468	525			138_163_fe_neu.jpg	0	92	AOI_22	107	525
1256	49151	461	581			138_163_fe_neu.jpg	0	92	AOI_22	107	525
1257	49190	496	470			138_163_fe_neu.jpg	0	92	AOI_22	107	525
1258	49232	488	533			138_163_fe_neu.jpg	0	92	AOI_22	107	525
1259	49265	488	533			138_163_fe_neu.jpg	0	92	AOI_22	107	525
1260	49303	445	623			138_163_fe_neu.jpg	0	92	AOI_22	107	525
1261	49338	463	431			138_163_fe_neu.jpg	0	92	AOI_22	108	380
1262	49377	496	327			138_163_fe_neu.jpg	0	92	AOI_22	108	380
1263	49416	507	363			138_163_fe_neu.jpg	0	92	AOI_22	108	380
1264	49457	513	395			138_163_fe_neu.jpg	0	92	AOI_22	108	380
1265	49495	506	366			138_163_fe_neu.jpg	0	92	AOI_22	108	380
1266	49532	524	324			138_163_fe_neu.jpg	0	92	AOI_22	108	380
1267	49568	539	335			138_163_fe_neu.jpg	0	92	AOI_22	108	380
1268	49605	505	349			138_163_fe_neu.jpg	0	92	AOI_22	108	380
1269	49644	484	321			138_163_fe_neu.jpg	0	92	AOI_22	108	380
1270	49680	507	317			138_163_fe_neu.jpg	0	92	AOI_22	108	380
1271	49718	506	358			138_163_fe_neu.jpg	0	92	AOI_22	109	339
1272	49755	477	459			138_163_fe_neu.jpg	0	92	AOI_22	109	339
1273	49800	461	402			138_163_fe_neu.jpg	0	92	AOI_22	109	339
1274	49832	457	443			138_163_fe_neu.jpg	0	92	AOI_22	109	339
1275	49869	459	443			138_163_fe_neu.jpg	0	92	AOI_22	109	339
1276	49906	464	411			138_163_fe_neu.jpg	0	92	AOI_22	109	339
1277	49941	448	428			138_163_fe_neu.jpg	0	92	AOI_22	109	339
1278	49980	459	469			138_163_fe_neu.jpg	0	92	AOI_22	109	339
1279	50018	474	437			138_163_fe_neu.jpg	0	92	AOI_22	109	339
	50027			ImageEnd	16
1280	50057	511	365			No media	0	0	Content	110	276
1281	50097	459	377			No media	0	0	Content	110	276
1282	50135	419	302			No media	0	0	Content	110	276
1283	50174	427	309			No media	0	0	Content	110	276
1284	50215	487	378			No media	0	0	Content	110	276
1285	50254	493	335			No media	0	0	Content	110	276
1286	50298	455	386			No media	0	0	Content	110	276
1287	50334	490	371			No media	0	0	Content	111	233
1288	50374	496	407			No media	0	0	Content	111	233
1289	50414	487	432			No media	0	0	Content	111	233
	50432			ImageStart	8
1290	50455	459	445			Fix.jpg	0	0	Content	111	233
1291	50491	467	486			Fix.jpg	0	0	Content	111	233
1292	50526	491	509			Fix.jpg	0	0	Content	111	233
1293	50566	692	381			Fix.jpg	0	0	Content	112	259
1294	50603	692	381			Fix.jpg	0	0	Content	112	259
1295	50638	705	324			Fix.jpg	0	0	Content	112	259
1296	50671	698	310			Fix.jpg	0	0	Content	112	259
1297	50713	674	337			Fix.jpg	0	0	Content	112	259
1298	50750	676	363			Fix.jpg	0	0	Content	112	259
1299	50786	679	362			Fix.jpg	0	0	Content	112	259
1300	50826	682	411			Fix.jpg	0	0	Content	113	616
1301	50862	682	411			Fix.jpg	0	0	Content	113	616
1302	50899	672	404			Fix.jpg	0	0	Content	113	616
	50931			ImageEnd	16
1303	50934	682	403			No media	0	0	Content	113	616
	50945			ImageStart	8
1304	50970	678	404			74_115_an_ha.jpg	0	285	AOI_49	113	616
1305	51007	668	395			74_115_an_ha.jpg	0	285	AOI_49	113	616
1306	51041	657	405			74_115_an_ha.jpg	0	285	AOI_49	113	616
1307	51076	677	409			74_115_an_ha.jpg	0	285	AOI_49	113	616
1308	51112	668	404			74_115_an_ha.jpg	0	285	AOI_49	113	616
1309	51150	674	410			74_115_an_ha.jpg	0	285	AOI_49	113	616
1310	51187	640	403			74_115_an_ha.jpg	0	285	AOI_49	113	616
1311	51224	627	403			74_115_an_ha.jpg	0	285	AOI_49	113	616
1312	51260	626	412			74_115_an_ha.jpg	0	285	AOI_49	113	616
1313	51297	634	412			74_115_an_ha.jpg	0	285	AOI_49	113	616
1314	51335	663	382			74_115_an_ha.jpg	0	285	AOI_49	113	616
1315	51370	631	409			74_115_an_ha.jpg	0	285	AOI_49	113	616
1316	51405	626	398			74_115_an_ha.jpg	0	285	AOI_49	113	616
1317	51442	477	469			74_115_an_ha.jpg	0	285	AOI_49	114	412
1318	51485	467	492			74_115_an_ha.jpg	0	285	AOI_49	114	412
1319	51522	469	483			74_115_an_ha.jpg	0	285	AOI_49	114	412
1320	51556	446	499			74_115_an_ha.jpg	0	285	AOI_49	114	412
1321	51592	464	519			74_115_an_ha.jpg	0	285	AOI_49	114	412
1322	51629	457	504			74_115_an_ha.jpg	0	285	AOI_49	114	412
1323	51667	460	495			74_115_an_ha.jpg	0	285	AOI_49	114	412
1324	51702	454	478			74_115_an_ha.jpg	0	285	AOI_49	114	412
1325	51742	454	443			74_115_an_ha.jpg	0	285	AOI_49	114	412
1326	51780	465	454			74_115_an_ha.jpg	0	285	AOI_49	114	412
1327	51818	444	516			74_115_an_ha.jpg	0	285	AOI_49	114	412
1328	51854	476	482			74_115_an_ha.jpg	0	285	AOI_49	115	300
1329	51895	524	388			74_115_an_ha.jpg	0	285	AOI_49	115	300
1330	51929	521	384			74_115_an_ha.jpg	0	285	AOI_49	115	300
1331	51964	521	384			74_115_an_ha.jpg	0	285	AOI_49	115	300
1332	51998	501	297			74_115_an_ha.jpg	0	285	AOI_49	115	300
1333	52032	520	381			74_115_an_ha.jpg	0	285	AOI_49	115	300
1334	52073	0	0			74_115_an_ha.jpg	0	285	AOI_49	115	300
1335	52111	662	366			74_115_an_ha.jpg	0	285	AOI_49	115	300
1336	52154	662	366			74_115_an_ha.jpg	0	286	AOI_52	116	348
1337	52215	898	419			74_115_an_ha.jpg	0	286	AOI_52	116	348
1338	52244	898	419			74_115_an_ha.jpg	0	286	AOI_52	116	348
1339	52280	891	418			74_115_an_ha.jpg	0	286	AOI_52	116	348
1340	52316	901	385			74_115_an_ha.jpg	0	286	AOI_52	116	348
1341	52351	925	395			74_115_an_ha.jpg	0	286	AOI_52	116	348
1342	52390	990	432			74_115_an_ha.jpg	0	286	AOI_52	116	348
1343	52428	956	405			74_115_an_ha.jpg	0	286	AOI_52	116	348
1344	52463	984	344			74_115_an_ha.jpg	0	286	AOI_52	116	348
1345	52503	0	0			74_115_an_ha.jpg	0	285	AOI_49
1346	52538	0	0			74_115_an_ha.jpg	0	285	AOI_49
1347	52577	0	0			74_115_an_ha.jpg	0	285	AOI_49
1348	52617	0	0			74_115_an_ha.jpg	0	285	AOI_49
1349	52659	0	0			74_115_an_ha.jpg	0	285	AOI_49
1350	52703	0	0			74_115_an_ha.jpg	0	285	AOI_49
1351	52768	0	0			74_115_an_ha.jpg	0	285	AOI_49
1352	52815	924	322			74_115_an_ha.jpg	0	286	AOI_52	117	197
1353	52856	0	0			74_115_an_ha.jpg	0	286	AOI_52	117	197
1354	52897	927	352			74_115_an_ha.jpg	0	286	AOI_52	117	197
1355	52935	930	362			74_115_an_ha.jpg	0	286	AOI_52	117	197
1356	52976	866	311			74_115_an_ha.jpg	0	286	AOI_52	117	197
1357	53011	489	320			74_115_an_ha.jpg	0	285	AOI_49	118	546
1358	53050	510	361			74_115_an_ha.jpg	0	285	AOI_49	118	546
1359	53089	513	327			74_115_an_ha.jpg	0	285	AOI_49	118	546
1360	53139	481	298			74_115_an_ha.jpg	0	285	AOI_49	118	546
1361	53178	509	362			74_115_an_ha.jpg	0	285	AOI_49	118	546
1362	53237	491	296			74_115_an_ha.jpg	0	285	AOI_49	118	546
1363	53346	488	368			74_115_an_ha.jpg	0	285	AOI_49	118	546
1364	53400	506	324			74_115_an_ha.jpg	0	285	AOI_49	118	546
1365	53557	0	0			74_115_an_ha.jpg	0	285	AOI_49
1366	53730	0	0			74_115_an_ha.jpg	0	285	AOI_49
1367	53783	0	0			74_115_an_ha.jpg	0	285	AOI_49
1368	53847	0	0			74_115_an_ha.jpg	0	285	AOI_49
1369	53884	0	0			74_115_an_ha.jpg	0	285	AOI_49
1370	53929	464	577			74_115_an_ha.jpg	0	285	AOI_49	119	231
	53946			ImageEnd	16
1371	53979	443	578			No media	0	0	Content	119	231
1372	54016	443	578			No media	0	0	Content	119	231
1373	54055	439	589			No media	0	0	Content	119	231
1374	54087	443	564			No media	0	0	Content	119	231
1375	54125	434	572			No media	0	0	Content	119	231
1376	54160	448	530			No media	0	0	Content	120	378
1377	54197	592	427			No media	0	0	Content	120	378
1378	54234	639	412			No media	0	0	Content	120	378
1379	54271	611	419			No media	0	0	Content	120	378
1380	54313	644	414			No media	0	0	Content	120	378
1381	54351	592	434			No media	0	0	Content	120	378
1382	54389	592	434			No media	0	0	Content	120	378
1383	54425	600	376			No media	0	0	Content	120	378
1384	54459	615	356			No media	0	0	Content	120	378
1385	54497	616	395			No media	0	0	Content	120	378
1386	54538	615	398			No media	0	0	Content	121	750
1387	54575	718	379			No media	0	0	Content	121	750
1388	54614	695	323			No media	0	0	Content	121	750
1389	54655	707	390			No media	0	0	Content	121	750
	54693			ImageStart	8
1390	54696	715	378			Fix.jpg	0	0	Content	121	750
1391	54732	701	272			Fix.jpg	0	0	Content	121	750
1392	54767	719	363			Fix.jpg	0	0	Content	121	750
1393	54813	690	337			Fix.jpg	0	0	Content	121	750
1394	54851	690	337			Fix.jpg	0	0	Content	121	750
1395	54889	703	288			Fix.jpg	0	0	Content	121	750
1396	54925	677	315			Fix.jpg	0	0	Content	121	750
1397	54967	689	301			Fix.jpg	0	0	Content	121	750
1398	55011	684	328			Fix.jpg	0	0	Content	121	750
1399	55054	687	396			Fix.jpg	0	0	Content	121	750
1400	55102	675	328			Fix.jpg	0	0	Content	121	750
1401	55142	683	320			Fix.jpg	0	0	Content	121	750
1402	55180	701	342			Fix.jpg	0	0	Content	121	750
	55209			ImageEnd	16
1403	55216	678	378			No media	0	0	Content	121	750
1404	55252	688	358			No media	0	0	Content	121	750
1405	55288	718	86			No media	0	0	Content	122	494
	55298			ImageStart	8
1406	55325	713	-93			93_140_ha_neu.jpg	0	0	Content	122	494
1407	55360	726	-17			93_140_ha_neu.jpg	0	0	Content	122	494
1408	55396	714	-22			93_140_ha_neu.jpg	0	0	Content	122	494
1409	55431	727	0			93_140_ha_neu.jpg	0	0	Content	122	494
1410	55467	722	3			93_140_ha_neu.jpg	0	0	Content	122	494
1411	55502	702	16			93_140_ha_neu.jpg	0	0	Content	122	494
1412	55539	694	4			93_140_ha_neu.jpg	0	0	Content	122	494
1413	55572	703	-3			93_140_ha_neu.jpg	0	0	Content	122	494
1414	55606	699	7			93_140_ha_neu.jpg	0	0	Content	122	494
1415	55640	696	2			93_140_ha_neu.jpg	0	0	Content	122	494
1416	55676	698	2			93_140_ha_neu.jpg	0	0	Content	122	494
1417	55710	710	-4			93_140_ha_neu.jpg	0	0	Content	122	494
1418	55745	695	12			93_140_ha_neu.jpg	0	0	Content	122	494
1419	55781	779	163			93_140_ha_neu.jpg	0	328	AOI_55	123	359
1420	55818	893	344			93_140_ha_neu.jpg	0	328	AOI_55	123	359
1421	55852	867	348			93_140_ha_neu.jpg	0	328	AOI_55	123	359
1422	55888	961	353			93_140_ha_neu.jpg	0	328	AOI_55	123	359
1423	55923	891	347			93_140_ha_neu.jpg	0	328	AOI_55	123	359
1424	55957	934	386			93_140_ha_neu.jpg	0	328	AOI_55	123	359
1425	55991	938	379			93_140_ha_neu.jpg	0	328	AOI_55	123	359
1426	56028	946	367			93_140_ha_neu.jpg	0	328	AOI_55	123	359
1427	56066	939	381			93_140_ha_neu.jpg	0	328	AOI_55	123	359
1428	56104	948	337			93_140_ha_neu.jpg	0	328	AOI_55	123	359
1429	56140	580	368			93_140_ha_neu.jpg	0	327	AOI_56	124	756
1430	56180	493	378			93_140_ha_neu.jpg	0	327	AOI_56	124	756
1431	56226	509	370			93_140_ha_neu.jpg	0	327	AOI_56	124	756
1432	56260	511	385			93_140_ha_neu.jpg	0	327	AOI_56	124	756
1433	56295	500	383			93_140_ha_neu.jpg	0	327	AOI_56	124	756
1434	56332	495	380			93_140_ha_neu.jpg	0	327	AOI_56	124	756
1435	56368	502	360			93_140_ha_neu.jpg	0	327	AOI_56	124	756
1436	56405	527	351			93_140_ha_neu.jpg	0	327	AOI_56	124	756
1437	56441	530	386			93_140_ha_neu.jpg	0	327	AOI_56	124	756
1438	56478	529	393			93_140_ha_neu.jpg	0	327	AOI_56	124	756
1439	56512	518	385			93_140_ha_neu.jpg	0	327	AOI_56	124	756
1440	56550	523	392			93_140_ha_neu.jpg	0	327	AOI_56	124	756
1441	56585	526	393			93_140_ha_neu.jpg	0	327	AOI_56	124	756
1442	56622	520	380			93_140_ha_neu.jpg	0	327	AOI_56	124	756
1443	56657	529	379			93_140_ha_neu.jpg	0	327	AOI_56	124	756
1444	56703	562	392			93_140_ha_neu.jpg	0	327	AOI_56	124	756
1445	56738	535	409			93_140_ha_neu.jpg	0	327	AOI_56	124	756
1446	56777	527	429			93_140_ha_neu.jpg	0	327	AOI_56	124	756
1447	56815	541	405			93_140_ha_neu.jpg	0	327	AOI_56	124	756
1448	56859	646	390			93_140_ha_neu.jpg	0	327	AOI_56	124	756
1449	56896	646	390			93_140_ha_neu.jpg	0	328	AOI_55	125	245
1450	56931	874	389			93_140_ha_neu.jpg	0	328	AOI_55	125	245
1451	56965	867	382			93_140_ha_neu.jpg	0	328	AOI_55	125	245
1452	57000	866	383			93_140_ha_neu.jpg	0	328	AOI_55	125	245
1453	57035	871	391			93_140_ha_neu.jpg	0	328	AOI_55	125	245
1454	57072	870	402			93_140_ha_neu.jpg	0	328	AOI_55	125	245
1455	57107	869	383			93_140_ha_neu.jpg	0	328	AOI_55	125	245
1456	57141	928	393			93_140_ha_neu.jpg	0	328	AOI_55	126	533
1457	57179	948	386			93_140_ha_neu.jpg	0	328	AOI_55	126	533
1458	57212	954	325			93_140_ha_neu.jpg	0	328	AOI_55	126	533
1459	57247	956	389			93_140_ha_neu.jpg	0	328	AOI_55	126	533
1460	57283	949	369			93_140_ha_neu.jpg	0	328	AOI_55	126	533
1461	57317	947	390			93_140_ha_neu.jpg	0	328	AOI_55	126	533
1462	57352	953	369			93_140_ha_neu.jpg	0	328	AOI_55	126	533
1463	57387	960	371			93_140_ha_neu.jpg	0	328	AOI_55	126	533
1464	57422	963	376			93_140_ha_neu.jpg	0	328	AOI_55	126	533
1465	57458	953	369			93_140_ha_neu.jpg	0	328	AOI_55	126	533
1466	57493	960	376			93_140_ha_neu.jpg	0	328	AOI_55	126	533
1467	57529	953	387			93_140_ha_neu.jpg	0	328	AOI_55	126	533
1468	57566	958	389			93_140_ha_neu.jpg	0	328	AOI_55	126	533
1469	57601	957	369			93_140_ha_neu.jpg	0	328	AOI_55	126	533
1470	57636	955	371			93_140_ha_neu.jpg	0	328	AOI_55	126	533
1471	57674	916	410			93_140_ha_neu.jpg	0	328	AOI_55	127	251
1472	57709	920	446			93_140_ha_neu.jpg	0	328	AOI_55	127	251
1473	57747	917	435			93_140_ha_neu.jpg	0	328	AOI_55	127	251
1474	57781	917	429			93_140_ha_neu.jpg	0	328	AOI_55	127	251
1475	57817	923	433			93_140_ha_neu.jpg	0	328	AOI_55	127	251
1476	57854	922	425			93_140_ha_neu.jpg	0	328	AOI_55	127	251
1477	57889	928	440			93_140_ha_neu.jpg	0	328	AOI_55	127	251
1478	57925	920	335			93_140_ha_neu.jpg	0	328	AOI_55	128	223
1479	57959	922	299			93_140_ha_neu.jpg	0	328	AOI_55	128	223
1480	57996	924	308			93_140_ha_neu.jpg	0	328	AOI_55	128	223
1481	58035	915	336			93_140_ha_neu.jpg	0	328	AOI_55	128	223
1482	58072	909	332			93_140_ha_neu.jpg	0	328	AOI_55	128	223
1483	58109	854	296			93_140_ha_neu.jpg	0	328	AOI_55	128	223
1484	58148	0	0			93_140_ha_neu.jpg	0	328	AOI_55	129	341
1485	58185	858	372			93_140_ha_neu.jpg	0	328	AOI_55	129	341
1486	58229	858	372			93_140_ha_neu.jpg	0	328	AOI_55	129	341
1487	58274	853	347			93_140_ha_neu.jpg	0	328	AOI_55	129	341
	58296			ImageEnd	16
1488	58304	870	341			No media	0	0	Content	129	341
1489	58339	851	368			No media	0	0	Content	129	341
1490	58377	872	349			No media	0	0	Content	129	341
1491	58414	887	279			No media	0	0	Content	129	341
1492	58454	876	355			No media	0	0	Content	129	341
1493	58488	858	345			No media	0	0	Content	130	342
1494	58524	865	332			No media	0	0	Content	130	342
1495	58558	880	213			No media	0	0	Content	130	342
1496	58593	900	233			No media	0	0	Content	130	342
1497	58635	874	264			No media	0	0	Content	130	342
1498	58673	888	140			No media	0	0	Content	130	342
1499	58713	841	344			No media	0	0	Content	130	342
1500	58753	887	202			No media	0	0	Content	130	342
1501	58791	927	187			No media	0	0	Content	130	342
1502	58830	0	0			No media	0	0	Content
1503	58871	0	0			No media	0	0	Content
1504	58911	0	0			No media	0	0	Content
1505	58952	0	0			No media	0	0	Content
1506	59000	0	0			No media	0	0	Content
1507	59050	0	0			No media	0	0	Content
1508	59102	0	0			No media	0	0	Content
1509	59167	0	0			No media	0	0	Content
	59225			ImageStart	8
1510	59263	0	0			Fix.jpg	0	0	Content
1511	59315	0	0			Fix.jpg	0	0	Content
1512	59367	0	0			Fix.jpg	0	0	Content
1513	59406	629	370			Fix.jpg	0	0	Content	131	448
1514	59454	667	326			Fix.jpg	0	0	Content	131	448
1515	59510	669	398			Fix.jpg	0	0	Content	131	448
1516	59555	695	332			Fix.jpg	0	0	Content	131	448
1517	59587	685	385			Fix.jpg	0	0	Content	131	448
1518	59623	693	304			Fix.jpg	0	0	Content	131	448
1519	59664	693	300			Fix.jpg	0	0	Content	131	448
1520	59701	675	302			Fix.jpg	0	0	Content	131	448
	59737			ImageEnd	16
1521	59742	679	332			No media	0	0	Content	131	448
	59777			ImageStart	8
1522	59781	662	359			76_115_fe_an.jpg	0	289	AOI_50	131	448
1523	59818	662	359			76_115_fe_an.jpg	0	289	AOI_50	131	448
1524	59854	644	360			76_115_fe_an.jpg	0	0	Content	132	230
1525	59888	279	712			76_115_fe_an.jpg	0	0	Content	132	230
1526	59925	226	807			76_115_fe_an.jpg	0	0	Content	132	230
1527	59963	0	0			76_115_fe_an.jpg	0	0	Content	132	230
1528	60004	221	665			76_115_fe_an.jpg	0	0	Content	132	230
1529	60045	288	726			76_115_fe_an.jpg	0	0	Content	132	230
1530	60084	288	726			76_115_fe_an.jpg	0	289	AOI_50	133	279
1531	60122	427	166			76_115_fe_an.jpg	0	289	AOI_50	133	279
1532	60162	455	318			76_115_fe_an.jpg	0	289	AOI_50	133	279
1533	60202	483	369			76_115_fe_an.jpg	0	289	AOI_50	133	279
1534	60243	417	463			76_115_fe_an.jpg	0	289	AOI_50	133	279
1535	60284	0	0			76_115_fe_an.jpg	0	289	AOI_50	133	279
1536	60322	507	273			76_115_fe_an.jpg	0	289	AOI_50	133	279
1537	60363	507	273			76_115_fe_an.jpg	0	289	AOI_50	134	341
1538	60404	532	295			76_115_fe_an.jpg	0	289	AOI_50	134	341
1539	60448	511	343			76_115_fe_an.jpg	0	289	AOI_50	134	341
1540	60484	531	341			76_115_fe_an.jpg	0	289	AOI_50	134	341
1541	60521	510	355			76_115_fe_an.jpg	0	289	AOI_50	134	341
1542	60557	534	258			76_115_fe_an.jpg	0	289	AOI_50	134	341
1543	60596	507	368			76_115_fe_an.jpg	0	289	AOI_50	134	341
1544	60634	508	369			76_115_fe_an.jpg	0	289	AOI_50	134	341
1545	60669	507	356			76_115_fe_an.jpg	0	289	AOI_50	134	341
1546	60704	646	371			76_115_fe_an.jpg	0	290	AOI_49	135	523
1547	60740	879	387			76_115_fe_an.jpg	0	290	AOI_49	135	523
1548	60779	882	405			76_115_fe_an.jpg	0	290	AOI_49	135	523
1549	60814	869	398			76_115_fe_an.jpg	0	290	AOI_49	135	523
1550	60849	878	396			76_115_fe_an.jpg	0	290	AOI_49	135	523
1551	60883	865	412			76_115_fe_an.jpg	0	290	AOI_49	135	523
1552	60920	856	408			76_115_fe_an.jpg	0	290	AOI_49	135	523
1553	60955	877	415			76_115_fe_an.jpg	0	290	AOI_49	135	523
1554	60990	869	405			76_115_fe_an.jpg	0	290	AOI_49	135	523
1555	61024	903	408			76_115_fe_an.jpg	0	290	AOI_49	135	523
1556	61058	891	435			76_115_fe_an.jpg	0	290	AOI_49	135	523
1557	61092	889	440			76_115_fe_an.jpg	0	290	AOI_49	135	523
1558	61126	880	429			76_115_fe_an.jpg	0	290	AOI_49	135	523
1559	61160	905	418			76_115_fe_an.jpg	0	290	AOI_49	135	523
1560	61194	870	432			76_115_fe_an.jpg	0	290	AOI_49	135	523
1561	61227	838	446			76_115_fe_an.jpg	0	289	AOI_50	136	241
1562	61262	494	486			76_115_fe_an.jpg	0	289	AOI_50	136	241
1563	61294	491	473			76_115_fe_an.jpg	0	289	AOI_50	136	241
1564	61329	491	477			76_115_fe_an.jpg	0	289	AOI_50	136	241
1565	61363	489	478			76_115_fe_an.jpg	0	289	AOI_50	136	241
1566	61397	493	460			76_115_fe_an.jpg	0	289	AOI_50	136	241
1567	61430	495	444			76_115_fe_an.jpg	0	289	AOI_50	136	241
1568	61468	511	385			76_115_fe_an.jpg	0	289	AOI_50	137	226
1569	61511	569	282			76_115_fe_an.jpg	0	289	AOI_50	137	226
1570	61549	546	307			76_115_fe_an.jpg	0	289	AOI_50	137	226
1571	61586	568	255			76_115_fe_an.jpg	0	289	AOI_50	137	226
1572	61625	564	313			76_115_fe_an.jpg	0	289	AOI_50	137	226
1573	61658	551	261			76_115_fe_an.jpg	0	289	AOI_50	137	226
1574	61694	520	350			76_115_fe_an.jpg	0	289	AOI_50	138	687
1575	61731	510	383			76_115_fe_an.jpg	0	289	AOI_50	138	687
1576	61778	528	373			76_115_fe_an.jpg	0	289	AOI_50	138	687
1577	61810	528	373			76_115_fe_an.jpg	0	289	AOI_50	138	687
1578	61846	500	413			76_115_fe_an.jpg	0	289	AOI_50	138	687
1579	61884	505	384			76_115_fe_an.jpg	0	289	AOI_50	138	687
1580	61926	505	384			76_115_fe_an.jpg	0	289	AOI_50	138	687
1581	61960	509	393			76_115_fe_an.jpg	0	289	AOI_50	138	687
1582	61992	472	407			76_115_fe_an.jpg	0	289	AOI_50	138	687
1583	62032	448	388			76_115_fe_an.jpg	0	289	AOI_50	138	687
1584	62070	454	369			76_115_fe_an.jpg	0	289	AOI_50	138	687
1585	62108	495	326			76_115_fe_an.jpg	0	289	AOI_50	138	687
1586	62148	464	404			76_115_fe_an.jpg	0	289	AOI_50	138	687
1587	62188	435	402			76_115_fe_an.jpg	0	289	AOI_50	138	687
1588	62226	491	319			76_115_fe_an.jpg	0	289	AOI_50	138	687
1589	62269	549	330			76_115_fe_an.jpg	0	289	AOI_50	138	687
1590	62311	529	369			76_115_fe_an.jpg	0	289	AOI_50	138	687
1591	62348	522	379			76_115_fe_an.jpg	0	289	AOI_50	138	687
1592	62381	519	359			76_115_fe_an.jpg	0	290	AOI_49	139	301
1593	62416	683	380			76_115_fe_an.jpg	0	290	AOI_49	139	301
1594	62452	708	382			76_115_fe_an.jpg	0	290	AOI_49	139	301
1595	62490	863	242			76_115_fe_an.jpg	0	290	AOI_49	139	301
1596	62522	739	349			76_115_fe_an.jpg	0	290	AOI_49	139	301
1597	62567	741	342			76_115_fe_an.jpg	0	290	AOI_49	139	301
1598	62601	741	342			76_115_fe_an.jpg	0	290	AOI_49	139	301
1599	62641	794	272			76_115_fe_an.jpg	0	290	AOI_49	139	301
1600	62682	706	411			76_115_fe_an.jpg	0	290	AOI_49	140	1279
1601	62727	838	396			76_115_fe_an.jpg	0	290	AOI_49	140	1279
1602	62764	849	430			76_115_fe_an.jpg	0	290	AOI_49	140	1279
	62766			ImageEnd	16
1603	62795	849	430			No media	0	0	Content	140	1279
1604	62829	853	427			No media	0	0	Content	140	1279
1605	62866	850	415			No media	0	0	Content	140	1279
1606	62900	847	398			No media	0	0	Content	140	1279
1607	62936	872	437			No media	0	0	Content	140	1279
1608	62971	875	421			No media	0	0	Content	140	1279
1609	63019	814	435			No media	0	0	Content	140	1279
1610	63051	814	435			No media	0	0	Content	140	1279
1611	63093	874	406			No media	0	0	Content	140	1279
1612	63126	877	422			No media	0	0	Content	140	1279
1613	63160	849	410			No media	0	0	Content	140	1279
1614	63197	853	405			No media	0	0	Content	140	1279
	63198			ImageStart	8
1615	63235	853	405			Fix.jpg	0	0	Content	140	1279
1616	63267	862	403			Fix.jpg	0	0	Content	140	1279
1617	63300	864	396			Fix.jpg	0	0	Content	140	1279
1618	63336	855	393			Fix.jpg	0	0	Content	140	1279
1619	63374	853	398			Fix.jpg	0	0	Content	140	1279
1620	63409	845	401			Fix.jpg	0	0	Content	140	1279
1621	63446	855	406			Fix.jpg	0	0	Content	140	1279
1622	63483	847	421			Fix.jpg	0	0	Content	140	1279
1623	63519	850	403			Fix.jpg	0	0	Content	140	1279
1624	63556	858	410			Fix.jpg	0	0	Content	140	1279
1625	63595	851	418			Fix.jpg	0	0	Content	140	1279
1626	63630	912	391			Fix.jpg	0	0	Content	140	1279
1627	63666	840	373			Fix.jpg	0	0	Content	140	1279
	63685			ImageEnd	16
1628	63701	839	360			No media	0	0	Content	140	1279
1629	63736	826	339			No media	0	0	Content	140	1279
1630	63771	822	404			No media	0	0	Content	140	1279
1631	63809	830	410			No media	0	0	Content	140	1279
1632	63847	823	388			No media	0	0	Content	140	1279
1633	63885	816	419			No media	0	0	Content	140	1279
1634	63919	822	392			No media	0	0	Content	140	1279
1635	63962	850	310			No media	0	0	Content	141	522
1636	63996	850	340			No media	0	0	Content	141	522
1637	64033	835	341			No media	0	0	Content	141	522
1638	64070	840	347			No media	0	0	Content	141	522
1639	64107	843	322			No media	0	0	Content	141	522
1640	64143	850	145			No media	0	0	Content	141	522
1641	64181	846	348			No media	0	0	Content	141	522
1642	64219	841	258			No media	0	0	Content	141	522
1643	64258	842	313			No media	0	0	Content	141	522
1644	64295	848	328			No media	0	0	Content	141	522
1645	64333	818	375			No media	0	0	Content	141	522
1646	64370	856	308			No media	0	0	Content	141	522
1647	64406	857	305			No media	0	0	Content	141	522
1648	64447	829	334			No media	0	0	Content	141	522
1649	64484	739	382			No media	0	0	Content	142	627
1650	64528	766	334			No media	0	0	Content	142	627
1651	64566	739	385			No media	0	0	Content	142	627
1652	64609	713	440			No media	0	0	Content	142	627
1653	64652	735	415			No media	0	0	Content	142	627
1654	64689	710	424			No media	0	0	Content	142	627
1655	64727	733	373			No media	0	0	Content	142	627
1656	64763	733	373			No media	0	0	Content	142	627
1657	64806	728	396			No media	0	0	Content	142	627
1658	64843	694	414			No media	0	0	Content	142	627
1659	64883	701	413			No media	0	0	Content	142	627
1660	64922	705	366			No media	0	0	Content	142	627
1661	64960	731	343			No media	0	0	Content	142	627
1662	64998	696	367			No media	0	0	Content	142	627
1663	65032	709	414			No media	0	0	Content	142	627
1664	65074	713	409			No media	0	0	Content	142	627
1665	65111	684	430			No media	0	0	Content	143	379
1666	65149	698	448			No media	0	0	Content	143	379
1667	65186	697	421			No media	0	0	Content	143	379
1668	65221	696	428			No media	0	0	Content	143	379
1669	65261	704	449			No media	0	0	Content	143	379
1670	65301	704	430			No media	0	0	Content	143	379
1671	65340	701	407			No media	0	0	Content	143	379
1672	65376	693	440			No media	0	0	Content	143	379
1673	65415	686	419			No media	0	0	Content	143	379
1674	65454	692	432			No media	0	0	Content	143	379
1675	65490	681	430			No media	0	0	Content	144	281
1676	65527	707	382			No media	0	0	Content	144	281
1677	65565	0	0			No media	0	0	Content	144	281
1678	65608	691	335			No media	0	0	Content	144	281
1679	65651	696	405			No media	0	0	Content	144	281
1680	65695	697	357			No media	0	0	Content	144	281
1681	65731	712	414			No media	0	0	Content	144	281
1682	65771	0	0			No media	0	0	Content
1683	65811	0	0			No media	0	0	Content
1684	65851	0	0			No media	0	0	Content
1685	65892	0	0			No media	0	0	Content
1686	65944	629	103			No media	0	0	Content	145	416
1687	66002	686	7			No media	0	0	Content	145	416
1688	66037	687	4			No media	0	0	Content	145	416
1689	66084	681	-9			No media	0	0	Content	145	416
1690	66120	674	20			No media	0	0	Content	145	416
1691	66165	684	2			No media	0	0	Content	145	416
1692	66205	689	10			No media	0	0	Content	145	416
1693	66243	704	-31			No media	0	0	Content	145	416
1694	66281	682	5			No media	0	0	Content	145	416
1695	66322	716	-29			No media	0	0	Content	145	416
1696	66360	326	494			No media	0	0	Content	146	354
1697	66402	68	860			No media	0	0	Content	146	354
1698	66444	-93	1034			No media	0	0	Content	146	354
1699	66488	-143	1067			No media	0	0	Content	146	354
1700	66535	0	0			No media	0	0	Content	146	354
1701	66592	-97	1074			No media	0	0	Content	146	354
1702	66629	-78	1048			No media	0	0	Content	146	354
1703	66666	-78	1048			No media	0	0	Content	146	354
1704	66714	0	0			No media	0	0	Content
1705	66759	0	0			No media	0	0	Content
1706	66798	0	0			No media	0	0	Content
1707	66839	0	0			No media	0	0	Content
1708	66881	0	0			No media	0	0	Content
1709	66920	0	0			No media	0	0	Content
1710	66957	0	0			No media	0	0	Content
1711	66995	0	0			No media	0	0	Content
1712	67075	0	0			No media	0	0	Content
1713	67156	0	0			No media	0	0	Content
1714	67208	0	0			No media	0	0	Content
	67225			ImageStart	8
1715	67254	0	0			58_098_neu_an.jpg	0	249	AOI_43
1716	67307	0	0			58_098_neu_an.jpg	0	249	AOI_43
1717	67344	0	0			58_098_neu_an.jpg	0	249	AOI_43
1718	67380	0	0			58_098_neu_an.jpg	0	249	AOI_43
1719	67416	0	0			58_098_neu_an.jpg	0	249	AOI_43
1720	67455	0	0			58_098_neu_an.jpg	0	249	AOI_43
1721	67498	0	0			58_098_neu_an.jpg	0	249	AOI_43
1722	67545	0	0			58_098_neu_an.jpg	0	249	AOI_43
1723	67586	514	460			58_098_neu_an.jpg	0	249	AOI_43	147	295
1724	67636	530	378			58_098_neu_an.jpg	0	249	AOI_43	147	295
1725	67699	513	335			58_098_neu_an.jpg	0	249	AOI_43	147	295
1726	67735	513	335			58_098_neu_an.jpg	0	249	AOI_43	147	295
1727	67774	514	322			58_098_neu_an.jpg	0	249	AOI_43	147	295
1728	67809	521	362			58_098_neu_an.jpg	0	249	AOI_43	147	295
1729	67845	512	347			58_098_neu_an.jpg	0	249	AOI_43	147	295
1730	67881	829	421			58_098_neu_an.jpg	0	250	AOI_41	148	508
1731	67915	899	417			58_098_neu_an.jpg	0	250	AOI_41	148	508
1732	67951	906	397			58_098_neu_an.jpg	0	250	AOI_41	148	508
1733	67985	903	419			58_098_neu_an.jpg	0	250	AOI_41	148	508
1734	68022	894	445			58_098_neu_an.jpg	0	250	AOI_41	148	508
1735	68054	891	429			58_098_neu_an.jpg	0	250	AOI_41	148	508
1736	68090	922	422			58_098_neu_an.jpg	0	250	AOI_41	148	508
1737	68124	923	420			58_098_neu_an.jpg	0	250	AOI_41	148	508
1738	68163	945	400			58_098_neu_an.jpg	0	250	AOI_41	148	508
1739	68200	924	443			58_098_neu_an.jpg	0	250	AOI_41	148	508
1740	68237	924	417			58_098_neu_an.jpg	0	250	AOI_41	148	508
1741	68273	942	376			58_098_neu_an.jpg	0	250	AOI_41	148	508
1742	68311	961	343			58_098_neu_an.jpg	0	250	AOI_41	148	508
1743	68348	947	369			58_098_neu_an.jpg	0	250	AOI_41	148	508
1744	68389	939	366			58_098_neu_an.jpg	0	249	AOI_43	149	834
1745	68426	503	270			58_098_neu_an.jpg	0	249	AOI_43	149	834
1746	68463	493	335			58_098_neu_an.jpg	0	249	AOI_43	149	834
1747	68501	488	196			58_098_neu_an.jpg	0	249	AOI_43	149	834
1748	68540	488	336			58_098_neu_an.jpg	0	249	AOI_43	149	834
1749	68577	481	333			58_098_neu_an.jpg	0	249	AOI_43	149	834
1750	68619	498	318			58_098_neu_an.jpg	0	249	AOI_43	149	834
1751	68656	516	362			58_098_neu_an.jpg	0	249	AOI_43	149	834
1752	68696	517	357			58_098_neu_an.jpg	0	249	AOI_43	149	834
1753	68733	483	338			58_098_neu_an.jpg	0	249	AOI_43	149	834
1754	68770	515	300			58_098_neu_an.jpg	0	249	AOI_43	149	834
1755	68807	502	329			58_098_neu_an.jpg	0	249	AOI_43	149	834
1756	68846	504	313			58_098_neu_an.jpg	0	249	AOI_43	149	834
1757	68884	507	362			58_098_neu_an.jpg	0	249	AOI_43	149	834
1758	68923	522	353			58_098_neu_an.jpg	0	249	AOI_43	149	834
1759	68963	543	370			58_098_neu_an.jpg	0	249	AOI_43	149	834
1760	69000	515	341			58_098_neu_an.jpg	0	249	AOI_43	149	834
1761	69037	515	341			58_098_neu_an.jpg	0	249	AOI_43	149	834
1762	69071	493	346			58_098_neu_an.jpg	0	249	AOI_43	149	834
1763	69104	502	299			58_098_neu_an.jpg	0	249	AOI_43	149	834
1764	69150	521	327			58_098_neu_an.jpg	0	249	AOI_43	149	834
1765	69186	502	337			58_098_neu_an.jpg	0	249	AOI_43	149	834
1766	69223	494	341			58_098_neu_an.jpg	0	249	AOI_43	150	450
1767	69261	444	344			58_098_neu_an.jpg	0	249	AOI_43	150	450
1768	69298	439	353			58_098_neu_an.jpg	0	249	AOI_43	150	450
1769	69335	448	319			58_098_neu_an.jpg	0	249	AOI_43	150	450
1770	69372	456	346			58_098_neu_an.jpg	0	249	AOI_43	150	450
1771	69410	453	357			58_098_neu_an.jpg	0	249	AOI_43	150	450
1772	69447	442	355			58_098_neu_an.jpg	0	249	AOI_43	150	450
1773	69485	433	321			58_098_neu_an.jpg	0	249	AOI_43	150	450
1774	69522	415	328			58_098_neu_an.jpg	0	249	AOI_43	150	450
1775	69560	443	376			58_098_neu_an.jpg	0	249	AOI_43	150	450
1776	69597	423	349			58_098_neu_an.jpg	0	249	AOI_43	150	450
1777	69639	428	394			58_098_neu_an.jpg	0	249	AOI_43	150	450
1778	69673	526	363			58_098_neu_an.jpg	0	249	AOI_43	151	295
1779	69710	531	336			58_098_neu_an.jpg	0	249	AOI_43	151	295
1780	69743	522	337			58_098_neu_an.jpg	0	249	AOI_43	151	295
1781	69777	507	340			58_098_neu_an.jpg	0	249	AOI_43	151	295
1782	69815	525	296			58_098_neu_an.jpg	0	249	AOI_43	151	295
1783	69852	514	313			58_098_neu_an.jpg	0	249	AOI_43	151	295
1784	69890	565	319			58_098_neu_an.jpg	0	249	AOI_43	151	295
1785	69927	518	317			58_098_neu_an.jpg	0	249	AOI_43	151	295
1786	69968	521	314			58_098_neu_an.jpg	0	250	AOI_41	152	372
1787	70001	942	320			58_098_neu_an.jpg	0	250	AOI_41	152	372
1788	70038	925	395			58_098_neu_an.jpg	0	250	AOI_41	152	372
1789	70077	938	377			58_098_neu_an.jpg	0	250	AOI_41	152	372
1790	70115	920	385			58_098_neu_an.jpg	0	250	AOI_41	152	372
1791	70152	925	411			58_098_neu_an.jpg	0	250	AOI_41	152	372
1792	70190	930	406			58_098_neu_an.jpg	0	250	AOI_41	152	372
	70214			ImageEnd	16
1793	70227	897	408			No media	0	0	Content	152	372
	70258			ImageStart	8
1794	70264	938	459			Fix.jpg	0	0	Content	152	372
1795	70300	913	460			Fix.jpg	0	0	Content	152	372
1796	70340	843	470			Fix.jpg	0	0	Content	153	400
1797	70373	475	245			Fix.jpg	0	0	Content	153	400
1798	70407	472	227			Fix.jpg	0	0	Content	153	400
1799	70445	472	227			Fix.jpg	0	0	Content	153	400
1800	70486	442	285			Fix.jpg	0	0	Content	153	400
1801	70522	487	217			Fix.jpg	0	0	Content	153	400
1802	70559	637	250			Fix.jpg	0	0	Content	153	400
1803	70596	672	391			Fix.jpg	0	0	Content	153	400
1804	70635	659	368			Fix.jpg	0	0	Content	153	400
1805	70673	659	368			Fix.jpg	0	0	Content	153	400
1806	70706	662	328			Fix.jpg	0	0	Content	153	400
	70721			ImageEnd	16
1807	70739	0	0			No media	0	0	Content
	70759			ImageStart	8
1808	70781	0	0			99_144_an_neu.jpg	0	339	AOI_5
1809	70820	0	0			99_144_an_neu.jpg	0	339	AOI_5
1810	70865	0	0			99_144_an_neu.jpg	0	339	AOI_5
1811	70915	0	0			99_144_an_neu.jpg	0	339	AOI_5
1812	70970	0	0			99_144_an_neu.jpg	0	339	AOI_5
1813	71022	0	0			99_144_an_neu.jpg	0	339	AOI_5
1814	71074	0	0			99_144_an_neu.jpg	0	339	AOI_5
1815	71112	0	0			99_144_an_neu.jpg	0	339	AOI_5
1816	71151	0	0			99_144_an_neu.jpg	0	339	AOI_5
1817	71189	0	0			99_144_an_neu.jpg	0	339	AOI_5
1818	71230	455	424			99_144_an_neu.jpg	0	339	AOI_5	154	483
1819	71271	503	454			99_144_an_neu.jpg	0	339	AOI_5	154	483
1820	71303	478	386			99_144_an_neu.jpg	0	339	AOI_5	154	483
1821	71339	460	413			99_144_an_neu.jpg	0	339	AOI_5	154	483
1822	71378	467	342			99_144_an_neu.jpg	0	339	AOI_5	154	483
1823	71412	487	386			99_144_an_neu.jpg	0	339	AOI_5	154	483
1824	71449	483	389			99_144_an_neu.jpg	0	339	AOI_5	154	483
1825	71489	490	388			99_144_an_neu.jpg	0	339	AOI_5	154	483
1826	71526	500	443			99_144_an_neu.jpg	0	339	AOI_5	154	483
1827	71565	497	407			99_144_an_neu.jpg	0	339	AOI_5	154	483
1828	71601	495	428			99_144_an_neu.jpg	0	339	AOI_5	154	483
1829	71639	488	438			99_144_an_neu.jpg	0	339	AOI_5	154	483
1830	71677	486	421			99_144_an_neu.jpg	0	339	AOI_5	154	483
1831	71713	866	366			99_144_an_neu.jpg	0	340	AOI_7	155	649
1832	71749	913	358			99_144_an_neu.jpg	0	340	AOI_7	155	649
1833	71784	898	391			99_144_an_neu.jpg	0	340	AOI_7	155	649
1834	71823	917	385			99_144_an_neu.jpg	0	340	AOI_7	155	649
1835	71859	980	336			99_144_an_neu.jpg	0	340	AOI_7	155	649
1836	71894	909	369			99_144_an_neu.jpg	0	340	AOI_7	155	649
1837	71931	907	379			99_144_an_neu.jpg	0	340	AOI_7	155	649
1838	71966	902	379			99_144_an_neu.jpg	0	340	AOI_7	155	649
1839	72004	892	395			99_144_an_neu.jpg	0	340	AOI_7	155	649
1840	72038	907	369			99_144_an_neu.jpg	0	340	AOI_7	155	649
1841	72073	923	389			99_144_an_neu.jpg	0	340	AOI_7	155	649
1842	72108	923	370			99_144_an_neu.jpg	0	340	AOI_7	155	649
1843	72143	930	373			99_144_an_neu.jpg	0	340	AOI_7	155	649
1844	72178	0	0			99_144_an_neu.jpg	0	340	AOI_7	155	649
1845	72213	923	405			99_144_an_neu.jpg	0	340	AOI_7	155	649
1846	72253	923	408			99_144_an_neu.jpg	0	340	AOI_7	155	649
1847	72294	909	387			99_144_an_neu.jpg	0	340	AOI_7	155	649
1848	72324	886	384			99_144_an_neu.jpg	0	340	AOI_7	155	649
1849	72362	845	330			99_144_an_neu.jpg	0	340	AOI_7	156	220
1850	72397	885	251			99_144_an_neu.jpg	0	340	AOI_7	156	220
1851	72433	885	251			99_144_an_neu.jpg	0	340	AOI_7	156	220
1852	72472	855	338			99_144_an_neu.jpg	0	340	AOI_7	156	220
1853	72508	854	378			99_144_an_neu.jpg	0	340	AOI_7	156	220
1854	72546	894	238			99_144_an_neu.jpg	0	340	AOI_7	156	220
1855	72582	676	379			99_144_an_neu.jpg	0	339	AOI_5	157	339
1856	72620	512	381			99_144_an_neu.jpg	0	339	AOI_5	157	339
1857	72659	507	390			99_144_an_neu.jpg	0	339	AOI_5	157	339
1858	72696	508	364			99_144_an_neu.jpg	0	339	AOI_5	157	339
1859	72735	502	411			99_144_an_neu.jpg	0	339	AOI_5	157	339
1860	72772	492	392			99_144_an_neu.jpg	0	339	AOI_5	157	339
1861	72811	510	408			99_144_an_neu.jpg	0	339	AOI_5	157	339
1862	72847	503	395			99_144_an_neu.jpg	0	339	AOI_5	157	339
1863	72885	503	423			99_144_an_neu.jpg	0	339	AOI_5	157	339
1864	72921	507	412			99_144_an_neu.jpg	0	339	AOI_5	158	396
1865	72957	451	513			99_144_an_neu.jpg	0	339	AOI_5	158	396
1866	72992	474	521			99_144_an_neu.jpg	0	339	AOI_5	158	396
1867	73031	439	436			99_144_an_neu.jpg	0	339	AOI_5	158	396
1868	73071	463	520			99_144_an_neu.jpg	0	339	AOI_5	158	396
1869	73114	423	464			99_144_an_neu.jpg	0	339	AOI_5	158	396
1870	73153	0	0			99_144_an_neu.jpg	0	339	AOI_5	158	396
1871	73189	463	527			99_144_an_neu.jpg	0	339	AOI_5	158	396
1872	73230	427	454			99_144_an_neu.jpg	0	339	AOI_5	158	396
1873	73284	478	583			99_144_an_neu.jpg	0	339	AOI_5	158	396
1874	73317	461	503			99_144_an_neu.jpg	0	340	AOI_7	159	528
1875	73376	921	249			99_144_an_neu.jpg	0	340	AOI_7	159	528
1876	73416	886	229			99_144_an_neu.jpg	0	340	AOI_7	159	528
1877	73448	890	221			99_144_an_neu.jpg	0	340	AOI_7	159	528
1878	73487	865	275			99_144_an_neu.jpg	0	340	AOI_7	159	528
1879	73525	887	242			99_144_an_neu.jpg	0	340	AOI_7	159	528
1880	73564	913	248			99_144_an_neu.jpg	0	340	AOI_7	159	528
1881	73600	956	227			99_144_an_neu.jpg	0	340	AOI_7	159	528
1882	73637	947	126			99_144_an_neu.jpg	0	340	AOI_7	159	528
1883	73678	919	221			99_144_an_neu.jpg	0	340	AOI_7	159	528
1884	73717	915	268			99_144_an_neu.jpg	0	340	AOI_7	159	528
1885	73757	911	257			99_144_an_neu.jpg	0	340	AOI_7	159	528
	73758			ImageEnd	16
	73778			ImageStart	8
1886	73802	908	256			Fix.jpg	0	0	Content	159	528
1887	73845	699	304			Fix.jpg	0	0	Content	160	618
1888	73908	537	355			Fix.jpg	0	0	Content	160	618
1889	73944	547	335			Fix.jpg	0	0	Content	160	618
1890	74075	546	337			Fix.jpg	0	0	Content	160	618
1891	74219	546	337			Fix.jpg	0	0	Content	160	618
	74273			ImageEnd	16
1892	74407	0	0			No media	0	0	Content	160	618
1893	74463	669	382			No media	0	0	Content	161	500
1894	74501	669	381			No media	0	0	Content	161	500
1895	74537	678	381			No media	0	0	Content	161	500
1896	74568	680	397			No media	0	0	Content	161	500
1897	74607	672	377			No media	0	0	Content	161	500
1898	74644	667	395			No media	0	0	Content	161	500
1899	74679	678	397			No media	0	0	Content	161	500
1900	74714	671	376			No media	0	0	Content	161	500
1901	74749	683	367			No media	0	0	Content	161	500
1902	74783	679	383			No media	0	0	Content	161	500
1903	74819	687	386			No media	0	0	Content	161	500
1904	74856	678	388			No media	0	0	Content	161	500
1905	74891	681	383			No media	0	0	Content	161	500
1906	74926	674	425			No media	0	0	Content	161	500
1907	74963	0	0			No media	0	0	Content
1908	74998	0	0			No media	0	0	Content
1909	75037	0	0			No media	0	0	Content
1910	75082	0	0			No media	0	0	Content
1911	75131	0	0			No media	0	0	Content
1912	75187	0	0			No media	0	0	Content
1913	75228	0	0			No media	0	0	Content
1914	75296	700	387			No media	0	0	Content	162	1061
1915	75358	0	0			No media	0	0	Content	162	1061
1916	75390	719	370			No media	0	0	Content	162	1061
1917	75427	719	370			No media	0	0	Content	162	1061
1918	75460	735	362			No media	0	0	Content	162	1061
1919	75497	744	347			No media	0	0	Content	162	1061
1920	75536	731	284			No media	0	0	Content	162	1061
1921	75574	738	349			No media	0	0	Content	162	1061
1922	75612	739	374			No media	0	0	Content	162	1061
[truncated: 19,313 more rows]
