# Supplementary material for: Attentional Bias to Facial Expressions of Different Emotions – A Cross-Cultural Comparison of ≠Akhoe Hai||om and German Children and Adolescents
Source: Front Psychol. 2020 Apr 28;11:795. doi: 10.3389/fpsyg.2020.00795 (PMC7199105; doi:10.3389/fpsyg.2020.00795)
Supplement: Supplementary file 1 [file Data_Sheet_1.ZIP › Raw data_Germany and Namibia/Raw data Namibia/VP_22-test.tsv]

Data properties:
Recording date: 09.02.2013
Recording time: 12:47:04:082 (corresponds to time 0)
Study: NegBias_1
Subject: VP_22
Recording: VP_22
Screen resolution: 1366 x 768
Coordinate unit: Pixels
Filter settings:
Eye: Average
Validity: Normal
Fixation filter: Tobii fixation filter
Velocity threshold: 35
Distance threshold: 35
Number	Timestamp	GazePointX	GazePointY	Event	EventKey	StimuliName	StimuliID	AoiIds	AoiNames	FixationIndex	FixationDuration
0	2	336	612			No media	0	0	Content	2	165
1	43	347	620			No media	0	0	Content	2	165
2	84	330	611			No media	0	0	Content	2	165
3	124	347	618			No media	0	0	Content	2	165
4	165	353	542			No media	0	0	Content	3	718
5	204	370	263			No media	0	0	Content	3	718
6	245	375	271			No media	0	0	Content	3	718
7	285	372	268			No media	0	0	Content	3	718
8	325	375	275			No media	0	0	Content	3	718
9	364	365	274			No media	0	0	Content	3	718
10	404	367	271			No media	0	0	Content	3	718
11	443	316	258			No media	0	0	Content	3	718
12	483	317	269			No media	0	0	Content	3	718
13	521	320	261			No media	0	0	Content	3	718
14	561	314	262			No media	0	0	Content	3	718
15	599	312	263			No media	0	0	Content	3	718
16	638	314	267			No media	0	0	Content	3	718
17	678	315	266			No media	0	0	Content	3	718
18	718	322	269			No media	0	0	Content	3	718
19	758	306	268			No media	0	0	Content	3	718
20	799	312	257			No media	0	0	Content	3	718
21	840	318	252			No media	0	0	Content	3	718
22	883	322	266			No media	0	0	Content	4	321
23	922	493	343			No media	0	0	Content	4	321
24	963	495	347			No media	0	0	Content	4	321
25	1004	485	339			No media	0	0	Content	4	321
26	1044	487	344			No media	0	0	Content	4	321
27	1085	485	338			No media	0	0	Content	4	321
28	1125	497	348			No media	0	0	Content	4	321
29	1164	488	344			No media	0	0	Content	4	321
30	1204	365	283			No media	0	0	Content	5	401
31	1244	324	273			No media	0	0	Content	5	401
32	1282	329	279			No media	0	0	Content	5	401
33	1322	321	265			No media	0	0	Content	5	401
34	1362	326	275			No media	0	0	Content	5	401
	1373			ImageStart	8
35	1402	328	289			Fix.jpg	0	0	Content	5	401
36	1446	323	291			Fix.jpg	0	0	Content	5	401
37	1485	322	282			Fix.jpg	0	0	Content	5	401
38	1525	334	292			Fix.jpg	0	0	Content	5	401
39	1564	325	292			Fix.jpg	0	0	Content	5	401
40	1605	375	308			Fix.jpg	0	0	Content	6	646
41	1645	654	379			Fix.jpg	0	0	Content	6	646
42	1684	669	369			Fix.jpg	0	0	Content	6	646
43	1722	647	378			Fix.jpg	0	0	Content	6	646
44	1764	650	365			Fix.jpg	0	0	Content	6	646
45	1803	673	376			Fix.jpg	0	0	Content	6	646
46	1845	680	393			Fix.jpg	0	0	Content	6	646
	1855			ImageEnd	16
47	1885	688	390			No media	0	0	Content	6	646
	1903			ImageStart	8
48	1929	689	391			122_162_an_ha.jpg	0	0	Content	6	646
49	1968	689	395			122_162_an_ha.jpg	0	0	Content	6	646
50	2009	686	386			122_162_an_ha.jpg	0	0	Content	6	646
51	2050	689	394			122_162_an_ha.jpg	0	0	Content	6	646
52	2091	686	396			122_162_an_ha.jpg	0	0	Content	6	646
53	2131	684	394			122_162_an_ha.jpg	0	0	Content	6	646
54	2171	689	389			122_162_an_ha.jpg	0	0	Content	6	646
55	2211	681	393			122_162_an_ha.jpg	0	0	Content	6	646
56	2251	533	391			122_162_an_ha.jpg	0	58	AOI_13	7	445
57	2291	488	392			122_162_an_ha.jpg	0	58	AOI_13	7	445
58	2331	483	393			122_162_an_ha.jpg	0	58	AOI_13	7	445
59	2371	489	403			122_162_an_ha.jpg	0	58	AOI_13	7	445
60	2411	490	411			122_162_an_ha.jpg	0	58	AOI_13	7	445
61	2450	488	417			122_162_an_ha.jpg	0	58	AOI_13	7	445
62	2492	501	438			122_162_an_ha.jpg	0	58	AOI_13	7	445
63	2533	499	449			122_162_an_ha.jpg	0	58	AOI_13	7	445
64	2573	492	445			122_162_an_ha.jpg	0	58	AOI_13	7	445
65	2613	498	446			122_162_an_ha.jpg	0	58	AOI_13	7	445
66	2655	496	451			122_162_an_ha.jpg	0	58	AOI_13	7	445
67	2696	860	415			122_162_an_ha.jpg	0	57	AOI_16	8	317
68	2737	917	389			122_162_an_ha.jpg	0	57	AOI_16	8	317
69	2775	911	393			122_162_an_ha.jpg	0	57	AOI_16	8	317
70	2815	908	399			122_162_an_ha.jpg	0	57	AOI_16	8	317
71	2854	911	394			122_162_an_ha.jpg	0	57	AOI_16	8	317
72	2894	910	400			122_162_an_ha.jpg	0	57	AOI_16	8	317
73	2933	906	399			122_162_an_ha.jpg	0	57	AOI_16	8	317
74	2974	905	395			122_162_an_ha.jpg	0	57	AOI_16	8	317
75	3013	528	456			122_162_an_ha.jpg	0	58	AOI_13	9	410
76	3054	490	459			122_162_an_ha.jpg	0	58	AOI_13	9	410
77	3093	494	460			122_162_an_ha.jpg	0	58	AOI_13	9	410
78	3135	503	469			122_162_an_ha.jpg	0	58	AOI_13	9	410
79	3175	492	460			122_162_an_ha.jpg	0	58	AOI_13	9	410
80	3216	461	494			122_162_an_ha.jpg	0	58	AOI_13	9	410
81	3257	474	484			122_162_an_ha.jpg	0	58	AOI_13	9	410
82	3298	475	480			122_162_an_ha.jpg	0	58	AOI_13	9	410
83	3339	474	482			122_162_an_ha.jpg	0	58	AOI_13	9	410
84	3382	470	495			122_162_an_ha.jpg	0	58	AOI_13	9	410
85	3423	487	367			122_162_an_ha.jpg	0	58	AOI_13	10	332
86	3465	482	378			122_162_an_ha.jpg	0	58	AOI_13	10	332
87	3505	497	366			122_162_an_ha.jpg	0	58	AOI_13	10	332
88	3548	485	373			122_162_an_ha.jpg	0	58	AOI_13	10	332
89	3589	485	378			122_162_an_ha.jpg	0	58	AOI_13	10	332
90	3631	494	362			122_162_an_ha.jpg	0	58	AOI_13	10	332
91	3672	483	372			122_162_an_ha.jpg	0	58	AOI_13	10	332
92	3714	488	416			122_162_an_ha.jpg	0	58	AOI_13	10	332
93	3755	507	400			122_162_an_ha.jpg	0	58	AOI_13	11	368
94	3796	460	480			122_162_an_ha.jpg	0	58	AOI_13	11	368
95	3834	456	484			122_162_an_ha.jpg	0	58	AOI_13	11	368
96	3875	456	467			122_162_an_ha.jpg	0	58	AOI_13	11	368
97	3917	457	479			122_162_an_ha.jpg	0	58	AOI_13	11	368
98	3960	475	478			122_162_an_ha.jpg	0	58	AOI_13	11	368
99	4004	455	465			122_162_an_ha.jpg	0	58	AOI_13	11	368
100	4045	461	476			122_162_an_ha.jpg	0	58	AOI_13	11	368
101	4084	454	484			122_162_an_ha.jpg	0	58	AOI_13	11	368
102	4123	472	478			122_162_an_ha.jpg	0	58	AOI_13	12	582
103	4166	531	479			122_162_an_ha.jpg	0	58	AOI_13	12	582
104	4209	515	490			122_162_an_ha.jpg	0	58	AOI_13	12	582
105	4249	517	484			122_162_an_ha.jpg	0	58	AOI_13	12	582
106	4290	498	495			122_162_an_ha.jpg	0	58	AOI_13	12	582
107	4331	486	490			122_162_an_ha.jpg	0	58	AOI_13	12	582
108	4372	493	487			122_162_an_ha.jpg	0	58	AOI_13	12	582
109	4413	495	475			122_162_an_ha.jpg	0	58	AOI_13	12	582
110	4455	500	463			122_162_an_ha.jpg	0	58	AOI_13	12	582
111	4496	502	403			122_162_an_ha.jpg	0	58	AOI_13	12	582
112	4538	491	400			122_162_an_ha.jpg	0	58	AOI_13	12	582
113	4579	490	411			122_162_an_ha.jpg	0	58	AOI_13	12	582
114	4621	502	394			122_162_an_ha.jpg	0	58	AOI_13	12	582
115	4662	498	401			122_162_an_ha.jpg	0	58	AOI_13	12	582
116	4705	861	431			122_162_an_ha.jpg	0	57	AOI_16	13	457
117	4747	890	427			122_162_an_ha.jpg	0	57	AOI_16	13	457
118	4789	896	422			122_162_an_ha.jpg	0	57	AOI_16	13	457
119	4830	892	426			122_162_an_ha.jpg	0	57	AOI_16	13	457
120	4872	905	424			122_162_an_ha.jpg	0	57	AOI_16	13	457
	4884			ImageEnd	16
121	4912	893	417			No media	0	0	Content	13	457
	4929			ImageStart	8
122	4956	911	480			Fix.jpg	0	0	Content	13	457
123	4997	914	484			Fix.jpg	0	0	Content	13	457
124	5039	911	472			Fix.jpg	0	0	Content	13	457
125	5081	908	515			Fix.jpg	0	0	Content	13	457
126	5122	904	506			Fix.jpg	0	0	Content	13	457
127	5162	823	487			Fix.jpg	0	0	Content	14	967
128	5204	662	447			Fix.jpg	0	0	Content	14	967
129	5245	663	428			Fix.jpg	0	0	Content	14	967
130	5287	669	441			Fix.jpg	0	0	Content	14	967
131	5328	663	437			Fix.jpg	0	0	Content	14	967
132	5370	663	426			Fix.jpg	0	0	Content	14	967
133	5412	667	437			Fix.jpg	0	0	Content	14	967
	5426			ImageEnd	16
134	5458	668	428			No media	0	0	Content	14	967
135	5500	674	429			No media	0	0	Content	14	967
136	5542	679	434			No media	0	0	Content	14	967
137	5584	676	426			No media	0	0	Content	14	967
138	5626	667	433			No media	0	0	Content	14	967
139	5667	676	434			No media	0	0	Content	14	967
140	5709	667	438			No media	0	0	Content	14	967
141	5750	678	437			No media	0	0	Content	14	967
142	5793	684	441			No media	0	0	Content	14	967
143	5835	684	435			No media	0	0	Content	14	967
144	5877	689	428			No media	0	0	Content	14	967
145	5919	678	427			No media	0	0	Content	14	967
146	5961	679	433			No media	0	0	Content	14	967
147	6002	683	426			No media	0	0	Content	14	967
148	6045	681	438			No media	0	0	Content	14	967
149	6087	681	446			No media	0	0	Content	14	967
150	6129	0	0			No media	0	0	Content
151	6170	0	0			No media	0	0	Content
152	6207	0	0			No media	0	0	Content
153	6254	0	0			No media	0	0	Content
154	6305	205	791			No media	0	0	Content	15	209
155	6360	635	536			No media	0	0	Content	15	209
156	6387	635	536			No media	0	0	Content	15	209
157	6432	640	408			No media	0	0	Content	15	209
158	6472	648	403			No media	0	0	Content	15	209
159	6514	651	403			No media	0	0	Content	16	711
160	6556	670	251			No media	0	0	Content	16	711
161	6600	680	154			No media	0	0	Content	16	711
162	6640	686	149			No media	0	0	Content	16	711
163	6683	686	171			No media	0	0	Content	16	711
164	6765	730	20			No media	0	0	Content	16	711
165	6817	727	26			No media	0	0	Content	16	711
166	6950	720	18			No media	0	0	Content	16	711
167	7005	715	32			No media	0	0	Content	16	711
168	7172	724	38			No media	0	0	Content	16	711
169	7224	484	457			No media	0	0	Content	17	409
	7321			ImageStart	8
170	7363	492	446			79_115_ha_an.jpg	0	295	AOI_52	17	409
171	7413	498	448			79_115_ha_an.jpg	0	295	AOI_52	17	409
172	7479	159	814			79_115_ha_an.jpg	0	295	AOI_52	17	409
173	7519	166	819			79_115_ha_an.jpg	0	295	AOI_52	17	409
174	7588	363	627			79_115_ha_an.jpg	0	295	AOI_52	17	409
175	7633	558	360			79_115_ha_an.jpg	0	295	AOI_52	18	410
176	7669	542	385			79_115_ha_an.jpg	0	295	AOI_52	18	410
177	7710	552	385			79_115_ha_an.jpg	0	295	AOI_52	18	410
178	7752	554	385			79_115_ha_an.jpg	0	295	AOI_52	18	410
179	7794	509	410			79_115_ha_an.jpg	0	295	AOI_52	18	410
180	7835	514	414			79_115_ha_an.jpg	0	295	AOI_52	18	410
181	7877	506	414			79_115_ha_an.jpg	0	295	AOI_52	18	410
182	7918	512	424			79_115_ha_an.jpg	0	295	AOI_52	18	410
183	7960	513	407			79_115_ha_an.jpg	0	295	AOI_52	18	410
184	8001	513	428			79_115_ha_an.jpg	0	295	AOI_52	18	410
185	8043	916	414			79_115_ha_an.jpg	0	296	AOI_49	19	247
186	8084	924	420			79_115_ha_an.jpg	0	296	AOI_49	19	247
187	8126	931	404			79_115_ha_an.jpg	0	296	AOI_49	19	247
188	8166	922	407			79_115_ha_an.jpg	0	296	AOI_49	19	247
189	8207	921	417			79_115_ha_an.jpg	0	296	AOI_49	19	247
190	8248	924	401			79_115_ha_an.jpg	0	296	AOI_49	19	247
191	8290	911	433			79_115_ha_an.jpg	0	296	AOI_49	20	412
192	8330	913	452			79_115_ha_an.jpg	0	296	AOI_49	20	412
193	8372	911	453			79_115_ha_an.jpg	0	296	AOI_49	20	412
194	8413	910	452			79_115_ha_an.jpg	0	296	AOI_49	20	412
195	8454	907	455			79_115_ha_an.jpg	0	296	AOI_49	20	412
196	8495	909	445			79_115_ha_an.jpg	0	296	AOI_49	20	412
197	8536	914	440			79_115_ha_an.jpg	0	296	AOI_49	20	412
198	8577	922	444			79_115_ha_an.jpg	0	296	AOI_49	20	412
199	8619	913	444			79_115_ha_an.jpg	0	296	AOI_49	20	412
200	8660	915	455			79_115_ha_an.jpg	0	296	AOI_49	20	412
201	8702	900	465			79_115_ha_an.jpg	0	295	AOI_52	21	455
202	8742	505	429			79_115_ha_an.jpg	0	295	AOI_52	21	455
203	8783	507	431			79_115_ha_an.jpg	0	295	AOI_52	21	455
204	8824	507	429			79_115_ha_an.jpg	0	295	AOI_52	21	455
205	8866	509	436			79_115_ha_an.jpg	0	295	AOI_52	21	455
206	8907	513	446			79_115_ha_an.jpg	0	295	AOI_52	21	455
207	8949	504	427			79_115_ha_an.jpg	0	295	AOI_52	21	455
208	8990	478	457			79_115_ha_an.jpg	0	295	AOI_52	21	455
209	9033	478	464			79_115_ha_an.jpg	0	295	AOI_52	21	455
210	9074	478	453			79_115_ha_an.jpg	0	295	AOI_52	21	455
211	9116	482	456			79_115_ha_an.jpg	0	295	AOI_52	21	455
212	9157	834	450			79_115_ha_an.jpg	0	296	AOI_49	22	494
213	9199	918	421			79_115_ha_an.jpg	0	296	AOI_49	22	494
214	9240	917	415			79_115_ha_an.jpg	0	296	AOI_49	22	494
215	9280	905	421			79_115_ha_an.jpg	0	296	AOI_49	22	494
216	9319	919	405			79_115_ha_an.jpg	0	296	AOI_49	22	494
217	9362	907	414			79_115_ha_an.jpg	0	296	AOI_49	22	494
218	9403	901	399			79_115_ha_an.jpg	0	296	AOI_49	22	494
219	9445	907	409			79_115_ha_an.jpg	0	296	AOI_49	22	494
220	9486	890	409			79_115_ha_an.jpg	0	296	AOI_49	22	494
221	9529	887	396			79_115_ha_an.jpg	0	296	AOI_49	22	494
222	9570	885	412			79_115_ha_an.jpg	0	296	AOI_49	22	494
223	9612	889	394			79_115_ha_an.jpg	0	296	AOI_49	22	494
224	9651	750	413			79_115_ha_an.jpg	0	295	AOI_52	23	376
225	9695	467	406			79_115_ha_an.jpg	0	295	AOI_52	23	376
226	9736	472	426			79_115_ha_an.jpg	0	295	AOI_52	23	376
227	9778	481	418			79_115_ha_an.jpg	0	295	AOI_52	23	376
228	9818	492	425			79_115_ha_an.jpg	0	295	AOI_52	23	376
229	9861	485	422			79_115_ha_an.jpg	0	295	AOI_52	23	376
230	9903	481	415			79_115_ha_an.jpg	0	295	AOI_52	23	376
231	9945	483	425			79_115_ha_an.jpg	0	295	AOI_52	23	376
232	9986	482	413			79_115_ha_an.jpg	0	295	AOI_52	23	376
233	10028	484	457			79_115_ha_an.jpg	0	295	AOI_52	24	291
234	10068	485	460			79_115_ha_an.jpg	0	295	AOI_52	24	291
235	10111	490	458			79_115_ha_an.jpg	0	295	AOI_52	24	291
236	10151	478	447			79_115_ha_an.jpg	0	295	AOI_52	24	291
237	10194	498	449			79_115_ha_an.jpg	0	295	AOI_52	24	291
238	10236	489	462			79_115_ha_an.jpg	0	295	AOI_52	24	291
239	10278	480	465			79_115_ha_an.jpg	0	295	AOI_52	24	291
	10312			ImageEnd	16
240	10318	511	457			No media	0	0	Content	25	326
	10340			ImageStart	8
241	10360	890	441			Fix.jpg	0	0	Content	25	326
242	10401	871	413			Fix.jpg	0	0	Content	25	326
243	10442	872	429			Fix.jpg	0	0	Content	25	326
244	10482	881	413			Fix.jpg	0	0	Content	25	326
245	10523	863	423			Fix.jpg	0	0	Content	25	326
246	10563	873	406			Fix.jpg	0	0	Content	25	326
247	10604	878	413			Fix.jpg	0	0	Content	25	326
248	10644	712	418			Fix.jpg	0	0	Content	26	492
249	10685	689	408			Fix.jpg	0	0	Content	26	492
250	10726	687	410			Fix.jpg	0	0	Content	26	492
251	10767	688	409			Fix.jpg	0	0	Content	26	492
252	10807	690	419			Fix.jpg	0	0	Content	26	492
	10832			ImageEnd	16
	10849			ImageStart	8
253	10850	697	413			97_144_an_fe.jpg	0	336	AOI_6	26	492
254	10891	682	417			97_144_an_fe.jpg	0	336	AOI_6	26	492
255	10932	675	422			97_144_an_fe.jpg	0	336	AOI_6	26	492
256	10972	687	424			97_144_an_fe.jpg	0	336	AOI_6	26	492
257	11013	682	420			97_144_an_fe.jpg	0	336	AOI_6	26	492
258	11054	682	422			97_144_an_fe.jpg	0	336	AOI_6	26	492
259	11096	682	442			97_144_an_fe.jpg	0	336	AOI_6	26	492
260	11136	689	436			97_144_an_fe.jpg	0	336	AOI_6	27	449
261	11178	863	475			97_144_an_fe.jpg	0	336	AOI_6	27	449
262	11218	863	449			97_144_an_fe.jpg	0	336	AOI_6	27	449
263	11258	877	434			97_144_an_fe.jpg	0	336	AOI_6	27	449
264	11298	865	449			97_144_an_fe.jpg	0	336	AOI_6	27	449
265	11339	864	438			97_144_an_fe.jpg	0	336	AOI_6	27	449
266	11394	834	474			97_144_an_fe.jpg	0	336	AOI_6	27	449
267	11430	888	465			97_144_an_fe.jpg	0	336	AOI_6	27	449
268	11473	884	457			97_144_an_fe.jpg	0	336	AOI_6	27	449
269	11505	887	457			97_144_an_fe.jpg	0	336	AOI_6	27	449
270	11544	892	478			97_144_an_fe.jpg	0	336	AOI_6	27	449
271	11585	606	503			97_144_an_fe.jpg	0	335	AOI_5	28	412
272	11625	491	489			97_144_an_fe.jpg	0	335	AOI_5	28	412
273	11667	497	486			97_144_an_fe.jpg	0	335	AOI_5	28	412
274	11708	483	489			97_144_an_fe.jpg	0	335	AOI_5	28	412
275	11749	502	486			97_144_an_fe.jpg	0	335	AOI_5	28	412
276	11790	465	550			97_144_an_fe.jpg	0	335	AOI_5	28	412
277	11831	450	564			97_144_an_fe.jpg	0	335	AOI_5	28	412
278	11870	450	552			97_144_an_fe.jpg	0	335	AOI_5	28	412
279	11914	461	562			97_144_an_fe.jpg	0	335	AOI_5	28	412
280	11955	470	562			97_144_an_fe.jpg	0	335	AOI_5	28	412
281	11997	920	521			97_144_an_fe.jpg	0	336	AOI_6	29	457
282	12039	911	455			97_144_an_fe.jpg	0	336	AOI_6	29	457
283	12080	910	447			97_144_an_fe.jpg	0	336	AOI_6	29	457
284	12119	902	440			97_144_an_fe.jpg	0	336	AOI_6	29	457
285	12162	894	439			97_144_an_fe.jpg	0	336	AOI_6	29	457
286	12202	935	415			97_144_an_fe.jpg	0	336	AOI_6	29	457
287	12246	953	399			97_144_an_fe.jpg	0	336	AOI_6	29	457
288	12287	942	389			97_144_an_fe.jpg	0	336	AOI_6	29	457
289	12329	950	388			97_144_an_fe.jpg	0	336	AOI_6	29	457
290	12370	946	377			97_144_an_fe.jpg	0	336	AOI_6	29	457
291	12412	940	406			97_144_an_fe.jpg	0	336	AOI_6	29	457
292	12454	921	501			97_144_an_fe.jpg	0	336	AOI_6	30	864
293	12496	918	506			97_144_an_fe.jpg	0	336	AOI_6	30	864
294	12536	915	526			97_144_an_fe.jpg	0	336	AOI_6	30	864
295	12578	904	523			97_144_an_fe.jpg	0	336	AOI_6	30	864
296	12619	908	526			97_144_an_fe.jpg	0	336	AOI_6	30	864
297	12661	906	524			97_144_an_fe.jpg	0	336	AOI_6	30	864
298	12701	902	498			97_144_an_fe.jpg	0	336	AOI_6	30	864
299	12743	898	498			97_144_an_fe.jpg	0	336	AOI_6	30	864
300	12784	891	510			97_144_an_fe.jpg	0	336	AOI_6	30	864
301	12826	910	495			97_144_an_fe.jpg	0	336	AOI_6	30	864
302	12866	905	518			97_144_an_fe.jpg	0	336	AOI_6	30	864
303	12908	893	512			97_144_an_fe.jpg	0	336	AOI_6	30	864
304	12948	908	510			97_144_an_fe.jpg	0	336	AOI_6	30	864
305	12990	893	509			97_144_an_fe.jpg	0	336	AOI_6	30	864
306	13030	908	482			97_144_an_fe.jpg	0	336	AOI_6	30	864
307	13071	893	492			97_144_an_fe.jpg	0	336	AOI_6	30	864
308	13112	883	479			97_144_an_fe.jpg	0	336	AOI_6	30	864
309	13154	894	475			97_144_an_fe.jpg	0	336	AOI_6	30	864
310	13195	896	492			97_144_an_fe.jpg	0	336	AOI_6	30	864
311	13237	890	481			97_144_an_fe.jpg	0	336	AOI_6	30	864
312	13277	889	485			97_144_an_fe.jpg	0	336	AOI_6	30	864
313	13318	917	415			97_144_an_fe.jpg	0	336	AOI_6	31	870
314	13359	927	412			97_144_an_fe.jpg	0	336	AOI_6	31	870
315	13400	910	418			97_144_an_fe.jpg	0	336	AOI_6	31	870
316	13443	913	410			97_144_an_fe.jpg	0	336	AOI_6	31	870
317	13486	921	405			97_144_an_fe.jpg	0	336	AOI_6	31	870
318	13526	927	417			97_144_an_fe.jpg	0	336	AOI_6	31	870
319	13568	940	419			97_144_an_fe.jpg	0	336	AOI_6	31	870
320	13608	937	430			97_144_an_fe.jpg	0	336	AOI_6	31	870
321	13650	935	428			97_144_an_fe.jpg	0	336	AOI_6	31	870
322	13690	941	419			97_144_an_fe.jpg	0	336	AOI_6	31	870
323	13732	928	415			97_144_an_fe.jpg	0	336	AOI_6	31	870
324	13772	924	476			97_144_an_fe.jpg	0	336	AOI_6	31	870
325	13814	915	478			97_144_an_fe.jpg	0	336	AOI_6	31	870
	13838			ImageEnd	16
326	13855	922	465			No media	0	0	Content	31	870
	13866			ImageStart	8
327	13897	930	467			Fix.jpg	0	0	Content	31	870
328	13938	914	481			Fix.jpg	0	0	Content	31	870
329	13979	940	443			Fix.jpg	0	0	Content	31	870
330	14020	932	441			Fix.jpg	0	0	Content	31	870
331	14062	931	437			Fix.jpg	0	0	Content	31	870
332	14105	931	430			Fix.jpg	0	0	Content	31	870
333	14147	928	436			Fix.jpg	0	0	Content	31	870
334	14187	713	435			Fix.jpg	0	0	Content	32	498
335	14229	713	443			Fix.jpg	0	0	Content	32	498
336	14271	711	430			Fix.jpg	0	0	Content	32	498
337	14315	717	440			Fix.jpg	0	0	Content	32	498
338	14356	713	427			Fix.jpg	0	0	Content	32	498
	14381			ImageEnd	16
	14396			ImageStart	8
339	14397	686	435			10_008_neu_an.jpg	0	8	AOI_1	32	498
340	14438	678	438			10_008_neu_an.jpg	0	8	AOI_1	32	498
341	14479	680	436			10_008_neu_an.jpg	0	8	AOI_1	32	498
342	14520	685	447			10_008_neu_an.jpg	0	8	AOI_1	32	498
343	14561	679	455			10_008_neu_an.jpg	0	8	AOI_1	32	498
344	14602	670	459			10_008_neu_an.jpg	0	8	AOI_1	32	498
345	14644	686	458			10_008_neu_an.jpg	0	8	AOI_1	32	498
346	14685	838	486			10_008_neu_an.jpg	0	8	AOI_1	33	450
347	14727	865	490			10_008_neu_an.jpg	0	8	AOI_1	33	450
348	14767	898	470			10_008_neu_an.jpg	0	8	AOI_1	33	450
349	14810	884	458			10_008_neu_an.jpg	0	8	AOI_1	33	450
350	14850	901	464			10_008_neu_an.jpg	0	8	AOI_1	33	450
351	14891	893	462			10_008_neu_an.jpg	0	8	AOI_1	33	450
352	14931	898	477			10_008_neu_an.jpg	0	8	AOI_1	33	450
353	14972	925	526			10_008_neu_an.jpg	0	8	AOI_1	33	450
354	15013	923	517			10_008_neu_an.jpg	0	8	AOI_1	33	450
355	15054	919	534			10_008_neu_an.jpg	0	8	AOI_1	33	450
356	15094	1187	892			10_008_neu_an.jpg	0	8	AOI_1	33	450
357	15135	0	0			10_008_neu_an.jpg	0	9	AOI_3
358	15207	0	0			10_008_neu_an.jpg	0	9	AOI_3
359	15247	0	0			10_008_neu_an.jpg	0	9	AOI_3
360	15289	0	0			10_008_neu_an.jpg	0	9	AOI_3
361	15337	477	630			10_008_neu_an.jpg	0	9	AOI_3	34	291
362	15378	489	633			10_008_neu_an.jpg	0	9	AOI_3	34	291
363	15415	180	418			10_008_neu_an.jpg	0	9	AOI_3	34	291
364	15462	124	335			10_008_neu_an.jpg	0	9	AOI_3	34	291
365	15497	476	399			10_008_neu_an.jpg	0	9	AOI_3	34	291
366	15543	477	398			10_008_neu_an.jpg	0	9	AOI_3	34	291
367	15585	489	392			10_008_neu_an.jpg	0	9	AOI_3	34	291
368	15628	868	411			10_008_neu_an.jpg	0	8	AOI_1	35	344
369	15670	892	354			10_008_neu_an.jpg	0	8	AOI_1	35	344
370	15712	896	342			10_008_neu_an.jpg	0	8	AOI_1	35	344
371	15755	893	312			10_008_neu_an.jpg	0	8	AOI_1	35	344
372	15798	889	321			10_008_neu_an.jpg	0	8	AOI_1	35	344
373	15841	900	303			10_008_neu_an.jpg	0	8	AOI_1	35	344
374	15885	893	308			10_008_neu_an.jpg	0	8	AOI_1	35	344
375	15928	890	305			10_008_neu_an.jpg	0	8	AOI_1	35	344
376	15972	939	380			10_008_neu_an.jpg	0	8	AOI_1	36	256
377	16015	951	402			10_008_neu_an.jpg	0	8	AOI_1	36	256
378	16059	965	401			10_008_neu_an.jpg	0	8	AOI_1	36	256
379	16101	962	398			10_008_neu_an.jpg	0	8	AOI_1	36	256
380	16143	945	417			10_008_neu_an.jpg	0	8	AOI_1	36	256
381	16185	948	415			10_008_neu_an.jpg	0	8	AOI_1	36	256
382	16228	941	433			10_008_neu_an.jpg	0	8	AOI_1	37	433
383	16272	921	464			10_008_neu_an.jpg	0	8	AOI_1	37	433
384	16315	915	476			10_008_neu_an.jpg	0	8	AOI_1	37	433
385	16358	920	478			10_008_neu_an.jpg	0	8	AOI_1	37	433
386	16403	908	500			10_008_neu_an.jpg	0	8	AOI_1	37	433
387	16446	917	483			10_008_neu_an.jpg	0	8	AOI_1	37	433
388	16491	928	399			10_008_neu_an.jpg	0	8	AOI_1	37	433
389	16532	934	381			10_008_neu_an.jpg	0	8	AOI_1	37	433
390	16575	940	362			10_008_neu_an.jpg	0	8	AOI_1	37	433
391	16618	939	367			10_008_neu_an.jpg	0	8	AOI_1	37	433
392	16661	715	368			10_008_neu_an.jpg	0	9	AOI_3	38	257
393	16703	390	355			10_008_neu_an.jpg	0	9	AOI_3	38	257
394	16746	414	340			10_008_neu_an.jpg	0	9	AOI_3	38	257
395	16787	402	351			10_008_neu_an.jpg	0	9	AOI_3	38	257
396	16831	404	340			10_008_neu_an.jpg	0	9	AOI_3	38	257
397	16875	444	297			10_008_neu_an.jpg	0	9	AOI_3	38	257
398	16918	452	293			10_008_neu_an.jpg	0	9	AOI_3	39	338
399	16960	450	281			10_008_neu_an.jpg	0	9	AOI_3	39	338
400	17005	433	294			10_008_neu_an.jpg	0	9	AOI_3	39	338
401	17046	465	302			10_008_neu_an.jpg	0	9	AOI_3	39	338
402	17089	512	316			10_008_neu_an.jpg	0	9	AOI_3	39	338
403	17130	511	299			10_008_neu_an.jpg	0	9	AOI_3	39	338
404	17171	496	299			10_008_neu_an.jpg	0	9	AOI_3	39	338
405	17212	497	317			10_008_neu_an.jpg	0	9	AOI_3	39	338
406	17256	467	435			10_008_neu_an.jpg	0	9	AOI_3	40	426
407	17297	454	461			10_008_neu_an.jpg	0	9	AOI_3	40	426
408	17340	453	473			10_008_neu_an.jpg	0	9	AOI_3	40	426
409	17382	454	462			10_008_neu_an.jpg	0	9	AOI_3	40	426
	17408			ImageEnd	16
	17424			ImageStart	8
410	17426	461	467			Fix.jpg	0	0	Content	40	426
411	17467	459	476			Fix.jpg	0	0	Content	40	426
412	17509	456	457			Fix.jpg	0	0	Content	40	426
413	17551	445	466			Fix.jpg	0	0	Content	40	426
414	17593	464	464			Fix.jpg	0	0	Content	40	426
415	17638	463	477			Fix.jpg	0	0	Content	40	426
416	17682	498	454			Fix.jpg	0	0	Content	41	1338
417	17722	667	426			Fix.jpg	0	0	Content	41	1338
418	17764	671	412			Fix.jpg	0	0	Content	41	1338
419	17820	673	418			Fix.jpg	0	0	Content	41	1338
420	17856	686	413			Fix.jpg	0	0	Content	41	1338
421	17893	673	419			Fix.jpg	0	0	Content	41	1338
	17925			ImageEnd	16
422	17935	671	414			No media	0	0	Content	41	1338
423	17977	669	419			No media	0	0	Content	41	1338
424	18019	674	417			No media	0	0	Content	41	1338
425	18060	671	415			No media	0	0	Content	41	1338
426	18102	673	412			No media	0	0	Content	41	1338
427	18143	676	414			No media	0	0	Content	41	1338
428	18186	680	410			No media	0	0	Content	41	1338
429	18227	681	410			No media	0	0	Content	41	1338
430	18269	691	411			No media	0	0	Content	41	1338
431	18310	693	419			No media	0	0	Content	41	1338
432	18353	677	401			No media	0	0	Content	41	1338
433	18393	684	408			No media	0	0	Content	41	1338
434	18434	685	411			No media	0	0	Content	41	1338
435	18479	687	406			No media	0	0	Content	41	1338
436	18520	679	412			No media	0	0	Content	41	1338
437	18560	710	409			No media	0	0	Content	41	1338
438	18602	702	399			No media	0	0	Content	41	1338
439	18644	700	395			No media	0	0	Content	41	1338
440	18686	699	409			No media	0	0	Content	41	1338
441	18727	710	397			No media	0	0	Content	41	1338
442	18770	710	389			No media	0	0	Content	41	1338
443	18811	703	411			No media	0	0	Content	41	1338
444	18851	707	405			No media	0	0	Content	41	1338
445	18894	676	271			No media	0	0	Content	41	1338
446	18937	680	224			No media	0	0	Content	41	1338
447	18977	687	222			No media	0	0	Content	41	1338
448	19020	687	215			No media	0	0	Content	42	421
449	19061	702	89			No media	0	0	Content	42	421
450	19104	713	23			No media	0	0	Content	42	421
451	19143	721	17			No media	0	0	Content	42	421
452	19185	720	12			No media	0	0	Content	42	421
453	19228	724	8			No media	0	0	Content	42	421
454	19271	713	14			No media	0	0	Content	42	421
455	19313	714	10			No media	0	0	Content	42	421
456	19354	713	14			No media	0	0	Content	42	421
457	19397	722	31			No media	0	0	Content	42	421
458	19441	709	22			No media	0	0	Content	43	299
459	19482	649	460			No media	0	0	Content	43	299
460	19529	615	466			No media	0	0	Content	43	299
461	19571	621	467			No media	0	0	Content	43	299
462	19613	630	472			No media	0	0	Content	43	299
463	19656	623	462			No media	0	0	Content	43	299
464	19698	633	469			No media	0	0	Content	43	299
465	19740	648	416			No media	0	0	Content	44	467
466	19783	653	407			No media	0	0	Content	44	467
467	19825	634	429			No media	0	0	Content	44	467
468	19869	641	415			No media	0	0	Content	44	467
	19901			ImageStart	8
469	19914	636	431			63_114_an_neu.jpg	0	261	AOI_45	44	467
470	19952	646	414			63_114_an_neu.jpg	0	261	AOI_45	44	467
471	19993	655	422			63_114_an_neu.jpg	0	261	AOI_45	44	467
472	20037	647	426			63_114_an_neu.jpg	0	261	AOI_45	44	467
473	20080	643	426			63_114_an_neu.jpg	0	261	AOI_45	44	467
474	20122	649	408			63_114_an_neu.jpg	0	261	AOI_45	44	467
475	20164	646	416			63_114_an_neu.jpg	0	261	AOI_45	44	467
476	20207	760	386			63_114_an_neu.jpg	0	262	AOI_47	45	330
477	20249	893	358			63_114_an_neu.jpg	0	262	AOI_47	45	330
478	20291	886	364			63_114_an_neu.jpg	0	262	AOI_47	45	330
479	20331	893	360			63_114_an_neu.jpg	0	262	AOI_47	45	330
480	20373	895	370			63_114_an_neu.jpg	0	262	AOI_47	45	330
481	20413	892	374			63_114_an_neu.jpg	0	262	AOI_47	45	330
482	20454	885	364			63_114_an_neu.jpg	0	262	AOI_47	45	330
483	20494	893	368			63_114_an_neu.jpg	0	262	AOI_47	45	330
484	20537	914	423			63_114_an_neu.jpg	0	262	AOI_47	46	328
485	20578	921	432			63_114_an_neu.jpg	0	262	AOI_47	46	328
486	20618	922	442			63_114_an_neu.jpg	0	262	AOI_47	46	328
487	20658	915	423			63_114_an_neu.jpg	0	262	AOI_47	46	328
488	20699	914	440			63_114_an_neu.jpg	0	262	AOI_47	46	328
489	20740	911	438			63_114_an_neu.jpg	0	262	AOI_47	46	328
490	20783	910	448			63_114_an_neu.jpg	0	262	AOI_47	46	328
491	20822	906	429			63_114_an_neu.jpg	0	262	AOI_47	46	328
492	20864	541	441			63_114_an_neu.jpg	0	261	AOI_45	47	544
493	20905	495	433			63_114_an_neu.jpg	0	261	AOI_45	47	544
494	20948	506	429			63_114_an_neu.jpg	0	261	AOI_45	47	544
495	20989	507	435			63_114_an_neu.jpg	0	261	AOI_45	47	544
496	21031	499	454			63_114_an_neu.jpg	0	261	AOI_45	47	544
497	21072	479	497			63_114_an_neu.jpg	0	261	AOI_45	47	544
498	21115	464	502			63_114_an_neu.jpg	0	261	AOI_45	47	544
499	21157	468	512			63_114_an_neu.jpg	0	261	AOI_45	47	544
500	21200	471	510			63_114_an_neu.jpg	0	261	AOI_45	47	544
501	21241	477	509			63_114_an_neu.jpg	0	261	AOI_45	47	544
502	21284	459	507			63_114_an_neu.jpg	0	261	AOI_45	47	544
503	21325	476	520			63_114_an_neu.jpg	0	261	AOI_45	47	544
504	21368	455	512			63_114_an_neu.jpg	0	261	AOI_45	47	544
505	21409	468	519			63_114_an_neu.jpg	0	262	AOI_47	48	498
506	21451	911	477			63_114_an_neu.jpg	0	262	AOI_47	48	498
507	21492	904	452			63_114_an_neu.jpg	0	262	AOI_47	48	498
508	21534	906	444			63_114_an_neu.jpg	0	262	AOI_47	48	498
509	21572	897	431			63_114_an_neu.jpg	0	262	AOI_47	48	498
510	21614	891	444			63_114_an_neu.jpg	0	262	AOI_47	48	498
511	21656	901	433			63_114_an_neu.jpg	0	262	AOI_47	48	498
512	21698	926	473			63_114_an_neu.jpg	0	262	AOI_47	48	498
513	21738	927	470			63_114_an_neu.jpg	0	262	AOI_47	48	498
514	21781	923	476			63_114_an_neu.jpg	0	262	AOI_47	48	498
515	21823	928	473			63_114_an_neu.jpg	0	262	AOI_47	48	498
516	21866	916	476			63_114_an_neu.jpg	0	262	AOI_47	48	498
517	21907	907	443			63_114_an_neu.jpg	0	262	AOI_47	49	332
518	21950	900	437			63_114_an_neu.jpg	0	262	AOI_47	49	332
519	21990	901	428			63_114_an_neu.jpg	0	262	AOI_47	49	332
520	22032	903	435			63_114_an_neu.jpg	0	262	AOI_47	49	332
521	22073	903	437			63_114_an_neu.jpg	0	262	AOI_47	49	332
522	22115	908	433			63_114_an_neu.jpg	0	262	AOI_47	49	332
523	22156	900	435			63_114_an_neu.jpg	0	262	AOI_47	49	332
524	22198	898	434			63_114_an_neu.jpg	0	262	AOI_47	49	332
525	22239	894	392			63_114_an_neu.jpg	0	262	AOI_47	50	414
526	22281	889	360			63_114_an_neu.jpg	0	262	AOI_47	50	414
527	22322	875	352			63_114_an_neu.jpg	0	262	AOI_47	50	414
528	22364	877	362			63_114_an_neu.jpg	0	262	AOI_47	50	414
529	22404	881	350			63_114_an_neu.jpg	0	262	AOI_47	50	414
530	22446	886	359			63_114_an_neu.jpg	0	262	AOI_47	50	414
531	22487	885	349			63_114_an_neu.jpg	0	262	AOI_47	50	414
532	22528	885	355			63_114_an_neu.jpg	0	262	AOI_47	50	414
533	22568	878	338			63_114_an_neu.jpg	0	262	AOI_47	50	414
534	22612	880	342			63_114_an_neu.jpg	0	262	AOI_47	50	414
535	22653	869	351			63_114_an_neu.jpg	0	261	AOI_45	51	327
536	22694	480	375			63_114_an_neu.jpg	0	261	AOI_45	51	327
537	22735	483	363			63_114_an_neu.jpg	0	261	AOI_45	51	327
538	22776	475	361			63_114_an_neu.jpg	0	261	AOI_45	51	327
539	22817	491	361			63_114_an_neu.jpg	0	261	AOI_45	51	327
540	22858	484	363			63_114_an_neu.jpg	0	261	AOI_45	51	327
	22885			ImageEnd	16
541	22898	475	362			No media	0	0	Content	51	327
	22932			ImageStart	8
542	22940	484	372			Fix.jpg	0	0	Content	51	327
543	22980	469	498			Fix.jpg	0	0	Content	52	244
544	23021	472	493			Fix.jpg	0	0	Content	52	244
545	23062	474	505			Fix.jpg	0	0	Content	52	244
546	23103	466	501			Fix.jpg	0	0	Content	52	244
547	23143	471	509			Fix.jpg	0	0	Content	52	244
548	23184	457	522			Fix.jpg	0	0	Content	52	244
549	23224	663	438			Fix.jpg	0	0	Content	53	405
550	23266	655	417			Fix.jpg	0	0	Content	53	405
551	23305	662	411			Fix.jpg	0	0	Content	53	405
552	23346	657	404			Fix.jpg	0	0	Content	53	405
553	23386	669	389			Fix.jpg	0	0	Content	53	405
554	23427	658	391			Fix.jpg	0	0	Content	53	405
	23429			ImageEnd	16
	23461			ImageStart	8
555	23467	663	396			167_175_neu_fe.jpg	0	155	AOI_31	53	405
556	23508	653	386			167_175_neu_fe.jpg	0	155	AOI_31	53	405
557	23548	655	396			167_175_neu_fe.jpg	0	155	AOI_31	53	405
558	23588	669	438			167_175_neu_fe.jpg	0	155	AOI_31	53	405
559	23629	0	0			167_175_neu_fe.jpg	0	155	AOI_31
560	23670	0	0			167_175_neu_fe.jpg	0	155	AOI_31
561	23715	0	0			167_175_neu_fe.jpg	0	155	AOI_31
562	23765	789	748			167_175_neu_fe.jpg	0	155	AOI_31	54	212
563	23837	591	592			167_175_neu_fe.jpg	0	155	AOI_31	54	212
564	23875	0	0			167_175_neu_fe.jpg	0	155	AOI_31	54	212
565	23912	439	541			167_175_neu_fe.jpg	0	155	AOI_31	54	212
566	23939	439	541			167_175_neu_fe.jpg	0	155	AOI_31	54	212
567	23978	0	0			167_175_neu_fe.jpg	0	155	AOI_31
568	24016	0	0			167_175_neu_fe.jpg	0	155	AOI_31
569	24065	0	0			167_175_neu_fe.jpg	0	155	AOI_31
570	24111	0	0			167_175_neu_fe.jpg	0	155	AOI_31
571	24163	0	0			167_175_neu_fe.jpg	0	155	AOI_31
572	24215	0	0			167_175_neu_fe.jpg	0	155	AOI_31
573	24276	0	0			167_175_neu_fe.jpg	0	155	AOI_31
574	24337	0	0			167_175_neu_fe.jpg	0	155	AOI_31
575	24389	0	0			167_175_neu_fe.jpg	0	155	AOI_31
576	24422	0	0			167_175_neu_fe.jpg	0	155	AOI_31
577	24461	856	516			167_175_neu_fe.jpg	0	156	AOI_30	55	248
578	24498	859	515			167_175_neu_fe.jpg	0	156	AOI_30	55	248
579	24540	876	494			167_175_neu_fe.jpg	0	156	AOI_30	55	248
580	24576	865	483			167_175_neu_fe.jpg	0	156	AOI_30	55	248
581	24627	861	513			167_175_neu_fe.jpg	0	156	AOI_30	55	248
582	24672	861	513			167_175_neu_fe.jpg	0	156	AOI_30	55	248
583	24709	882	538			167_175_neu_fe.jpg	0	156	AOI_30	56	304
584	24751	900	520			167_175_neu_fe.jpg	0	156	AOI_30	56	304
585	24793	903	519			167_175_neu_fe.jpg	0	156	AOI_30	56	304
586	24844	881	572			167_175_neu_fe.jpg	0	156	AOI_30	56	304
587	24881	881	572			167_175_neu_fe.jpg	0	156	AOI_30	56	304
588	24921	896	546			167_175_neu_fe.jpg	0	156	AOI_30	56	304
589	24962	888	553			167_175_neu_fe.jpg	0	156	AOI_30	56	304
590	25013	543	522			167_175_neu_fe.jpg	0	155	AOI_31	57	241
591	25050	543	522			167_175_neu_fe.jpg	0	155	AOI_31	57	241
592	25086	179	321			167_175_neu_fe.jpg	0	155	AOI_31	57	241
593	25132	468	445			167_175_neu_fe.jpg	0	155	AOI_31	57	241
594	25176	485	426			167_175_neu_fe.jpg	0	155	AOI_31	57	241
595	25220	485	427			167_175_neu_fe.jpg	0	155	AOI_31	57	241
596	25253	858	730			167_175_neu_fe.jpg	0	0	Content	58	246
597	25295	968	788			167_175_neu_fe.jpg	0	0	Content	58	246
598	25336	956	797			167_175_neu_fe.jpg	0	0	Content	58	246
599	25378	951	788			167_175_neu_fe.jpg	0	0	Content	58	246
600	25418	964	790			167_175_neu_fe.jpg	0	0	Content	58	246
601	25460	955	792			167_175_neu_fe.jpg	0	0	Content	58	246
602	25500	730	577			167_175_neu_fe.jpg	0	155	AOI_31	59	747
603	25542	655	408			167_175_neu_fe.jpg	0	155	AOI_31	59	747
604	25580	659	390			167_175_neu_fe.jpg	0	155	AOI_31	59	747
605	25621	665	383			167_175_neu_fe.jpg	0	155	AOI_31	59	747
606	25663	673	389			167_175_neu_fe.jpg	0	155	AOI_31	59	747
607	25706	504	394			167_175_neu_fe.jpg	0	155	AOI_31	59	747
608	25745	503	398			167_175_neu_fe.jpg	0	155	AOI_31	59	747
609	25788	501	402			167_175_neu_fe.jpg	0	155	AOI_31	59	747
610	25831	507	395			167_175_neu_fe.jpg	0	155	AOI_31	59	747
611	25874	501	403			167_175_neu_fe.jpg	0	155	AOI_31	59	747
612	25913	502	394			167_175_neu_fe.jpg	0	155	AOI_31	59	747
613	25955	498	398			167_175_neu_fe.jpg	0	155	AOI_31	59	747
614	25996	505	391			167_175_neu_fe.jpg	0	155	AOI_31	59	747
615	26039	500	398			167_175_neu_fe.jpg	0	155	AOI_31	59	747
616	26080	559	370			167_175_neu_fe.jpg	0	155	AOI_31	59	747
617	26123	582	356			167_175_neu_fe.jpg	0	155	AOI_31	59	747
618	26164	578	355			167_175_neu_fe.jpg	0	155	AOI_31	59	747
619	26206	582	359			167_175_neu_fe.jpg	0	155	AOI_31	59	747
620	26246	582	347			167_175_neu_fe.jpg	0	156	AOI_30	60	506
621	26289	838	344			167_175_neu_fe.jpg	0	156	AOI_30	60	506
622	26331	892	338			167_175_neu_fe.jpg	0	156	AOI_30	60	506
623	26373	912	318			167_175_neu_fe.jpg	0	156	AOI_30	60	506
624	26412	917	316			167_175_neu_fe.jpg	0	156	AOI_30	60	506
	26455			ImageEnd	16
625	26455	905	316			No media	0	0	Content	60	506
	26470			ImageStart	8
626	26498	901	305			Fix.jpg	0	0	Content	60	506
627	26542	916	305			Fix.jpg	0	0	Content	60	506
628	26583	906	319			Fix.jpg	0	0	Content	60	506
629	26627	945	376			Fix.jpg	0	0	Content	60	506
630	26668	947	376			Fix.jpg	0	0	Content	60	506
631	26711	952	365			Fix.jpg	0	0	Content	60	506
632	26753	790	380			Fix.jpg	0	0	Content	61	593
633	26798	695	366			Fix.jpg	0	0	Content	61	593
634	26840	696	365			Fix.jpg	0	0	Content	61	593
635	26882	695	361			Fix.jpg	0	0	Content	61	593
636	26923	712	371			Fix.jpg	0	0	Content	61	593
637	26967	711	364			Fix.jpg	0	0	Content	61	593
	26986			ImageEnd	16
638	27009	698	380			No media	0	0	Content	61	593
639	27052	708	365			No media	0	0	Content	61	593
	27058			ImageStart	8
640	27094	689	371			61_114_an_fe.jpg	0	258	AOI_46	61	593
641	27137	685	384			61_114_an_fe.jpg	0	258	AOI_46	61	593
642	27178	676	388			61_114_an_fe.jpg	0	258	AOI_46	61	593
643	27221	682	386			61_114_an_fe.jpg	0	258	AOI_46	61	593
644	27262	680	398			61_114_an_fe.jpg	0	258	AOI_46	61	593
645	27305	675	387			61_114_an_fe.jpg	0	258	AOI_46	61	593
646	27346	685	388			61_114_an_fe.jpg	0	257	AOI_45	62	485
647	27387	663	389			61_114_an_fe.jpg	0	257	AOI_45	62	485
648	27430	447	397			61_114_an_fe.jpg	0	257	AOI_45	62	485
649	27472	458	411			61_114_an_fe.jpg	0	257	AOI_45	62	485
650	27513	457	406			61_114_an_fe.jpg	0	257	AOI_45	62	485
651	27558	461	412			61_114_an_fe.jpg	0	257	AOI_45	62	485
652	27831	0	0			61_114_an_fe.jpg	0	257	AOI_45
653	27894	0	0			61_114_an_fe.jpg	0	257	AOI_45
654	28047	438	508			61_114_an_fe.jpg	0	257	AOI_45	63	478
655	28104	381	481			61_114_an_fe.jpg	0	257	AOI_45	63	478
656	28136	381	481			61_114_an_fe.jpg	0	257	AOI_45	63	478
657	28186	391	486			61_114_an_fe.jpg	0	257	AOI_45	63	478
658	28228	380	478			61_114_an_fe.jpg	0	257	AOI_45	63	478
659	28269	364	480			61_114_an_fe.jpg	0	257	AOI_45	63	478
660	28312	402	523			61_114_an_fe.jpg	0	257	AOI_45	63	478
661	28357	451	547			61_114_an_fe.jpg	0	257	AOI_45	63	478
662	28401	452	545			61_114_an_fe.jpg	0	257	AOI_45	63	478
663	28444	302	526			61_114_an_fe.jpg	0	257	AOI_45	63	478
664	28487	600	490			61_114_an_fe.jpg	0	257	AOI_45	63	478
665	28525	0	0			61_114_an_fe.jpg	0	258	AOI_46	64	829
666	28564	859	520			61_114_an_fe.jpg	0	258	AOI_46	64	829
667	28602	878	487			61_114_an_fe.jpg	0	258	AOI_46	64	829
668	28646	0	0			61_114_an_fe.jpg	0	258	AOI_46	64	829
669	28685	858	479			61_114_an_fe.jpg	0	258	AOI_46	64	829
670	28729	858	479			61_114_an_fe.jpg	0	258	AOI_46	64	829
671	28770	864	476			61_114_an_fe.jpg	0	258	AOI_46	64	829
672	28806	863	504			61_114_an_fe.jpg	0	258	AOI_46	64	829
673	28850	861	482			61_114_an_fe.jpg	0	258	AOI_46	64	829
674	28896	861	482			61_114_an_fe.jpg	0	258	AOI_46	64	829
675	28928	892	499			61_114_an_fe.jpg	0	258	AOI_46	64	829
676	28967	880	499			61_114_an_fe.jpg	0	258	AOI_46	64	829
677	29022	874	516			61_114_an_fe.jpg	0	258	AOI_46	64	829
678	29059	874	516			61_114_an_fe.jpg	0	258	AOI_46	64	829
679	29101	864	507			61_114_an_fe.jpg	0	258	AOI_46	64	829
680	29144	878	497			61_114_an_fe.jpg	0	258	AOI_46	64	829
681	29185	890	483			61_114_an_fe.jpg	0	258	AOI_46	64	829
682	29235	874	512			61_114_an_fe.jpg	0	258	AOI_46	64	829
683	29273	874	512			61_114_an_fe.jpg	0	258	AOI_46	64	829
684	29313	881	487			61_114_an_fe.jpg	0	258	AOI_46	64	829
685	29354	879	421			61_114_an_fe.jpg	0	258	AOI_46	65	379
686	29403	883	399			61_114_an_fe.jpg	0	258	AOI_46	65	379
687	29440	886	382			61_114_an_fe.jpg	0	258	AOI_46	65	379
688	29483	896	370			61_114_an_fe.jpg	0	258	AOI_46	65	379
689	29527	903	358			61_114_an_fe.jpg	0	258	AOI_46	65	379
690	29576	907	361			61_114_an_fe.jpg	0	258	AOI_46	65	379
691	29611	846	360			61_114_an_fe.jpg	0	258	AOI_46	65	379
692	29654	850	361			61_114_an_fe.jpg	0	258	AOI_46	65	379
693	29691	850	361			61_114_an_fe.jpg	0	258	AOI_46	65	379
694	29733	0	0			61_114_an_fe.jpg	0	257	AOI_45
695	29776	0	0			61_114_an_fe.jpg	0	257	AOI_45
696	29813	0	0			61_114_an_fe.jpg	0	257	AOI_45
697	29849	833	358			61_114_an_fe.jpg	0	258	AOI_46	66	328
698	29906	837	386			61_114_an_fe.jpg	0	258	AOI_46	66	328
699	29959	839	365			61_114_an_fe.jpg	0	258	AOI_46	66	328
700	30008	838	363			61_114_an_fe.jpg	0	258	AOI_46	66	328
	30045			ImageEnd	16
701	30052	838	363			No media	0	0	Content	66	328
	30087			ImageStart	8
702	30088	916	388			Fix.jpg	0	0	Content	66	328
703	30134	911	374			Fix.jpg	0	0	Content	66	328
704	30177	914	389			Fix.jpg	0	0	Content	67	248
705	30216	914	389			Fix.jpg	0	0	Content	67	248
706	30260	912	477			Fix.jpg	0	0	Content	67	248
707	30303	882	478			Fix.jpg	0	0	Content	67	248
708	30345	900	485			Fix.jpg	0	0	Content	67	248
709	30385	897	487			Fix.jpg	0	0	Content	67	248
710	30425	727	423			Fix.jpg	0	0	Content	68	538
711	30465	705	402			Fix.jpg	0	0	Content	68	538
712	30505	696	392			Fix.jpg	0	0	Content	68	538
713	30545	691	386			Fix.jpg	0	0	Content	68	538
	30558			ImageEnd	16
714	30585	680	424			No media	0	0	Content	68	538
715	30625	680	424			No media	0	0	Content	68	538
716	30670	684	406			No media	0	0	Content	68	538
	30671			ImageStart	8
717	30713	661	395			130_162_neu_an.jpg	0	76	AOI_15	68	538
718	30762	667	432			130_162_neu_an.jpg	0	76	AOI_15	68	538
719	30795	667	432			130_162_neu_an.jpg	0	76	AOI_15	68	538
720	30838	658	424			130_162_neu_an.jpg	0	76	AOI_15	68	538
721	30881	661	421			130_162_neu_an.jpg	0	76	AOI_15	68	538
722	30927	664	415			130_162_neu_an.jpg	0	76	AOI_15	68	538
723	30963	827	462			130_162_neu_an.jpg	0	75	AOI_13	69	290
724	31001	863	443			130_162_neu_an.jpg	0	75	AOI_13	69	290
725	31036	863	443			130_162_neu_an.jpg	0	75	AOI_13	69	290
726	31080	867	458			130_162_neu_an.jpg	0	75	AOI_13	69	290
727	31123	851	471			130_162_neu_an.jpg	0	75	AOI_13	69	290
728	31168	851	471			130_162_neu_an.jpg	0	75	AOI_13	69	290
729	31209	845	455			130_162_neu_an.jpg	0	75	AOI_13	69	290
730	31253	874	492			130_162_neu_an.jpg	0	75	AOI_13	70	414
731	31299	868	483			130_162_neu_an.jpg	0	75	AOI_13	70	414
732	31335	855	519			130_162_neu_an.jpg	0	75	AOI_13	70	414
733	31377	862	496			130_162_neu_an.jpg	0	75	AOI_13	70	414
734	31422	868	500			130_162_neu_an.jpg	0	75	AOI_13	70	414
735	31463	869	511			130_162_neu_an.jpg	0	75	AOI_13	70	414
736	31502	863	504			130_162_neu_an.jpg	0	75	AOI_13	70	414
737	31544	870	497			130_162_neu_an.jpg	0	75	AOI_13	70	414
738	31591	852	498			130_162_neu_an.jpg	0	75	AOI_13	70	414
739	31630	852	498			130_162_neu_an.jpg	0	75	AOI_13	70	414
740	31667	452	438			130_162_neu_an.jpg	0	76	AOI_15	71	462
741	31705	465	437			130_162_neu_an.jpg	0	76	AOI_15	71	462
742	31748	475	424			130_162_neu_an.jpg	0	76	AOI_15	71	462
743	31792	458	430			130_162_neu_an.jpg	0	76	AOI_15	71	462
744	31836	427	433			130_162_neu_an.jpg	0	76	AOI_15	71	462
745	31879	432	433			130_162_neu_an.jpg	0	76	AOI_15	71	462
746	31919	430	445			130_162_neu_an.jpg	0	76	AOI_15	71	462
747	31961	430	440			130_162_neu_an.jpg	0	76	AOI_15	71	462
748	32005	426	443			130_162_neu_an.jpg	0	76	AOI_15	71	462
749	32044	429	439			130_162_neu_an.jpg	0	76	AOI_15	71	462
750	32087	442	423			130_162_neu_an.jpg	0	76	AOI_15	71	462
751	32128	430	396			130_162_neu_an.jpg	0	76	AOI_15	72	643
752	32202	456	394			130_162_neu_an.jpg	0	76	AOI_15	72	643
753	32283	436	402			130_162_neu_an.jpg	0	76	AOI_15	72	643
754	32358	443	361			130_162_neu_an.jpg	0	76	AOI_15	72	643
755	32427	438	376			130_162_neu_an.jpg	0	76	AOI_15	72	643
756	32505	416	335			130_162_neu_an.jpg	0	76	AOI_15	72	643
757	32556	403	374			130_162_neu_an.jpg	0	76	AOI_15	72	643
758	32641	424	345			130_162_neu_an.jpg	0	76	AOI_15	72	643
759	32691	402	385			130_162_neu_an.jpg	0	76	AOI_15	72	643
760	32772	460	456			130_162_neu_an.jpg	0	76	AOI_15	73	694
761	32823	447	492			130_162_neu_an.jpg	0	76	AOI_15	73	694
762	32911	447	493			130_162_neu_an.jpg	0	76	AOI_15	73	694
763	32961	441	493			130_162_neu_an.jpg	0	76	AOI_15	73	694
764	33054	458	485			130_162_neu_an.jpg	0	76	AOI_15	73	694
765	33108	452	497			130_162_neu_an.jpg	0	76	AOI_15	73	694
766	33195	472	468			130_162_neu_an.jpg	0	76	AOI_15	73	694
767	33247	449	484			130_162_neu_an.jpg	0	76	AOI_15	73	694
768	33327	471	353			130_162_neu_an.jpg	0	76	AOI_15	73	694
769	33379	456	370			130_162_neu_an.jpg	0	76	AOI_15	73	694
770	33466	465	397			130_162_neu_an.jpg	0	75	AOI_13	74	506
771	33518	886	476			130_162_neu_an.jpg	0	75	AOI_13	74	506
772	33561	862	487			130_162_neu_an.jpg	0	75	AOI_13	74	506
773	33605	862	487			130_162_neu_an.jpg	0	75	AOI_13	74	506
774	33640	863	475			130_162_neu_an.jpg	0	75	AOI_13	74	506
	33663			ImageEnd	16
775	33679	863	480			No media	0	0	Content	74	506
	33683			ImageStart	8
776	33722	865	488			Fix.jpg	0	0	Content	74	506
777	33765	869	499			Fix.jpg	0	0	Content	74	506
778	33805	877	511			Fix.jpg	0	0	Content	74	506
779	33848	880	520			Fix.jpg	0	0	Content	74	506
780	33897	872	528			Fix.jpg	0	0	Content	74	506
781	33934	886	522			Fix.jpg	0	0	Content	74	506
782	33972	753	481			Fix.jpg	0	0	Content	75	579
783	34016	689	440			Fix.jpg	0	0	Content	75	579
784	34060	687	430			Fix.jpg	0	0	Content	75	579
785	34110	692	423			Fix.jpg	0	0	Content	75	579
786	34142	692	423			Fix.jpg	0	0	Content	75	579
787	34184	706	408			Fix.jpg	0	0	Content	75	579
	34192			ImageEnd	16
	34222			ImageStart	8
788	34226	686	410			33_069_ha_neu.jpg	0	196	AOI_35	75	579
789	34263	686	410			33_069_ha_neu.jpg	0	196	AOI_35	75	579
790	34308	645	408			33_069_ha_neu.jpg	0	196	AOI_35	75	579
791	34350	647	417			33_069_ha_neu.jpg	0	196	AOI_35	75	579
792	34390	647	413			33_069_ha_neu.jpg	0	196	AOI_35	75	579
793	34430	643	424			33_069_ha_neu.jpg	0	196	AOI_35	75	579
794	34470	650	444			33_069_ha_neu.jpg	0	196	AOI_35	75	579
795	34510	649	443			33_069_ha_neu.jpg	0	196	AOI_35	75	579
796	34551	482	457			33_069_ha_neu.jpg	0	195	AOI_36	76	251
797	34592	430	430			33_069_ha_neu.jpg	0	195	AOI_36	76	251
798	34635	431	428			33_069_ha_neu.jpg	0	195	AOI_36	76	251
799	34676	430	419			33_069_ha_neu.jpg	0	195	AOI_36	76	251
800	34718	430	432			33_069_ha_neu.jpg	0	195	AOI_36	76	251
801	34760	433	433			33_069_ha_neu.jpg	0	195	AOI_36	76	251
802	34802	445	496			33_069_ha_neu.jpg	0	195	AOI_36	77	589
803	34844	454	488			33_069_ha_neu.jpg	0	195	AOI_36	77	589
804	34886	445	486			33_069_ha_neu.jpg	0	195	AOI_36	77	589
805	34927	433	490			33_069_ha_neu.jpg	0	195	AOI_36	77	589
806	34969	438	505			33_069_ha_neu.jpg	0	195	AOI_36	77	589
807	35010	440	510			33_069_ha_neu.jpg	0	195	AOI_36	77	589
808	35053	438	510			33_069_ha_neu.jpg	0	195	AOI_36	77	589
809	35094	443	517			33_069_ha_neu.jpg	0	195	AOI_36	77	589
810	35140	443	521			33_069_ha_neu.jpg	0	195	AOI_36	77	589
811	35181	451	528			33_069_ha_neu.jpg	0	195	AOI_36	77	589
812	35222	446	520			33_069_ha_neu.jpg	0	195	AOI_36	77	589
813	35264	446	524			33_069_ha_neu.jpg	0	195	AOI_36	77	589
814	35307	453	515			33_069_ha_neu.jpg	0	195	AOI_36	77	589
815	35348	443	527			33_069_ha_neu.jpg	0	195	AOI_36	77	589
816	35391	577	538			33_069_ha_neu.jpg	0	196	AOI_35	78	295
817	35432	852	554			33_069_ha_neu.jpg	0	196	AOI_35	78	295
818	35475	838	521			33_069_ha_neu.jpg	0	196	AOI_35	78	295
819	35517	838	511			33_069_ha_neu.jpg	0	196	AOI_35	78	295
820	35560	841	519			33_069_ha_neu.jpg	0	196	AOI_35	78	295
821	35602	843	511			33_069_ha_neu.jpg	0	196	AOI_35	78	295
822	35644	838	510			33_069_ha_neu.jpg	0	196	AOI_35	78	295
823	35686	729	518			33_069_ha_neu.jpg	0	195	AOI_36	79	254
824	35730	374	480			33_069_ha_neu.jpg	0	195	AOI_36	79	254
825	35772	396	470			33_069_ha_neu.jpg	0	195	AOI_36	79	254
826	35813	400	481			33_069_ha_neu.jpg	0	195	AOI_36	79	254
827	35856	406	477			33_069_ha_neu.jpg	0	195	AOI_36	79	254
828	35898	389	482			33_069_ha_neu.jpg	0	195	AOI_36	79	254
829	35940	434	519			33_069_ha_neu.jpg	0	195	AOI_36	80	1757
830	35984	445	521			33_069_ha_neu.jpg	0	195	AOI_36	80	1757
831	36025	441	530			33_069_ha_neu.jpg	0	195	AOI_36	80	1757
832	36069	441	520			33_069_ha_neu.jpg	0	195	AOI_36	80	1757
833	36111	438	527			33_069_ha_neu.jpg	0	195	AOI_36	80	1757
834	36154	437	533			33_069_ha_neu.jpg	0	195	AOI_36	80	1757
835	36196	438	510			33_069_ha_neu.jpg	0	195	AOI_36	80	1757
836	36240	444	520			33_069_ha_neu.jpg	0	195	AOI_36	80	1757
837	36282	430	515			33_069_ha_neu.jpg	0	195	AOI_36	80	1757
838	36325	440	511			33_069_ha_neu.jpg	0	195	AOI_36	80	1757
839	36368	436	504			33_069_ha_neu.jpg	0	195	AOI_36	80	1757
840	36410	420	515			33_069_ha_neu.jpg	0	195	AOI_36	80	1757
841	36453	431	529			33_069_ha_neu.jpg	0	195	AOI_36	80	1757
842	36496	446	528			33_069_ha_neu.jpg	0	195	AOI_36	80	1757
843	36538	442	537			33_069_ha_neu.jpg	0	195	AOI_36	80	1757
844	36581	435	540			33_069_ha_neu.jpg	0	195	AOI_36	80	1757
845	36623	438	546			33_069_ha_neu.jpg	0	195	AOI_36	80	1757
846	36666	437	545			33_069_ha_neu.jpg	0	195	AOI_36	80	1757
847	36707	438	525			33_069_ha_neu.jpg	0	195	AOI_36	80	1757
848	36750	427	530			33_069_ha_neu.jpg	0	195	AOI_36	80	1757
849	36793	446	522			33_069_ha_neu.jpg	0	195	AOI_36	80	1757
850	36834	438	525			33_069_ha_neu.jpg	0	195	AOI_36	80	1757
851	36876	440	548			33_069_ha_neu.jpg	0	195	AOI_36	80	1757
852	36919	392	512			33_069_ha_neu.jpg	0	195	AOI_36	80	1757
853	36973	389	510			33_069_ha_neu.jpg	0	195	AOI_36	80	1757
854	37011	441	525			33_069_ha_neu.jpg	0	195	AOI_36	80	1757
855	37064	446	497			33_069_ha_neu.jpg	0	195	AOI_36	80	1757
856	37103	442	492			33_069_ha_neu.jpg	0	195	AOI_36	80	1757
857	37140	437	489			33_069_ha_neu.jpg	0	195	AOI_36	80	1757
858	37184	438	492			33_069_ha_neu.jpg	0	195	AOI_36	80	1757
	37220			ImageEnd	16
859	37229	436	491			No media	0	0	Content	80	1757
	37246			ImageStart	8
860	37271	449	487			Fix.jpg	0	0	Content	80	1757
861	37314	442	492			Fix.jpg	0	0	Content	80	1757
862	37357	443	504			Fix.jpg	0	0	Content	80	1757
863	37398	438	513			Fix.jpg	0	0	Content	80	1757
864	37441	445	500			Fix.jpg	0	0	Content	80	1757
865	37483	432	513			Fix.jpg	0	0	Content	80	1757
866	37525	444	514			Fix.jpg	0	0	Content	80	1757
867	37568	637	461			Fix.jpg	0	0	Content	80	1757
868	37610	432	439			Fix.jpg	0	0	Content	80	1757
869	37664	384	434			Fix.jpg	0	0	Content	80	1757
870	37697	643	452			Fix.jpg	0	0	Content	81	487
871	37756	658	465			Fix.jpg	0	0	Content	81	487
	37765			ImageEnd	16
872	37803	647	471			No media	0	0	Content	81	487
873	37842	655	464			No media	0	0	Content	81	487
	37868			ImageStart	8
874	37884	666	429			138_163_fe_neu.jpg	0	92	AOI_22	81	487
875	37928	651	449			138_163_fe_neu.jpg	0	92	AOI_22	81	487
876	37980	671	437			138_163_fe_neu.jpg	0	92	AOI_22	81	487
877	38017	671	437			138_163_fe_neu.jpg	0	92	AOI_22	81	487
878	38057	657	443			138_163_fe_neu.jpg	0	92	AOI_22	81	487
879	38099	656	463			138_163_fe_neu.jpg	0	92	AOI_22	81	487
880	38145	649	466			138_163_fe_neu.jpg	0	92	AOI_22	81	487
881	38184	649	466			138_163_fe_neu.jpg	0	92	AOI_22	82	711
882	38230	196	410			138_163_fe_neu.jpg	0	92	AOI_22	82	711
883	38277	454	451			138_163_fe_neu.jpg	0	92	AOI_22	82	711
884	38311	480	422			138_163_fe_neu.jpg	0	92	AOI_22	82	711
885	38367	479	438			138_163_fe_neu.jpg	0	92	AOI_22	82	711
886	38398	471	428			138_163_fe_neu.jpg	0	92	AOI_22	82	711
887	38439	446	418			138_163_fe_neu.jpg	0	92	AOI_22	82	711
888	38482	442	425			138_163_fe_neu.jpg	0	92	AOI_22	82	711
889	38523	445	421			138_163_fe_neu.jpg	0	92	AOI_22	82	711
890	38565	444	438			138_163_fe_neu.jpg	0	92	AOI_22	82	711
891	38606	445	418			138_163_fe_neu.jpg	0	92	AOI_22	82	711
892	38648	448	418			138_163_fe_neu.jpg	0	92	AOI_22	82	711
893	38688	443	412			138_163_fe_neu.jpg	0	92	AOI_22	82	711
894	38730	465	409			138_163_fe_neu.jpg	0	92	AOI_22	82	711
895	38772	495	399			138_163_fe_neu.jpg	0	92	AOI_22	82	711
896	38812	502	413			138_163_fe_neu.jpg	0	92	AOI_22	82	711
897	38853	504	401			138_163_fe_neu.jpg	0	92	AOI_22	82	711
898	38895	639	425			138_163_fe_neu.jpg	0	91	AOI_23	83	528
899	38935	870	443			138_163_fe_neu.jpg	0	91	AOI_23	83	528
900	38977	882	415			138_163_fe_neu.jpg	0	91	AOI_23	83	528
901	39017	874	408			138_163_fe_neu.jpg	0	91	AOI_23	83	528
902	39058	880	405			138_163_fe_neu.jpg	0	91	AOI_23	83	528
903	39097	866	418			138_163_fe_neu.jpg	0	91	AOI_23	83	528
904	39137	870	406			138_163_fe_neu.jpg	0	91	AOI_23	83	528
905	39178	878	403			138_163_fe_neu.jpg	0	91	AOI_23	83	528
906	39219	908	416			138_163_fe_neu.jpg	0	91	AOI_23	83	528
907	39261	912	412			138_163_fe_neu.jpg	0	91	AOI_23	83	528
908	39303	910	403			138_163_fe_neu.jpg	0	91	AOI_23	83	528
909	39343	916	404			138_163_fe_neu.jpg	0	91	AOI_23	83	528
910	39383	903	415			138_163_fe_neu.jpg	0	91	AOI_23	83	528
911	39424	475	425			138_163_fe_neu.jpg	0	92	AOI_22	84	247
912	39466	477	413			138_163_fe_neu.jpg	0	92	AOI_22	84	247
913	39507	473	426			138_163_fe_neu.jpg	0	92	AOI_22	84	247
914	39548	489	424			138_163_fe_neu.jpg	0	92	AOI_22	84	247
915	39589	479	429			138_163_fe_neu.jpg	0	92	AOI_22	84	247
916	39631	479	432			138_163_fe_neu.jpg	0	92	AOI_22	84	247
917	39671	473	449			138_163_fe_neu.jpg	0	92	AOI_22	85	458
918	39713	476	470			138_163_fe_neu.jpg	0	92	AOI_22	85	458
919	39754	461	477			138_163_fe_neu.jpg	0	92	AOI_22	85	458
920	39796	470	481			138_163_fe_neu.jpg	0	92	AOI_22	85	458
921	39837	461	488			138_163_fe_neu.jpg	0	92	AOI_22	85	458
922	39879	466	476			138_163_fe_neu.jpg	0	92	AOI_22	85	458
923	39920	473	469			138_163_fe_neu.jpg	0	92	AOI_22	85	458
924	39962	466	490			138_163_fe_neu.jpg	0	92	AOI_22	85	458
925	40003	469	467			138_163_fe_neu.jpg	0	92	AOI_22	85	458
926	40045	467	476			138_163_fe_neu.jpg	0	92	AOI_22	85	458
927	40086	471	475			138_163_fe_neu.jpg	0	92	AOI_22	85	458
928	40128	463	484			138_163_fe_neu.jpg	0	92	AOI_22	86	248
929	40170	523	589			138_163_fe_neu.jpg	0	92	AOI_22	86	248
930	40212	528	590			138_163_fe_neu.jpg	0	92	AOI_22	86	248
931	40252	524	595			138_163_fe_neu.jpg	0	92	AOI_22	86	248
932	40294	523	609			138_163_fe_neu.jpg	0	92	AOI_22	86	248
933	40334	521	604			138_163_fe_neu.jpg	0	92	AOI_22	86	248
934	40376	493	522			138_163_fe_neu.jpg	0	92	AOI_22	87	615
935	40416	464	410			138_163_fe_neu.jpg	0	92	AOI_22	87	615
936	40457	464	393			138_163_fe_neu.jpg	0	92	AOI_22	87	615
937	40497	467	394			138_163_fe_neu.jpg	0	92	AOI_22	87	615
938	40539	477	389			138_163_fe_neu.jpg	0	92	AOI_22	87	615
939	40580	471	391			138_163_fe_neu.jpg	0	92	AOI_22	87	615
940	40621	446	378			138_163_fe_neu.jpg	0	92	AOI_22	87	615
941	40661	436	368			138_163_fe_neu.jpg	0	92	AOI_22	87	615
942	40702	447	379			138_163_fe_neu.jpg	0	92	AOI_22	87	615
943	40743	445	375			138_163_fe_neu.jpg	0	92	AOI_22	87	615
944	40785	445	376			138_163_fe_neu.jpg	0	92	AOI_22	87	615
945	40826	444	369			138_163_fe_neu.jpg	0	92	AOI_22	87	615
	40856			ImageEnd	16
946	40867	448	377			No media	0	0	Content	87	615
	40883			ImageStart	8
947	40909	442	379			Fix.jpg	0	0	Content	87	615
948	40950	442	384			Fix.jpg	0	0	Content	87	615
949	40991	584	396			Fix.jpg	0	0	Content	88	814
950	41033	600	390			Fix.jpg	0	0	Content	88	814
951	41073	593	393			Fix.jpg	0	0	Content	88	814
952	41115	580	395			Fix.jpg	0	0	Content	88	814
953	41155	592	399			Fix.jpg	0	0	Content	88	814
954	41196	659	427			Fix.jpg	0	0	Content	88	814
955	41236	670	428			Fix.jpg	0	0	Content	88	814
956	41278	657	431			Fix.jpg	0	0	Content	88	814
957	41319	660	422			Fix.jpg	0	0	Content	88	814
958	41361	673	439			Fix.jpg	0	0	Content	88	814
	41399			ImageEnd	16
959	41401	659	437			No media	0	0	Content	88	814
960	41442	670	432			No media	0	0	Content	88	814
961	41481	663	425			No media	0	0	Content	88	814
	41503			ImageStart	8
962	41523	655	421			74_115_an_ha.jpg	0	285	AOI_49	88	814
963	41563	666	421			74_115_an_ha.jpg	0	285	AOI_49	88	814
964	41604	675	422			74_115_an_ha.jpg	0	285	AOI_49	88	814
965	41644	658	440			74_115_an_ha.jpg	0	285	AOI_49	88	814
966	41683	674	436			74_115_an_ha.jpg	0	285	AOI_49	88	814
967	41725	662	441			74_115_an_ha.jpg	0	285	AOI_49	88	814
968	41766	656	424			74_115_an_ha.jpg	0	285	AOI_49	88	814
969	41805	559	416			74_115_an_ha.jpg	0	285	AOI_49	89	532
970	41847	463	409			74_115_an_ha.jpg	0	285	AOI_49	89	532
971	41886	458	402			74_115_an_ha.jpg	0	285	AOI_49	89	532
972	41927	479	396			74_115_an_ha.jpg	0	285	AOI_49	89	532
973	41968	465	396			74_115_an_ha.jpg	0	285	AOI_49	89	532
974	42010	466	399			74_115_an_ha.jpg	0	285	AOI_49	89	532
975	42050	464	440			74_115_an_ha.jpg	0	285	AOI_49	89	532
976	42089	458	451			74_115_an_ha.jpg	0	285	AOI_49	89	532
977	42131	450	441			74_115_an_ha.jpg	0	285	AOI_49	89	532
978	42173	454	458			74_115_an_ha.jpg	0	285	AOI_49	89	532
979	42214	453	456			74_115_an_ha.jpg	0	285	AOI_49	89	532
980	42255	455	453			74_115_an_ha.jpg	0	285	AOI_49	89	532
981	42294	455	458			74_115_an_ha.jpg	0	285	AOI_49	89	532
982	42337	0	0			74_115_an_ha.jpg	0	285	AOI_49
983	42378	0	0			74_115_an_ha.jpg	0	285	AOI_49
984	42429	0	0			74_115_an_ha.jpg	0	285	AOI_49
985	42476	0	0			74_115_an_ha.jpg	0	285	AOI_49
986	42529	593	708			74_115_an_ha.jpg	0	286	AOI_52	90	554
987	42581	674	864			74_115_an_ha.jpg	0	286	AOI_52	90	554
988	42662	890	482			74_115_an_ha.jpg	0	286	AOI_52	90	554
989	42715	0	0			74_115_an_ha.jpg	0	286	AOI_52	90	554
990	42751	862	500			74_115_an_ha.jpg	0	286	AOI_52	90	554
991	42799	882	499			74_115_an_ha.jpg	0	286	AOI_52	90	554
992	42834	856	513			74_115_an_ha.jpg	0	286	AOI_52	90	554
993	42885	856	527			74_115_an_ha.jpg	0	286	AOI_52	90	554
994	42919	852	529			74_115_an_ha.jpg	0	286	AOI_52	90	554
995	42957	828	544			74_115_an_ha.jpg	0	286	AOI_52	90	554
996	42999	852	534			74_115_an_ha.jpg	0	286	AOI_52	90	554
997	43048	895	525			74_115_an_ha.jpg	0	286	AOI_52	90	554
998	43083	789	574			74_115_an_ha.jpg	0	285	AOI_49	91	263
999	43135	463	738			74_115_an_ha.jpg	0	285	AOI_49	91	263
1000	43172	237	734			74_115_an_ha.jpg	0	285	AOI_49	91	263
1001	43216	524	616			74_115_an_ha.jpg	0	285	AOI_49	91	263
1002	43262	425	581			74_115_an_ha.jpg	0	285	AOI_49	91	263
1003	43306	425	581			74_115_an_ha.jpg	0	285	AOI_49	91	263
1004	43346	849	543			74_115_an_ha.jpg	0	286	AOI_52	92	428
1005	43397	846	519			74_115_an_ha.jpg	0	286	AOI_52	92	428
1006	43441	886	442			74_115_an_ha.jpg	0	286	AOI_52	92	428
1007	43480	829	543			74_115_an_ha.jpg	0	286	AOI_52	92	428
1008	43532	867	514			74_115_an_ha.jpg	0	286	AOI_52	92	428
1009	43568	867	514			74_115_an_ha.jpg	0	286	AOI_52	92	428
1010	43607	899	485			74_115_an_ha.jpg	0	286	AOI_52	92	428
1011	43647	905	502			74_115_an_ha.jpg	0	286	AOI_52	92	428
1012	43696	858	509			74_115_an_ha.jpg	0	286	AOI_52	92	428
1013	43742	860	510			74_115_an_ha.jpg	0	286	AOI_52	92	428
1014	43774	505	514			74_115_an_ha.jpg	0	285	AOI_49	93	639
1015	43814	490	487			74_115_an_ha.jpg	0	285	AOI_49	93	639
1016	43857	486	510			74_115_an_ha.jpg	0	285	AOI_49	93	639
1017	43908	501	482			74_115_an_ha.jpg	0	285	AOI_49	93	639
1018	43945	470	508			74_115_an_ha.jpg	0	285	AOI_49	93	639
1019	43997	424	497			74_115_an_ha.jpg	0	285	AOI_49	93	639
1020	44042	424	497			74_115_an_ha.jpg	0	285	AOI_49	93	639
1021	44075	432	508			74_115_an_ha.jpg	0	285	AOI_49	93	639
1022	44114	413	509			74_115_an_ha.jpg	0	285	AOI_49	93	639
1023	44158	412	512			74_115_an_ha.jpg	0	285	AOI_49	93	639
1024	44202	429	498			74_115_an_ha.jpg	0	285	AOI_49	93	639
1025	44245	413	513			74_115_an_ha.jpg	0	285	AOI_49	93	639
1026	44286	523	522			74_115_an_ha.jpg	0	285	AOI_49	93	639
1027	44329	678	509			74_115_an_ha.jpg	0	285	AOI_49	93	639
1028	44379	350	457			74_115_an_ha.jpg	0	285	AOI_49	93	639
1029	44413	858	447			74_115_an_ha.jpg	0	286	AOI_52	94	237
1030	44457	893	469			74_115_an_ha.jpg	0	286	AOI_52	94	237
	44491			ImageEnd	16
1031	44492	893	469			No media	0	0	Content	94	237
	44506			ImageStart	8
1032	44531	894	427			Fix.jpg	0	0	Content	94	237
1033	44574	856	433			Fix.jpg	0	0	Content	94	237
1034	44612	876	423			Fix.jpg	0	0	Content	94	237
1035	44650	0	0			Fix.jpg	0	0	Content
1036	44690	0	0			Fix.jpg	0	0	Content
1037	44728	0	0			Fix.jpg	0	0	Content
1038	44769	795	444			Fix.jpg	0	0	Content	95	524
1039	44810	795	444			Fix.jpg	0	0	Content	95	524
1040	44855	666	438			Fix.jpg	0	0	Content	95	524
1041	44905	452	429			Fix.jpg	0	0	Content	95	524
1042	44959	654	421			Fix.jpg	0	0	Content	95	524
1043	44994	666	453			Fix.jpg	0	0	Content	95	524
	45003			ImageEnd	16
	45015			ImageStart	8
1044	45040	660	437			93_140_ha_neu.jpg	0	327	AOI_56	95	524
1045	45075	652	431			93_140_ha_neu.jpg	0	327	AOI_56	95	524
1046	45116	668	424			93_140_ha_neu.jpg	0	327	AOI_56	95	524
1047	45167	654	421			93_140_ha_neu.jpg	0	327	AOI_56	95	524
1048	45216	657	450			93_140_ha_neu.jpg	0	327	AOI_56	95	524
1049	45249	657	450			93_140_ha_neu.jpg	0	327	AOI_56	95	524
1050	45292	671	455			93_140_ha_neu.jpg	0	327	AOI_56	96	256
1051	45335	331	430			93_140_ha_neu.jpg	0	327	AOI_56	96	256
1052	45385	426	437			93_140_ha_neu.jpg	0	327	AOI_56	96	256
1053	45417	433	437			93_140_ha_neu.jpg	0	327	AOI_56	96	256
1054	45461	437	433			93_140_ha_neu.jpg	0	327	AOI_56	96	256
1055	45506	443	442			93_140_ha_neu.jpg	0	327	AOI_56	96	256
1056	45549	433	437			93_140_ha_neu.jpg	0	327	AOI_56	97	610
1057	45591	445	438			93_140_ha_neu.jpg	0	327	AOI_56	97	610
1058	45634	473	478			93_140_ha_neu.jpg	0	327	AOI_56	97	610
1059	45676	464	485			93_140_ha_neu.jpg	0	327	AOI_56	97	610
1060	45719	461	491			93_140_ha_neu.jpg	0	327	AOI_56	97	610
1061	45762	466	499			93_140_ha_neu.jpg	0	327	AOI_56	97	610
1062	45806	466	486			93_140_ha_neu.jpg	0	327	AOI_56	97	610
1063	45848	471	487			93_140_ha_neu.jpg	0	327	AOI_56	97	610
1064	45893	461	497			93_140_ha_neu.jpg	0	327	AOI_56	97	610
1065	45934	452	478			93_140_ha_neu.jpg	0	327	AOI_56	97	610
1066	45978	450	472			93_140_ha_neu.jpg	0	327	AOI_56	97	610
1067	46022	458	482			93_140_ha_neu.jpg	0	327	AOI_56	97	610
1068	46066	452	477			93_140_ha_neu.jpg	0	327	AOI_56	97	610
1069	46107	475	481			93_140_ha_neu.jpg	0	327	AOI_56	97	610
1070	46159	449	427			93_140_ha_neu.jpg	0	327	AOI_56	98	427
1071	46204	449	427			93_140_ha_neu.jpg	0	327	AOI_56	98	427
1072	46248	189	361			93_140_ha_neu.jpg	0	327	AOI_56	98	427
1073	46303	454	427			93_140_ha_neu.jpg	0	327	AOI_56	98	427
1074	46339	477	392			93_140_ha_neu.jpg	0	327	AOI_56	98	427
1075	46383	477	392			93_140_ha_neu.jpg	0	327	AOI_56	98	427
1076	46416	487	500			93_140_ha_neu.jpg	0	327	AOI_56	98	427
1077	46456	501	489			93_140_ha_neu.jpg	0	327	AOI_56	98	427
1078	46501	493	507			93_140_ha_neu.jpg	0	327	AOI_56	98	427
1079	46542	491	498			93_140_ha_neu.jpg	0	327	AOI_56	98	427
1080	46586	786	493			93_140_ha_neu.jpg	0	328	AOI_55	99	296
1081	46628	898	459			93_140_ha_neu.jpg	0	328	AOI_55	99	296
1082	46670	908	453			93_140_ha_neu.jpg	0	328	AOI_55	99	296
1083	46714	908	445			93_140_ha_neu.jpg	0	328	AOI_55	99	296
1084	46758	896	442			93_140_ha_neu.jpg	0	328	AOI_55	99	296
1085	46799	910	440			93_140_ha_neu.jpg	0	328	AOI_55	99	296
1086	46841	910	441			93_140_ha_neu.jpg	0	328	AOI_55	99	296
1087	46882	880	442			93_140_ha_neu.jpg	0	327	AOI_56	100	256
1088	46925	481	433			93_140_ha_neu.jpg	0	327	AOI_56	100	256
1089	46966	487	416			93_140_ha_neu.jpg	0	327	AOI_56	100	256
1090	47010	501	406			93_140_ha_neu.jpg	0	327	AOI_56	100	256
1091	47053	499	414			93_140_ha_neu.jpg	0	327	AOI_56	100	256
1092	47096	506	403			93_140_ha_neu.jpg	0	327	AOI_56	100	256
1093	47138	793	433			93_140_ha_neu.jpg	0	328	AOI_55	101	683
1094	47182	908	423			93_140_ha_neu.jpg	0	328	AOI_55	101	683
1095	47224	908	437			93_140_ha_neu.jpg	0	328	AOI_55	101	683
1096	47267	911	423			93_140_ha_neu.jpg	0	328	AOI_55	101	683
1097	47308	940	441			93_140_ha_neu.jpg	0	328	AOI_55	101	683
1098	47352	909	428			93_140_ha_neu.jpg	0	328	AOI_55	101	683
1099	47392	913	427			93_140_ha_neu.jpg	0	328	AOI_55	101	683
1100	47435	933	452			93_140_ha_neu.jpg	0	328	AOI_55	101	683
1101	47478	921	443			93_140_ha_neu.jpg	0	328	AOI_55	101	683
1102	47524	910	451			93_140_ha_neu.jpg	0	328	AOI_55	101	683
1103	47566	907	449			93_140_ha_neu.jpg	0	328	AOI_55	101	683
1104	47610	923	443			93_140_ha_neu.jpg	0	328	AOI_55	101	683
1105	47652	915	446			93_140_ha_neu.jpg	0	328	AOI_55	101	683
1106	47697	916	447			93_140_ha_neu.jpg	0	328	AOI_55	101	683
1107	47739	913	452			93_140_ha_neu.jpg	0	328	AOI_55	101	683
1108	47779	923	438			93_140_ha_neu.jpg	0	328	AOI_55	101	683
1109	47820	774	439			93_140_ha_neu.jpg	0	327	AOI_56	102	949
1110	47864	589	420			93_140_ha_neu.jpg	0	327	AOI_56	102	949
1111	47904	582	418			93_140_ha_neu.jpg	0	327	AOI_56	102	949
1112	47947	584	425			93_140_ha_neu.jpg	0	327	AOI_56	102	949
1113	47988	576	416			93_140_ha_neu.jpg	0	327	AOI_56	102	949
	48013			ImageEnd	16
1114	48036	489	451			No media	0	0	Content	102	949
	48043			ImageStart	8
1115	48083	498	455			Fix.jpg	0	0	Content	102	949
1116	48126	489	450			Fix.jpg	0	0	Content	102	949
1117	48198	504	445			Fix.jpg	0	0	Content	102	949
1118	48246	488	445			Fix.jpg	0	0	Content	102	949
1119	48282	505	452			Fix.jpg	0	0	Content	102	949
1120	48423	676	402			Fix.jpg	0	0	Content	102	949
	48546			ImageEnd	16
	48561			ImageStart	8
1121	48569	676	402			76_115_fe_an.jpg	0	289	AOI_50	102	949
1122	48769	0	0			76_115_fe_an.jpg	0	289	AOI_50
1123	48831	0	0			76_115_fe_an.jpg	0	289	AOI_50
1124	48883	0	0			76_115_fe_an.jpg	0	289	AOI_50
1125	48932	0	0			76_115_fe_an.jpg	0	289	AOI_50
1126	48971	437	409			76_115_fe_an.jpg	0	289	AOI_50	103	391
1127	49016	454	446			76_115_fe_an.jpg	0	289	AOI_50	103	391
1128	49056	446	430			76_115_fe_an.jpg	0	289	AOI_50	103	391
1129	49099	446	430			76_115_fe_an.jpg	0	289	AOI_50	103	391
1130	49135	435	466			76_115_fe_an.jpg	0	289	AOI_50	103	391
1131	49176	425	477			76_115_fe_an.jpg	0	289	AOI_50	103	391
1132	49217	184	424			76_115_fe_an.jpg	0	289	AOI_50	103	391
1133	49262	433	501			76_115_fe_an.jpg	0	289	AOI_50	103	391
1134	49318	457	474			76_115_fe_an.jpg	0	289	AOI_50	103	391
1135	49362	657	519			76_115_fe_an.jpg	0	290	AOI_49	104	404
1136	49398	878	480			76_115_fe_an.jpg	0	290	AOI_49	104	404
1137	49441	878	480			76_115_fe_an.jpg	0	290	AOI_49	104	404
1138	49475	874	445			76_115_fe_an.jpg	0	290	AOI_49	104	404
1139	49514	882	442			76_115_fe_an.jpg	0	290	AOI_49	104	404
1140	49556	872	449			76_115_fe_an.jpg	0	290	AOI_49	104	404
1141	49600	866	443			76_115_fe_an.jpg	0	290	AOI_49	104	404
1142	49642	873	441			76_115_fe_an.jpg	0	290	AOI_49	104	404
1143	49682	868	434			76_115_fe_an.jpg	0	290	AOI_49	104	404
1144	49725	884	435			76_115_fe_an.jpg	0	290	AOI_49	104	404
1145	49765	897	475			76_115_fe_an.jpg	0	290	AOI_49	105	415
1146	49806	911	472			76_115_fe_an.jpg	0	290	AOI_49	105	415
1147	49847	892	476			76_115_fe_an.jpg	0	290	AOI_49	105	415
1148	49889	895	468			76_115_fe_an.jpg	0	290	AOI_49	105	415
1149	49930	891	486			76_115_fe_an.jpg	0	290	AOI_49	105	415
1150	49972	895	473			76_115_fe_an.jpg	0	290	AOI_49	105	415
1151	50013	873	490			76_115_fe_an.jpg	0	290	AOI_49	105	415
1152	50056	872	478			76_115_fe_an.jpg	0	290	AOI_49	105	415
1153	50096	881	490			76_115_fe_an.jpg	0	290	AOI_49	105	415
1154	50139	870	489			76_115_fe_an.jpg	0	290	AOI_49	105	415
1155	50180	584	505			76_115_fe_an.jpg	0	289	AOI_50	106	653
1156	50222	482	497			76_115_fe_an.jpg	0	289	AOI_50	106	653
1157	50268	488	491			76_115_fe_an.jpg	0	289	AOI_50	106	653
1158	50311	481	492			76_115_fe_an.jpg	0	289	AOI_50	106	653
1159	50354	483	491			76_115_fe_an.jpg	0	289	AOI_50	106	653
1160	50398	495	484			76_115_fe_an.jpg	0	289	AOI_50	106	653
1161	50440	451	453			76_115_fe_an.jpg	0	289	AOI_50	106	653
1162	50484	461	415			76_115_fe_an.jpg	0	289	AOI_50	106	653
1163	50526	460	414			76_115_fe_an.jpg	0	289	AOI_50	106	653
1164	50572	475	416			76_115_fe_an.jpg	0	289	AOI_50	106	653
1165	50617	472	421			76_115_fe_an.jpg	0	289	AOI_50	106	653
1166	50663	464	421			76_115_fe_an.jpg	0	289	AOI_50	106	653
1167	50708	460	424			76_115_fe_an.jpg	0	289	AOI_50	106	653
1168	50746	458	430			76_115_fe_an.jpg	0	289	AOI_50	106	653
1169	50788	467	444			76_115_fe_an.jpg	0	289	AOI_50	106	653
1170	50833	848	471			76_115_fe_an.jpg	0	290	AOI_49	107	716
1171	50874	840	459			76_115_fe_an.jpg	0	290	AOI_49	107	716
1172	50916	850	439			76_115_fe_an.jpg	0	290	AOI_49	107	716
1173	50957	853	421			76_115_fe_an.jpg	0	290	AOI_49	107	716
1174	51001	854	434			76_115_fe_an.jpg	0	290	AOI_49	107	716
1175	51045	858	429			76_115_fe_an.jpg	0	290	AOI_49	107	716
1176	51085	847	425			76_115_fe_an.jpg	0	290	AOI_49	107	716
1177	51126	853	411			76_115_fe_an.jpg	0	290	AOI_49	107	716
1178	51170	852	424			76_115_fe_an.jpg	0	290	AOI_49	107	716
1179	51211	847	425			76_115_fe_an.jpg	0	290	AOI_49	107	716
1180	51254	855	404			76_115_fe_an.jpg	0	290	AOI_49	107	716
1181	51295	853	417			76_115_fe_an.jpg	0	290	AOI_49	107	716
1182	51338	842	436			76_115_fe_an.jpg	0	290	AOI_49	107	716
1183	51379	847	438			76_115_fe_an.jpg	0	290	AOI_49	107	716
1184	51422	854	433			76_115_fe_an.jpg	0	290	AOI_49	107	716
1185	51463	846	433			76_115_fe_an.jpg	0	290	AOI_49	107	716
1186	51506	842	423			76_115_fe_an.jpg	0	290	AOI_49	107	716
1187	51548	877	427			76_115_fe_an.jpg	0	290	AOI_49	108	342
	51574			ImageEnd	16
1188	51592	888	411			No media	0	0	Content	108	342
	51608			ImageStart	8
1189	51634	900	411			Fix.jpg	0	0	Content	108	342
1190	51679	889	419			Fix.jpg	0	0	Content	108	342
1191	51721	895	409			Fix.jpg	0	0	Content	108	342
1192	51764	888	425			Fix.jpg	0	0	Content	108	342
1193	51805	897	418			Fix.jpg	0	0	Content	108	342
1194	51849	885	437			Fix.jpg	0	0	Content	108	342
1195	51890	748	424			Fix.jpg	0	0	Content	109	515
1196	51933	692	417			Fix.jpg	0	0	Content	109	515
1197	51974	693	427			Fix.jpg	0	0	Content	109	515
1198	52019	692	423			Fix.jpg	0	0	Content	109	515
1199	52061	690	429			Fix.jpg	0	0	Content	109	515
	52101			ImageEnd	16
1200	52105	682	426			No media	0	0	Content	109	515
	52119			ImageStart	8
1201	52147	682	420			58_098_neu_an.jpg	0	0	Content	109	515
1202	52189	683	430			58_098_neu_an.jpg	0	0	Content	109	515
1203	52231	681	427			58_098_neu_an.jpg	0	0	Content	109	515
1204	52276	668	442			58_098_neu_an.jpg	0	0	Content	109	515
1205	52316	672	442			58_098_neu_an.jpg	0	0	Content	109	515
1206	52363	677	439			58_098_neu_an.jpg	0	0	Content	109	515
1207	52405	522	444			58_098_neu_an.jpg	0	249	AOI_43	110	344
1208	52447	465	444			58_098_neu_an.jpg	0	249	AOI_43	110	344
1209	52489	465	447			58_098_neu_an.jpg	0	249	AOI_43	110	344
1210	52534	466	434			58_098_neu_an.jpg	0	249	AOI_43	110	344
1211	52576	464	472			58_098_neu_an.jpg	0	249	AOI_43	110	344
1212	52621	444	483			58_098_neu_an.jpg	0	249	AOI_43	110	344
1213	52664	434	477			58_098_neu_an.jpg	0	249	AOI_43	110	344
1214	52708	450	483			58_098_neu_an.jpg	0	249	AOI_43	110	344
1215	52750	0	0			58_098_neu_an.jpg	0	249	AOI_43
1216	52795	0	0			58_098_neu_an.jpg	0	249	AOI_43
1217	52840	0	0			58_098_neu_an.jpg	0	249	AOI_43
1218	52889	0	0			58_098_neu_an.jpg	0	249	AOI_43
1219	52945	548	697			58_098_neu_an.jpg	0	250	AOI_41	111	236
1220	52995	548	697			58_098_neu_an.jpg	0	250	AOI_41	111	236
1221	53036	685	558			58_098_neu_an.jpg	0	250	AOI_41	111	236
1222	53090	871	588			58_098_neu_an.jpg	0	250	AOI_41	111	236
1223	53139	873	557			58_098_neu_an.jpg	0	250	AOI_41	111	236
1224	53180	900	558			58_098_neu_an.jpg	0	250	AOI_41	112	563
1225	53217	896	585			58_098_neu_an.jpg	0	250	AOI_41	112	563
1226	53254	876	559			58_098_neu_an.jpg	0	250	AOI_41	112	563
1227	53288	876	559			58_098_neu_an.jpg	0	250	AOI_41	112	563
1228	53334	891	574			58_098_neu_an.jpg	0	250	AOI_41	112	563
1229	53379	877	565			58_098_neu_an.jpg	0	250	AOI_41	112	563
1230	53420	865	600			58_098_neu_an.jpg	0	250	AOI_41	112	563
1231	53460	865	600			58_098_neu_an.jpg	0	250	AOI_41	112	563
1232	53501	876	604			58_098_neu_an.jpg	0	250	AOI_41	112	563
1233	53545	886	585			58_098_neu_an.jpg	0	250	AOI_41	112	563
1234	53586	867	591			58_098_neu_an.jpg	0	250	AOI_41	112	563
1235	53623	872	604			58_098_neu_an.jpg	0	250	AOI_41	112	563
1236	53667	854	608			58_098_neu_an.jpg	0	250	AOI_41	112	563
1237	53704	890	607			58_098_neu_an.jpg	0	250	AOI_41	112	563
1238	53744	848	648			58_098_neu_an.jpg	0	250	AOI_41	113	315
1239	53784	850	645			58_098_neu_an.jpg	0	250	AOI_41	113	315
1240	53820	587	616			58_098_neu_an.jpg	0	250	AOI_41	113	315
1241	53859	853	648			58_098_neu_an.jpg	0	250	AOI_41	113	315
1242	53901	860	626			58_098_neu_an.jpg	0	250	AOI_41	113	315
1243	53943	837	669			58_098_neu_an.jpg	0	250	AOI_41	113	315
1244	53981	868	602			58_098_neu_an.jpg	0	250	AOI_41	113	315
1245	54020	867	576			58_098_neu_an.jpg	0	250	AOI_41	113	315
1246	54059	867	576			58_098_neu_an.jpg	0	250	AOI_41	114	316
1247	54099	891	421			58_098_neu_an.jpg	0	250	AOI_41	114	316
1248	54138	881	400			58_098_neu_an.jpg	0	250	AOI_41	114	316
1249	54182	886	416			58_098_neu_an.jpg	0	250	AOI_41	114	316
1250	54218	866	448			58_098_neu_an.jpg	0	250	AOI_41	114	316
1251	54254	886	423			58_098_neu_an.jpg	0	250	AOI_41	114	316
1252	54296	873	440			58_098_neu_an.jpg	0	250	AOI_41	114	316
1253	54340	873	440			58_098_neu_an.jpg	0	250	AOI_41	114	316
1254	54375	869	391			58_098_neu_an.jpg	0	250	AOI_41	115	373
1255	54414	852	402			58_098_neu_an.jpg	0	250	AOI_41	115	373
1256	54461	881	388			58_098_neu_an.jpg	0	250	AOI_41	115	373
1257	54503	868	369			58_098_neu_an.jpg	0	250	AOI_41	115	373
1258	54548	853	411			58_098_neu_an.jpg	0	250	AOI_41	115	373
1259	54583	868	383			58_098_neu_an.jpg	0	250	AOI_41	115	373
1260	54626	836	383			58_098_neu_an.jpg	0	250	AOI_41	115	373
1261	54670	836	383			58_098_neu_an.jpg	0	250	AOI_41	115	373
1262	54707	837	362			58_098_neu_an.jpg	0	250	AOI_41	115	373
1263	54748	857	342			58_098_neu_an.jpg	0	250	AOI_41	116	761
1264	54794	850	336			58_098_neu_an.jpg	0	250	AOI_41	116	761
1265	54836	837	301			58_098_neu_an.jpg	0	250	AOI_41	116	761
1266	54871	841	293			58_098_neu_an.jpg	0	250	AOI_41	116	761
1267	54908	846	293			58_098_neu_an.jpg	0	250	AOI_41	116	761
1268	54946	838	294			58_098_neu_an.jpg	0	250	AOI_41	116	761
1269	54985	842	273			58_098_neu_an.jpg	0	250	AOI_41	116	761
1270	55026	838	286			58_098_neu_an.jpg	0	250	AOI_41	116	761
1271	55066	857	296			58_098_neu_an.jpg	0	250	AOI_41	116	761
1272	55106	847	294			58_098_neu_an.jpg	0	250	AOI_41	116	761
	55130			ImageEnd	16
1273	55146	845	285			No media	0	0	Content	116	761
	55157			ImageStart	8
1274	55186	842	286			Fix.jpg	0	0	Content	116	761
1275	55226	849	297			Fix.jpg	0	0	Content	116	761
1276	55266	865	328			Fix.jpg	0	0	Content	116	761
1277	55305	835	333			Fix.jpg	0	0	Content	116	761
1278	55344	836	360			Fix.jpg	0	0	Content	116	761
1279	55384	836	360			Fix.jpg	0	0	Content	116	761
1280	55423	839	361			Fix.jpg	0	0	Content	116	761
1281	55464	681	394			Fix.jpg	0	0	Content	116	761
1282	55509	669	393			Fix.jpg	0	0	Content	117	574
1283	55551	661	397			Fix.jpg	0	0	Content	117	574
1284	55587	0	0			Fix.jpg	0	0	Content	117	574
1285	55630	671	398			Fix.jpg	0	0	Content	117	574
	55657			ImageEnd	16
1286	55670	478	412			No media	0	0	Content	117	574
	55678			ImageStart	8
1287	55707	478	412			99_144_an_neu.jpg	0	339	AOI_5	117	574
1288	55748	659	412			99_144_an_neu.jpg	0	339	AOI_5	117	574
1289	55790	648	422			99_144_an_neu.jpg	0	339	AOI_5	117	574
1290	55834	650	433			99_144_an_neu.jpg	0	339	AOI_5	117	574
1291	55877	651	423			99_144_an_neu.jpg	0	339	AOI_5	117	574
1292	55912	657	405			99_144_an_neu.jpg	0	339	AOI_5	117	574
1293	55959	656	420			99_144_an_neu.jpg	0	339	AOI_5	117	574
1294	56004	0	0			99_144_an_neu.jpg	0	339	AOI_5	117	574
1295	56044	464	468			99_144_an_neu.jpg	0	339	AOI_5	117	574
1296	56083	471	454			99_144_an_neu.jpg	0	339	AOI_5	118	578
1297	56122	471	454			99_144_an_neu.jpg	0	339	AOI_5	118	578
1298	56169	459	446			99_144_an_neu.jpg	0	339	AOI_5	118	578
1299	56214	417	537			99_144_an_neu.jpg	0	339	AOI_5	118	578
1300	56253	213	528			99_144_an_neu.jpg	0	339	AOI_5	118	578
1301	56295	213	528			99_144_an_neu.jpg	0	339	AOI_5	118	578
1302	56330	439	532			99_144_an_neu.jpg	0	339	AOI_5	118	578
1303	56366	446	526			99_144_an_neu.jpg	0	339	AOI_5	118	578
1304	56407	444	527			99_144_an_neu.jpg	0	339	AOI_5	118	578
1305	56452	437	536			99_144_an_neu.jpg	0	339	AOI_5	118	578
1306	56493	467	546			99_144_an_neu.jpg	0	339	AOI_5	118	578
1307	56536	462	548			99_144_an_neu.jpg	0	339	AOI_5	118	578
1308	56577	461	565			99_144_an_neu.jpg	0	339	AOI_5	118	578
1309	56619	466	560			99_144_an_neu.jpg	0	339	AOI_5	118	578
1310	56661	614	536			99_144_an_neu.jpg	0	340	AOI_7	119	338
1311	56705	894	459			99_144_an_neu.jpg	0	340	AOI_7	119	338
1312	56746	898	442			99_144_an_neu.jpg	0	340	AOI_7	119	338
1313	56788	899	428			99_144_an_neu.jpg	0	340	AOI_7	119	338
1314	56830	883	415			99_144_an_neu.jpg	0	340	AOI_7	119	338
1315	56872	900	430			99_144_an_neu.jpg	0	340	AOI_7	119	338
1316	56912	885	428			99_144_an_neu.jpg	0	340	AOI_7	119	338
1317	56957	899	422			99_144_an_neu.jpg	0	340	AOI_7	119	338
1318	56999	877	438			99_144_an_neu.jpg	0	340	AOI_7	120	254
1319	57042	837	428			99_144_an_neu.jpg	0	340	AOI_7	120	254
1320	57086	862	409			99_144_an_neu.jpg	0	340	AOI_7	120	254
1321	57120	857	415			99_144_an_neu.jpg	0	340	AOI_7	120	254
1322	57173	860	419			99_144_an_neu.jpg	0	340	AOI_7	120	254
1323	57213	851	411			99_144_an_neu.jpg	0	340	AOI_7	120	254
1324	57253	828	426			99_144_an_neu.jpg	0	339	AOI_5	121	301
1325	57298	444	475			99_144_an_neu.jpg	0	339	AOI_5	121	301
1326	57340	461	477			99_144_an_neu.jpg	0	339	AOI_5	121	301
1327	57382	447	486			99_144_an_neu.jpg	0	339	AOI_5	121	301
1328	57424	458	480			99_144_an_neu.jpg	0	339	AOI_5	121	301
1329	57469	463	474			99_144_an_neu.jpg	0	339	AOI_5	121	301
1330	57511	462	482			99_144_an_neu.jpg	0	339	AOI_5	121	301
1331	57554	456	516			99_144_an_neu.jpg	0	339	AOI_5	122	300
1332	57598	447	543			99_144_an_neu.jpg	0	339	AOI_5	122	300
1333	57641	453	531			99_144_an_neu.jpg	0	339	AOI_5	122	300
1334	57685	450	540			99_144_an_neu.jpg	0	339	AOI_5	122	300
1335	57729	446	528			99_144_an_neu.jpg	0	339	AOI_5	122	300
1336	57768	448	549			99_144_an_neu.jpg	0	339	AOI_5	122	300
1337	57812	458	532			99_144_an_neu.jpg	0	339	AOI_5	122	300
1338	57855	727	501			99_144_an_neu.jpg	0	340	AOI_7	123	460
1339	57899	857	451			99_144_an_neu.jpg	0	340	AOI_7	123	460
1340	57940	863	443			99_144_an_neu.jpg	0	340	AOI_7	123	460
1341	57982	863	436			99_144_an_neu.jpg	0	340	AOI_7	123	460
1342	58023	868	431			99_144_an_neu.jpg	0	340	AOI_7	123	460
1343	58066	861	433			99_144_an_neu.jpg	0	340	AOI_7	123	460
1344	58107	905	476			99_144_an_neu.jpg	0	340	AOI_7	123	460
1345	58149	912	470			99_144_an_neu.jpg	0	340	AOI_7	123	460
1346	58190	907	471			99_144_an_neu.jpg	0	340	AOI_7	123	460
1347	58232	905	480			99_144_an_neu.jpg	0	340	AOI_7	123	460
1348	58273	896	487			99_144_an_neu.jpg	0	340	AOI_7	123	460
1349	58315	909	490			99_144_an_neu.jpg	0	340	AOI_7	124	347
1350	58356	743	526			99_144_an_neu.jpg	0	340	AOI_7	124	347
1351	58400	745	528			99_144_an_neu.jpg	0	340	AOI_7	124	347
1352	58444	750	528			99_144_an_neu.jpg	0	340	AOI_7	124	347
1353	58488	741	517			99_144_an_neu.jpg	0	340	AOI_7	124	347
1354	58532	732	531			99_144_an_neu.jpg	0	340	AOI_7	124	347
1355	58574	748	537			99_144_an_neu.jpg	0	340	AOI_7	124	347
1356	58617	739	539			99_144_an_neu.jpg	0	340	AOI_7	124	347
1357	58661	726	512			99_144_an_neu.jpg	0	0	Content	125	920
	58681			ImageEnd	16
1358	58705	685	402			No media	0	0	Content	125	920
	58709			ImageStart	8
1359	58750	679	393			Fix.jpg	0	0	Content	125	920
1360	58791	687	375			Fix.jpg	0	0	Content	125	920
1361	58834	689	383			Fix.jpg	0	0	Content	125	920
1362	58879	692	386			Fix.jpg	0	0	Content	125	920
1363	58923	685	385			Fix.jpg	0	0	Content	125	920
1364	58966	686	386			Fix.jpg	0	0	Content	125	920
1365	59009	688	377			Fix.jpg	0	0	Content	125	920
1366	59053	675	407			Fix.jpg	0	0	Content	125	920
1367	59097	682	396			Fix.jpg	0	0	Content	125	920
1368	59141	679	395			Fix.jpg	0	0	Content	125	920
1369	59186	686	403			Fix.jpg	0	0	Content	125	920
	59193			ImageEnd	16
	59209			ImageStart	8
1370	59230	680	408			82_115_neu_an.jpg	0	0	Content	125	920
1371	59275	670	397			82_115_neu_an.jpg	0	0	Content	125	920
1372	59318	680	400			82_115_neu_an.jpg	0	0	Content	125	920
1373	59363	682	400			82_115_neu_an.jpg	0	0	Content	125	920
1374	59407	679	405			82_115_neu_an.jpg	0	0	Content	125	920
1375	59452	676	411			82_115_neu_an.jpg	0	0	Content	125	920
1376	59495	650	434			82_115_neu_an.jpg	0	0	Content	125	920
1377	59540	649	514			82_115_neu_an.jpg	0	0	Content	125	920
1378	59582	0	0			82_115_neu_an.jpg	0	303	AOI_51
1379	59624	0	0			82_115_neu_an.jpg	0	303	AOI_51
1380	59663	0	0			82_115_neu_an.jpg	0	303	AOI_51
1381	59708	0	0			82_115_neu_an.jpg	0	303	AOI_51
1382	59759	0	0			82_115_neu_an.jpg	0	303	AOI_51
1383	59814	0	0			82_115_neu_an.jpg	0	303	AOI_51
1384	59878	0	0			82_115_neu_an.jpg	0	303	AOI_51
1385	59982	0	0			82_115_neu_an.jpg	0	303	AOI_51
1386	60034	0	0			82_115_neu_an.jpg	0	303	AOI_51
1387	60067	0	0			82_115_neu_an.jpg	0	303	AOI_51
1388	60105	0	0			82_115_neu_an.jpg	0	303	AOI_51
1389	60144	0	0			82_115_neu_an.jpg	0	303	AOI_51
1390	60182	0	0			82_115_neu_an.jpg	0	303	AOI_51
1391	60222	0	0			82_115_neu_an.jpg	0	303	AOI_51
1392	60266	0	0			82_115_neu_an.jpg	0	303	AOI_51
1393	60308	0	0			82_115_neu_an.jpg	0	303	AOI_51
1394	60358	0	0			82_115_neu_an.jpg	0	303	AOI_51
1395	60403	0	0			82_115_neu_an.jpg	0	303	AOI_51
1396	60443	0	0			82_115_neu_an.jpg	0	303	AOI_51
1397	60484	0	0			82_115_neu_an.jpg	0	303	AOI_51
1398	60524	0	0			82_115_neu_an.jpg	0	303	AOI_51
1399	60564	0	0			82_115_neu_an.jpg	0	303	AOI_51
1400	60604	0	0			82_115_neu_an.jpg	0	303	AOI_51
1401	60644	0	0			82_115_neu_an.jpg	0	303	AOI_51
1402	60684	0	0			82_115_neu_an.jpg	0	303	AOI_51
1403	60724	0	0			82_115_neu_an.jpg	0	303	AOI_51
1404	60764	0	0			82_115_neu_an.jpg	0	303	AOI_51
1405	60804	0	0			82_115_neu_an.jpg	0	303	AOI_51
1406	60844	0	0			82_115_neu_an.jpg	0	303	AOI_51
1407	60884	0	0			82_115_neu_an.jpg	0	303	AOI_51
1408	60933	0	0			82_115_neu_an.jpg	0	303	AOI_51
1409	60984	0	0			82_115_neu_an.jpg	0	303	AOI_51
1410	61024	435	432			82_115_neu_an.jpg	0	303	AOI_51	126	383
1411	61064	435	432			82_115_neu_an.jpg	0	303	AOI_51	126	383
1412	61101	453	416			82_115_neu_an.jpg	0	303	AOI_51	126	383
1413	61141	444	413			82_115_neu_an.jpg	0	303	AOI_51	126	383
1414	61186	390	393			82_115_neu_an.jpg	0	303	AOI_51	126	383
1415	61230	394	402			82_115_neu_an.jpg	0	303	AOI_51	126	383
1416	61275	422	380			82_115_neu_an.jpg	0	303	AOI_51	126	383
1417	61320	427	381			82_115_neu_an.jpg	0	303	AOI_51	126	383
1418	61362	424	378			82_115_neu_an.jpg	0	303	AOI_51	126	383
1419	61408	480	372			82_115_neu_an.jpg	0	303	AOI_51	127	624
1420	61453	466	395			82_115_neu_an.jpg	0	303	AOI_51	127	624
1421	61500	468	380			82_115_neu_an.jpg	0	303	AOI_51	127	624
1422	61546	482	375			82_115_neu_an.jpg	0	303	AOI_51	127	624
1423	61589	479	382			82_115_neu_an.jpg	0	303	AOI_51	127	624
1424	61635	477	390			82_115_neu_an.jpg	0	303	AOI_51	127	624
1425	61678	471	388			82_115_neu_an.jpg	0	303	AOI_51	127	624
1426	61724	466	393			82_115_neu_an.jpg	0	303	AOI_51	127	624
1427	61768	478	384			82_115_neu_an.jpg	0	303	AOI_51	127	624
1428	61813	468	394			82_115_neu_an.jpg	0	303	AOI_51	127	624
1429	61856	472	391			82_115_neu_an.jpg	0	303	AOI_51	127	624
1430	61904	466	391			82_115_neu_an.jpg	0	303	AOI_51	127	624
1431	61949	468	395			82_115_neu_an.jpg	0	303	AOI_51	127	624
1432	61992	474	386			82_115_neu_an.jpg	0	303	AOI_51	127	624
1433	62031	471	404			82_115_neu_an.jpg	0	303	AOI_51	128	476
1434	62077	587	393			82_115_neu_an.jpg	0	303	AOI_51	128	476
1435	62120	584	393			82_115_neu_an.jpg	0	303	AOI_51	128	476
1436	62163	591	385			82_115_neu_an.jpg	0	303	AOI_51	128	476
1437	62205	580	384			82_115_neu_an.jpg	0	303	AOI_51	128	476
	62221			ImageEnd	16
1438	62247	583	394			No media	0	0	Content	128	476
	62251			ImageStart	8
1439	62290	587	392			Fix.jpg	0	0	Content	128	476
1440	62334	586	391			Fix.jpg	0	0	Content	128	476
1441	62375	581	395			Fix.jpg	0	0	Content	128	476
1442	62422	574	409			Fix.jpg	0	0	Content	128	476
1443	62466	580	413			Fix.jpg	0	0	Content	128	476
1444	62507	624	415			Fix.jpg	0	0	Content	129	1074
1445	62548	644	417			Fix.jpg	0	0	Content	129	1074
1446	62593	637	422			Fix.jpg	0	0	Content	129	1074
1447	62635	636	416			Fix.jpg	0	0	Content	129	1074
1448	62679	634	414			Fix.jpg	0	0	Content	129	1074
1449	62721	658	418			Fix.jpg	0	0	Content	129	1074
	62750			ImageEnd	16
1450	62766	657	422			No media	0	0	Content	129	1074
1451	62808	653	423			No media	0	0	Content	129	1074
1452	62853	643	438			No media	0	0	Content	129	1074
1453	62894	653	426			No media	0	0	Content	129	1074
1454	62940	662	444			No media	0	0	Content	129	1074
1455	62982	657	431			No media	0	0	Content	129	1074
1456	63024	654	446			No media	0	0	Content	129	1074
1457	63067	654	441			No media	0	0	Content	129	1074
1458	63110	658	427			No media	0	0	Content	129	1074
1459	63152	658	431			No media	0	0	Content	129	1074
1460	63196	661	429			No media	0	0	Content	129	1074
1461	63238	655	430			No media	0	0	Content	129	1074
1462	63282	659	430			No media	0	0	Content	129	1074
1463	63324	663	431			No media	0	0	Content	129	1074
1464	63368	630	453			No media	0	0	Content	129	1074
1465	63410	642	441			No media	0	0	Content	129	1074
1466	63454	633	431			No media	0	0	Content	129	1074
1467	63495	630	434			No media	0	0	Content	129	1074
1468	63539	662	405			No media	0	0	Content	129	1074
1469	63581	628	259			No media	0	0	Content	130	447
1470	63626	652	131			No media	0	0	Content	130	447
1471	63669	663	113			No media	0	0	Content	130	447
1472	63715	670	129			No media	0	0	Content	130	447
1473	63759	672	100			No media	0	0	Content	130	447
1474	63806	691	30			No media	0	0	Content	130	447
1475	63850	693	43			No media	0	0	Content	130	447
1476	63896	684	36			No media	0	0	Content	130	447
1477	63938	690	37			No media	0	0	Content	130	447
1478	63984	688	25			No media	0	0	Content	130	447
1479	64028	678	70			No media	0	0	Content	131	267
1480	64077	660	443			No media	0	0	Content	131	267
1481	64120	637	441			No media	0	0	Content	131	267
1482	64162	635	447			No media	0	0	Content	131	267
1483	64206	638	435			No media	0	0	Content	131	267
1484	64253	636	448			No media	0	0	Content	131	267
1485	64295	653	398			No media	0	0	Content	132	584
1486	64340	663	401			No media	0	0	Content	132	584
1487	64384	659	402			No media	0	0	Content	132	584
1488	64432	655	404			No media	0	0	Content	132	584
1489	64476	647	417			No media	0	0	Content	132	584
1490	64521	656	406			No media	0	0	Content	132	584
1491	64566	654	415			No media	0	0	Content	132	584
	64586			ImageStart	8
1492	64612	659	413			13_061_an_fe.jpg	0	74	AOI_17	132	584
1493	64656	639	413			13_061_an_fe.jpg	0	74	AOI_17	132	584
1494	64702	661	404			13_061_an_fe.jpg	0	74	AOI_17	132	584
1495	64745	646	405			13_061_an_fe.jpg	0	74	AOI_17	132	584
1496	64790	652	409			13_061_an_fe.jpg	0	74	AOI_17	132	584
1497	64833	653	404			13_061_an_fe.jpg	0	74	AOI_17	132	584
1498	64879	642	410			13_061_an_fe.jpg	0	74	AOI_17	133	260
1499	64924	604	415			13_061_an_fe.jpg	0	74	AOI_17	133	260
1500	64965	537	391			13_061_an_fe.jpg	0	74	AOI_17	133	260
1501	65007	527	402			13_061_an_fe.jpg	0	74	AOI_17	133	260
1502	65052	540	405			13_061_an_fe.jpg	0	74	AOI_17	133	260
1503	65095	533	401			13_061_an_fe.jpg	0	74	AOI_17	133	260
1504	65139	637	413			13_061_an_fe.jpg	0	73	AOI_18	134	255
1505	65182	909	433			13_061_an_fe.jpg	0	73	AOI_18	134	255
1506	65226	896	435			13_061_an_fe.jpg	0	73	AOI_18	134	255
1507	65266	899	431			13_061_an_fe.jpg	0	73	AOI_18	134	255
1508	65309	901	434			13_061_an_fe.jpg	0	73	AOI_18	134	255
1509	65350	1026	648			13_061_an_fe.jpg	0	73	AOI_18	134	255
1510	65393	0	0			13_061_an_fe.jpg	0	74	AOI_17
1511	65443	0	0			13_061_an_fe.jpg	0	74	AOI_17
1512	65483	0	0			13_061_an_fe.jpg	0	74	AOI_17
1513	65530	0	0			13_061_an_fe.jpg	0	74	AOI_17
1514	65580	0	0			13_061_an_fe.jpg	0	74	AOI_17
1515	65642	894	420			13_061_an_fe.jpg	0	73	AOI_18	135	215
1516	65697	0	0			13_061_an_fe.jpg	0	73	AOI_18	135	215
1517	65736	765	407			13_061_an_fe.jpg	0	73	AOI_18	135	215
1518	65770	763	408			13_061_an_fe.jpg	0	73	AOI_18	135	215
1519	65814	767	416			13_061_an_fe.jpg	0	73	AOI_18	135	215
1520	65856	704	446			13_061_an_fe.jpg	0	73	AOI_18	136	354
1521	65899	694	451			13_061_an_fe.jpg	0	73	AOI_18	136	354
1522	65942	690	454			13_061_an_fe.jpg	0	73	AOI_18	136	354
1523	65989	694	454			13_061_an_fe.jpg	0	73	AOI_18	136	354
1524	66034	694	453			13_061_an_fe.jpg	0	73	AOI_18	136	354
1525	66077	693	455			13_061_an_fe.jpg	0	73	AOI_18	136	354
1526	66119	694	446			13_061_an_fe.jpg	0	73	AOI_18	136	354
1527	66166	756	409			13_061_an_fe.jpg	0	73	AOI_18	136	354
1528	66210	748	417			13_061_an_fe.jpg	0	73	AOI_18	137	435
1529	66254	911	426			13_061_an_fe.jpg	0	73	AOI_18	137	435
1530	66298	911	418			13_061_an_fe.jpg	0	73	AOI_18	137	435
1531	66340	915	416			13_061_an_fe.jpg	0	73	AOI_18	137	435
1532	66384	927	415			13_061_an_fe.jpg	0	73	AOI_18	137	435
1533	66426	925	415			13_061_an_fe.jpg	0	73	AOI_18	137	435
1534	66469	931	408			13_061_an_fe.jpg	0	73	AOI_18	137	435
1535	66512	913	416			13_061_an_fe.jpg	0	73	AOI_18	137	435
1536	66556	924	410			13_061_an_fe.jpg	0	73	AOI_18	137	435
1537	66602	1059	412			13_061_an_fe.jpg	0	73	AOI_18	137	435
1538	66645	821	459			13_061_an_fe.jpg	0	74	AOI_17	138	617
1539	66689	595	489			13_061_an_fe.jpg	0	74	AOI_17	138	617
1540	66730	590	488			13_061_an_fe.jpg	0	74	AOI_17	138	617
1541	66771	598	480			13_061_an_fe.jpg	0	74	AOI_17	138	617
1542	66819	607	476			13_061_an_fe.jpg	0	74	AOI_17	138	617
1543	66862	611	472			13_061_an_fe.jpg	0	74	AOI_17	138	617
1544	66906	607	470			13_061_an_fe.jpg	0	74	AOI_17	138	617
1545	66948	610	466			13_061_an_fe.jpg	0	74	AOI_17	138	617
1546	66993	604	461			13_061_an_fe.jpg	0	74	AOI_17	138	617
1547	67038	599	481			13_061_an_fe.jpg	0	74	AOI_17	138	617
1548	67083	609	482			13_061_an_fe.jpg	0	74	AOI_17	138	617
1549	67126	605	492			13_061_an_fe.jpg	0	74	AOI_17	138	617
1550	67171	607	499			13_061_an_fe.jpg	0	74	AOI_17	138	617
1551	67216	605	514			13_061_an_fe.jpg	0	74	AOI_17	138	617
1552	67262	672	789			13_061_an_fe.jpg	0	0	Content	139	601
1553	67306	676	875			13_061_an_fe.jpg	0	0	Content	139	601
1554	67352	700	897			13_061_an_fe.jpg	0	0	Content	139	601
1555	67399	707	900			13_061_an_fe.jpg	0	0	Content	139	601
1556	67450	674	895			13_061_an_fe.jpg	0	0	Content	139	601
1557	67495	677	875			13_061_an_fe.jpg	0	0	Content	139	601
1558	67540	691	845			13_061_an_fe.jpg	0	0	Content	139	601
	67557			ImageEnd	16
	67582			ImageStart	8
1559	67582	687	820			Fix.jpg	0	0	Content	139	601
1560	67633	738	834			Fix.jpg	0	0	Content	139	601
1561	67678	745	808			Fix.jpg	0	0	Content	139	601
1562	67725	736	827			Fix.jpg	0	0	Content	139	601
1563	67770	731	820			Fix.jpg	0	0	Content	139	601
1564	67817	740	789			Fix.jpg	0	0	Content	139	601
1565	67863	713	677			Fix.jpg	0	0	Content	140	591
1566	67911	706	456			Fix.jpg	0	0	Content	140	591
1567	67954	708	441			Fix.jpg	0	0	Content	140	591
1568	67998	703	430			Fix.jpg	0	0	Content	140	591
1569	68044	670	413			Fix.jpg	0	0	Content	140	591
	68085			ImageEnd	16
1570	68091	680	407			No media	0	0	Content	140	591
	68103			ImageStart	8
1571	68138	686	395			147_170_an_neu.jpg	0	111	AOI_27	140	591
1572	68180	684	406			147_170_an_neu.jpg	0	111	AOI_27	140	591
1573	68226	686	391			147_170_an_neu.jpg	0	111	AOI_27	140	591
1574	68274	681	417			147_170_an_neu.jpg	0	111	AOI_27	140	591
1575	68318	686	397			147_170_an_neu.jpg	0	111	AOI_27	140	591
1576	68365	679	414			147_170_an_neu.jpg	0	111	AOI_27	140	591
1577	68409	679	408			147_170_an_neu.jpg	0	111	AOI_27	140	591
1578	68455	473	434			147_170_an_neu.jpg	0	112	AOI_25	141	268
1579	68499	479	441			147_170_an_neu.jpg	0	112	AOI_25	141	268
1580	68543	476	420			147_170_an_neu.jpg	0	112	AOI_25	141	268
1581	68587	480	433			147_170_an_neu.jpg	0	112	AOI_25	141	268
1582	68634	473	449			147_170_an_neu.jpg	0	112	AOI_25	141	268
1583	68676	474	532			147_170_an_neu.jpg	0	112	AOI_25	141	268
1584	68722	0	0			147_170_an_neu.jpg	0	112	AOI_25
1585	68765	0	0			147_170_an_neu.jpg	0	112	AOI_25
1586	68812	0	0			147_170_an_neu.jpg	0	112	AOI_25
1587	68858	0	0			147_170_an_neu.jpg	0	112	AOI_25
1588	68930	0	0			147_170_an_neu.jpg	0	112	AOI_25
1589	69044	500	507			147_170_an_neu.jpg	0	112	AOI_25	142	402
1590	69122	509	498			147_170_an_neu.jpg	0	112	AOI_25	142	402
1591	69228	447	424			147_170_an_neu.jpg	0	112	AOI_25	142	402
1592	69282	-519	456			147_170_an_neu.jpg	0	112	AOI_25	142	402
1593	69446	0	0			147_170_an_neu.jpg	0	112	AOI_25
1594	69519	0	0			147_170_an_neu.jpg	0	112	AOI_25
1595	69571	0	0			147_170_an_neu.jpg	0	112	AOI_25
1596	69632	0	0			147_170_an_neu.jpg	0	112	AOI_25
1597	69671	0	0			147_170_an_neu.jpg	0	112	AOI_25
1598	69715	0	0			147_170_an_neu.jpg	0	112	AOI_25
1599	69769	0	0			147_170_an_neu.jpg	0	112	AOI_25
1600	69839	0	0			147_170_an_neu.jpg	0	112	AOI_25
1601	69884	0	0			147_170_an_neu.jpg	0	112	AOI_25
1602	69934	0	0			147_170_an_neu.jpg	0	112	AOI_25
1603	69992	0	0			147_170_an_neu.jpg	0	112	AOI_25
1604	70044	0	0			147_170_an_neu.jpg	0	112	AOI_25
1605	70088	0	0			147_170_an_neu.jpg	0	112	AOI_25
1606	70157	0	0			147_170_an_neu.jpg	0	112	AOI_25
1607	70191	0	0			147_170_an_neu.jpg	0	112	AOI_25
1608	70227	429	430			147_170_an_neu.jpg	0	112	AOI_25	143	270
1609	70274	429	430			147_170_an_neu.jpg	0	112	AOI_25	143	270
1610	70320	432	410			147_170_an_neu.jpg	0	112	AOI_25	143	270
1611	70360	415	421			147_170_an_neu.jpg	0	112	AOI_25	143	270
1612	70405	420	420			147_170_an_neu.jpg	0	112	AOI_25	143	270
1613	70452	429	430			147_170_an_neu.jpg	0	112	AOI_25	143	270
1614	70497	557	515			147_170_an_neu.jpg	0	111	AOI_27	144	406
1615	70543	846	487			147_170_an_neu.jpg	0	111	AOI_27	144	406
1616	70580	837	489			147_170_an_neu.jpg	0	111	AOI_27	144	406
1617	70619	833	502			147_170_an_neu.jpg	0	111	AOI_27	144	406
1618	70654	843	471			147_170_an_neu.jpg	0	111	AOI_27	144	406
1619	70692	834	490			147_170_an_neu.jpg	0	111	AOI_27	144	406
1620	70732	834	500			147_170_an_neu.jpg	0	111	AOI_27	144	406
1621	70773	834	500			147_170_an_neu.jpg	0	111	AOI_27	144	406
1622	70817	830	482			147_170_an_neu.jpg	0	111	AOI_27	144	406
1623	70861	828	482			147_170_an_neu.jpg	0	111	AOI_27	144	406
1624	70903	527	461			147_170_an_neu.jpg	0	112	AOI_25	145	287
1625	70948	472	465			147_170_an_neu.jpg	0	112	AOI_25	145	287
1626	70982	472	465			147_170_an_neu.jpg	0	112	AOI_25	145	287
1627	71025	459	465			147_170_an_neu.jpg	0	112	AOI_25	145	287
1628	71069	472	456			147_170_an_neu.jpg	0	112	AOI_25	145	287
1629	71109	463	464			147_170_an_neu.jpg	0	112	AOI_25	145	287
	71114			ImageEnd	16
	71143			ImageStart	8
1630	71150	647	557			Fix.jpg	0	0	Content	145	287
1631	71190	647	556			Fix.jpg	0	0	Content	146	266
1632	71230	937	769			Fix.jpg	0	0	Content	146	266
1633	71274	924	762			Fix.jpg	0	0	Content	146	266
1634	71328	926	766			Fix.jpg	0	0	Content	146	266
1635	71365	941	770			Fix.jpg	0	0	Content	146	266
1636	71406	918	765			Fix.jpg	0	0	Content	146	266
1637	71456	663	462			Fix.jpg	0	0	Content	147	1150
1638	71503	637	346			Fix.jpg	0	0	Content	147	1150
1639	71537	637	346			Fix.jpg	0	0	Content	147	1150
1640	71578	623	361			Fix.jpg	0	0	Content	147	1150
1641	71619	619	361			Fix.jpg	0	0	Content	147	1150
	71657			ImageEnd	16
1642	71660	646	344			No media	0	0	Content	147	1150
1643	71700	645	343			No media	0	0	Content	147	1150
1644	71739	624	359			No media	0	0	Content	147	1150
1645	71782	622	360			No media	0	0	Content	147	1150
1646	71836	649	357			No media	0	0	Content	147	1150
1647	71869	649	357			No media	0	0	Content	147	1150
1648	71915	657	369			No media	0	0	Content	147	1150
1649	71961	615	381			No media	0	0	Content	147	1150
1650	72007	619	375			No media	0	0	Content	147	1150
1651	72061	649	363			No media	0	0	Content	147	1150
1652	72094	649	364			No media	0	0	Content	147	1150
1653	72144	632	368			No media	0	0	Content	147	1150
1654	72195	640	374			No media	0	0	Content	147	1150
1655	72242	640	374			No media	0	0	Content	147	1150
1656	72282	618	385			No media	0	0	Content	147	1150
1657	72328	629	390			No media	0	0	Content	147	1150
1658	72378	629	387			No media	0	0	Content	147	1150
1659	72411	621	383			No media	0	0	Content	147	1150
1660	72449	608	401			No media	0	0	Content	147	1150
1661	72486	608	401			No media	0	0	Content	147	1150
1662	72525	627	371			No media	0	0	Content	147	1150
1663	72566	627	371			No media	0	0	Content	147	1150
1664	72606	987	761			No media	0	0	Content	148	607
1665	72651	983	775			No media	0	0	Content	148	607
1666	72697	976	764			No media	0	0	Content	148	607
1667	72743	971	758			No media	0	0	Content	148	607
1668	72786	970	767			No media	0	0	Content	148	607
1669	72820	970	767			No media	0	0	Content	148	607
1670	72865	994	771			No media	0	0	Content	148	607
1671	72908	982	769			No media	0	0	Content	148	607
1672	72960	1858	174			No media	0	0	Content	148	607
1673	72992	988	780			No media	0	0	Content	148	607
1674	73043	986	781			No media	0	0	Content	148	607
1675	73094	990	748			No media	0	0	Content	148	607
1676	73133	972	734			No media	0	0	Content	148	607
1677	73173	971	749			No media	0	0	Content	148	607
1678	73213	765	406			No media	0	0	Content	149	405
1679	73261	678	229			No media	0	0	Content	149	405
1680	73316	665	222			No media	0	0	Content	149	405
1681	73357	678	211			No media	0	0	Content	149	405
1682	73407	696	207			No media	0	0	Content	149	405
1683	73451	673	228			No media	0	0	Content	149	405
1684	73491	683	213			No media	0	0	Content	149	405
1685	73537	676	223			No media	0	0	Content	149	405
	73563			ImageStart	8
1686	73583	676	223			144_163_neu_an.jpg	0	106	AOI_23	149	405
1687	73619	652	231			144_163_neu_an.jpg	0	106	AOI_23	150	285
1688	73663	630	281			144_163_neu_an.jpg	0	106	AOI_23	150	285
1689	73702	631	294			144_163_neu_an.jpg	0	106	AOI_23	150	285
1690	73742	656	298			144_163_neu_an.jpg	0	106	AOI_23	150	285
1691	73782	649	287			144_163_neu_an.jpg	0	106	AOI_23	150	285
1692	73822	635	311			144_163_neu_an.jpg	0	106	AOI_23	150	285
1693	73863	628	302			144_163_neu_an.jpg	0	106	AOI_23	150	285
1694	73904	532	350			144_163_neu_an.jpg	0	106	AOI_23	151	460
1695	73945	430	359			144_163_neu_an.jpg	0	106	AOI_23	151	460
1696	73986	428	344			144_163_neu_an.jpg	0	106	AOI_23	151	460
1697	74026	441	344			144_163_neu_an.jpg	0	106	AOI_23	151	460
1698	74067	465	347			144_163_neu_an.jpg	0	106	AOI_23	151	460
1699	74107	465	347			144_163_neu_an.jpg	0	106	AOI_23	151	460
1700	74148	396	323			144_163_neu_an.jpg	0	106	AOI_23	151	460
1701	74193	449	342			144_163_neu_an.jpg	0	106	AOI_23	151	460
1702	74236	440	357			144_163_neu_an.jpg	0	106	AOI_23	151	460
1703	74280	442	353			144_163_neu_an.jpg	0	106	AOI_23	151	460
1704	74331	500	360			144_163_neu_an.jpg	0	106	AOI_23	151	460
1705	74364	500	360			144_163_neu_an.jpg	0	105	AOI_21	152	399
1706	74406	792	401			144_163_neu_an.jpg	0	105	AOI_21	152	399
1707	74448	799	382			144_163_neu_an.jpg	0	105	AOI_21	152	399
1708	74492	793	384			144_163_neu_an.jpg	0	105	AOI_21	152	399
1709	74532	793	384			144_163_neu_an.jpg	0	105	AOI_21	152	399
1710	74581	882	370			144_163_neu_an.jpg	0	105	AOI_21	152	399
1711	74628	879	381			144_163_neu_an.jpg	0	105	AOI_21	152	399
1712	74674	878	381			144_163_neu_an.jpg	0	105	AOI_21	152	399
1713	74715	878	381			144_163_neu_an.jpg	0	105	AOI_21	152	399
1714	74763	721	376			144_163_neu_an.jpg	0	106	AOI_23	153	359
1715	74810	423	377			144_163_neu_an.jpg	0	106	AOI_23	153	359
1716	74853	446	357			144_163_neu_an.jpg	0	106	AOI_23	153	359
1717	74899	419	371			144_163_neu_an.jpg	0	106	AOI_23	153	359
1718	74931	419	371			144_163_neu_an.jpg	0	106	AOI_23	153	359
1719	74972	463	385			144_163_neu_an.jpg	0	106	AOI_23	153	359
1720	75014	430	377			144_163_neu_an.jpg	0	106	AOI_23	153	359
1721	75061	445	380			144_163_neu_an.jpg	0	106	AOI_23	153	359
1722	75122	0	0			144_163_neu_an.jpg	0	106	AOI_23
1723	75169	0	0			144_163_neu_an.jpg	0	106	AOI_23
1724	75207	0	0			144_163_neu_an.jpg	0	106	AOI_23
1725	75249	0	0			144_163_neu_an.jpg	0	106	AOI_23
1726	75294	0	0			144_163_neu_an.jpg	0	106	AOI_23
1727	75345	0	0			144_163_neu_an.jpg	0	106	AOI_23
1728	75383	0	0			144_163_neu_an.jpg	0	106	AOI_23
1729	75457	0	0			144_163_neu_an.jpg	0	106	AOI_23
1730	75509	0	0			144_163_neu_an.jpg	0	106	AOI_23
1731	75542	0	0			144_163_neu_an.jpg	0	106	AOI_23
1732	75580	0	0			144_163_neu_an.jpg	0	106	AOI_23
1733	75619	0	0			144_163_neu_an.jpg	0	106	AOI_23
1734	75668	0	0			144_163_neu_an.jpg	0	106	AOI_23
1735	75731	857	377			144_163_neu_an.jpg	0	105	AOI_21	154	289
1736	75788	829	422			144_163_neu_an.jpg	0	105	AOI_21	154	289
1737	75857	898	427			144_163_neu_an.jpg	0	105	AOI_21	154	289
1738	75910	871	476			144_163_neu_an.jpg	0	105	AOI_21	154	289
1739	75972	907	410			144_163_neu_an.jpg	0	105	AOI_21	154	289
1740	76019	872	471			144_163_neu_an.jpg	0	105	AOI_21	155	825
1741	76082	927	368			144_163_neu_an.jpg	0	105	AOI_21	155	825
1742	76136	892	481			144_163_neu_an.jpg	0	105	AOI_21	155	825
1743	76197	936	408			144_163_neu_an.jpg	0	105	AOI_21	155	825
1744	76258	885	481			144_163_neu_an.jpg	0	105	AOI_21	155	825
1745	76321	941	398			144_163_neu_an.jpg	0	105	AOI_21	155	825
1746	76381	874	494			144_163_neu_an.jpg	0	105	AOI_21	155	825
1747	76445	920	390			144_163_neu_an.jpg	0	105	AOI_21	155	825
1748	76500	877	508			144_163_neu_an.jpg	0	105	AOI_21	155	825
	76555			ImageEnd	16
1749	76564	928	414			No media	0	0	Content	155	825
	76579			ImageStart	8
1750	76611	886	515			Fix.jpg	0	0	Content	155	825
1751	76672	906	487			Fix.jpg	0	0	Content	155	825
1752	76717	906	487			Fix.jpg	0	0	Content	155	825
1753	76764	905	487			Fix.jpg	0	0	Content	155	825
1754	76802	902	496			Fix.jpg	0	0	Content	155	825
1755	76844	887	470			Fix.jpg	0	0	Content	156	603
1756	76884	709	427			Fix.jpg	0	0	Content	156	603
1757	76926	719	414			Fix.jpg	0	0	Content	156	603
1758	76970	726	416			Fix.jpg	0	0	Content	156	603
1759	77013	726	417			Fix.jpg	0	0	Content	156	603
1760	77061	718	418			Fix.jpg	0	0	Content	156	603
	77072			ImageEnd	16
1761	77105	696	421			No media	0	0	Content	156	603
	77122			ImageStart	8
1762	77148	684	426			155_170_neu_fe.jpg	0	130	AOI_26	156	603
1763	77191	685	410			155_170_neu_fe.jpg	0	130	AOI_26	156	603
1764	77232	695	415			155_170_neu_fe.jpg	0	130	AOI_26	156	603
1765	77273	684	430			155_170_neu_fe.jpg	0	130	AOI_26	156	603
1766	77316	690	429			155_170_neu_fe.jpg	0	130	AOI_26	156	603
1767	77360	692	431			155_170_neu_fe.jpg	0	130	AOI_26	156	603
1768	77404	697	418			155_170_neu_fe.jpg	0	130	AOI_26	156	603
1769	77447	684	427			155_170_neu_fe.jpg	0	129	AOI_27	157	262
1770	77491	468	407			155_170_neu_fe.jpg	0	129	AOI_27	157	262
1771	77534	470	421			155_170_neu_fe.jpg	0	129	AOI_27	157	262
1772	77577	470	414			155_170_neu_fe.jpg	0	129	AOI_27	157	262
1773	77621	473	410			155_170_neu_fe.jpg	0	129	AOI_27	157	262
1774	77665	477	402			155_170_neu_fe.jpg	0	129	AOI_27	157	262
1775	77709	831	431			155_170_neu_fe.jpg	0	130	AOI_26	158	681
1776	77754	897	396			155_170_neu_fe.jpg	0	130	AOI_26	158	681
1777	77796	895	389			155_170_neu_fe.jpg	0	130	AOI_26	158	681
1778	77839	880	407			155_170_neu_fe.jpg	0	130	AOI_26	158	681
1779	77882	886	405			155_170_neu_fe.jpg	0	130	AOI_26	158	681
1780	77926	890	415			155_170_neu_fe.jpg	0	130	AOI_26	158	681
1781	77966	904	492			155_170_neu_fe.jpg	0	130	AOI_26	158	681
1782	78009	906	486			155_170_neu_fe.jpg	0	130	AOI_26	158	681
1783	78051	883	484			155_170_neu_fe.jpg	0	130	AOI_26	158	681
1784	78094	904	490			155_170_neu_fe.jpg	0	130	AOI_26	158	681
1785	78141	900	491			155_170_neu_fe.jpg	0	130	AOI_26	158	681
1786	78179	900	414			155_170_neu_fe.jpg	0	130	AOI_26	158	681
1787	78220	890	394			155_170_neu_fe.jpg	0	130	AOI_26	158	681
1788	78262	900	407			155_170_neu_fe.jpg	0	130	AOI_26	158	681
1789	78305	894	408			155_170_neu_fe.jpg	0	130	AOI_26	158	681
1790	78349	901	400			155_170_neu_fe.jpg	0	130	AOI_26	158	681
1791	78391	890	396			155_170_neu_fe.jpg	0	129	AOI_27	159	260
1792	78435	685	414			155_170_neu_fe.jpg	0	129	AOI_27	159	260
1793	78476	619	399			155_170_neu_fe.jpg	0	129	AOI_27	159	260
1794	78520	624	392			155_170_neu_fe.jpg	0	129	AOI_27	159	260
1795	78562	624	396			155_170_neu_fe.jpg	0	129	AOI_27	159	260
1796	78606	624	398			155_170_neu_fe.jpg	0	129	AOI_27	159	260
1797	78650	705	412			155_170_neu_fe.jpg	0	130	AOI_26	160	257
1798	78693	896	419			155_170_neu_fe.jpg	0	130	AOI_26	160	257
1799	78736	900	413			155_170_neu_fe.jpg	0	130	AOI_26	160	257
1800	78779	907	398			155_170_neu_fe.jpg	0	130	AOI_26	160	257
1801	78821	898	395			155_170_neu_fe.jpg	0	130	AOI_26	160	257
1802	78865	888	413			155_170_neu_fe.jpg	0	130	AOI_26	160	257
1803	78907	907	412			155_170_neu_fe.jpg	0	130	AOI_26	161	821
1804	78952	919	570			155_170_neu_fe.jpg	0	130	AOI_26	161	821
1805	78995	930	558			155_170_neu_fe.jpg	0	130	AOI_26	161	821
1806	79044	914	587			155_170_neu_fe.jpg	0	130	AOI_26	161	821
1807	79078	913	580			155_170_neu_fe.jpg	0	130	AOI_26	161	821
1808	79125	919	577			155_170_neu_fe.jpg	0	130	AOI_26	161	821
1809	79169	924	561			155_170_neu_fe.jpg	0	130	AOI_26	161	821
1810	79211	920	569			155_170_neu_fe.jpg	0	130	AOI_26	161	821
1811	79250	917	573			155_170_neu_fe.jpg	0	130	AOI_26	161	821
1812	79294	917	562			155_170_neu_fe.jpg	0	130	AOI_26	161	821
1813	79338	867	679			155_170_neu_fe.jpg	0	130	AOI_26	161	821
1814	79382	846	686			155_170_neu_fe.jpg	0	130	AOI_26	161	821
1815	79426	844	694			155_170_neu_fe.jpg	0	130	AOI_26	161	821
1816	79466	852	690			155_170_neu_fe.jpg	0	130	AOI_26	161	821
1817	79512	896	543			155_170_neu_fe.jpg	0	130	AOI_26	161	821
1818	79557	914	463			155_170_neu_fe.jpg	0	130	AOI_26	161	821
1819	79599	899	456			155_170_neu_fe.jpg	0	130	AOI_26	161	821
1820	79642	899	455			155_170_neu_fe.jpg	0	130	AOI_26	161	821
1821	79685	900	471			155_170_neu_fe.jpg	0	130	AOI_26	161	821
1822	79728	1005	617			155_170_neu_fe.jpg	0	0	Content	162	455
1823	79772	1343	939			155_170_neu_fe.jpg	0	0	Content	162	455
1824	79817	1388	934			155_170_neu_fe.jpg	0	0	Content	162	455
1825	79860	1332	938			155_170_neu_fe.jpg	0	0	Content	162	455
1826	79925	1280	937			155_170_neu_fe.jpg	0	0	Content	162	455
1827	79960	1280	937			155_170_neu_fe.jpg	0	0	Content	162	455
1828	80011	887	481			155_170_neu_fe.jpg	0	0	Content	162	455
1829	80062	884	468			155_170_neu_fe.jpg	0	0	Content	162	455
1830	80107	894	457			155_170_neu_fe.jpg	0	0	Content	162	455
	80112			ImageEnd	16
	80131			ImageStart	8
1831	80142	894	457			Fix.jpg	0	0	Content	162	455
1832	80184	0	0			Fix.jpg	0	0	Content
1833	80227	0	0			Fix.jpg	0	0	Content
1834	80265	0	0			Fix.jpg	0	0	Content
1835	80305	0	0			Fix.jpg	0	0	Content
1836	80349	0	0			Fix.jpg	0	0	Content
1837	80398	0	0			Fix.jpg	0	0	Content
1838	80461	0	0			Fix.jpg	0	0	Content
1839	80528	0	0			Fix.jpg	0	0	Content
1840	80569	684	435			Fix.jpg	0	0	Content	163	411
1841	80619	684	435			Fix.jpg	0	0	Content	163	411
	80642			ImageEnd	16
1842	80657	680	426			No media	0	0	Content	163	411
	80658			ImageStart	8
1843	80695	690	424			159_175_an_neu.jpg	0	137	AOI_29	163	411
1844	80740	693	421			159_175_an_neu.jpg	0	137	AOI_29	163	411
1845	80785	640	416			159_175_an_neu.jpg	0	137	AOI_29	163	411
1846	80822	642	434			159_175_an_neu.jpg	0	137	AOI_29	163	411
1847	80860	630	419			159_175_an_neu.jpg	0	137	AOI_29	163	411
1848	80904	642	434			159_175_an_neu.jpg	0	137	AOI_29	163	411
1849	80942	651	418			159_175_an_neu.jpg	0	137	AOI_29	163	411
1850	80980	638	439			159_175_an_neu.jpg	0	137	AOI_29	164	404
1851	81020	471	476			159_175_an_neu.jpg	0	137	AOI_29	164	404
1852	81060	451	477			159_175_an_neu.jpg	0	137	AOI_29	164	404
1853	81100	451	477			159_175_an_neu.jpg	0	137	AOI_29	164	404
1854	81156	464	474			159_175_an_neu.jpg	0	137	AOI_29	164	404
1855	81211	472	463			159_175_an_neu.jpg	0	137	AOI_29	164	404
1856	81257	465	451			159_175_an_neu.jpg	0	137	AOI_29	164	404
1857	81297	465	451			159_175_an_neu.jpg	0	137	AOI_29	164	404
1858	81340	479	544			159_175_an_neu.jpg	0	137	AOI_29	164	404
1859	81384	0	0			159_175_an_neu.jpg	0	137	AOI_29
1860	81428	0	0			159_175_an_neu.jpg	0	137	AOI_29
1861	81465	0	0			159_175_an_neu.jpg	0	137	AOI_29
1862	81505	0	0			159_175_an_neu.jpg	0	137	AOI_29
1863	81549	0	0			159_175_an_neu.jpg	0	137	AOI_29
1864	81598	0	0			159_175_an_neu.jpg	0	137	AOI_29
1865	81650	0	0			159_175_an_neu.jpg	0	137	AOI_29
1866	81723	0	0			159_175_an_neu.jpg	0	137	AOI_29
1867	81778	0	0			159_175_an_neu.jpg	0	137	AOI_29
1868	81818	465	486			159_175_an_neu.jpg	0	137	AOI_29	165	892
1869	81866	460	506			159_175_an_neu.jpg	0	137	AOI_29	165	892
1870	81903	460	506			159_175_an_neu.jpg	0	137	AOI_29	165	892
1871	81937	459	488			159_175_an_neu.jpg	0	137	AOI_29	165	892
1872	81975	454	478			159_175_an_neu.jpg	0	137	AOI_29	165	892
1873	82010	463	464			159_175_an_neu.jpg	0	137	AOI_29	165	892
1874	82047	468	469			159_175_an_neu.jpg	0	137	AOI_29	165	892
1875	82086	468	469			159_175_an_neu.jpg	0	137	AOI_29	165	892
1876	82128	428	517			159_175_an_neu.jpg	0	137	AOI_29	165	892
1877	82170	432	508			159_175_an_neu.jpg	0	137	AOI_29	165	892
1878	82210	433	487			159_175_an_neu.jpg	0	137	AOI_29	165	892
1879	82250	433	487			159_175_an_neu.jpg	0	137	AOI_29	165	892
1880	82288	433	490			159_175_an_neu.jpg	0	137	AOI_29	165	892
1881	82327	444	498			159_175_an_neu.jpg	0	137	AOI_29	165	892
1882	82371	435	500			159_175_an_neu.jpg	0	137	AOI_29	165	892
1883	82413	434	497			159_175_an_neu.jpg	0	137	AOI_29	165	892
1884	82457	425	446			159_175_an_neu.jpg	0	137	AOI_29	165	892
1885	82498	440	412			159_175_an_neu.jpg	0	137	AOI_29	165	892
1886	82540	445	394			159_175_an_neu.jpg	0	137	AOI_29	165	892
1887	82582	449	399			159_175_an_neu.jpg	0	137	AOI_29	165	892
1888	82624	444	400			159_175_an_neu.jpg	0	137	AOI_29	165	892
1889	82666	453	393			159_175_an_neu.jpg	0	137	AOI_29	165	892
1890	82709	725	440			159_175_an_neu.jpg	0	138	AOI_31	166	242
1891	82751	900	435			159_175_an_neu.jpg	0	138	AOI_31	166	242
1892	82790	884	418			159_175_an_neu.jpg	0	138	AOI_31	166	242
1893	82826	878	419			159_175_an_neu.jpg	0	138	AOI_31	166	242
1894	82861	870	421			159_175_an_neu.jpg	0	138	AOI_31	166	242
1895	82899	870	421			159_175_an_neu.jpg	0	138	AOI_31	166	242
1896	82952	856	419			159_175_an_neu.jpg	0	137	AOI_29	167	356
1897	83001	398	481			159_175_an_neu.jpg	0	137	AOI_29	167	356
1898	83042	395	485			159_175_an_neu.jpg	0	137	AOI_29	167	356
1899	83082	395	485			159_175_an_neu.jpg	0	137	AOI_29	167	356
1900	83131	393	447			159_175_an_neu.jpg	0	137	AOI_29	167	356
1901	83179	400	470			159_175_an_neu.jpg	0	137	AOI_29	167	356
[truncated: 12,073 more rows]
