# Supplementary material for: Attentional Bias to Facial Expressions of Different Emotions – A Cross-Cultural Comparison of ≠Akhoe Hai||om and German Children and Adolescents
Source: Front Psychol. 2020 Apr 28;11:795. doi: 10.3389/fpsyg.2020.00795 (PMC7199105; doi:10.3389/fpsyg.2020.00795)
Supplement: Supplementary file 1 [file Data_Sheet_1.ZIP › Raw data_Germany and Namibia/Raw data Namibia/VP_10-test.tsv]

Data properties:
Recording date: 11.02.2013
Recording time: 15:23:19:108 (corresponds to time 0)
Study: NegBias_1
Subject: VP_10
Recording: VP_10
Screen resolution: 1366 x 768
Coordinate unit: Pixels
Filter settings:
Eye: Average
Validity: Normal
Fixation filter: Tobii fixation filter
Velocity threshold: 35
Distance threshold: 35
Number	Timestamp	GazePointX	GazePointY	Event	EventKey	StimuliName	StimuliID	AoiIds	AoiNames	FixationIndex	FixationDuration
0	11	400	273			No media	0	0	Content	5	499
1	48	399	274			No media	0	0	Content	5	499
2	88	397	270			No media	0	0	Content	5	499
	112			ImageStart	8
3	125	399	271			Fix.jpg	0	0	Content	5	499
4	162	399	273			Fix.jpg	0	0	Content	5	499
5	199	395	275			Fix.jpg	0	0	Content	5	499
6	236	396	277			Fix.jpg	0	0	Content	5	499
7	273	394	270			Fix.jpg	0	0	Content	5	499
8	312	398	272			Fix.jpg	0	0	Content	5	499
9	350	397	268			Fix.jpg	0	0	Content	5	499
10	388	402	262			Fix.jpg	0	0	Content	5	499
11	425	394	266			Fix.jpg	0	0	Content	5	499
12	462	391	259			Fix.jpg	0	0	Content	5	499
13	499	405	276			Fix.jpg	0	0	Content	6	501
14	537	670	407			Fix.jpg	0	0	Content	6	501
15	576	661	418			Fix.jpg	0	0	Content	6	501
	589			ImageEnd	16
	604			ImageStart	8
16	614	674	411			122_162_an_ha.jpg	0	58	AOI_13	6	501
17	652	681	391			122_162_an_ha.jpg	0	58	AOI_13	6	501
18	692	686	406			122_162_an_ha.jpg	0	58	AOI_13	6	501
19	731	673	397			122_162_an_ha.jpg	0	58	AOI_13	6	501
20	769	663	415			122_162_an_ha.jpg	0	58	AOI_13	6	501
21	807	689	411			122_162_an_ha.jpg	0	58	AOI_13	6	501
22	845	668	410			122_162_an_ha.jpg	0	58	AOI_13	6	501
23	883	642	421			122_162_an_ha.jpg	0	58	AOI_13	6	501
24	922	658	414			122_162_an_ha.jpg	0	58	AOI_13	6	501
25	961	645	411			122_162_an_ha.jpg	0	58	AOI_13	6	501
26	1000	828	399			122_162_an_ha.jpg	0	57	AOI_16	7	468
27	1039	888	393			122_162_an_ha.jpg	0	57	AOI_16	7	468
28	1089	915	384			122_162_an_ha.jpg	0	57	AOI_16	7	468
29	1128	914	392			122_162_an_ha.jpg	0	57	AOI_16	7	468
30	1167	969	453			122_162_an_ha.jpg	0	57	AOI_16	7	468
31	1206	892	382			122_162_an_ha.jpg	0	57	AOI_16	7	468
32	1240	861	379			122_162_an_ha.jpg	0	57	AOI_16	7	468
33	1277	851	372			122_162_an_ha.jpg	0	57	AOI_16	7	468
34	1313	859	363			122_162_an_ha.jpg	0	57	AOI_16	7	468
35	1349	853	372			122_162_an_ha.jpg	0	57	AOI_16	7	468
36	1390	857	365			122_162_an_ha.jpg	0	57	AOI_16	7	468
37	1429	850	365			122_162_an_ha.jpg	0	57	AOI_16	7	468
38	1468	583	405			122_162_an_ha.jpg	0	58	AOI_13	8	467
39	1506	458	408			122_162_an_ha.jpg	0	58	AOI_13	8	467
40	1544	456	403			122_162_an_ha.jpg	0	58	AOI_13	8	467
41	1583	465	403			122_162_an_ha.jpg	0	58	AOI_13	8	467
42	1623	464	399			122_162_an_ha.jpg	0	58	AOI_13	8	467
43	1662	464	409			122_162_an_ha.jpg	0	58	AOI_13	8	467
44	1701	465	400			122_162_an_ha.jpg	0	58	AOI_13	8	467
45	1739	469	397			122_162_an_ha.jpg	0	58	AOI_13	8	467
46	1779	471	400			122_162_an_ha.jpg	0	58	AOI_13	8	467
47	1818	496	411			122_162_an_ha.jpg	0	58	AOI_13	8	467
48	1857	501	404			122_162_an_ha.jpg	0	58	AOI_13	8	467
49	1895	500	419			122_162_an_ha.jpg	0	58	AOI_13	8	467
50	1935	464	480			122_162_an_ha.jpg	0	58	AOI_13	9	234
51	1974	466	508			122_162_an_ha.jpg	0	58	AOI_13	9	234
52	2013	472	515			122_162_an_ha.jpg	0	58	AOI_13	9	234
53	2052	470	510			122_162_an_ha.jpg	0	58	AOI_13	9	234
54	2091	470	504			122_162_an_ha.jpg	0	58	AOI_13	9	234
55	2130	461	506			122_162_an_ha.jpg	0	58	AOI_13	9	234
56	2169	771	414			122_162_an_ha.jpg	0	57	AOI_16	10	465
57	2208	906	406			122_162_an_ha.jpg	0	57	AOI_16	10	465
58	2248	909	404			122_162_an_ha.jpg	0	57	AOI_16	10	465
59	2287	910	402			122_162_an_ha.jpg	0	57	AOI_16	10	465
60	2327	894	412			122_162_an_ha.jpg	0	57	AOI_16	10	465
61	2366	922	365			122_162_an_ha.jpg	0	57	AOI_16	10	465
62	2406	910	368			122_162_an_ha.jpg	0	57	AOI_16	10	465
63	2446	912	364			122_162_an_ha.jpg	0	57	AOI_16	10	465
64	2484	918	363			122_162_an_ha.jpg	0	57	AOI_16	10	465
65	2520	922	370			122_162_an_ha.jpg	0	57	AOI_16	10	465
66	2557	932	371			122_162_an_ha.jpg	0	57	AOI_16	10	465
67	2593	914	359			122_162_an_ha.jpg	0	57	AOI_16	10	465
68	2634	876	468			122_162_an_ha.jpg	0	57	AOI_16	11	393
69	2672	894	469			122_162_an_ha.jpg	0	57	AOI_16	11	393
70	2712	884	470			122_162_an_ha.jpg	0	57	AOI_16	11	393
71	2751	876	480			122_162_an_ha.jpg	0	57	AOI_16	11	393
72	2790	882	470			122_162_an_ha.jpg	0	57	AOI_16	11	393
73	2830	883	473			122_162_an_ha.jpg	0	57	AOI_16	11	393
74	2869	879	470			122_162_an_ha.jpg	0	57	AOI_16	11	393
75	2908	891	467			122_162_an_ha.jpg	0	57	AOI_16	11	393
76	2948	880	471			122_162_an_ha.jpg	0	57	AOI_16	11	393
77	2987	705	769			122_162_an_ha.jpg	0	57	AOI_16	11	393
78	3027	0	0			122_162_an_ha.jpg	0	58	AOI_13
79	3071	0	0			122_162_an_ha.jpg	0	58	AOI_13
80	3119	0	0			122_162_an_ha.jpg	0	58	AOI_13
81	3160	0	0			122_162_an_ha.jpg	0	58	AOI_13
82	3233	0	0			122_162_an_ha.jpg	0	58	AOI_13
83	3307	0	0			122_162_an_ha.jpg	0	58	AOI_13
84	3341	0	0			122_162_an_ha.jpg	0	58	AOI_13
85	3380	0	0			122_162_an_ha.jpg	0	58	AOI_13
86	3419	0	0			122_162_an_ha.jpg	0	58	AOI_13
87	3464	0	0			122_162_an_ha.jpg	0	58	AOI_13
88	3515	0	0			122_162_an_ha.jpg	0	58	AOI_13
89	3570	0	0			122_162_an_ha.jpg	0	58	AOI_13
	3611			ImageEnd	16
90	3626	0	0			No media	0	0	Content
	3626			ImageStart	8
91	3687	0	0			Fix.jpg	0	0	Content
92	3730	0	0			Fix.jpg	0	0	Content
93	3769	0	0			Fix.jpg	0	0	Content
94	3827	0	0			Fix.jpg	0	0	Content
95	3869	0	0			Fix.jpg	0	0	Content
96	3925	0	0			Fix.jpg	0	0	Content
97	3984	0	0			Fix.jpg	0	0	Content
98	4036	0	0			Fix.jpg	0	0	Content
99	4109	0	0			Fix.jpg	0	0	Content
	4126			ImageEnd	16
100	4182	0	0			No media	0	0	Content
101	4215	0	0			No media	0	0	Content
102	4249	0	0			No media	0	0	Content
103	4301	0	0			No media	0	0	Content
104	4353	0	0			No media	0	0	Content
105	4405	0	0			No media	0	0	Content
106	4436	681	384			No media	0	0	Content	12	338
107	4484	681	384			No media	0	0	Content	12	338
108	4515	683	389			No media	0	0	Content	12	338
109	4549	679	381			No media	0	0	Content	12	338
110	4587	666	392			No media	0	0	Content	12	338
111	4625	673	381			No media	0	0	Content	12	338
112	4665	674	388			No media	0	0	Content	12	338
113	4701	689	383			No media	0	0	Content	12	338
114	4735	681	386			No media	0	0	Content	12	338
115	4774	585	384			No media	0	0	Content	13	344
116	4813	581	385			No media	0	0	Content	13	344
117	4852	579	382			No media	0	0	Content	13	344
	4874			ImageStart	8
118	4889	578	390			79_115_ha_an.jpg	0	295	AOI_52	13	344
119	4927	586	391			79_115_ha_an.jpg	0	295	AOI_52	13	344
120	4965	585	380			79_115_ha_an.jpg	0	295	AOI_52	13	344
121	5003	590	384			79_115_ha_an.jpg	0	295	AOI_52	13	344
122	5041	570	383			79_115_ha_an.jpg	0	295	AOI_52	13	344
123	5080	589	385			79_115_ha_an.jpg	0	295	AOI_52	13	344
124	5118	699	366			79_115_ha_an.jpg	0	296	AOI_49	14	566
125	5157	806	369			79_115_ha_an.jpg	0	296	AOI_49	14	566
126	5198	786	367			79_115_ha_an.jpg	0	296	AOI_49	14	566
127	5238	800	367			79_115_ha_an.jpg	0	296	AOI_49	14	566
128	5275	0	0			79_115_ha_an.jpg	0	296	AOI_49	14	566
129	5313	874	368			79_115_ha_an.jpg	0	296	AOI_49	14	566
130	5352	874	368			79_115_ha_an.jpg	0	296	AOI_49	14	566
131	5387	886	363			79_115_ha_an.jpg	0	296	AOI_49	14	566
132	5422	881	368			79_115_ha_an.jpg	0	296	AOI_49	14	566
133	5459	875	369			79_115_ha_an.jpg	0	296	AOI_49	14	566
134	5498	845	405			79_115_ha_an.jpg	0	296	AOI_49	14	566
135	5534	844	430			79_115_ha_an.jpg	0	296	AOI_49	14	566
136	5571	841	433			79_115_ha_an.jpg	0	296	AOI_49	14	566
137	5608	839	432			79_115_ha_an.jpg	0	296	AOI_49	14	566
138	5646	843	439			79_115_ha_an.jpg	0	296	AOI_49	14	566
139	5684	761	429			79_115_ha_an.jpg	0	295	AOI_52	15	449
140	5724	422	393			79_115_ha_an.jpg	0	295	AOI_52	15	449
141	5761	426	398			79_115_ha_an.jpg	0	295	AOI_52	15	449
142	5798	440	395			79_115_ha_an.jpg	0	295	AOI_52	15	449
143	5835	443	388			79_115_ha_an.jpg	0	295	AOI_52	15	449
144	5872	441	395			79_115_ha_an.jpg	0	295	AOI_52	15	449
145	5909	446	422			79_115_ha_an.jpg	0	295	AOI_52	15	449
146	5947	460	467			79_115_ha_an.jpg	0	295	AOI_52	15	449
147	5985	457	462			79_115_ha_an.jpg	0	295	AOI_52	15	449
148	6021	455	461			79_115_ha_an.jpg	0	295	AOI_52	15	449
149	6058	456	468			79_115_ha_an.jpg	0	295	AOI_52	15	449
150	6096	452	444			79_115_ha_an.jpg	0	295	AOI_52	15	449
151	6134	467	353			79_115_ha_an.jpg	0	295	AOI_52	16	411
152	6171	480	336			79_115_ha_an.jpg	0	295	AOI_52	16	411
153	6209	476	361			79_115_ha_an.jpg	0	295	AOI_52	16	411
154	6248	474	357			79_115_ha_an.jpg	0	295	AOI_52	16	411
155	6285	496	359			79_115_ha_an.jpg	0	295	AOI_52	16	411
156	6321	503	353			79_115_ha_an.jpg	0	295	AOI_52	16	411
157	6359	498	352			79_115_ha_an.jpg	0	295	AOI_52	16	411
158	6396	483	360			79_115_ha_an.jpg	0	295	AOI_52	16	411
159	6434	502	360			79_115_ha_an.jpg	0	295	AOI_52	16	411
160	6470	494	354			79_115_ha_an.jpg	0	295	AOI_52	16	411
161	6508	503	356			79_115_ha_an.jpg	0	295	AOI_52	16	411
162	6545	618	381			79_115_ha_an.jpg	0	296	AOI_49	17	413
163	6582	870	384			79_115_ha_an.jpg	0	296	AOI_49	17	413
164	6620	867	387			79_115_ha_an.jpg	0	296	AOI_49	17	413
165	6658	875	378			79_115_ha_an.jpg	0	296	AOI_49	17	413
166	6696	864	382			79_115_ha_an.jpg	0	296	AOI_49	17	413
167	6733	848	376			79_115_ha_an.jpg	0	296	AOI_49	17	413
168	6771	868	385			79_115_ha_an.jpg	0	296	AOI_49	17	413
169	6808	865	383			79_115_ha_an.jpg	0	296	AOI_49	17	413
170	6846	859	379			79_115_ha_an.jpg	0	296	AOI_49	17	413
171	6883	847	391			79_115_ha_an.jpg	0	296	AOI_49	17	413
172	6921	854	399			79_115_ha_an.jpg	0	296	AOI_49	17	413
173	6958	849	393			79_115_ha_an.jpg	0	296	AOI_49	18	556
174	6997	848	462			79_115_ha_an.jpg	0	296	AOI_49	18	556
175	7034	867	452			79_115_ha_an.jpg	0	296	AOI_49	18	556
176	7072	859	457			79_115_ha_an.jpg	0	296	AOI_49	18	556
177	7112	878	455			79_115_ha_an.jpg	0	296	AOI_49	18	556
178	7148	850	456			79_115_ha_an.jpg	0	296	AOI_49	18	556
179	7186	857	454			79_115_ha_an.jpg	0	296	AOI_49	18	556
180	7222	852	450			79_115_ha_an.jpg	0	296	AOI_49	18	556
181	7260	883	456			79_115_ha_an.jpg	0	296	AOI_49	18	556
182	7296	869	436			79_115_ha_an.jpg	0	296	AOI_49	18	556
183	7333	855	452			79_115_ha_an.jpg	0	296	AOI_49	18	556
184	7371	855	462			79_115_ha_an.jpg	0	296	AOI_49	18	556
185	7402	877	446			79_115_ha_an.jpg	0	296	AOI_49	18	556
186	7437	859	446			79_115_ha_an.jpg	0	296	AOI_49	18	556
187	7478	854	440			79_115_ha_an.jpg	0	296	AOI_49	18	556
188	7514	870	382			79_115_ha_an.jpg	0	296	AOI_49	19	385
189	7549	878	354			79_115_ha_an.jpg	0	296	AOI_49	19	385
190	7587	874	357			79_115_ha_an.jpg	0	296	AOI_49	19	385
191	7627	873	353			79_115_ha_an.jpg	0	296	AOI_49	19	385
192	7666	874	364			79_115_ha_an.jpg	0	296	AOI_49	19	385
193	7705	897	355			79_115_ha_an.jpg	0	296	AOI_49	19	385
194	7744	904	354			79_115_ha_an.jpg	0	296	AOI_49	19	385
195	7782	905	350			79_115_ha_an.jpg	0	296	AOI_49	19	385
196	7820	900	358			79_115_ha_an.jpg	0	296	AOI_49	19	385
197	7859	893	364			79_115_ha_an.jpg	0	296	AOI_49	19	385
	7862			ImageEnd	16
198	7899	465	358			No media	0	0	Content	20	607
199	7937	450	348			No media	0	0	Content	20	607
200	7974	459	355			No media	0	0	Content	20	607
201	8012	459	353			No media	0	0	Content	20	607
202	8050	454	352			No media	0	0	Content	20	607
203	8087	457	354			No media	0	0	Content	20	607
204	8125	447	352			No media	0	0	Content	20	607
205	8163	455	355			No media	0	0	Content	20	607
206	8202	457	354			No media	0	0	Content	20	607
207	8239	451	357			No media	0	0	Content	20	607
208	8277	446	349			No media	0	0	Content	20	607
209	8314	451	340			No media	0	0	Content	20	607
210	8353	457	350			No media	0	0	Content	20	607
211	8394	461	354			No media	0	0	Content	20	607
212	8431	455	343			No media	0	0	Content	20	607
213	8474	463	354			No media	0	0	Content	20	607
214	8506	480	354			No media	0	0	Content	21	544
215	8542	524	389			No media	0	0	Content	21	544
216	8582	536	379			No media	0	0	Content	21	544
217	8618	532	389			No media	0	0	Content	21	544
218	8654	540	386			No media	0	0	Content	21	544
219	8696	524	377			No media	0	0	Content	21	544
220	8738	523	381			No media	0	0	Content	21	544
221	8777	537	372			No media	0	0	Content	21	544
222	8816	524	387			No media	0	0	Content	21	544
223	8865	549	367			No media	0	0	Content	21	544
224	8902	520	376			No media	0	0	Content	21	544
225	8939	517	387			No media	0	0	Content	21	544
226	8976	518	381			No media	0	0	Content	21	544
227	9014	513	381			No media	0	0	Content	21	544
	9032			ImageStart	8
228	9050	514	384			Fix.jpg	0	0	Content	22	236
229	9084	510	374			Fix.jpg	0	0	Content	22	236
230	9124	445	381			Fix.jpg	0	0	Content	22	236
231	9174	461	385			Fix.jpg	0	0	Content	22	236
232	9212	476	384			Fix.jpg	0	0	Content	22	236
233	9246	465	381			Fix.jpg	0	0	Content	22	236
234	9286	569	385			Fix.jpg	0	0	Content	23	678
235	9327	645	377			Fix.jpg	0	0	Content	23	678
236	9368	659	377			Fix.jpg	0	0	Content	23	678
237	9407	651	380			Fix.jpg	0	0	Content	23	678
238	9447	649	378			Fix.jpg	0	0	Content	23	678
239	9486	659	384			Fix.jpg	0	0	Content	23	678
	9505			ImageEnd	16
240	9526	646	372			No media	0	0	Content	23	678
241	9565	655	382			No media	0	0	Content	23	678
242	9604	654	388			No media	0	0	Content	23	678
243	9637	652	392			No media	0	0	Content	23	678
244	9674	657	397			No media	0	0	Content	23	678
245	9711	645	395			No media	0	0	Content	23	678
246	9746	653	388			No media	0	0	Content	23	678
247	9780	658	394			No media	0	0	Content	23	678
248	9817	646	392			No media	0	0	Content	23	678
249	9855	641	388			No media	0	0	Content	23	678
250	9892	663	380			No media	0	0	Content	23	678
251	9926	658	397			No media	0	0	Content	23	678
252	9964	614	390			No media	0	0	Content	24	365
253	10000	574	392			No media	0	0	Content	24	365
254	10036	568	401			No media	0	0	Content	24	365
255	10071	566	381			No media	0	0	Content	24	365
256	10110	573	381			No media	0	0	Content	24	365
257	10146	578	388			No media	0	0	Content	24	365
258	10181	564	393			No media	0	0	Content	24	365
259	10219	586	383			No media	0	0	Content	24	365
260	10259	573	393			No media	0	0	Content	24	365
261	10294	567	386			No media	0	0	Content	24	365
262	10329	535	394			No media	0	0	Content	25	864
263	10364	526	397			No media	0	0	Content	25	864
264	10401	545	403			No media	0	0	Content	25	864
265	10435	538	396			No media	0	0	Content	25	864
266	10475	515	384			No media	0	0	Content	25	864
267	10524	527	399			No media	0	0	Content	25	864
268	10563	531	386			No media	0	0	Content	25	864
269	10597	519	377			No media	0	0	Content	25	864
270	10637	533	384			No media	0	0	Content	25	864
271	10676	534	403			No media	0	0	Content	25	864
272	10716	534	385			No media	0	0	Content	25	864
273	10756	523	390			No media	0	0	Content	25	864
274	10795	537	388			No media	0	0	Content	25	864
275	10835	514	383			No media	0	0	Content	25	864
276	10874	530	379			No media	0	0	Content	25	864
277	10914	525	380			No media	0	0	Content	25	864
278	10954	516	384			No media	0	0	Content	25	864
279	10993	526	385			No media	0	0	Content	25	864
280	11034	528	390			No media	0	0	Content	25	864
281	11073	525	387			No media	0	0	Content	25	864
282	11113	522	388			No media	0	0	Content	25	864
283	11152	533	387			No media	0	0	Content	25	864
284	11193	504	337			No media	0	0	Content	26	282
285	11232	523	339			No media	0	0	Content	26	282
286	11283	528	328			No media	0	0	Content	26	282
287	11321	521	337			No media	0	0	Content	26	282
288	11356	511	335			No media	0	0	Content	26	282
289	11395	511	325			No media	0	0	Content	26	282
290	11436	520	333			No media	0	0	Content	26	282
291	11475	652	336			No media	0	0	Content	27	320
292	11515	674	346			No media	0	0	Content	27	320
293	11564	676	358			No media	0	0	Content	27	320
294	11604	672	357			No media	0	0	Content	27	320
295	11639	676	349			No media	0	0	Content	27	320
296	11675	683	351			No media	0	0	Content	27	320
297	11747	676	364			No media	0	0	Content	27	320
298	11795	755	373			No media	0	0	Content	28	574
299	11824	742	373			No media	0	0	Content	28	574
300	11863	760	381			No media	0	0	Content	28	574
301	11995	0	0			No media	0	0	Content	28	574
302	12095	475	365			No media	0	0	Content	28	574
303	12242	475	365			No media	0	0	Content	28	574
304	12370	0	0			No media	0	0	Content
305	12412	0	0			No media	0	0	Content
306	12442	0	0			No media	0	0	Content
307	12487	0	0			No media	0	0	Content
308	12537	0	0			No media	0	0	Content
309	12570	0	0			No media	0	0	Content
310	12633	0	0			No media	0	0	Content
311	12669	0	0			No media	0	0	Content
312	12723	0	0			No media	0	0	Content
313	12763	0	0			No media	0	0	Content
314	12810	0	0			No media	0	0	Content
315	12850	0	0			No media	0	0	Content
316	12892	1005	784			No media	0	0	Content	29	704
317	12941	0	0			No media	0	0	Content	29	704
318	12982	0	0			No media	0	0	Content	29	704
319	13021	1011	789			No media	0	0	Content	29	704
320	13061	1011	789			No media	0	0	Content	29	704
321	13102	0	0			No media	0	0	Content	29	704
322	13150	1013	790			No media	0	0	Content	29	704
323	13177	1013	790			No media	0	0	Content	29	704
324	13219	1011	793			No media	0	0	Content	29	704
325	13262	1006	790			No media	0	0	Content	29	704
326	13301	998	794			No media	0	0	Content	29	704
327	13343	1022	791			No media	0	0	Content	29	704
328	13390	0	0			No media	0	0	Content	29	704
329	13435	0	0			No media	0	0	Content	29	704
330	13473	1003	791			No media	0	0	Content	29	704
331	13512	989	778			No media	0	0	Content	29	704
332	13551	989	778			No media	0	0	Content	29	704
333	13596	0	0			No media	0	0	Content
334	13641	0	0			No media	0	0	Content
335	13678	0	0			No media	0	0	Content
336	13718	0	0			No media	0	0	Content
337	13763	0	0			No media	0	0	Content
338	13800	0	0			No media	0	0	Content
339	13837	0	0			No media	0	0	Content
340	13876	0	0			No media	0	0	Content
341	13919	0	0			No media	0	0	Content
342	13967	1132	804			No media	0	0	Content	30	90
343	14020	1132	804			No media	0	0	Content	30	90
344	14057	0	0			No media	0	0	Content
345	14115	0	0			No media	0	0	Content
346	14143	0	0			No media	0	0	Content
347	14188	0	0			No media	0	0	Content
348	14238	0	0			No media	0	0	Content
349	14271	0	0			No media	0	0	Content
350	14322	0	0			No media	0	0	Content
351	14374	0	0			No media	0	0	Content
352	14414	0	0			No media	0	0	Content
353	14455	0	0			No media	0	0	Content
	14469			ImageStart	8
354	14494	671	320			97_144_an_fe.jpg	0	335	AOI_5	31	286
355	14535	0	0			97_144_an_fe.jpg	0	335	AOI_5	31	286
356	14569	545	168			97_144_an_fe.jpg	0	335	AOI_5	31	286
357	14611	557	174			97_144_an_fe.jpg	0	335	AOI_5	31	286
358	14654	557	172			97_144_an_fe.jpg	0	335	AOI_5	31	286
359	14692	568	171			97_144_an_fe.jpg	0	335	AOI_5	31	286
360	14734	661	270			97_144_an_fe.jpg	0	335	AOI_5	31	286
361	14780	661	270			97_144_an_fe.jpg	0	336	AOI_6	32	454
362	14810	743	312			97_144_an_fe.jpg	0	336	AOI_6	32	454
363	14849	821	340			97_144_an_fe.jpg	0	336	AOI_6	32	454
364	14888	860	371			97_144_an_fe.jpg	0	336	AOI_6	32	454
365	14925	859	363			97_144_an_fe.jpg	0	336	AOI_6	32	454
366	14963	857	362			97_144_an_fe.jpg	0	336	AOI_6	32	454
367	15004	865	357			97_144_an_fe.jpg	0	336	AOI_6	32	454
368	15048	857	364			97_144_an_fe.jpg	0	336	AOI_6	32	454
369	15091	907	362			97_144_an_fe.jpg	0	336	AOI_6	32	454
370	15124	907	362			97_144_an_fe.jpg	0	336	AOI_6	32	454
371	15160	894	368			97_144_an_fe.jpg	0	336	AOI_6	32	454
372	15196	893	365			97_144_an_fe.jpg	0	336	AOI_6	32	454
373	15233	568	395			97_144_an_fe.jpg	0	335	AOI_5	33	485
374	15273	459	424			97_144_an_fe.jpg	0	335	AOI_5	33	485
375	15312	465	415			97_144_an_fe.jpg	0	335	AOI_5	33	485
376	15351	467	419			97_144_an_fe.jpg	0	335	AOI_5	33	485
377	15387	476	415			97_144_an_fe.jpg	0	335	AOI_5	33	485
378	15436	461	424			97_144_an_fe.jpg	0	335	AOI_5	33	485
379	15463	461	424			97_144_an_fe.jpg	0	335	AOI_5	33	485
380	15501	403	412			97_144_an_fe.jpg	0	335	AOI_5	33	485
381	15538	397	414			97_144_an_fe.jpg	0	335	AOI_5	33	485
382	15576	408	401			97_144_an_fe.jpg	0	335	AOI_5	33	485
383	15618	421	412			97_144_an_fe.jpg	0	335	AOI_5	33	485
384	15647	419	408			97_144_an_fe.jpg	0	335	AOI_5	33	485
385	15681	413	397			97_144_an_fe.jpg	0	335	AOI_5	33	485
386	15718	416	562			97_144_an_fe.jpg	0	335	AOI_5	34	407
387	15758	420	555			97_144_an_fe.jpg	0	335	AOI_5	34	407
388	15797	421	555			97_144_an_fe.jpg	0	335	AOI_5	34	407
389	15833	449	560			97_144_an_fe.jpg	0	335	AOI_5	34	407
390	15868	424	552			97_144_an_fe.jpg	0	335	AOI_5	34	407
391	15903	388	558			97_144_an_fe.jpg	0	335	AOI_5	34	407
392	15941	416	553			97_144_an_fe.jpg	0	335	AOI_5	34	407
393	15981	442	529			97_144_an_fe.jpg	0	335	AOI_5	34	407
394	16018	425	546			97_144_an_fe.jpg	0	335	AOI_5	34	407
395	16053	446	531			97_144_an_fe.jpg	0	335	AOI_5	34	407
396	16087	442	540			97_144_an_fe.jpg	0	335	AOI_5	34	407
397	16125	528	505			97_144_an_fe.jpg	0	336	AOI_6	35	439
398	16159	910	392			97_144_an_fe.jpg	0	336	AOI_6	35	439
399	16197	903	379			97_144_an_fe.jpg	0	336	AOI_6	35	439
400	16237	0	0			97_144_an_fe.jpg	0	336	AOI_6	35	439
401	16274	956	385			97_144_an_fe.jpg	0	336	AOI_6	35	439
402	16319	956	385			97_144_an_fe.jpg	0	336	AOI_6	35	439
403	16365	938	336			97_144_an_fe.jpg	0	336	AOI_6	35	439
404	16418	933	358			97_144_an_fe.jpg	0	336	AOI_6	35	439
405	16489	947	339			97_144_an_fe.jpg	0	336	AOI_6	35	439
406	16564	852	347			97_144_an_fe.jpg	0	336	AOI_6	36	534
407	16631	863	323			97_144_an_fe.jpg	0	336	AOI_6	36	534
408	16698	852	355			97_144_an_fe.jpg	0	336	AOI_6	36	534
409	16768	868	319			97_144_an_fe.jpg	0	336	AOI_6	36	534
410	16833	843	353			97_144_an_fe.jpg	0	336	AOI_6	36	534
411	16899	852	324			97_144_an_fe.jpg	0	336	AOI_6	36	534
412	16964	841	354			97_144_an_fe.jpg	0	336	AOI_6	36	534
413	17032	951	344			97_144_an_fe.jpg	0	336	AOI_6	36	534
414	17098	922	361			97_144_an_fe.jpg	0	336	AOI_6	37	458
415	17171	922	481			97_144_an_fe.jpg	0	336	AOI_6	37	458
416	17227	905	503			97_144_an_fe.jpg	0	336	AOI_6	37	458
417	17291	928	470			97_144_an_fe.jpg	0	336	AOI_6	37	458
418	17353	907	496			97_144_an_fe.jpg	0	336	AOI_6	37	458
419	17415	914	486			97_144_an_fe.jpg	0	336	AOI_6	37	458
	17428			ImageEnd	16
	17443			ImageStart	8
420	17484	912	496			Fix.jpg	0	0	Content	37	458
421	17555	913	472			Fix.jpg	0	0	Content	38	283
422	17623	560	439			Fix.jpg	0	0	Content	38	283
423	17690	559	447			Fix.jpg	0	0	Content	38	283
424	17722	563	453			Fix.jpg	0	0	Content	38	283
425	17758	644	388			Fix.jpg	0	0	Content	38	283
426	17799	670	368			Fix.jpg	0	0	Content	38	283
427	17838	671	366			Fix.jpg	0	0	Content	39	397
428	17879	671	368			Fix.jpg	0	0	Content	39	397
429	17918	665	371			Fix.jpg	0	0	Content	39	397
430	17957	677	376			Fix.jpg	0	0	Content	39	397
	17958			ImageEnd	16
	17973			ImageStart	8
431	17996	662	380			10_008_neu_an.jpg	0	9	AOI_3	39	397
432	18035	667	363			10_008_neu_an.jpg	0	9	AOI_3	39	397
433	18076	676	377			10_008_neu_an.jpg	0	9	AOI_3	39	397
434	18117	645	375			10_008_neu_an.jpg	0	9	AOI_3	39	397
435	18155	636	369			10_008_neu_an.jpg	0	9	AOI_3	39	397
436	18195	639	380			10_008_neu_an.jpg	0	9	AOI_3	39	397
437	18235	616	370			10_008_neu_an.jpg	0	9	AOI_3	40	443
438	18275	417	359			10_008_neu_an.jpg	0	9	AOI_3	40	443
439	18314	413	365			10_008_neu_an.jpg	0	9	AOI_3	40	443
440	18355	427	358			10_008_neu_an.jpg	0	9	AOI_3	40	443
441	18396	428	347			10_008_neu_an.jpg	0	9	AOI_3	40	443
442	18438	426	364			10_008_neu_an.jpg	0	9	AOI_3	40	443
443	18477	418	345			10_008_neu_an.jpg	0	9	AOI_3	40	443
444	18516	425	443			10_008_neu_an.jpg	0	9	AOI_3	40	443
445	18557	439	473			10_008_neu_an.jpg	0	9	AOI_3	40	443
446	18599	444	469			10_008_neu_an.jpg	0	9	AOI_3	40	443
447	18639	465	481			10_008_neu_an.jpg	0	9	AOI_3	40	443
448	18678	693	428			10_008_neu_an.jpg	0	8	AOI_1	41	288
449	18721	909	441			10_008_neu_an.jpg	0	8	AOI_1	41	288
450	18764	904	440			10_008_neu_an.jpg	0	8	AOI_1	41	288
451	18804	878	455			10_008_neu_an.jpg	0	8	AOI_1	41	288
452	18846	910	444			10_008_neu_an.jpg	0	8	AOI_1	41	288
453	18887	901	440			10_008_neu_an.jpg	0	8	AOI_1	41	288
454	18927	912	425			10_008_neu_an.jpg	0	8	AOI_1	41	288
455	18966	904	401			10_008_neu_an.jpg	0	8	AOI_1	42	494
456	19007	910	376			10_008_neu_an.jpg	0	8	AOI_1	42	494
457	19044	923	381			10_008_neu_an.jpg	0	8	AOI_1	42	494
458	19094	915	398			10_008_neu_an.jpg	0	8	AOI_1	42	494
459	19138	912	407			10_008_neu_an.jpg	0	8	AOI_1	42	494
460	19176	925	385			10_008_neu_an.jpg	0	8	AOI_1	42	494
461	19213	903	407			10_008_neu_an.jpg	0	8	AOI_1	42	494
462	19254	922	393			10_008_neu_an.jpg	0	8	AOI_1	42	494
463	19298	889	398			10_008_neu_an.jpg	0	8	AOI_1	42	494
464	19343	865	396			10_008_neu_an.jpg	0	8	AOI_1	42	494
465	19382	867	398			10_008_neu_an.jpg	0	8	AOI_1	42	494
466	19421	857	372			10_008_neu_an.jpg	0	8	AOI_1	42	494
467	19460	855	382			10_008_neu_an.jpg	0	9	AOI_3	43	404
468	19501	454	352			10_008_neu_an.jpg	0	9	AOI_3	43	404
469	19542	441	373			10_008_neu_an.jpg	0	9	AOI_3	43	404
470	19581	445	360			10_008_neu_an.jpg	0	9	AOI_3	43	404
471	19621	438	342			10_008_neu_an.jpg	0	9	AOI_3	43	404
472	19663	436	341			10_008_neu_an.jpg	0	9	AOI_3	43	404
473	19703	430	370			10_008_neu_an.jpg	0	9	AOI_3	43	404
474	19743	432	354			10_008_neu_an.jpg	0	9	AOI_3	43	404
475	19783	429	355			10_008_neu_an.jpg	0	9	AOI_3	43	404
476	19825	448	399			10_008_neu_an.jpg	0	9	AOI_3	43	404
477	19864	462	421			10_008_neu_an.jpg	0	9	AOI_3	44	490
478	19904	453	427			10_008_neu_an.jpg	0	9	AOI_3	44	490
479	19947	428	469			10_008_neu_an.jpg	0	9	AOI_3	44	490
480	19993	443	480			10_008_neu_an.jpg	0	9	AOI_3	44	490
481	20032	415	463			10_008_neu_an.jpg	0	9	AOI_3	44	490
482	20071	433	488			10_008_neu_an.jpg	0	9	AOI_3	44	490
483	20111	451	489			10_008_neu_an.jpg	0	9	AOI_3	44	490
484	20152	448	464			10_008_neu_an.jpg	0	9	AOI_3	44	490
485	20191	447	470			10_008_neu_an.jpg	0	9	AOI_3	44	490
486	20231	429	463			10_008_neu_an.jpg	0	9	AOI_3	44	490
487	20272	437	464			10_008_neu_an.jpg	0	9	AOI_3	44	490
488	20315	449	461			10_008_neu_an.jpg	0	9	AOI_3	44	490
489	20355	504	363			10_008_neu_an.jpg	0	9	AOI_3	45	276
490	20395	503	322			10_008_neu_an.jpg	0	9	AOI_3	45	276
491	20434	502	352			10_008_neu_an.jpg	0	9	AOI_3	45	276
492	20474	497	346			10_008_neu_an.jpg	0	9	AOI_3	45	276
493	20512	507	345			10_008_neu_an.jpg	0	9	AOI_3	45	276
494	20551	499	324			10_008_neu_an.jpg	0	9	AOI_3	45	276
495	20590	493	339			10_008_neu_an.jpg	0	9	AOI_3	45	276
496	20630	496	343			10_008_neu_an.jpg	0	9	AOI_3	46	247
497	20669	431	325			10_008_neu_an.jpg	0	9	AOI_3	46	247
498	20709	390	359			10_008_neu_an.jpg	0	9	AOI_3	46	247
499	20749	391	321			10_008_neu_an.jpg	0	9	AOI_3	46	247
500	20789	391	308			10_008_neu_an.jpg	0	9	AOI_3	46	247
501	20834	419	332			10_008_neu_an.jpg	0	9	AOI_3	46	247
502	20877	689	358			10_008_neu_an.jpg	0	8	AOI_1	47	486
503	20917	926	399			10_008_neu_an.jpg	0	8	AOI_1	47	486
504	20959	899	406			10_008_neu_an.jpg	0	8	AOI_1	47	486
	20974			ImageEnd	16
505	20997	890	406			No media	0	0	Content	47	486
506	21038	888	407			No media	0	0	Content	47	486
507	21078	927	403			No media	0	0	Content	47	486
508	21120	929	388			No media	0	0	Content	47	486
509	21159	928	379			No media	0	0	Content	47	486
510	21199	929	395			No media	0	0	Content	47	486
511	21241	922	383			No media	0	0	Content	47	486
512	21283	930	386			No media	0	0	Content	47	486
513	21323	933	385			No media	0	0	Content	47	486
514	21363	795	389			No media	0	0	Content	48	285
515	21406	680	356			No media	0	0	Content	48	285
516	21446	690	370			No media	0	0	Content	48	285
517	21485	680	357			No media	0	0	Content	48	285
518	21527	683	354			No media	0	0	Content	48	285
519	21567	680	363			No media	0	0	Content	48	285
520	21609	687	361			No media	0	0	Content	48	285
521	21649	561	373			No media	0	0	Content	49	992
522	21691	545	379			No media	0	0	Content	49	992
523	21730	536	390			No media	0	0	Content	49	992
524	21771	533	369			No media	0	0	Content	49	992
525	21815	538	358			No media	0	0	Content	49	992
526	21856	553	383			No media	0	0	Content	49	992
527	21898	549	369			No media	0	0	Content	49	992
528	21940	542	366			No media	0	0	Content	49	992
529	21981	511	360			No media	0	0	Content	49	992
530	22022	507	395			No media	0	0	Content	49	992
531	22065	523	360			No media	0	0	Content	49	992
532	22105	521	388			No media	0	0	Content	49	992
533	22145	521	357			No media	0	0	Content	49	992
534	22186	509	360			No media	0	0	Content	49	992
535	22227	506	386			No media	0	0	Content	49	992
536	22269	521	368			No media	0	0	Content	49	992
537	22310	516	371			No media	0	0	Content	49	992
538	22352	512	364			No media	0	0	Content	49	992
539	22392	511	373			No media	0	0	Content	49	992
540	22435	524	341			No media	0	0	Content	49	992
541	22476	517	359			No media	0	0	Content	49	992
542	22518	495	341			No media	0	0	Content	49	992
543	22559	508	357			No media	0	0	Content	49	992
544	22601	512	358			No media	0	0	Content	49	992
545	22641	463	365			No media	0	0	Content	50	288
546	22681	432	378			No media	0	0	Content	50	288
547	22723	440	366			No media	0	0	Content	50	288
548	22766	454	368			No media	0	0	Content	50	288
549	22806	438	393			No media	0	0	Content	50	288
550	22844	449	368			No media	0	0	Content	50	288
551	22886	440	396			No media	0	0	Content	50	288
552	22929	452	407			No media	0	0	Content	51	791
553	22974	569	368			No media	0	0	Content	51	791
554	23014	574	375			No media	0	0	Content	51	791
555	23054	570	368			No media	0	0	Content	51	791
556	23099	580	365			No media	0	0	Content	51	791
557	23139	578	358			No media	0	0	Content	51	791
558	23182	561	362			No media	0	0	Content	51	791
559	23223	567	385			No media	0	0	Content	51	791
560	23265	589	370			No media	0	0	Content	51	791
561	23306	537	384			No media	0	0	Content	51	791
562	23348	522	375			No media	0	0	Content	51	791
563	23387	524	373			No media	0	0	Content	51	791
564	23430	530	376			No media	0	0	Content	51	791
565	23471	538	383			No media	0	0	Content	51	791
	23493			ImageStart	8
566	23513	548	372			Fix.jpg	0	0	Content	51	791
567	23554	547	384			Fix.jpg	0	0	Content	51	791
568	23596	547	354			Fix.jpg	0	0	Content	51	791
569	23637	522	368			Fix.jpg	0	0	Content	51	791
570	23678	530	366			Fix.jpg	0	0	Content	51	791
571	23720	551	369			Fix.jpg	0	0	Content	52	528
572	23761	657	371			Fix.jpg	0	0	Content	52	528
573	23800	644	365			Fix.jpg	0	0	Content	52	528
574	23843	632	375			Fix.jpg	0	0	Content	52	528
575	23884	637	370			Fix.jpg	0	0	Content	52	528
576	23926	655	364			Fix.jpg	0	0	Content	52	528
577	23966	652	375			Fix.jpg	0	0	Content	52	528
	23978			ImageEnd	16
	23994			ImageStart	8
578	24006	653	385			63_114_an_neu.jpg	0	261	AOI_45	52	528
579	24046	672	373			63_114_an_neu.jpg	0	261	AOI_45	52	528
580	24086	666	367			63_114_an_neu.jpg	0	261	AOI_45	52	528
581	24130	666	382			63_114_an_neu.jpg	0	261	AOI_45	52	528
582	24170	666	384			63_114_an_neu.jpg	0	261	AOI_45	52	528
583	24208	672	380			63_114_an_neu.jpg	0	261	AOI_45	52	528
584	24248	514	401			63_114_an_neu.jpg	0	261	AOI_45	53	233
585	24287	491	402			63_114_an_neu.jpg	0	261	AOI_45	53	233
586	24327	495	396			63_114_an_neu.jpg	0	261	AOI_45	53	233
587	24366	495	396			63_114_an_neu.jpg	0	261	AOI_45	53	233
588	24406	506	390			63_114_an_neu.jpg	0	261	AOI_45	53	233
589	24443	508	387			63_114_an_neu.jpg	0	261	AOI_45	53	233
590	24481	493	387			63_114_an_neu.jpg	0	261	AOI_45	54	239
591	24520	448	497			63_114_an_neu.jpg	0	261	AOI_45	54	239
592	24560	445	506			63_114_an_neu.jpg	0	261	AOI_45	54	239
593	24599	450	509			63_114_an_neu.jpg	0	261	AOI_45	54	239
594	24638	436	510			63_114_an_neu.jpg	0	261	AOI_45	54	239
595	24679	450	516			63_114_an_neu.jpg	0	261	AOI_45	54	239
596	24721	885	401			63_114_an_neu.jpg	0	262	AOI_47	55	558
597	24759	898	420			63_114_an_neu.jpg	0	262	AOI_47	55	558
598	24799	894	416			63_114_an_neu.jpg	0	262	AOI_47	55	558
599	24838	902	426			63_114_an_neu.jpg	0	262	AOI_47	55	558
600	24878	916	418			63_114_an_neu.jpg	0	262	AOI_47	55	558
601	24917	912	413			63_114_an_neu.jpg	0	262	AOI_47	55	558
602	24957	891	425			63_114_an_neu.jpg	0	262	AOI_47	55	558
603	24998	902	410			63_114_an_neu.jpg	0	262	AOI_47	55	558
604	25037	897	410			63_114_an_neu.jpg	0	262	AOI_47	55	558
605	25074	883	454			63_114_an_neu.jpg	0	262	AOI_47	55	558
606	25118	898	451			63_114_an_neu.jpg	0	262	AOI_47	55	558
607	25158	898	447			63_114_an_neu.jpg	0	262	AOI_47	55	558
608	25196	890	448			63_114_an_neu.jpg	0	262	AOI_47	55	558
609	25236	896	432			63_114_an_neu.jpg	0	262	AOI_47	55	558
610	25279	904	340			63_114_an_neu.jpg	0	262	AOI_47	56	358
611	25320	901	355			63_114_an_neu.jpg	0	262	AOI_47	56	358
612	25359	917	345			63_114_an_neu.jpg	0	262	AOI_47	56	358
613	25397	918	347			63_114_an_neu.jpg	0	262	AOI_47	56	358
614	25438	912	331			63_114_an_neu.jpg	0	262	AOI_47	56	358
615	25477	903	348			63_114_an_neu.jpg	0	262	AOI_47	56	358
616	25518	745	344			63_114_an_neu.jpg	0	262	AOI_47	56	358
617	25557	737	322			63_114_an_neu.jpg	0	262	AOI_47	56	358
618	25598	731	338			63_114_an_neu.jpg	0	262	AOI_47	56	358
619	25637	623	354			63_114_an_neu.jpg	0	261	AOI_45	57	277
620	25676	437	370			63_114_an_neu.jpg	0	261	AOI_45	57	277
621	25715	430	402			63_114_an_neu.jpg	0	261	AOI_45	57	277
622	25756	421	399			63_114_an_neu.jpg	0	261	AOI_45	57	277
623	25796	425	401			63_114_an_neu.jpg	0	261	AOI_45	57	277
624	25837	430	394			63_114_an_neu.jpg	0	261	AOI_45	57	277
625	25875	432	363			63_114_an_neu.jpg	0	261	AOI_45	57	277
626	25915	426	427			63_114_an_neu.jpg	0	261	AOI_45	58	682
627	25955	438	517			63_114_an_neu.jpg	0	261	AOI_45	58	682
628	25997	434	514			63_114_an_neu.jpg	0	261	AOI_45	58	682
629	26034	433	525			63_114_an_neu.jpg	0	261	AOI_45	58	682
630	26072	437	532			63_114_an_neu.jpg	0	261	AOI_45	58	682
631	26112	418	521			63_114_an_neu.jpg	0	261	AOI_45	58	682
632	26150	436	518			63_114_an_neu.jpg	0	261	AOI_45	58	682
633	26194	434	523			63_114_an_neu.jpg	0	261	AOI_45	58	682
634	26233	446	511			63_114_an_neu.jpg	0	261	AOI_45	58	682
635	26271	442	525			63_114_an_neu.jpg	0	261	AOI_45	58	682
636	26311	418	516			63_114_an_neu.jpg	0	261	AOI_45	58	682
637	26355	431	502			63_114_an_neu.jpg	0	261	AOI_45	58	682
638	26396	428	518			63_114_an_neu.jpg	0	261	AOI_45	58	682
639	26434	440	501			63_114_an_neu.jpg	0	261	AOI_45	58	682
640	26474	435	503			63_114_an_neu.jpg	0	261	AOI_45	58	682
641	26514	430	510			63_114_an_neu.jpg	0	261	AOI_45	58	682
642	26558	447	492			63_114_an_neu.jpg	0	261	AOI_45	58	682
643	26597	447	481			63_114_an_neu.jpg	0	261	AOI_45	59	401
644	26642	499	390			63_114_an_neu.jpg	0	261	AOI_45	59	401
645	26681	501	381			63_114_an_neu.jpg	0	261	AOI_45	59	401
646	26717	505	382			63_114_an_neu.jpg	0	261	AOI_45	59	401
647	26755	488	388			63_114_an_neu.jpg	0	261	AOI_45	59	401
648	26795	488	382			63_114_an_neu.jpg	0	261	AOI_45	59	401
649	26835	494	380			63_114_an_neu.jpg	0	261	AOI_45	59	401
650	26879	498	401			63_114_an_neu.jpg	0	261	AOI_45	59	401
651	26920	495	390			63_114_an_neu.jpg	0	261	AOI_45	59	401
652	26959	486	391			63_114_an_neu.jpg	0	261	AOI_45	59	401
	26996			ImageEnd	16
653	26998	415	382			No media	0	0	Content	60	486
654	27038	428	379			No media	0	0	Content	60	486
655	27080	385	383			No media	0	0	Content	60	486
656	27121	411	357			No media	0	0	Content	60	486
657	27161	404	355			No media	0	0	Content	60	486
658	27201	421	338			No media	0	0	Content	60	486
659	27243	403	368			No media	0	0	Content	60	486
660	27284	411	386			No media	0	0	Content	60	486
661	27325	411	369			No media	0	0	Content	60	486
662	27366	414	382			No media	0	0	Content	60	486
663	27409	412	385			No media	0	0	Content	60	486
664	27449	405	391			No media	0	0	Content	60	486
665	27484	520	394			No media	0	0	Content	61	1824
666	27524	557	371			No media	0	0	Content	61	1824
667	27564	563	393			No media	0	0	Content	61	1824
668	27609	562	368			No media	0	0	Content	61	1824
669	27649	564	385			No media	0	0	Content	61	1824
670	27690	559	372			No media	0	0	Content	61	1824
671	27732	570	382			No media	0	0	Content	61	1824
672	27773	555	383			No media	0	0	Content	61	1824
673	27812	562	376			No media	0	0	Content	61	1824
674	27858	575	379			No media	0	0	Content	61	1824
675	27901	544	385			No media	0	0	Content	61	1824
676	27942	540	357			No media	0	0	Content	61	1824
677	27982	537	392			No media	0	0	Content	61	1824
678	28022	534	372			No media	0	0	Content	61	1824
679	28062	531	369			No media	0	0	Content	61	1824
680	28103	531	358			No media	0	0	Content	61	1824
681	28145	542	366			No media	0	0	Content	61	1824
682	28188	532	365			No media	0	0	Content	61	1824
683	28229	536	369			No media	0	0	Content	61	1824
684	28269	547	361			No media	0	0	Content	61	1824
685	28309	547	353			No media	0	0	Content	61	1824
686	28352	541	366			No media	0	0	Content	61	1824
687	28392	535	359			No media	0	0	Content	61	1824
688	28431	538	344			No media	0	0	Content	61	1824
689	28480	525	364			No media	0	0	Content	61	1824
690	28527	510	365			No media	0	0	Content	61	1824
691	28565	506	373			No media	0	0	Content	61	1824
692	28605	509	367			No media	0	0	Content	61	1824
693	28645	525	356			No media	0	0	Content	61	1824
694	28684	512	369			No media	0	0	Content	61	1824
695	28725	532	350			No media	0	0	Content	61	1824
696	28767	509	375			No media	0	0	Content	61	1824
697	28806	509	378			No media	0	0	Content	61	1824
698	28852	510	367			No media	0	0	Content	61	1824
699	28894	524	358			No media	0	0	Content	61	1824
700	28933	512	365			No media	0	0	Content	61	1824
701	28977	561	362			No media	0	0	Content	61	1824
702	29018	560	363			No media	0	0	Content	61	1824
703	29058	559	393			No media	0	0	Content	61	1824
704	29100	550	388			No media	0	0	Content	61	1824
705	29140	560	369			No media	0	0	Content	61	1824
706	29182	555	376			No media	0	0	Content	61	1824
707	29224	558	358			No media	0	0	Content	61	1824
708	29267	558	350			No media	0	0	Content	61	1824
709	29308	520	376			No media	0	0	Content	62	338
710	29351	496	412			No media	0	0	Content	62	338
711	29389	499	398			No media	0	0	Content	62	338
712	29430	503	396			No media	0	0	Content	62	338
713	29481	506	386			No media	0	0	Content	62	338
714	29524	505	399			No media	0	0	Content	62	338
715	29563	519	389			No media	0	0	Content	62	338
716	29604	499	405			No media	0	0	Content	62	338
717	29646	565	378			No media	0	0	Content	63	329
718	29688	592	342			No media	0	0	Content	63	329
	29705			ImageStart	8
719	29728	594	357			Fix.jpg	0	0	Content	63	329
720	29770	593	339			Fix.jpg	0	0	Content	63	329
721	29810	594	349			Fix.jpg	0	0	Content	63	329
722	29853	589	361			Fix.jpg	0	0	Content	63	329
723	29894	608	358			Fix.jpg	0	0	Content	63	329
724	29936	581	349			Fix.jpg	0	0	Content	63	329
725	29974	649	357			Fix.jpg	0	0	Content	64	680
726	30015	665	358			Fix.jpg	0	0	Content	64	680
727	30058	659	361			Fix.jpg	0	0	Content	64	680
728	30101	659	377			Fix.jpg	0	0	Content	64	680
729	30142	664	368			Fix.jpg	0	0	Content	64	680
730	30183	662	372			Fix.jpg	0	0	Content	64	680
	30194			ImageEnd	16
731	30223	665	379			No media	0	0	Content	64	680
732	30264	665	394			No media	0	0	Content	64	680
733	30304	666	389			No media	0	0	Content	64	680
734	30343	660	380			No media	0	0	Content	64	680
735	30382	670	383			No media	0	0	Content	64	680
736	30422	662	372			No media	0	0	Content	64	680
737	30461	668	386			No media	0	0	Content	64	680
738	30500	678	392			No media	0	0	Content	64	680
739	30538	665	388			No media	0	0	Content	64	680
740	30577	669	391			No media	0	0	Content	64	680
741	30616	669	385			No media	0	0	Content	64	680
742	30654	600	393			No media	0	0	Content	65	872
743	30693	580	381			No media	0	0	Content	65	872
744	30731	586	384			No media	0	0	Content	65	872
745	30769	580	390			No media	0	0	Content	65	872
746	30808	578	365			No media	0	0	Content	65	872
747	30847	582	394			No media	0	0	Content	65	872
748	30888	589	392			No media	0	0	Content	65	872
749	30931	587	396			No media	0	0	Content	65	872
750	30970	596	382			No media	0	0	Content	65	872
751	31009	585	385			No media	0	0	Content	65	872
752	31049	581	383			No media	0	0	Content	65	872
753	31089	554	376			No media	0	0	Content	65	872
754	31130	550	382			No media	0	0	Content	65	872
755	31169	564	370			No media	0	0	Content	65	872
756	31207	549	383			No media	0	0	Content	65	872
757	31246	539	365			No media	0	0	Content	65	872
	31269			ImageStart	8
758	31288	545	379			167_175_neu_fe.jpg	0	155	AOI_31	65	872
759	31326	554	372			167_175_neu_fe.jpg	0	155	AOI_31	65	872
760	31368	570	367			167_175_neu_fe.jpg	0	155	AOI_31	65	872
761	31407	531	373			167_175_neu_fe.jpg	0	155	AOI_31	65	872
762	31448	555	376			167_175_neu_fe.jpg	0	155	AOI_31	65	872
763	31487	546	361			167_175_neu_fe.jpg	0	155	AOI_31	65	872
764	31527	679	351			167_175_neu_fe.jpg	0	156	AOI_30	66	537
765	31572	872	367			167_175_neu_fe.jpg	0	156	AOI_30	66	537
766	31617	909	372			167_175_neu_fe.jpg	0	156	AOI_30	66	537
767	31656	908	399			167_175_neu_fe.jpg	0	156	AOI_30	66	537
768	31700	910	386			167_175_neu_fe.jpg	0	156	AOI_30	66	537
769	31742	905	386			167_175_neu_fe.jpg	0	156	AOI_30	66	537
770	31781	913	376			167_175_neu_fe.jpg	0	156	AOI_30	66	537
771	31820	901	341			167_175_neu_fe.jpg	0	156	AOI_30	66	537
772	31863	913	367			167_175_neu_fe.jpg	0	156	AOI_30	66	537
773	31902	892	362			167_175_neu_fe.jpg	0	156	AOI_30	66	537
774	31941	858	370			167_175_neu_fe.jpg	0	156	AOI_30	66	537
775	31983	839	344			167_175_neu_fe.jpg	0	156	AOI_30	66	537
776	32024	866	389			167_175_neu_fe.jpg	0	156	AOI_30	66	537
777	32064	842	370			167_175_neu_fe.jpg	0	155	AOI_31	67	552
778	32104	427	383			167_175_neu_fe.jpg	0	155	AOI_31	67	552
779	32144	438	363			167_175_neu_fe.jpg	0	155	AOI_31	67	552
780	32188	430	369			167_175_neu_fe.jpg	0	155	AOI_31	67	552
781	32227	463	374			167_175_neu_fe.jpg	0	155	AOI_31	67	552
782	32265	449	341			167_175_neu_fe.jpg	0	155	AOI_31	67	552
783	32303	443	349			167_175_neu_fe.jpg	0	155	AOI_31	67	552
784	32390	440	379			167_175_neu_fe.jpg	0	155	AOI_31	67	552
785	32526	426	374			167_175_neu_fe.jpg	0	155	AOI_31	67	552
786	32616	426	374			167_175_neu_fe.jpg	0	155	AOI_31	68	459
787	32685	457	502			167_175_neu_fe.jpg	0	155	AOI_31	68	459
788	32813	768	501			167_175_neu_fe.jpg	0	155	AOI_31	68	459
789	32967	492	402			167_175_neu_fe.jpg	0	155	AOI_31	68	459
790	33013	486	391			167_175_neu_fe.jpg	0	155	AOI_31	68	459
791	33042	486	391			167_175_neu_fe.jpg	0	155	AOI_31	68	459
792	33075	490	358			167_175_neu_fe.jpg	0	155	AOI_31	69	432
793	33114	500	341			167_175_neu_fe.jpg	0	155	AOI_31	69	432
794	33155	489	362			167_175_neu_fe.jpg	0	155	AOI_31	69	432
795	33196	492	347			167_175_neu_fe.jpg	0	155	AOI_31	69	432
796	33234	480	326			167_175_neu_fe.jpg	0	155	AOI_31	69	432
797	33273	508	316			167_175_neu_fe.jpg	0	155	AOI_31	69	432
798	33311	522	321			167_175_neu_fe.jpg	0	155	AOI_31	69	432
799	33350	502	322			167_175_neu_fe.jpg	0	155	AOI_31	69	432
800	33393	501	363			167_175_neu_fe.jpg	0	155	AOI_31	69	432
801	33432	502	313			167_175_neu_fe.jpg	0	155	AOI_31	69	432
802	33469	523	285			167_175_neu_fe.jpg	0	155	AOI_31	69	432
803	33508	428	318			167_175_neu_fe.jpg	0	155	AOI_31	70	265
804	33550	421	358			167_175_neu_fe.jpg	0	155	AOI_31	70	265
805	33588	414	301			167_175_neu_fe.jpg	0	155	AOI_31	70	265
806	33621	438	306			167_175_neu_fe.jpg	0	155	AOI_31	70	265
807	33663	419	318			167_175_neu_fe.jpg	0	155	AOI_31	70	265
808	33700	423	316			167_175_neu_fe.jpg	0	155	AOI_31	70	265
809	33735	414	327			167_175_neu_fe.jpg	0	155	AOI_31	70	265
810	33772	434	335			167_175_neu_fe.jpg	0	156	AOI_30	71	542
811	33813	911	352			167_175_neu_fe.jpg	0	156	AOI_30	71	542
812	33853	891	361			167_175_neu_fe.jpg	0	156	AOI_30	71	542
813	33893	911	336			167_175_neu_fe.jpg	0	156	AOI_30	71	542
814	33933	897	340			167_175_neu_fe.jpg	0	156	AOI_30	71	542
815	33973	899	350			167_175_neu_fe.jpg	0	156	AOI_30	71	542
816	34011	900	346			167_175_neu_fe.jpg	0	156	AOI_30	71	542
817	34049	873	363			167_175_neu_fe.jpg	0	156	AOI_30	71	542
818	34088	869	337			167_175_neu_fe.jpg	0	156	AOI_30	71	542
819	34128	855	366			167_175_neu_fe.jpg	0	156	AOI_30	71	542
820	34166	881	366			167_175_neu_fe.jpg	0	156	AOI_30	71	542
821	34206	881	373			167_175_neu_fe.jpg	0	156	AOI_30	71	542
	34242			ImageEnd	16
822	34243	863	379			No media	0	0	Content	71	542
	34260			ImageStart	8
823	34277	864	336			Fix.jpg	0	0	Content	71	542
824	34314	916	329			Fix.jpg	0	0	Content	72	240
825	34354	964	366			Fix.jpg	0	0	Content	72	240
826	34398	972	345			Fix.jpg	0	0	Content	72	240
827	34437	985	329			Fix.jpg	0	0	Content	72	240
828	34475	961	343			Fix.jpg	0	0	Content	72	240
829	34516	972	333			Fix.jpg	0	0	Content	72	240
830	34554	733	342			Fix.jpg	0	0	Content	73	765
831	34589	688	343			Fix.jpg	0	0	Content	73	765
832	34627	693	345			Fix.jpg	0	0	Content	73	765
833	34666	706	355			Fix.jpg	0	0	Content	73	765
834	34704	698	361			Fix.jpg	0	0	Content	73	765
	34741			ImageEnd	16
835	34742	674	362			No media	0	0	Content	73	765
836	34780	726	353			No media	0	0	Content	73	765
837	34819	654	353			No media	0	0	Content	73	765
838	34857	661	360			No media	0	0	Content	73	765
839	34895	672	354			No media	0	0	Content	73	765
840	34933	650	359			No media	0	0	Content	73	765
841	34971	670	383			No media	0	0	Content	73	765
842	35009	665	345			No media	0	0	Content	73	765
843	35049	659	366			No media	0	0	Content	73	765
844	35086	681	351			No media	0	0	Content	73	765
845	35122	633	359			No media	0	0	Content	73	765
846	35161	672	325			No media	0	0	Content	73	765
847	35200	669	344			No media	0	0	Content	73	765
848	35241	688	365			No media	0	0	Content	73	765
849	35279	683	342			No media	0	0	Content	73	765
850	35319	567	356			No media	0	0	Content	74	352
851	35363	591	368			No media	0	0	Content	74	352
852	35399	576	379			No media	0	0	Content	74	352
853	35436	597	393			No media	0	0	Content	74	352
854	35469	574	352			No media	0	0	Content	74	352
855	35507	575	357			No media	0	0	Content	74	352
856	35556	573	357			No media	0	0	Content	74	352
857	35595	567	368			No media	0	0	Content	74	352
858	35632	610	331			No media	0	0	Content	74	352
859	35670	668	390			No media	0	0	Content	75	471
860	35711	715	400			No media	0	0	Content	75	471
861	35750	694	407			No media	0	0	Content	75	471
862	35788	691	411			No media	0	0	Content	75	471
863	35827	693	388			No media	0	0	Content	75	471
	35864			ImageStart	8
864	35870	687	401			61_114_an_fe.jpg	0	258	AOI_46	75	471
865	35909	693	409			61_114_an_fe.jpg	0	258	AOI_46	75	471
866	35947	681	386			61_114_an_fe.jpg	0	258	AOI_46	75	471
867	35987	705	386			61_114_an_fe.jpg	0	258	AOI_46	75	471
868	36026	680	395			61_114_an_fe.jpg	0	258	AOI_46	75	471
869	36065	706	397			61_114_an_fe.jpg	0	258	AOI_46	75	471
870	36103	701	383			61_114_an_fe.jpg	0	258	AOI_46	75	471
871	36142	760	358			61_114_an_fe.jpg	0	258	AOI_46	76	543
872	36181	884	302			61_114_an_fe.jpg	0	258	AOI_46	76	543
873	36220	877	317			61_114_an_fe.jpg	0	258	AOI_46	76	543
874	36259	887	291			61_114_an_fe.jpg	0	258	AOI_46	76	543
875	36298	877	304			61_114_an_fe.jpg	0	258	AOI_46	76	543
876	36338	915	334			61_114_an_fe.jpg	0	258	AOI_46	76	543
877	36376	918	339			61_114_an_fe.jpg	0	258	AOI_46	76	543
878	36414	910	334			61_114_an_fe.jpg	0	258	AOI_46	76	543
879	36454	936	335			61_114_an_fe.jpg	0	258	AOI_46	76	543
880	36492	947	318			61_114_an_fe.jpg	0	258	AOI_46	76	543
881	36531	942	358			61_114_an_fe.jpg	0	258	AOI_46	76	543
882	36567	935	320			61_114_an_fe.jpg	0	258	AOI_46	76	543
883	36607	931	340			61_114_an_fe.jpg	0	258	AOI_46	76	543
884	36645	953	346			61_114_an_fe.jpg	0	258	AOI_46	76	543
885	36685	551	412			61_114_an_fe.jpg	0	257	AOI_45	77	449
886	36721	479	390			61_114_an_fe.jpg	0	257	AOI_45	77	449
887	36754	502	352			61_114_an_fe.jpg	0	257	AOI_45	77	449
888	36790	493	396			61_114_an_fe.jpg	0	257	AOI_45	77	449
889	36833	509	394			61_114_an_fe.jpg	0	257	AOI_45	77	449
890	36872	495	412			61_114_an_fe.jpg	0	257	AOI_45	77	449
891	36909	480	344			61_114_an_fe.jpg	0	257	AOI_45	77	449
892	36947	472	382			61_114_an_fe.jpg	0	257	AOI_45	77	449
893	36985	435	363			61_114_an_fe.jpg	0	257	AOI_45	77	449
894	37021	415	390			61_114_an_fe.jpg	0	257	AOI_45	77	449
895	37060	397	387			61_114_an_fe.jpg	0	257	AOI_45	77	449
896	37097	404	373			61_114_an_fe.jpg	0	257	AOI_45	77	449
897	37134	426	406			61_114_an_fe.jpg	0	257	AOI_45	78	492
898	37171	441	507			61_114_an_fe.jpg	0	257	AOI_45	78	492
899	37209	458	483			61_114_an_fe.jpg	0	257	AOI_45	78	492
900	37246	458	485			61_114_an_fe.jpg	0	257	AOI_45	78	492
901	37284	458	483			61_114_an_fe.jpg	0	257	AOI_45	78	492
902	37324	457	510			61_114_an_fe.jpg	0	257	AOI_45	78	492
903	37361	454	507			61_114_an_fe.jpg	0	257	AOI_45	78	492
904	37397	427	502			61_114_an_fe.jpg	0	257	AOI_45	78	492
905	37430	465	497			61_114_an_fe.jpg	0	257	AOI_45	78	492
906	37467	432	484			61_114_an_fe.jpg	0	257	AOI_45	78	492
907	37504	433	488			61_114_an_fe.jpg	0	257	AOI_45	78	492
908	37543	444	488			61_114_an_fe.jpg	0	257	AOI_45	78	492
909	37585	454	470			61_114_an_fe.jpg	0	257	AOI_45	78	492
910	37626	448	477			61_114_an_fe.jpg	0	257	AOI_45	79	504
911	37663	504	379			61_114_an_fe.jpg	0	257	AOI_45	79	504
912	37701	481	378			61_114_an_fe.jpg	0	257	AOI_45	79	504
913	37741	484	408			61_114_an_fe.jpg	0	257	AOI_45	79	504
914	37782	490	372			61_114_an_fe.jpg	0	257	AOI_45	79	504
915	37817	475	368			61_114_an_fe.jpg	0	257	AOI_45	79	504
916	37854	481	370			61_114_an_fe.jpg	0	257	AOI_45	79	504
917	37893	487	390			61_114_an_fe.jpg	0	257	AOI_45	79	504
918	37940	506	357			61_114_an_fe.jpg	0	257	AOI_45	79	504
919	37983	529	366			61_114_an_fe.jpg	0	257	AOI_45	79	504
920	38019	495	374			61_114_an_fe.jpg	0	257	AOI_45	79	504
921	38058	514	393			61_114_an_fe.jpg	0	257	AOI_45	79	504
922	38095	502	381			61_114_an_fe.jpg	0	257	AOI_45	79	504
923	38130	766	356			61_114_an_fe.jpg	0	258	AOI_46	80	570
924	38166	898	346			61_114_an_fe.jpg	0	258	AOI_46	80	570
925	38210	870	340			61_114_an_fe.jpg	0	258	AOI_46	80	570
926	38249	913	336			61_114_an_fe.jpg	0	258	AOI_46	80	570
927	38286	905	332			61_114_an_fe.jpg	0	258	AOI_46	80	570
928	38323	926	322			61_114_an_fe.jpg	0	258	AOI_46	80	570
929	38363	892	348			61_114_an_fe.jpg	0	258	AOI_46	80	570
930	38401	876	369			61_114_an_fe.jpg	0	258	AOI_46	80	570
931	38438	863	355			61_114_an_fe.jpg	0	258	AOI_46	80	570
932	38475	880	346			61_114_an_fe.jpg	0	258	AOI_46	80	570
933	38515	870	323			61_114_an_fe.jpg	0	258	AOI_46	80	570
934	38557	879	325			61_114_an_fe.jpg	0	258	AOI_46	80	570
935	38595	882	337			61_114_an_fe.jpg	0	258	AOI_46	80	570
936	38630	854	362			61_114_an_fe.jpg	0	258	AOI_46	80	570
937	38668	871	348			61_114_an_fe.jpg	0	258	AOI_46	80	570
938	38700	924	363			61_114_an_fe.jpg	0	258	AOI_46	81	605
939	38738	970	336			61_114_an_fe.jpg	0	258	AOI_46	81	605
940	38786	959	347			61_114_an_fe.jpg	0	258	AOI_46	81	605
941	38824	951	337			61_114_an_fe.jpg	0	258	AOI_46	81	605
942	38861	945	335			61_114_an_fe.jpg	0	258	AOI_46	81	605
	38869			ImageEnd	16
943	38899	972	326			No media	0	0	Content	81	605
944	38943	943	336			No media	0	0	Content	81	605
945	38986	943	384			No media	0	0	Content	81	605
946	39023	951	309			No media	0	0	Content	81	605
947	39067	953	367			No media	0	0	Content	81	605
948	39109	954	370			No media	0	0	Content	81	605
949	39143	939	343			No media	0	0	Content	81	605
950	39181	955	341			No media	0	0	Content	81	605
951	39229	956	343			No media	0	0	Content	81	605
952	39269	990	272			No media	0	0	Content	81	605
953	39305	478	340			No media	0	0	Content	82	437
954	39350	497	395			No media	0	0	Content	82	437
955	39395	484	421			No media	0	0	Content	82	437
956	39430	505	368			No media	0	0	Content	82	437
957	39466	499	409			No media	0	0	Content	82	437
958	39507	507	388			No media	0	0	Content	82	437
959	39542	484	396			No media	0	0	Content	82	437
960	39580	494	390			No media	0	0	Content	82	437
961	39628	490	364			No media	0	0	Content	82	437
962	39666	487	377			No media	0	0	Content	82	437
963	39706	508	432			No media	0	0	Content	82	437
964	39743	595	415			No media	0	0	Content	83	351
965	39778	647	389			No media	0	0	Content	83	351
966	39816	645	383			No media	0	0	Content	83	351
967	39856	653	376			No media	0	0	Content	83	351
968	39900	643	394			No media	0	0	Content	83	351
969	39941	644	379			No media	0	0	Content	83	351
970	39983	651	411			No media	0	0	Content	83	351
971	40023	664	415			No media	0	0	Content	83	351
972	40060	662	429			No media	0	0	Content	83	351
973	40094	579	310			No media	0	0	Content	84	322
974	40131	571	361			No media	0	0	Content	84	322
975	40173	544	358			No media	0	0	Content	84	322
976	40219	566	368			No media	0	0	Content	84	322
977	40260	552	402			No media	0	0	Content	84	322
978	40297	561	377			No media	0	0	Content	84	322
979	40335	573	371			No media	0	0	Content	84	322
980	40373	572	358			No media	0	0	Content	84	322
981	40416	503	339			No media	0	0	Content	85	535
982	40454	506	360			No media	0	0	Content	85	535
983	40493	520	394			No media	0	0	Content	85	535
984	40531	519	366			No media	0	0	Content	85	535
985	40566	505	377			No media	0	0	Content	85	535
986	40604	507	368			No media	0	0	Content	85	535
987	40647	508	357			No media	0	0	Content	85	535
988	40686	541	382			No media	0	0	Content	85	535
989	40725	544	382			No media	0	0	Content	85	535
990	40758	516	352			No media	0	0	Content	85	535
991	40796	522	342			No media	0	0	Content	85	535
992	40836	518	368			No media	0	0	Content	85	535
993	40877	497	336			No media	0	0	Content	85	535
994	40913	523	380			No media	0	0	Content	85	535
995	40952	583	382			No media	0	0	Content	86	365
996	40991	615	308			No media	0	0	Content	86	365
997	41028	603	363			No media	0	0	Content	86	365
998	41070	617	376			No media	0	0	Content	86	365
999	41107	613	371			No media	0	0	Content	86	365
1000	41145	588	357			No media	0	0	Content	86	365
1001	41196	598	360			No media	0	0	Content	86	365
1002	41235	614	357			No media	0	0	Content	86	365
1003	41272	620	383			No media	0	0	Content	86	365
1004	41316	583	383			No media	0	0	Content	87	281
1005	41361	575	395			No media	0	0	Content	87	281
1006	41396	570	346			No media	0	0	Content	87	281
1007	41434	571	360			No media	0	0	Content	87	281
1008	41479	548	370			No media	0	0	Content	87	281
1009	41523	563	380			No media	0	0	Content	87	281
1010	41560	565	355			No media	0	0	Content	87	281
1011	41597	656	358			No media	0	0	Content	88	296
1012	41639	712	356			No media	0	0	Content	88	296
1013	41686	731	381			No media	0	0	Content	88	296
1014	41728	737	369			No media	0	0	Content	88	296
1015	41770	726	327			No media	0	0	Content	88	296
1016	41808	744	345			No media	0	0	Content	88	296
1017	41850	724	356			No media	0	0	Content	88	296
1018	41893	730	333			No media	0	0	Content	89	385
1019	41942	790	329			No media	0	0	Content	89	385
1020	41981	774	347			No media	0	0	Content	89	385
1021	42026	761	342			No media	0	0	Content	89	385
1022	42066	765	360			No media	0	0	Content	89	385
1023	42104	760	268			No media	0	0	Content	89	385
1024	42145	775	335			No media	0	0	Content	89	385
1025	42187	773	337			No media	0	0	Content	89	385
1026	42239	778	349			No media	0	0	Content	89	385
1027	42278	770	344			No media	0	0	Content	90	250
	42304			ImageStart	8
1028	42318	648	288			Fix.jpg	0	0	Content	90	250
1029	42363	661	261			Fix.jpg	0	0	Content	90	250
1030	42408	675	304			Fix.jpg	0	0	Content	90	250
1031	42453	666	292			Fix.jpg	0	0	Content	90	250
1032	42489	667	284			Fix.jpg	0	0	Content	90	250
1033	42528	677	317			Fix.jpg	0	0	Content	91	769
1034	42570	653	378			Fix.jpg	0	0	Content	91	769
1035	42606	677	323			Fix.jpg	0	0	Content	91	769
1036	42643	667	312			Fix.jpg	0	0	Content	91	769
1037	42686	663	360			Fix.jpg	0	0	Content	91	769
1038	42726	664	360			Fix.jpg	0	0	Content	91	769
	42748			ImageEnd	16
1039	42760	654	352			No media	0	0	Content	91	769
1040	42798	683	363			No media	0	0	Content	91	769
1041	42840	690	362			No media	0	0	Content	91	769
1042	42878	661	371			No media	0	0	Content	91	769
1043	42915	672	372			No media	0	0	Content	91	769
1044	42952	667	361			No media	0	0	Content	91	769
1045	42990	663	366			No media	0	0	Content	91	769
1046	43026	689	369			No media	0	0	Content	91	769
1047	43068	667	366			No media	0	0	Content	91	769
1048	43106	658	379			No media	0	0	Content	91	769
1049	43145	667	372			No media	0	0	Content	91	769
1050	43183	673	385			No media	0	0	Content	91	769
1051	43221	671	347			No media	0	0	Content	91	769
1052	43258	652	350			No media	0	0	Content	91	769
1053	43297	642	357			No media	0	0	Content	92	899
1054	43340	620	343			No media	0	0	Content	92	899
1055	43379	625	314			No media	0	0	Content	92	899
1056	43419	575	379			No media	0	0	Content	92	899
1057	43464	598	341			No media	0	0	Content	92	899
1058	43501	621	347			No media	0	0	Content	92	899
1059	43540	604	364			No media	0	0	Content	92	899
1060	43578	586	353			No media	0	0	Content	92	899
1061	43617	594	351			No media	0	0	Content	92	899
1062	43657	573	330			No media	0	0	Content	92	899
1063	43695	604	359			No media	0	0	Content	92	899
1064	43733	589	351			No media	0	0	Content	92	899
1065	43772	587	327			No media	0	0	Content	92	899
1066	43812	581	357			No media	0	0	Content	92	899
1067	43851	569	345			No media	0	0	Content	92	899
1068	43891	571	341			No media	0	0	Content	92	899
1069	43930	574	331			No media	0	0	Content	92	899
1070	43969	575	344			No media	0	0	Content	92	899
1071	44007	567	371			No media	0	0	Content	92	899
1072	44045	575	342			No media	0	0	Content	92	899
1073	44083	571	347			No media	0	0	Content	92	899
1074	44120	576	351			No media	0	0	Content	92	899
1075	44159	562	335			No media	0	0	Content	92	899
1076	44196	600	321			No media	0	0	Content	93	339
1077	44235	713	298			No media	0	0	Content	93	339
1078	44280	708	254			No media	0	0	Content	93	339
1079	44318	720	322			No media	0	0	Content	93	339
1080	44368	693	361			No media	0	0	Content	93	339
1081	44417	715	340			No media	0	0	Content	93	339
1082	44453	701	351			No media	0	0	Content	93	339
1083	44491	712	300			No media	0	0	Content	93	339
1084	44536	683	320			No media	0	0	Content	94	432
1085	44576	626	312			No media	0	0	Content	94	432
1086	44613	613	330			No media	0	0	Content	94	432
1087	44646	600	299			No media	0	0	Content	94	432
1088	44687	604	324			No media	0	0	Content	94	432
1089	44730	609	287			No media	0	0	Content	94	432
1090	44768	617	262			No media	0	0	Content	94	432
1091	44814	643	257			No media	0	0	Content	94	432
1092	44855	611	339			No media	0	0	Content	94	432
1093	44898	630	310			No media	0	0	Content	94	432
1094	44933	632	321			No media	0	0	Content	94	432
1095	44968	626	312			No media	0	0	Content	95	277
1096	45010	793	290			No media	0	0	Content	95	277
1097	45053	783	321			No media	0	0	Content	95	277
1098	45092	761	321			No media	0	0	Content	95	277
1099	45128	778	331			No media	0	0	Content	95	277
1100	45167	753	342			No media	0	0	Content	95	277
1101	45207	777	313			No media	0	0	Content	95	277
1102	45245	957	514			No media	0	0	Content	96	268
1103	45284	1126	687			No media	0	0	Content	96	268
1104	45322	1136	687			No media	0	0	Content	96	268
1105	45359	1134	673			No media	0	0	Content	96	268
1106	45397	1126	668			No media	0	0	Content	96	268
1107	45436	1119	675			No media	0	0	Content	96	268
1108	45473	1132	670			No media	0	0	Content	96	268
1109	45513	1289	861			No media	0	0	Content	97	310
1110	45551	1304	959			No media	0	0	Content	97	310
1111	45592	1327	933			No media	0	0	Content	97	310
1112	45629	1334	931			No media	0	0	Content	97	310
1113	45664	1317	935			No media	0	0	Content	97	310
1114	45704	1323	942			No media	0	0	Content	97	310
1115	45747	1322	953			No media	0	0	Content	97	310
1116	45785	1268	935			No media	0	0	Content	97	310
1117	45823	1130	844			No media	0	0	Content	98	1142
1118	45861	1130	823			No media	0	0	Content	98	1142
1119	45908	1110	835			No media	0	0	Content	98	1142
1120	45947	1101	827			No media	0	0	Content	98	1142
1121	45987	1107	850			No media	0	0	Content	98	1142
1122	46026	1057	756			No media	0	0	Content	98	1142
1123	46067	1081	777			No media	0	0	Content	98	1142
1124	46107	1081	784			No media	0	0	Content	98	1142
1125	46146	1075	778			No media	0	0	Content	98	1142
1126	46186	1068	786			No media	0	0	Content	98	1142
1127	46228	1065	752			No media	0	0	Content	98	1142
1128	46268	1072	746			No media	0	0	Content	98	1142
1129	46310	1072	781			No media	0	0	Content	98	1142
1130	46350	1068	761			No media	0	0	Content	98	1142
1131	46389	1068	764			No media	0	0	Content	98	1142
1132	46429	1077	773			No media	0	0	Content	98	1142
1133	46471	1058	755			No media	0	0	Content	98	1142
1134	46511	1074	763			No media	0	0	Content	98	1142
1135	46553	1071	742			No media	0	0	Content	98	1142
1136	46594	1063	782			No media	0	0	Content	98	1142
1137	46638	1067	756			No media	0	0	Content	98	1142
1138	46677	1066	751			No media	0	0	Content	98	1142
1139	46719	1081	748			No media	0	0	Content	98	1142
1140	46758	983	607			No media	0	0	Content	98	1142
1141	46800	962	552			No media	0	0	Content	98	1142
1142	46840	956	554			No media	0	0	Content	98	1142
1143	46881	963	565			No media	0	0	Content	98	1142
1144	46922	947	565			No media	0	0	Content	98	1142
1145	46964	650	613			No media	0	0	Content	99	784
1146	47004	-80	764			No media	0	0	Content	99	784
1147	47046	-45	738			No media	0	0	Content	99	784
1148	47085	-80	724			No media	0	0	Content	99	784
1149	47136	-80	769			No media	0	0	Content	99	784
1150	47177	-172	804			No media	0	0	Content	99	784
1151	47212	-201	857			No media	0	0	Content	99	784
1152	47251	-200	804			No media	0	0	Content	99	784
1153	47292	-234	875			No media	0	0	Content	99	784
1154	47332	-219	816			No media	0	0	Content	99	784
1155	47378	-189	904			No media	0	0	Content	99	784
1156	47423	-175	902			No media	0	0	Content	99	784
1157	47462	-158	862			No media	0	0	Content	99	784
1158	47499	-164	879			No media	0	0	Content	99	784
1159	47539	-148	861			No media	0	0	Content	99	784
1160	47581	-200	850			No media	0	0	Content	99	784
1161	47621	-177	900			No media	0	0	Content	99	784
1162	47666	-140	866			No media	0	0	Content	99	784
1163	47707	-174	883			No media	0	0	Content	99	784
1164	47748	-167	885			No media	0	0	Content	100	356
1165	47783	-151	904			No media	0	0	Content	100	356
1166	47826	-190	883			No media	0	0	Content	100	356
1167	47867	-220	907			No media	0	0	Content	100	356
1168	47906	-203	889			No media	0	0	Content	100	356
1169	47947	-172	924			No media	0	0	Content	100	356
1170	47992	-166	904			No media	0	0	Content	100	356
1171	48030	-163	904			No media	0	0	Content	100	356
1172	48065	-178	888			No media	0	0	Content	100	356
	48097			ImageStart	8
1173	48104	318	588			130_162_neu_an.jpg	0	76	AOI_15	101	283
1174	48144	552	419			130_162_neu_an.jpg	0	76	AOI_15	101	283
1175	48183	552	471			130_162_neu_an.jpg	0	76	AOI_15	101	283
1176	48221	545	453			130_162_neu_an.jpg	0	76	AOI_15	101	283
1177	48256	550	450			130_162_neu_an.jpg	0	76	AOI_15	101	283
1178	48297	541	446			130_162_neu_an.jpg	0	76	AOI_15	101	283
1179	48344	537	486			130_162_neu_an.jpg	0	76	AOI_15	101	283
1180	48387	742	334			130_162_neu_an.jpg	0	75	AOI_13	102	446
1181	48426	828	353			130_162_neu_an.jpg	0	75	AOI_13	102	446
1182	48464	821	324			130_162_neu_an.jpg	0	75	AOI_13	102	446
1183	48503	808	326			130_162_neu_an.jpg	0	75	AOI_13	102	446
1184	48545	932	325			130_162_neu_an.jpg	0	75	AOI_13	102	446
1185	48584	914	343			130_162_neu_an.jpg	0	75	AOI_13	102	446
1186	48627	922	345			130_162_neu_an.jpg	0	75	AOI_13	102	446
1187	48665	892	311			130_162_neu_an.jpg	0	75	AOI_13	102	446
1188	48704	889	382			130_162_neu_an.jpg	0	75	AOI_13	102	446
1189	48747	918	339			130_162_neu_an.jpg	0	75	AOI_13	102	446
1190	48793	896	337			130_162_neu_an.jpg	0	75	AOI_13	102	446
1191	48833	734	337			130_162_neu_an.jpg	0	76	AOI_15	103	403
1192	48874	419	312			130_162_neu_an.jpg	0	76	AOI_15	103	403
1193	48920	445	287			130_162_neu_an.jpg	0	76	AOI_15	103	403
1194	48957	439	285			130_162_neu_an.jpg	0	76	AOI_15	103	403
1195	48997	449	298			130_162_neu_an.jpg	0	76	AOI_15	103	403
1196	49035	448	300			130_162_neu_an.jpg	0	76	AOI_15	103	403
1197	49075	449	310			130_162_neu_an.jpg	0	76	AOI_15	103	403
1198	49115	459	316			130_162_neu_an.jpg	0	76	AOI_15	103	403
1199	49156	469	292			130_162_neu_an.jpg	0	76	AOI_15	103	403
1200	49196	460	307			130_162_neu_an.jpg	0	76	AOI_15	103	403
1201	49236	468	290			130_162_neu_an.jpg	0	76	AOI_15	104	338
1202	49279	503	309			130_162_neu_an.jpg	0	76	AOI_15	104	338
1203	49326	504	286			130_162_neu_an.jpg	0	76	AOI_15	104	338
1204	49370	504	279			130_162_neu_an.jpg	0	76	AOI_15	104	338
1205	49408	487	312			130_162_neu_an.jpg	0	76	AOI_15	104	338
1206	49450	497	281			130_162_neu_an.jpg	0	76	AOI_15	104	338
1207	49493	485	285			130_162_neu_an.jpg	0	76	AOI_15	104	338
1208	49532	507	290			130_162_neu_an.jpg	0	76	AOI_15	104	338
1209	49574	431	394			130_162_neu_an.jpg	0	76	AOI_15	105	409
1210	49614	436	430			130_162_neu_an.jpg	0	76	AOI_15	105	409
1211	49659	449	382			130_162_neu_an.jpg	0	76	AOI_15	105	409
1212	49697	439	377			130_162_neu_an.jpg	0	76	AOI_15	105	409
1213	49736	428	393			130_162_neu_an.jpg	0	76	AOI_15	105	409
1214	49780	427	393			130_162_neu_an.jpg	0	76	AOI_15	105	409
1215	49821	432	423			130_162_neu_an.jpg	0	76	AOI_15	105	409
1216	49864	420	391			130_162_neu_an.jpg	0	76	AOI_15	105	409
1217	49906	432	377			130_162_neu_an.jpg	0	76	AOI_15	105	409
1218	49944	450	394			130_162_neu_an.jpg	0	76	AOI_15	105	409
1219	49983	465	328			130_162_neu_an.jpg	0	76	AOI_15	106	528
1220	50021	476	280			130_162_neu_an.jpg	0	76	AOI_15	106	528
1221	50062	476	252			130_162_neu_an.jpg	0	76	AOI_15	106	528
1222	50102	503	298			130_162_neu_an.jpg	0	76	AOI_15	106	528
1223	50147	507	286			130_162_neu_an.jpg	0	76	AOI_15	106	528
1224	50192	516	308			130_162_neu_an.jpg	0	76	AOI_15	106	528
1225	50230	501	333			130_162_neu_an.jpg	0	76	AOI_15	106	528
1226	50270	514	312			130_162_neu_an.jpg	0	76	AOI_15	106	528
1227	50309	512	301			130_162_neu_an.jpg	0	76	AOI_15	106	528
1228	50346	527	318			130_162_neu_an.jpg	0	76	AOI_15	106	528
1229	50391	490	309			130_162_neu_an.jpg	0	76	AOI_15	106	528
1230	50429	505	273			130_162_neu_an.jpg	0	76	AOI_15	106	528
1231	50467	504	278			130_162_neu_an.jpg	0	76	AOI_15	106	528
1232	50511	890	360			130_162_neu_an.jpg	0	75	AOI_13	107	298
1233	50554	923	322			130_162_neu_an.jpg	0	75	AOI_13	107	298
1234	50598	912	358			130_162_neu_an.jpg	0	75	AOI_13	107	298
1235	50644	927	369			130_162_neu_an.jpg	0	75	AOI_13	107	298
1236	50687	937	327			130_162_neu_an.jpg	0	75	AOI_13	107	298
1237	50725	956	313			130_162_neu_an.jpg	0	75	AOI_13	107	298
1238	50768	925	338			130_162_neu_an.jpg	0	75	AOI_13	107	298
1239	50809	890	435			130_162_neu_an.jpg	0	75	AOI_13	108	534
1240	50848	889	456			130_162_neu_an.jpg	0	75	AOI_13	108	534
1241	50892	884	456			130_162_neu_an.jpg	0	75	AOI_13	108	534
1242	50935	894	433			130_162_neu_an.jpg	0	75	AOI_13	108	534
1243	50974	897	434			130_162_neu_an.jpg	0	75	AOI_13	108	534
1244	51017	911	469			130_162_neu_an.jpg	0	75	AOI_13	108	534
	51051			ImageEnd	16
1245	51059	906	472			No media	0	0	Content	108	534
	51072			ImageStart	8
1246	51100	905	468			Fix.jpg	0	0	Content	108	534
1247	51139	913	484			Fix.jpg	0	0	Content	108	534
1248	51177	896	459			Fix.jpg	0	0	Content	108	534
1249	51216	911	477			Fix.jpg	0	0	Content	108	534
1250	51254	891	458			Fix.jpg	0	0	Content	108	534
1251	51298	913	476			Fix.jpg	0	0	Content	108	534
1252	51342	834	436			Fix.jpg	0	0	Content	109	1100
1253	51379	696	399			Fix.jpg	0	0	Content	109	1100
1254	51416	710	357			Fix.jpg	0	0	Content	109	1100
1255	51458	706	352			Fix.jpg	0	0	Content	109	1100
1256	51500	716	415			Fix.jpg	0	0	Content	109	1100
1257	51537	721	355			Fix.jpg	0	0	Content	109	1100
	51567			ImageEnd	16
1258	51578	711	316			No media	0	0	Content	109	1100
1259	51626	705	332			No media	0	0	Content	109	1100
1260	51666	688	366			No media	0	0	Content	109	1100
1261	51708	689	373			No media	0	0	Content	109	1100
1262	51744	690	319			No media	0	0	Content	109	1100
1263	51781	699	352			No media	0	0	Content	109	1100
1264	51824	678	320			No media	0	0	Content	109	1100
1265	51868	671	324			No media	0	0	Content	109	1100
1266	51908	709	338			No media	0	0	Content	109	1100
1267	51947	695	323			No media	0	0	Content	109	1100
1268	51984	699	336			No media	0	0	Content	109	1100
1269	52032	684	322			No media	0	0	Content	109	1100
1270	52078	692	315			No media	0	0	Content	109	1100
1271	52119	693	307			No media	0	0	Content	109	1100
1272	52162	690	340			No media	0	0	Content	109	1100
1273	52201	669	341			No media	0	0	Content	109	1100
1274	52240	678	353			No media	0	0	Content	109	1100
1275	52281	678	301			No media	0	0	Content	109	1100
1276	52322	681	331			No media	0	0	Content	109	1100
1277	52366	689	375			No media	0	0	Content	109	1100
1278	52410	664	358			No media	0	0	Content	109	1100
1279	52442	611	335			No media	0	0	Content	110	411
1280	52484	601	362			No media	0	0	Content	110	411
1281	52526	621	356			No media	0	0	Content	110	411
1282	52570	605	327			No media	0	0	Content	110	411
1283	52610	607	363			No media	0	0	Content	110	411
1284	52653	594	320			No media	0	0	Content	110	411
1285	52694	573	370			No media	0	0	Content	110	411
1286	52733	600	316			No media	0	0	Content	110	411
1287	52776	584	370			No media	0	0	Content	110	411
1288	52818	593	322			No media	0	0	Content	110	411
1289	52854	769	296			No media	0	0	Content	111	770
1290	52905	765	338			No media	0	0	Content	111	770
1291	53004	775	319			No media	0	0	Content	111	770
1292	53053	753	348			No media	0	0	Content	111	770
1293	53175	1080	348			No media	0	0	Content	111	770
1294	53254	773	353			No media	0	0	Content	111	770
1295	53309	820	370			No media	0	0	Content	111	770
1296	53343	773	377			No media	0	0	Content	111	770
1297	53473	774	374			No media	0	0	Content	111	770
1298	53624	0	0			No media	0	0	Content	112	319
1299	53682	607	324			No media	0	0	Content	112	319
1300	53710	607	324			No media	0	0	Content	112	319
1301	53752	612	288			No media	0	0	Content	112	319
1302	53786	618	308			No media	0	0	Content	112	319
1303	53823	618	283			No media	0	0	Content	112	319
1304	53863	615	295			No media	0	0	Content	112	319
1305	53903	610	280			No media	0	0	Content	112	319
1306	53943	596	349			No media	0	0	Content	113	320
1307	53980	617	368			No media	0	0	Content	113	320
1308	54021	591	376			No media	0	0	Content	113	320
1309	54061	591	296			No media	0	0	Content	113	320
1310	54101	612	321			No media	0	0	Content	113	320
1311	54147	620	377			No media	0	0	Content	113	320
1312	54191	603	376			No media	0	0	Content	113	320
1313	54224	618	323			No media	0	0	Content	113	320
1314	54263	655	347			No media	0	0	Content	114	298
1315	54310	717	342			No media	0	0	Content	114	298
1316	54357	739	369			No media	0	0	Content	114	298
1317	54396	729	360			No media	0	0	Content	114	298
1318	54432	743	330			No media	0	0	Content	114	298
1319	54471	730	342			No media	0	0	Content	114	298
1320	54522	745	319			No media	0	0	Content	114	298
1321	54561	622	374			No media	0	0	Content	115	439
1322	54598	618	368			No media	0	0	Content	115	439
1323	54637	620	339			No media	0	0	Content	115	439
1324	54679	608	333			No media	0	0	Content	115	439
1325	54717	599	371			No media	0	0	Content	115	439
1326	54754	587	394			No media	0	0	Content	115	439
1327	54787	611	334			No media	0	0	Content	115	439
1328	54826	594	353			No media	0	0	Content	115	439
1329	54877	613	368			No media	0	0	Content	115	439
1330	54916	620	310			No media	0	0	Content	115	439
1331	54957	597	379			No media	0	0	Content	115	439
1332	55000	599	365			No media	0	0	Content	116	364
1333	55042	712	411			No media	0	0	Content	116	364
1334	55082	748	391			No media	0	0	Content	116	364
1335	55116	714	391			No media	0	0	Content	116	364
1336	55158	726	387			No media	0	0	Content	116	364
1337	55195	713	390			No media	0	0	Content	116	364
1338	55232	706	383			No media	0	0	Content	116	364
1339	55270	711	350			No media	0	0	Content	116	364
1340	55319	709	334			No media	0	0	Content	116	364
1341	55364	716	368			No media	0	0	Content	117	252
1342	55404	809	323			No media	0	0	Content	117	252
1343	55445	899	258			No media	0	0	Content	117	252
1344	55486	905	240			No media	0	0	Content	117	252
1345	55527	916	279			No media	0	0	Content	117	252
1346	55570	917	247			No media	0	0	Content	117	252
1347	55615	0	0			No media	0	0	Content
1348	55663	0	0			No media	0	0	Content
1349	55698	0	0			No media	0	0	Content
1350	55745	1287	392			No media	0	0	Content	118	193
1351	55796	1287	372			No media	0	0	Content	118	193
1352	55827	0	0			No media	0	0	Content	118	193
1353	55872	1353	-35			No media	0	0	Content	118	193
1354	55895	1353	-35			No media	0	0	Content	118	193
1355	55938	1323	-14			No media	0	0	Content	119	1508
1356	55983	739	-85			No media	0	0	Content	119	1508
1357	56022	748	-83			No media	0	0	Content	119	1508
1358	56062	755	-69			No media	0	0	Content	119	1508
1359	56103	765	-63			No media	0	0	Content	119	1508
1360	56145	715	-66			No media	0	0	Content	119	1508
1361	56184	706	-88			No media	0	0	Content	119	1508
1362	56225	711	-76			No media	0	0	Content	119	1508
1363	56265	704	-81			No media	0	0	Content	119	1508
1364	56304	702	-96			No media	0	0	Content	119	1508
1365	56344	701	-81			No media	0	0	Content	119	1508
1366	56385	712	-82			No media	0	0	Content	119	1508
1367	56427	699	-70			No media	0	0	Content	119	1508
1368	56466	702	-68			No media	0	0	Content	119	1508
1369	56505	715	-76			No media	0	0	Content	119	1508
1370	56546	718	-57			No media	0	0	Content	119	1508
1371	56586	703	-58			No media	0	0	Content	119	1508
1372	56626	720	-72			No media	0	0	Content	119	1508
1373	56666	706	-70			No media	0	0	Content	119	1508
1374	56711	696	-94			No media	0	0	Content	119	1508
1375	56751	702	-74			No media	0	0	Content	119	1508
1376	56791	720	-71			No media	0	0	Content	119	1508
1377	56830	700	-86			No media	0	0	Content	119	1508
1378	56872	712	-76			No media	0	0	Content	119	1508
1379	56912	715	-119			No media	0	0	Content	119	1508
1380	56954	710	-80			No media	0	0	Content	119	1508
1381	56994	710	-100			No media	0	0	Content	119	1508
1382	57036	709	-88			No media	0	0	Content	119	1508
1383	57076	715	-96			No media	0	0	Content	119	1508
1384	57116	720	-114			No media	0	0	Content	119	1508
1385	57157	710	-101			No media	0	0	Content	119	1508
1386	57199	722	-106			No media	0	0	Content	119	1508
	57208			ImageStart	8
1387	57238	728	-108			33_069_ha_neu.jpg	0	0	Content	119	1508
1388	57281	721	-90			33_069_ha_neu.jpg	0	0	Content	119	1508
1389	57321	722	-91			33_069_ha_neu.jpg	0	0	Content	119	1508
1390	57362	719	-107			33_069_ha_neu.jpg	0	0	Content	119	1508
1391	57402	711	-95			33_069_ha_neu.jpg	0	0	Content	119	1508
1392	57446	746	184			33_069_ha_neu.jpg	0	196	AOI_35	120	682
1393	57487	740	216			33_069_ha_neu.jpg	0	196	AOI_35	120	682
1394	57527	742	218			33_069_ha_neu.jpg	0	196	AOI_35	120	682
1395	57567	736	224			33_069_ha_neu.jpg	0	196	AOI_35	120	682
1396	57608	780	302			33_069_ha_neu.jpg	0	196	AOI_35	120	682
1397	57648	776	311			33_069_ha_neu.jpg	0	196	AOI_35	120	682
1398	57688	917	358			33_069_ha_neu.jpg	0	196	AOI_35	120	682
1399	57728	917	340			33_069_ha_neu.jpg	0	196	AOI_35	120	682
1400	57768	897	353			33_069_ha_neu.jpg	0	196	AOI_35	120	682
1401	57809	909	349			33_069_ha_neu.jpg	0	196	AOI_35	120	682
1402	57850	906	358			33_069_ha_neu.jpg	0	196	AOI_35	120	682
1403	57889	907	351			33_069_ha_neu.jpg	0	196	AOI_35	120	682
1404	57930	903	371			33_069_ha_neu.jpg	0	196	AOI_35	120	682
1405	57969	910	363			33_069_ha_neu.jpg	0	196	AOI_35	120	682
1406	58009	838	348			33_069_ha_neu.jpg	0	196	AOI_35	120	682
1407	58049	847	353			33_069_ha_neu.jpg	0	196	AOI_35	120	682
1408	58089	832	357			33_069_ha_neu.jpg	0	196	AOI_35	120	682
1409	58128	837	352			33_069_ha_neu.jpg	0	195	AOI_36	121	609
1410	58170	489	378			33_069_ha_neu.jpg	0	195	AOI_36	121	609
1411	58209	507	390			33_069_ha_neu.jpg	0	195	AOI_36	121	609
1412	58249	496	384			33_069_ha_neu.jpg	0	195	AOI_36	121	609
1413	58290	513	395			33_069_ha_neu.jpg	0	195	AOI_36	121	609
1414	58331	484	368			33_069_ha_neu.jpg	0	195	AOI_36	121	609
1415	58371	469	336			33_069_ha_neu.jpg	0	195	AOI_36	121	609
1416	58413	468	340			33_069_ha_neu.jpg	0	195	AOI_36	121	609
1417	58455	471	340			33_069_ha_neu.jpg	0	195	AOI_36	121	609
1418	58495	472	366			33_069_ha_neu.jpg	0	195	AOI_36	121	609
1419	58536	446	353			33_069_ha_neu.jpg	0	195	AOI_36	121	609
1420	58577	431	342			33_069_ha_neu.jpg	0	195	AOI_36	121	609
1421	58617	450	368			33_069_ha_neu.jpg	0	195	AOI_36	121	609
1422	58658	443	335			33_069_ha_neu.jpg	0	195	AOI_36	121	609
1423	58697	449	362			33_069_ha_neu.jpg	0	195	AOI_36	121	609
1424	58736	508	389			33_069_ha_neu.jpg	0	195	AOI_36	122	444
1425	58777	535	401			33_069_ha_neu.jpg	0	195	AOI_36	122	444
1426	58818	529	379			33_069_ha_neu.jpg	0	195	AOI_36	122	444
1427	58858	503	451			33_069_ha_neu.jpg	0	195	AOI_36	122	444
1428	58899	501	476			33_069_ha_neu.jpg	0	195	AOI_36	122	444
1429	58937	505	474			33_069_ha_neu.jpg	0	195	AOI_36	122	444
1430	58979	499	472			33_069_ha_neu.jpg	0	195	AOI_36	122	444
1431	59019	514	460			33_069_ha_neu.jpg	0	195	AOI_36	122	444
1432	59061	497	463			33_069_ha_neu.jpg	0	195	AOI_36	122	444
1433	59101	512	479			33_069_ha_neu.jpg	0	195	AOI_36	122	444
1434	59141	507	469			33_069_ha_neu.jpg	0	195	AOI_36	122	444
1435	59181	0	0			33_069_ha_neu.jpg	0	195	AOI_36
1436	59222	0	0			33_069_ha_neu.jpg	0	195	AOI_36
1437	59263	0	0			33_069_ha_neu.jpg	0	195	AOI_36
1438	59308	0	0			33_069_ha_neu.jpg	0	195	AOI_36
1439	59358	0	0			33_069_ha_neu.jpg	0	195	AOI_36
1440	59410	0	0			33_069_ha_neu.jpg	0	195	AOI_36
1441	59474	0	0			33_069_ha_neu.jpg	0	195	AOI_36
1442	59538	0	0			33_069_ha_neu.jpg	0	195	AOI_36
1443	59589	0	0			33_069_ha_neu.jpg	0	195	AOI_36
1444	59619	900	283			33_069_ha_neu.jpg	0	196	AOI_35	123	401
1445	59667	911	302			33_069_ha_neu.jpg	0	196	AOI_35	123	401
1446	59696	906	319			33_069_ha_neu.jpg	0	196	AOI_35	123	401
1447	59733	898	353			33_069_ha_neu.jpg	0	196	AOI_35	123	401
1448	59776	880	350			33_069_ha_neu.jpg	0	196	AOI_35	123	401
1449	59815	891	310			33_069_ha_neu.jpg	0	196	AOI_35	123	401
1450	59855	886	334			33_069_ha_neu.jpg	0	196	AOI_35	123	401
1451	59899	890	334			33_069_ha_neu.jpg	0	196	AOI_35	123	401
1452	59940	885	329			33_069_ha_neu.jpg	0	196	AOI_35	123	401
1453	59979	886	321			33_069_ha_neu.jpg	0	196	AOI_35	123	401
1454	60020	975	332			33_069_ha_neu.jpg	0	196	AOI_35	124	478
1455	60059	1003	333			33_069_ha_neu.jpg	0	196	AOI_35	124	478
1456	60100	989	333			33_069_ha_neu.jpg	0	196	AOI_35	124	478
1457	60140	976	332			33_069_ha_neu.jpg	0	196	AOI_35	124	478
	60176			ImageEnd	16
1458	60181	990	331			No media	0	0	Content	124	478
	60191			ImageStart	8
1459	60220	996	313			Fix.jpg	0	0	Content	124	478
1460	60260	989	321			Fix.jpg	0	0	Content	124	478
1461	60299	994	347			Fix.jpg	0	0	Content	124	478
1462	60340	922	431			Fix.jpg	0	0	Content	124	478
1463	60379	934	435			Fix.jpg	0	0	Content	124	478
1464	60419	920	412			Fix.jpg	0	0	Content	124	478
1465	60458	943	404			Fix.jpg	0	0	Content	124	478
1466	60498	780	366			Fix.jpg	0	0	Content	125	717
1467	60537	702	372			Fix.jpg	0	0	Content	125	717
1468	60577	714	377			Fix.jpg	0	0	Content	125	717
1469	60616	709	353			Fix.jpg	0	0	Content	125	717
1470	60656	698	334			Fix.jpg	0	0	Content	125	717
	60695			ImageEnd	16
1471	60695	710	359			No media	0	0	Content	125	717
1472	60735	716	380			No media	0	0	Content	125	717
1473	60774	702	362			No media	0	0	Content	125	717
1474	60814	693	376			No media	0	0	Content	125	717
1475	60854	715	350			No media	0	0	Content	125	717
1476	60894	713	348			No media	0	0	Content	125	717
1477	60932	708	355			No media	0	0	Content	125	717
1478	60972	702	364			No media	0	0	Content	125	717
1479	61010	708	362			No media	0	0	Content	125	717
1480	61050	717	384			No media	0	0	Content	125	717
1481	61102	712	378			No media	0	0	Content	125	717
1482	61140	714	370			No media	0	0	Content	125	717
1483	61176	708	360			No media	0	0	Content	125	717
1484	61215	619	370			No media	0	0	Content	126	369
1485	61254	607	365			No media	0	0	Content	126	369
1486	61307	593	355			No media	0	0	Content	126	369
1487	61348	605	362			No media	0	0	Content	126	369
1488	61385	610	348			No media	0	0	Content	126	369
1489	61423	615	359			No media	0	0	Content	126	369
1490	61464	607	357			No media	0	0	Content	126	369
1491	61503	602	366			No media	0	0	Content	126	369
1492	61544	603	365			No media	0	0	Content	126	369
1493	61584	670	367			No media	0	0	Content	127	609
1494	61624	761	374			No media	0	0	Content	127	609
1495	61664	766	374			No media	0	0	Content	127	609
1496	61707	788	386			No media	0	0	Content	127	609
1497	61748	781	399			No media	0	0	Content	127	609
1498	61787	766	399			No media	0	0	Content	127	609
1499	61827	786	398			No media	0	0	Content	127	609
1500	61868	771	405			No media	0	0	Content	127	609
1501	61907	767	374			No media	0	0	Content	127	609
1502	61948	777	404			No media	0	0	Content	127	609
1503	61988	777	406			No media	0	0	Content	127	609
1504	62029	772	372			No media	0	0	Content	127	609
1505	62069	779	382			No media	0	0	Content	127	609
1506	62109	775	403			No media	0	0	Content	127	609
1507	62150	779	401			No media	0	0	Content	127	609
1508	62193	775	398			No media	0	0	Content	128	448
1509	62233	700	377			No media	0	0	Content	128	448
1510	62278	704	388			No media	0	0	Content	128	448
1511	62318	701	395			No media	0	0	Content	128	448
1512	62358	701	394			No media	0	0	Content	128	448
1513	62398	689	380			No media	0	0	Content	128	448
1514	62440	708	378			No media	0	0	Content	128	448
1515	62479	699	378			No media	0	0	Content	128	448
1516	62520	696	377			No media	0	0	Content	128	448
1517	62562	700	385			No media	0	0	Content	128	448
1518	62603	712	379			No media	0	0	Content	128	448
1519	62641	304	694			No media	0	0	Content	129	302
1520	62683	11	917			No media	0	0	Content	129	302
1521	62722	3	909			No media	0	0	Content	129	302
1522	62775	-1	854			No media	0	0	Content	129	302
1523	62814	20	883			No media	0	0	Content	129	302
1524	62854	4	903			No media	0	0	Content	129	302
1525	62896	-16	885			No media	0	0	Content	129	302
1526	62943	-169	833			No media	0	0	Content	130	1032
1527	62987	-197	886			No media	0	0	Content	130	1032
1528	63026	-163	834			No media	0	0	Content	130	1032
1529	63065	-174	875			No media	0	0	Content	130	1032
1530	63107	-175	907			No media	0	0	Content	130	1032
1531	63145	-206	924			No media	0	0	Content	130	1032
1532	63185	-189	920			No media	0	0	Content	130	1032
1533	63230	-191	899			No media	0	0	Content	130	1032
1534	63270	-185	890			No media	0	0	Content	130	1032
1535	63303	-178	815			No media	0	0	Content	130	1032
1536	63343	-181	785			No media	0	0	Content	130	1032
1537	63384	-195	866			No media	0	0	Content	130	1032
1538	63425	-175	893			No media	0	0	Content	130	1032
1539	63467	-189	852			No media	0	0	Content	130	1032
1540	63518	-185	882			No media	0	0	Content	130	1032
1541	63571	-173	922			No media	0	0	Content	130	1032
1542	63606	-200	887			No media	0	0	Content	130	1032
1543	63643	-176	877			No media	0	0	Content	130	1032
1544	63685	-168	856			No media	0	0	Content	130	1032
1545	63731	-160	849			No media	0	0	Content	130	1032
1546	63772	-173	873			No media	0	0	Content	130	1032
1547	63810	-143	870			No media	0	0	Content	130	1032
1548	63853	-165	859			No media	0	0	Content	130	1032
1549	63894	-183	902			No media	0	0	Content	130	1032
1550	63936	-209	878			No media	0	0	Content	130	1032
1551	63976	150	698			No media	0	0	Content	131	364
1552	64015	684	326			No media	0	0	Content	131	364
1553	64054	658	459			No media	0	0	Content	131	364
1554	64096	641	480			No media	0	0	Content	131	364
1555	64140	653	479			No media	0	0	Content	131	364
1556	64175	621	460			No media	0	0	Content	131	364
1557	64212	632	462			No media	0	0	Content	131	364
1558	64263	647	484			No media	0	0	Content	131	364
1559	64302	610	468			No media	0	0	Content	131	364
1560	64339	637	479			No media	0	0	Content	132	590
1561	64377	649	328			No media	0	0	Content	132	590
1562	64418	615	369			No media	0	0	Content	132	590
1563	64464	632	372			No media	0	0	Content	132	590
1564	64509	620	346			No media	0	0	Content	132	590
1565	64542	619	295			No media	0	0	Content	132	590
1566	64581	633	346			No media	0	0	Content	132	590
1567	64624	628	354			No media	0	0	Content	132	590
1568	64670	615	339			No media	0	0	Content	132	590
1569	64706	626	319			No media	0	0	Content	132	590
1570	64745	618	363			No media	0	0	Content	132	590
1571	64788	637	319			No media	0	0	Content	132	590
1572	64839	620	345			No media	0	0	Content	132	590
1573	64884	625	362			No media	0	0	Content	132	590
1574	64929	213	330			No media	0	0	Content	133	451
1575	64967	-471	416			No media	0	0	Content	133	451
1576	65008	-704	402			No media	0	0	Content	133	451
1577	65054	-775	406			No media	0	0	Content	133	451
1578	65097	-795	467			No media	0	0	Content	133	451
1579	65140	-786	492			No media	0	0	Content	133	451
1580	65176	-381	1094			No media	0	0	Content	133	451
1581	65218	-356	1033			No media	0	0	Content	133	451
1582	65262	-341	1007			No media	0	0	Content	133	451
1583	65301	-398	998			No media	0	0	Content	133	451
1584	65341	-293	1202			No media	0	0	Content	133	451
1585	65381	0	0			No media	0	0	Content
1586	65421	0	0			No media	0	0	Content
1587	65464	0	0			No media	0	0	Content
1588	65515	0	0			No media	0	0	Content
1589	65565	0	0			No media	0	0	Content
1590	65621	0	0			No media	0	0	Content
1591	65672	0	0			No media	0	0	Content
1592	65707	0	0			No media	0	0	Content
1593	65738	387	1210			No media	0	0	Content	134	44
1594	65782	0	0			No media	0	0	Content
1595	65821	0	0			No media	0	0	Content
1596	65871	0	0			No media	0	0	Content
1597	65941	0	0			No media	0	0	Content
1598	65994	0	0			No media	0	0	Content
1599	66051	0	0			No media	0	0	Content
1600	66082	0	0			No media	0	0	Content
1601	66105	0	0			No media	0	0	Content
1602	66152	0	0			No media	0	0	Content
1603	66200	0	0			No media	0	0	Content
1604	66249	0	0			No media	0	0	Content
1605	66306	0	0			No media	0	0	Content
1606	66357	0	0			No media	0	0	Content
	66358			ImageStart	8
1607	66391	0	0			138_163_fe_neu.jpg	0	92	AOI_22
1608	66425	0	0			138_163_fe_neu.jpg	0	92	AOI_22
1609	66476	0	0			138_163_fe_neu.jpg	0	92	AOI_22
1610	66528	0	0			138_163_fe_neu.jpg	0	92	AOI_22
1611	66580	0	0			138_163_fe_neu.jpg	0	92	AOI_22
1612	66611	0	0			138_163_fe_neu.jpg	0	92	AOI_22
1613	66659	0	0			138_163_fe_neu.jpg	0	92	AOI_22
1614	66712	0	0			138_163_fe_neu.jpg	0	92	AOI_22
1615	66772	649	290			138_163_fe_neu.jpg	0	91	AOI_23	135	207
1616	66825	0	0			138_163_fe_neu.jpg	0	91	AOI_23	135	207
1617	66852	886	299			138_163_fe_neu.jpg	0	91	AOI_23	135	207
1618	66875	886	299			138_163_fe_neu.jpg	0	91	AOI_23	135	207
1619	66934	869	255			138_163_fe_neu.jpg	0	91	AOI_23	135	207
1620	66978	892	307			138_163_fe_neu.jpg	0	91	AOI_23	136	393
1621	67017	876	233			138_163_fe_neu.jpg	0	91	AOI_23	136	393
1622	67055	874	301			138_163_fe_neu.jpg	0	91	AOI_23	136	393
1623	67096	882	317			138_163_fe_neu.jpg	0	91	AOI_23	136	393
1624	67138	945	295			138_163_fe_neu.jpg	0	91	AOI_23	136	393
1625	67173	935	297			138_163_fe_neu.jpg	0	91	AOI_23	136	393
1626	67215	922	226			138_163_fe_neu.jpg	0	91	AOI_23	136	393
1627	67257	928	305			138_163_fe_neu.jpg	0	91	AOI_23	136	393
1628	67295	922	311			138_163_fe_neu.jpg	0	91	AOI_23	136	393
1629	67337	933	326			138_163_fe_neu.jpg	0	91	AOI_23	136	393
1630	67371	644	323			138_163_fe_neu.jpg	0	92	AOI_22	137	263
1631	67410	423	317			138_163_fe_neu.jpg	0	92	AOI_22	137	263
1632	67450	461	322			138_163_fe_neu.jpg	0	92	AOI_22	137	263
1633	67488	474	326			138_163_fe_neu.jpg	0	92	AOI_22	137	263
1634	67524	488	339			138_163_fe_neu.jpg	0	92	AOI_22	137	263
1635	67558	451	298			138_163_fe_neu.jpg	0	92	AOI_22	137	263
1636	67596	444	264			138_163_fe_neu.jpg	0	92	AOI_22	137	263
1637	67634	427	303			138_163_fe_neu.jpg	0	92	AOI_22	138	276
1638	67673	0	0			138_163_fe_neu.jpg	0	92	AOI_22	138	276
1639	67712	388	237			138_163_fe_neu.jpg	0	92	AOI_22	138	276
1640	67747	393	240			138_163_fe_neu.jpg	0	92	AOI_22	138	276
1641	67796	426	310			138_163_fe_neu.jpg	0	92	AOI_22	138	276
1642	67834	416	272			138_163_fe_neu.jpg	0	92	AOI_22	138	276
1643	67870	421	275			138_163_fe_neu.jpg	0	92	AOI_22	138	276
1644	67910	475	321			138_163_fe_neu.jpg	0	91	AOI_23	139	384
1645	67950	892	260			138_163_fe_neu.jpg	0	91	AOI_23	139	384
1646	67987	897	289			138_163_fe_neu.jpg	0	91	AOI_23	139	384
1647	68026	910	312			138_163_fe_neu.jpg	0	91	AOI_23	139	384
1648	68061	908	290			138_163_fe_neu.jpg	0	91	AOI_23	139	384
1649	68099	897	295			138_163_fe_neu.jpg	0	91	AOI_23	139	384
1650	68141	886	296			138_163_fe_neu.jpg	0	91	AOI_23	139	384
1651	68183	885	301			138_163_fe_neu.jpg	0	91	AOI_23	139	384
1652	68222	896	336			138_163_fe_neu.jpg	0	91	AOI_23	139	384
1653	68259	891	305			138_163_fe_neu.jpg	0	91	AOI_23	139	384
1654	68294	880	313			138_163_fe_neu.jpg	0	91	AOI_23	140	329
1655	68338	874	311			138_163_fe_neu.jpg	0	91	AOI_23	140	329
1656	68381	849	320			138_163_fe_neu.jpg	0	91	AOI_23	140	329
1657	68418	835	312			138_163_fe_neu.jpg	0	91	AOI_23	140	329
1658	68460	831	320			138_163_fe_neu.jpg	0	91	AOI_23	140	329
1659	68500	856	324			138_163_fe_neu.jpg	0	91	AOI_23	140	329
1660	68539	890	297			138_163_fe_neu.jpg	0	91	AOI_23	140	329
1661	68579	842	307			138_163_fe_neu.jpg	0	91	AOI_23	140	329
1662	68623	854	304			138_163_fe_neu.jpg	0	91	AOI_23	141	728
1663	68660	925	281			138_163_fe_neu.jpg	0	91	AOI_23	141	728
1664	68695	930	239			138_163_fe_neu.jpg	0	91	AOI_23	141	728
1665	68734	919	233			138_163_fe_neu.jpg	0	91	AOI_23	141	728
1666	68778	894	279			138_163_fe_neu.jpg	0	91	AOI_23	141	728
1667	68820	897	281			138_163_fe_neu.jpg	0	91	AOI_23	141	728
1668	68870	901	292			138_163_fe_neu.jpg	0	91	AOI_23	141	728
1669	68909	906	283			138_163_fe_neu.jpg	0	91	AOI_23	141	728
1670	68942	930	280			138_163_fe_neu.jpg	0	91	AOI_23	141	728
1671	68980	913	278			138_163_fe_neu.jpg	0	91	AOI_23	141	728
1672	69026	938	254			138_163_fe_neu.jpg	0	91	AOI_23	141	728
1673	69068	931	268			138_163_fe_neu.jpg	0	91	AOI_23	141	728
1674	69108	938	278			138_163_fe_neu.jpg	0	91	AOI_23	141	728
1675	69147	944	266			138_163_fe_neu.jpg	0	91	AOI_23	141	728
1676	69188	959	279			138_163_fe_neu.jpg	0	91	AOI_23	141	728
1677	69229	946	267			138_163_fe_neu.jpg	0	91	AOI_23	141	728
1678	69270	950	255			138_163_fe_neu.jpg	0	91	AOI_23	141	728
1679	69309	931	273			138_163_fe_neu.jpg	0	91	AOI_23	141	728
	69318			ImageEnd	16
	69334			ImageStart	8
1680	69351	913	301			Fix.jpg	0	0	Content	142	245
1681	69391	903	347			Fix.jpg	0	0	Content	142	245
1682	69435	931	289			Fix.jpg	0	0	Content	142	245
1683	69479	923	361			Fix.jpg	0	0	Content	142	245
1684	69523	910	348			Fix.jpg	0	0	Content	142	245
1685	69557	904	339			Fix.jpg	0	0	Content	142	245
1686	69595	806	336			Fix.jpg	0	0	Content	143	494
1687	69638	684	297			Fix.jpg	0	0	Content	143	494
1688	69676	669	346			Fix.jpg	0	0	Content	143	494
1689	69714	682	276			Fix.jpg	0	0	Content	143	494
1690	69750	661	293			Fix.jpg	0	0	Content	143	494
1691	69795	685	327			Fix.jpg	0	0	Content	143	494
	69821			ImageEnd	16
1692	69839	664	306			No media	0	0	Content	143	494
	69858			ImageStart	8
1693	69883	632	322			74_115_an_ha.jpg	0	285	AOI_49	143	494
1694	69920	591	338			74_115_an_ha.jpg	0	285	AOI_49	143	494
1695	69958	608	365			74_115_an_ha.jpg	0	285	AOI_49	143	494
1696	69996	618	298			74_115_an_ha.jpg	0	285	AOI_49	143	494
1697	70042	611	361			74_115_an_ha.jpg	0	285	AOI_49	143	494
1698	70089	547	341			74_115_an_ha.jpg	0	285	AOI_49	144	285
1699	70132	475	319			74_115_an_ha.jpg	0	285	AOI_49	144	285
1700	70171	450	325			74_115_an_ha.jpg	0	285	AOI_49	144	285
1701	70211	467	333			74_115_an_ha.jpg	0	285	AOI_49	144	285
1702	70250	471	304			74_115_an_ha.jpg	0	285	AOI_49	144	285
1703	70290	477	340			74_115_an_ha.jpg	0	285	AOI_49	144	285
1704	70333	477	334			74_115_an_ha.jpg	0	285	AOI_49	144	285
1705	70374	484	337			74_115_an_ha.jpg	0	286	AOI_52	145	591
1706	70413	904	328			74_115_an_ha.jpg	0	286	AOI_52	145	591
1707	70447	900	299			74_115_an_ha.jpg	0	286	AOI_52	145	591
1708	70492	909	339			74_115_an_ha.jpg	0	286	AOI_52	145	591
1709	70533	905	320			74_115_an_ha.jpg	0	286	AOI_52	145	591
1710	70573	897	322			74_115_an_ha.jpg	0	286	AOI_52	145	591
1711	70612	888	310			74_115_an_ha.jpg	0	286	AOI_52	145	591
1712	70652	908	294			74_115_an_ha.jpg	0	286	AOI_52	145	591
1713	70690	898	295			74_115_an_ha.jpg	0	286	AOI_52	145	591
1714	70730	900	294			74_115_an_ha.jpg	0	286	AOI_52	145	591
1715	70770	908	318			74_115_an_ha.jpg	0	286	AOI_52	145	591
1716	70810	892	306			74_115_an_ha.jpg	0	286	AOI_52	145	591
1717	70850	961	280			74_115_an_ha.jpg	0	286	AOI_52	145	591
1718	70891	946	327			74_115_an_ha.jpg	0	286	AOI_52	145	591
1719	70929	963	317			74_115_an_ha.jpg	0	286	AOI_52	145	591
1720	70965	958	310			74_115_an_ha.jpg	0	286	AOI_52	146	244
1721	71006	902	375			74_115_an_ha.jpg	0	286	AOI_52	146	244
1722	71049	900	403			74_115_an_ha.jpg	0	286	AOI_52	146	244
1723	71087	896	392			74_115_an_ha.jpg	0	286	AOI_52	146	244
1724	71127	931	373			74_115_an_ha.jpg	0	286	AOI_52	146	244
1725	71167	887	414			74_115_an_ha.jpg	0	286	AOI_52	146	244
1726	71209	0	0			74_115_an_ha.jpg	0	285	AOI_49
1727	71248	0	0			74_115_an_ha.jpg	0	285	AOI_49
1728	71289	0	0			74_115_an_ha.jpg	0	285	AOI_49
1729	71338	0	0			74_115_an_ha.jpg	0	285	AOI_49
1730	71390	0	0			74_115_an_ha.jpg	0	285	AOI_49
1731	71449	0	0			74_115_an_ha.jpg	0	285	AOI_49
1732	71500	0	0			74_115_an_ha.jpg	0	285	AOI_49
1733	71535	0	0			74_115_an_ha.jpg	0	285	AOI_49
1734	71599	0	0			74_115_an_ha.jpg	0	285	AOI_49
1735	71651	0	0			74_115_an_ha.jpg	0	285	AOI_49
1736	71703	0	0			74_115_an_ha.jpg	0	285	AOI_49
1737	71737	0	0			74_115_an_ha.jpg	0	285	AOI_49
1738	71770	0	0			74_115_an_ha.jpg	0	285	AOI_49
1739	71822	0	0			74_115_an_ha.jpg	0	285	AOI_49
1740	71874	0	0			74_115_an_ha.jpg	0	285	AOI_49
1741	71926	0	0			74_115_an_ha.jpg	0	285	AOI_49
1742	71960	0	0			74_115_an_ha.jpg	0	285	AOI_49
1743	72009	0	0			74_115_an_ha.jpg	0	285	AOI_49
1744	72064	0	0			74_115_an_ha.jpg	0	285	AOI_49
1745	72123	0	0			74_115_an_ha.jpg	0	285	AOI_49
1746	72175	0	0			74_115_an_ha.jpg	0	285	AOI_49
1747	72209	0	0			74_115_an_ha.jpg	0	285	AOI_49
1748	72249	0	0			74_115_an_ha.jpg	0	285	AOI_49
1749	72288	0	0			74_115_an_ha.jpg	0	285	AOI_49
1750	72336	0	0			74_115_an_ha.jpg	0	285	AOI_49
1751	72389	0	0			74_115_an_ha.jpg	0	285	AOI_49
1752	72448	0	0			74_115_an_ha.jpg	0	285	AOI_49
1753	72481	0	0			74_115_an_ha.jpg	0	285	AOI_49
1754	72537	0	0			74_115_an_ha.jpg	0	285	AOI_49
1755	72589	0	0			74_115_an_ha.jpg	0	285	AOI_49
1756	72622	0	0			74_115_an_ha.jpg	0	285	AOI_49
1757	72656	0	0			74_115_an_ha.jpg	0	285	AOI_49
1758	72708	0	0			74_115_an_ha.jpg	0	285	AOI_49
1759	72760	0	0			74_115_an_ha.jpg	0	285	AOI_49
1760	72812	0	0			74_115_an_ha.jpg	0	285	AOI_49
	72836			ImageEnd	16
1761	72845	0	0			No media	0	0	Content
	72850			ImageStart	8
1762	72879	0	0			Fix.jpg	0	0	Content
1763	72931	0	0			Fix.jpg	0	0	Content
1764	72983	0	0			Fix.jpg	0	0	Content
1765	73035	0	0			Fix.jpg	0	0	Content
1766	73069	0	0			Fix.jpg	0	0	Content
1767	73118	64	353			Fix.jpg	0	0	Content	147	587
1768	73154	64	353			Fix.jpg	0	0	Content	147	587
1769	73189	685	344			Fix.jpg	0	0	Content	147	587
1770	73227	661	365			Fix.jpg	0	0	Content	147	587
1771	73277	673	345			Fix.jpg	0	0	Content	147	587
1772	73315	663	364			Fix.jpg	0	0	Content	147	587
1773	73350	675	330			Fix.jpg	0	0	Content	147	587
	73366			ImageEnd	16
1774	73389	652	369			No media	0	0	Content	147	587
1775	73429	649	364			No media	0	0	Content	147	587
1776	73469	688	373			No media	0	0	Content	147	587
1777	73508	671	361			No media	0	0	Content	147	587
1778	73547	668	364			No media	0	0	Content	147	587
1779	73617	664	360			No media	0	0	Content	147	587
1780	73674	671	361			No media	0	0	Content	147	587
1781	73704	662	372			No media	0	0	Content	148	554
1782	73815	607	355			No media	0	0	Content	148	554
1783	73876	594	386			No media	0	0	Content	148	554
1784	73917	598	397			No media	0	0	Content	148	554
1785	74023	595	367			No media	0	0	Content	148	554
1786	74079	595	367			No media	0	0	Content	148	554
1787	74214	592	383			No media	0	0	Content	148	554
1788	74258	592	383			No media	0	0	Content	149	330
	74326			ImageStart	8
1789	74378	544	347			93_140_ha_neu.jpg	0	327	AOI_56	149	330
1790	74435	537	363			93_140_ha_neu.jpg	0	327	AOI_56	149	330
1791	74467	545	337			93_140_ha_neu.jpg	0	327	AOI_56	149	330
1792	74502	521	333			93_140_ha_neu.jpg	0	327	AOI_56	149	330
1793	74542	524	292			93_140_ha_neu.jpg	0	327	AOI_56	149	330
1794	74588	836	310			93_140_ha_neu.jpg	0	328	AOI_55	150	701
1795	74630	906	288			93_140_ha_neu.jpg	0	328	AOI_55	150	701
1796	74680	863	283			93_140_ha_neu.jpg	0	328	AOI_55	150	701
1797	74724	870	346			93_140_ha_neu.jpg	0	328	AOI_55	150	701
1798	74762	924	310			93_140_ha_neu.jpg	0	328	AOI_55	150	701
1799	74796	935	291			93_140_ha_neu.jpg	0	328	AOI_55	150	701
1800	74835	918	292			93_140_ha_neu.jpg	0	328	AOI_55	150	701
1801	74878	942	261			93_140_ha_neu.jpg	0	328	AOI_55	150	701
1802	74922	946	297			93_140_ha_neu.jpg	0	328	AOI_55	150	701
1803	74964	978	273			93_140_ha_neu.jpg	0	328	AOI_55	150	701
1804	75006	927	322			93_140_ha_neu.jpg	0	328	AOI_55	150	701
1805	75048	943	342			93_140_ha_neu.jpg	0	328	AOI_55	150	701
1806	75089	934	333			93_140_ha_neu.jpg	0	328	AOI_55	150	701
1807	75124	851	299			93_140_ha_neu.jpg	0	328	AOI_55	150	701
1808	75163	847	281			93_140_ha_neu.jpg	0	328	AOI_55	150	701
1809	75205	850	314			93_140_ha_neu.jpg	0	328	AOI_55	150	701
1810	75248	854	265			93_140_ha_neu.jpg	0	328	AOI_55	150	701
1811	75289	879	452			93_140_ha_neu.jpg	0	328	AOI_55	151	499
1812	75329	897	456			93_140_ha_neu.jpg	0	328	AOI_55	151	499
1813	75369	900	436			93_140_ha_neu.jpg	0	328	AOI_55	151	499
1814	75409	903	434			93_140_ha_neu.jpg	0	328	AOI_55	151	499
1815	75451	890	457			93_140_ha_neu.jpg	0	328	AOI_55	151	499
1816	75494	902	452			93_140_ha_neu.jpg	0	328	AOI_55	151	499
1817	75533	896	445			93_140_ha_neu.jpg	0	328	AOI_55	151	499
1818	75575	892	409			93_140_ha_neu.jpg	0	328	AOI_55	151	499
1819	75618	907	372			93_140_ha_neu.jpg	0	328	AOI_55	151	499
1820	75659	909	380			93_140_ha_neu.jpg	0	328	AOI_55	151	499
1821	75700	911	391			93_140_ha_neu.jpg	0	328	AOI_55	151	499
1822	75743	899	393			93_140_ha_neu.jpg	0	328	AOI_55	151	499
1823	75787	622	363			93_140_ha_neu.jpg	0	327	AOI_56	152	327
1824	75828	464	332			93_140_ha_neu.jpg	0	327	AOI_56	152	327
1825	75870	475	345			93_140_ha_neu.jpg	0	327	AOI_56	152	327
1826	75913	456	365			93_140_ha_neu.jpg	0	327	AOI_56	152	327
1827	75951	470	356			93_140_ha_neu.jpg	0	327	AOI_56	152	327
1828	75985	467	341			93_140_ha_neu.jpg	0	327	AOI_56	152	327
1829	76024	467	341			93_140_ha_neu.jpg	0	327	AOI_56	152	327
1830	76072	461	358			93_140_ha_neu.jpg	0	327	AOI_56	152	327
1831	76114	460	424			93_140_ha_neu.jpg	0	327	AOI_56	153	642
1832	76159	437	437			93_140_ha_neu.jpg	0	327	AOI_56	153	642
1833	76200	453	438			93_140_ha_neu.jpg	0	327	AOI_56	153	642
1834	76238	471	438			93_140_ha_neu.jpg	0	327	AOI_56	153	642
1835	76277	451	457			93_140_ha_neu.jpg	0	327	AOI_56	153	642
1836	76318	450	440			93_140_ha_neu.jpg	0	327	AOI_56	153	642
1837	76358	453	436			93_140_ha_neu.jpg	0	327	AOI_56	153	642
1838	76395	474	418			93_140_ha_neu.jpg	0	327	AOI_56	153	642
1839	76432	469	431			93_140_ha_neu.jpg	0	327	AOI_56	153	642
1840	76473	477	429			93_140_ha_neu.jpg	0	327	AOI_56	153	642
1841	76513	482	452			93_140_ha_neu.jpg	0	327	AOI_56	153	642
1842	76551	460	396			93_140_ha_neu.jpg	0	327	AOI_56	153	642
1843	76590	522	304			93_140_ha_neu.jpg	0	327	AOI_56	153	642
1844	76633	494	296			93_140_ha_neu.jpg	0	327	AOI_56	153	642
1845	76674	509	275			93_140_ha_neu.jpg	0	327	AOI_56	153	642
1846	76715	512	323			93_140_ha_neu.jpg	0	327	AOI_56	153	642
1847	76756	785	334			93_140_ha_neu.jpg	0	328	AOI_55	154	250
1848	76794	922	282			93_140_ha_neu.jpg	0	328	AOI_55	154	250
1849	76840	933	284			93_140_ha_neu.jpg	0	328	AOI_55	154	250
1850	76882	920	278			93_140_ha_neu.jpg	0	328	AOI_55	154	250
1851	76924	920	300			93_140_ha_neu.jpg	0	328	AOI_55	154	250
1852	76968	896	281			93_140_ha_neu.jpg	0	328	AOI_55	154	250
1853	77006	892	269			93_140_ha_neu.jpg	0	328	AOI_55	155	260
1854	77053	862	298			93_140_ha_neu.jpg	0	328	AOI_55	155	260
1855	77095	870	277			93_140_ha_neu.jpg	0	328	AOI_55	155	260
1856	77140	871	280			93_140_ha_neu.jpg	0	328	AOI_55	155	260
1857	77180	862	290			93_140_ha_neu.jpg	0	328	AOI_55	155	260
1858	77220	889	253			93_140_ha_neu.jpg	0	328	AOI_55	155	260
1859	77266	888	258			93_140_ha_neu.jpg	0	328	AOI_55	156	330
1860	77308	933	266			93_140_ha_neu.jpg	0	328	AOI_55	156	330
	77327			ImageEnd	16
	77341			ImageStart	8
1861	77348	959	306			Fix.jpg	0	0	Content	156	330
1862	77389	961	265			Fix.jpg	0	0	Content	156	330
1863	77430	998	218			Fix.jpg	0	0	Content	156	330
1864	77474	980	278			Fix.jpg	0	0	Content	156	330
1865	77515	960	286			Fix.jpg	0	0	Content	156	330
1866	77556	944	252			Fix.jpg	0	0	Content	156	330
1867	77596	926	268			Fix.jpg	0	0	Content	157	326
1868	77641	657	284			Fix.jpg	0	0	Content	157	326
1869	77684	663	329			Fix.jpg	0	0	Content	157	326
1870	77727	675	314			Fix.jpg	0	0	Content	157	326
1871	77767	649	327			Fix.jpg	0	0	Content	157	326
1872	77806	677	320			Fix.jpg	0	0	Content	157	326
1873	77846	682	309			Fix.jpg	0	0	Content	157	326
	77857			ImageEnd	16
1874	77885	681	305			No media	0	0	Content	157	326
1875	77922	674	313			No media	0	0	Content	158	452
1876	77963	643	369			No media	0	0	Content	158	452
1877	78003	638	365			No media	0	0	Content	158	452
1878	78053	640	343			No media	0	0	Content	158	452
1879	78094	631	380			No media	0	0	Content	158	452
1880	78132	659	356			No media	0	0	Content	158	452
1881	78175	634	354			No media	0	0	Content	158	452
1882	78219	629	349			No media	0	0	Content	158	452
1883	78256	634	361			No media	0	0	Content	158	452
1884	78295	651	373			No media	0	0	Content	158	452
1885	78335	650	341			No media	0	0	Content	158	452
1886	78375	650	369			No media	0	0	Content	159	773
1887	78414	508	367			No media	0	0	Content	159	773
1888	78459	529	355			No media	0	0	Content	159	773
1889	78503	513	357			No media	0	0	Content	159	773
1890	78543	527	323			No media	0	0	Content	159	773
1891	78583	540	349			No media	0	0	Content	159	773
1892	78626	531	391			No media	0	0	Content	159	773
1893	78668	526	367			No media	0	0	Content	159	773
1894	78702	521	290			No media	0	0	Content	159	773
1895	78740	542	369			No media	0	0	Content	159	773
1896	78781	522	350			No media	0	0	Content	159	773
1897	78825	528	377			No media	0	0	Content	159	773
1898	78868	521	363			No media	0	0	Content	159	773
1899	78901	533	343			No media	0	0	Content	159	773
1900	78940	520	357			No media	0	0	Content	159	773
1901	78982	512	329			No media	0	0	Content	159	773
1902	79030	522	355			No media	0	0	Content	159	773
1903	79071	502	344			No media	0	0	Content	159	773
1904	79109	555	380			No media	0	0	Content	159	773
1905	79148	0	0			No media	0	0	Content
1906	79188	0	0			No media	0	0	Content
1907	79223	0	0			No media	0	0	Content
1908	79268	0	0			No media	0	0	Content
1909	79317	0	0			No media	0	0	Content
1910	79372	0	0			No media	0	0	Content
1911	79426	321	608			No media	0	0	Content	160	193
1912	79455	305	632			No media	0	0	Content	160	193
1913	79486	305	632			No media	0	0	Content	160	193
1914	79544	-50	1141			No media	0	0	Content	160	193
1915	79581	-30	1132			No media	0	0	Content	160	193
1916	79619	-52	1015			No media	0	0	Content	161	405
1917	79657	-59	1041			No media	0	0	Content	161	405
1918	79700	-90	1123			No media	0	0	Content	161	405
1919	79739	-36	951			No media	0	0	Content	161	405
	79782			ImageStart	8
1920	79786	29	919			76_115_fe_an.jpg	0	0	Content	161	405
1921	79827	34	974			76_115_fe_an.jpg	0	0	Content	161	405
1922	79864	12	898			76_115_fe_an.jpg	0	0	Content	161	405
1923	79901	5	939			76_115_fe_an.jpg	0	0	Content	161	405
1924	79944	29	889			76_115_fe_an.jpg	0	0	Content	161	405
1925	79984	20	948			76_115_fe_an.jpg	0	0	Content	161	405
1926	80024	404	504			76_115_fe_an.jpg	0	289	AOI_50	162	285
1927	80068	594	401			76_115_fe_an.jpg	0	289	AOI_50	162	285
1928	80107	589	384			76_115_fe_an.jpg	0	289	AOI_50	162	285
1929	80146	587	389			76_115_fe_an.jpg	0	289	AOI_50	162	285
1930	80183	552	358			76_115_fe_an.jpg	0	289	AOI_50	162	285
1931	80221	558	162			76_115_fe_an.jpg	0	289	AOI_50	162	285
1932	80261	567	313			76_115_fe_an.jpg	0	289	AOI_50	162	285
1933	80309	565	323			76_115_fe_an.jpg	0	289	AOI_50	163	249
[truncated: 19,968 more rows]
