# Supplementary material for: Attentional Bias to Facial Expressions of Different Emotions – A Cross-Cultural Comparison of ≠Akhoe Hai||om and German Children and Adolescents
Source: Front Psychol. 2020 Apr 28;11:795. doi: 10.3389/fpsyg.2020.00795 (PMC7199105; doi:10.3389/fpsyg.2020.00795)
Supplement: Supplementary file 1 [file Data_Sheet_1.ZIP › Raw data_Germany and Namibia/Raw data Namibia/VP_11-test.tsv]

Data properties:
Recording date: 10.02.2013
Recording time: 14:01:47:850 (corresponds to time 0)
Study: NegBias_1
Subject: VP_11
Recording: VP_11
Screen resolution: 1366 x 768
Coordinate unit: Pixels
Filter settings:
Eye: Average
Validity: Normal
Fixation filter: Tobii fixation filter
Velocity threshold: 35
Distance threshold: 35
Number	Timestamp	GazePointX	GazePointY	Event	EventKey	StimuliName	StimuliID	AoiIds	AoiNames	FixationIndex	FixationDuration
0	19	665	328			No media	0	0	Content	4	144
1	50	650	321			No media	0	0	Content	4	144
2	82	664	315			No media	0	0	Content	4	144
3	113	665	330			No media	0	0	Content	4	144
4	144	673	330			No media	0	0	Content	5	277
5	175	666	352			No media	0	0	Content	5	277
6	206	665	352			No media	0	0	Content	5	277
7	237	663	360			No media	0	0	Content	5	277
8	268	667	363			No media	0	0	Content	5	277
	298			ImageStart	8
9	299	638	363			Fix.jpg	0	0	Content	5	277
10	330	672	361			Fix.jpg	0	0	Content	5	277
11	360	648	365			Fix.jpg	0	0	Content	5	277
12	391	661	347			Fix.jpg	0	0	Content	5	277
13	421	650	348			Fix.jpg	0	0	Content	6	303
14	451	475	349			Fix.jpg	0	0	Content	6	303
15	481	449	358			Fix.jpg	0	0	Content	6	303
16	511	456	372			Fix.jpg	0	0	Content	6	303
17	541	469	329			Fix.jpg	0	0	Content	6	303
18	572	456	366			Fix.jpg	0	0	Content	6	303
19	601	461	376			Fix.jpg	0	0	Content	6	303
20	632	475	231			Fix.jpg	0	0	Content	6	303
21	663	462	355			Fix.jpg	0	0	Content	6	303
22	694	453	361			Fix.jpg	0	0	Content	6	303
23	724	465	351			Fix.jpg	0	0	Content	7	446
24	755	630	371			Fix.jpg	0	0	Content	7	446
	770			ImageEnd	16
25	786	631	362			No media	0	0	Content	7	446
	800			ImageStart	8
26	818	639	376			122_162_an_ha.jpg	0	58	AOI_13	7	446
27	849	627	355			122_162_an_ha.jpg	0	58	AOI_13	7	446
28	881	636	351			122_162_an_ha.jpg	0	58	AOI_13	7	446
29	913	629	368			122_162_an_ha.jpg	0	58	AOI_13	7	446
30	945	643	345			122_162_an_ha.jpg	0	58	AOI_13	7	446
31	977	633	388			122_162_an_ha.jpg	0	58	AOI_13	7	446
32	1009	633	353			122_162_an_ha.jpg	0	58	AOI_13	7	446
33	1041	633	375			122_162_an_ha.jpg	0	58	AOI_13	7	446
34	1073	639	354			122_162_an_ha.jpg	0	58	AOI_13	7	446
35	1105	625	361			122_162_an_ha.jpg	0	58	AOI_13	7	446
36	1138	636	356			122_162_an_ha.jpg	0	58	AOI_13	7	446
37	1170	453	427			122_162_an_ha.jpg	0	58	AOI_13	8	429
38	1203	461	427			122_162_an_ha.jpg	0	58	AOI_13	8	429
39	1235	463	419			122_162_an_ha.jpg	0	58	AOI_13	8	429
40	1268	452	423			122_162_an_ha.jpg	0	58	AOI_13	8	429
41	1301	441	414			122_162_an_ha.jpg	0	58	AOI_13	8	429
42	1333	451	411			122_162_an_ha.jpg	0	58	AOI_13	8	429
43	1366	455	418			122_162_an_ha.jpg	0	58	AOI_13	8	429
44	1399	460	416			122_162_an_ha.jpg	0	58	AOI_13	8	429
45	1435	443	430			122_162_an_ha.jpg	0	58	AOI_13	8	429
46	1468	450	419			122_162_an_ha.jpg	0	58	AOI_13	8	429
47	1500	460	447			122_162_an_ha.jpg	0	58	AOI_13	8	429
48	1533	440	438			122_162_an_ha.jpg	0	58	AOI_13	8	429
49	1566	459	435			122_162_an_ha.jpg	0	58	AOI_13	8	429
50	1599	603	444			122_162_an_ha.jpg	0	57	AOI_16	9	420
51	1631	887	425			122_162_an_ha.jpg	0	57	AOI_16	9	420
52	1664	884	428			122_162_an_ha.jpg	0	57	AOI_16	9	420
53	1696	888	405			122_162_an_ha.jpg	0	57	AOI_16	9	420
54	1729	883	415			122_162_an_ha.jpg	0	57	AOI_16	9	420
55	1761	883	410			122_162_an_ha.jpg	0	57	AOI_16	9	420
56	1793	905	399			122_162_an_ha.jpg	0	57	AOI_16	9	420
57	1825	899	416			122_162_an_ha.jpg	0	57	AOI_16	9	420
58	1858	881	428			122_162_an_ha.jpg	0	57	AOI_16	9	420
59	1890	869	433			122_162_an_ha.jpg	0	57	AOI_16	9	420
60	1922	892	432			122_162_an_ha.jpg	0	57	AOI_16	9	420
61	1954	891	424			122_162_an_ha.jpg	0	57	AOI_16	9	420
62	1986	885	429			122_162_an_ha.jpg	0	57	AOI_16	9	420
63	2019	625	450			122_162_an_ha.jpg	0	58	AOI_13	10	445
64	2050	467	455			122_162_an_ha.jpg	0	58	AOI_13	10	445
65	2082	436	472			122_162_an_ha.jpg	0	58	AOI_13	10	445
66	2114	459	458			122_162_an_ha.jpg	0	58	AOI_13	10	445
67	2146	452	459			122_162_an_ha.jpg	0	58	AOI_13	10	445
68	2177	451	453			122_162_an_ha.jpg	0	58	AOI_13	10	445
69	2210	433	459			122_162_an_ha.jpg	0	58	AOI_13	10	445
70	2242	455	455			122_162_an_ha.jpg	0	58	AOI_13	10	445
71	2273	432	482			122_162_an_ha.jpg	0	58	AOI_13	10	445
72	2306	434	474			122_162_an_ha.jpg	0	58	AOI_13	10	445
73	2336	438	510			122_162_an_ha.jpg	0	58	AOI_13	10	445
74	2368	435	487			122_162_an_ha.jpg	0	58	AOI_13	10	445
75	2400	441	492			122_162_an_ha.jpg	0	58	AOI_13	10	445
76	2433	421	485			122_162_an_ha.jpg	0	58	AOI_13	10	445
77	2464	438	405			122_162_an_ha.jpg	0	58	AOI_13	11	418
78	2495	417	380			122_162_an_ha.jpg	0	58	AOI_13	11	418
79	2526	414	371			122_162_an_ha.jpg	0	58	AOI_13	11	418
80	2561	429	382			122_162_an_ha.jpg	0	58	AOI_13	11	418
81	2592	419	357			122_162_an_ha.jpg	0	58	AOI_13	11	418
82	2624	417	384			122_162_an_ha.jpg	0	58	AOI_13	11	418
83	2656	425	368			122_162_an_ha.jpg	0	58	AOI_13	11	418
84	2688	412	379			122_162_an_ha.jpg	0	58	AOI_13	11	418
85	2720	426	371			122_162_an_ha.jpg	0	58	AOI_13	11	418
86	2752	419	380			122_162_an_ha.jpg	0	58	AOI_13	11	418
87	2784	384	379			122_162_an_ha.jpg	0	58	AOI_13	11	418
88	2816	414	381			122_162_an_ha.jpg	0	58	AOI_13	11	418
89	2855	415	382			122_162_an_ha.jpg	0	58	AOI_13	11	418
90	2882	425	399			122_162_an_ha.jpg	0	58	AOI_13	12	504
91	2911	424	491			122_162_an_ha.jpg	0	58	AOI_13	12	504
92	2942	436	501			122_162_an_ha.jpg	0	58	AOI_13	12	504
93	2971	434	511			122_162_an_ha.jpg	0	58	AOI_13	12	504
94	3003	414	487			122_162_an_ha.jpg	0	58	AOI_13	12	504
95	3033	409	494			122_162_an_ha.jpg	0	58	AOI_13	12	504
96	3066	422	488			122_162_an_ha.jpg	0	58	AOI_13	12	504
97	3097	418	458			122_162_an_ha.jpg	0	58	AOI_13	12	504
98	3129	442	476			122_162_an_ha.jpg	0	58	AOI_13	12	504
99	3160	416	468			122_162_an_ha.jpg	0	58	AOI_13	12	504
100	3192	416	438			122_162_an_ha.jpg	0	58	AOI_13	12	504
101	3224	429	474			122_162_an_ha.jpg	0	58	AOI_13	12	504
102	3255	417	469			122_162_an_ha.jpg	0	58	AOI_13	12	504
103	3287	441	489			122_162_an_ha.jpg	0	58	AOI_13	12	504
104	3320	450	463			122_162_an_ha.jpg	0	58	AOI_13	12	504
105	3352	454	436			122_162_an_ha.jpg	0	58	AOI_13	12	504
106	3385	449	456			122_162_an_ha.jpg	0	58	AOI_13	13	233
107	3431	399	415			122_162_an_ha.jpg	0	58	AOI_13	13	233
108	3459	425	424			122_162_an_ha.jpg	0	58	AOI_13	13	233
109	3490	452	329			122_162_an_ha.jpg	0	58	AOI_13	13	233
110	3523	429	423			122_162_an_ha.jpg	0	58	AOI_13	13	233
111	3554	441	429			122_162_an_ha.jpg	0	58	AOI_13	13	233
112	3586	446	435			122_162_an_ha.jpg	0	58	AOI_13	13	233
113	3618	420	373			122_162_an_ha.jpg	0	58	AOI_13	14	321
114	3650	431	378			122_162_an_ha.jpg	0	58	AOI_13	14	321
115	3681	424	363			122_162_an_ha.jpg	0	58	AOI_13	14	321
116	3713	424	379			122_162_an_ha.jpg	0	58	AOI_13	14	321
117	3745	407	370			122_162_an_ha.jpg	0	58	AOI_13	14	321
118	3777	387	361			122_162_an_ha.jpg	0	58	AOI_13	14	321
	3802			ImageEnd	16
119	3809	412	367			No media	0	0	Content	14	321
120	3841	436	383			No media	0	0	Content	14	321
	3851			ImageStart	8
121	3874	426	402			Fix.jpg	0	0	Content	14	321
122	3907	427	374			Fix.jpg	0	0	Content	14	321
123	3939	460	411			Fix.jpg	0	0	Content	15	348
124	3971	475	408			Fix.jpg	0	0	Content	15	348
125	4002	479	402			Fix.jpg	0	0	Content	15	348
126	4034	466	391			Fix.jpg	0	0	Content	15	348
127	4065	470	410			Fix.jpg	0	0	Content	15	348
128	4096	497	396			Fix.jpg	0	0	Content	15	348
129	4127	485	408			Fix.jpg	0	0	Content	15	348
130	4161	467	416			Fix.jpg	0	0	Content	15	348
131	4192	478	414			Fix.jpg	0	0	Content	15	348
132	4224	473	416			Fix.jpg	0	0	Content	15	348
133	4255	466	397			Fix.jpg	0	0	Content	15	348
134	4287	618	393			Fix.jpg	0	0	Content	16	789
135	4318	635	373			Fix.jpg	0	0	Content	16	789
136	4350	633	393			Fix.jpg	0	0	Content	16	789
	4363			ImageEnd	16
137	4382	629	376			No media	0	0	Content	16	789
138	4414	619	410			No media	0	0	Content	16	789
139	4443	641	390			No media	0	0	Content	16	789
140	4476	635	395			No media	0	0	Content	16	789
141	4507	645	372			No media	0	0	Content	16	789
142	4539	640	375			No media	0	0	Content	16	789
143	4571	642	384			No media	0	0	Content	16	789
144	4601	642	374			No media	0	0	Content	16	789
145	4633	688	391			No media	0	0	Content	16	789
146	4665	727	356			No media	0	0	Content	16	789
147	4701	668	381			No media	0	0	Content	16	789
148	4737	615	379			No media	0	0	Content	16	789
149	4773	618	382			No media	0	0	Content	16	789
150	4809	604	385			No media	0	0	Content	16	789
151	4842	641	376			No media	0	0	Content	16	789
152	4875	616	382			No media	0	0	Content	16	789
153	4909	623	367			No media	0	0	Content	16	789
154	4941	627	385			No media	0	0	Content	16	789
155	4973	620	370			No media	0	0	Content	16	789
156	5009	612	383			No media	0	0	Content	16	789
157	5042	637	366			No media	0	0	Content	16	789
158	5075	521	361			No media	0	0	Content	17	957
159	5109	397	330			No media	0	0	Content	17	957
160	5140	382	327			No media	0	0	Content	17	957
161	5172	367	286			No media	0	0	Content	17	957
162	5209	367	286			No media	0	0	Content	17	957
163	5236	368	312			No media	0	0	Content	17	957
164	5267	369	319			No media	0	0	Content	17	957
165	5300	363	319			No media	0	0	Content	17	957
166	5334	388	337			No media	0	0	Content	17	957
167	5368	382	318			No media	0	0	Content	17	957
168	5400	375	318			No media	0	0	Content	17	957
169	5433	359	313			No media	0	0	Content	17	957
170	5469	378	317			No media	0	0	Content	17	957
171	5502	360	325			No media	0	0	Content	17	957
172	5535	354	320			No media	0	0	Content	17	957
173	5569	359	319			No media	0	0	Content	17	957
174	5602	357	315			No media	0	0	Content	17	957
175	5636	393	346			No media	0	0	Content	17	957
176	5671	386	340			No media	0	0	Content	17	957
177	5706	408	339			No media	0	0	Content	17	957
178	5740	386	319			No media	0	0	Content	17	957
179	5773	375	330			No media	0	0	Content	17	957
180	5805	376	330			No media	0	0	Content	17	957
181	5837	389	338			No media	0	0	Content	17	957
182	5869	398	326			No media	0	0	Content	17	957
183	5901	400	337			No media	0	0	Content	17	957
184	5934	397	337			No media	0	0	Content	17	957
185	5966	372	349			No media	0	0	Content	17	957
186	5999	370	374			No media	0	0	Content	17	957
187	6032	260	591			No media	0	0	Content	18	273
188	6067	142	785			No media	0	0	Content	18	273
189	6100	-4	957			No media	0	0	Content	18	273
190	6134	8	932			No media	0	0	Content	18	273
191	6168	14	940			No media	0	0	Content	18	273
192	6201	25	959			No media	0	0	Content	18	273
193	6235	17	963			No media	0	0	Content	18	273
194	6272	77	923			No media	0	0	Content	18	273
195	6305	-170	968			No media	0	0	Content	19	393
196	6344	-402	995			No media	0	0	Content	19	393
197	6372	-305	972			No media	0	0	Content	19	393
198	6402	0	0			No media	0	0	Content	19	393
199	6440	-339	994			No media	0	0	Content	19	393
200	6488	-382	1005			No media	0	0	Content	19	393
201	6518	-306	988			No media	0	0	Content	19	393
202	6544	0	0			No media	0	0	Content	19	393
203	6581	-378	1008			No media	0	0	Content	19	393
204	6627	-263	971			No media	0	0	Content	19	393
205	6658	0	0			No media	0	0	Content	19	393
206	6698	-361	981			No media	0	0	Content	20	328
207	6745	0	0			No media	0	0	Content	20	328
208	6775	-394	994			No media	0	0	Content	20	328
209	6822	0	0			No media	0	0	Content	20	328
210	6852	-366	974			No media	0	0	Content	20	328
211	6899	-369	1008			No media	0	0	Content	20	328
	6900			ImageStart	8
212	6929	-369	1008			79_115_ha_an.jpg	0	0	Content	20	328
213	6959	-372	993			79_115_ha_an.jpg	0	0	Content	20	328
214	6992	-389	999			79_115_ha_an.jpg	0	0	Content	20	328
215	7026	-41	735			79_115_ha_an.jpg	0	295	AOI_52	21	295
216	7059	285	469			79_115_ha_an.jpg	0	295	AOI_52	21	295
217	7090	463	361			79_115_ha_an.jpg	0	295	AOI_52	21	295
218	7122	466	343			79_115_ha_an.jpg	0	295	AOI_52	21	295
219	7155	455	342			79_115_ha_an.jpg	0	295	AOI_52	21	295
220	7188	462	358			79_115_ha_an.jpg	0	295	AOI_52	21	295
221	7221	471	358			79_115_ha_an.jpg	0	295	AOI_52	21	295
222	7254	458	359			79_115_ha_an.jpg	0	295	AOI_52	21	295
223	7287	606	342			79_115_ha_an.jpg	0	295	AOI_52	21	295
224	7321	735	399			79_115_ha_an.jpg	0	296	AOI_49	22	584
225	7372	743	401			79_115_ha_an.jpg	0	296	AOI_49	22	584
226	7407	743	381			79_115_ha_an.jpg	0	296	AOI_49	22	584
227	7440	847	414			79_115_ha_an.jpg	0	296	AOI_49	22	584
228	7475	896	425			79_115_ha_an.jpg	0	296	AOI_49	22	584
229	7509	892	412			79_115_ha_an.jpg	0	296	AOI_49	22	584
230	7543	898	407			79_115_ha_an.jpg	0	296	AOI_49	22	584
231	7576	909	419			79_115_ha_an.jpg	0	296	AOI_49	22	584
232	7610	898	411			79_115_ha_an.jpg	0	296	AOI_49	22	584
233	7643	891	413			79_115_ha_an.jpg	0	296	AOI_49	22	584
234	7676	886	414			79_115_ha_an.jpg	0	296	AOI_49	22	584
235	7709	892	415			79_115_ha_an.jpg	0	296	AOI_49	22	584
236	7743	898	415			79_115_ha_an.jpg	0	296	AOI_49	22	584
237	7775	805	439			79_115_ha_an.jpg	0	296	AOI_49	22	584
238	7808	822	427			79_115_ha_an.jpg	0	296	AOI_49	22	584
239	7839	805	436			79_115_ha_an.jpg	0	296	AOI_49	22	584
240	7872	820	425			79_115_ha_an.jpg	0	296	AOI_49	22	584
241	7905	815	430			79_115_ha_an.jpg	0	295	AOI_52	23	318
242	7937	524	419			79_115_ha_an.jpg	0	295	AOI_52	23	318
243	7968	514	428			79_115_ha_an.jpg	0	295	AOI_52	23	318
244	8002	510	433			79_115_ha_an.jpg	0	295	AOI_52	23	318
245	8033	523	443			79_115_ha_an.jpg	0	295	AOI_52	23	318
246	8065	510	410			79_115_ha_an.jpg	0	295	AOI_52	23	318
247	8096	517	418			79_115_ha_an.jpg	0	295	AOI_52	23	318
248	8128	510	419			79_115_ha_an.jpg	0	295	AOI_52	23	318
249	8160	503	415			79_115_ha_an.jpg	0	295	AOI_52	23	318
250	8192	502	430			79_115_ha_an.jpg	0	295	AOI_52	23	318
251	8223	657	435			79_115_ha_an.jpg	0	296	AOI_49	24	561
252	8254	901	433			79_115_ha_an.jpg	0	296	AOI_49	24	561
253	8285	909	452			79_115_ha_an.jpg	0	296	AOI_49	24	561
254	8316	916	455			79_115_ha_an.jpg	0	296	AOI_49	24	561
255	8346	907	443			79_115_ha_an.jpg	0	296	AOI_49	24	561
256	8377	947	473			79_115_ha_an.jpg	0	296	AOI_49	24	561
257	8413	1015	422			79_115_ha_an.jpg	0	296	AOI_49	24	561
258	8451	966	392			79_115_ha_an.jpg	0	296	AOI_49	24	561
259	8485	971	418			79_115_ha_an.jpg	0	296	AOI_49	24	561
260	8520	972	405			79_115_ha_an.jpg	0	296	AOI_49	24	561
261	8555	965	389			79_115_ha_an.jpg	0	296	AOI_49	24	561
262	8591	938	330			79_115_ha_an.jpg	0	296	AOI_49	24	561
263	8628	877	343			79_115_ha_an.jpg	0	296	AOI_49	24	561
264	8660	885	355			79_115_ha_an.jpg	0	296	AOI_49	24	561
265	8689	879	348			79_115_ha_an.jpg	0	296	AOI_49	24	561
266	8722	877	347			79_115_ha_an.jpg	0	296	AOI_49	24	561
267	8753	858	350			79_115_ha_an.jpg	0	296	AOI_49	24	561
268	8784	726	340			79_115_ha_an.jpg	0	295	AOI_52	25	590
269	8815	489	325			79_115_ha_an.jpg	0	295	AOI_52	25	590
270	8848	505	356			79_115_ha_an.jpg	0	295	AOI_52	25	590
271	8879	484	320			79_115_ha_an.jpg	0	295	AOI_52	25	590
272	8910	510	338			79_115_ha_an.jpg	0	295	AOI_52	25	590
273	8940	508	277			79_115_ha_an.jpg	0	295	AOI_52	25	590
274	8972	490	244			79_115_ha_an.jpg	0	295	AOI_52	25	590
275	9003	500	233			79_115_ha_an.jpg	0	295	AOI_52	25	590
276	9034	490	218			79_115_ha_an.jpg	0	295	AOI_52	25	590
277	9065	495	174			79_115_ha_an.jpg	0	295	AOI_52	25	590
278	9097	488	197			79_115_ha_an.jpg	0	295	AOI_52	25	590
279	9127	488	191			79_115_ha_an.jpg	0	295	AOI_52	25	590
280	9158	502	198			79_115_ha_an.jpg	0	295	AOI_52	25	590
281	9188	492	189			79_115_ha_an.jpg	0	295	AOI_52	25	590
282	9219	489	170			79_115_ha_an.jpg	0	295	AOI_52	25	590
283	9250	489	183			79_115_ha_an.jpg	0	295	AOI_52	25	590
284	9281	489	176			79_115_ha_an.jpg	0	295	AOI_52	25	590
285	9312	508	189			79_115_ha_an.jpg	0	295	AOI_52	25	590
286	9344	490	181			79_115_ha_an.jpg	0	295	AOI_52	25	590
287	9374	637	205			79_115_ha_an.jpg	0	296	AOI_49	26	527
288	9405	930	222			79_115_ha_an.jpg	0	296	AOI_49	26	527
289	9436	920	207			79_115_ha_an.jpg	0	296	AOI_49	26	527
290	9467	919	196			79_115_ha_an.jpg	0	296	AOI_49	26	527
291	9498	921	210			79_115_ha_an.jpg	0	296	AOI_49	26	527
292	9529	919	218			79_115_ha_an.jpg	0	296	AOI_49	26	527
293	9559	910	220			79_115_ha_an.jpg	0	296	AOI_49	26	527
294	9590	936	203			79_115_ha_an.jpg	0	296	AOI_49	26	527
295	9621	919	212			79_115_ha_an.jpg	0	296	AOI_49	26	527
296	9652	896	213			79_115_ha_an.jpg	0	296	AOI_49	26	527
297	9683	932	200			79_115_ha_an.jpg	0	296	AOI_49	26	527
298	9714	917	217			79_115_ha_an.jpg	0	296	AOI_49	26	527
299	9745	917	202			79_115_ha_an.jpg	0	296	AOI_49	26	527
300	9776	925	216			79_115_ha_an.jpg	0	296	AOI_49	26	527
301	9808	924	217			79_115_ha_an.jpg	0	296	AOI_49	26	527
302	9839	925	210			79_115_ha_an.jpg	0	296	AOI_49	26	527
303	9870	910	207			79_115_ha_an.jpg	0	296	AOI_49	26	527
	9881			ImageEnd	16
304	9901	587	332			No media	0	0	Content	27	383
	9922			ImageStart	8
305	9932	469	369			Fix.jpg	0	0	Content	27	383
306	9964	484	395			Fix.jpg	0	0	Content	27	383
307	9997	454	366			Fix.jpg	0	0	Content	27	383
308	10029	465	390			Fix.jpg	0	0	Content	27	383
309	10060	464	380			Fix.jpg	0	0	Content	27	383
310	10094	445	378			Fix.jpg	0	0	Content	27	383
311	10126	485	399			Fix.jpg	0	0	Content	27	383
312	10156	462	381			Fix.jpg	0	0	Content	27	383
313	10189	482	383			Fix.jpg	0	0	Content	27	383
314	10221	474	372			Fix.jpg	0	0	Content	27	383
315	10252	460	356			Fix.jpg	0	0	Content	27	383
316	10284	644	366			Fix.jpg	0	0	Content	28	470
317	10315	684	382			Fix.jpg	0	0	Content	28	470
318	10347	674	371			Fix.jpg	0	0	Content	28	470
319	10378	666	390			Fix.jpg	0	0	Content	28	470
320	10409	677	396			Fix.jpg	0	0	Content	28	470
	10427			ImageEnd	16
	10438			ImageStart	8
321	10440	666	376			97_144_an_fe.jpg	0	335	AOI_5	28	470
322	10471	660	380			97_144_an_fe.jpg	0	335	AOI_5	28	470
323	10502	658	381			97_144_an_fe.jpg	0	335	AOI_5	28	470
324	10534	659	371			97_144_an_fe.jpg	0	335	AOI_5	28	470
325	10567	661	361			97_144_an_fe.jpg	0	335	AOI_5	28	470
326	10599	678	380			97_144_an_fe.jpg	0	335	AOI_5	28	470
327	10630	679	363			97_144_an_fe.jpg	0	335	AOI_5	28	470
328	10662	653	374			97_144_an_fe.jpg	0	335	AOI_5	28	470
329	10693	655	380			97_144_an_fe.jpg	0	335	AOI_5	28	470
330	10724	656	385			97_144_an_fe.jpg	0	335	AOI_5	28	470
331	10754	649	381			97_144_an_fe.jpg	0	335	AOI_5	29	442
332	10785	525	434			97_144_an_fe.jpg	0	335	AOI_5	29	442
333	10816	511	437			97_144_an_fe.jpg	0	335	AOI_5	29	442
334	10847	484	414			97_144_an_fe.jpg	0	335	AOI_5	29	442
335	10879	507	423			97_144_an_fe.jpg	0	335	AOI_5	29	442
336	10910	522	409			97_144_an_fe.jpg	0	335	AOI_5	29	442
337	10940	515	488			97_144_an_fe.jpg	0	335	AOI_5	29	442
338	10972	479	507			97_144_an_fe.jpg	0	335	AOI_5	29	442
339	11002	459	507			97_144_an_fe.jpg	0	335	AOI_5	29	442
340	11033	489	499			97_144_an_fe.jpg	0	335	AOI_5	29	442
341	11064	463	498			97_144_an_fe.jpg	0	335	AOI_5	29	442
342	11101	496	511			97_144_an_fe.jpg	0	335	AOI_5	29	442
343	11131	421	499			97_144_an_fe.jpg	0	335	AOI_5	29	442
344	11167	644	469			97_144_an_fe.jpg	0	335	AOI_5	29	442
345	11195	644	469			97_144_an_fe.jpg	0	336	AOI_6	30	450
346	11225	935	415			97_144_an_fe.jpg	0	336	AOI_6	30	450
347	11253	941	402			97_144_an_fe.jpg	0	336	AOI_6	30	450
348	11283	949	404			97_144_an_fe.jpg	0	336	AOI_6	30	450
349	11315	933	406			97_144_an_fe.jpg	0	336	AOI_6	30	450
350	11345	926	403			97_144_an_fe.jpg	0	336	AOI_6	30	450
351	11376	904	410			97_144_an_fe.jpg	0	336	AOI_6	30	450
352	11406	921	425			97_144_an_fe.jpg	0	336	AOI_6	30	450
353	11439	921	419			97_144_an_fe.jpg	0	336	AOI_6	30	450
354	11467	902	381			97_144_an_fe.jpg	0	336	AOI_6	30	450
355	11498	906	378			97_144_an_fe.jpg	0	336	AOI_6	30	450
356	11527	912	396			97_144_an_fe.jpg	0	336	AOI_6	30	450
357	11554	887	378			97_144_an_fe.jpg	0	336	AOI_6	30	450
358	11585	904	388			97_144_an_fe.jpg	0	336	AOI_6	30	450
359	11614	895	394			97_144_an_fe.jpg	0	336	AOI_6	30	450
360	11646	750	413			97_144_an_fe.jpg	0	335	AOI_5	31	307
361	11676	476	459			97_144_an_fe.jpg	0	335	AOI_5	31	307
362	11706	468	446			97_144_an_fe.jpg	0	335	AOI_5	31	307
363	11737	470	454			97_144_an_fe.jpg	0	335	AOI_5	31	307
364	11767	488	448			97_144_an_fe.jpg	0	335	AOI_5	31	307
365	11799	491	449			97_144_an_fe.jpg	0	335	AOI_5	31	307
366	11829	475	451			97_144_an_fe.jpg	0	335	AOI_5	31	307
367	11860	478	451			97_144_an_fe.jpg	0	335	AOI_5	31	307
368	11890	495	455			97_144_an_fe.jpg	0	335	AOI_5	31	307
369	11921	490	456			97_144_an_fe.jpg	0	335	AOI_5	31	307
370	11953	482	506			97_144_an_fe.jpg	0	335	AOI_5	32	354
371	11984	482	529			97_144_an_fe.jpg	0	335	AOI_5	32	354
372	12015	474	517			97_144_an_fe.jpg	0	335	AOI_5	32	354
373	12046	504	532			97_144_an_fe.jpg	0	335	AOI_5	32	354
374	12078	487	533			97_144_an_fe.jpg	0	335	AOI_5	32	354
375	12116	479	528			97_144_an_fe.jpg	0	335	AOI_5	32	354
376	12147	449	522			97_144_an_fe.jpg	0	335	AOI_5	32	354
377	12179	513	511			97_144_an_fe.jpg	0	335	AOI_5	32	354
378	12215	483	531			97_144_an_fe.jpg	0	335	AOI_5	32	354
379	12248	462	525			97_144_an_fe.jpg	0	335	AOI_5	32	354
380	12276	493	521			97_144_an_fe.jpg	0	335	AOI_5	32	354
381	12307	486	334			97_144_an_fe.jpg	0	335	AOI_5	33	256
382	12338	510	308			97_144_an_fe.jpg	0	335	AOI_5	33	256
383	12370	517	326			97_144_an_fe.jpg	0	335	AOI_5	33	256
384	12402	496	330			97_144_an_fe.jpg	0	335	AOI_5	33	256
385	12435	499	326			97_144_an_fe.jpg	0	335	AOI_5	33	256
386	12467	506	324			97_144_an_fe.jpg	0	335	AOI_5	33	256
387	12498	670	302			97_144_an_fe.jpg	0	335	AOI_5	33	256
388	12531	678	272			97_144_an_fe.jpg	0	335	AOI_5	33	256
389	12563	677	276			97_144_an_fe.jpg	0	336	AOI_6	34	389
390	12595	703	293			97_144_an_fe.jpg	0	336	AOI_6	34	389
391	12628	681	302			97_144_an_fe.jpg	0	336	AOI_6	34	389
392	12660	682	273			97_144_an_fe.jpg	0	336	AOI_6	34	389
393	12694	860	270			97_144_an_fe.jpg	0	336	AOI_6	34	389
394	12727	881	283			97_144_an_fe.jpg	0	336	AOI_6	34	389
395	12759	889	276			97_144_an_fe.jpg	0	336	AOI_6	34	389
396	12791	877	262			97_144_an_fe.jpg	0	336	AOI_6	34	389
397	12823	854	283			97_144_an_fe.jpg	0	336	AOI_6	34	389
398	12856	871	270			97_144_an_fe.jpg	0	336	AOI_6	34	389
399	12888	861	293			97_144_an_fe.jpg	0	336	AOI_6	34	389
400	12920	886	263			97_144_an_fe.jpg	0	336	AOI_6	34	389
401	12952	858	344			97_144_an_fe.jpg	0	336	AOI_6	35	197
402	12985	870	358			97_144_an_fe.jpg	0	336	AOI_6	35	197
403	13018	853	341			97_144_an_fe.jpg	0	336	AOI_6	35	197
404	13051	876	354			97_144_an_fe.jpg	0	336	AOI_6	35	197
405	13084	869	366			97_144_an_fe.jpg	0	336	AOI_6	35	197
406	13116	863	339			97_144_an_fe.jpg	0	336	AOI_6	35	197
407	13149	868	349			97_144_an_fe.jpg	0	336	AOI_6	36	199
408	13182	943	346			97_144_an_fe.jpg	0	336	AOI_6	36	199
409	13215	948	349			97_144_an_fe.jpg	0	336	AOI_6	36	199
410	13248	949	369			97_144_an_fe.jpg	0	336	AOI_6	36	199
411	13282	949	353			97_144_an_fe.jpg	0	336	AOI_6	36	199
412	13314	922	467			97_144_an_fe.jpg	0	336	AOI_6	36	199
413	13348	0	0			97_144_an_fe.jpg	0	335	AOI_5
414	13382	0	0			97_144_an_fe.jpg	0	335	AOI_5
415	13424	0	0			97_144_an_fe.jpg	0	335	AOI_5
	13452			ImageEnd	16
416	13464	0	0			No media	0	0	Content
	13481			ImageStart	8
417	13507	0	0			Fix.jpg	0	0	Content
418	13553	897	434			Fix.jpg	0	0	Content	37	298
419	13591	897	436			Fix.jpg	0	0	Content	37	298
420	13621	941	361			Fix.jpg	0	0	Content	37	298
421	13655	928	374			Fix.jpg	0	0	Content	37	298
422	13687	937	365			Fix.jpg	0	0	Content	37	298
423	13721	962	376			Fix.jpg	0	0	Content	37	298
424	13755	956	359			Fix.jpg	0	0	Content	37	298
425	13787	946	368			Fix.jpg	0	0	Content	37	298
426	13821	951	359			Fix.jpg	0	0	Content	37	298
427	13852	752	386			Fix.jpg	0	0	Content	38	611
428	13886	717	404			Fix.jpg	0	0	Content	38	611
429	13920	732	395			Fix.jpg	0	0	Content	38	611
430	13954	699	395			Fix.jpg	0	0	Content	38	611
431	13985	696	402			Fix.jpg	0	0	Content	38	611
	13995			ImageEnd	16
432	14015	716	390			No media	0	0	Content	38	611
433	14047	730	374			No media	0	0	Content	38	611
434	14080	709	394			No media	0	0	Content	38	611
435	14113	714	386			No media	0	0	Content	38	611
	14115			ImageStart	8
436	14147	725	407			10_008_neu_an.jpg	0	8	AOI_1	38	611
437	14179	721	379			10_008_neu_an.jpg	0	8	AOI_1	38	611
438	14212	696	383			10_008_neu_an.jpg	0	8	AOI_1	38	611
439	14242	714	391			10_008_neu_an.jpg	0	8	AOI_1	38	611
440	14271	698	398			10_008_neu_an.jpg	0	8	AOI_1	38	611
441	14304	702	397			10_008_neu_an.jpg	0	8	AOI_1	38	611
442	14337	726	394			10_008_neu_an.jpg	0	8	AOI_1	38	611
443	14368	722	396			10_008_neu_an.jpg	0	8	AOI_1	38	611
444	14402	690	390			10_008_neu_an.jpg	0	8	AOI_1	38	611
445	14434	690	390			10_008_neu_an.jpg	0	8	AOI_1	38	611
446	14463	601	401			10_008_neu_an.jpg	0	9	AOI_3	39	564
447	14491	559	395			10_008_neu_an.jpg	0	9	AOI_3	39	564
448	14522	588	409			10_008_neu_an.jpg	0	9	AOI_3	39	564
449	14554	568	415			10_008_neu_an.jpg	0	9	AOI_3	39	564
450	14586	550	408			10_008_neu_an.jpg	0	9	AOI_3	39	564
451	14618	509	427			10_008_neu_an.jpg	0	9	AOI_3	39	564
452	14650	482	417			10_008_neu_an.jpg	0	9	AOI_3	39	564
453	14681	503	417			10_008_neu_an.jpg	0	9	AOI_3	39	564
454	14713	473	423			10_008_neu_an.jpg	0	9	AOI_3	39	564
455	14747	459	421			10_008_neu_an.jpg	0	9	AOI_3	39	564
456	14774	500	398			10_008_neu_an.jpg	0	9	AOI_3	39	564
457	14806	467	422			10_008_neu_an.jpg	0	9	AOI_3	39	564
458	14838	479	438			10_008_neu_an.jpg	0	9	AOI_3	39	564
459	14869	476	423			10_008_neu_an.jpg	0	9	AOI_3	39	564
460	14901	474	404			10_008_neu_an.jpg	0	9	AOI_3	39	564
461	14932	474	420			10_008_neu_an.jpg	0	9	AOI_3	39	564
462	14963	563	432			10_008_neu_an.jpg	0	9	AOI_3	39	564
463	14994	662	445			10_008_neu_an.jpg	0	9	AOI_3	39	564
464	15027	674	438			10_008_neu_an.jpg	0	8	AOI_1	40	464
465	15058	902	449			10_008_neu_an.jpg	0	8	AOI_1	40	464
466	15086	927	435			10_008_neu_an.jpg	0	8	AOI_1	40	464
467	15117	910	440			10_008_neu_an.jpg	0	8	AOI_1	40	464
468	15148	910	443			10_008_neu_an.jpg	0	8	AOI_1	40	464
469	15179	916	446			10_008_neu_an.jpg	0	8	AOI_1	40	464
470	15210	928	441			10_008_neu_an.jpg	0	8	AOI_1	40	464
471	15243	911	441			10_008_neu_an.jpg	0	8	AOI_1	40	464
472	15272	927	449			10_008_neu_an.jpg	0	8	AOI_1	40	464
473	15306	927	420			10_008_neu_an.jpg	0	8	AOI_1	40	464
474	15336	924	423			10_008_neu_an.jpg	0	8	AOI_1	40	464
475	15368	942	419			10_008_neu_an.jpg	0	8	AOI_1	40	464
476	15398	948	424			10_008_neu_an.jpg	0	8	AOI_1	40	464
477	15429	924	441			10_008_neu_an.jpg	0	8	AOI_1	40	464
478	15461	916	432			10_008_neu_an.jpg	0	8	AOI_1	40	464
479	15491	879	416			10_008_neu_an.jpg	0	8	AOI_1	41	500
480	15524	899	431			10_008_neu_an.jpg	0	8	AOI_1	41	500
481	15554	893	395			10_008_neu_an.jpg	0	8	AOI_1	41	500
482	15581	911	399			10_008_neu_an.jpg	0	8	AOI_1	41	500
483	15612	905	392			10_008_neu_an.jpg	0	8	AOI_1	41	500
484	15644	886	392			10_008_neu_an.jpg	0	8	AOI_1	41	500
485	15676	899	402			10_008_neu_an.jpg	0	8	AOI_1	41	500
486	15707	881	403			10_008_neu_an.jpg	0	8	AOI_1	41	500
487	15740	948	425			10_008_neu_an.jpg	0	8	AOI_1	41	500
488	15769	882	376			10_008_neu_an.jpg	0	8	AOI_1	41	500
489	15801	873	378			10_008_neu_an.jpg	0	8	AOI_1	41	500
490	15834	881	394			10_008_neu_an.jpg	0	8	AOI_1	41	500
491	15866	875	392			10_008_neu_an.jpg	0	8	AOI_1	41	500
492	15897	874	392			10_008_neu_an.jpg	0	8	AOI_1	41	500
493	15929	884	382			10_008_neu_an.jpg	0	8	AOI_1	41	500
494	15960	875	403			10_008_neu_an.jpg	0	8	AOI_1	41	500
495	15991	879	402			10_008_neu_an.jpg	0	8	AOI_1	42	193
496	16023	958	345			10_008_neu_an.jpg	0	8	AOI_1	42	193
497	16057	922	325			10_008_neu_an.jpg	0	8	AOI_1	42	193
498	16096	906	324			10_008_neu_an.jpg	0	8	AOI_1	42	193
499	16125	906	303			10_008_neu_an.jpg	0	8	AOI_1	42	193
500	16153	921	319			10_008_neu_an.jpg	0	8	AOI_1	42	193
501	16184	917	403			10_008_neu_an.jpg	0	8	AOI_1	43	253
502	16215	916	403			10_008_neu_an.jpg	0	8	AOI_1	43	253
503	16247	920	407			10_008_neu_an.jpg	0	8	AOI_1	43	253
504	16283	909	397			10_008_neu_an.jpg	0	8	AOI_1	43	253
505	16313	943	414			10_008_neu_an.jpg	0	8	AOI_1	43	253
506	16342	905	403			10_008_neu_an.jpg	0	8	AOI_1	43	253
507	16375	904	403			10_008_neu_an.jpg	0	8	AOI_1	43	253
508	16405	907	416			10_008_neu_an.jpg	0	8	AOI_1	43	253
509	16437	704	409			10_008_neu_an.jpg	0	9	AOI_3	44	773
510	16468	542	387			10_008_neu_an.jpg	0	9	AOI_3	44	773
511	16502	507	377			10_008_neu_an.jpg	0	9	AOI_3	44	773
512	16534	525	405			10_008_neu_an.jpg	0	9	AOI_3	44	773
513	16566	518	390			10_008_neu_an.jpg	0	9	AOI_3	44	773
514	16598	547	425			10_008_neu_an.jpg	0	9	AOI_3	44	773
515	16630	551	481			10_008_neu_an.jpg	0	9	AOI_3	44	773
516	16661	550	464			10_008_neu_an.jpg	0	9	AOI_3	44	773
517	16694	556	457			10_008_neu_an.jpg	0	9	AOI_3	44	773
518	16726	531	455			10_008_neu_an.jpg	0	9	AOI_3	44	773
519	16758	548	483			10_008_neu_an.jpg	0	9	AOI_3	44	773
520	16789	552	484			10_008_neu_an.jpg	0	9	AOI_3	44	773
521	16821	537	460			10_008_neu_an.jpg	0	9	AOI_3	44	773
522	16853	555	456			10_008_neu_an.jpg	0	9	AOI_3	44	773
523	16884	520	468			10_008_neu_an.jpg	0	9	AOI_3	44	773
524	16916	561	486			10_008_neu_an.jpg	0	9	AOI_3	44	773
525	16950	551	476			10_008_neu_an.jpg	0	9	AOI_3	44	773
526	16981	568	467			10_008_neu_an.jpg	0	9	AOI_3	44	773
527	17012	536	472			10_008_neu_an.jpg	0	9	AOI_3	44	773
528	17044	536	465			10_008_neu_an.jpg	0	9	AOI_3	44	773
529	17076	531	424			10_008_neu_an.jpg	0	9	AOI_3	44	773
	17087			ImageEnd	16
530	17107	535	479			No media	0	0	Content	44	773
	17127			ImageStart	8
531	17139	550	470			Fix.jpg	0	0	Content	44	773
532	17179	390	686			Fix.jpg	0	0	Content	44	773
533	17211	0	0			Fix.jpg	0	0	Content
534	17240	0	0			Fix.jpg	0	0	Content
535	17274	0	0			Fix.jpg	0	0	Content
536	17315	0	0			Fix.jpg	0	0	Content
537	17363	0	0			Fix.jpg	0	0	Content
538	17416	0	0			Fix.jpg	0	0	Content
539	17467	0	0			Fix.jpg	0	0	Content
540	17501	0	0			Fix.jpg	0	0	Content
541	17553	0	0			Fix.jpg	0	0	Content
542	17605	0	0			Fix.jpg	0	0	Content
	17618			ImageEnd	16
543	17657	0	0			No media	0	0	Content
544	17690	0	0			No media	0	0	Content
545	17724	0	0			No media	0	0	Content
	17737			ImageStart	8
546	17776	0	0			63_114_an_neu.jpg	0	261	AOI_45
547	17828	0	0			63_114_an_neu.jpg	0	261	AOI_45
548	17880	0	0			63_114_an_neu.jpg	0	261	AOI_45
549	17913	0	0			63_114_an_neu.jpg	0	261	AOI_45
550	17947	0	0			63_114_an_neu.jpg	0	261	AOI_45
551	17999	0	0			63_114_an_neu.jpg	0	261	AOI_45
552	18051	0	0			63_114_an_neu.jpg	0	261	AOI_45
553	18103	0	0			63_114_an_neu.jpg	0	261	AOI_45
554	18136	0	0			63_114_an_neu.jpg	0	261	AOI_45
555	18170	0	0			63_114_an_neu.jpg	0	261	AOI_45
556	18222	0	0			63_114_an_neu.jpg	0	261	AOI_45
557	18274	0	0			63_114_an_neu.jpg	0	261	AOI_45
558	18326	0	0			63_114_an_neu.jpg	0	261	AOI_45
559	18366	0	0			63_114_an_neu.jpg	0	261	AOI_45
560	18407	0	0			63_114_an_neu.jpg	0	261	AOI_45
561	18446	0	0			63_114_an_neu.jpg	0	261	AOI_45
562	18486	585	395			63_114_an_neu.jpg	0	261	AOI_45	45	154
563	18526	565	400			63_114_an_neu.jpg	0	261	AOI_45	45	154
564	18552	599	405			63_114_an_neu.jpg	0	261	AOI_45	45	154
565	18584	599	405			63_114_an_neu.jpg	0	261	AOI_45	45	154
566	18611	504	423			63_114_an_neu.jpg	0	261	AOI_45	45	154
567	18640	490	418			63_114_an_neu.jpg	0	261	AOI_45	46	192
568	18672	474	429			63_114_an_neu.jpg	0	261	AOI_45	46	192
569	18703	506	430			63_114_an_neu.jpg	0	261	AOI_45	46	192
570	18735	477	428			63_114_an_neu.jpg	0	261	AOI_45	46	192
571	18768	488	418			63_114_an_neu.jpg	0	261	AOI_45	46	192
572	18801	476	409			63_114_an_neu.jpg	0	261	AOI_45	46	192
573	18832	713	410			63_114_an_neu.jpg	0	262	AOI_47	47	477
574	18864	901	402			63_114_an_neu.jpg	0	262	AOI_47	47	477
575	18896	904	396			63_114_an_neu.jpg	0	262	AOI_47	47	477
576	18927	911	420			63_114_an_neu.jpg	0	262	AOI_47	47	477
577	18959	906	422			63_114_an_neu.jpg	0	262	AOI_47	47	477
578	18989	912	392			63_114_an_neu.jpg	0	262	AOI_47	47	477
579	19019	904	410			63_114_an_neu.jpg	0	262	AOI_47	47	477
580	19053	925	403			63_114_an_neu.jpg	0	262	AOI_47	47	477
581	19085	909	427			63_114_an_neu.jpg	0	262	AOI_47	47	477
582	19117	928	401			63_114_an_neu.jpg	0	262	AOI_47	47	477
583	19149	944	406			63_114_an_neu.jpg	0	262	AOI_47	47	477
584	19181	942	389			63_114_an_neu.jpg	0	262	AOI_47	47	477
585	19212	926	402			63_114_an_neu.jpg	0	262	AOI_47	47	477
586	19244	932	398			63_114_an_neu.jpg	0	262	AOI_47	47	477
587	19277	932	422			63_114_an_neu.jpg	0	262	AOI_47	47	477
588	19309	690	444			63_114_an_neu.jpg	0	261	AOI_45	48	232
589	19342	456	464			63_114_an_neu.jpg	0	261	AOI_45	48	232
590	19375	473	482			63_114_an_neu.jpg	0	261	AOI_45	48	232
591	19408	465	453			63_114_an_neu.jpg	0	261	AOI_45	48	232
592	19440	452	474			63_114_an_neu.jpg	0	261	AOI_45	48	232
593	19475	447	471			63_114_an_neu.jpg	0	261	AOI_45	48	232
594	19508	489	477			63_114_an_neu.jpg	0	261	AOI_45	48	232
595	19541	457	456			63_114_an_neu.jpg	0	261	AOI_45	49	767
596	19574	490	418			63_114_an_neu.jpg	0	261	AOI_45	49	767
597	19608	529	444			63_114_an_neu.jpg	0	261	AOI_45	49	767
598	19643	504	425			63_114_an_neu.jpg	0	261	AOI_45	49	767
599	19680	475	424			63_114_an_neu.jpg	0	261	AOI_45	49	767
600	19709	485	436			63_114_an_neu.jpg	0	261	AOI_45	49	767
601	19740	470	407			63_114_an_neu.jpg	0	261	AOI_45	49	767
602	19774	490	435			63_114_an_neu.jpg	0	261	AOI_45	49	767
603	19808	489	405			63_114_an_neu.jpg	0	261	AOI_45	49	767
604	19842	483	435			63_114_an_neu.jpg	0	261	AOI_45	49	767
605	19876	490	431			63_114_an_neu.jpg	0	261	AOI_45	49	767
606	19911	496	438			63_114_an_neu.jpg	0	261	AOI_45	49	767
607	19943	501	437			63_114_an_neu.jpg	0	261	AOI_45	49	767
608	19976	511	425			63_114_an_neu.jpg	0	261	AOI_45	49	767
609	20009	505	414			63_114_an_neu.jpg	0	261	AOI_45	49	767
610	20043	506	422			63_114_an_neu.jpg	0	261	AOI_45	49	767
611	20076	509	424			63_114_an_neu.jpg	0	261	AOI_45	49	767
612	20109	498	427			63_114_an_neu.jpg	0	261	AOI_45	49	767
613	20142	547	441			63_114_an_neu.jpg	0	261	AOI_45	49	767
614	20175	605	440			63_114_an_neu.jpg	0	261	AOI_45	49	767
615	20208	612	442			63_114_an_neu.jpg	0	261	AOI_45	49	767
616	20241	602	436			63_114_an_neu.jpg	0	261	AOI_45	49	767
617	20274	610	443			63_114_an_neu.jpg	0	261	AOI_45	49	767
618	20308	626	443			63_114_an_neu.jpg	0	262	AOI_47	50	423
619	20340	907	420			63_114_an_neu.jpg	0	262	AOI_47	50	423
620	20374	928	407			63_114_an_neu.jpg	0	262	AOI_47	50	423
621	20406	931	423			63_114_an_neu.jpg	0	262	AOI_47	50	423
622	20439	917	428			63_114_an_neu.jpg	0	262	AOI_47	50	423
623	20471	922	426			63_114_an_neu.jpg	0	262	AOI_47	50	423
624	20504	915	413			63_114_an_neu.jpg	0	262	AOI_47	50	423
625	20537	918	413			63_114_an_neu.jpg	0	262	AOI_47	50	423
626	20570	916	425			63_114_an_neu.jpg	0	262	AOI_47	50	423
627	20602	901	394			63_114_an_neu.jpg	0	262	AOI_47	50	423
628	20635	903	394			63_114_an_neu.jpg	0	262	AOI_47	50	423
629	20667	895	402			63_114_an_neu.jpg	0	262	AOI_47	50	423
630	20699	903	403			63_114_an_neu.jpg	0	262	AOI_47	50	423
631	20731	912	398			63_114_an_neu.jpg	0	262	AOI_47	51	354
	20737			ImageEnd	16
632	20763	856	379			No media	0	0	Content	51	354
	20767			ImageStart	8
633	20795	862	369			Fix.jpg	0	0	Content	51	354
634	20829	850	379			Fix.jpg	0	0	Content	51	354
635	20861	861	370			Fix.jpg	0	0	Content	51	354
636	20894	863	368			Fix.jpg	0	0	Content	51	354
637	20925	866	376			Fix.jpg	0	0	Content	51	354
638	20957	843	378			Fix.jpg	0	0	Content	51	354
639	20989	857	376			Fix.jpg	0	0	Content	51	354
640	21022	855	380			Fix.jpg	0	0	Content	51	354
641	21054	854	378			Fix.jpg	0	0	Content	51	354
642	21086	678	391			Fix.jpg	0	0	Content	52	1104
643	21118	643	394			Fix.jpg	0	0	Content	52	1104
644	21152	655	391			Fix.jpg	0	0	Content	52	1104
645	21184	665	382			Fix.jpg	0	0	Content	52	1104
646	21217	666	391			Fix.jpg	0	0	Content	52	1104
647	21249	648	388			Fix.jpg	0	0	Content	52	1104
	21266			ImageEnd	16
648	21282	643	386			No media	0	0	Content	52	1104
649	21315	660	390			No media	0	0	Content	52	1104
650	21348	667	402			No media	0	0	Content	52	1104
651	21381	647	378			No media	0	0	Content	52	1104
652	21414	650	400			No media	0	0	Content	52	1104
653	21445	666	385			No media	0	0	Content	52	1104
654	21478	648	400			No media	0	0	Content	52	1104
655	21512	657	381			No media	0	0	Content	52	1104
656	21544	641	384			No media	0	0	Content	52	1104
657	21577	643	391			No media	0	0	Content	52	1104
658	21610	640	378			No media	0	0	Content	52	1104
659	21642	634	395			No media	0	0	Content	52	1104
660	21674	642	389			No media	0	0	Content	52	1104
661	21705	651	407			No media	0	0	Content	52	1104
662	21737	653	406			No media	0	0	Content	52	1104
663	21768	660	398			No media	0	0	Content	52	1104
664	21800	655	390			No media	0	0	Content	52	1104
665	21832	638	386			No media	0	0	Content	52	1104
666	21864	652	396			No media	0	0	Content	52	1104
667	21895	646	397			No media	0	0	Content	52	1104
668	21928	641	389			No media	0	0	Content	52	1104
669	21960	658	387			No media	0	0	Content	52	1104
670	21993	639	399			No media	0	0	Content	52	1104
671	22025	641	402			No media	0	0	Content	52	1104
672	22060	641	394			No media	0	0	Content	52	1104
673	22090	644	400			No media	0	0	Content	52	1104
674	22123	656	399			No media	0	0	Content	52	1104
675	22156	651	395			No media	0	0	Content	52	1104
676	22189	658	379			No media	0	0	Content	53	427
677	22221	729	357			No media	0	0	Content	53	427
678	22255	735	361			No media	0	0	Content	53	427
679	22287	712	360			No media	0	0	Content	53	427
680	22319	719	359			No media	0	0	Content	53	427
681	22353	722	362			No media	0	0	Content	53	427
682	22385	713	364			No media	0	0	Content	53	427
683	22418	718	350			No media	0	0	Content	53	427
684	22451	722	356			No media	0	0	Content	53	427
685	22483	726	359			No media	0	0	Content	53	427
686	22517	717	361			No media	0	0	Content	53	427
687	22549	553	351			No media	0	0	Content	53	427
688	22583	509	352			No media	0	0	Content	53	427
689	22616	500	345			No media	0	0	Content	54	219
690	22649	496	348			No media	0	0	Content	54	219
691	22682	447	349			No media	0	0	Content	54	219
692	22717	6	299			No media	0	0	Content	54	219
693	22749	-425	231			No media	0	0	Content	54	219
694	22784	-1122	29			No media	0	0	Content	54	219
695	22835	0	0			No media	0	0	Content
696	22876	0	0			No media	0	0	Content
697	22920	0	0			No media	0	0	Content
698	22953	0	0			No media	0	0	Content
699	22992	0	0			No media	0	0	Content
700	23029	0	0			No media	0	0	Content
701	23068	0	0			No media	0	0	Content
702	23109	268	332			No media	0	0	Content	55	324
703	23146	478	350			No media	0	0	Content	55	324
704	23183	479	350			No media	0	0	Content	55	324
705	23215	476	349			No media	0	0	Content	55	324
706	23250	466	312			No media	0	0	Content	55	324
707	23297	476	310			No media	0	0	Content	55	324
708	23328	297	294			No media	0	0	Content	55	324
709	23362	-314	193			No media	0	0	Content	55	324
710	23399	-839	41			No media	0	0	Content	55	324
711	23433	0	0			No media	0	0	Content
712	23468	0	0			No media	0	0	Content
713	23508	0	0			No media	0	0	Content
714	23550	0	0			No media	0	0	Content
715	23593	0	0			No media	0	0	Content
716	23637	-1243	-410			No media	0	0	Content	56	249
	23671			ImageStart	8
717	23676	-1243	-410			167_175_neu_fe.jpg	0	0	Content	56	249
718	23730	-1167	-424			167_175_neu_fe.jpg	0	0	Content	56	249
719	23768	-1200	-439			167_175_neu_fe.jpg	0	0	Content	56	249
720	23806	-1200	-445			167_175_neu_fe.jpg	0	0	Content	56	249
721	23846	-1161	-405			167_175_neu_fe.jpg	0	0	Content	56	249
722	23886	-325	-51			167_175_neu_fe.jpg	0	155	AOI_31	57	328
723	23926	378	421			167_175_neu_fe.jpg	0	155	AOI_31	57	328
724	23966	682	523			167_175_neu_fe.jpg	0	155	AOI_31	57	328
725	23992	626	488			167_175_neu_fe.jpg	0	155	AOI_31	57	328
726	24023	626	488			167_175_neu_fe.jpg	0	155	AOI_31	57	328
727	24051	652	491			167_175_neu_fe.jpg	0	155	AOI_31	57	328
728	24088	652	494			167_175_neu_fe.jpg	0	155	AOI_31	57	328
729	24115	746	408			167_175_neu_fe.jpg	0	155	AOI_31	57	328
730	24146	715	387			167_175_neu_fe.jpg	0	155	AOI_31	57	328
731	24179	750	381			167_175_neu_fe.jpg	0	155	AOI_31	57	328
732	24214	732	402			167_175_neu_fe.jpg	0	156	AOI_30	58	425
733	24245	891	425			167_175_neu_fe.jpg	0	156	AOI_30	58	425
734	24275	880	420			167_175_neu_fe.jpg	0	156	AOI_30	58	425
735	24308	895	416			167_175_neu_fe.jpg	0	156	AOI_30	58	425
736	24342	889	421			167_175_neu_fe.jpg	0	156	AOI_30	58	425
737	24374	882	404			167_175_neu_fe.jpg	0	156	AOI_30	58	425
738	24407	892	435			167_175_neu_fe.jpg	0	156	AOI_30	58	425
739	24441	874	421			167_175_neu_fe.jpg	0	156	AOI_30	58	425
740	24473	863	433			167_175_neu_fe.jpg	0	156	AOI_30	58	425
741	24505	857	463			167_175_neu_fe.jpg	0	156	AOI_30	58	425
742	24541	867	449			167_175_neu_fe.jpg	0	156	AOI_30	58	425
743	24572	866	469			167_175_neu_fe.jpg	0	156	AOI_30	58	425
744	24606	882	450			167_175_neu_fe.jpg	0	156	AOI_30	58	425
745	24639	721	437			167_175_neu_fe.jpg	0	155	AOI_31	59	251
746	24671	445	431			167_175_neu_fe.jpg	0	155	AOI_31	59	251
747	24702	471	427			167_175_neu_fe.jpg	0	155	AOI_31	59	251
748	24734	453	434			167_175_neu_fe.jpg	0	155	AOI_31	59	251
749	24765	465	411			167_175_neu_fe.jpg	0	155	AOI_31	59	251
750	24797	433	421			167_175_neu_fe.jpg	0	155	AOI_31	59	251
751	24828	464	418			167_175_neu_fe.jpg	0	155	AOI_31	59	251
752	24859	466	401			167_175_neu_fe.jpg	0	155	AOI_31	59	251
753	24890	457	435			167_175_neu_fe.jpg	0	155	AOI_31	60	281
754	24921	441	474			167_175_neu_fe.jpg	0	155	AOI_31	60	281
755	24954	432	455			167_175_neu_fe.jpg	0	155	AOI_31	60	281
756	24986	444	461			167_175_neu_fe.jpg	0	155	AOI_31	60	281
757	25019	436	449			167_175_neu_fe.jpg	0	155	AOI_31	60	281
758	25049	455	464			167_175_neu_fe.jpg	0	155	AOI_31	60	281
759	25079	449	452			167_175_neu_fe.jpg	0	155	AOI_31	60	281
760	25110	452	463			167_175_neu_fe.jpg	0	155	AOI_31	60	281
761	25140	448	459			167_175_neu_fe.jpg	0	155	AOI_31	60	281
762	25171	587	468			167_175_neu_fe.jpg	0	156	AOI_30	61	358
763	25201	932	501			167_175_neu_fe.jpg	0	156	AOI_30	61	358
764	25232	939	522			167_175_neu_fe.jpg	0	156	AOI_30	61	358
765	25263	971	446			167_175_neu_fe.jpg	0	156	AOI_30	61	358
766	25294	1021	479			167_175_neu_fe.jpg	0	156	AOI_30	61	358
767	25324	965	502			167_175_neu_fe.jpg	0	156	AOI_30	61	358
768	25366	954	508			167_175_neu_fe.jpg	0	156	AOI_30	61	358
769	25401	941	523			167_175_neu_fe.jpg	0	156	AOI_30	61	358
770	25432	942	477			167_175_neu_fe.jpg	0	156	AOI_30	61	358
771	25464	914	469			167_175_neu_fe.jpg	0	156	AOI_30	61	358
772	25498	997	458			167_175_neu_fe.jpg	0	156	AOI_30	61	358
773	25529	987	458			167_175_neu_fe.jpg	0	156	AOI_30	62	264
774	25565	914	356			167_175_neu_fe.jpg	0	156	AOI_30	62	264
775	25599	929	325			167_175_neu_fe.jpg	0	156	AOI_30	62	264
776	25632	934	331			167_175_neu_fe.jpg	0	156	AOI_30	62	264
777	25666	886	358			167_175_neu_fe.jpg	0	156	AOI_30	62	264
778	25700	924	321			167_175_neu_fe.jpg	0	156	AOI_30	62	264
779	25731	893	325			167_175_neu_fe.jpg	0	156	AOI_30	62	264
780	25762	918	342			167_175_neu_fe.jpg	0	156	AOI_30	62	264
781	25793	878	249			167_175_neu_fe.jpg	0	156	AOI_30	63	183
782	25823	852	285			167_175_neu_fe.jpg	0	156	AOI_30	63	183
783	25853	839	278			167_175_neu_fe.jpg	0	156	AOI_30	63	183
784	25884	837	252			167_175_neu_fe.jpg	0	156	AOI_30	63	183
785	25915	850	237			167_175_neu_fe.jpg	0	156	AOI_30	63	183
786	25946	861	239			167_175_neu_fe.jpg	0	156	AOI_30	63	183
787	25976	785	237			167_175_neu_fe.jpg	0	156	AOI_30	64	223
788	26006	695	231			167_175_neu_fe.jpg	0	156	AOI_30	64	223
789	26037	716	230			167_175_neu_fe.jpg	0	156	AOI_30	64	223
790	26067	703	236			167_175_neu_fe.jpg	0	156	AOI_30	64	223
791	26103	675	162			167_175_neu_fe.jpg	0	156	AOI_30	64	223
792	26136	697	241			167_175_neu_fe.jpg	0	156	AOI_30	64	223
793	26168	688	231			167_175_neu_fe.jpg	0	156	AOI_30	64	223
794	26199	704	197			167_175_neu_fe.jpg	0	155	AOI_31	65	310
795	26231	448	243			167_175_neu_fe.jpg	0	155	AOI_31	65	310
796	26263	467	192			167_175_neu_fe.jpg	0	155	AOI_31	65	310
797	26294	483	237			167_175_neu_fe.jpg	0	155	AOI_31	65	310
798	26325	459	183			167_175_neu_fe.jpg	0	155	AOI_31	65	310
799	26359	434	238			167_175_neu_fe.jpg	0	155	AOI_31	65	310
800	26388	443	244			167_175_neu_fe.jpg	0	155	AOI_31	65	310
801	26415	447	239			167_175_neu_fe.jpg	0	155	AOI_31	65	310
802	26446	424	230			167_175_neu_fe.jpg	0	155	AOI_31	65	310
803	26477	428	117			167_175_neu_fe.jpg	0	155	AOI_31	65	310
804	26509	438	358			167_175_neu_fe.jpg	0	155	AOI_31	66	531
805	26539	421	341			167_175_neu_fe.jpg	0	155	AOI_31	66	531
806	26570	454	366			167_175_neu_fe.jpg	0	155	AOI_31	66	531
807	26603	457	328			167_175_neu_fe.jpg	0	155	AOI_31	66	531
808	26635	389	343			167_175_neu_fe.jpg	0	155	AOI_31	66	531
	26659			ImageEnd	16
809	26666	440	347			No media	0	0	Content	66	531
	26691			ImageStart	8
810	26701	436	377			Fix.jpg	0	0	Content	66	531
811	26731	441	356			Fix.jpg	0	0	Content	66	531
812	26760	449	346			Fix.jpg	0	0	Content	66	531
813	26791	479	334			Fix.jpg	0	0	Content	66	531
814	26823	465	360			Fix.jpg	0	0	Content	66	531
815	26857	428	384			Fix.jpg	0	0	Content	66	531
816	26886	421	353			Fix.jpg	0	0	Content	66	531
817	26914	461	330			Fix.jpg	0	0	Content	66	531
818	26946	454	346			Fix.jpg	0	0	Content	66	531
819	26977	460	355			Fix.jpg	0	0	Content	66	531
820	27009	435	373			Fix.jpg	0	0	Content	66	531
821	27040	495	296			Fix.jpg	0	0	Content	67	631
822	27072	661	319			Fix.jpg	0	0	Content	67	631
823	27103	642	348			Fix.jpg	0	0	Content	67	631
824	27135	669	321			Fix.jpg	0	0	Content	67	631
825	27167	652	348			Fix.jpg	0	0	Content	67	631
	27189			ImageEnd	16
826	27198	649	304			No media	0	0	Content	67	631
827	27230	631	334			No media	0	0	Content	67	631
828	27262	668	349			No media	0	0	Content	67	631
829	27291	633	335			No media	0	0	Content	67	631
	27327			ImageStart	8
830	27330	638	337			61_114_an_fe.jpg	0	257	AOI_45	67	631
831	27363	633	339			61_114_an_fe.jpg	0	257	AOI_45	67	631
832	27394	613	371			61_114_an_fe.jpg	0	257	AOI_45	67	631
833	27424	633	331			61_114_an_fe.jpg	0	257	AOI_45	67	631
834	27458	630	365			61_114_an_fe.jpg	0	257	AOI_45	67	631
835	27487	625	360			61_114_an_fe.jpg	0	257	AOI_45	67	631
836	27516	639	326			61_114_an_fe.jpg	0	257	AOI_45	67	631
837	27546	635	297			61_114_an_fe.jpg	0	257	AOI_45	67	631
838	27576	669	322			61_114_an_fe.jpg	0	257	AOI_45	67	631
839	27605	653	208			61_114_an_fe.jpg	0	257	AOI_45	67	631
840	27640	656	348			61_114_an_fe.jpg	0	257	AOI_45	67	631
841	27671	724	312			61_114_an_fe.jpg	0	258	AOI_46	68	384
842	27705	835	327			61_114_an_fe.jpg	0	258	AOI_46	68	384
843	27739	846	280			61_114_an_fe.jpg	0	258	AOI_46	68	384
844	27770	868	338			61_114_an_fe.jpg	0	258	AOI_46	68	384
845	27800	864	337			61_114_an_fe.jpg	0	258	AOI_46	68	384
846	27831	834	329			61_114_an_fe.jpg	0	258	AOI_46	68	384
847	27864	832	362			61_114_an_fe.jpg	0	258	AOI_46	68	384
848	27897	828	375			61_114_an_fe.jpg	0	258	AOI_46	68	384
849	27924	868	323			61_114_an_fe.jpg	0	258	AOI_46	68	384
850	27955	882	342			61_114_an_fe.jpg	0	258	AOI_46	68	384
851	27986	836	335			61_114_an_fe.jpg	0	258	AOI_46	68	384
852	28020	878	340			61_114_an_fe.jpg	0	258	AOI_46	68	384
853	28055	841	349			61_114_an_fe.jpg	0	257	AOI_45	69	286
854	28089	504	284			61_114_an_fe.jpg	0	257	AOI_45	69	286
855	28121	522	289			61_114_an_fe.jpg	0	257	AOI_45	69	286
856	28165	490	330			61_114_an_fe.jpg	0	257	AOI_45	69	286
857	28212	479	321			61_114_an_fe.jpg	0	257	AOI_45	69	286
858	28243	536	325			61_114_an_fe.jpg	0	257	AOI_45	69	286
859	28275	518	298			61_114_an_fe.jpg	0	257	AOI_45	69	286
860	28308	523	296			61_114_an_fe.jpg	0	257	AOI_45	69	286
861	28341	461	282			61_114_an_fe.jpg	0	257	AOI_45	70	219
862	28376	401	320			61_114_an_fe.jpg	0	257	AOI_45	70	219
863	28417	420	324			61_114_an_fe.jpg	0	257	AOI_45	70	219
864	28453	438	376			61_114_an_fe.jpg	0	257	AOI_45	70	219
865	28489	429	342			61_114_an_fe.jpg	0	257	AOI_45	70	219
866	28524	451	388			61_114_an_fe.jpg	0	257	AOI_45	70	219
867	28560	513	364			61_114_an_fe.jpg	0	258	AOI_46	71	1006
868	28598	853	323			61_114_an_fe.jpg	0	258	AOI_46	71	1006
869	28632	855	317			61_114_an_fe.jpg	0	258	AOI_46	71	1006
870	28667	856	332			61_114_an_fe.jpg	0	258	AOI_46	71	1006
871	28700	833	330			61_114_an_fe.jpg	0	258	AOI_46	71	1006
872	28738	839	341			61_114_an_fe.jpg	0	258	AOI_46	71	1006
873	28776	837	324			61_114_an_fe.jpg	0	258	AOI_46	71	1006
874	28809	832	335			61_114_an_fe.jpg	0	258	AOI_46	71	1006
875	28842	879	328			61_114_an_fe.jpg	0	258	AOI_46	71	1006
876	28876	897	337			61_114_an_fe.jpg	0	258	AOI_46	71	1006
877	28907	898	323			61_114_an_fe.jpg	0	258	AOI_46	71	1006
878	28938	890	324			61_114_an_fe.jpg	0	258	AOI_46	71	1006
879	28970	895	325			61_114_an_fe.jpg	0	258	AOI_46	71	1006
880	29001	850	322			61_114_an_fe.jpg	0	258	AOI_46	71	1006
881	29033	826	332			61_114_an_fe.jpg	0	258	AOI_46	71	1006
882	29063	831	345			61_114_an_fe.jpg	0	258	AOI_46	71	1006
883	29094	838	346			61_114_an_fe.jpg	0	258	AOI_46	71	1006
884	29126	852	340			61_114_an_fe.jpg	0	258	AOI_46	71	1006
885	29158	835	331			61_114_an_fe.jpg	0	258	AOI_46	71	1006
886	29189	844	329			61_114_an_fe.jpg	0	258	AOI_46	71	1006
887	29220	827	338			61_114_an_fe.jpg	0	258	AOI_46	71	1006
888	29252	835	327			61_114_an_fe.jpg	0	258	AOI_46	71	1006
889	29284	830	326			61_114_an_fe.jpg	0	258	AOI_46	71	1006
890	29315	825	324			61_114_an_fe.jpg	0	258	AOI_46	71	1006
891	29346	840	338			61_114_an_fe.jpg	0	258	AOI_46	71	1006
892	29377	860	336			61_114_an_fe.jpg	0	258	AOI_46	71	1006
893	29408	837	350			61_114_an_fe.jpg	0	258	AOI_46	71	1006
894	29439	857	314			61_114_an_fe.jpg	0	258	AOI_46	71	1006
895	29473	831	339			61_114_an_fe.jpg	0	258	AOI_46	71	1006
896	29504	843	333			61_114_an_fe.jpg	0	258	AOI_46	71	1006
897	29535	839	337			61_114_an_fe.jpg	0	258	AOI_46	71	1006
898	29566	685	353			61_114_an_fe.jpg	0	257	AOI_45	72	355
899	29597	506	396			61_114_an_fe.jpg	0	257	AOI_45	72	355
900	29629	462	390			61_114_an_fe.jpg	0	257	AOI_45	72	355
901	29662	457	393			61_114_an_fe.jpg	0	257	AOI_45	72	355
902	29696	473	395			61_114_an_fe.jpg	0	257	AOI_45	72	355
903	29728	479	376			61_114_an_fe.jpg	0	257	AOI_45	72	355
904	29759	460	377			61_114_an_fe.jpg	0	257	AOI_45	72	355
905	29791	476	387			61_114_an_fe.jpg	0	257	AOI_45	72	355
906	29824	449	398			61_114_an_fe.jpg	0	257	AOI_45	72	355
907	29856	474	384			61_114_an_fe.jpg	0	257	AOI_45	72	355
908	29890	491	376			61_114_an_fe.jpg	0	257	AOI_45	72	355
909	29921	739	415			61_114_an_fe.jpg	0	258	AOI_46	73	722
910	29949	737	397			61_114_an_fe.jpg	0	258	AOI_46	73	722
911	29980	732	410			61_114_an_fe.jpg	0	258	AOI_46	73	722
912	30012	739	396			61_114_an_fe.jpg	0	258	AOI_46	73	722
913	30043	747	381			61_114_an_fe.jpg	0	258	AOI_46	73	722
914	30076	797	398			61_114_an_fe.jpg	0	258	AOI_46	73	722
915	30108	847	365			61_114_an_fe.jpg	0	258	AOI_46	73	722
916	30139	843	345			61_114_an_fe.jpg	0	258	AOI_46	73	722
917	30170	829	380			61_114_an_fe.jpg	0	258	AOI_46	73	722
918	30202	835	361			61_114_an_fe.jpg	0	258	AOI_46	73	722
919	30234	825	382			61_114_an_fe.jpg	0	258	AOI_46	73	722
920	30266	842	366			61_114_an_fe.jpg	0	258	AOI_46	73	722
921	30298	824	353			61_114_an_fe.jpg	0	258	AOI_46	73	722
	30301			ImageEnd	16
922	30329	826	350			No media	0	0	Content	73	722
	30354			ImageStart	8
923	30361	830	362			Fix.jpg	0	0	Content	73	722
924	30393	825	366			Fix.jpg	0	0	Content	73	722
925	30424	826	366			Fix.jpg	0	0	Content	73	722
926	30458	847	362			Fix.jpg	0	0	Content	73	722
927	30489	857	344			Fix.jpg	0	0	Content	73	722
928	30520	837	354			Fix.jpg	0	0	Content	73	722
929	30550	837	347			Fix.jpg	0	0	Content	73	722
930	30580	860	350			Fix.jpg	0	0	Content	73	722
931	30612	821	356			Fix.jpg	0	0	Content	73	722
932	30643	836	347			Fix.jpg	0	0	Content	74	690
933	30674	679	355			Fix.jpg	0	0	Content	74	690
934	30705	654	377			Fix.jpg	0	0	Content	74	690
935	30736	666	350			Fix.jpg	0	0	Content	74	690
936	30767	658	355			Fix.jpg	0	0	Content	74	690
937	30797	681	364			Fix.jpg	0	0	Content	74	690
	30812			ImageEnd	16
938	30828	682	376			No media	0	0	Content	74	690
939	30859	663	375			No media	0	0	Content	74	690
940	30891	659	361			No media	0	0	Content	74	690
941	30921	661	362			No media	0	0	Content	74	690
	30939			ImageStart	8
942	30953	660	345			130_162_neu_an.jpg	0	76	AOI_15	74	690
943	30984	664	373			130_162_neu_an.jpg	0	76	AOI_15	74	690
944	31015	641	371			130_162_neu_an.jpg	0	76	AOI_15	74	690
945	31046	662	357			130_162_neu_an.jpg	0	76	AOI_15	74	690
946	31077	658	361			130_162_neu_an.jpg	0	76	AOI_15	74	690
947	31107	652	358			130_162_neu_an.jpg	0	76	AOI_15	74	690
948	31139	662	382			130_162_neu_an.jpg	0	76	AOI_15	74	690
949	31170	663	371			130_162_neu_an.jpg	0	76	AOI_15	74	690
950	31201	670	373			130_162_neu_an.jpg	0	76	AOI_15	74	690
951	31232	666	377			130_162_neu_an.jpg	0	76	AOI_15	74	690
952	31267	731	341			130_162_neu_an.jpg	0	76	AOI_15	74	690
953	31299	670	367			130_162_neu_an.jpg	0	76	AOI_15	74	690
954	31333	546	399			130_162_neu_an.jpg	0	76	AOI_15	75	195
955	31362	468	384			130_162_neu_an.jpg	0	76	AOI_15	75	195
956	31393	468	392			130_162_neu_an.jpg	0	76	AOI_15	75	195
957	31426	486	397			130_162_neu_an.jpg	0	76	AOI_15	75	195
958	31462	470	396			130_162_neu_an.jpg	0	76	AOI_15	75	195
959	31495	471	391			130_162_neu_an.jpg	0	76	AOI_15	75	195
960	31527	498	402			130_162_neu_an.jpg	0	75	AOI_13	76	323
961	31560	833	409			130_162_neu_an.jpg	0	75	AOI_13	76	323
962	31592	875	400			130_162_neu_an.jpg	0	75	AOI_13	76	323
963	31625	862	401			130_162_neu_an.jpg	0	75	AOI_13	76	323
964	31657	863	393			130_162_neu_an.jpg	0	75	AOI_13	76	323
965	31690	868	405			130_162_neu_an.jpg	0	75	AOI_13	76	323
966	31722	858	407			130_162_neu_an.jpg	0	75	AOI_13	76	323
967	31757	873	401			130_162_neu_an.jpg	0	75	AOI_13	76	323
968	31789	871	417			130_162_neu_an.jpg	0	75	AOI_13	76	323
969	31820	898	374			130_162_neu_an.jpg	0	75	AOI_13	76	323
970	31850	849	372			130_162_neu_an.jpg	0	75	AOI_13	77	365
971	31882	884	337			130_162_neu_an.jpg	0	75	AOI_13	77	365
972	31912	842	363			130_162_neu_an.jpg	0	75	AOI_13	77	365
973	31943	823	361			130_162_neu_an.jpg	0	75	AOI_13	77	365
974	31973	830	349			130_162_neu_an.jpg	0	75	AOI_13	77	365
975	32003	829	355			130_162_neu_an.jpg	0	75	AOI_13	77	365
976	32033	830	367			130_162_neu_an.jpg	0	75	AOI_13	77	365
977	32063	829	364			130_162_neu_an.jpg	0	75	AOI_13	77	365
978	32094	836	384			130_162_neu_an.jpg	0	75	AOI_13	77	365
979	32125	827	354			130_162_neu_an.jpg	0	75	AOI_13	77	365
980	32154	835	353			130_162_neu_an.jpg	0	75	AOI_13	77	365
981	32184	833	357			130_162_neu_an.jpg	0	75	AOI_13	77	365
982	32215	838	363			130_162_neu_an.jpg	0	75	AOI_13	78	183
983	32244	908	370			130_162_neu_an.jpg	0	75	AOI_13	78	183
984	32275	944	348			130_162_neu_an.jpg	0	75	AOI_13	78	183
985	32305	938	347			130_162_neu_an.jpg	0	75	AOI_13	78	183
986	32337	917	355			130_162_neu_an.jpg	0	75	AOI_13	78	183
987	32367	931	335			130_162_neu_an.jpg	0	75	AOI_13	78	183
988	32398	745	346			130_162_neu_an.jpg	0	76	AOI_15	79	207
989	32430	325	282			130_162_neu_an.jpg	0	76	AOI_15	79	207
990	32461	347	322			130_162_neu_an.jpg	0	76	AOI_15	79	207
991	32502	346	340			130_162_neu_an.jpg	0	76	AOI_15	79	207
992	32538	344	344			130_162_neu_an.jpg	0	76	AOI_15	79	207
993	32571	336	335			130_162_neu_an.jpg	0	76	AOI_15	79	207
994	32605	416	316			130_162_neu_an.jpg	0	76	AOI_15	80	232
995	32639	449	342			130_162_neu_an.jpg	0	76	AOI_15	80	232
996	32674	456	308			130_162_neu_an.jpg	0	76	AOI_15	80	232
997	32708	463	335			130_162_neu_an.jpg	0	76	AOI_15	80	232
998	32741	466	339			130_162_neu_an.jpg	0	76	AOI_15	80	232
999	32772	448	342			130_162_neu_an.jpg	0	76	AOI_15	80	232
1000	32804	455	350			130_162_neu_an.jpg	0	76	AOI_15	80	232
1001	32837	476	327			130_162_neu_an.jpg	0	76	AOI_15	81	244
1002	32872	439	191			130_162_neu_an.jpg	0	76	AOI_15	81	244
1003	32910	444	305			130_162_neu_an.jpg	0	76	AOI_15	81	244
1004	32946	502	335			130_162_neu_an.jpg	0	76	AOI_15	81	244
1005	32976	503	321			130_162_neu_an.jpg	0	76	AOI_15	81	244
1006	33011	443	236			130_162_neu_an.jpg	0	76	AOI_15	81	244
1007	33043	505	312			130_162_neu_an.jpg	0	76	AOI_15	81	244
1008	33081	579	355			130_162_neu_an.jpg	0	75	AOI_13	82	631
1009	33117	935	360			130_162_neu_an.jpg	0	75	AOI_13	82	631
1010	33152	923	357			130_162_neu_an.jpg	0	75	AOI_13	82	631
1011	33184	916	359			130_162_neu_an.jpg	0	75	AOI_13	82	631
1012	33217	912	365			130_162_neu_an.jpg	0	75	AOI_13	82	631
1013	33251	908	349			130_162_neu_an.jpg	0	75	AOI_13	82	631
1014	33284	907	351			130_162_neu_an.jpg	0	75	AOI_13	82	631
1015	33318	922	356			130_162_neu_an.jpg	0	75	AOI_13	82	631
1016	33352	917	326			130_162_neu_an.jpg	0	75	AOI_13	82	631
1017	33385	941	367			130_162_neu_an.jpg	0	75	AOI_13	82	631
1018	33419	906	366			130_162_neu_an.jpg	0	75	AOI_13	82	631
1019	33454	899	391			130_162_neu_an.jpg	0	75	AOI_13	82	631
1020	33482	915	375			130_162_neu_an.jpg	0	75	AOI_13	82	631
1021	33511	920	372			130_162_neu_an.jpg	0	75	AOI_13	82	631
1022	33542	937	339			130_162_neu_an.jpg	0	75	AOI_13	82	631
1023	33574	947	346			130_162_neu_an.jpg	0	75	AOI_13	82	631
1024	33612	932	343			130_162_neu_an.jpg	0	75	AOI_13	82	631
1025	33646	912	388			130_162_neu_an.jpg	0	75	AOI_13	82	631
1026	33679	950	355			130_162_neu_an.jpg	0	75	AOI_13	82	631
1027	33712	888	408			130_162_neu_an.jpg	0	75	AOI_13	83	408
1028	33745	904	409			130_162_neu_an.jpg	0	75	AOI_13	83	408
1029	33776	884	418			130_162_neu_an.jpg	0	75	AOI_13	83	408
1030	33815	894	420			130_162_neu_an.jpg	0	75	AOI_13	83	408
1031	33848	888	440			130_162_neu_an.jpg	0	75	AOI_13	83	408
1032	33882	879	415			130_162_neu_an.jpg	0	75	AOI_13	83	408
1033	33917	875	455			130_162_neu_an.jpg	0	75	AOI_13	83	408
	33930			ImageEnd	16
1034	33951	893	447			No media	0	0	Content	83	408
	33966			ImageStart	8
1035	33985	899	447			Fix.jpg	0	0	Content	83	408
1036	34019	879	454			Fix.jpg	0	0	Content	83	408
1037	34053	912	433			Fix.jpg	0	0	Content	83	408
1038	34087	886	459			Fix.jpg	0	0	Content	83	408
1039	34120	880	490			Fix.jpg	0	0	Content	84	271
1040	34154	893	484			Fix.jpg	0	0	Content	84	271
1041	34188	912	479			Fix.jpg	0	0	Content	84	271
1042	34220	887	486			Fix.jpg	0	0	Content	84	271
1043	34252	897	478			Fix.jpg	0	0	Content	84	271
1044	34284	909	501			Fix.jpg	0	0	Content	84	271
1045	34323	906	478			Fix.jpg	0	0	Content	84	271
1046	34357	912	472			Fix.jpg	0	0	Content	84	271
1047	34391	707	359			Fix.jpg	0	0	Content	85	1314
1048	34429	708	358			Fix.jpg	0	0	Content	85	1314
1049	34461	680	369			Fix.jpg	0	0	Content	85	1314
	34491			ImageEnd	16
1050	34495	690	358			No media	0	0	Content	85	1314
1051	34529	685	377			No media	0	0	Content	85	1314
1052	34560	684	367			No media	0	0	Content	85	1314
1053	34591	684	378			No media	0	0	Content	85	1314
1054	34624	695	377			No media	0	0	Content	85	1314
1055	34655	740	365			No media	0	0	Content	85	1314
1056	34689	683	379			No media	0	0	Content	85	1314
1057	34724	692	354			No media	0	0	Content	85	1314
1058	34751	682	382			No media	0	0	Content	85	1314
1059	34780	706	364			No media	0	0	Content	85	1314
1060	34814	697	354			No media	0	0	Content	85	1314
1061	34848	684	350			No media	0	0	Content	85	1314
1062	34881	700	362			No media	0	0	Content	85	1314
1063	34913	702	355			No media	0	0	Content	85	1314
1064	34946	665	352			No media	0	0	Content	85	1314
1065	34980	711	382			No media	0	0	Content	85	1314
1066	35013	694	368			No media	0	0	Content	85	1314
1067	35046	701	362			No media	0	0	Content	85	1314
1068	35080	683	371			No media	0	0	Content	85	1314
1069	35114	683	368			No media	0	0	Content	85	1314
1070	35148	683	384			No media	0	0	Content	85	1314
1071	35181	676	377			No media	0	0	Content	85	1314
1072	35216	681	368			No media	0	0	Content	85	1314
1073	35251	689	365			No media	0	0	Content	85	1314
1074	35285	669	373			No media	0	0	Content	85	1314
1075	35319	532	228			No media	0	0	Content	85	1314
1076	35353	673	381			No media	0	0	Content	85	1314
1077	35396	698	363			No media	0	0	Content	85	1314
1078	35431	666	390			No media	0	0	Content	85	1314
1079	35460	693	360			No media	0	0	Content	85	1314
1080	35494	690	383			No media	0	0	Content	85	1314
1081	35529	678	370			No media	0	0	Content	85	1314
1082	35564	697	387			No media	0	0	Content	85	1314
1083	35598	690	358			No media	0	0	Content	85	1314
1084	35634	706	369			No media	0	0	Content	85	1314
1085	35669	698	358			No media	0	0	Content	85	1314
1086	35705	698	347			No media	0	0	Content	86	222
1087	35740	596	301			No media	0	0	Content	86	222
1088	35775	590	181			No media	0	0	Content	86	222
1089	35815	640	344			No media	0	0	Content	86	222
1090	35856	600	286			No media	0	0	Content	86	222
1091	35889	635	294			No media	0	0	Content	86	222
1092	35926	697	363			No media	0	0	Content	87	409
1093	35965	686	392			No media	0	0	Content	87	409
1094	36005	661	387			No media	0	0	Content	87	409
1095	36039	587	296			No media	0	0	Content	87	409
1096	36075	694	365			No media	0	0	Content	87	409
1097	36115	673	365			No media	0	0	Content	87	409
1098	36155	693	386			No media	0	0	Content	87	409
1099	36193	672	363			No media	0	0	Content	87	409
1100	36238	677	384			No media	0	0	Content	87	409
1101	36268	669	365			No media	0	0	Content	87	409
1102	36302	653	372			No media	0	0	Content	87	409
1103	36335	622	341			No media	0	0	Content	88	237
1104	36370	597	319			No media	0	0	Content	88	237
1105	36403	587	315			No media	0	0	Content	88	237
1106	36437	567	322			No media	0	0	Content	88	237
1107	36471	596	328			No media	0	0	Content	88	237
1108	36505	602	303			No media	0	0	Content	88	237
1109	36538	599	307			No media	0	0	Content	88	237
1110	36572	604	317			No media	0	0	Content	89	339
1111	36606	515	259			No media	0	0	Content	89	339
1112	36645	513	227			No media	0	0	Content	89	339
1113	36690	568	362			No media	0	0	Content	89	339
1114	36728	563	313			No media	0	0	Content	89	339
1115	36771	562	338			No media	0	0	Content	89	339
1116	36805	549	282			No media	0	0	Content	89	339
1117	36837	530	285			No media	0	0	Content	89	339
1118	36874	590	282			No media	0	0	Content	89	339
1119	36911	708	347			No media	0	0	Content	90	537
1120	36950	659	356			No media	0	0	Content	90	537
1121	36991	665	386			No media	0	0	Content	90	537
	37017			ImageStart	8
1122	37024	662	404			33_069_ha_neu.jpg	0	195	AOI_36	90	537
1123	37054	675	372			33_069_ha_neu.jpg	0	195	AOI_36	90	537
1124	37091	680	370			33_069_ha_neu.jpg	0	195	AOI_36	90	537
1125	37130	680	373			33_069_ha_neu.jpg	0	195	AOI_36	90	537
1126	37164	686	383			33_069_ha_neu.jpg	0	195	AOI_36	90	537
1127	37201	696	371			33_069_ha_neu.jpg	0	195	AOI_36	90	537
1128	37236	701	377			33_069_ha_neu.jpg	0	195	AOI_36	90	537
1129	37272	675	377			33_069_ha_neu.jpg	0	195	AOI_36	90	537
1130	37316	673	367			33_069_ha_neu.jpg	0	195	AOI_36	90	537
1131	37354	677	389			33_069_ha_neu.jpg	0	195	AOI_36	90	537
1132	37388	693	368			33_069_ha_neu.jpg	0	195	AOI_36	90	537
1133	37449	613	405			33_069_ha_neu.jpg	0	195	AOI_36	91	599
1134	37487	468	423			33_069_ha_neu.jpg	0	195	AOI_36	91	599
1135	37516	505	405			33_069_ha_neu.jpg	0	195	AOI_36	91	599
1136	37656	477	416			33_069_ha_neu.jpg	0	195	AOI_36	91	599
1137	37798	477	416			33_069_ha_neu.jpg	0	195	AOI_36	91	599
1138	37991	0	0			33_069_ha_neu.jpg	0	195	AOI_36	91	599
1139	38048	883	471			33_069_ha_neu.jpg	0	196	AOI_35	92	404
1140	38076	884	462			33_069_ha_neu.jpg	0	196	AOI_35	92	404
1141	38112	882	463			33_069_ha_neu.jpg	0	196	AOI_35	92	404
1142	38143	933	440			33_069_ha_neu.jpg	0	196	AOI_35	92	404
1143	38178	923	474			33_069_ha_neu.jpg	0	196	AOI_35	92	404
1144	38215	937	461			33_069_ha_neu.jpg	0	196	AOI_35	92	404
1145	38248	943	453			33_069_ha_neu.jpg	0	196	AOI_35	92	404
1146	38282	903	370			33_069_ha_neu.jpg	0	196	AOI_35	92	404
1147	38316	904	350			33_069_ha_neu.jpg	0	196	AOI_35	92	404
1148	38350	900	346			33_069_ha_neu.jpg	0	196	AOI_35	92	404
1149	38383	906	355			33_069_ha_neu.jpg	0	196	AOI_35	92	404
1150	38417	897	352			33_069_ha_neu.jpg	0	196	AOI_35	92	404
1151	38452	852	354			33_069_ha_neu.jpg	0	195	AOI_36	93	824
1152	38483	441	348			33_069_ha_neu.jpg	0	195	AOI_36	93	824
1153	38515	477	405			33_069_ha_neu.jpg	0	195	AOI_36	93	824
1154	38556	471	426			33_069_ha_neu.jpg	0	195	AOI_36	93	824
1155	38591	448	420			33_069_ha_neu.jpg	0	195	AOI_36	93	824
1156	38628	468	431			33_069_ha_neu.jpg	0	195	AOI_36	93	824
1157	38657	437	421			33_069_ha_neu.jpg	0	195	AOI_36	93	824
1158	38686	487	422			33_069_ha_neu.jpg	0	195	AOI_36	93	824
1159	38718	441	461			33_069_ha_neu.jpg	0	195	AOI_36	93	824
1160	38750	355	311			33_069_ha_neu.jpg	0	195	AOI_36	93	824
1161	38786	458	444			33_069_ha_neu.jpg	0	195	AOI_36	93	824
1162	38820	454	468			33_069_ha_neu.jpg	0	195	AOI_36	93	824
1163	38850	462	441			33_069_ha_neu.jpg	0	195	AOI_36	93	824
1164	38882	446	448			33_069_ha_neu.jpg	0	195	AOI_36	93	824
1165	38914	449	460			33_069_ha_neu.jpg	0	195	AOI_36	93	824
1166	38948	458	446			33_069_ha_neu.jpg	0	195	AOI_36	93	824
1167	38980	483	462			33_069_ha_neu.jpg	0	195	AOI_36	93	824
1168	39013	420	396			33_069_ha_neu.jpg	0	195	AOI_36	93	824
1169	39046	432	451			33_069_ha_neu.jpg	0	195	AOI_36	93	824
1170	39083	446	426			33_069_ha_neu.jpg	0	195	AOI_36	93	824
1171	39118	405	396			33_069_ha_neu.jpg	0	195	AOI_36	93	824
1172	39153	437	475			33_069_ha_neu.jpg	0	195	AOI_36	93	824
1173	39189	474	460			33_069_ha_neu.jpg	0	195	AOI_36	93	824
1174	39220	474	460			33_069_ha_neu.jpg	0	195	AOI_36	93	824
1175	39248	468	478			33_069_ha_neu.jpg	0	195	AOI_36	93	824
1176	39275	657	398			33_069_ha_neu.jpg	0	196	AOI_35	94	659
1177	39308	900	358			33_069_ha_neu.jpg	0	196	AOI_35	94	659
1178	39350	896	384			33_069_ha_neu.jpg	0	196	AOI_35	94	659
1179	39384	902	362			33_069_ha_neu.jpg	0	196	AOI_35	94	659
1180	39418	930	354			33_069_ha_neu.jpg	0	196	AOI_35	94	659
1181	39450	934	354			33_069_ha_neu.jpg	0	196	AOI_35	94	659
1182	39489	913	370			33_069_ha_neu.jpg	0	196	AOI_35	94	659
1183	39528	915	349			33_069_ha_neu.jpg	0	196	AOI_35	94	659
1184	39559	897	349			33_069_ha_neu.jpg	0	196	AOI_35	94	659
1185	39590	877	344			33_069_ha_neu.jpg	0	196	AOI_35	94	659
1186	39624	878	351			33_069_ha_neu.jpg	0	196	AOI_35	94	659
1187	39670	875	345			33_069_ha_neu.jpg	0	196	AOI_35	94	659
1188	39703	867	362			33_069_ha_neu.jpg	0	196	AOI_35	94	659
1189	39735	888	345			33_069_ha_neu.jpg	0	196	AOI_35	94	659
1190	39768	890	337			33_069_ha_neu.jpg	0	196	AOI_35	94	659
1191	39804	873	340			33_069_ha_neu.jpg	0	196	AOI_35	94	659
1192	39837	878	361			33_069_ha_neu.jpg	0	196	AOI_35	94	659
1193	39869	864	334			33_069_ha_neu.jpg	0	196	AOI_35	94	659
1194	39903	874	349			33_069_ha_neu.jpg	0	196	AOI_35	94	659
	39923			ImageEnd	16
1195	39935	537	376			No media	0	0	Content	95	373
	39958			ImageStart	8
1196	39962	473	283			Fix.jpg	0	0	Content	95	373
1197	39993	463	336			Fix.jpg	0	0	Content	95	373
1198	40023	492	244			Fix.jpg	0	0	Content	95	373
1199	40055	444	345			Fix.jpg	0	0	Content	95	373
1200	40088	460	372			Fix.jpg	0	0	Content	95	373
1201	40119	405	313			Fix.jpg	0	0	Content	95	373
1202	40148	406	394			Fix.jpg	0	0	Content	95	373
1203	40182	413	362			Fix.jpg	0	0	Content	95	373
1204	40211	413	362			Fix.jpg	0	0	Content	95	373
1205	40244	406	348			Fix.jpg	0	0	Content	95	373
1206	40274	419	337			Fix.jpg	0	0	Content	95	373
1207	40308	556	337			Fix.jpg	0	0	Content	96	672
1208	40341	689	345			Fix.jpg	0	0	Content	96	672
1209	40373	678	366			Fix.jpg	0	0	Content	96	672
1210	40408	694	366			Fix.jpg	0	0	Content	96	672
1211	40438	694	366			Fix.jpg	0	0	Content	96	672
1212	40468	655	365			Fix.jpg	0	0	Content	96	672
	40479			ImageEnd	16
1213	40496	704	356			No media	0	0	Content	96	672
1214	40526	687	316			No media	0	0	Content	96	672
1215	40558	675	375			No media	0	0	Content	96	672
	40587			ImageStart	8
1216	40593	666	422			138_163_fe_neu.jpg	0	91	AOI_23	96	672
1217	40629	698	370			138_163_fe_neu.jpg	0	91	AOI_23	96	672
1218	40665	657	386			138_163_fe_neu.jpg	0	91	AOI_23	96	672
1219	40703	670	352			138_163_fe_neu.jpg	0	91	AOI_23	96	672
1220	40730	648	365			138_163_fe_neu.jpg	0	91	AOI_23	96	672
1221	40759	687	370			138_163_fe_neu.jpg	0	91	AOI_23	96	672
1222	40791	701	345			138_163_fe_neu.jpg	0	91	AOI_23	96	672
1223	40826	0	0			138_163_fe_neu.jpg	0	91	AOI_23	96	672
1224	40857	709	349			138_163_fe_neu.jpg	0	91	AOI_23	96	672
1225	40891	709	349			138_163_fe_neu.jpg	0	91	AOI_23	96	672
1226	40922	677	386			138_163_fe_neu.jpg	0	91	AOI_23	96	672
1227	40948	702	342			138_163_fe_neu.jpg	0	91	AOI_23	96	672
1228	40980	872	324			138_163_fe_neu.jpg	0	91	AOI_23	97	324
1229	41011	878	349			138_163_fe_neu.jpg	0	91	AOI_23	97	324
1230	41042	918	356			138_163_fe_neu.jpg	0	91	AOI_23	97	324
1231	41074	929	371			138_163_fe_neu.jpg	0	91	AOI_23	97	324
1232	41108	900	356			138_163_fe_neu.jpg	0	91	AOI_23	97	324
1233	41137	921	356			138_163_fe_neu.jpg	0	91	AOI_23	97	324
1234	41166	930	369			138_163_fe_neu.jpg	0	91	AOI_23	97	324
1235	41197	897	381			138_163_fe_neu.jpg	0	91	AOI_23	97	324
1236	41229	933	351			138_163_fe_neu.jpg	0	91	AOI_23	97	324
1237	41272	885	366			138_163_fe_neu.jpg	0	91	AOI_23	97	324
1238	41304	521	397			138_163_fe_neu.jpg	0	92	AOI_22	98	461
1239	41333	443	370			138_163_fe_neu.jpg	0	92	AOI_22	98	461
1240	41364	450	370			138_163_fe_neu.jpg	0	92	AOI_22	98	461
1241	41399	460	391			138_163_fe_neu.jpg	0	92	AOI_22	98	461
1242	41433	434	372			138_163_fe_neu.jpg	0	92	AOI_22	98	461
1243	41466	445	372			138_163_fe_neu.jpg	0	92	AOI_22	98	461
1244	41503	411	344			138_163_fe_neu.jpg	0	92	AOI_22	98	461
1245	41538	480	408			138_163_fe_neu.jpg	0	92	AOI_22	98	461
1246	41570	391	363			138_163_fe_neu.jpg	0	92	AOI_22	98	461
1247	41600	431	391			138_163_fe_neu.jpg	0	92	AOI_22	98	461
1248	41634	461	399			138_163_fe_neu.jpg	0	92	AOI_22	98	461
1249	41667	391	385			138_163_fe_neu.jpg	0	92	AOI_22	98	461
1250	41705	446	427			138_163_fe_neu.jpg	0	92	AOI_22	98	461
1251	41735	427	439			138_163_fe_neu.jpg	0	92	AOI_22	98	461
1252	41765	368	344			138_163_fe_neu.jpg	0	92	AOI_22	99	398
1253	41798	438	341			138_163_fe_neu.jpg	0	92	AOI_22	99	398
1254	41835	0	0			138_163_fe_neu.jpg	0	92	AOI_22	99	398
1255	41867	410	305			138_163_fe_neu.jpg	0	92	AOI_22	99	398
1256	41902	426	309			138_163_fe_neu.jpg	0	92	AOI_22	99	398
1257	41945	418	366			138_163_fe_neu.jpg	0	92	AOI_22	99	398
1258	41971	418	366			138_163_fe_neu.jpg	0	92	AOI_22	99	398
1259	41998	406	330			138_163_fe_neu.jpg	0	92	AOI_22	99	398
1260	42029	412	355			138_163_fe_neu.jpg	0	92	AOI_22	99	398
1261	42062	348	235			138_163_fe_neu.jpg	0	92	AOI_22	99	398
1262	42092	372	288			138_163_fe_neu.jpg	0	92	AOI_22	99	398
1263	42134	429	351			138_163_fe_neu.jpg	0	92	AOI_22	99	398
1264	42163	429	351			138_163_fe_neu.jpg	0	92	AOI_22	100	474
1265	42190	433	405			138_163_fe_neu.jpg	0	92	AOI_22	100	474
1266	42217	414	369			138_163_fe_neu.jpg	0	92	AOI_22	100	474
1267	42247	459	374			138_163_fe_neu.jpg	0	92	AOI_22	100	474
1268	42285	441	379			138_163_fe_neu.jpg	0	92	AOI_22	100	474
1269	42313	437	405			138_163_fe_neu.jpg	0	92	AOI_22	100	474
1270	42358	404	404			138_163_fe_neu.jpg	0	92	AOI_22	100	474
1271	42382	404	404			138_163_fe_neu.jpg	0	92	AOI_22	100	474
1272	42413	406	289			138_163_fe_neu.jpg	0	92	AOI_22	100	474
1273	42444	396	358			138_163_fe_neu.jpg	0	92	AOI_22	100	474
1274	42479	449	386			138_163_fe_neu.jpg	0	92	AOI_22	100	474
1275	42508	439	414			138_163_fe_neu.jpg	0	92	AOI_22	100	474
1276	42554	428	415			138_163_fe_neu.jpg	0	92	AOI_22	100	474
1277	42580	428	415			138_163_fe_neu.jpg	0	92	AOI_22	100	474
1278	42607	401	352			138_163_fe_neu.jpg	0	92	AOI_22	100	474
1279	42637	418	380			138_163_fe_neu.jpg	0	92	AOI_22	101	186
1280	42670	460	267			138_163_fe_neu.jpg	0	92	AOI_22	101	186
1281	42704	460	267			138_163_fe_neu.jpg	0	92	AOI_22	101	186
1282	42734	463	362			138_163_fe_neu.jpg	0	92	AOI_22	101	186
1283	42761	486	314			138_163_fe_neu.jpg	0	92	AOI_22	101	186
1284	42792	470	258			138_163_fe_neu.jpg	0	92	AOI_22	101	186
1285	42823	476	410			138_163_fe_neu.jpg	0	92	AOI_22	102	267
1286	42853	390	346			138_163_fe_neu.jpg	0	92	AOI_22	102	267
1287	42890	459	425			138_163_fe_neu.jpg	0	92	AOI_22	102	267
1288	42925	459	425			138_163_fe_neu.jpg	0	92	AOI_22	102	267
1289	42961	353	364			138_163_fe_neu.jpg	0	92	AOI_22	102	267
1290	42990	405	402			138_163_fe_neu.jpg	0	92	AOI_22	102	267
1291	43026	362	345			138_163_fe_neu.jpg	0	92	AOI_22	102	267
1292	43058	410	361			138_163_fe_neu.jpg	0	92	AOI_22	102	267
1293	43090	708	368			138_163_fe_neu.jpg	0	91	AOI_23	103	497
1294	43128	893	371			138_163_fe_neu.jpg	0	91	AOI_23	103	497
1295	43162	888	338			138_163_fe_neu.jpg	0	91	AOI_23	103	497
1296	43194	962	342			138_163_fe_neu.jpg	0	91	AOI_23	103	497
1297	43226	800	262			138_163_fe_neu.jpg	0	91	AOI_23	103	497
1298	43257	916	380			138_163_fe_neu.jpg	0	91	AOI_23	103	497
1299	43310	919	392			138_163_fe_neu.jpg	0	91	AOI_23	103	497
1300	43346	877	393			138_163_fe_neu.jpg	0	91	AOI_23	103	497
1301	43375	917	375			138_163_fe_neu.jpg	0	91	AOI_23	103	497
1302	43410	924	406			138_163_fe_neu.jpg	0	91	AOI_23	103	497
1303	43444	945	387			138_163_fe_neu.jpg	0	91	AOI_23	103	497
1304	43479	914	392			138_163_fe_neu.jpg	0	91	AOI_23	103	497
1305	43513	739	373			138_163_fe_neu.jpg	0	91	AOI_23	103	497
1306	43547	708	375			138_163_fe_neu.jpg	0	91	AOI_23	103	497
	43557			ImageEnd	16
	43584			ImageStart	8
1307	43587	691	379			Fix.jpg	0	0	Content	104	354
1308	43620	694	364			Fix.jpg	0	0	Content	104	354
1309	43653	698	370			Fix.jpg	0	0	Content	104	354
1310	43685	694	372			Fix.jpg	0	0	Content	104	354
1311	43717	473	382			Fix.jpg	0	0	Content	104	354
1312	43750	474	374			Fix.jpg	0	0	Content	104	354
1313	43780	480	376			Fix.jpg	0	0	Content	104	354
1314	43812	474	374			Fix.jpg	0	0	Content	104	354
1315	43844	480	371			Fix.jpg	0	0	Content	104	354
1316	43876	497	384			Fix.jpg	0	0	Content	104	354
1317	43908	489	378			Fix.jpg	0	0	Content	104	354
1318	43941	585	383			Fix.jpg	0	0	Content	105	631
1319	43974	670	367			Fix.jpg	0	0	Content	105	631
1320	44007	683	379			Fix.jpg	0	0	Content	105	631
1321	44040	683	371			Fix.jpg	0	0	Content	105	631
1322	44073	668	385			Fix.jpg	0	0	Content	105	631
	44089			ImageEnd	16
1323	44106	682	385			No media	0	0	Content	105	631
1324	44139	672	379			No media	0	0	Content	105	631
1325	44171	690	396			No media	0	0	Content	105	631
	44195			ImageStart	8
1326	44204	671	394			74_115_an_ha.jpg	0	0	Content	105	631
1327	44238	682	372			74_115_an_ha.jpg	0	0	Content	105	631
1328	44271	677	372			74_115_an_ha.jpg	0	0	Content	105	631
1329	44304	683	386			74_115_an_ha.jpg	0	0	Content	105	631
1330	44337	662	376			74_115_an_ha.jpg	0	0	Content	105	631
1331	44370	680	383			74_115_an_ha.jpg	0	0	Content	105	631
1332	44403	689	382			74_115_an_ha.jpg	0	0	Content	105	631
1333	44435	682	380			74_115_an_ha.jpg	0	0	Content	105	631
1334	44469	673	366			74_115_an_ha.jpg	0	0	Content	105	631
1335	44503	683	380			74_115_an_ha.jpg	0	0	Content	105	631
1336	44538	682	375			74_115_an_ha.jpg	0	0	Content	105	631
1337	44572	846	374			74_115_an_ha.jpg	0	286	AOI_52	106	737
1338	44606	841	376			74_115_an_ha.jpg	0	286	AOI_52	106	737
1339	44639	836	383			74_115_an_ha.jpg	0	286	AOI_52	106	737
1340	44673	838	378			74_115_an_ha.jpg	0	286	AOI_52	106	737
1341	44707	901	388			74_115_an_ha.jpg	0	286	AOI_52	106	737
1342	44741	900	390			74_115_an_ha.jpg	0	286	AOI_52	106	737
1343	44775	903	395			74_115_an_ha.jpg	0	286	AOI_52	106	737
1344	44808	897	393			74_115_an_ha.jpg	0	286	AOI_52	106	737
1345	44842	898	386			74_115_an_ha.jpg	0	286	AOI_52	106	737
1346	44876	912	378			74_115_an_ha.jpg	0	286	AOI_52	106	737
1347	44909	897	389			74_115_an_ha.jpg	0	286	AOI_52	106	737
1348	44944	895	386			74_115_an_ha.jpg	0	286	AOI_52	106	737
1349	44977	893	385			74_115_an_ha.jpg	0	286	AOI_52	106	737
1350	45010	893	391			74_115_an_ha.jpg	0	286	AOI_52	106	737
1351	45045	913	380			74_115_an_ha.jpg	0	286	AOI_52	106	737
1352	45078	900	384			74_115_an_ha.jpg	0	286	AOI_52	106	737
1353	45110	894	390			74_115_an_ha.jpg	0	286	AOI_52	106	737
1354	45143	882	425			74_115_an_ha.jpg	0	286	AOI_52	106	737
1355	45175	883	406			74_115_an_ha.jpg	0	286	AOI_52	106	737
1356	45207	881	402			74_115_an_ha.jpg	0	286	AOI_52	106	737
1357	45242	881	412			74_115_an_ha.jpg	0	286	AOI_52	106	737
1358	45276	881	416			74_115_an_ha.jpg	0	286	AOI_52	106	737
1359	45309	613	408			74_115_an_ha.jpg	0	285	AOI_49	107	328
1360	45342	512	433			74_115_an_ha.jpg	0	285	AOI_49	107	328
1361	45375	514	432			74_115_an_ha.jpg	0	285	AOI_49	107	328
1362	45408	529	436			74_115_an_ha.jpg	0	285	AOI_49	107	328
1363	45443	510	421			74_115_an_ha.jpg	0	285	AOI_49	107	328
1364	45475	513	423			74_115_an_ha.jpg	0	285	AOI_49	107	328
1365	45507	504	424			74_115_an_ha.jpg	0	285	AOI_49	107	328
1366	45540	510	422			74_115_an_ha.jpg	0	285	AOI_49	107	328
1367	45572	503	430			74_115_an_ha.jpg	0	285	AOI_49	107	328
1368	45606	502	413			74_115_an_ha.jpg	0	285	AOI_49	107	328
1369	45637	800	401			74_115_an_ha.jpg	0	286	AOI_52	108	1628
1370	45671	888	378			74_115_an_ha.jpg	0	286	AOI_52	108	1628
1371	45703	874	386			74_115_an_ha.jpg	0	286	AOI_52	108	1628
1372	45736	880	376			74_115_an_ha.jpg	0	286	AOI_52	108	1628
1373	45768	875	378			74_115_an_ha.jpg	0	286	AOI_52	108	1628
1374	45801	867	389			74_115_an_ha.jpg	0	286	AOI_52	108	1628
1375	45833	866	385			74_115_an_ha.jpg	0	286	AOI_52	108	1628
1376	45865	872	390			74_115_an_ha.jpg	0	286	AOI_52	108	1628
1377	45897	877	389			74_115_an_ha.jpg	0	286	AOI_52	108	1628
1378	45930	867	380			74_115_an_ha.jpg	0	286	AOI_52	108	1628
1379	45962	868	377			74_115_an_ha.jpg	0	286	AOI_52	108	1628
1380	45994	867	382			74_115_an_ha.jpg	0	286	AOI_52	108	1628
1381	46026	871	376			74_115_an_ha.jpg	0	286	AOI_52	108	1628
1382	46058	868	380			74_115_an_ha.jpg	0	286	AOI_52	108	1628
1383	46090	866	380			74_115_an_ha.jpg	0	286	AOI_52	108	1628
1384	46122	874	360			74_115_an_ha.jpg	0	286	AOI_52	108	1628
1385	46154	872	371			74_115_an_ha.jpg	0	286	AOI_52	108	1628
1386	46187	863	381			74_115_an_ha.jpg	0	286	AOI_52	108	1628
1387	46219	866	384			74_115_an_ha.jpg	0	286	AOI_52	108	1628
1388	46252	884	366			74_115_an_ha.jpg	0	286	AOI_52	108	1628
1389	46284	883	371			74_115_an_ha.jpg	0	286	AOI_52	108	1628
1390	46317	879	381			74_115_an_ha.jpg	0	286	AOI_52	108	1628
1391	46349	855	402			74_115_an_ha.jpg	0	286	AOI_52	108	1628
1392	46382	0	0			74_115_an_ha.jpg	0	286	AOI_52	108	1628
1393	46415	847	351			74_115_an_ha.jpg	0	286	AOI_52	108	1628
1394	46452	866	367			74_115_an_ha.jpg	0	286	AOI_52	108	1628
1395	46510	866	356			74_115_an_ha.jpg	0	286	AOI_52	108	1628
1396	46537	866	356			74_115_an_ha.jpg	0	286	AOI_52	108	1628
1397	46565	874	339			74_115_an_ha.jpg	0	286	AOI_52	108	1628
1398	46598	855	346			74_115_an_ha.jpg	0	286	AOI_52	108	1628
1399	46632	861	352			74_115_an_ha.jpg	0	286	AOI_52	108	1628
1400	46665	858	344			74_115_an_ha.jpg	0	286	AOI_52	108	1628
1401	46699	867	367			74_115_an_ha.jpg	0	286	AOI_52	108	1628
1402	46732	865	347			74_115_an_ha.jpg	0	286	AOI_52	108	1628
1403	46765	863	353			74_115_an_ha.jpg	0	286	AOI_52	108	1628
1404	46797	884	394			74_115_an_ha.jpg	0	286	AOI_52	108	1628
1405	46830	874	405			74_115_an_ha.jpg	0	286	AOI_52	108	1628
1406	46862	892	398			74_115_an_ha.jpg	0	286	AOI_52	108	1628
1407	46896	893	391			74_115_an_ha.jpg	0	286	AOI_52	108	1628
1408	46930	894	405			74_115_an_ha.jpg	0	286	AOI_52	108	1628
1409	46965	877	400			74_115_an_ha.jpg	0	286	AOI_52	108	1628
1410	46998	895	406			74_115_an_ha.jpg	0	286	AOI_52	108	1628
1411	47031	878	400			74_115_an_ha.jpg	0	286	AOI_52	108	1628
1412	47063	874	405			74_115_an_ha.jpg	0	286	AOI_52	108	1628
1413	47097	881	395			74_115_an_ha.jpg	0	286	AOI_52	108	1628
1414	47131	874	397			74_115_an_ha.jpg	0	286	AOI_52	108	1628
1415	47164	873	400			74_115_an_ha.jpg	0	286	AOI_52	108	1628
	47186			ImageEnd	16
1416	47196	874	400			No media	0	0	Content	108	1628
1417	47231	888	393			No media	0	0	Content	108	1628
	47237			ImageStart	8
1418	47265	717	409			Fix.jpg	0	0	Content	109	329
1419	47298	498	422			Fix.jpg	0	0	Content	109	329
1420	47330	505	412			Fix.jpg	0	0	Content	109	329
1421	47363	509	414			Fix.jpg	0	0	Content	109	329
1422	47396	477	421			Fix.jpg	0	0	Content	109	329
1423	47429	496	418			Fix.jpg	0	0	Content	109	329
1424	47462	478	388			Fix.jpg	0	0	Content	109	329
1425	47496	485	403			Fix.jpg	0	0	Content	109	329
1426	47530	504	325			Fix.jpg	0	0	Content	109	329
1427	47563	493	399			Fix.jpg	0	0	Content	109	329
1428	47594	685	393			Fix.jpg	0	0	Content	110	3160
1429	47627	729	381			Fix.jpg	0	0	Content	110	3160
1430	47660	726	385			Fix.jpg	0	0	Content	110	3160
1431	47693	717	373			Fix.jpg	0	0	Content	110	3160
	47701			ImageEnd	16
1432	47726	723	379			No media	0	0	Content	110	3160
1433	47761	720	389			No media	0	0	Content	110	3160
1434	47796	726	386			No media	0	0	Content	110	3160
1435	47829	725	380			No media	0	0	Content	110	3160
1436	47863	724	391			No media	0	0	Content	110	3160
1437	47896	738	381			No media	0	0	Content	110	3160
1438	47930	733	377			No media	0	0	Content	110	3160
1439	47964	722	378			No media	0	0	Content	110	3160
1440	47997	740	377			No media	0	0	Content	110	3160
1441	48031	722	385			No media	0	0	Content	110	3160
1442	48064	732	380			No media	0	0	Content	110	3160
1443	48099	728	390			No media	0	0	Content	110	3160
1444	48133	727	394			No media	0	0	Content	110	3160
1445	48167	727	390			No media	0	0	Content	110	3160
1446	48201	721	379			No media	0	0	Content	110	3160
1447	48234	722	381			No media	0	0	Content	110	3160
1448	48267	731	383			No media	0	0	Content	110	3160
1449	48302	726	382			No media	0	0	Content	110	3160
1450	48335	727	379			No media	0	0	Content	110	3160
1451	48371	713	371			No media	0	0	Content	110	3160
1452	48405	728	374			No media	0	0	Content	110	3160
1453	48439	731	379			No media	0	0	Content	110	3160
1454	48473	728	380			No media	0	0	Content	110	3160
1455	48508	730	373			No media	0	0	Content	110	3160
1456	48541	726	379			No media	0	0	Content	110	3160
1457	48576	721	388			No media	0	0	Content	110	3160
1458	48610	718	370			No media	0	0	Content	110	3160
1459	48645	714	384			No media	0	0	Content	110	3160
1460	48682	722	375			No media	0	0	Content	110	3160
1461	48715	724	396			No media	0	0	Content	110	3160
1462	48752	724	391			No media	0	0	Content	110	3160
1463	48789	753	372			No media	0	0	Content	110	3160
1464	48825	719	387			No media	0	0	Content	110	3160
1465	48865	719	374			No media	0	0	Content	110	3160
1466	48894	714	379			No media	0	0	Content	110	3160
1467	48927	731	389			No media	0	0	Content	110	3160
1468	48962	723	381			No media	0	0	Content	110	3160
1469	48997	718	376			No media	0	0	Content	110	3160
1470	49031	731	379			No media	0	0	Content	110	3160
1471	49067	736	370			No media	0	0	Content	110	3160
1472	49102	728	376			No media	0	0	Content	110	3160
1473	49137	728	373			No media	0	0	Content	110	3160
1474	49172	741	356			No media	0	0	Content	110	3160
1475	49207	723	380			No media	0	0	Content	110	3160
1476	49241	737	370			No media	0	0	Content	110	3160
1477	49276	719	366			No media	0	0	Content	110	3160
1478	49311	714	376			No media	0	0	Content	110	3160
1479	49346	724	378			No media	0	0	Content	110	3160
1480	49381	718	376			No media	0	0	Content	110	3160
1481	49417	732	382			No media	0	0	Content	110	3160
1482	49453	732	376			No media	0	0	Content	110	3160
1483	49488	738	364			No media	0	0	Content	110	3160
1484	49524	717	362			No media	0	0	Content	110	3160
1485	49560	720	361			No media	0	0	Content	110	3160
1486	49594	716	375			No media	0	0	Content	110	3160
1487	49630	711	373			No media	0	0	Content	110	3160
1488	49666	727	376			No media	0	0	Content	110	3160
1489	49701	714	375			No media	0	0	Content	110	3160
1490	49736	709	382			No media	0	0	Content	110	3160
1491	49772	710	373			No media	0	0	Content	110	3160
1492	49809	711	384			No media	0	0	Content	110	3160
1493	49845	722	376			No media	0	0	Content	110	3160
1494	49879	712	378			No media	0	0	Content	110	3160
1495	49915	708	381			No media	0	0	Content	110	3160
1496	49949	705	378			No media	0	0	Content	110	3160
1497	49985	701	382			No media	0	0	Content	110	3160
1498	50020	714	379			No media	0	0	Content	110	3160
1499	50054	698	382			No media	0	0	Content	110	3160
1500	50089	710	367			No media	0	0	Content	110	3160
1501	50124	714	383			No media	0	0	Content	110	3160
1502	50158	725	374			No media	0	0	Content	110	3160
1503	50193	708	371			No media	0	0	Content	110	3160
1504	50227	722	386			No media	0	0	Content	110	3160
1505	50262	710	375			No media	0	0	Content	110	3160
1506	50298	709	391			No media	0	0	Content	110	3160
1507	50333	708	384			No media	0	0	Content	110	3160
	50334			ImageStart	8
1508	50368	708	369			93_140_ha_neu.jpg	0	328	AOI_55	110	3160
1509	50403	711	366			93_140_ha_neu.jpg	0	328	AOI_55	110	3160
1510	50439	703	380			93_140_ha_neu.jpg	0	328	AOI_55	110	3160
1511	50473	704	380			93_140_ha_neu.jpg	0	328	AOI_55	110	3160
1512	50508	711	378			93_140_ha_neu.jpg	0	328	AOI_55	110	3160
1513	50543	712	375			93_140_ha_neu.jpg	0	328	AOI_55	110	3160
1514	50578	706	380			93_140_ha_neu.jpg	0	328	AOI_55	110	3160
1515	50613	699	388			93_140_ha_neu.jpg	0	328	AOI_55	110	3160
1516	50648	695	387			93_140_ha_neu.jpg	0	328	AOI_55	110	3160
1517	50683	705	385			93_140_ha_neu.jpg	0	328	AOI_55	110	3160
1518	50718	692	381			93_140_ha_neu.jpg	0	328	AOI_55	110	3160
1519	50754	697	381			93_140_ha_neu.jpg	0	327	AOI_56	111	207
1520	50788	517	434			93_140_ha_neu.jpg	0	327	AOI_56	111	207
1521	50823	503	434			93_140_ha_neu.jpg	0	327	AOI_56	111	207
1522	50856	494	437			93_140_ha_neu.jpg	0	327	AOI_56	111	207
1523	50891	499	432			93_140_ha_neu.jpg	0	327	AOI_56	111	207
1524	50927	498	437			93_140_ha_neu.jpg	0	327	AOI_56	111	207
1525	50961	797	417			93_140_ha_neu.jpg	0	328	AOI_55	112	878
1526	50995	851	412			93_140_ha_neu.jpg	0	328	AOI_55	112	878
1527	51029	869	409			93_140_ha_neu.jpg	0	328	AOI_55	112	878
1528	51063	856	401			93_140_ha_neu.jpg	0	328	AOI_55	112	878
1529	51096	906	426			93_140_ha_neu.jpg	0	328	AOI_55	112	878
1530	51129	918	421			93_140_ha_neu.jpg	0	328	AOI_55	112	878
1531	51163	948	437			93_140_ha_neu.jpg	0	328	AOI_55	112	878
1532	51196	908	415			93_140_ha_neu.jpg	0	328	AOI_55	112	878
1533	51234	917	417			93_140_ha_neu.jpg	0	328	AOI_55	112	878
1534	51263	921	429			93_140_ha_neu.jpg	0	328	AOI_55	112	878
1535	51293	911	430			93_140_ha_neu.jpg	0	328	AOI_55	112	878
1536	51325	908	432			93_140_ha_neu.jpg	0	328	AOI_55	112	878
1537	51358	951	432			93_140_ha_neu.jpg	0	328	AOI_55	112	878
1538	51390	926	443			93_140_ha_neu.jpg	0	328	AOI_55	112	878
1539	51426	933	443			93_140_ha_neu.jpg	0	328	AOI_55	112	878
1540	51456	916	445			93_140_ha_neu.jpg	0	328	AOI_55	112	878
1541	51485	931	446			93_140_ha_neu.jpg	0	328	AOI_55	112	878
1542	51516	938	440			93_140_ha_neu.jpg	0	328	AOI_55	112	878
1543	51548	925	453			93_140_ha_neu.jpg	0	328	AOI_55	112	878
1544	51579	926	441			93_140_ha_neu.jpg	0	328	AOI_55	112	878
1545	51611	940	440			93_140_ha_neu.jpg	0	328	AOI_55	112	878
1546	51645	932	449			93_140_ha_neu.jpg	0	328	AOI_55	112	878
1547	51677	935	439			93_140_ha_neu.jpg	0	328	AOI_55	112	878
1548	51709	928	440			93_140_ha_neu.jpg	0	328	AOI_55	112	878
1549	51742	931	457			93_140_ha_neu.jpg	0	328	AOI_55	112	878
1550	51774	925	453			93_140_ha_neu.jpg	0	328	AOI_55	112	878
1551	51811	932	437			93_140_ha_neu.jpg	0	328	AOI_55	112	878
1552	51840	876	453			93_140_ha_neu.jpg	0	327	AOI_56	113	493
1553	51868	556	430			93_140_ha_neu.jpg	0	327	AOI_56	113	493
1554	51900	554	424			93_140_ha_neu.jpg	0	327	AOI_56	113	493
1555	51933	547	424			93_140_ha_neu.jpg	0	327	AOI_56	113	493
1556	51965	542	416			93_140_ha_neu.jpg	0	327	AOI_56	113	493
1557	51998	552	421			93_140_ha_neu.jpg	0	327	AOI_56	113	493
1558	52032	546	411			93_140_ha_neu.jpg	0	327	AOI_56	113	493
1559	52066	567	422			93_140_ha_neu.jpg	0	327	AOI_56	113	493
1560	52099	574	433			93_140_ha_neu.jpg	0	327	AOI_56	113	493
1561	52133	554	427			93_140_ha_neu.jpg	0	327	AOI_56	113	493
1562	52167	555	423			93_140_ha_neu.jpg	0	327	AOI_56	113	493
1563	52200	551	417			93_140_ha_neu.jpg	0	327	AOI_56	113	493
1564	52233	548	419			93_140_ha_neu.jpg	0	327	AOI_56	113	493
1565	52266	559	422			93_140_ha_neu.jpg	0	327	AOI_56	113	493
1566	52300	567	417			93_140_ha_neu.jpg	0	327	AOI_56	113	493
1567	52333	563	424			93_140_ha_neu.jpg	0	327	AOI_56	114	205
1568	52366	495	473			93_140_ha_neu.jpg	0	327	AOI_56	114	205
1569	52401	493	478			93_140_ha_neu.jpg	0	327	AOI_56	114	205
1570	52434	489	472			93_140_ha_neu.jpg	0	327	AOI_56	114	205
1571	52469	494	467			93_140_ha_neu.jpg	0	327	AOI_56	114	205
1572	52502	500	473			93_140_ha_neu.jpg	0	327	AOI_56	114	205
1573	52538	502	469			93_140_ha_neu.jpg	0	0	Content	115	210
1574	52572	503	473			93_140_ha_neu.jpg	0	0	Content	115	210
1575	52607	527	506			93_140_ha_neu.jpg	0	0	Content	115	210
1576	52641	479	900			93_140_ha_neu.jpg	0	0	Content	115	210
1577	52676	0	0			93_140_ha_neu.jpg	0	0	Content	115	210
1578	52711	404	940			93_140_ha_neu.jpg	0	0	Content	115	210
1579	52748	0	0			93_140_ha_neu.jpg	0	327	AOI_56
1580	52789	0	0			93_140_ha_neu.jpg	0	327	AOI_56
1581	52830	0	0			93_140_ha_neu.jpg	0	327	AOI_56
1582	52881	0	0			93_140_ha_neu.jpg	0	327	AOI_56
1583	52936	0	0			93_140_ha_neu.jpg	0	327	AOI_56
1584	52974	87	871			93_140_ha_neu.jpg	0	327	AOI_56	116	174
1585	53013	501	445			93_140_ha_neu.jpg	0	327	AOI_56	116	174
1586	53039	0	0			93_140_ha_neu.jpg	0	327	AOI_56	116	174
1587	53078	471	383			93_140_ha_neu.jpg	0	327	AOI_56	116	174
1588	53104	471	383			93_140_ha_neu.jpg	0	327	AOI_56	116	174
1589	53149	530	405			93_140_ha_neu.jpg	0	328	AOI_55	117	548
1590	53193	550	442			93_140_ha_neu.jpg	0	328	AOI_55	117	548
	53224			ImageEnd	16
1591	53234	549	437			No media	0	0	Content	117	548
1592	53264	875	465			No media	0	0	Content	117	548
	53264			ImageStart	8
1593	53299	846	367			Fix.jpg	0	0	Content	117	548
1594	53339	851	388			Fix.jpg	0	0	Content	117	548
1595	53382	823	383			Fix.jpg	0	0	Content	117	548
1596	53420	806	379			Fix.jpg	0	0	Content	117	548
1597	53458	806	379			Fix.jpg	0	0	Content	117	548
1598	53490	829	401			Fix.jpg	0	0	Content	117	548
1599	53524	833	447			Fix.jpg	0	0	Content	117	548
1600	53564	818	361			Fix.jpg	0	0	Content	117	548
1601	53600	843	412			Fix.jpg	0	0	Content	117	548
1602	53634	849	404			Fix.jpg	0	0	Content	117	548
1603	53666	848	401			Fix.jpg	0	0	Content	117	548
1604	53697	737	405			Fix.jpg	0	0	Content	118	1935
1605	53743	672	394			Fix.jpg	0	0	Content	118	1935
	53770			ImageEnd	16
1606	53777	641	373			No media	0	0	Content	118	1935
1607	53812	0	0			No media	0	0	Content	118	1935
1608	53847	663	345			No media	0	0	Content	118	1935
1609	53882	674	395			No media	0	0	Content	118	1935
1610	53923	664	322			No media	0	0	Content	118	1935
1611	53955	693	356			No media	0	0	Content	118	1935
1612	53997	693	339			No media	0	0	Content	118	1935
1613	54037	695	366			No media	0	0	Content	118	1935
1614	54077	668	389			No media	0	0	Content	118	1935
1615	54112	672	375			No media	0	0	Content	118	1935
1616	54144	683	353			No media	0	0	Content	118	1935
1617	54180	681	376			No media	0	0	Content	118	1935
1618	54216	692	356			No media	0	0	Content	118	1935
1619	54253	706	373			No media	0	0	Content	118	1935
1620	54289	659	382			No media	0	0	Content	118	1935
1621	54330	678	390			No media	0	0	Content	118	1935
1622	54368	678	390			No media	0	0	Content	118	1935
1623	54399	642	364			No media	0	0	Content	118	1935
1624	54432	656	331			No media	0	0	Content	118	1935
1625	54472	659	361			No media	0	0	Content	118	1935
1626	54512	701	350			No media	0	0	Content	118	1935
1627	54547	701	350			No media	0	0	Content	118	1935
1628	54582	648	361			No media	0	0	Content	118	1935
1629	54617	659	371			No media	0	0	Content	118	1935
1630	54656	632	376			No media	0	0	Content	118	1935
1631	54699	632	386			No media	0	0	Content	118	1935
1632	54740	681	390			No media	0	0	Content	118	1935
1633	54778	652	381			No media	0	0	Content	118	1935
1634	54811	652	381			No media	0	0	Content	118	1935
1635	54844	669	353			No media	0	0	Content	118	1935
1636	54878	650	358			No media	0	0	Content	118	1935
1637	54912	678	360			No media	0	0	Content	118	1935
1638	54949	666	363			No media	0	0	Content	118	1935
1639	54989	640	337			No media	0	0	Content	118	1935
1640	55025	674	331			No media	0	0	Content	118	1935
1641	55067	647	324			No media	0	0	Content	118	1935
1642	55103	654	373			No media	0	0	Content	118	1935
1643	55139	663	336			No media	0	0	Content	118	1935
1644	55175	652	370			No media	0	0	Content	118	1935
1645	55213	639	342			No media	0	0	Content	118	1935
1646	55254	629	322			No media	0	0	Content	118	1935
1647	55295	637	336			No media	0	0	Content	118	1935
1648	55338	634	338			No media	0	0	Content	118	1935
1649	55377	617	369			No media	0	0	Content	118	1935
1650	55414	648	379			No media	0	0	Content	118	1935
1651	55453	648	379			No media	0	0	Content	118	1935
1652	55484	624	369			No media	0	0	Content	118	1935
1653	55517	0	0			No media	0	0	Content	118	1935
1654	55554	658	371			No media	0	0	Content	118	1935
1655	55599	658	371			No media	0	0	Content	118	1935
1656	55632	607	378			No media	0	0	Content	119	300
1657	55660	612	383			No media	0	0	Content	119	300
1658	55700	596	338			No media	0	0	Content	119	300
1659	55736	618	383			No media	0	0	Content	119	300
1660	55772	615	316			No media	0	0	Content	119	300
1661	55809	615	339			No media	0	0	Content	119	300
1662	55853	602	398			No media	0	0	Content	119	300
1663	55887	587	329			No media	0	0	Content	119	300
1664	55931	642	361			No media	0	0	Content	120	663
1665	55965	687	353			No media	0	0	Content	120	663
1666	56000	678	281			No media	0	0	Content	120	663
1667	56038	670	343			No media	0	0	Content	120	663
1668	56084	681	381			No media	0	0	Content	120	663
1669	56116	688	384			No media	0	0	Content	120	663
1670	56162	707	393			No media	0	0	Content	120	663
1671	56192	686	354			No media	0	0	Content	120	663
	56212			ImageStart	8
1672	56227	675	341			76_115_fe_an.jpg	0	290	AOI_49	120	663
1673	56268	683	365			76_115_fe_an.jpg	0	290	AOI_49	120	663
1674	56309	743	358			76_115_fe_an.jpg	0	290	AOI_49	120	663
1675	56348	688	343			76_115_fe_an.jpg	0	290	AOI_49	120	663
1676	56386	690	362			76_115_fe_an.jpg	0	290	AOI_49	120	663
1677	56424	684	343			76_115_fe_an.jpg	0	290	AOI_49	120	663
1678	56467	698	335			76_115_fe_an.jpg	0	290	AOI_49	120	663
1679	56505	674	305			76_115_fe_an.jpg	0	290	AOI_49	120	663
1680	56548	724	335			76_115_fe_an.jpg	0	290	AOI_49	120	663
1681	56595	801	371			76_115_fe_an.jpg	0	290	AOI_49	121	293
1682	56630	805	398			76_115_fe_an.jpg	0	290	AOI_49	121	293
1683	56662	846	385			76_115_fe_an.jpg	0	290	AOI_49	121	293
1684	56697	852	399			76_115_fe_an.jpg	0	290	AOI_49	121	293
1685	56738	880	374			76_115_fe_an.jpg	0	290	AOI_49	121	293
1686	56789	877	386			76_115_fe_an.jpg	0	290	AOI_49	121	293
1687	56817	885	393			76_115_fe_an.jpg	0	290	AOI_49	121	293
1688	56849	892	379			76_115_fe_an.jpg	0	290	AOI_49	121	293
1689	56888	909	406			76_115_fe_an.jpg	0	290	AOI_49	122	254
1690	56925	903	429			76_115_fe_an.jpg	0	290	AOI_49	122	254
1691	56960	886	426			76_115_fe_an.jpg	0	290	AOI_49	122	254
1692	56997	842	435			76_115_fe_an.jpg	0	290	AOI_49	122	254
1693	57035	866	436			76_115_fe_an.jpg	0	290	AOI_49	122	254
1694	57073	911	430			76_115_fe_an.jpg	0	290	AOI_49	122	254
1695	57113	911	430			76_115_fe_an.jpg	0	290	AOI_49	122	254
1696	57142	521	450			76_115_fe_an.jpg	0	289	AOI_50	123	253
1697	57175	530	448			76_115_fe_an.jpg	0	289	AOI_50	123	253
1698	57208	474	348			76_115_fe_an.jpg	0	289	AOI_50	123	253
1699	57245	514	330			76_115_fe_an.jpg	0	289	AOI_50	123	253
1700	57289	447	394			76_115_fe_an.jpg	0	289	AOI_50	123	253
1701	57332	447	394			76_115_fe_an.jpg	0	289	AOI_50	123	253
1702	57361	386	330			76_115_fe_an.jpg	0	289	AOI_50	123	253
1703	57395	504	380			76_115_fe_an.jpg	0	289	AOI_50	124	557
1704	57435	512	390			76_115_fe_an.jpg	0	289	AOI_50	124	557
1705	57482	409	432			76_115_fe_an.jpg	0	289	AOI_50	124	557
1706	57524	464	413			76_115_fe_an.jpg	0	289	AOI_50	124	557
1707	57558	464	413			76_115_fe_an.jpg	0	289	AOI_50	124	557
1708	57588	490	343			76_115_fe_an.jpg	0	289	AOI_50	124	557
1709	57619	425	375			76_115_fe_an.jpg	0	289	AOI_50	124	557
1710	57662	443	439			76_115_fe_an.jpg	0	289	AOI_50	124	557
1711	57693	449	435			76_115_fe_an.jpg	0	289	AOI_50	124	557
1712	57728	431	390			76_115_fe_an.jpg	0	289	AOI_50	124	557
1713	57763	434	435			76_115_fe_an.jpg	0	289	AOI_50	124	557
1714	57799	434	379			76_115_fe_an.jpg	0	289	AOI_50	124	557
1715	57835	462	372			76_115_fe_an.jpg	0	289	AOI_50	124	557
1716	57870	464	406			76_115_fe_an.jpg	0	289	AOI_50	124	557
1717	57912	449	422			76_115_fe_an.jpg	0	289	AOI_50	124	557
1718	57953	449	422			76_115_fe_an.jpg	0	289	AOI_50	125	228
1719	57983	460	424			76_115_fe_an.jpg	0	289	AOI_50	125	228
1720	58015	676	429			76_115_fe_an.jpg	0	289	AOI_50	125	228
1721	58049	740	420			76_115_fe_an.jpg	0	289	AOI_50	125	228
1722	58091	735	443			76_115_fe_an.jpg	0	289	AOI_50	125	228
1723	58127	0	0			76_115_fe_an.jpg	0	289	AOI_50	125	228
1724	58181	445	413			76_115_fe_an.jpg	0	289	AOI_50	126	838
1725	58289	429	422			76_115_fe_an.jpg	0	289	AOI_50	126	838
1726	58347	444	392			76_115_fe_an.jpg	0	289	AOI_50	126	838
1727	58516	443	355			76_115_fe_an.jpg	0	289	AOI_50	126	838
1728	58686	443	355			76_115_fe_an.jpg	0	289	AOI_50	126	838
1729	58741	469	353			76_115_fe_an.jpg	0	289	AOI_50	126	838
1730	58772	469	353			76_115_fe_an.jpg	0	289	AOI_50	126	838
1731	58798	405	335			76_115_fe_an.jpg	0	289	AOI_50	126	838
1732	58831	433	379			76_115_fe_an.jpg	0	289	AOI_50	126	838
1733	58870	391	320			76_115_fe_an.jpg	0	289	AOI_50	126	838
1734	58901	626	414			76_115_fe_an.jpg	0	289	AOI_50	126	838
1735	58936	446	374			76_115_fe_an.jpg	0	289	AOI_50	126	838
1736	58979	384	373			76_115_fe_an.jpg	0	289	AOI_50	126	838
1737	59019	517	402			76_115_fe_an.jpg	0	289	AOI_50	127	209
1738	59055	523	351			76_115_fe_an.jpg	0	289	AOI_50	127	209
1739	59088	556	340			76_115_fe_an.jpg	0	289	AOI_50	127	209
1740	59123	529	364			76_115_fe_an.jpg	0	289	AOI_50	127	209
1741	59160	591	345			76_115_fe_an.jpg	0	289	AOI_50	127	209
1742	59197	591	345			76_115_fe_an.jpg	0	289	AOI_50	127	209
	59207			ImageEnd	16
1743	59228	462	363			No media	0	0	Content	128	338
	59232			ImageStart	8
1744	59259	456	343			Fix.jpg	0	0	Content	128	338
1745	59295	471	364			Fix.jpg	0	0	Content	128	338
1746	59333	475	362			Fix.jpg	0	0	Content	128	338
1747	59374	492	353			Fix.jpg	0	0	Content	128	338
1748	59419	489	366			Fix.jpg	0	0	Content	128	338
1749	59464	478	352			Fix.jpg	0	0	Content	128	338
1750	59491	471	361			Fix.jpg	0	0	Content	128	338
1751	59527	493	349			Fix.jpg	0	0	Content	128	338
1752	59566	522	361			Fix.jpg	0	0	Content	129	574
1753	59608	629	362			Fix.jpg	0	0	Content	129	574
1754	59655	641	364			Fix.jpg	0	0	Content	129	574
1755	59682	641	364			Fix.jpg	0	0	Content	129	574
1756	59714	660	346			Fix.jpg	0	0	Content	129	574
	59743			ImageEnd	16
1757	59749	640	334			No media	0	0	Content	129	574
1758	59783	619	325			No media	0	0	Content	129	574
1759	59818	605	326			No media	0	0	Content	129	574
1760	59864	660	346			No media	0	0	Content	129	574
1761	59896	609	348			No media	0	0	Content	129	574
1762	59930	616	335			No media	0	0	Content	129	574
1763	59967	0	0			No media	0	0	Content	129	574
1764	60004	634	338			No media	0	0	Content	129	574
1765	60040	634	338			No media	0	0	Content	129	574
1766	60074	629	328			No media	0	0	Content	129	574
1767	60105	602	317			No media	0	0	Content	129	574
1768	60140	640	317			No media	0	0	Content	130	273
1769	60177	556	316			No media	0	0	Content	130	273
1770	60215	612	305			No media	0	0	Content	130	273
1771	60255	510	252			No media	0	0	Content	130	273
1772	60290	516	176			No media	0	0	Content	130	273
1773	60325	596	294			No media	0	0	Content	130	273
1774	60367	643	335			No media	0	0	Content	130	273
1775	60413	392	385			No media	0	0	Content	131	412
1776	60452	387	432			No media	0	0	Content	131	412
1777	60493	392	399			No media	0	0	Content	131	412
1778	60525	388	422			No media	0	0	Content	131	412
1779	60561	362	365			No media	0	0	Content	131	412
1780	60600	359	430			No media	0	0	Content	131	412
1781	60639	328	393			No media	0	0	Content	131	412
1782	60683	362	388			No media	0	0	Content	131	412
1783	60713	357	405			No media	0	0	Content	131	412
1784	60750	381	424			No media	0	0	Content	131	412
1785	60786	-262	332			No media	0	0	Content	131	412
1786	60826	0	0			No media	0	0	Content
1787	60864	0	0			No media	0	0	Content
1788	60912	0	0			No media	0	0	Content
1789	60954	0	0			No media	0	0	Content
1790	60997	0	0			No media	0	0	Content
1791	61046	0	0			No media	0	0	Content
1792	61098	0	0			No media	0	0	Content
1793	61146	0	0			No media	0	0	Content
1794	61193	0	0			No media	0	0	Content
1795	61244	0	0			No media	0	0	Content
1796	61281	0	0			No media	0	0	Content
1797	61354	0	0			No media	0	0	Content
1798	61401	0	0			No media	0	0	Content
1799	61441	736	384			No media	0	0	Content	132	487
1800	61478	730	370			No media	0	0	Content	132	487
1801	61521	727	362			No media	0	0	Content	132	487
1802	61548	727	362			No media	0	0	Content	132	487
1803	61579	712	371			No media	0	0	Content	132	487
1804	61614	708	307			No media	0	0	Content	132	487
1805	61654	731	363			No media	0	0	Content	132	487
1806	61693	731	363			No media	0	0	Content	132	487
1807	61720	742	350			No media	0	0	Content	132	487
1808	61752	756	326			No media	0	0	Content	132	487
1809	61784	753	330			No media	0	0	Content	132	487
1810	61819	764	325			No media	0	0	Content	132	487
1811	61853	739	345			No media	0	0	Content	132	487
1812	61892	692	314			No media	0	0	Content	132	487
1813	61928	667	332			No media	0	0	Content	133	732
1814	61968	580	250			No media	0	0	Content	133	732
1815	62009	556	275			No media	0	0	Content	133	732
1816	62048	631	323			No media	0	0	Content	133	732
1817	62088	561	271			No media	0	0	Content	133	732
1818	62130	610	329			No media	0	0	Content	133	732
1819	62168	610	320			No media	0	0	Content	133	732
1820	62208	615	317			No media	0	0	Content	133	732
1821	62244	538	291			No media	0	0	Content	133	732
1822	62281	529	278			No media	0	0	Content	133	732
	62314			ImageStart	8
1823	62330	542	300			58_098_neu_an.jpg	0	249	AOI_43	133	732
1824	62369	557	314			58_098_neu_an.jpg	0	249	AOI_43	133	732
1825	62402	610	323			58_098_neu_an.jpg	0	249	AOI_43	133	732
1826	62439	607	310			58_098_neu_an.jpg	0	249	AOI_43	133	732
1827	62478	621	306			58_098_neu_an.jpg	0	249	AOI_43	133	732
1828	62513	580	300			58_098_neu_an.jpg	0	249	AOI_43	133	732
1829	62547	567	296			58_098_neu_an.jpg	0	249	AOI_43	133	732
1830	62589	592	323			58_098_neu_an.jpg	0	249	AOI_43	133	732
1831	62623	649	350			58_098_neu_an.jpg	0	249	AOI_43	133	732
1832	62660	756	389			58_098_neu_an.jpg	0	250	AOI_41	134	353
1833	62697	748	392			58_098_neu_an.jpg	0	250	AOI_41	134	353
1834	62737	847	421			58_098_neu_an.jpg	0	250	AOI_41	134	353
1835	62773	826	418			58_098_neu_an.jpg	0	250	AOI_41	134	353
1836	62806	841	431			58_098_neu_an.jpg	0	250	AOI_41	134	353
1837	62838	834	416			58_098_neu_an.jpg	0	250	AOI_41	134	353
1838	62876	849	420			58_098_neu_an.jpg	0	250	AOI_41	134	353
1839	62909	821	443			58_098_neu_an.jpg	0	250	AOI_41	134	353
1840	62944	864	451			58_098_neu_an.jpg	0	250	AOI_41	134	353
1841	62980	868	451			58_098_neu_an.jpg	0	250	AOI_41	134	353
1842	63013	859	460			58_098_neu_an.jpg	0	250	AOI_41	135	207
1843	63046	887	446			58_098_neu_an.jpg	0	250	AOI_41	135	207
1844	63082	874	501			58_098_neu_an.jpg	0	250	AOI_41	135	207
1845	63118	894	473			58_098_neu_an.jpg	0	250	AOI_41	135	207
1846	63153	889	474			58_098_neu_an.jpg	0	250	AOI_41	135	207
1847	63187	913	500			58_098_neu_an.jpg	0	250	AOI_41	135	207
1848	63220	521	404			58_098_neu_an.jpg	0	249	AOI_43	136	753
1849	63256	460	390			58_098_neu_an.jpg	0	249	AOI_43	136	753
1850	63291	465	391			58_098_neu_an.jpg	0	249	AOI_43	136	753
1851	63323	462	368			58_098_neu_an.jpg	0	249	AOI_43	136	753
1852	63362	454	395			58_098_neu_an.jpg	0	249	AOI_43	136	753
1853	63392	452	395			58_098_neu_an.jpg	0	249	AOI_43	136	753
1854	63425	451	386			58_098_neu_an.jpg	0	249	AOI_43	136	753
1855	63460	443	365			58_098_neu_an.jpg	0	249	AOI_43	136	753
1856	63493	381	370			58_098_neu_an.jpg	0	249	AOI_43	136	753
1857	63526	432	377			58_098_neu_an.jpg	0	249	AOI_43	136	753
1858	63564	470	360			58_098_neu_an.jpg	0	249	AOI_43	136	753
1859	63592	482	382			58_098_neu_an.jpg	0	249	AOI_43	136	753
1860	63623	439	379			58_098_neu_an.jpg	0	249	AOI_43	136	753
1861	63661	460	375			58_098_neu_an.jpg	0	249	AOI_43	136	753
1862	63694	462	373			58_098_neu_an.jpg	0	249	AOI_43	136	753
1863	63724	443	339			58_098_neu_an.jpg	0	249	AOI_43	136	753
1864	63759	452	350			58_098_neu_an.jpg	0	249	AOI_43	136	753
1865	63794	455	354			58_098_neu_an.jpg	0	249	AOI_43	136	753
1866	63829	439	361			58_098_neu_an.jpg	0	249	AOI_43	136	753
1867	63863	409	332			58_098_neu_an.jpg	0	249	AOI_43	136	753
1868	63898	420	349			58_098_neu_an.jpg	0	249	AOI_43	136	753
1869	63937	438	344			58_098_neu_an.jpg	0	249	AOI_43	136	753
1870	63973	591	363			58_098_neu_an.jpg	0	249	AOI_43	137	328
1871	64010	561	385			58_098_neu_an.jpg	0	249	AOI_43	137	328
1872	64046	574	306			58_098_neu_an.jpg	0	249	AOI_43	137	328
1873	64081	578	338			58_098_neu_an.jpg	0	249	AOI_43	137	328
1874	64119	641	354			58_098_neu_an.jpg	0	249	AOI_43	137	328
1875	64159	642	357			58_098_neu_an.jpg	0	249	AOI_43	137	328
1876	64196	626	380			58_098_neu_an.jpg	0	249	AOI_43	137	328
1877	64229	595	360			58_098_neu_an.jpg	0	249	AOI_43	137	328
1878	64264	575	322			58_098_neu_an.jpg	0	249	AOI_43	137	328
1879	64302	656	360			58_098_neu_an.jpg	0	250	AOI_41	138	463
1880	64339	695	377			58_098_neu_an.jpg	0	250	AOI_41	138	463
1881	64380	706	378			58_098_neu_an.jpg	0	250	AOI_41	138	463
1882	64414	694	350			58_098_neu_an.jpg	0	250	AOI_41	138	463
1883	64443	700	346			58_098_neu_an.jpg	0	250	AOI_41	138	463
1884	64479	718	369			58_098_neu_an.jpg	0	250	AOI_41	138	463
1885	64513	650	325			58_098_neu_an.jpg	0	250	AOI_41	138	463
1886	64549	695	367			58_098_neu_an.jpg	0	250	AOI_41	138	463
1887	64590	690	370			58_098_neu_an.jpg	0	250	AOI_41	138	463
1888	64626	687	384			58_098_neu_an.jpg	0	250	AOI_41	138	463
1889	64655	681	345			58_098_neu_an.jpg	0	250	AOI_41	138	463
1890	64689	695	354			58_098_neu_an.jpg	0	250	AOI_41	138	463
1891	64727	695	398			58_098_neu_an.jpg	0	250	AOI_41	138	463
1892	64765	791	416			58_098_neu_an.jpg	0	250	AOI_41	139	518
1893	64806	814	388			58_098_neu_an.jpg	0	250	AOI_41	139	518
1894	64840	824	416			58_098_neu_an.jpg	0	250	AOI_41	139	518
1895	64872	892	382			58_098_neu_an.jpg	0	250	AOI_41	139	518
1896	64907	843	422			58_098_neu_an.jpg	0	250	AOI_41	139	518
1897	64943	868	384			58_098_neu_an.jpg	0	250	AOI_41	139	518
1898	64976	863	391			58_098_neu_an.jpg	0	250	AOI_41	139	518
1899	65009	879	390			58_098_neu_an.jpg	0	250	AOI_41	139	518
1900	65041	854	400			58_098_neu_an.jpg	0	250	AOI_41	139	518
1901	65074	873	393			58_098_neu_an.jpg	0	250	AOI_41	139	518
1902	65107	891	399			58_098_neu_an.jpg	0	250	AOI_41	139	518
1903	65144	855	426			58_098_neu_an.jpg	0	250	AOI_41	139	518
1904	65179	856	411			58_098_neu_an.jpg	0	250	AOI_41	139	518
	65198			ImageEnd	16
1905	65214	861	401			No media	0	0	Content	139	518
	65229			ImageStart	8
1906	65249	855	385			Fix.jpg	0	0	Content	139	518
1907	65284	890	444			Fix.jpg	0	0	Content	140	248
1908	65322	890	501			Fix.jpg	0	0	Content	140	248
1909	65359	901	520			Fix.jpg	0	0	Content	140	248
1910	65394	872	492			Fix.jpg	0	0	Content	140	248
1911	65429	882	518			Fix.jpg	0	0	Content	140	248
1912	65462	882	498			Fix.jpg	0	0	Content	140	248
1913	65497	876	479			Fix.jpg	0	0	Content	140	248
1914	65532	694	342			Fix.jpg	0	0	Content	141	927
1915	65567	709	319			Fix.jpg	0	0	Content	141	927
1916	65601	674	336			Fix.jpg	0	0	Content	141	927
1917	65638	663	332			Fix.jpg	0	0	Content	141	927
1918	65673	667	321			Fix.jpg	0	0	Content	141	927
1919	65708	650	313			Fix.jpg	0	0	Content	141	927
	65715			ImageEnd	16
1920	65743	655	335			No media	0	0	Content	141	927
	65760			ImageStart	8
1921	65781	627	360			99_144_an_neu.jpg	0	339	AOI_5	141	927
1922	65817	629	271			99_144_an_neu.jpg	0	339	AOI_5	141	927
1923	65856	636	318			99_144_an_neu.jpg	0	339	AOI_5	141	927
1924	65891	649	350			99_144_an_neu.jpg	0	339	AOI_5	141	927
1925	65923	625	313			99_144_an_neu.jpg	0	339	AOI_5	141	927
[truncated: 20,261 more rows]
