# Supplementary material for: Attentional Bias to Facial Expressions of Different Emotions – A Cross-Cultural Comparison of ≠Akhoe Hai||om and German Children and Adolescents
Source: Front Psychol. 2020 Apr 28;11:795. doi: 10.3389/fpsyg.2020.00795 (PMC7199105; doi:10.3389/fpsyg.2020.00795)
Supplement: Supplementary file 1 [file Data_Sheet_1.ZIP › Raw data_Germany and Namibia/Raw data Namibia/VP_24-test.tsv]

Data properties:
Recording date: 11.02.2013
Recording time: 13:28:42:689 (corresponds to time 0)
Study: NegBias_1
Subject: VP_24
Recording: VP_24
Screen resolution: 1366 x 768
Coordinate unit: Pixels
Filter settings:
Eye: Average
Validity: Normal
Fixation filter: Tobii fixation filter
Velocity threshold: 35
Distance threshold: 35
Number	Timestamp	GazePointX	GazePointY	Event	EventKey	StimuliName	StimuliID	AoiIds	AoiNames	FixationIndex	FixationDuration
0	9	257	305			No media	0	0	Content	4	103
1	41	283	296			No media	0	0	Content	4	103
2	72	306	302			No media	0	0	Content	4	103
3	103	342	261			No media	0	0	Content	5	182
4	134	383	354			No media	0	0	Content	5	182
5	163	384	375			No media	0	0	Content	5	182
6	196	365	358			No media	0	0	Content	5	182
	212			ImageStart	8
7	229	360	354			Fix.jpg	0	0	Content	5	182
8	259	345	350			Fix.jpg	0	0	Content	5	182
9	285	344	354			Fix.jpg	0	0	Content	6	192
10	315	283	349			Fix.jpg	0	0	Content	6	192
11	349	314	351			Fix.jpg	0	0	Content	6	192
12	382	311	344			Fix.jpg	0	0	Content	6	192
13	413	335	342			Fix.jpg	0	0	Content	6	192
14	445	312	368			Fix.jpg	0	0	Content	6	192
15	476	451	357			Fix.jpg	0	0	Content	7	632
16	507	511	327			Fix.jpg	0	0	Content	7	632
17	538	587	344			Fix.jpg	0	0	Content	7	632
18	570	558	355			Fix.jpg	0	0	Content	7	632
19	602	561	352			Fix.jpg	0	0	Content	7	632
20	632	571	371			Fix.jpg	0	0	Content	7	632
21	662	670	387			Fix.jpg	0	0	Content	7	632
22	691	670	374			Fix.jpg	0	0	Content	7	632
	701			ImageEnd	16
23	720	670	392			No media	0	0	Content	7	632
	745			ImageStart	8
24	750	646	379			122_162_an_ha.jpg	0	58	AOI_13	7	632
25	779	654	382			122_162_an_ha.jpg	0	58	AOI_13	7	632
26	812	658	373			122_162_an_ha.jpg	0	58	AOI_13	7	632
27	838	650	399			122_162_an_ha.jpg	0	58	AOI_13	7	632
28	866	609	371			122_162_an_ha.jpg	0	58	AOI_13	7	632
29	895	605	377			122_162_an_ha.jpg	0	58	AOI_13	7	632
30	928	645	389			122_162_an_ha.jpg	0	58	AOI_13	7	632
31	960	634	403			122_162_an_ha.jpg	0	58	AOI_13	7	632
32	992	643	401			122_162_an_ha.jpg	0	58	AOI_13	7	632
33	1021	652	393			122_162_an_ha.jpg	0	58	AOI_13	7	632
34	1048	669	414			122_162_an_ha.jpg	0	58	AOI_13	7	632
35	1079	681	379			122_162_an_ha.jpg	0	58	AOI_13	7	632
36	1108	573	393			122_162_an_ha.jpg	0	58	AOI_13	8	204
37	1138	491	402			122_162_an_ha.jpg	0	58	AOI_13	8	204
38	1167	464	391			122_162_an_ha.jpg	0	58	AOI_13	8	204
39	1196	494	377			122_162_an_ha.jpg	0	58	AOI_13	8	204
40	1225	474	380			122_162_an_ha.jpg	0	58	AOI_13	8	204
41	1252	482	386			122_162_an_ha.jpg	0	58	AOI_13	8	204
42	1283	464	389			122_162_an_ha.jpg	0	58	AOI_13	8	204
43	1312	496	385			122_162_an_ha.jpg	0	57	AOI_16	9	453
44	1341	798	379			122_162_an_ha.jpg	0	57	AOI_16	9	453
45	1370	838	398			122_162_an_ha.jpg	0	57	AOI_16	9	453
46	1399	833	370			122_162_an_ha.jpg	0	57	AOI_16	9	453
47	1428	846	378			122_162_an_ha.jpg	0	57	AOI_16	9	453
48	1459	845	370			122_162_an_ha.jpg	0	57	AOI_16	9	453
49	1491	822	382			122_162_an_ha.jpg	0	57	AOI_16	9	453
50	1521	844	383			122_162_an_ha.jpg	0	57	AOI_16	9	453
51	1551	858	393			122_162_an_ha.jpg	0	57	AOI_16	9	453
52	1581	846	390			122_162_an_ha.jpg	0	57	AOI_16	9	453
53	1611	851	396			122_162_an_ha.jpg	0	57	AOI_16	9	453
54	1642	875	330			122_162_an_ha.jpg	0	57	AOI_16	9	453
55	1673	865	336			122_162_an_ha.jpg	0	57	AOI_16	9	453
56	1704	870	351			122_162_an_ha.jpg	0	57	AOI_16	9	453
57	1734	863	359			122_162_an_ha.jpg	0	57	AOI_16	9	453
58	1765	781	366			122_162_an_ha.jpg	0	58	AOI_13	10	284
59	1795	477	437			122_162_an_ha.jpg	0	58	AOI_13	10	284
60	1826	475	451			122_162_an_ha.jpg	0	58	AOI_13	10	284
61	1855	476	419			122_162_an_ha.jpg	0	58	AOI_13	10	284
62	1891	482	414			122_162_an_ha.jpg	0	58	AOI_13	10	284
63	1922	444	446			122_162_an_ha.jpg	0	58	AOI_13	10	284
64	1952	483	447			122_162_an_ha.jpg	0	58	AOI_13	10	284
65	1989	463	437			122_162_an_ha.jpg	0	58	AOI_13	10	284
66	2020	475	419			122_162_an_ha.jpg	0	58	AOI_13	10	284
67	2049	470	497			122_162_an_ha.jpg	0	58	AOI_13	11	233
68	2078	459	484			122_162_an_ha.jpg	0	58	AOI_13	11	233
69	2108	442	486			122_162_an_ha.jpg	0	58	AOI_13	11	233
70	2137	453	502			122_162_an_ha.jpg	0	58	AOI_13	11	233
71	2166	451	513			122_162_an_ha.jpg	0	58	AOI_13	11	233
72	2195	446	516			122_162_an_ha.jpg	0	58	AOI_13	11	233
73	2224	452	505			122_162_an_ha.jpg	0	58	AOI_13	11	233
74	2253	441	499			122_162_an_ha.jpg	0	58	AOI_13	11	233
75	2282	437	470			122_162_an_ha.jpg	0	58	AOI_13	12	208
76	2311	443	399			122_162_an_ha.jpg	0	58	AOI_13	12	208
77	2340	458	376			122_162_an_ha.jpg	0	58	AOI_13	12	208
78	2369	454	395			122_162_an_ha.jpg	0	58	AOI_13	12	208
79	2401	456	402			122_162_an_ha.jpg	0	58	AOI_13	12	208
80	2432	457	396			122_162_an_ha.jpg	0	58	AOI_13	12	208
81	2462	477	397			122_162_an_ha.jpg	0	58	AOI_13	12	208
82	2490	721	389			122_162_an_ha.jpg	0	57	AOI_16	13	215
83	2523	870	403			122_162_an_ha.jpg	0	57	AOI_16	13	215
84	2553	892	418			122_162_an_ha.jpg	0	57	AOI_16	13	215
85	2582	900	422			122_162_an_ha.jpg	0	57	AOI_16	13	215
86	2613	882	405			122_162_an_ha.jpg	0	57	AOI_16	13	215
87	2644	857	418			122_162_an_ha.jpg	0	57	AOI_16	13	215
88	2674	874	406			122_162_an_ha.jpg	0	57	AOI_16	13	215
89	2705	842	385			122_162_an_ha.jpg	0	57	AOI_16	14	367
90	2737	872	372			122_162_an_ha.jpg	0	57	AOI_16	14	367
91	2765	858	351			122_162_an_ha.jpg	0	57	AOI_16	14	367
92	2795	842	349			122_162_an_ha.jpg	0	57	AOI_16	14	367
93	2826	840	356			122_162_an_ha.jpg	0	57	AOI_16	14	367
94	2903	855	343			122_162_an_ha.jpg	0	57	AOI_16	14	367
95	2945	874	343			122_162_an_ha.jpg	0	57	AOI_16	14	367
96	3072	887	428			122_162_an_ha.jpg	0	57	AOI_16	15	482
97	3128	877	427			122_162_an_ha.jpg	0	57	AOI_16	15	482
98	3164	910	439			122_162_an_ha.jpg	0	57	AOI_16	15	482
99	3212	910	424			122_162_an_ha.jpg	0	57	AOI_16	15	482
100	3244	923	433			122_162_an_ha.jpg	0	57	AOI_16	15	482
101	3275	893	448			122_162_an_ha.jpg	0	57	AOI_16	15	482
102	3428	923	419			122_162_an_ha.jpg	0	57	AOI_16	15	482
103	3554	854	329			122_162_an_ha.jpg	0	57	AOI_16	16	1219
104	3602	810	355			122_162_an_ha.jpg	0	57	AOI_16	16	1219
105	3629	810	354			122_162_an_ha.jpg	0	57	AOI_16	16	1219
106	3656	834	356			122_162_an_ha.jpg	0	57	AOI_16	16	1219
107	3686	834	349			122_162_an_ha.jpg	0	57	AOI_16	16	1219
108	3718	831	352			122_162_an_ha.jpg	0	57	AOI_16	16	1219
	3730			ImageEnd	16
109	3751	842	349			No media	0	0	Content	16	1219
110	3781	855	352			No media	0	0	Content	16	1219
111	3812	854	345			No media	0	0	Content	16	1219
112	3843	828	348			No media	0	0	Content	16	1219
113	3873	827	357			No media	0	0	Content	16	1219
114	3903	837	350			No media	0	0	Content	16	1219
115	3933	842	363			No media	0	0	Content	16	1219
116	3963	851	358			No media	0	0	Content	16	1219
117	3992	849	342			No media	0	0	Content	16	1219
118	4022	839	364			No media	0	0	Content	16	1219
119	4051	819	365			No media	0	0	Content	16	1219
120	4081	827	354			No media	0	0	Content	16	1219
121	4110	810	366			No media	0	0	Content	16	1219
122	4154	819	348			No media	0	0	Content	16	1219
123	4188	829	361			No media	0	0	Content	16	1219
124	4215	826	369			No media	0	0	Content	16	1219
125	4246	831	351			No media	0	0	Content	16	1219
126	4276	840	366			No media	0	0	Content	16	1219
127	4308	821	353			No media	0	0	Content	16	1219
128	4338	823	361			No media	0	0	Content	16	1219
129	4368	836	372			No media	0	0	Content	16	1219
130	4398	830	359			No media	0	0	Content	16	1219
131	4429	825	371			No media	0	0	Content	16	1219
132	4460	823	343			No media	0	0	Content	16	1219
133	4491	826	363			No media	0	0	Content	16	1219
	4512			ImageStart	8
134	4522	845	361			Fix.jpg	0	0	Content	16	1219
135	4553	839	360			Fix.jpg	0	0	Content	16	1219
136	4584	841	359			Fix.jpg	0	0	Content	16	1219
137	4616	828	369			Fix.jpg	0	0	Content	16	1219
138	4647	825	370			Fix.jpg	0	0	Content	16	1219
139	4678	831	355			Fix.jpg	0	0	Content	16	1219
140	4711	845	369			Fix.jpg	0	0	Content	16	1219
141	4742	828	371			Fix.jpg	0	0	Content	16	1219
142	4773	683	394			Fix.jpg	0	0	Content	17	696
143	4803	681	390			Fix.jpg	0	0	Content	17	696
144	4834	692	387			Fix.jpg	0	0	Content	17	696
145	4866	674	379			Fix.jpg	0	0	Content	17	696
146	4896	682	381			Fix.jpg	0	0	Content	17	696
147	4926	646	413			Fix.jpg	0	0	Content	17	696
148	4957	688	393			Fix.jpg	0	0	Content	17	696
149	4988	691	392			Fix.jpg	0	0	Content	17	696
	5014			ImageEnd	16
150	5018	689	367			No media	0	0	Content	17	696
151	5048	680	383			No media	0	0	Content	17	696
152	5078	701	389			No media	0	0	Content	17	696
	5098			ImageStart	8
153	5107	671	381			79_115_ha_an.jpg	0	295	AOI_52	17	696
154	5139	685	386			79_115_ha_an.jpg	0	295	AOI_52	17	696
155	5169	653	395			79_115_ha_an.jpg	0	295	AOI_52	17	696
156	5199	680	409			79_115_ha_an.jpg	0	295	AOI_52	17	696
157	5229	666	387			79_115_ha_an.jpg	0	295	AOI_52	17	696
158	5259	675	377			79_115_ha_an.jpg	0	295	AOI_52	17	696
159	5288	667	378			79_115_ha_an.jpg	0	295	AOI_52	17	696
160	5318	677	377			79_115_ha_an.jpg	0	295	AOI_52	17	696
161	5348	678	395			79_115_ha_an.jpg	0	295	AOI_52	17	696
162	5379	719	370			79_115_ha_an.jpg	0	295	AOI_52	17	696
163	5408	669	395			79_115_ha_an.jpg	0	295	AOI_52	17	696
164	5439	663	376			79_115_ha_an.jpg	0	295	AOI_52	17	696
165	5469	588	388			79_115_ha_an.jpg	0	295	AOI_52	18	215
166	5501	461	380			79_115_ha_an.jpg	0	295	AOI_52	18	215
167	5531	459	379			79_115_ha_an.jpg	0	295	AOI_52	18	215
168	5561	455	385			79_115_ha_an.jpg	0	295	AOI_52	18	215
169	5590	467	377			79_115_ha_an.jpg	0	295	AOI_52	18	215
170	5622	474	390			79_115_ha_an.jpg	0	295	AOI_52	18	215
171	5651	461	371			79_115_ha_an.jpg	0	295	AOI_52	18	215
172	5684	515	386			79_115_ha_an.jpg	0	296	AOI_49	19	249
173	5715	809	387			79_115_ha_an.jpg	0	296	AOI_49	19	249
174	5746	847	367			79_115_ha_an.jpg	0	296	AOI_49	19	249
175	5776	843	368			79_115_ha_an.jpg	0	296	AOI_49	19	249
176	5807	833	369			79_115_ha_an.jpg	0	296	AOI_49	19	249
177	5838	828	387			79_115_ha_an.jpg	0	296	AOI_49	19	249
178	5870	834	391			79_115_ha_an.jpg	0	296	AOI_49	19	249
179	5901	831	393			79_115_ha_an.jpg	0	296	AOI_49	19	249
180	5933	887	376			79_115_ha_an.jpg	0	296	AOI_49	20	339
181	5964	891	391			79_115_ha_an.jpg	0	296	AOI_49	20	339
182	5995	911	389			79_115_ha_an.jpg	0	296	AOI_49	20	339
183	6025	900	396			79_115_ha_an.jpg	0	296	AOI_49	20	339
184	6056	890	392			79_115_ha_an.jpg	0	296	AOI_49	20	339
185	6087	889	397			79_115_ha_an.jpg	0	296	AOI_49	20	339
186	6118	885	498			79_115_ha_an.jpg	0	296	AOI_49	20	339
187	6149	880	492			79_115_ha_an.jpg	0	296	AOI_49	20	339
188	6180	895	486			79_115_ha_an.jpg	0	296	AOI_49	20	339
189	6211	886	499			79_115_ha_an.jpg	0	296	AOI_49	20	339
190	6242	855	505			79_115_ha_an.jpg	0	296	AOI_49	20	339
191	6272	532	396			79_115_ha_an.jpg	0	295	AOI_52	21	397
192	6303	476	398			79_115_ha_an.jpg	0	295	AOI_52	21	397
193	6333	448	400			79_115_ha_an.jpg	0	295	AOI_52	21	397
194	6363	462	384			79_115_ha_an.jpg	0	295	AOI_52	21	397
195	6396	476	395			79_115_ha_an.jpg	0	295	AOI_52	21	397
196	6430	463	399			79_115_ha_an.jpg	0	295	AOI_52	21	397
197	6456	462	393			79_115_ha_an.jpg	0	295	AOI_52	21	397
198	6486	457	406			79_115_ha_an.jpg	0	295	AOI_52	21	397
199	6523	468	380			79_115_ha_an.jpg	0	295	AOI_52	21	397
200	6552	453	353			79_115_ha_an.jpg	0	295	AOI_52	21	397
201	6581	454	362			79_115_ha_an.jpg	0	295	AOI_52	21	397
202	6610	448	378			79_115_ha_an.jpg	0	295	AOI_52	21	397
203	6639	434	363			79_115_ha_an.jpg	0	295	AOI_52	21	397
204	6669	438	369			79_115_ha_an.jpg	0	295	AOI_52	22	245
205	6698	437	510			79_115_ha_an.jpg	0	295	AOI_52	22	245
206	6727	428	490			79_115_ha_an.jpg	0	295	AOI_52	22	245
207	6757	437	495			79_115_ha_an.jpg	0	295	AOI_52	22	245
208	6787	439	486			79_115_ha_an.jpg	0	295	AOI_52	22	245
209	6817	498	476			79_115_ha_an.jpg	0	295	AOI_52	22	245
210	6847	445	487			79_115_ha_an.jpg	0	295	AOI_52	22	245
211	6884	449	480			79_115_ha_an.jpg	0	295	AOI_52	22	245
212	6914	444	427			79_115_ha_an.jpg	0	295	AOI_52	23	396
213	6939	467	375			79_115_ha_an.jpg	0	295	AOI_52	23	396
214	6968	463	366			79_115_ha_an.jpg	0	295	AOI_52	23	396
215	6997	443	369			79_115_ha_an.jpg	0	295	AOI_52	23	396
216	7033	461	371			79_115_ha_an.jpg	0	295	AOI_52	23	396
217	7062	454	351			79_115_ha_an.jpg	0	295	AOI_52	23	396
218	7092	458	385			79_115_ha_an.jpg	0	295	AOI_52	23	396
219	7122	467	379			79_115_ha_an.jpg	0	295	AOI_52	23	396
220	7153	455	362			79_115_ha_an.jpg	0	295	AOI_52	23	396
221	7183	434	368			79_115_ha_an.jpg	0	295	AOI_52	23	396
222	7213	454	359			79_115_ha_an.jpg	0	295	AOI_52	23	396
223	7244	451	367			79_115_ha_an.jpg	0	295	AOI_52	23	396
224	7273	462	353			79_115_ha_an.jpg	0	295	AOI_52	23	396
225	7310	662	395			79_115_ha_an.jpg	0	296	AOI_49	24	546
226	7338	849	408			79_115_ha_an.jpg	0	296	AOI_49	24	546
227	7367	840	397			79_115_ha_an.jpg	0	296	AOI_49	24	546
228	7396	841	401			79_115_ha_an.jpg	0	296	AOI_49	24	546
229	7425	857	388			79_115_ha_an.jpg	0	296	AOI_49	24	546
230	7454	840	397			79_115_ha_an.jpg	0	296	AOI_49	24	546
231	7483	871	399			79_115_ha_an.jpg	0	296	AOI_49	24	546
232	7516	878	401			79_115_ha_an.jpg	0	296	AOI_49	24	546
233	7547	887	403			79_115_ha_an.jpg	0	296	AOI_49	24	546
234	7577	859	379			79_115_ha_an.jpg	0	296	AOI_49	24	546
235	7608	859	405			79_115_ha_an.jpg	0	296	AOI_49	24	546
236	7639	887	380			79_115_ha_an.jpg	0	296	AOI_49	24	546
237	7669	858	377			79_115_ha_an.jpg	0	296	AOI_49	24	546
238	7700	863	386			79_115_ha_an.jpg	0	296	AOI_49	24	546
239	7731	859	370			79_115_ha_an.jpg	0	296	AOI_49	24	546
240	7762	828	371			79_115_ha_an.jpg	0	296	AOI_49	24	546
241	7794	872	395			79_115_ha_an.jpg	0	296	AOI_49	24	546
242	7825	838	395			79_115_ha_an.jpg	0	296	AOI_49	24	546
243	7856	858	381			79_115_ha_an.jpg	0	296	AOI_49	25	342
244	7887	908	486			79_115_ha_an.jpg	0	296	AOI_49	25	342
245	7917	881	480			79_115_ha_an.jpg	0	296	AOI_49	25	342
246	7948	882	471			79_115_ha_an.jpg	0	296	AOI_49	25	342
247	7979	878	465			79_115_ha_an.jpg	0	296	AOI_49	25	342
248	8009	893	471			79_115_ha_an.jpg	0	296	AOI_49	25	342
249	8040	881	466			79_115_ha_an.jpg	0	296	AOI_49	25	342
250	8072	877	490			79_115_ha_an.jpg	0	296	AOI_49	25	342
	8095			ImageEnd	16
251	8102	891	475			No media	0	0	Content	25	342
	8127			ImageStart	8
252	8134	896	490			Fix.jpg	0	0	Content	25	342
253	8166	898	473			Fix.jpg	0	0	Content	25	342
254	8197	884	343			Fix.jpg	0	0	Content	26	246
255	8228	875	353			Fix.jpg	0	0	Content	26	246
256	8259	862	373			Fix.jpg	0	0	Content	26	246
257	8290	879	342			Fix.jpg	0	0	Content	26	246
258	8321	879	359			Fix.jpg	0	0	Content	26	246
259	8351	860	344			Fix.jpg	0	0	Content	26	246
260	8382	870	345			Fix.jpg	0	0	Content	26	246
261	8412	855	348			Fix.jpg	0	0	Content	26	246
262	8443	712	367			Fix.jpg	0	0	Content	27	1545
263	8474	706	396			Fix.jpg	0	0	Content	27	1545
264	8505	686	378			Fix.jpg	0	0	Content	27	1545
265	8537	677	370			Fix.jpg	0	0	Content	27	1545
266	8568	695	381			Fix.jpg	0	0	Content	27	1545
267	8599	700	387			Fix.jpg	0	0	Content	27	1545
	8611			ImageEnd	16
268	8630	686	387			No media	0	0	Content	27	1545
269	8661	724	396			No media	0	0	Content	27	1545
270	8693	688	397			No media	0	0	Content	27	1545
271	8725	662	382			No media	0	0	Content	27	1545
272	8756	677	375			No media	0	0	Content	27	1545
273	8787	688	370			No media	0	0	Content	27	1545
274	8818	691	355			No media	0	0	Content	27	1545
275	8850	680	373			No media	0	0	Content	27	1545
276	8879	661	366			No media	0	0	Content	27	1545
277	8910	688	368			No media	0	0	Content	27	1545
278	8942	705	397			No media	0	0	Content	27	1545
279	8971	709	374			No media	0	0	Content	27	1545
280	9004	691	390			No media	0	0	Content	27	1545
281	9034	674	353			No media	0	0	Content	27	1545
282	9064	673	393			No media	0	0	Content	27	1545
283	9096	673	370			No media	0	0	Content	27	1545
284	9128	659	389			No media	0	0	Content	27	1545
285	9166	666	384			No media	0	0	Content	27	1545
286	9196	684	380			No media	0	0	Content	27	1545
287	9226	674	372			No media	0	0	Content	27	1545
288	9256	674	352			No media	0	0	Content	27	1545
289	9286	684	367			No media	0	0	Content	27	1545
290	9317	671	370			No media	0	0	Content	27	1545
291	9347	679	367			No media	0	0	Content	27	1545
292	9379	670	366			No media	0	0	Content	27	1545
293	9409	666	373			No media	0	0	Content	27	1545
294	9439	663	361			No media	0	0	Content	27	1545
295	9471	670	355			No media	0	0	Content	27	1545
296	9502	689	346			No media	0	0	Content	27	1545
297	9532	721	412			No media	0	0	Content	27	1545
298	9563	695	360			No media	0	0	Content	27	1545
299	9597	704	364			No media	0	0	Content	27	1545
300	9630	680	378			No media	0	0	Content	27	1545
301	9664	681	376			No media	0	0	Content	27	1545
302	9697	691	366			No media	0	0	Content	27	1545
303	9729	699	365			No media	0	0	Content	27	1545
304	9762	712	381			No media	0	0	Content	27	1545
305	9796	728	356			No media	0	0	Content	27	1545
306	9830	721	339			No media	0	0	Content	27	1545
307	9889	686	378			No media	0	0	Content	27	1545
308	9947	694	370			No media	0	0	Content	27	1545
309	9988	446	373			No media	0	0	Content	28	293
310	10051	275	405			No media	0	0	Content	28	293
311	10091	211	409			No media	0	0	Content	28	293
312	10140	289	408			No media	0	0	Content	28	293
313	10188	224	369			No media	0	0	Content	28	293
314	10249	400	363			No media	0	0	Content	28	293
315	10281	0	0			No media	0	0	Content	29	690
316	10338	0	0			No media	0	0	Content	29	690
317	10373	927	659			No media	0	0	Content	29	690
318	10425	927	659			No media	0	0	Content	29	690
319	10463	727	367			No media	0	0	Content	29	690
320	10512	769	377			No media	0	0	Content	29	690
321	10596	753	380			No media	0	0	Content	29	690
322	10648	488	254			No media	0	0	Content	29	690
323	10723	686	457			No media	0	0	Content	29	690
324	10806	118	654			No media	0	0	Content	29	690
325	10868	140	652			No media	0	0	Content	29	690
326	10923	140	657			No media	0	0	Content	29	690
327	10971	845	816			No media	0	0	Content	30	396
328	11023	901	792			No media	0	0	Content	30	396
329	11087	926	808			No media	0	0	Content	30	396
330	11138	902	802			No media	0	0	Content	30	396
331	11183	1043	820			No media	0	0	Content	30	396
332	11268	981	794			No media	0	0	Content	30	396
333	11310	1001	796			No media	0	0	Content	30	396
334	11338	1001	796			No media	0	0	Content	30	396
335	11367	0	0			No media	0	0	Content
336	11400	0	0			No media	0	0	Content
337	11432	0	0			No media	0	0	Content
338	11473	0	0			No media	0	0	Content
339	11518	397	349			No media	0	0	Content	31	258
340	11570	393	279			No media	0	0	Content	31	258
341	11596	393	279			No media	0	0	Content	31	258
342	11631	416	282			No media	0	0	Content	31	258
343	11661	461	266			No media	0	0	Content	31	258
344	11700	400	270			No media	0	0	Content	31	258
345	11748	649	209			No media	0	0	Content	31	258
346	11776	436	280			No media	0	0	Content	32	321
347	11828	805	303			No media	0	0	Content	32	321
348	11894	728	293			No media	0	0	Content	32	321
349	11925	728	293			No media	0	0	Content	32	321
350	11954	841	269			No media	0	0	Content	32	321
351	11988	817	283			No media	0	0	Content	32	321
352	12024	805	250			No media	0	0	Content	32	321
353	12056	766	302			No media	0	0	Content	32	321
354	12097	772	456			No media	0	0	Content	33	359
355	12129	761	519			No media	0	0	Content	33	359
356	12159	897	518			No media	0	0	Content	33	359
357	12192	754	525			No media	0	0	Content	33	359
358	12232	756	532			No media	0	0	Content	33	359
359	12265	730	529			No media	0	0	Content	33	359
360	12314	763	554			No media	0	0	Content	33	359
361	12346	785	523			No media	0	0	Content	33	359
362	12390	740	518			No media	0	0	Content	33	359
363	12425	755	522			No media	0	0	Content	33	359
364	12456	435	475			No media	0	0	Content	34	348
365	12503	-26	398			No media	0	0	Content	34	348
366	12536	-83	404			No media	0	0	Content	34	348
367	12565	-60	403			No media	0	0	Content	34	348
368	12598	-80	411			No media	0	0	Content	34	348
369	12631	-81	400			No media	0	0	Content	34	348
370	12665	-75	396			No media	0	0	Content	34	348
371	12699	-77	411			No media	0	0	Content	34	348
372	12734	-79	411			No media	0	0	Content	34	348
373	12769	-90	406			No media	0	0	Content	34	348
374	12804	-355	480			No media	0	0	Content	35	275
375	12837	-836	539			No media	0	0	Content	35	275
376	12879	-1135	556			No media	0	0	Content	35	275
377	12927	-1125	574			No media	0	0	Content	35	275
378	12988	-1157	556			No media	0	0	Content	35	275
379	13036	-1139	580			No media	0	0	Content	35	275
380	13079	0	0			No media	0	0	Content
	13097			ImageStart	8
381	13162	0	0			97_144_an_fe.jpg	0	335	AOI_5
382	13199	0	0			97_144_an_fe.jpg	0	335	AOI_5
383	13304	0	0			97_144_an_fe.jpg	0	335	AOI_5
384	13374	0	0			97_144_an_fe.jpg	0	335	AOI_5
385	13452	0	0			97_144_an_fe.jpg	0	335	AOI_5
386	13495	0	0			97_144_an_fe.jpg	0	335	AOI_5
387	13556	471	468			97_144_an_fe.jpg	0	335	AOI_5	36	256
388	13595	471	468			97_144_an_fe.jpg	0	335	AOI_5	36	256
389	13640	563	426			97_144_an_fe.jpg	0	335	AOI_5	36	256
390	13695	710	419			97_144_an_fe.jpg	0	335	AOI_5	36	256
391	13756	718	407			97_144_an_fe.jpg	0	335	AOI_5	36	256
392	13812	735	430			97_144_an_fe.jpg	0	336	AOI_6	37	426
393	13868	801	376			97_144_an_fe.jpg	0	336	AOI_6	37	426
394	13920	852	380			97_144_an_fe.jpg	0	336	AOI_6	37	426
395	13986	859	386			97_144_an_fe.jpg	0	336	AOI_6	37	426
396	14038	895	386			97_144_an_fe.jpg	0	336	AOI_6	37	426
397	14087	926	382			97_144_an_fe.jpg	0	336	AOI_6	37	426
398	14133	927	364			97_144_an_fe.jpg	0	336	AOI_6	37	426
399	14187	918	398			97_144_an_fe.jpg	0	336	AOI_6	37	426
400	14238	448	444			97_144_an_fe.jpg	0	335	AOI_5	38	567
401	14298	440	452			97_144_an_fe.jpg	0	335	AOI_5	38	567
402	14357	446	451			97_144_an_fe.jpg	0	335	AOI_5	38	567
403	14400	497	455			97_144_an_fe.jpg	0	335	AOI_5	38	567
404	14447	510	506			97_144_an_fe.jpg	0	335	AOI_5	38	567
405	14478	512	567			97_144_an_fe.jpg	0	335	AOI_5	38	567
406	14510	498	549			97_144_an_fe.jpg	0	335	AOI_5	38	567
407	14543	510	559			97_144_an_fe.jpg	0	335	AOI_5	38	567
408	14575	523	554			97_144_an_fe.jpg	0	335	AOI_5	38	567
409	14608	496	555			97_144_an_fe.jpg	0	335	AOI_5	38	567
410	14641	500	552			97_144_an_fe.jpg	0	335	AOI_5	38	567
411	14673	505	420			97_144_an_fe.jpg	0	335	AOI_5	38	567
412	14706	487	414			97_144_an_fe.jpg	0	335	AOI_5	38	567
413	14739	499	432			97_144_an_fe.jpg	0	335	AOI_5	38	567
414	14772	493	416			97_144_an_fe.jpg	0	335	AOI_5	38	567
415	14805	674	430			97_144_an_fe.jpg	0	336	AOI_6	39	192
416	14839	993	453			97_144_an_fe.jpg	0	336	AOI_6	39	192
417	14872	967	459			97_144_an_fe.jpg	0	336	AOI_6	39	192
418	14902	946	454			97_144_an_fe.jpg	0	336	AOI_6	39	192
419	14934	959	449			97_144_an_fe.jpg	0	336	AOI_6	39	192
420	14966	961	452			97_144_an_fe.jpg	0	336	AOI_6	39	192
421	14997	971	456			97_144_an_fe.jpg	0	336	AOI_6	40	199
422	15030	915	351			97_144_an_fe.jpg	0	336	AOI_6	40	199
423	15062	885	364			97_144_an_fe.jpg	0	336	AOI_6	40	199
424	15100	965	363			97_144_an_fe.jpg	0	336	AOI_6	40	199
425	15137	948	364			97_144_an_fe.jpg	0	336	AOI_6	40	199
426	15166	909	365			97_144_an_fe.jpg	0	336	AOI_6	40	199
427	15196	937	339			97_144_an_fe.jpg	0	336	AOI_6	41	222
428	15229	1009	362			97_144_an_fe.jpg	0	336	AOI_6	41	222
429	15261	1016	379			97_144_an_fe.jpg	0	336	AOI_6	41	222
430	15294	1013	374			97_144_an_fe.jpg	0	336	AOI_6	41	222
431	15325	1053	373			97_144_an_fe.jpg	0	336	AOI_6	41	222
432	15356	1040	389			97_144_an_fe.jpg	0	336	AOI_6	41	222
433	15387	1010	403			97_144_an_fe.jpg	0	336	AOI_6	41	222
434	15418	1041	399			97_144_an_fe.jpg	0	336	AOI_6	42	417
435	15449	958	527			97_144_an_fe.jpg	0	336	AOI_6	42	417
436	15480	967	501			97_144_an_fe.jpg	0	336	AOI_6	42	417
437	15512	953	531			97_144_an_fe.jpg	0	336	AOI_6	42	417
438	15544	955	532			97_144_an_fe.jpg	0	336	AOI_6	42	417
439	15576	962	513			97_144_an_fe.jpg	0	336	AOI_6	42	417
440	15608	956	518			97_144_an_fe.jpg	0	336	AOI_6	42	417
441	15640	945	505			97_144_an_fe.jpg	0	336	AOI_6	42	417
442	15672	959	510			97_144_an_fe.jpg	0	336	AOI_6	42	417
443	15703	1001	499			97_144_an_fe.jpg	0	336	AOI_6	42	417
444	15737	992	488			97_144_an_fe.jpg	0	336	AOI_6	42	417
445	15768	949	513			97_144_an_fe.jpg	0	336	AOI_6	42	417
	15794			ImageEnd	16
446	15802	974	535			No media	0	0	Content	42	417
447	15835	1009	463			No media	0	0	Content	43	321
	15841			ImageStart	8
448	15866	979	373			Fix.jpg	0	0	Content	43	321
449	15896	981	361			Fix.jpg	0	0	Content	43	321
450	15928	975	375			Fix.jpg	0	0	Content	43	321
451	15960	915	349			Fix.jpg	0	0	Content	43	321
452	15992	940	371			Fix.jpg	0	0	Content	43	321
453	16035	973	359			Fix.jpg	0	0	Content	43	321
454	16062	963	353			Fix.jpg	0	0	Content	43	321
455	16091	990	345			Fix.jpg	0	0	Content	43	321
456	16123	795	345			Fix.jpg	0	0	Content	43	321
457	16156	839	368			Fix.jpg	0	0	Content	44	659
458	16188	760	382			Fix.jpg	0	0	Content	44	659
459	16230	754	396			Fix.jpg	0	0	Content	44	659
460	16275	738	388			Fix.jpg	0	0	Content	44	659
461	16313	733	376			Fix.jpg	0	0	Content	44	659
	16340			ImageEnd	16
462	16356	704	381			No media	0	0	Content	44	659
463	16381	704	381			No media	0	0	Content	44	659
464	16409	846	378			No media	0	0	Content	44	659
465	16444	715	398			No media	0	0	Content	44	659
466	16474	837	360			No media	0	0	Content	44	659
	16478			ImageStart	8
467	16506	852	387			10_008_neu_an.jpg	0	8	AOI_1	44	659
468	16546	706	369			10_008_neu_an.jpg	0	8	AOI_1	44	659
469	16585	713	377			10_008_neu_an.jpg	0	8	AOI_1	44	659
470	16616	741	405			10_008_neu_an.jpg	0	8	AOI_1	44	659
471	16647	748	416			10_008_neu_an.jpg	0	8	AOI_1	44	659
472	16689	861	367			10_008_neu_an.jpg	0	8	AOI_1	44	659
473	16727	732	381			10_008_neu_an.jpg	0	8	AOI_1	44	659
474	16773	245	575			10_008_neu_an.jpg	0	8	AOI_1	44	659
475	16814	0	0			10_008_neu_an.jpg	0	9	AOI_3
476	16847	0	0			10_008_neu_an.jpg	0	9	AOI_3
477	16890	0	0			10_008_neu_an.jpg	0	9	AOI_3
478	16937	911	386			10_008_neu_an.jpg	0	8	AOI_1	45	261
479	16983	0	0			10_008_neu_an.jpg	0	8	AOI_1	45	261
480	17012	951	395			10_008_neu_an.jpg	0	8	AOI_1	45	261
481	17034	952	396			10_008_neu_an.jpg	0	8	AOI_1	45	261
482	17068	1000	409			10_008_neu_an.jpg	0	8	AOI_1	45	261
483	17101	991	400			10_008_neu_an.jpg	0	8	AOI_1	45	261
484	17134	979	402			10_008_neu_an.jpg	0	8	AOI_1	45	261
485	17166	982	434			10_008_neu_an.jpg	0	8	AOI_1	45	261
486	17198	550	389			10_008_neu_an.jpg	0	9	AOI_3	46	352
487	17238	535	379			10_008_neu_an.jpg	0	9	AOI_3	46	352
488	17270	526	383			10_008_neu_an.jpg	0	9	AOI_3	46	352
489	17302	528	389			10_008_neu_an.jpg	0	9	AOI_3	46	352
490	17334	606	314			10_008_neu_an.jpg	0	9	AOI_3	46	352
491	17366	545	404			10_008_neu_an.jpg	0	9	AOI_3	46	352
492	17409	526	373			10_008_neu_an.jpg	0	9	AOI_3	46	352
493	17441	551	394			10_008_neu_an.jpg	0	9	AOI_3	46	352
494	17474	478	370			10_008_neu_an.jpg	0	9	AOI_3	46	352
495	17506	558	403			10_008_neu_an.jpg	0	9	AOI_3	46	352
496	17550	533	402			10_008_neu_an.jpg	0	9	AOI_3	47	234
497	17583	461	376			10_008_neu_an.jpg	0	9	AOI_3	47	234
498	17614	467	365			10_008_neu_an.jpg	0	9	AOI_3	47	234
499	17646	455	385			10_008_neu_an.jpg	0	9	AOI_3	47	234
500	17680	476	366			10_008_neu_an.jpg	0	9	AOI_3	47	234
501	17721	469	368			10_008_neu_an.jpg	0	9	AOI_3	47	234
502	17753	456	366			10_008_neu_an.jpg	0	9	AOI_3	47	234
503	17784	761	379			10_008_neu_an.jpg	0	8	AOI_1	48	242
504	17818	925	394			10_008_neu_an.jpg	0	8	AOI_1	48	242
505	17849	857	388			10_008_neu_an.jpg	0	8	AOI_1	48	242
506	17881	893	394			10_008_neu_an.jpg	0	8	AOI_1	48	242
507	17922	842	408			10_008_neu_an.jpg	0	8	AOI_1	48	242
508	17954	868	385			10_008_neu_an.jpg	0	8	AOI_1	48	242
509	17998	952	387			10_008_neu_an.jpg	0	8	AOI_1	48	242
510	18026	1009	385			10_008_neu_an.jpg	0	8	AOI_1	49	273
511	18063	1039	384			10_008_neu_an.jpg	0	8	AOI_1	49	273
512	18092	1029	383			10_008_neu_an.jpg	0	8	AOI_1	49	273
513	18120	1017	381			10_008_neu_an.jpg	0	8	AOI_1	49	273
514	18151	1025	373			10_008_neu_an.jpg	0	8	AOI_1	49	273
515	18183	1098	349			10_008_neu_an.jpg	0	8	AOI_1	49	273
516	18214	1015	396			10_008_neu_an.jpg	0	8	AOI_1	49	273
517	18258	986	406			10_008_neu_an.jpg	0	8	AOI_1	49	273
518	18298	682	333			10_008_neu_an.jpg	0	9	AOI_3	50	322
519	18337	660	332			10_008_neu_an.jpg	0	9	AOI_3	50	322
520	18369	691	345			10_008_neu_an.jpg	0	9	AOI_3	50	322
521	18402	672	338			10_008_neu_an.jpg	0	9	AOI_3	50	322
522	18435	512	347			10_008_neu_an.jpg	0	9	AOI_3	50	322
523	18467	626	290			10_008_neu_an.jpg	0	9	AOI_3	50	322
524	18500	569	333			10_008_neu_an.jpg	0	9	AOI_3	50	322
525	18545	694	267			10_008_neu_an.jpg	0	9	AOI_3	50	322
526	18577	734	229			10_008_neu_an.jpg	0	9	AOI_3	50	322
527	18621	531	358			10_008_neu_an.jpg	0	9	AOI_3	51	338
528	18662	483	381			10_008_neu_an.jpg	0	9	AOI_3	51	338
529	18695	484	380			10_008_neu_an.jpg	0	9	AOI_3	51	338
530	18727	467	366			10_008_neu_an.jpg	0	9	AOI_3	51	338
531	18760	479	377			10_008_neu_an.jpg	0	9	AOI_3	51	338
532	18794	499	377			10_008_neu_an.jpg	0	9	AOI_3	51	338
533	18828	538	369			10_008_neu_an.jpg	0	9	AOI_3	51	338
534	18862	543	368			10_008_neu_an.jpg	0	9	AOI_3	51	338
535	18893	554	376			10_008_neu_an.jpg	0	9	AOI_3	51	338
536	18926	542	374			10_008_neu_an.jpg	0	9	AOI_3	51	338
537	18958	578	369			10_008_neu_an.jpg	0	8	AOI_1	52	787
538	18991	958	430			10_008_neu_an.jpg	0	8	AOI_1	52	787
539	19024	1003	407			10_008_neu_an.jpg	0	8	AOI_1	52	787
540	19056	985	424			10_008_neu_an.jpg	0	8	AOI_1	52	787
541	19088	971	426			10_008_neu_an.jpg	0	8	AOI_1	52	787
542	19119	1013	428			10_008_neu_an.jpg	0	8	AOI_1	52	787
543	19151	985	411			10_008_neu_an.jpg	0	8	AOI_1	52	787
544	19182	999	418			10_008_neu_an.jpg	0	8	AOI_1	52	787
545	19213	944	429			10_008_neu_an.jpg	0	8	AOI_1	52	787
546	19245	966	396			10_008_neu_an.jpg	0	8	AOI_1	52	787
547	19284	942	400			10_008_neu_an.jpg	0	8	AOI_1	52	787
548	19312	899	404			10_008_neu_an.jpg	0	8	AOI_1	52	787
549	19341	895	388			10_008_neu_an.jpg	0	8	AOI_1	52	787
550	19380	973	406			10_008_neu_an.jpg	0	8	AOI_1	52	787
551	19417	934	425			10_008_neu_an.jpg	0	8	AOI_1	52	787
552	19442	999	404			10_008_neu_an.jpg	0	8	AOI_1	52	787
553	19471	991	409			10_008_neu_an.jpg	0	8	AOI_1	52	787
	19482			ImageEnd	16
554	19509	953	387			No media	0	0	Content	52	787
555	19541	979	398			No media	0	0	Content	52	787
556	19574	981	396			No media	0	0	Content	52	787
557	19607	974	400			No media	0	0	Content	52	787
558	19641	933	397			No media	0	0	Content	52	787
559	19685	939	407			No media	0	0	Content	52	787
560	19715	962	412			No media	0	0	Content	52	787
561	19745	1021	429			No media	0	0	Content	53	207
562	19779	1031	374			No media	0	0	Content	53	207
563	19810	983	411			No media	0	0	Content	53	207
564	19857	935	413			No media	0	0	Content	53	207
565	19890	1030	413			No media	0	0	Content	53	207
566	19921	1046	412			No media	0	0	Content	53	207
567	19952	766	371			No media	0	0	Content	54	300
568	19998	798	359			No media	0	0	Content	54	300
569	20030	683	382			No media	0	0	Content	54	300
	20057			ImageStart	8
570	20073	711	353			Fix.jpg	0	0	Content	54	300
571	20120	678	370			Fix.jpg	0	0	Content	54	300
572	20161	669	370			Fix.jpg	0	0	Content	54	300
573	20205	662	357			Fix.jpg	0	0	Content	54	300
574	20252	789	361			Fix.jpg	0	0	Content	55	704
575	20288	789	361			Fix.jpg	0	0	Content	55	704
576	20334	676	355			Fix.jpg	0	0	Content	55	704
577	20388	762	391			Fix.jpg	0	0	Content	55	704
578	20443	804	394			Fix.jpg	0	0	Content	55	704
579	20468	804	394			Fix.jpg	0	0	Content	55	704
580	20497	853	392			Fix.jpg	0	0	Content	55	704
581	20528	743	404			Fix.jpg	0	0	Content	55	704
	20559			ImageEnd	16
582	20576	786	374			No media	0	0	Content	55	704
583	20623	736	400			No media	0	0	Content	55	704
584	20650	727	374			No media	0	0	Content	55	704
	20664			ImageStart	8
585	20689	834	394			63_114_an_neu.jpg	0	262	AOI_47	55	704
586	20730	740	407			63_114_an_neu.jpg	0	262	AOI_47	55	704
587	20763	727	401			63_114_an_neu.jpg	0	262	AOI_47	55	704
588	20803	809	413			63_114_an_neu.jpg	0	262	AOI_47	55	704
589	20845	823	402			63_114_an_neu.jpg	0	262	AOI_47	55	704
590	20876	725	386			63_114_an_neu.jpg	0	262	AOI_47	55	704
591	20909	756	372			63_114_an_neu.jpg	0	262	AOI_47	55	704
592	20956	809	382			63_114_an_neu.jpg	0	262	AOI_47	56	231
593	20982	930	369			63_114_an_neu.jpg	0	262	AOI_47	56	231
594	21013	935	398			63_114_an_neu.jpg	0	262	AOI_47	56	231
595	21045	808	361			63_114_an_neu.jpg	0	262	AOI_47	56	231
596	21077	825	349			63_114_an_neu.jpg	0	262	AOI_47	56	231
597	21138	836	360			63_114_an_neu.jpg	0	262	AOI_47	56	231
598	21186	685	395			63_114_an_neu.jpg	0	261	AOI_45	57	411
599	21229	466	444			63_114_an_neu.jpg	0	261	AOI_45	57	411
600	21275	461	408			63_114_an_neu.jpg	0	261	AOI_45	57	411
601	21336	467	427			63_114_an_neu.jpg	0	261	AOI_45	57	411
602	21388	450	432			63_114_an_neu.jpg	0	261	AOI_45	57	411
603	21438	456	378			63_114_an_neu.jpg	0	261	AOI_45	57	411
604	21485	429	374			63_114_an_neu.jpg	0	261	AOI_45	57	411
605	21540	434	399			63_114_an_neu.jpg	0	261	AOI_45	57	411
606	21597	606	373			63_114_an_neu.jpg	0	262	AOI_47	58	623
607	21655	808	324			63_114_an_neu.jpg	0	262	AOI_47	58	623
608	21701	792	347			63_114_an_neu.jpg	0	262	AOI_47	58	623
609	21754	884	362			63_114_an_neu.jpg	0	262	AOI_47	58	623
610	21803	854	339			63_114_an_neu.jpg	0	262	AOI_47	58	623
611	21869	957	349			63_114_an_neu.jpg	0	262	AOI_47	58	623
612	21915	886	343			63_114_an_neu.jpg	0	262	AOI_47	58	623
613	21962	923	353			63_114_an_neu.jpg	0	262	AOI_47	58	623
614	22009	903	448			63_114_an_neu.jpg	0	262	AOI_47	58	623
615	22071	833	505			63_114_an_neu.jpg	0	262	AOI_47	58	623
616	22123	903	471			63_114_an_neu.jpg	0	262	AOI_47	58	623
617	22159	955	563			63_114_an_neu.jpg	0	262	AOI_47	58	623
618	22187	966	499			63_114_an_neu.jpg	0	262	AOI_47	58	623
619	22220	559	477			63_114_an_neu.jpg	0	261	AOI_45	59	278
620	22252	516	486			63_114_an_neu.jpg	0	261	AOI_45	59	278
621	22286	509	475			63_114_an_neu.jpg	0	261	AOI_45	59	278
622	22318	520	461			63_114_an_neu.jpg	0	261	AOI_45	59	278
623	22351	529	450			63_114_an_neu.jpg	0	261	AOI_45	59	278
624	22384	520	476			63_114_an_neu.jpg	0	261	AOI_45	59	278
625	22434	515	463			63_114_an_neu.jpg	0	261	AOI_45	59	278
626	22470	497	476			63_114_an_neu.jpg	0	261	AOI_45	59	278
627	22498	524	455			63_114_an_neu.jpg	0	261	AOI_45	60	217
628	22534	514	528			63_114_an_neu.jpg	0	261	AOI_45	60	217
629	22581	507	533			63_114_an_neu.jpg	0	261	AOI_45	60	217
630	22611	626	513			63_114_an_neu.jpg	0	261	AOI_45	60	217
631	22641	517	540			63_114_an_neu.jpg	0	261	AOI_45	60	217
632	22682	539	539			63_114_an_neu.jpg	0	261	AOI_45	60	217
633	22715	501	401			63_114_an_neu.jpg	0	261	AOI_45	61	447
634	22765	494	387			63_114_an_neu.jpg	0	261	AOI_45	61	447
635	22792	504	395			63_114_an_neu.jpg	0	261	AOI_45	61	447
636	22823	510	391			63_114_an_neu.jpg	0	261	AOI_45	61	447
637	22855	504	390			63_114_an_neu.jpg	0	261	AOI_45	61	447
638	22888	519	396			63_114_an_neu.jpg	0	261	AOI_45	61	447
639	22920	600	412			63_114_an_neu.jpg	0	261	AOI_45	61	447
640	22953	613	404			63_114_an_neu.jpg	0	261	AOI_45	61	447
641	22996	592	396			63_114_an_neu.jpg	0	261	AOI_45	61	447
642	23041	636	389			63_114_an_neu.jpg	0	261	AOI_45	61	447
643	23069	569	390			63_114_an_neu.jpg	0	261	AOI_45	61	447
644	23099	595	382			63_114_an_neu.jpg	0	261	AOI_45	61	447
645	23130	543	361			63_114_an_neu.jpg	0	261	AOI_45	61	447
646	23162	557	401			63_114_an_neu.jpg	0	261	AOI_45	62	467
647	23193	494	401			63_114_an_neu.jpg	0	261	AOI_45	62	467
648	23225	469	405			63_114_an_neu.jpg	0	261	AOI_45	62	467
649	23256	469	391			63_114_an_neu.jpg	0	261	AOI_45	62	467
650	23289	480	395			63_114_an_neu.jpg	0	261	AOI_45	62	467
651	23321	466	394			63_114_an_neu.jpg	0	261	AOI_45	62	467
652	23354	494	389			63_114_an_neu.jpg	0	261	AOI_45	62	467
653	23386	505	394			63_114_an_neu.jpg	0	261	AOI_45	62	467
654	23429	462	389			63_114_an_neu.jpg	0	261	AOI_45	62	467
655	23469	464	390			63_114_an_neu.jpg	0	261	AOI_45	62	467
656	23503	485	393			63_114_an_neu.jpg	0	261	AOI_45	62	467
657	23591	477	404			63_114_an_neu.jpg	0	261	AOI_45	62	467
658	23629	542	432			63_114_an_neu.jpg	0	261	AOI_45	63	515
	23643			ImageEnd	16
	23658			ImageStart	8
659	23664	568	441			Fix.jpg	0	0	Content	63	515
660	23771	658	387			Fix.jpg	0	0	Content	63	515
661	23813	534	432			Fix.jpg	0	0	Content	63	515
662	23928	547	426			Fix.jpg	0	0	Content	63	515
663	23969	547	426			Fix.jpg	0	0	Content	63	515
664	24144	0	0			Fix.jpg	0	0	Content
	24166			ImageEnd	16
665	24271	0	0			No media	0	0	Content
666	24317	753	353			No media	0	0	Content	64	385
667	24359	704	392			No media	0	0	Content	64	385
668	24385	703	368			No media	0	0	Content	64	385
669	24437	757	370			No media	0	0	Content	64	385
	24437			ImageStart	8
670	24471	828	393			167_175_neu_fe.jpg	0	156	AOI_30	64	385
671	24498	711	397			167_175_neu_fe.jpg	0	156	AOI_30	64	385
672	24535	701	398			167_175_neu_fe.jpg	0	156	AOI_30	64	385
673	24581	809	364			167_175_neu_fe.jpg	0	156	AOI_30	64	385
674	24626	718	395			167_175_neu_fe.jpg	0	156	AOI_30	64	385
675	24655	710	381			167_175_neu_fe.jpg	0	156	AOI_30	64	385
676	24702	749	395			167_175_neu_fe.jpg	0	156	AOI_30	65	525
677	24749	930	406			167_175_neu_fe.jpg	0	156	AOI_30	65	525
678	24794	939	398			167_175_neu_fe.jpg	0	156	AOI_30	65	525
679	24827	970	401			167_175_neu_fe.jpg	0	156	AOI_30	65	525
680	24856	899	400			167_175_neu_fe.jpg	0	156	AOI_30	65	525
681	24884	961	395			167_175_neu_fe.jpg	0	156	AOI_30	65	525
682	24929	964	409			167_175_neu_fe.jpg	0	156	AOI_30	65	525
683	24956	949	399			167_175_neu_fe.jpg	0	156	AOI_30	65	525
684	24990	970	393			167_175_neu_fe.jpg	0	156	AOI_30	65	525
685	25021	916	412			167_175_neu_fe.jpg	0	156	AOI_30	65	525
686	25053	959	393			167_175_neu_fe.jpg	0	156	AOI_30	65	525
687	25094	1016	391			167_175_neu_fe.jpg	0	156	AOI_30	65	525
688	25122	987	378			167_175_neu_fe.jpg	0	156	AOI_30	65	525
689	25152	920	420			167_175_neu_fe.jpg	0	156	AOI_30	65	525
690	25185	0	0			167_175_neu_fe.jpg	0	156	AOI_30	65	525
691	25227	513	391			167_175_neu_fe.jpg	0	155	AOI_31	66	417
692	25270	556	378			167_175_neu_fe.jpg	0	155	AOI_31	66	417
693	25304	555	397			167_175_neu_fe.jpg	0	155	AOI_31	66	417
694	25344	529	379			167_175_neu_fe.jpg	0	155	AOI_31	66	417
695	25378	529	379			167_175_neu_fe.jpg	0	155	AOI_31	66	417
696	25419	511	398			167_175_neu_fe.jpg	0	155	AOI_31	66	417
697	25460	511	398			167_175_neu_fe.jpg	0	155	AOI_31	66	417
698	25485	573	490			167_175_neu_fe.jpg	0	155	AOI_31	66	417
699	25515	550	486			167_175_neu_fe.jpg	0	155	AOI_31	66	417
700	25548	569	498			167_175_neu_fe.jpg	0	155	AOI_31	66	417
701	25580	560	492			167_175_neu_fe.jpg	0	155	AOI_31	66	417
702	25612	508	485			167_175_neu_fe.jpg	0	155	AOI_31	66	417
703	25644	813	514			167_175_neu_fe.jpg	0	156	AOI_30	67	204
704	25677	998	521			167_175_neu_fe.jpg	0	156	AOI_30	67	204
705	25709	926	522			167_175_neu_fe.jpg	0	156	AOI_30	67	204
706	25741	985	524			167_175_neu_fe.jpg	0	156	AOI_30	67	204
707	25786	985	521			167_175_neu_fe.jpg	0	156	AOI_30	67	204
708	25818	1008	522			167_175_neu_fe.jpg	0	156	AOI_30	67	204
709	25848	912	511			167_175_neu_fe.jpg	0	156	AOI_30	68	386
710	25881	915	393			167_175_neu_fe.jpg	0	156	AOI_30	68	386
711	25921	829	430			167_175_neu_fe.jpg	0	156	AOI_30	68	386
712	25955	887	400			167_175_neu_fe.jpg	0	156	AOI_30	68	386
713	25992	953	408			167_175_neu_fe.jpg	0	156	AOI_30	68	386
714	26040	976	373			167_175_neu_fe.jpg	0	156	AOI_30	68	386
715	26087	877	399			167_175_neu_fe.jpg	0	156	AOI_30	68	386
716	26111	877	399			167_175_neu_fe.jpg	0	156	AOI_30	68	386
717	26142	960	415			167_175_neu_fe.jpg	0	156	AOI_30	68	386
718	26173	972	412			167_175_neu_fe.jpg	0	156	AOI_30	68	386
719	26204	900	406			167_175_neu_fe.jpg	0	156	AOI_30	68	386
720	26234	816	350			167_175_neu_fe.jpg	0	155	AOI_31	69	571
721	26265	571	345			167_175_neu_fe.jpg	0	155	AOI_31	69	571
722	26297	514	353			167_175_neu_fe.jpg	0	155	AOI_31	69	571
723	26329	505	348			167_175_neu_fe.jpg	0	155	AOI_31	69	571
724	26360	515	359			167_175_neu_fe.jpg	0	155	AOI_31	69	571
725	26393	571	369			167_175_neu_fe.jpg	0	155	AOI_31	69	571
726	26425	532	345			167_175_neu_fe.jpg	0	155	AOI_31	69	571
727	26458	587	404			167_175_neu_fe.jpg	0	155	AOI_31	69	571
728	26489	542	384			167_175_neu_fe.jpg	0	155	AOI_31	69	571
729	26527	499	371			167_175_neu_fe.jpg	0	155	AOI_31	69	571
730	26569	524	385			167_175_neu_fe.jpg	0	155	AOI_31	69	571
731	26602	605	366			167_175_neu_fe.jpg	0	155	AOI_31	69	571
732	26632	506	318			167_175_neu_fe.jpg	0	155	AOI_31	69	571
733	26676	522	246			167_175_neu_fe.jpg	0	155	AOI_31	69	571
734	26704	710	160			167_175_neu_fe.jpg	0	155	AOI_31	69	571
735	26735	524	277			167_175_neu_fe.jpg	0	155	AOI_31	69	571
736	26774	488	251			167_175_neu_fe.jpg	0	155	AOI_31	69	571
737	26805	771	315			167_175_neu_fe.jpg	0	156	AOI_30	70	251
738	26836	1006	338			167_175_neu_fe.jpg	0	156	AOI_30	70	251
739	26885	1004	358			167_175_neu_fe.jpg	0	156	AOI_30	70	251
740	26913	1008	357			167_175_neu_fe.jpg	0	156	AOI_30	70	251
741	26943	1024	361			167_175_neu_fe.jpg	0	156	AOI_30	70	251
742	26976	1117	372			167_175_neu_fe.jpg	0	156	AOI_30	70	251
743	27007	1007	351			167_175_neu_fe.jpg	0	156	AOI_30	70	251
744	27056	1007	357			167_175_neu_fe.jpg	0	156	AOI_30	71	220
745	27085	923	407			167_175_neu_fe.jpg	0	156	AOI_30	71	220
746	27114	987	421			167_175_neu_fe.jpg	0	156	AOI_30	71	220
747	27145	971	419			167_175_neu_fe.jpg	0	156	AOI_30	71	220
748	27176	925	396			167_175_neu_fe.jpg	0	156	AOI_30	71	220
749	27206	1004	405			167_175_neu_fe.jpg	0	156	AOI_30	71	220
750	27248	962	407			167_175_neu_fe.jpg	0	156	AOI_30	71	220
751	27276	646	363			167_175_neu_fe.jpg	0	155	AOI_31	72	256
752	27305	551	368			167_175_neu_fe.jpg	0	155	AOI_31	72	256
753	27338	546	371			167_175_neu_fe.jpg	0	155	AOI_31	72	256
754	27370	566	387			167_175_neu_fe.jpg	0	155	AOI_31	72	256
755	27402	544	385			167_175_neu_fe.jpg	0	155	AOI_31	72	256
	27430			ImageEnd	16
756	27434	586	383			No media	0	0	Content	72	256
757	27467	547	374			No media	0	0	Content	72	256
758	27499	572	381			No media	0	0	Content	72	256
759	27532	550	373			No media	0	0	Content	73	310
760	27576	475	383			No media	0	0	Content	73	310
761	27606	478	394			No media	0	0	Content	73	310
762	27637	496	387			No media	0	0	Content	73	310
763	27671	493	382			No media	0	0	Content	73	310
764	27703	513	382			No media	0	0	Content	73	310
765	27735	529	395			No media	0	0	Content	73	310
766	27767	496	401			No media	0	0	Content	73	310
767	27808	478	408			No media	0	0	Content	73	310
768	27842	729	435			No media	0	0	Content	74	1018
769	27874	776	426			No media	0	0	Content	74	1018
770	27912	882	432			No media	0	0	Content	74	1018
771	27951	849	422			No media	0	0	Content	74	1018
772	27996	793	425			No media	0	0	Content	74	1018
773	28023	795	427			No media	0	0	Content	74	1018
774	28068	889	429			No media	0	0	Content	74	1018
775	28097	794	420			No media	0	0	Content	74	1018
776	28142	798	430			No media	0	0	Content	74	1018
777	28176	792	427			No media	0	0	Content	74	1018
778	28221	827	436			No media	0	0	Content	74	1018
779	28249	788	437			No media	0	0	Content	74	1018
780	28279	801	430			No media	0	0	Content	74	1018
781	28329	759	433			No media	0	0	Content	74	1018
	28340			ImageStart	8
782	28357	880	413			Fix.jpg	0	0	Content	74	1018
783	28387	791	436			Fix.jpg	0	0	Content	74	1018
784	28420	781	427			Fix.jpg	0	0	Content	74	1018
785	28452	801	433			Fix.jpg	0	0	Content	74	1018
786	28484	836	422			Fix.jpg	0	0	Content	74	1018
787	28516	795	429			Fix.jpg	0	0	Content	74	1018
788	28548	807	417			Fix.jpg	0	0	Content	74	1018
789	28589	792	434			Fix.jpg	0	0	Content	74	1018
790	28617	790	423			Fix.jpg	0	0	Content	74	1018
791	28657	859	416			Fix.jpg	0	0	Content	74	1018
792	28685	846	394			Fix.jpg	0	0	Content	74	1018
793	28732	820	367			Fix.jpg	0	0	Content	74	1018
794	28783	762	412			Fix.jpg	0	0	Content	74	1018
795	28812	832	375			Fix.jpg	0	0	Content	74	1018
	28850			ImageEnd	16
796	28860	742	411			No media	0	0	Content	75	1085
797	28890	753	356			No media	0	0	Content	75	1085
798	28938	714	395			No media	0	0	Content	75	1085
799	28967	727	400			No media	0	0	Content	75	1085
800	28996	742	384			No media	0	0	Content	75	1085
801	29043	747	410			No media	0	0	Content	75	1085
802	29074	720	407			No media	0	0	Content	75	1085
803	29104	749	376			No media	0	0	Content	75	1085
804	29134	719	392			No media	0	0	Content	75	1085
805	29168	787	350			No media	0	0	Content	75	1085
806	29199	731	395			No media	0	0	Content	75	1085
807	29231	750	415			No media	0	0	Content	75	1085
808	29278	783	371			No media	0	0	Content	75	1085
809	29320	747	408			No media	0	0	Content	75	1085
810	29348	800	390			No media	0	0	Content	75	1085
811	29394	858	453			No media	0	0	Content	75	1085
812	29425	753	394			No media	0	0	Content	75	1085
813	29459	753	407			No media	0	0	Content	75	1085
814	29509	729	396			No media	0	0	Content	75	1085
815	29564	733	391			No media	0	0	Content	75	1085
816	29607	740	391			No media	0	0	Content	75	1085
817	29634	739	399			No media	0	0	Content	75	1085
818	29677	820	387			No media	0	0	Content	75	1085
819	29724	783	403			No media	0	0	Content	75	1085
820	29748	783	403			No media	0	0	Content	75	1085
821	29778	752	392			No media	0	0	Content	75	1085
822	29809	749	386			No media	0	0	Content	75	1085
823	29857	733	390			No media	0	0	Content	75	1085
824	29899	860	392			No media	0	0	Content	75	1085
825	29944	0	0			No media	0	0	Content
826	29973	0	0			No media	0	0	Content
827	30013	0	0			No media	0	0	Content
828	30059	0	0			No media	0	0	Content
829	30111	396	344			No media	0	0	Content	76	186
830	30168	444	310			No media	0	0	Content	76	186
831	30195	444	310			No media	0	0	Content	76	186
832	30231	129	641			No media	0	0	Content	76	186
833	30262	4	790			No media	0	0	Content	76	186
834	30297	11	798			No media	0	0	Content	77	255
835	30332	124	829			No media	0	0	Content	77	255
836	30366	22	803			No media	0	0	Content	77	255
837	30399	11	815			No media	0	0	Content	77	255
838	30433	-21	835			No media	0	0	Content	77	255
839	30468	6	811			No media	0	0	Content	77	255
840	30516	-23	841			No media	0	0	Content	77	255
841	30551	0	0			No media	0	0	Content	78	363
842	30596	29	951			No media	0	0	Content	78	363
843	30643	0	0			No media	0	0	Content	78	363
844	30690	-10	963			No media	0	0	Content	78	363
845	30754	-123	977			No media	0	0	Content	78	363
846	30810	0	0			No media	0	0	Content	78	363
847	30844	-45	925			No media	0	0	Content	78	363
848	30883	-48	913			No media	0	0	Content	78	363
849	30914	377	775			No media	0	0	Content	79	231
850	30944	567	779			No media	0	0	Content	79	231
851	30999	392	787			No media	0	0	Content	79	231
852	31050	416	794			No media	0	0	Content	79	231
853	31079	406	780			No media	0	0	Content	79	231
854	31110	455	739			No media	0	0	Content	79	231
855	31145	0	0			No media	0	0	Content	80	317
856	31209	-2	900			No media	0	0	Content	80	317
857	31250	-9	916			No media	0	0	Content	80	317
858	31310	0	912			No media	0	0	Content	80	317
859	31345	0	912			No media	0	0	Content	80	317
860	31383	0	0			No media	0	0	Content	80	317
861	31423	46	921			No media	0	0	Content	80	317
862	31462	0	0			No media	0	0	Content	81	472
863	31532	711	827			No media	0	0	Content	81	472
864	31581	0	0			No media	0	0	Content	81	472
865	31637	36	284			No media	0	0	Content	81	472
866	31676	607	854			No media	0	0	Content	81	472
867	31765	740	903			No media	0	0	Content	81	472
868	31805	752	897			No media	0	0	Content	81	472
869	31850	766	901			No media	0	0	Content	81	472
870	31890	766	901			No media	0	0	Content	81	472
871	31935	0	0			No media	0	0	Content
872	31971	0	0			No media	0	0	Content
873	32011	0	0			No media	0	0	Content
874	32052	0	0			No media	0	0	Content
875	32095	1029	821			No media	0	0	Content	82	418
876	32143	761	439			No media	0	0	Content	82	418
877	32184	760	439			No media	0	0	Content	82	418
878	32225	706	761			No media	0	0	Content	82	418
879	32254	704	885			No media	0	0	Content	82	418
880	32288	742	901			No media	0	0	Content	82	418
881	32321	382	485			No media	0	0	Content	82	418
882	32354	712	904			No media	0	0	Content	82	418
883	32392	0	0			No media	0	0	Content	82	418
884	32461	734	896			No media	0	0	Content	82	418
	32483			ImageStart	8
885	32514	762	720			61_114_an_fe.jpg	0	258	AOI_46	83	509
886	32545	784	247			61_114_an_fe.jpg	0	258	AOI_46	83	509
887	32575	936	260			61_114_an_fe.jpg	0	258	AOI_46	83	509
888	32608	896	251			61_114_an_fe.jpg	0	258	AOI_46	83	509
889	32641	903	267			61_114_an_fe.jpg	0	258	AOI_46	83	509
890	32675	808	256			61_114_an_fe.jpg	0	258	AOI_46	83	509
891	32708	821	258			61_114_an_fe.jpg	0	258	AOI_46	83	509
892	32762	790	282			61_114_an_fe.jpg	0	258	AOI_46	83	509
893	32811	811	396			61_114_an_fe.jpg	0	258	AOI_46	83	509
894	32862	869	400			61_114_an_fe.jpg	0	258	AOI_46	83	509
895	32909	863	388			61_114_an_fe.jpg	0	258	AOI_46	83	509
896	32966	843	391			61_114_an_fe.jpg	0	258	AOI_46	83	509
897	33023	606	421			61_114_an_fe.jpg	0	257	AOI_45	84	581
898	33082	483	419			61_114_an_fe.jpg	0	257	AOI_45	84	581
899	33146	495	418			61_114_an_fe.jpg	0	257	AOI_45	84	581
900	33199	499	419			61_114_an_fe.jpg	0	257	AOI_45	84	581
901	33241	498	416			61_114_an_fe.jpg	0	257	AOI_45	84	581
902	33293	565	414			61_114_an_fe.jpg	0	257	AOI_45	84	581
903	33344	493	410			61_114_an_fe.jpg	0	257	AOI_45	84	581
904	33406	421	504			61_114_an_fe.jpg	0	257	AOI_45	84	581
905	33452	429	504			61_114_an_fe.jpg	0	257	AOI_45	84	581
906	33504	483	494			61_114_an_fe.jpg	0	257	AOI_45	84	581
907	33554	665	398			61_114_an_fe.jpg	0	257	AOI_45	84	581
908	33603	740	345			61_114_an_fe.jpg	0	258	AOI_46	85	512
909	33657	812	388			61_114_an_fe.jpg	0	258	AOI_46	85	512
910	33738	881	386			61_114_an_fe.jpg	0	258	AOI_46	85	512
911	33779	870	374			61_114_an_fe.jpg	0	258	AOI_46	85	512
912	33827	916	373			61_114_an_fe.jpg	0	258	AOI_46	85	512
913	33883	968	361			61_114_an_fe.jpg	0	258	AOI_46	85	512
914	33924	913	375			61_114_an_fe.jpg	0	258	AOI_46	85	512
915	33949	913	375			61_114_an_fe.jpg	0	258	AOI_46	85	512
916	33986	586	507			61_114_an_fe.jpg	0	258	AOI_46	85	512
917	34022	652	526			61_114_an_fe.jpg	0	258	AOI_46	85	512
918	34054	609	537			61_114_an_fe.jpg	0	258	AOI_46	85	512
919	34084	625	516			61_114_an_fe.jpg	0	258	AOI_46	85	512
920	34115	956	419			61_114_an_fe.jpg	0	258	AOI_46	86	364
921	34147	983	413			61_114_an_fe.jpg	0	258	AOI_46	86	364
922	34179	984	415			61_114_an_fe.jpg	0	258	AOI_46	86	364
923	34212	973	426			61_114_an_fe.jpg	0	258	AOI_46	86	364
924	34244	1005	424			61_114_an_fe.jpg	0	258	AOI_46	86	364
925	34278	957	416			61_114_an_fe.jpg	0	258	AOI_46	86	364
926	34309	934	338			61_114_an_fe.jpg	0	258	AOI_46	86	364
927	34342	928	363			61_114_an_fe.jpg	0	258	AOI_46	86	364
928	34375	987	391			61_114_an_fe.jpg	0	258	AOI_46	86	364
929	34408	1011	381			61_114_an_fe.jpg	0	258	AOI_46	86	364
930	34439	997	383			61_114_an_fe.jpg	0	258	AOI_46	86	364
931	34479	896	369			61_114_an_fe.jpg	0	258	AOI_46	87	243
932	34522	922	486			61_114_an_fe.jpg	0	258	AOI_46	87	243
933	34564	934	484			61_114_an_fe.jpg	0	258	AOI_46	87	243
934	34600	934	484			61_114_an_fe.jpg	0	258	AOI_46	87	243
935	34628	997	502			61_114_an_fe.jpg	0	258	AOI_46	87	243
936	34659	912	495			61_114_an_fe.jpg	0	258	AOI_46	87	243
937	34690	999	505			61_114_an_fe.jpg	0	258	AOI_46	87	243
938	34722	896	499			61_114_an_fe.jpg	0	258	AOI_46	88	341
939	34753	910	377			61_114_an_fe.jpg	0	258	AOI_46	88	341
940	34787	910	372			61_114_an_fe.jpg	0	258	AOI_46	88	341
941	34826	988	398			61_114_an_fe.jpg	0	258	AOI_46	88	341
942	34868	936	379			61_114_an_fe.jpg	0	258	AOI_46	88	341
943	34894	989	388			61_114_an_fe.jpg	0	258	AOI_46	88	341
944	34926	887	388			61_114_an_fe.jpg	0	258	AOI_46	88	341
945	34958	925	360			61_114_an_fe.jpg	0	258	AOI_46	88	341
946	34997	858	379			61_114_an_fe.jpg	0	258	AOI_46	88	341
947	35024	912	386			61_114_an_fe.jpg	0	258	AOI_46	88	341
948	35063	913	364			61_114_an_fe.jpg	0	257	AOI_45	89	273
949	35090	556	442			61_114_an_fe.jpg	0	257	AOI_45	89	273
950	35121	523	455			61_114_an_fe.jpg	0	257	AOI_45	89	273
951	35158	690	394			61_114_an_fe.jpg	0	257	AOI_45	89	273
952	35189	559	479			61_114_an_fe.jpg	0	257	AOI_45	89	273
953	35228	542	455			61_114_an_fe.jpg	0	257	AOI_45	89	273
954	35273	587	376			61_114_an_fe.jpg	0	257	AOI_45	89	273
955	35304	555	434			61_114_an_fe.jpg	0	257	AOI_45	89	273
956	35336	546	445			61_114_an_fe.jpg	0	257	AOI_45	90	231
957	35367	553	411			61_114_an_fe.jpg	0	257	AOI_45	90	231
958	35402	491	425			61_114_an_fe.jpg	0	257	AOI_45	90	231
959	35434	511	417			61_114_an_fe.jpg	0	257	AOI_45	90	231
	35451			ImageEnd	16
960	35474	531	383			No media	0	0	Content	90	231
	35492			ImageStart	8
961	35503	522	412			Fix.jpg	0	0	Content	90	231
962	35534	515	392			Fix.jpg	0	0	Content	90	231
963	35567	175	724			Fix.jpg	0	0	Content	91	274
964	35598	94	780			Fix.jpg	0	0	Content	91	274
965	35631	75	799			Fix.jpg	0	0	Content	91	274
966	35663	81	795			Fix.jpg	0	0	Content	91	274
967	35694	81	795			Fix.jpg	0	0	Content	91	274
968	35727	74	792			Fix.jpg	0	0	Content	91	274
969	35760	56	795			Fix.jpg	0	0	Content	91	274
970	35794	264	630			Fix.jpg	0	0	Content	91	274
971	35841	535	412			Fix.jpg	0	0	Content	92	564
972	35885	575	440			Fix.jpg	0	0	Content	92	564
973	35911	533	437			Fix.jpg	0	0	Content	92	564
974	35949	529	431			Fix.jpg	0	0	Content	92	564
	35960			ImageEnd	16
975	35977	851	415			No media	0	0	Content	92	564
976	36017	839	374			No media	0	0	Content	92	564
977	36067	837	397			No media	0	0	Content	92	564
978	36095	828	401			No media	0	0	Content	92	564
	36105			ImageStart	8
979	36125	822	378			130_162_neu_an.jpg	0	75	AOI_13	92	564
980	36158	751	415			130_162_neu_an.jpg	0	75	AOI_13	92	564
981	36189	776	425			130_162_neu_an.jpg	0	75	AOI_13	92	564
982	36221	835	396			130_162_neu_an.jpg	0	75	AOI_13	92	564
983	36259	857	380			130_162_neu_an.jpg	0	75	AOI_13	92	564
984	36297	857	389			130_162_neu_an.jpg	0	75	AOI_13	92	564
985	36329	816	396			130_162_neu_an.jpg	0	75	AOI_13	92	564
986	36365	721	380			130_162_neu_an.jpg	0	75	AOI_13	92	564
987	36405	807	436			130_162_neu_an.jpg	0	75	AOI_13	93	220
988	36445	949	408			130_162_neu_an.jpg	0	75	AOI_13	93	220
989	36485	874	392			130_162_neu_an.jpg	0	75	AOI_13	93	220
990	36514	903	407			130_162_neu_an.jpg	0	75	AOI_13	93	220
991	36552	879	412			130_162_neu_an.jpg	0	75	AOI_13	93	220
992	36588	1000	401			130_162_neu_an.jpg	0	75	AOI_13	93	220
993	36625	880	394			130_162_neu_an.jpg	0	76	AOI_15	94	672
994	36659	525	371			130_162_neu_an.jpg	0	76	AOI_15	94	672
995	36701	569	385			130_162_neu_an.jpg	0	76	AOI_15	94	672
996	36731	568	384			130_162_neu_an.jpg	0	76	AOI_15	94	672
997	36761	535	365			130_162_neu_an.jpg	0	76	AOI_15	94	672
998	36793	574	396			130_162_neu_an.jpg	0	76	AOI_15	94	672
999	36825	585	393			130_162_neu_an.jpg	0	76	AOI_15	94	672
1000	36857	579	378			130_162_neu_an.jpg	0	76	AOI_15	94	672
1001	36889	542	347			130_162_neu_an.jpg	0	76	AOI_15	94	672
1002	36921	479	356			130_162_neu_an.jpg	0	76	AOI_15	94	672
1003	36966	477	351			130_162_neu_an.jpg	0	76	AOI_15	94	672
1004	36998	484	364			130_162_neu_an.jpg	0	76	AOI_15	94	672
1005	37028	473	351			130_162_neu_an.jpg	0	76	AOI_15	94	672
1006	37074	458	347			130_162_neu_an.jpg	0	76	AOI_15	94	672
1007	37104	471	362			130_162_neu_an.jpg	0	76	AOI_15	94	672
1008	37134	582	379			130_162_neu_an.jpg	0	76	AOI_15	94	672
1009	37167	578	355			130_162_neu_an.jpg	0	76	AOI_15	94	672
1010	37199	569	375			130_162_neu_an.jpg	0	76	AOI_15	94	672
1011	37232	581	372			130_162_neu_an.jpg	0	76	AOI_15	94	672
1012	37264	589	372			130_162_neu_an.jpg	0	76	AOI_15	94	672
1013	37297	719	397			130_162_neu_an.jpg	0	75	AOI_13	95	339
1014	37330	934	413			130_162_neu_an.jpg	0	75	AOI_13	95	339
1015	37376	973	405			130_162_neu_an.jpg	0	75	AOI_13	95	339
1016	37406	938	425			130_162_neu_an.jpg	0	75	AOI_13	95	339
1017	37436	1017	427			130_162_neu_an.jpg	0	75	AOI_13	95	339
1018	37477	1008	420			130_162_neu_an.jpg	0	75	AOI_13	95	339
1019	37507	1013	413			130_162_neu_an.jpg	0	75	AOI_13	95	339
1020	37537	1020	426			130_162_neu_an.jpg	0	75	AOI_13	95	339
1021	37570	926	421			130_162_neu_an.jpg	0	75	AOI_13	95	339
1022	37602	1048	490			130_162_neu_an.jpg	0	75	AOI_13	95	339
1023	37636	952	484			130_162_neu_an.jpg	0	75	AOI_13	96	371
1024	37670	893	500			130_162_neu_an.jpg	0	75	AOI_13	96	371
1025	37703	976	494			130_162_neu_an.jpg	0	75	AOI_13	96	371
1026	37744	924	507			130_162_neu_an.jpg	0	75	AOI_13	96	371
1027	37773	1066	465			130_162_neu_an.jpg	0	75	AOI_13	96	371
1028	37811	812	528			130_162_neu_an.jpg	0	75	AOI_13	96	371
1029	37856	827	546			130_162_neu_an.jpg	0	75	AOI_13	96	371
1030	37893	903	515			130_162_neu_an.jpg	0	75	AOI_13	96	371
1031	37927	965	507			130_162_neu_an.jpg	0	75	AOI_13	96	371
1032	37967	982	447			130_162_neu_an.jpg	0	75	AOI_13	96	371
1033	38007	843	463			130_162_neu_an.jpg	0	75	AOI_13	97	408
1034	38051	938	427			130_162_neu_an.jpg	0	75	AOI_13	97	408
1035	38084	987	405			130_162_neu_an.jpg	0	75	AOI_13	97	408
1036	38119	1015	431			130_162_neu_an.jpg	0	75	AOI_13	97	408
1037	38149	996	412			130_162_neu_an.jpg	0	75	AOI_13	97	408
1038	38178	949	403			130_162_neu_an.jpg	0	75	AOI_13	97	408
1039	38212	972	414			130_162_neu_an.jpg	0	75	AOI_13	97	408
1040	38256	993	419			130_162_neu_an.jpg	0	75	AOI_13	97	408
1041	38287	992	431			130_162_neu_an.jpg	0	75	AOI_13	97	408
1042	38317	993	413			130_162_neu_an.jpg	0	75	AOI_13	97	408
1043	38350	989	422			130_162_neu_an.jpg	0	75	AOI_13	97	408
1044	38382	937	397			130_162_neu_an.jpg	0	75	AOI_13	97	408
1045	38415	1030	416			130_162_neu_an.jpg	0	75	AOI_13	98	358
1046	38458	1047	435			130_162_neu_an.jpg	0	75	AOI_13	98	358
1047	38489	1052	432			130_162_neu_an.jpg	0	75	AOI_13	98	358
1048	38529	1028	427			130_162_neu_an.jpg	0	75	AOI_13	98	358
1049	38561	961	396			130_162_neu_an.jpg	0	75	AOI_13	98	358
1050	38592	1028	437			130_162_neu_an.jpg	0	75	AOI_13	98	358
1051	38624	980	411			130_162_neu_an.jpg	0	75	AOI_13	98	358
1052	38656	1019	438			130_162_neu_an.jpg	0	75	AOI_13	98	358
1053	38689	1040	413			130_162_neu_an.jpg	0	75	AOI_13	98	358
1054	38740	1057	437			130_162_neu_an.jpg	0	75	AOI_13	98	358
1055	38773	1006	398			130_162_neu_an.jpg	0	75	AOI_13	99	1484
1056	38803	859	308			130_162_neu_an.jpg	0	75	AOI_13	99	1484
1057	38835	884	343			130_162_neu_an.jpg	0	75	AOI_13	99	1484
1058	38867	984	-52			130_162_neu_an.jpg	0	75	AOI_13	99	1484
1059	38909	937	331			130_162_neu_an.jpg	0	75	AOI_13	99	1484
1060	38939	800	299			130_162_neu_an.jpg	0	75	AOI_13	99	1484
1061	38970	804	329			130_162_neu_an.jpg	0	75	AOI_13	99	1484
1062	39007	774	315			130_162_neu_an.jpg	0	75	AOI_13	99	1484
1063	39039	795	328			130_162_neu_an.jpg	0	75	AOI_13	99	1484
1064	39068	782	308			130_162_neu_an.jpg	0	75	AOI_13	99	1484
1065	39100	797	320			130_162_neu_an.jpg	0	75	AOI_13	99	1484
	39108			ImageEnd	16
1066	39131	781	321			No media	0	0	Content	99	1484
1067	39162	801	330			No media	0	0	Content	99	1484
1068	39194	794	311			No media	0	0	Content	99	1484
1069	39225	803	308			No media	0	0	Content	99	1484
1070	39257	789	316			No media	0	0	Content	99	1484
1071	39288	788	311			No media	0	0	Content	99	1484
1072	39321	783	320			No media	0	0	Content	99	1484
1073	39353	788	310			No media	0	0	Content	99	1484
1074	39385	800	314			No media	0	0	Content	99	1484
1075	39417	788	318			No media	0	0	Content	99	1484
1076	39447	790	324			No media	0	0	Content	99	1484
1077	39478	796	323			No media	0	0	Content	99	1484
1078	39510	790	309			No media	0	0	Content	99	1484
1079	39542	780	316			No media	0	0	Content	99	1484
1080	39573	796	316			No media	0	0	Content	99	1484
1081	39605	779	320			No media	0	0	Content	99	1484
1082	39637	800	313			No media	0	0	Content	99	1484
1083	39670	781	311			No media	0	0	Content	99	1484
1084	39702	798	304			No media	0	0	Content	99	1484
1085	39734	776	307			No media	0	0	Content	99	1484
1086	39766	795	311			No media	0	0	Content	99	1484
1087	39798	804	312			No media	0	0	Content	99	1484
1088	39829	789	328			No media	0	0	Content	99	1484
1089	39862	791	330			No media	0	0	Content	99	1484
1090	39893	790	322			No media	0	0	Content	99	1484
1091	39926	819	319			No media	0	0	Content	99	1484
1092	39958	800	315			No media	0	0	Content	99	1484
1093	40004	785	316			No media	0	0	Content	99	1484
	40032			ImageStart	8
1094	40033	785	304			Fix.jpg	0	0	Content	99	1484
1095	40063	800	325			Fix.jpg	0	0	Content	99	1484
1096	40095	806	329			Fix.jpg	0	0	Content	99	1484
1097	40129	793	304			Fix.jpg	0	0	Content	99	1484
1098	40160	793	311			Fix.jpg	0	0	Content	99	1484
1099	40192	799	307			Fix.jpg	0	0	Content	99	1484
1100	40225	802	324			Fix.jpg	0	0	Content	99	1484
1101	40257	796	327			Fix.jpg	0	0	Content	100	615
1102	40289	679	387			Fix.jpg	0	0	Content	100	615
1103	40322	694	375			Fix.jpg	0	0	Content	100	615
1104	40354	691	382			Fix.jpg	0	0	Content	100	615
1105	40387	683	389			Fix.jpg	0	0	Content	100	615
1106	40419	679	384			Fix.jpg	0	0	Content	100	615
1107	40451	693	379			Fix.jpg	0	0	Content	100	615
1108	40482	695	388			Fix.jpg	0	0	Content	100	615
1109	40514	681	379			Fix.jpg	0	0	Content	100	615
	40534			ImageEnd	16
1110	40545	701	387			No media	0	0	Content	100	615
	40573			ImageStart	8
1111	40576	691	394			33_069_ha_neu.jpg	0	195	AOI_36	100	615
1112	40606	679	381			33_069_ha_neu.jpg	0	195	AOI_36	100	615
1113	40637	677	393			33_069_ha_neu.jpg	0	195	AOI_36	100	615
1114	40667	655	397			33_069_ha_neu.jpg	0	195	AOI_36	100	615
1115	40698	667	364			33_069_ha_neu.jpg	0	195	AOI_36	100	615
1116	40739	662	395			33_069_ha_neu.jpg	0	195	AOI_36	100	615
1117	40775	679	383			33_069_ha_neu.jpg	0	195	AOI_36	100	615
1118	40810	666	395			33_069_ha_neu.jpg	0	195	AOI_36	100	615
1119	40839	683	382			33_069_ha_neu.jpg	0	195	AOI_36	100	615
1120	40872	648	404			33_069_ha_neu.jpg	0	196	AOI_35	101	200
1121	40903	848	398			33_069_ha_neu.jpg	0	196	AOI_35	101	200
1122	40943	828	406			33_069_ha_neu.jpg	0	196	AOI_35	101	200
1123	40973	869	403			33_069_ha_neu.jpg	0	196	AOI_35	101	200
1124	41000	842	402			33_069_ha_neu.jpg	0	196	AOI_35	101	200
1125	41044	830	397			33_069_ha_neu.jpg	0	196	AOI_35	101	200
1126	41072	640	409			33_069_ha_neu.jpg	0	195	AOI_36	102	372
1127	41101	509	408			33_069_ha_neu.jpg	0	195	AOI_36	102	372
1128	41131	490	408			33_069_ha_neu.jpg	0	195	AOI_36	102	372
1129	41163	495	404			33_069_ha_neu.jpg	0	195	AOI_36	102	372
1130	41194	488	399			33_069_ha_neu.jpg	0	195	AOI_36	102	372
1131	41226	496	413			33_069_ha_neu.jpg	0	195	AOI_36	102	372
1132	41257	498	406			33_069_ha_neu.jpg	0	195	AOI_36	102	372
1133	41289	482	406			33_069_ha_neu.jpg	0	195	AOI_36	102	372
1134	41320	479	397			33_069_ha_neu.jpg	0	195	AOI_36	102	372
1135	41352	477	392			33_069_ha_neu.jpg	0	195	AOI_36	102	372
1136	41383	464	389			33_069_ha_neu.jpg	0	195	AOI_36	102	372
1137	41414	453	404			33_069_ha_neu.jpg	0	195	AOI_36	102	372
1138	41444	629	407			33_069_ha_neu.jpg	0	196	AOI_35	103	481
1139	41488	843	383			33_069_ha_neu.jpg	0	196	AOI_35	103	481
1140	41521	852	381			33_069_ha_neu.jpg	0	196	AOI_35	103	481
1141	41550	861	385			33_069_ha_neu.jpg	0	196	AOI_35	103	481
1142	41580	871	390			33_069_ha_neu.jpg	0	196	AOI_35	103	481
1143	41611	869	385			33_069_ha_neu.jpg	0	196	AOI_35	103	481
1144	41642	901	373			33_069_ha_neu.jpg	0	196	AOI_35	103	481
1145	41673	926	374			33_069_ha_neu.jpg	0	196	AOI_35	103	481
1146	41716	923	383			33_069_ha_neu.jpg	0	196	AOI_35	103	481
1147	41745	936	375			33_069_ha_neu.jpg	0	196	AOI_35	103	481
1148	41773	924	367			33_069_ha_neu.jpg	0	196	AOI_35	103	481
1149	41804	917	368			33_069_ha_neu.jpg	0	196	AOI_35	103	481
1150	41834	919	373			33_069_ha_neu.jpg	0	196	AOI_35	103	481
1151	41865	933	370			33_069_ha_neu.jpg	0	196	AOI_35	103	481
1152	41895	918	372			33_069_ha_neu.jpg	0	196	AOI_35	103	481
1153	41925	905	416			33_069_ha_neu.jpg	0	196	AOI_35	104	183
1154	41955	896	486			33_069_ha_neu.jpg	0	196	AOI_35	104	183
1155	41985	891	515			33_069_ha_neu.jpg	0	196	AOI_35	104	183
1156	42016	885	505			33_069_ha_neu.jpg	0	196	AOI_35	104	183
1157	42047	888	512			33_069_ha_neu.jpg	0	196	AOI_35	104	183
1158	42077	888	508			33_069_ha_neu.jpg	0	196	AOI_35	104	183
1159	42108	869	395			33_069_ha_neu.jpg	0	196	AOI_35	105	383
1160	42139	839	373			33_069_ha_neu.jpg	0	196	AOI_35	105	383
1161	42170	850	359			33_069_ha_neu.jpg	0	196	AOI_35	105	383
1162	42206	874	358			33_069_ha_neu.jpg	0	196	AOI_35	105	383
1163	42237	876	352			33_069_ha_neu.jpg	0	196	AOI_35	105	383
1164	42268	869	347			33_069_ha_neu.jpg	0	196	AOI_35	105	383
1165	42298	893	370			33_069_ha_neu.jpg	0	196	AOI_35	105	383
1166	42329	820	366			33_069_ha_neu.jpg	0	196	AOI_35	105	383
1167	42372	815	367			33_069_ha_neu.jpg	0	196	AOI_35	105	383
1168	42400	837	367			33_069_ha_neu.jpg	0	196	AOI_35	105	383
1169	42435	833	374			33_069_ha_neu.jpg	0	196	AOI_35	105	383
1170	42463	833	363			33_069_ha_neu.jpg	0	196	AOI_35	105	383
1171	42491	846	366			33_069_ha_neu.jpg	0	196	AOI_35	106	184
1172	42522	923	373			33_069_ha_neu.jpg	0	196	AOI_35	106	184
1173	42552	916	378			33_069_ha_neu.jpg	0	196	AOI_35	106	184
1174	42582	927	367			33_069_ha_neu.jpg	0	196	AOI_35	106	184
1175	42613	928	371			33_069_ha_neu.jpg	0	196	AOI_35	106	184
1176	42644	933	368			33_069_ha_neu.jpg	0	196	AOI_35	106	184
1177	42675	644	424			33_069_ha_neu.jpg	0	195	AOI_36	107	372
1178	42704	512	439			33_069_ha_neu.jpg	0	195	AOI_36	107	372
1179	42736	492	429			33_069_ha_neu.jpg	0	195	AOI_36	107	372
1180	42767	489	434			33_069_ha_neu.jpg	0	195	AOI_36	107	372
1181	42799	501	433			33_069_ha_neu.jpg	0	195	AOI_36	107	372
1182	42829	502	439			33_069_ha_neu.jpg	0	195	AOI_36	107	372
1183	42861	494	436			33_069_ha_neu.jpg	0	195	AOI_36	107	372
1184	42892	463	368			33_069_ha_neu.jpg	0	195	AOI_36	107	372
1185	42923	468	368			33_069_ha_neu.jpg	0	195	AOI_36	107	372
1186	42955	474	378			33_069_ha_neu.jpg	0	195	AOI_36	107	372
1187	42985	469	379			33_069_ha_neu.jpg	0	195	AOI_36	107	372
1188	43016	473	377			33_069_ha_neu.jpg	0	195	AOI_36	107	372
1189	43047	467	376			33_069_ha_neu.jpg	0	195	AOI_36	108	421
1190	43077	482	524			33_069_ha_neu.jpg	0	195	AOI_36	108	421
1191	43106	470	505			33_069_ha_neu.jpg	0	195	AOI_36	108	421
1192	43140	480	498			33_069_ha_neu.jpg	0	195	AOI_36	108	421
1193	43171	491	494			33_069_ha_neu.jpg	0	195	AOI_36	108	421
1194	43202	507	491			33_069_ha_neu.jpg	0	195	AOI_36	108	421
1195	43234	496	497			33_069_ha_neu.jpg	0	195	AOI_36	108	421
1196	43272	490	492			33_069_ha_neu.jpg	0	195	AOI_36	108	421
1197	43304	483	497			33_069_ha_neu.jpg	0	195	AOI_36	108	421
1198	43335	482	499			33_069_ha_neu.jpg	0	195	AOI_36	108	421
1199	43367	478	495			33_069_ha_neu.jpg	0	195	AOI_36	108	421
1200	43398	483	498			33_069_ha_neu.jpg	0	195	AOI_36	108	421
1201	43437	473	486			33_069_ha_neu.jpg	0	195	AOI_36	108	421
1202	43468	569	489			33_069_ha_neu.jpg	0	196	AOI_35	109	372
1203	43500	857	454			33_069_ha_neu.jpg	0	196	AOI_35	109	372
1204	43530	878	447			33_069_ha_neu.jpg	0	196	AOI_35	109	372
	43550			ImageEnd	16
1205	43559	845	449			No media	0	0	Content	109	372
	43570			ImageStart	8
1206	43590	865	443			Fix.jpg	0	0	Content	109	372
1207	43627	873	452			Fix.jpg	0	0	Content	109	372
1208	43657	868	442			Fix.jpg	0	0	Content	109	372
1209	43688	889	420			Fix.jpg	0	0	Content	109	372
1210	43717	838	373			Fix.jpg	0	0	Content	109	372
1211	43748	819	377			Fix.jpg	0	0	Content	109	372
1212	43778	824	383			Fix.jpg	0	0	Content	109	372
1213	43809	819	384			Fix.jpg	0	0	Content	109	372
1214	43840	830	385			Fix.jpg	0	0	Content	110	908
1215	43871	695	372			Fix.jpg	0	0	Content	110	908
1216	43902	691	369			Fix.jpg	0	0	Content	110	908
1217	43933	702	381			Fix.jpg	0	0	Content	110	908
1218	43964	710	379			Fix.jpg	0	0	Content	110	908
1219	43995	700	377			Fix.jpg	0	0	Content	110	908
1220	44026	651	379			Fix.jpg	0	0	Content	110	908
1221	44057	689	369			Fix.jpg	0	0	Content	110	908
	44065			ImageEnd	16
1222	44098	671	380			No media	0	0	Content	110	908
1223	44129	691	387			No media	0	0	Content	110	908
1224	44170	604	372			No media	0	0	Content	110	908
1225	44200	685	363			No media	0	0	Content	110	908
1226	44229	681	378			No media	0	0	Content	110	908
	44310			ImageStart	8
1227	44312	664	367			138_163_fe_neu.jpg	0	0	Content	110	908
1228	44349	668	362			138_163_fe_neu.jpg	0	0	Content	110	908
1229	44463	0	0			138_163_fe_neu.jpg	0	0	Content	110	908
1230	44529	663	373			138_163_fe_neu.jpg	0	0	Content	110	908
1231	44576	662	379			138_163_fe_neu.jpg	0	0	Content	110	908
1232	44632	665	382			138_163_fe_neu.jpg	0	0	Content	110	908
1233	44747	0	0			138_163_fe_neu.jpg	0	92	AOI_22
1234	44795	0	0			138_163_fe_neu.jpg	0	92	AOI_22
1235	44937	487	374			138_163_fe_neu.jpg	0	92	AOI_22	111	158
1236	44978	475	426			138_163_fe_neu.jpg	0	92	AOI_22	111	158
1237	45005	479	428			138_163_fe_neu.jpg	0	92	AOI_22	111	158
1238	45031	482	428			138_163_fe_neu.jpg	0	92	AOI_22	111	158
1239	45063	477	430			138_163_fe_neu.jpg	0	92	AOI_22	111	158
1240	45094	489	420			138_163_fe_neu.jpg	0	92	AOI_22	112	189
1241	45124	502	361			138_163_fe_neu.jpg	0	92	AOI_22	112	189
1242	45156	499	370			138_163_fe_neu.jpg	0	92	AOI_22	112	189
1243	45187	462	365			138_163_fe_neu.jpg	0	92	AOI_22	112	189
1244	45218	483	368			138_163_fe_neu.jpg	0	92	AOI_22	112	189
1245	45253	488	364			138_163_fe_neu.jpg	0	92	AOI_22	112	189
1246	45283	510	497			138_163_fe_neu.jpg	0	92	AOI_22	113	304
1247	45314	505	585			138_163_fe_neu.jpg	0	92	AOI_22	113	304
1248	45344	515	589			138_163_fe_neu.jpg	0	92	AOI_22	113	304
1249	45375	511	598			138_163_fe_neu.jpg	0	92	AOI_22	113	304
1250	45406	525	610			138_163_fe_neu.jpg	0	92	AOI_22	113	304
1251	45436	504	612			138_163_fe_neu.jpg	0	92	AOI_22	113	304
1252	45466	496	622			138_163_fe_neu.jpg	0	92	AOI_22	113	304
1253	45496	510	602			138_163_fe_neu.jpg	0	92	AOI_22	113	304
1254	45526	532	604			138_163_fe_neu.jpg	0	92	AOI_22	113	304
1255	45557	513	598			138_163_fe_neu.jpg	0	92	AOI_22	113	304
1256	45587	500	598			138_163_fe_neu.jpg	0	92	AOI_22	114	338
1257	45617	473	370			138_163_fe_neu.jpg	0	92	AOI_22	114	338
1258	45648	486	394			138_163_fe_neu.jpg	0	92	AOI_22	114	338
1259	45695	484	384			138_163_fe_neu.jpg	0	92	AOI_22	114	338
1260	45740	475	392			138_163_fe_neu.jpg	0	92	AOI_22	114	338
1261	45769	497	373			138_163_fe_neu.jpg	0	92	AOI_22	114	338
1262	45803	475	389			138_163_fe_neu.jpg	0	92	AOI_22	114	338
1263	45837	485	381			138_163_fe_neu.jpg	0	92	AOI_22	114	338
1264	45864	495	372			138_163_fe_neu.jpg	0	92	AOI_22	114	338
1265	45894	487	381			138_163_fe_neu.jpg	0	92	AOI_22	114	338
1266	45925	481	376			138_163_fe_neu.jpg	0	92	AOI_22	115	254
1267	45955	467	468			138_163_fe_neu.jpg	0	92	AOI_22	115	254
1268	45985	501	463			138_163_fe_neu.jpg	0	92	AOI_22	115	254
1269	46023	497	457			138_163_fe_neu.jpg	0	92	AOI_22	115	254
1270	46054	490	448			138_163_fe_neu.jpg	0	92	AOI_22	115	254
1271	46085	494	454			138_163_fe_neu.jpg	0	92	AOI_22	115	254
1272	46116	493	446			138_163_fe_neu.jpg	0	92	AOI_22	115	254
1273	46147	495	446			138_163_fe_neu.jpg	0	92	AOI_22	115	254
1274	46179	486	442			138_163_fe_neu.jpg	0	92	AOI_22	116	407
1275	46210	449	344			138_163_fe_neu.jpg	0	92	AOI_22	116	407
1276	46242	486	350			138_163_fe_neu.jpg	0	92	AOI_22	116	407
1277	46278	492	356			138_163_fe_neu.jpg	0	92	AOI_22	116	407
1278	46309	478	358			138_163_fe_neu.jpg	0	92	AOI_22	116	407
1279	46340	477	339			138_163_fe_neu.jpg	0	92	AOI_22	116	407
1280	46371	483	357			138_163_fe_neu.jpg	0	92	AOI_22	116	407
1281	46402	478	335			138_163_fe_neu.jpg	0	92	AOI_22	116	407
1282	46432	471	353			138_163_fe_neu.jpg	0	92	AOI_22	116	407
1283	46463	465	343			138_163_fe_neu.jpg	0	92	AOI_22	116	407
1284	46494	472	344			138_163_fe_neu.jpg	0	92	AOI_22	116	407
1285	46525	478	350			138_163_fe_neu.jpg	0	92	AOI_22	116	407
1286	46555	477	353			138_163_fe_neu.jpg	0	92	AOI_22	116	407
1287	46586	490	360			138_163_fe_neu.jpg	0	92	AOI_22	117	214
1288	46615	531	347			138_163_fe_neu.jpg	0	92	AOI_22	117	214
1289	46647	511	350			138_163_fe_neu.jpg	0	92	AOI_22	117	214
1290	46678	524	341			138_163_fe_neu.jpg	0	92	AOI_22	117	214
1291	46708	516	342			138_163_fe_neu.jpg	0	92	AOI_22	117	214
1292	46739	522	337			138_163_fe_neu.jpg	0	92	AOI_22	117	214
1293	46769	516	351			138_163_fe_neu.jpg	0	92	AOI_22	117	214
1294	46800	715	327			138_163_fe_neu.jpg	0	91	AOI_23	118	1802
1295	46830	850	342			138_163_fe_neu.jpg	0	91	AOI_23	118	1802
1296	46861	881	340			138_163_fe_neu.jpg	0	91	AOI_23	118	1802
1297	46890	872	320			138_163_fe_neu.jpg	0	91	AOI_23	118	1802
1298	46920	877	336			138_163_fe_neu.jpg	0	91	AOI_23	118	1802
1299	46950	864	334			138_163_fe_neu.jpg	0	91	AOI_23	118	1802
1300	46979	860	323			138_163_fe_neu.jpg	0	91	AOI_23	118	1802
1301	47009	858	323			138_163_fe_neu.jpg	0	91	AOI_23	118	1802
1302	47046	869	318			138_163_fe_neu.jpg	0	91	AOI_23	118	1802
1303	47076	875	346			138_163_fe_neu.jpg	0	91	AOI_23	118	1802
1304	47105	884	338			138_163_fe_neu.jpg	0	91	AOI_23	118	1802
1305	47134	890	343			138_163_fe_neu.jpg	0	91	AOI_23	118	1802
1306	47163	867	343			138_163_fe_neu.jpg	0	91	AOI_23	118	1802
1307	47193	866	342			138_163_fe_neu.jpg	0	91	AOI_23	118	1802
1308	47222	879	328			138_163_fe_neu.jpg	0	91	AOI_23	118	1802
1309	47251	881	373			138_163_fe_neu.jpg	0	91	AOI_23	118	1802
1310	47288	816	330			138_163_fe_neu.jpg	0	91	AOI_23	118	1802
	47302			ImageEnd	16
1311	47331	826	343			No media	0	0	Content	118	1802
1312	47360	834	338			No media	0	0	Content	118	1802
1313	47386	840	340			No media	0	0	Content	118	1802
1314	47416	852	360			No media	0	0	Content	118	1802
1315	47445	838	347			No media	0	0	Content	118	1802
1316	47475	833	355			No media	0	0	Content	118	1802
1317	47505	828	337			No media	0	0	Content	118	1802
1318	47535	850	344			No media	0	0	Content	118	1802
1319	47565	824	346			No media	0	0	Content	118	1802
1320	47595	847	341			No media	0	0	Content	118	1802
1321	47625	842	345			No media	0	0	Content	118	1802
1322	47655	838	337			No media	0	0	Content	118	1802
1323	47685	853	344			No media	0	0	Content	118	1802
1324	47715	831	346			No media	0	0	Content	118	1802
1325	47745	836	360			No media	0	0	Content	118	1802
1326	47783	844	352			No media	0	0	Content	118	1802
1327	47813	847	349			No media	0	0	Content	118	1802
1328	47844	830	353			No media	0	0	Content	118	1802
1329	47886	830	339			No media	0	0	Content	118	1802
1330	47916	842	340			No media	0	0	Content	118	1802
1331	47943	885	338			No media	0	0	Content	118	1802
1332	47974	830	341			No media	0	0	Content	118	1802
1333	48016	858	344			No media	0	0	Content	118	1802
1334	48054	874	341			No media	0	0	Content	118	1802
1335	48079	845	356			No media	0	0	Content	118	1802
1336	48124	860	378			No media	0	0	Content	118	1802
1337	48153	857	363			No media	0	0	Content	118	1802
1338	48194	839	362			No media	0	0	Content	118	1802
1339	48233	836	320			No media	0	0	Content	118	1802
1340	48262	850	347			No media	0	0	Content	118	1802
1341	48289	847	339			No media	0	0	Content	118	1802
1342	48321	836	336			No media	0	0	Content	118	1802
1343	48352	831	345			No media	0	0	Content	118	1802
	48353			ImageStart	8
1344	48383	842	358			Fix.jpg	0	0	Content	118	1802
1345	48414	846	356			Fix.jpg	0	0	Content	118	1802
1346	48446	850	354			Fix.jpg	0	0	Content	118	1802
1347	48477	850	357			Fix.jpg	0	0	Content	118	1802
1348	48508	845	359			Fix.jpg	0	0	Content	118	1802
1349	48539	832	341			Fix.jpg	0	0	Content	118	1802
1350	48571	843	356			Fix.jpg	0	0	Content	118	1802
1351	48602	741	363			Fix.jpg	0	0	Content	119	566
1352	48633	702	365			Fix.jpg	0	0	Content	119	566
1353	48666	689	368			Fix.jpg	0	0	Content	119	566
1354	48696	645	364			Fix.jpg	0	0	Content	119	566
1355	48727	687	366			Fix.jpg	0	0	Content	119	566
1356	48768	692	371			Fix.jpg	0	0	Content	119	566
1357	48801	699	382			Fix.jpg	0	0	Content	119	566
1358	48829	669	382			Fix.jpg	0	0	Content	119	566
	48831			ImageEnd	16
1359	48860	682	370			No media	0	0	Content	119	566
	48866			ImageStart	8
1360	48891	685	374			74_115_an_ha.jpg	0	286	AOI_52	119	566
1361	48921	691	383			74_115_an_ha.jpg	0	286	AOI_52	119	566
1362	48952	665	357			74_115_an_ha.jpg	0	286	AOI_52	119	566
1363	48982	661	366			74_115_an_ha.jpg	0	286	AOI_52	119	566
1364	49012	681	368			74_115_an_ha.jpg	0	286	AOI_52	119	566
1365	49039	663	367			74_115_an_ha.jpg	0	286	AOI_52	119	566
1366	49071	689	347			74_115_an_ha.jpg	0	286	AOI_52	119	566
1367	49100	658	370			74_115_an_ha.jpg	0	286	AOI_52	119	566
1368	49129	668	365			74_115_an_ha.jpg	0	286	AOI_52	119	566
1369	49168	808	381			74_115_an_ha.jpg	0	286	AOI_52	120	206
1370	49199	853	361			74_115_an_ha.jpg	0	286	AOI_52	120	206
1371	49224	877	368			74_115_an_ha.jpg	0	286	AOI_52	120	206
1372	49253	843	371			74_115_an_ha.jpg	0	286	AOI_52	120	206
1373	49292	858	366			74_115_an_ha.jpg	0	286	AOI_52	120	206
1374	49321	860	361			74_115_an_ha.jpg	0	286	AOI_52	120	206
1375	49346	862	368			74_115_an_ha.jpg	0	286	AOI_52	120	206
1376	49375	707	346			74_115_an_ha.jpg	0	285	AOI_49	121	246
1377	49404	514	349			74_115_an_ha.jpg	0	285	AOI_49	121	246
1378	49440	503	351			74_115_an_ha.jpg	0	285	AOI_49	121	246
1379	49471	513	353			74_115_an_ha.jpg	0	285	AOI_49	121	246
1380	49501	528	370			74_115_an_ha.jpg	0	285	AOI_49	121	246
1381	49531	515	358			74_115_an_ha.jpg	0	285	AOI_49	121	246
1382	49562	511	359			74_115_an_ha.jpg	0	285	AOI_49	121	246
1383	49591	504	358			74_115_an_ha.jpg	0	285	AOI_49	121	246
1384	49621	492	343			74_115_an_ha.jpg	0	285	AOI_49	122	228
1385	49651	480	351			74_115_an_ha.jpg	0	285	AOI_49	122	228
1386	49681	435	366			74_115_an_ha.jpg	0	285	AOI_49	122	228
1387	49712	460	364			74_115_an_ha.jpg	0	285	AOI_49	122	228
1388	49742	462	371			74_115_an_ha.jpg	0	285	AOI_49	122	228
1389	49772	439	372			74_115_an_ha.jpg	0	285	AOI_49	122	228
1390	49803	464	349			74_115_an_ha.jpg	0	285	AOI_49	122	228
1391	49849	646	357			74_115_an_ha.jpg	0	286	AOI_52	123	248
1392	49884	857	354			74_115_an_ha.jpg	0	286	AOI_52	123	248
1393	49910	871	361			74_115_an_ha.jpg	0	286	AOI_52	123	248
1394	49939	912	358			74_115_an_ha.jpg	0	286	AOI_52	123	248
1395	49969	864	353			74_115_an_ha.jpg	0	286	AOI_52	123	248
1396	50012	862	354			74_115_an_ha.jpg	0	286	AOI_52	123	248
1397	50040	881	359			74_115_an_ha.jpg	0	286	AOI_52	123	248
1398	50067	864	364			74_115_an_ha.jpg	0	286	AOI_52	123	248
1399	50097	899	298			74_115_an_ha.jpg	0	286	AOI_52	124	228
1400	50126	886	242			74_115_an_ha.jpg	0	286	AOI_52	124	228
1401	50156	880	213			74_115_an_ha.jpg	0	286	AOI_52	124	228
1402	50193	899	236			74_115_an_ha.jpg	0	286	AOI_52	124	228
1403	50233	869	242			74_115_an_ha.jpg	0	286	AOI_52	124	228
1404	50269	887	217			74_115_an_ha.jpg	0	286	AOI_52	124	228
1405	50293	909	235			74_115_an_ha.jpg	0	286	AOI_52	124	228
1406	50325	880	236			74_115_an_ha.jpg	0	286	AOI_52	125	274
1407	50360	890	451			74_115_an_ha.jpg	0	286	AOI_52	125	274
1408	50390	890	437			74_115_an_ha.jpg	0	286	AOI_52	125	274
1409	50420	885	461			74_115_an_ha.jpg	0	286	AOI_52	125	274
1410	50450	889	439			74_115_an_ha.jpg	0	286	AOI_52	125	274
1411	50480	895	443			74_115_an_ha.jpg	0	286	AOI_52	125	274
1412	50510	894	448			74_115_an_ha.jpg	0	286	AOI_52	125	274
1413	50539	896	463			74_115_an_ha.jpg	0	286	AOI_52	125	274
1414	50569	890	470			74_115_an_ha.jpg	0	286	AOI_52	125	274
1415	50599	608	414			74_115_an_ha.jpg	0	285	AOI_49	126	224
1416	50630	555	411			74_115_an_ha.jpg	0	285	AOI_49	126	224
1417	50660	524	424			74_115_an_ha.jpg	0	285	AOI_49	126	224
1418	50690	536	425			74_115_an_ha.jpg	0	285	AOI_49	126	224
1419	50721	546	413			74_115_an_ha.jpg	0	285	AOI_49	126	224
1420	50753	526	398			74_115_an_ha.jpg	0	285	AOI_49	126	224
1421	50784	537	414			74_115_an_ha.jpg	0	285	AOI_49	126	224
1422	50823	488	451			74_115_an_ha.jpg	0	285	AOI_49	127	197
1423	50853	503	478			74_115_an_ha.jpg	0	285	AOI_49	127	197
1424	50885	493	462			74_115_an_ha.jpg	0	285	AOI_49	127	197
1425	50931	488	454			74_115_an_ha.jpg	0	285	AOI_49	127	197
1426	50963	478	463			74_115_an_ha.jpg	0	285	AOI_49	127	197
1427	50990	489	469			74_115_an_ha.jpg	0	285	AOI_49	127	197
1428	51020	485	368			74_115_an_ha.jpg	0	285	AOI_49	128	214
1429	51051	466	375			74_115_an_ha.jpg	0	285	AOI_49	128	214
1430	51081	478	363			74_115_an_ha.jpg	0	285	AOI_49	128	214
1431	51112	481	364			74_115_an_ha.jpg	0	285	AOI_49	128	214
1432	51143	496	368			74_115_an_ha.jpg	0	285	AOI_49	128	214
1433	51173	457	368			74_115_an_ha.jpg	0	285	AOI_49	128	214
1434	51204	468	367			74_115_an_ha.jpg	0	285	AOI_49	128	214
1435	51234	475	365			74_115_an_ha.jpg	0	285	AOI_49	129	289
1436	51276	523	364			74_115_an_ha.jpg	0	285	AOI_49	129	289
1437	51311	515	363			74_115_an_ha.jpg	0	285	AOI_49	129	289
1438	51337	531	352			74_115_an_ha.jpg	0	285	AOI_49	129	289
1439	51369	513	362			74_115_an_ha.jpg	0	285	AOI_49	129	289
1440	51400	532	364			74_115_an_ha.jpg	0	285	AOI_49	129	289
1441	51429	505	361			74_115_an_ha.jpg	0	285	AOI_49	129	289
1442	51461	526	349			74_115_an_ha.jpg	0	285	AOI_49	129	289
1443	51491	520	358			74_115_an_ha.jpg	0	285	AOI_49	129	289
1444	51522	475	364			74_115_an_ha.jpg	0	285	AOI_49	130	285
1445	51553	453	354			74_115_an_ha.jpg	0	285	AOI_49	130	285
1446	51585	448	369			74_115_an_ha.jpg	0	285	AOI_49	130	285
1447	51616	439	355			74_115_an_ha.jpg	0	285	AOI_49	130	285
1448	51647	432	359			74_115_an_ha.jpg	0	285	AOI_49	130	285
1449	51680	451	359			74_115_an_ha.jpg	0	285	AOI_49	130	285
1450	51713	458	374			74_115_an_ha.jpg	0	285	AOI_49	130	285
1451	51744	449	347			74_115_an_ha.jpg	0	285	AOI_49	130	285
1452	51776	401	340			74_115_an_ha.jpg	0	285	AOI_49	130	285
1453	51808	502	375			74_115_an_ha.jpg	0	285	AOI_49	131	325
	51840			ImageEnd	16
1454	51845	518	388			No media	0	0	Content	131	325
	51855			ImageStart	8
1455	51877	515	381			Fix.jpg	0	0	Content	131	325
1456	51908	514	384			Fix.jpg	0	0	Content	131	325
1457	51939	494	365			Fix.jpg	0	0	Content	131	325
1458	51970	494	369			Fix.jpg	0	0	Content	131	325
1459	52012	472	442			Fix.jpg	0	0	Content	131	325
1460	52045	477	441			Fix.jpg	0	0	Content	131	325
1461	52071	492	452			Fix.jpg	0	0	Content	131	325
1462	52102	478	448			Fix.jpg	0	0	Content	131	325
1463	52133	553	414			Fix.jpg	0	0	Content	132	1641
1464	52176	634	369			Fix.jpg	0	0	Content	132	1641
1465	52206	650	377			Fix.jpg	0	0	Content	132	1641
1466	52234	651	375			Fix.jpg	0	0	Content	132	1641
1467	52265	646	380			Fix.jpg	0	0	Content	132	1641
1468	52296	627	364			Fix.jpg	0	0	Content	132	1641
1469	52326	649	375			Fix.jpg	0	0	Content	132	1641
	52354			ImageEnd	16
1470	52356	640	383			No media	0	0	Content	132	1641
1471	52388	659	380			No media	0	0	Content	132	1641
1472	52417	638	370			No media	0	0	Content	132	1641
1473	52448	651	383			No media	0	0	Content	132	1641
1474	52478	628	363			No media	0	0	Content	132	1641
1475	52507	641	381			No media	0	0	Content	132	1641
1476	52537	652	362			No media	0	0	Content	132	1641
1477	52574	652	375			No media	0	0	Content	132	1641
1478	52611	653	376			No media	0	0	Content	132	1641
1479	52639	651	376			No media	0	0	Content	132	1641
1480	52669	631	362			No media	0	0	Content	132	1641
1481	52698	624	374			No media	0	0	Content	132	1641
1482	52727	630	375			No media	0	0	Content	132	1641
1483	52756	648	376			No media	0	0	Content	132	1641
1484	52786	629	374			No media	0	0	Content	132	1641
1485	52816	639	389			No media	0	0	Content	132	1641
1486	52846	636	381			No media	0	0	Content	132	1641
1487	52876	641	370			No media	0	0	Content	132	1641
1488	52906	644	375			No media	0	0	Content	132	1641
1489	52936	648	378			No media	0	0	Content	132	1641
1490	52967	654	389			No media	0	0	Content	132	1641
1491	52998	642	378			No media	0	0	Content	132	1641
1492	53028	655	369			No media	0	0	Content	132	1641
1493	53058	642	363			No media	0	0	Content	132	1641
1494	53089	664	380			No media	0	0	Content	132	1641
1495	53120	643	371			No media	0	0	Content	132	1641
1496	53151	641	365			No media	0	0	Content	132	1641
1497	53181	651	373			No media	0	0	Content	132	1641
1498	53212	651	383			No media	0	0	Content	132	1641
1499	53243	648	378			No media	0	0	Content	132	1641
1500	53274	638	376			No media	0	0	Content	132	1641
1501	53305	645	374			No media	0	0	Content	132	1641
1502	53335	644	370			No media	0	0	Content	132	1641
1503	53367	643	363			No media	0	0	Content	132	1641
1504	53398	653	372			No media	0	0	Content	132	1641
1505	53429	642	375			No media	0	0	Content	132	1641
1506	53461	633	369			No media	0	0	Content	132	1641
1507	53492	649	366			No media	0	0	Content	132	1641
1508	53523	651	366			No media	0	0	Content	132	1641
1509	53554	630	378			No media	0	0	Content	132	1641
1510	53586	658	377			No media	0	0	Content	132	1641
1511	53617	660	374			No media	0	0	Content	132	1641
1512	53648	658	380			No media	0	0	Content	132	1641
1513	53679	650	380			No media	0	0	Content	132	1641
1514	53711	649	375			No media	0	0	Content	132	1641
1515	53742	662	386			No media	0	0	Content	132	1641
1516	53774	0	0			No media	0	0	Content
1517	53805	0	0			No media	0	0	Content
1518	53843	0	0			No media	0	0	Content
1519	53883	0	0			No media	0	0	Content
1520	53930	0	0			No media	0	0	Content
1521	53983	645	478			No media	0	0	Content	133	1072
1522	54035	0	0			No media	0	0	Content	133	1072
1523	54060	618	384			No media	0	0	Content	133	1072
1524	54088	616	381			No media	0	0	Content	133	1072
1525	54125	622	377			No media	0	0	Content	133	1072
1526	54160	610	388			No media	0	0	Content	133	1072
1527	54196	599	423			No media	0	0	Content	133	1072
1528	54229	645	401			No media	0	0	Content	133	1072
1529	54272	634	398			No media	0	0	Content	133	1072
1530	54305	618	393			No media	0	0	Content	133	1072
1531	54334	639	380			No media	0	0	Content	133	1072
1532	54368	641	391			No media	0	0	Content	133	1072
1533	54402	639	393			No media	0	0	Content	133	1072
1534	54435	636	393			No media	0	0	Content	133	1072
1535	54468	650	412			No media	0	0	Content	133	1072
1536	54500	634	406			No media	0	0	Content	133	1072
1537	54534	638	407			No media	0	0	Content	133	1072
1538	54567	642	415			No media	0	0	Content	133	1072
1539	54600	640	409			No media	0	0	Content	133	1072
1540	54632	649	402			No media	0	0	Content	133	1072
1541	54664	628	412			No media	0	0	Content	133	1072
1542	54697	650	400			No media	0	0	Content	133	1072
1543	54729	623	399			No media	0	0	Content	133	1072
1544	54761	638	394			No media	0	0	Content	133	1072
1545	54794	633	395			No media	0	0	Content	133	1072
1546	54825	643	408			No media	0	0	Content	133	1072
1547	54859	625	404			No media	0	0	Content	133	1072
1548	54891	627	403			No media	0	0	Content	133	1072
1549	54925	639	407			No media	0	0	Content	133	1072
1550	54957	646	411			No media	0	0	Content	133	1072
1551	54990	631	409			No media	0	0	Content	133	1072
1552	55022	639	400			No media	0	0	Content	133	1072
1553	55055	538	458			No media	0	0	Content	134	461
1554	55088	545	452			No media	0	0	Content	134	461
1555	55121	541	455			No media	0	0	Content	134	461
1556	55154	536	462			No media	0	0	Content	134	461
1557	55187	541	456			No media	0	0	Content	134	461
1558	55220	542	459			No media	0	0	Content	134	461
1559	55253	545	456			No media	0	0	Content	134	461
1560	55286	546	454			No media	0	0	Content	134	461
1561	55319	534	458			No media	0	0	Content	134	461
1562	55351	544	444			No media	0	0	Content	134	461
1563	55384	542	447			No media	0	0	Content	134	461
1564	55417	547	446			No media	0	0	Content	134	461
1565	55449	542	453			No media	0	0	Content	134	461
1566	55482	534	454			No media	0	0	Content	134	461
1567	55515	535	438			No media	0	0	Content	135	599
1568	55548	573	379			No media	0	0	Content	135	599
1569	55581	579	376			No media	0	0	Content	135	599
1570	55614	565	378			No media	0	0	Content	135	599
1571	55648	575	392			No media	0	0	Content	135	599
1572	55680	563	381			No media	0	0	Content	135	599
1573	55714	560	376			No media	0	0	Content	135	599
1574	55747	580	380			No media	0	0	Content	135	599
1575	55780	576	380			No media	0	0	Content	135	599
1576	55813	561	383			No media	0	0	Content	135	599
1577	55847	565	398			No media	0	0	Content	135	599
1578	55880	570	381			No media	0	0	Content	135	599
1579	55914	573	388			No media	0	0	Content	135	599
1580	55947	569	379			No media	0	0	Content	135	599
1581	55980	568	367			No media	0	0	Content	135	599
1582	56013	573	385			No media	0	0	Content	135	599
1583	56047	573	383			No media	0	0	Content	135	599
1584	56081	567	385			No media	0	0	Content	135	599
1585	56114	712	363			No media	0	0	Content	136	296
1586	56148	734	351			No media	0	0	Content	136	296
1587	56181	728	360			No media	0	0	Content	136	296
1588	56213	740	357			No media	0	0	Content	136	296
1589	56245	743	352			No media	0	0	Content	136	296
1590	56278	736	352			No media	0	0	Content	136	296
1591	56311	735	347			No media	0	0	Content	136	296
1592	56343	749	353			No media	0	0	Content	136	296
1593	56377	648	360			No media	0	0	Content	136	296
1594	56410	0	0			No media	0	0	Content
1595	56443	0	0			No media	0	0	Content
1596	56477	0	0			No media	0	0	Content
1597	56518	0	0			No media	0	0	Content
1598	56566	0	0			No media	0	0	Content
1599	56619	0	0			No media	0	0	Content
1600	56675	0	0			No media	0	0	Content
1601	56722	0	0			No media	0	0	Content
	56738			ImageStart	8
1602	56762	0	0			93_140_ha_neu.jpg	0	327	AOI_56
1603	56803	0	0			93_140_ha_neu.jpg	0	327	AOI_56
1604	56848	0	0			93_140_ha_neu.jpg	0	327	AOI_56
1605	56902	0	0			93_140_ha_neu.jpg	0	327	AOI_56
1606	56957	0	0			93_140_ha_neu.jpg	0	327	AOI_56
1607	57001	0	0			93_140_ha_neu.jpg	0	327	AOI_56
1608	57054	790	428			93_140_ha_neu.jpg	0	328	AOI_55	137	208
1609	57084	790	428			93_140_ha_neu.jpg	0	328	AOI_55	137	208
1610	57110	664	419			93_140_ha_neu.jpg	0	328	AOI_55	137	208
1611	57142	669	408			93_140_ha_neu.jpg	0	328	AOI_55	137	208
1612	57176	789	404			93_140_ha_neu.jpg	0	328	AOI_55	137	208
1613	57210	791	423			93_140_ha_neu.jpg	0	328	AOI_55	137	208
1614	57262	935	388			93_140_ha_neu.jpg	0	328	AOI_55	138	419
1615	57295	927	396			93_140_ha_neu.jpg	0	328	AOI_55	138	419
1616	57326	989	394			93_140_ha_neu.jpg	0	328	AOI_55	138	419
1617	57357	989	394			93_140_ha_neu.jpg	0	328	AOI_55	138	419
1618	57388	912	406			93_140_ha_neu.jpg	0	328	AOI_55	138	419
1619	57417	1022	424			93_140_ha_neu.jpg	0	328	AOI_55	138	419
1620	57449	923	391			93_140_ha_neu.jpg	0	328	AOI_55	138	419
1621	57478	945	408			93_140_ha_neu.jpg	0	328	AOI_55	138	419
1622	57511	936	359			93_140_ha_neu.jpg	0	328	AOI_55	138	419
1623	57543	947	356			93_140_ha_neu.jpg	0	328	AOI_55	138	419
1624	57577	908	380			93_140_ha_neu.jpg	0	328	AOI_55	138	419
1625	57608	937	358			93_140_ha_neu.jpg	0	328	AOI_55	138	419
1626	57648	947	368			93_140_ha_neu.jpg	0	328	AOI_55	138	419
1627	57681	837	369			93_140_ha_neu.jpg	0	327	AOI_56	139	289
1628	57709	541	425			93_140_ha_neu.jpg	0	327	AOI_56	139	289
1629	57742	535	410			93_140_ha_neu.jpg	0	327	AOI_56	139	289
1630	57773	542	389			93_140_ha_neu.jpg	0	327	AOI_56	139	289
1631	57805	557	381			93_140_ha_neu.jpg	0	327	AOI_56	139	289
1632	57838	573	407			93_140_ha_neu.jpg	0	327	AOI_56	139	289
1633	57871	558	392			93_140_ha_neu.jpg	0	327	AOI_56	139	289
1634	57905	586	428			93_140_ha_neu.jpg	0	327	AOI_56	139	289
1635	57939	559	381			93_140_ha_neu.jpg	0	327	AOI_56	139	289
1636	57970	572	488			93_140_ha_neu.jpg	0	327	AOI_56	140	194
1637	58002	535	498			93_140_ha_neu.jpg	0	327	AOI_56	140	194
1638	58033	555	482			93_140_ha_neu.jpg	0	327	AOI_56	140	194
1639	58066	569	509			93_140_ha_neu.jpg	0	327	AOI_56	140	194
1640	58099	531	490			93_140_ha_neu.jpg	0	327	AOI_56	140	194
1641	58131	528	526			93_140_ha_neu.jpg	0	327	AOI_56	140	194
1642	58164	555	412			93_140_ha_neu.jpg	0	327	AOI_56	141	419
1643	58218	574	377			93_140_ha_neu.jpg	0	327	AOI_56	141	419
1644	58265	0	0			93_140_ha_neu.jpg	0	327	AOI_56	141	419
1645	58308	552	379			93_140_ha_neu.jpg	0	327	AOI_56	141	419
1646	58354	533	369			93_140_ha_neu.jpg	0	327	AOI_56	141	419
1647	58396	533	369			93_140_ha_neu.jpg	0	327	AOI_56	141	419
1648	58422	514	394			93_140_ha_neu.jpg	0	327	AOI_56	141	419
1649	58450	532	391			93_140_ha_neu.jpg	0	327	AOI_56	141	419
1650	58491	484	376			93_140_ha_neu.jpg	0	327	AOI_56	141	419
1651	58540	603	321			93_140_ha_neu.jpg	0	327	AOI_56	141	419
1652	58584	668	390			93_140_ha_neu.jpg	0	328	AOI_55	142	208
1653	58617	1053	340			93_140_ha_neu.jpg	0	328	AOI_55	142	208
1654	58649	1056	389			93_140_ha_neu.jpg	0	328	AOI_55	142	208
1655	58682	1062	390			93_140_ha_neu.jpg	0	328	AOI_55	142	208
1656	58726	1112	344			93_140_ha_neu.jpg	0	328	AOI_55	142	208
1657	58755	1133	392			93_140_ha_neu.jpg	0	328	AOI_55	142	208
1658	58792	1009	363			93_140_ha_neu.jpg	0	328	AOI_55	143	210
1659	58835	933	361			93_140_ha_neu.jpg	0	328	AOI_55	143	210
1660	58874	955	342			93_140_ha_neu.jpg	0	328	AOI_55	143	210
1661	58900	888	368			93_140_ha_neu.jpg	0	328	AOI_55	143	210
1662	58931	908	353			93_140_ha_neu.jpg	0	328	AOI_55	143	210
1663	58970	978	356			93_140_ha_neu.jpg	0	328	AOI_55	143	210
1664	59002	915	366			93_140_ha_neu.jpg	0	328	AOI_55	144	388
1665	59030	964	481			93_140_ha_neu.jpg	0	328	AOI_55	144	388
1666	59075	1000	464			93_140_ha_neu.jpg	0	328	AOI_55	144	388
1667	59106	951	465			93_140_ha_neu.jpg	0	328	AOI_55	144	388
1668	59134	940	491			93_140_ha_neu.jpg	0	328	AOI_55	144	388
1669	59166	931	479			93_140_ha_neu.jpg	0	328	AOI_55	144	388
1670	59199	950	467			93_140_ha_neu.jpg	0	328	AOI_55	144	388
1671	59230	914	471			93_140_ha_neu.jpg	0	328	AOI_55	144	388
1672	59263	947	476			93_140_ha_neu.jpg	0	328	AOI_55	144	388
1673	59296	922	476			93_140_ha_neu.jpg	0	328	AOI_55	144	388
1674	59327	931	477			93_140_ha_neu.jpg	0	328	AOI_55	144	388
1675	59359	921	476			93_140_ha_neu.jpg	0	328	AOI_55	144	388
1676	59390	967	375			93_140_ha_neu.jpg	0	328	AOI_55	145	614
1677	59423	1027	372			93_140_ha_neu.jpg	0	328	AOI_55	145	614
1678	59455	1004	376			93_140_ha_neu.jpg	0	328	AOI_55	145	614
1679	59487	953	338			93_140_ha_neu.jpg	0	328	AOI_55	145	614
1680	59519	971	320			93_140_ha_neu.jpg	0	328	AOI_55	145	614
1681	59552	978	348			93_140_ha_neu.jpg	0	328	AOI_55	145	614
1682	59586	889	368			93_140_ha_neu.jpg	0	328	AOI_55	145	614
1683	59619	934	367			93_140_ha_neu.jpg	0	328	AOI_55	145	614
1684	59665	954	352			93_140_ha_neu.jpg	0	328	AOI_55	145	614
1685	59696	940	350			93_140_ha_neu.jpg	0	328	AOI_55	145	614
	59705			ImageEnd	16
1686	59724	905	349			No media	0	0	Content	145	614
1687	59756	955	355			No media	0	0	Content	145	614
	59757			ImageStart	8
1688	59787	936	361			Fix.jpg	0	0	Content	145	614
1689	59817	940	361			Fix.jpg	0	0	Content	145	614
1690	59850	828	404			Fix.jpg	0	0	Content	145	614
1691	59881	801	401			Fix.jpg	0	0	Content	145	614
1692	59923	806	398			Fix.jpg	0	0	Content	145	614
1693	59962	904	382			Fix.jpg	0	0	Content	145	614
1694	60005	936	369			Fix.jpg	0	0	Content	146	255
1695	60032	727	390			Fix.jpg	0	0	Content	146	255
1696	60061	770	372			Fix.jpg	0	0	Content	146	255
1697	60093	740	373			Fix.jpg	0	0	Content	146	255
1698	60123	719	434			Fix.jpg	0	0	Content	146	255
1699	60155	745	426			Fix.jpg	0	0	Content	146	255
1700	60192	767	379			Fix.jpg	0	0	Content	146	255
1701	60229	695	424			Fix.jpg	0	0	Content	146	255
	60250			ImageEnd	16
1702	60260	783	387			No media	0	0	Content	147	414
	60285			ImageStart	8
1703	60294	835	335			76_115_fe_an.jpg	0	290	AOI_49	147	414
1704	60326	778	365			76_115_fe_an.jpg	0	290	AOI_49	147	414
1705	60356	782	408			76_115_fe_an.jpg	0	290	AOI_49	147	414
1706	60391	753	381			76_115_fe_an.jpg	0	290	AOI_49	147	414
1707	60423	765	378			76_115_fe_an.jpg	0	290	AOI_49	147	414
1708	60459	829	392			76_115_fe_an.jpg	0	290	AOI_49	147	414
1709	60493	829	392			76_115_fe_an.jpg	0	290	AOI_49	147	414
1710	60521	807	380			76_115_fe_an.jpg	0	290	AOI_49	147	414
1711	60549	791	402			76_115_fe_an.jpg	0	290	AOI_49	147	414
1712	60579	792	387			76_115_fe_an.jpg	0	290	AOI_49	147	414
1713	60614	819	372			76_115_fe_an.jpg	0	290	AOI_49	147	414
1714	60646	778	368			76_115_fe_an.jpg	0	290	AOI_49	147	414
1715	60674	565	376			76_115_fe_an.jpg	0	289	AOI_50	148	406
1716	60705	535	374			76_115_fe_an.jpg	0	289	AOI_50	148	406
1717	60736	546	373			76_115_fe_an.jpg	0	289	AOI_50	148	406
1718	60768	606	397			76_115_fe_an.jpg	0	289	AOI_50	148	406
1719	60801	605	412			76_115_fe_an.jpg	0	289	AOI_50	148	406
1720	60839	512	369			76_115_fe_an.jpg	0	289	AOI_50	148	406
1721	60877	507	343			76_115_fe_an.jpg	0	289	AOI_50	148	406
1722	60908	481	363			76_115_fe_an.jpg	0	289	AOI_50	148	406
1723	60937	524	379			76_115_fe_an.jpg	0	289	AOI_50	148	406
1724	60971	470	360			76_115_fe_an.jpg	0	289	AOI_50	148	406
1725	61011	499	360			76_115_fe_an.jpg	0	289	AOI_50	148	406
1726	61044	0	0			76_115_fe_an.jpg	0	289	AOI_50	148	406
1727	61080	944	340			76_115_fe_an.jpg	0	290	AOI_49	149	250
1728	61129	889	374			76_115_fe_an.jpg	0	290	AOI_49	149	250
1729	61165	954	380			76_115_fe_an.jpg	0	290	AOI_49	149	250
1730	61198	969	376			76_115_fe_an.jpg	0	290	AOI_49	149	250
1731	61232	1009	396			76_115_fe_an.jpg	0	290	AOI_49	149	250
1732	61260	982	353			76_115_fe_an.jpg	0	290	AOI_49	149	250
1733	61301	964	374			76_115_fe_an.jpg	0	290	AOI_49	149	250
1734	61330	965	400			76_115_fe_an.jpg	0	290	AOI_49	150	402
1735	61363	924	453			76_115_fe_an.jpg	0	290	AOI_49	150	402
1736	61395	944	458			76_115_fe_an.jpg	0	290	AOI_49	150	402
1737	61442	982	451			76_115_fe_an.jpg	0	290	AOI_49	150	402
1738	61473	935	456			76_115_fe_an.jpg	0	290	AOI_49	150	402
1739	61499	922	458			76_115_fe_an.jpg	0	290	AOI_49	150	402
1740	61535	955	462			76_115_fe_an.jpg	0	290	AOI_49	150	402
1741	61568	940	465			76_115_fe_an.jpg	0	290	AOI_49	150	402
1742	61600	940	460			76_115_fe_an.jpg	0	290	AOI_49	150	402
1743	61633	972	451			76_115_fe_an.jpg	0	290	AOI_49	150	402
1744	61666	951	457			76_115_fe_an.jpg	0	290	AOI_49	150	402
1745	61699	843	446			76_115_fe_an.jpg	0	290	AOI_49	150	402
1746	61731	638	470			76_115_fe_an.jpg	0	289	AOI_50	151	757
1747	61765	555	454			76_115_fe_an.jpg	0	289	AOI_50	151	757
1748	61817	557	442			76_115_fe_an.jpg	0	289	AOI_50	151	757
1749	61866	524	447			76_115_fe_an.jpg	0	289	AOI_50	151	757
1750	61911	535	409			76_115_fe_an.jpg	0	289	AOI_50	151	757
1751	61938	524	351			76_115_fe_an.jpg	0	289	AOI_50	151	757
1752	61976	501	365			76_115_fe_an.jpg	0	289	AOI_50	151	757
1753	62009	620	335			76_115_fe_an.jpg	0	289	AOI_50	151	757
1754	62037	522	359			76_115_fe_an.jpg	0	289	AOI_50	151	757
1755	62073	511	358			76_115_fe_an.jpg	0	289	AOI_50	151	757
1756	62105	547	365			76_115_fe_an.jpg	0	289	AOI_50	151	757
1757	62135	480	354			76_115_fe_an.jpg	0	289	AOI_50	151	757
1758	62168	468	364			76_115_fe_an.jpg	0	289	AOI_50	151	757
1759	62201	480	359			76_115_fe_an.jpg	0	289	AOI_50	151	757
1760	62234	501	348			76_115_fe_an.jpg	0	289	AOI_50	151	757
1761	62267	488	357			76_115_fe_an.jpg	0	289	AOI_50	151	757
1762	62301	536	359			76_115_fe_an.jpg	0	289	AOI_50	151	757
1763	62334	524	406			76_115_fe_an.jpg	0	289	AOI_50	151	757
1764	62367	651	323			76_115_fe_an.jpg	0	289	AOI_50	151	757
1765	62407	649	313			76_115_fe_an.jpg	0	289	AOI_50	151	757
1766	62447	555	339			76_115_fe_an.jpg	0	289	AOI_50	151	757
1767	62489	874	357			76_115_fe_an.jpg	0	290	AOI_49	152	502
1768	62519	1075	337			76_115_fe_an.jpg	0	290	AOI_49	152	502
1769	62551	990	365			76_115_fe_an.jpg	0	290	AOI_49	152	502
1770	62592	905	350			76_115_fe_an.jpg	0	290	AOI_49	152	502
1771	62631	1008	393			76_115_fe_an.jpg	0	290	AOI_49	152	502
1772	62659	1004	366			76_115_fe_an.jpg	0	290	AOI_49	152	502
1773	62706	925	355			76_115_fe_an.jpg	0	290	AOI_49	152	502
1774	62736	1004	360			76_115_fe_an.jpg	0	290	AOI_49	152	502
1775	62783	1009	368			76_115_fe_an.jpg	0	290	AOI_49	152	502
1776	62815	982	344			76_115_fe_an.jpg	0	290	AOI_49	152	502
1777	62859	984	347			76_115_fe_an.jpg	0	290	AOI_49	152	502
1778	62894	1042	364			76_115_fe_an.jpg	0	290	AOI_49	152	502
1779	62933	1021	394			76_115_fe_an.jpg	0	290	AOI_49	152	502
1780	62961	942	375			76_115_fe_an.jpg	0	290	AOI_49	152	502
1781	62991	999	374			76_115_fe_an.jpg	0	290	AOI_49	153	206
1782	63032	919	508			76_115_fe_an.jpg	0	290	AOI_49	153	206
1783	63064	1010	496			76_115_fe_an.jpg	0	290	AOI_49	153	206
1784	63104	943	479			76_115_fe_an.jpg	0	290	AOI_49	153	206
1785	63137	940	488			76_115_fe_an.jpg	0	290	AOI_49	153	206
1786	63164	934	491			76_115_fe_an.jpg	0	290	AOI_49	153	206
1787	63197	917	465			76_115_fe_an.jpg	0	290	AOI_49	154	386
1788	63230	938	371			76_115_fe_an.jpg	0	290	AOI_49	154	386
1789	63264	936	366			76_115_fe_an.jpg	0	290	AOI_49	154	386
	63289			ImageEnd	16
1790	63299	975	359			No media	0	0	Content	154	386
	63304			ImageStart	8
1791	63347	983	372			Fix.jpg	0	0	Content	154	386
1792	63376	1065	352			Fix.jpg	0	0	Content	154	386
1793	63405	958	355			Fix.jpg	0	0	Content	154	386
1794	63438	1000	388			Fix.jpg	0	0	Content	154	386
1795	63472	922	384			Fix.jpg	0	0	Content	154	386
1796	63501	989	373			Fix.jpg	0	0	Content	154	386
1797	63547	987	370			Fix.jpg	0	0	Content	154	386
1798	63583	917	383			Fix.jpg	0	0	Content	155	759
1799	63610	765	365			Fix.jpg	0	0	Content	155	759
1800	63642	769	360			Fix.jpg	0	0	Content	155	759
1801	63675	750	366			Fix.jpg	0	0	Content	155	759
1802	63707	768	376			Fix.jpg	0	0	Content	155	759
1803	63741	763	364			Fix.jpg	0	0	Content	155	759
1804	63773	776	366			Fix.jpg	0	0	Content	155	759
	63804			ImageEnd	16
1805	63807	794	349			No media	0	0	Content	155	759
1806	63840	765	368			No media	0	0	Content	155	759
1807	63873	817	383			No media	0	0	Content	155	759
1808	63904	806	362			No media	0	0	Content	155	759
1809	63936	829	374			No media	0	0	Content	155	759
1810	63967	839	389			No media	0	0	Content	155	759
1811	63998	774	413			No media	0	0	Content	155	759
1812	64029	755	374			No media	0	0	Content	155	759
1813	64067	834	359			No media	0	0	Content	155	759
1814	64109	754	368			No media	0	0	Content	155	759
1815	64143	772	364			No media	0	0	Content	155	759
1816	64171	781	392			No media	0	0	Content	155	759
1817	64213	781	387			No media	0	0	Content	155	759
1818	64248	821	365			No media	0	0	Content	155	759
1819	64286	754	375			No media	0	0	Content	155	759
1820	64314	771	372			No media	0	0	Content	155	759
1821	64342	675	412			No media	0	0	Content	156	345
1822	64374	661	410			No media	0	0	Content	156	345
	64415			ImageStart	8
1823	64418	615	389			58_098_neu_an.jpg	0	249	AOI_43	156	345
1824	64467	626	371			58_098_neu_an.jpg	0	249	AOI_43	156	345
1825	64518	622	386			58_098_neu_an.jpg	0	249	AOI_43	156	345
1826	64563	627	393			58_098_neu_an.jpg	0	249	AOI_43	156	345
1827	64606	739	324			58_098_neu_an.jpg	0	249	AOI_43	156	345
1828	64653	739	324			58_098_neu_an.jpg	0	249	AOI_43	156	345
1829	64687	637	392			58_098_neu_an.jpg	0	250	AOI_41	157	302
1830	64736	832	405			58_098_neu_an.jpg	0	250	AOI_41	157	302
1831	64786	930	408			58_098_neu_an.jpg	0	250	AOI_41	157	302
1832	64818	929	418			58_098_neu_an.jpg	0	250	AOI_41	157	302
1833	64844	835	419			58_098_neu_an.jpg	0	250	AOI_41	157	302
1834	64886	914	395			58_098_neu_an.jpg	0	250	AOI_41	157	302
1835	64989	558	366			58_098_neu_an.jpg	0	249	AOI_43	158	371
1836	65092	558	366			58_098_neu_an.jpg	0	249	AOI_43	158	371
1837	65198	548	357			58_098_neu_an.jpg	0	249	AOI_43	158	371
1838	65246	466	363			58_098_neu_an.jpg	0	249	AOI_43	158	371
1839	65301	509	346			58_098_neu_an.jpg	0	249	AOI_43	158	371
1840	65327	495	363			58_098_neu_an.jpg	0	249	AOI_43	158	371
1841	65360	493	363			58_098_neu_an.jpg	0	250	AOI_41	159	414
1842	65509	1364	382			58_098_neu_an.jpg	0	250	AOI_41	159	414
1843	65632	1364	382			58_098_neu_an.jpg	0	250	AOI_41	159	414
1844	65676	928	410			58_098_neu_an.jpg	0	250	AOI_41	159	414
1845	65713	928	410			58_098_neu_an.jpg	0	250	AOI_41	159	414
1846	65745	954	424			58_098_neu_an.jpg	0	250	AOI_41	159	414
1847	65774	966	410			58_098_neu_an.jpg	0	250	AOI_41	160	269
1848	65808	951	407			58_098_neu_an.jpg	0	250	AOI_41	160	269
1849	65842	964	406			58_098_neu_an.jpg	0	250	AOI_41	160	269
1850	65876	924	547			58_098_neu_an.jpg	0	250	AOI_41	160	269
1851	65910	940	546			58_098_neu_an.jpg	0	250	AOI_41	160	269
1852	65943	988	534			58_098_neu_an.jpg	0	250	AOI_41	160	269
1853	65977	995	528			58_098_neu_an.jpg	0	250	AOI_41	160	269
1854	66009	953	545			58_098_neu_an.jpg	0	250	AOI_41	160	269
1855	66043	849	498			58_098_neu_an.jpg	0	249	AOI_43	161	309
1856	66076	532	397			58_098_neu_an.jpg	0	249	AOI_43	161	309
1857	66110	472	385			58_098_neu_an.jpg	0	249	AOI_43	161	309
1858	66143	640	339			58_098_neu_an.jpg	0	249	AOI_43	161	309
1859	66176	629	333			58_098_neu_an.jpg	0	249	AOI_43	161	309
1860	66221	501	394			58_098_neu_an.jpg	0	249	AOI_43	161	309
1861	66272	535	388			58_098_neu_an.jpg	0	249	AOI_43	161	309
1862	66322	504	340			58_098_neu_an.jpg	0	249	AOI_43	161	309
1863	66352	633	360			58_098_neu_an.jpg	0	249	AOI_43	162	206
1864	66381	478	359			58_098_neu_an.jpg	0	249	AOI_43	162	206
1865	66423	477	363			58_098_neu_an.jpg	0	249	AOI_43	162	206
1866	66457	471	360			58_098_neu_an.jpg	0	249	AOI_43	162	206
1867	66491	469	346			58_098_neu_an.jpg	0	249	AOI_43	162	206
1868	66524	546	361			58_098_neu_an.jpg	0	249	AOI_43	162	206
1869	66558	541	360			58_098_neu_an.jpg	0	249	AOI_43	163	425
1870	66591	543	360			58_098_neu_an.jpg	0	249	AOI_43	163	425
1871	66625	532	356			58_098_neu_an.jpg	0	249	AOI_43	163	425
1872	66658	644	338			58_098_neu_an.jpg	0	249	AOI_43	163	425
1873	66692	538	355			58_098_neu_an.jpg	0	249	AOI_43	163	425
1874	66723	563	361			58_098_neu_an.jpg	0	249	AOI_43	163	425
1875	66758	532	359			58_098_neu_an.jpg	0	249	AOI_43	163	425
1876	66807	658	414			58_098_neu_an.jpg	0	249	AOI_43	163	425
1877	66843	521	441			58_098_neu_an.jpg	0	249	AOI_43	163	425
1878	66871	520	438			58_098_neu_an.jpg	0	249	AOI_43	163	425
1879	66911	617	375			58_098_neu_an.jpg	0	249	AOI_43	163	425
1880	66948	511	419			58_098_neu_an.jpg	0	249	AOI_43	163	425
1881	66983	853	421			58_098_neu_an.jpg	0	250	AOI_41	164	461
1882	67011	918	402			58_098_neu_an.jpg	0	250	AOI_41	164	461
1883	67044	908	409			58_098_neu_an.jpg	0	250	AOI_41	164	461
1884	67077	922	407			58_098_neu_an.jpg	0	250	AOI_41	164	461
1885	67110	924	411			58_098_neu_an.jpg	0	250	AOI_41	164	461
1886	67143	956	406			58_098_neu_an.jpg	0	250	AOI_41	164	461
1887	67177	904	402			58_098_neu_an.jpg	0	250	AOI_41	164	461
1888	67208	912	399			58_098_neu_an.jpg	0	250	AOI_41	164	461
1889	67241	926	393			58_098_neu_an.jpg	0	250	AOI_41	164	461
1890	67274	893	443			58_098_neu_an.jpg	0	250	AOI_41	164	461
1891	67307	888	413			58_098_neu_an.jpg	0	250	AOI_41	164	461
1892	67344	902	421			58_098_neu_an.jpg	0	250	AOI_41	164	461
1893	67379	906	424			58_098_neu_an.jpg	0	250	AOI_41	164	461
	67406			ImageEnd	16
1894	67407	883	424			No media	0	0	Content	164	461
1895	67444	875	423			No media	0	0	Content	165	202
1896	67477	959	518			No media	0	0	Content	165	202
1897	67511	923	521			No media	0	0	Content	165	202
1898	67544	954	523			No media	0	0	Content	165	202
1899	67578	964	520			No media	0	0	Content	165	202
1900	67612	968	534			No media	0	0	Content	165	202
1901	67646	719	449			No media	0	0	Content	166	660
1902	67679	532	353			No media	0	0	Content	166	660
1903	67710	525	366			No media	0	0	Content	166	660
1904	67741	532	373			No media	0	0	Content	166	660
1905	67773	617	340			No media	0	0	Content	166	660
1906	67805	591	357			No media	0	0	Content	166	660
1907	67838	558	363			No media	0	0	Content	166	660
1908	67870	563	361			No media	0	0	Content	166	660
1909	67903	575	346			No media	0	0	Content	166	660
1910	67935	548	361			No media	0	0	Content	166	660
1911	67968	545	362			No media	0	0	Content	166	660
	67991			ImageStart	8
1912	68001	546	371			Fix.jpg	0	0	Content	166	660
1913	68033	545	362			Fix.jpg	0	0	Content	166	660
1914	68064	552	356			Fix.jpg	0	0	Content	166	660
1915	68100	547	363			Fix.jpg	0	0	Content	166	660
1916	68134	536	368			Fix.jpg	0	0	Content	166	660
1917	68169	531	367			Fix.jpg	0	0	Content	166	660
1918	68203	528	365			Fix.jpg	0	0	Content	166	660
1919	68237	535	361			Fix.jpg	0	0	Content	166	660
1920	68272	541	355			Fix.jpg	0	0	Content	166	660
1921	68306	686	391			Fix.jpg	0	0	Content	167	252
1922	68341	739	403			Fix.jpg	0	0	Content	167	252
1923	68392	802	326			Fix.jpg	0	0	Content	167	252
1924	68425	836	325			Fix.jpg	0	0	Content	167	252
1925	68456	836	358			Fix.jpg	0	0	Content	167	252
	68467			ImageEnd	16
1926	68488	780	349			No media	0	0	Content	167	252
[truncated: 20,774 more rows]
