# Supplementary material for: Attentional Bias to Facial Expressions of Different Emotions – A Cross-Cultural Comparison of ≠Akhoe Hai||om and German Children and Adolescents
Source: Front Psychol. 2020 Apr 28;11:795. doi: 10.3389/fpsyg.2020.00795 (PMC7199105; doi:10.3389/fpsyg.2020.00795)
Supplement: Supplementary file 1 [file Data_Sheet_1.ZIP › Raw data_Germany and Namibia/Raw data Namibia/VP_25-test.tsv]

Data properties:
Recording date: 10.02.2013
Recording time: 15:02:09:448 (corresponds to time 0)
Study: NegBias_1
Subject: VP_25
Recording: VP_25
Screen resolution: 1366 x 768
Coordinate unit: Pixels
Filter settings:
Eye: Average
Validity: Normal
Fixation filter: Tobii fixation filter
Velocity threshold: 35
Distance threshold: 35
Number	Timestamp	GazePointX	GazePointY	Event	EventKey	StimuliName	StimuliID	AoiIds	AoiNames	FixationIndex	FixationDuration
0	68	270	294			No media	0	0	Content	3	431
1	104	293	297			No media	0	0	Content	3	431
2	127	283	291			No media	0	0	Content	3	431
3	158	284	297			No media	0	0	Content	3	431
4	189	262	277			No media	0	0	Content	3	431
5	220	281	295			No media	0	0	Content	3	431
	243			ImageStart	8
6	251	283	290			Fix.jpg	0	0	Content	3	431
7	282	267	297			Fix.jpg	0	0	Content	3	431
8	312	290	287			Fix.jpg	0	0	Content	3	431
9	343	267	286			Fix.jpg	0	0	Content	3	431
10	374	279	283			Fix.jpg	0	0	Content	3	431
11	405	284	296			Fix.jpg	0	0	Content	3	431
12	436	300	293			Fix.jpg	0	0	Content	3	431
13	467	286	299			Fix.jpg	0	0	Content	3	431
14	499	516	318			Fix.jpg	0	0	Content	4	554
15	531	638	350			Fix.jpg	0	0	Content	4	554
16	562	611	359			Fix.jpg	0	0	Content	4	554
17	594	644	333			Fix.jpg	0	0	Content	4	554
18	626	640	342			Fix.jpg	0	0	Content	4	554
19	658	642	349			Fix.jpg	0	0	Content	4	554
20	691	648	324			Fix.jpg	0	0	Content	4	554
	715			ImageEnd	16
21	724	638	361			No media	0	0	Content	4	554
	748			ImageStart	8
22	757	659	368			122_162_an_ha.jpg	0	58	AOI_13	4	554
23	789	663	368			122_162_an_ha.jpg	0	58	AOI_13	4	554
24	822	660	380			122_162_an_ha.jpg	0	58	AOI_13	4	554
25	855	663	370			122_162_an_ha.jpg	0	58	AOI_13	4	554
26	889	648	364			122_162_an_ha.jpg	0	58	AOI_13	4	554
27	923	649	360			122_162_an_ha.jpg	0	58	AOI_13	4	554
28	955	647	362			122_162_an_ha.jpg	0	58	AOI_13	4	554
29	988	677	363			122_162_an_ha.jpg	0	58	AOI_13	4	554
30	1021	647	372			122_162_an_ha.jpg	0	58	AOI_13	4	554
31	1053	669	372			122_162_an_ha.jpg	0	57	AOI_16	5	489
32	1087	855	382			122_162_an_ha.jpg	0	57	AOI_16	5	489
33	1118	850	378			122_162_an_ha.jpg	0	57	AOI_16	5	489
34	1152	870	377			122_162_an_ha.jpg	0	57	AOI_16	5	489
35	1183	863	375			122_162_an_ha.jpg	0	57	AOI_16	5	489
36	1215	866	379			122_162_an_ha.jpg	0	57	AOI_16	5	489
37	1247	868	380			122_162_an_ha.jpg	0	57	AOI_16	5	489
38	1280	870	365			122_162_an_ha.jpg	0	57	AOI_16	5	489
39	1313	866	372			122_162_an_ha.jpg	0	57	AOI_16	5	489
40	1344	868	384			122_162_an_ha.jpg	0	57	AOI_16	5	489
41	1377	861	366			122_162_an_ha.jpg	0	57	AOI_16	5	489
42	1410	861	393			122_162_an_ha.jpg	0	57	AOI_16	5	489
43	1442	860	379			122_162_an_ha.jpg	0	57	AOI_16	5	489
44	1475	875	381			122_162_an_ha.jpg	0	57	AOI_16	5	489
45	1508	864	375			122_162_an_ha.jpg	0	57	AOI_16	5	489
46	1542	903	436			122_162_an_ha.jpg	0	57	AOI_16	6	259
47	1575	905	451			122_162_an_ha.jpg	0	57	AOI_16	6	259
48	1607	908	477			122_162_an_ha.jpg	0	57	AOI_16	6	259
49	1639	904	456			122_162_an_ha.jpg	0	57	AOI_16	6	259
50	1671	892	463			122_162_an_ha.jpg	0	57	AOI_16	6	259
51	1704	912	458			122_162_an_ha.jpg	0	57	AOI_16	6	259
52	1736	891	456			122_162_an_ha.jpg	0	57	AOI_16	6	259
53	1769	889	462			122_162_an_ha.jpg	0	57	AOI_16	6	259
54	1801	526	426			122_162_an_ha.jpg	0	58	AOI_13	7	384
55	1834	418	441			122_162_an_ha.jpg	0	58	AOI_13	7	384
56	1866	404	430			122_162_an_ha.jpg	0	58	AOI_13	7	384
57	1898	422	436			122_162_an_ha.jpg	0	58	AOI_13	7	384
58	1930	426	440			122_162_an_ha.jpg	0	58	AOI_13	7	384
59	1962	410	444			122_162_an_ha.jpg	0	58	AOI_13	7	384
60	1994	423	425			122_162_an_ha.jpg	0	58	AOI_13	7	384
61	2026	407	439			122_162_an_ha.jpg	0	58	AOI_13	7	384
62	2058	429	441			122_162_an_ha.jpg	0	58	AOI_13	7	384
63	2089	427	432			122_162_an_ha.jpg	0	58	AOI_13	7	384
64	2122	429	425			122_162_an_ha.jpg	0	58	AOI_13	7	384
65	2154	410	437			122_162_an_ha.jpg	0	58	AOI_13	7	384
66	2185	458	407			122_162_an_ha.jpg	0	58	AOI_13	8	383
67	2218	449	415			122_162_an_ha.jpg	0	58	AOI_13	8	383
68	2250	457	413			122_162_an_ha.jpg	0	58	AOI_13	8	383
69	2282	455	400			122_162_an_ha.jpg	0	58	AOI_13	8	383
70	2314	455	401			122_162_an_ha.jpg	0	58	AOI_13	8	383
71	2345	457	407			122_162_an_ha.jpg	0	58	AOI_13	8	383
72	2378	445	425			122_162_an_ha.jpg	0	58	AOI_13	8	383
73	2409	452	390			122_162_an_ha.jpg	0	58	AOI_13	8	383
74	2441	459	387			122_162_an_ha.jpg	0	58	AOI_13	8	383
75	2471	449	405			122_162_an_ha.jpg	0	58	AOI_13	8	383
76	2505	460	399			122_162_an_ha.jpg	0	58	AOI_13	8	383
77	2537	455	402			122_162_an_ha.jpg	0	58	AOI_13	8	383
78	2568	447	420			122_162_an_ha.jpg	0	58	AOI_13	9	833
79	2600	417	476			122_162_an_ha.jpg	0	58	AOI_13	9	833
80	2632	422	493			122_162_an_ha.jpg	0	58	AOI_13	9	833
81	2663	408	480			122_162_an_ha.jpg	0	58	AOI_13	9	833
82	2696	427	477			122_162_an_ha.jpg	0	58	AOI_13	9	833
83	2728	440	489			122_162_an_ha.jpg	0	58	AOI_13	9	833
84	2760	424	500			122_162_an_ha.jpg	0	58	AOI_13	9	833
85	2792	431	503			122_162_an_ha.jpg	0	58	AOI_13	9	833
86	2825	429	484			122_162_an_ha.jpg	0	58	AOI_13	9	833
87	2856	424	493			122_162_an_ha.jpg	0	58	AOI_13	9	833
88	2887	428	497			122_162_an_ha.jpg	0	58	AOI_13	9	833
89	2920	429	485			122_162_an_ha.jpg	0	58	AOI_13	9	833
90	2952	416	481			122_162_an_ha.jpg	0	58	AOI_13	9	833
91	2985	417	500			122_162_an_ha.jpg	0	58	AOI_13	9	833
92	3017	424	498			122_162_an_ha.jpg	0	58	AOI_13	9	833
93	3049	433	504			122_162_an_ha.jpg	0	58	AOI_13	9	833
94	3081	419	504			122_162_an_ha.jpg	0	58	AOI_13	9	833
95	3112	432	500			122_162_an_ha.jpg	0	58	AOI_13	9	833
96	3144	437	474			122_162_an_ha.jpg	0	58	AOI_13	9	833
97	3176	447	499			122_162_an_ha.jpg	0	58	AOI_13	9	833
98	3208	441	485			122_162_an_ha.jpg	0	58	AOI_13	9	833
99	3240	432	487			122_162_an_ha.jpg	0	58	AOI_13	9	833
100	3272	433	489			122_162_an_ha.jpg	0	58	AOI_13	9	833
101	3304	436	476			122_162_an_ha.jpg	0	58	AOI_13	9	833
102	3336	456	499			122_162_an_ha.jpg	0	58	AOI_13	9	833
103	3368	458	477			122_162_an_ha.jpg	0	58	AOI_13	9	833
104	3401	563	471			122_162_an_ha.jpg	0	57	AOI_16	10	324
105	3433	863	451			122_162_an_ha.jpg	0	57	AOI_16	10	324
106	3465	850	426			122_162_an_ha.jpg	0	57	AOI_16	10	324
107	3496	848	444			122_162_an_ha.jpg	0	57	AOI_16	10	324
108	3529	849	447			122_162_an_ha.jpg	0	57	AOI_16	10	324
109	3561	850	445			122_162_an_ha.jpg	0	57	AOI_16	10	324
110	3594	846	436			122_162_an_ha.jpg	0	57	AOI_16	10	324
111	3627	845	446			122_162_an_ha.jpg	0	57	AOI_16	10	324
112	3660	837	453			122_162_an_ha.jpg	0	57	AOI_16	10	324
113	3692	859	431			122_162_an_ha.jpg	0	57	AOI_16	10	324
114	3725	860	439			122_162_an_ha.jpg	0	57	AOI_16	11	395
	3749			ImageEnd	16
115	3757	887	431			No media	0	0	Content	11	395
116	3790	893	433			No media	0	0	Content	11	395
117	3823	877	430			No media	0	0	Content	11	395
118	3856	881	423			No media	0	0	Content	11	395
	3870			ImageStart	8
119	3888	887	420			Fix.jpg	0	0	Content	11	395
120	3921	897	442			Fix.jpg	0	0	Content	11	395
121	3953	898	425			Fix.jpg	0	0	Content	11	395
122	3987	879	436			Fix.jpg	0	0	Content	11	395
123	4020	888	421			Fix.jpg	0	0	Content	11	395
124	4054	880	426			Fix.jpg	0	0	Content	11	395
125	4087	884	423			Fix.jpg	0	0	Content	11	395
126	4120	879	407			Fix.jpg	0	0	Content	12	601
127	4153	631	414			Fix.jpg	0	0	Content	12	601
128	4186	648	407			Fix.jpg	0	0	Content	12	601
129	4219	637	407			Fix.jpg	0	0	Content	12	601
130	4253	650	405			Fix.jpg	0	0	Content	12	601
131	4286	629	401			Fix.jpg	0	0	Content	12	601
132	4320	647	405			Fix.jpg	0	0	Content	12	601
133	4353	643	415			Fix.jpg	0	0	Content	12	601
	4357			ImageEnd	16
134	4387	642	403			No media	0	0	Content	12	601
	4416			ImageStart	8
135	4420	641	424			79_115_ha_an.jpg	0	295	AOI_52	12	601
136	4453	646	403			79_115_ha_an.jpg	0	295	AOI_52	12	601
137	4486	646	408			79_115_ha_an.jpg	0	295	AOI_52	12	601
138	4520	652	397			79_115_ha_an.jpg	0	295	AOI_52	12	601
139	4553	636	413			79_115_ha_an.jpg	0	295	AOI_52	12	601
140	4586	639	402			79_115_ha_an.jpg	0	295	AOI_52	12	601
141	4620	648	400			79_115_ha_an.jpg	0	295	AOI_52	12	601
142	4654	635	397			79_115_ha_an.jpg	0	295	AOI_52	12	601
143	4687	626	405			79_115_ha_an.jpg	0	295	AOI_52	12	601
144	4721	649	419			79_115_ha_an.jpg	0	296	AOI_49	13	235
145	4754	900	397			79_115_ha_an.jpg	0	296	AOI_49	13	235
146	4788	880	423			79_115_ha_an.jpg	0	296	AOI_49	13	235
147	4821	889	413			79_115_ha_an.jpg	0	296	AOI_49	13	235
148	4855	879	403			79_115_ha_an.jpg	0	296	AOI_49	13	235
149	4888	866	421			79_115_ha_an.jpg	0	296	AOI_49	13	235
150	4923	861	398			79_115_ha_an.jpg	0	296	AOI_49	13	235
151	4956	515	445			79_115_ha_an.jpg	0	295	AOI_52	14	368
152	4989	433	455			79_115_ha_an.jpg	0	295	AOI_52	14	368
153	5023	435	439			79_115_ha_an.jpg	0	295	AOI_52	14	368
154	5057	442	445			79_115_ha_an.jpg	0	295	AOI_52	14	368
155	5089	428	436			79_115_ha_an.jpg	0	295	AOI_52	14	368
156	5124	450	460			79_115_ha_an.jpg	0	295	AOI_52	14	368
157	5157	429	450			79_115_ha_an.jpg	0	295	AOI_52	14	368
158	5190	435	438			79_115_ha_an.jpg	0	295	AOI_52	14	368
159	5224	440	438			79_115_ha_an.jpg	0	295	AOI_52	14	368
160	5257	434	447			79_115_ha_an.jpg	0	295	AOI_52	14	368
161	5290	441	437			79_115_ha_an.jpg	0	295	AOI_52	14	368
162	5324	438	418			79_115_ha_an.jpg	0	295	AOI_52	15	336
163	5357	452	344			79_115_ha_an.jpg	0	295	AOI_52	15	336
164	5391	461	339			79_115_ha_an.jpg	0	295	AOI_52	15	336
165	5424	441	327			79_115_ha_an.jpg	0	295	AOI_52	15	336
166	5457	464	346			79_115_ha_an.jpg	0	295	AOI_52	15	336
167	5490	446	342			79_115_ha_an.jpg	0	295	AOI_52	15	336
168	5524	458	338			79_115_ha_an.jpg	0	295	AOI_52	15	336
169	5559	445	351			79_115_ha_an.jpg	0	295	AOI_52	15	336
170	5593	452	334			79_115_ha_an.jpg	0	295	AOI_52	15	336
171	5626	452	346			79_115_ha_an.jpg	0	295	AOI_52	15	336
172	5660	612	355			79_115_ha_an.jpg	0	296	AOI_49	16	403
173	5694	882	416			79_115_ha_an.jpg	0	296	AOI_49	16	403
174	5728	877	425			79_115_ha_an.jpg	0	296	AOI_49	16	403
175	5761	882	417			79_115_ha_an.jpg	0	296	AOI_49	16	403
176	5795	896	405			79_115_ha_an.jpg	0	296	AOI_49	16	403
177	5828	881	406			79_115_ha_an.jpg	0	296	AOI_49	16	403
178	5863	881	407			79_115_ha_an.jpg	0	296	AOI_49	16	403
179	5896	860	417			79_115_ha_an.jpg	0	296	AOI_49	16	403
180	5929	874	403			79_115_ha_an.jpg	0	296	AOI_49	16	403
181	5963	857	426			79_115_ha_an.jpg	0	296	AOI_49	16	403
182	5996	864	432			79_115_ha_an.jpg	0	296	AOI_49	16	403
183	6029	891	429			79_115_ha_an.jpg	0	296	AOI_49	16	403
184	6063	883	416			79_115_ha_an.jpg	0	296	AOI_49	17	471
185	6097	891	377			79_115_ha_an.jpg	0	296	AOI_49	17	471
186	6130	878	359			79_115_ha_an.jpg	0	296	AOI_49	17	471
187	6163	873	376			79_115_ha_an.jpg	0	296	AOI_49	17	471
188	6197	871	377			79_115_ha_an.jpg	0	296	AOI_49	17	471
189	6230	884	364			79_115_ha_an.jpg	0	296	AOI_49	17	471
190	6264	862	388			79_115_ha_an.jpg	0	296	AOI_49	17	471
191	6297	847	366			79_115_ha_an.jpg	0	296	AOI_49	17	471
192	6331	881	358			79_115_ha_an.jpg	0	296	AOI_49	17	471
193	6365	899	368			79_115_ha_an.jpg	0	296	AOI_49	17	471
194	6399	871	358			79_115_ha_an.jpg	0	296	AOI_49	17	471
195	6432	885	360			79_115_ha_an.jpg	0	296	AOI_49	17	471
196	6466	862	373			79_115_ha_an.jpg	0	296	AOI_49	17	471
197	6500	843	378			79_115_ha_an.jpg	0	296	AOI_49	17	471
198	6534	831	360			79_115_ha_an.jpg	0	295	AOI_52	18	372
199	6567	476	409			79_115_ha_an.jpg	0	295	AOI_52	18	372
200	6602	463	431			79_115_ha_an.jpg	0	295	AOI_52	18	372
201	6636	457	425			79_115_ha_an.jpg	0	295	AOI_52	18	372
202	6669	458	400			79_115_ha_an.jpg	0	295	AOI_52	18	372
203	6703	465	404			79_115_ha_an.jpg	0	295	AOI_52	18	372
204	6737	473	418			79_115_ha_an.jpg	0	295	AOI_52	18	372
205	6770	472	420			79_115_ha_an.jpg	0	295	AOI_52	18	372
206	6804	465	413			79_115_ha_an.jpg	0	295	AOI_52	18	372
207	6838	471	417			79_115_ha_an.jpg	0	295	AOI_52	18	372
208	6873	481	420			79_115_ha_an.jpg	0	295	AOI_52	18	372
209	6906	473	417			79_115_ha_an.jpg	0	295	AOI_52	19	372
210	6940	462	446			79_115_ha_an.jpg	0	295	AOI_52	19	372
211	6974	441	457			79_115_ha_an.jpg	0	295	AOI_52	19	372
212	7007	457	457			79_115_ha_an.jpg	0	295	AOI_52	19	372
213	7040	452	449			79_115_ha_an.jpg	0	295	AOI_52	19	372
214	7074	443	453			79_115_ha_an.jpg	0	295	AOI_52	19	372
215	7108	450	434			79_115_ha_an.jpg	0	295	AOI_52	19	372
216	7142	441	465			79_115_ha_an.jpg	0	295	AOI_52	19	372
217	7175	459	460			79_115_ha_an.jpg	0	295	AOI_52	19	372
218	7209	448	447			79_115_ha_an.jpg	0	295	AOI_52	19	372
219	7244	455	438			79_115_ha_an.jpg	0	295	AOI_52	19	372
220	7278	596	433			79_115_ha_an.jpg	0	296	AOI_49	20	444
221	7311	912	482			79_115_ha_an.jpg	0	296	AOI_49	20	444
222	7345	898	486			79_115_ha_an.jpg	0	296	AOI_49	20	444
223	7379	887	477			79_115_ha_an.jpg	0	296	AOI_49	20	444
	7408			ImageEnd	16
224	7413	860	500			No media	0	0	Content	20	444
	7431			ImageStart	8
225	7447	890	476			Fix.jpg	0	0	Content	20	444
226	7482	881	477			Fix.jpg	0	0	Content	20	444
227	7514	902	476			Fix.jpg	0	0	Content	20	444
228	7550	892	469			Fix.jpg	0	0	Content	20	444
229	7584	902	476			Fix.jpg	0	0	Content	20	444
230	7619	897	478			Fix.jpg	0	0	Content	20	444
231	7653	900	486			Fix.jpg	0	0	Content	20	444
232	7687	896	467			Fix.jpg	0	0	Content	20	444
233	7722	700	382			Fix.jpg	0	0	Content	21	476
234	7756	666	410			Fix.jpg	0	0	Content	21	476
235	7790	658	373			Fix.jpg	0	0	Content	21	476
236	7824	655	411			Fix.jpg	0	0	Content	21	476
237	7858	664	397			Fix.jpg	0	0	Content	21	476
238	7891	663	399			Fix.jpg	0	0	Content	21	476
	7895			ImageEnd	16
239	7925	661	395			No media	0	0	Content	21	476
240	7959	665	403			No media	0	0	Content	21	476
	7968			ImageStart	8
241	7993	681	359			97_144_an_fe.jpg	0	335	AOI_5	21	476
242	8028	665	401			97_144_an_fe.jpg	0	335	AOI_5	21	476
243	8062	664	405			97_144_an_fe.jpg	0	335	AOI_5	21	476
244	8096	677	409			97_144_an_fe.jpg	0	335	AOI_5	21	476
245	8130	666	387			97_144_an_fe.jpg	0	335	AOI_5	21	476
246	8164	680	399			97_144_an_fe.jpg	0	335	AOI_5	21	476
247	8198	621	388			97_144_an_fe.jpg	0	335	AOI_5	22	236
248	8232	487	416			97_144_an_fe.jpg	0	335	AOI_5	22	236
249	8265	489	429			97_144_an_fe.jpg	0	335	AOI_5	22	236
250	8299	483	427			97_144_an_fe.jpg	0	335	AOI_5	22	236
251	8333	489	420			97_144_an_fe.jpg	0	335	AOI_5	22	236
252	8367	479	420			97_144_an_fe.jpg	0	335	AOI_5	22	236
253	8400	473	424			97_144_an_fe.jpg	0	335	AOI_5	22	236
254	8434	464	433			97_144_an_fe.jpg	0	335	AOI_5	23	233
255	8467	448	526			97_144_an_fe.jpg	0	335	AOI_5	23	233
256	8500	450	532			97_144_an_fe.jpg	0	335	AOI_5	23	233
257	8534	446	531			97_144_an_fe.jpg	0	335	AOI_5	23	233
258	8567	450	537			97_144_an_fe.jpg	0	335	AOI_5	23	233
259	8600	434	532			97_144_an_fe.jpg	0	335	AOI_5	23	233
260	8633	464	532			97_144_an_fe.jpg	0	335	AOI_5	23	233
261	8667	867	444			97_144_an_fe.jpg	0	336	AOI_6	24	201
262	8700	912	439			97_144_an_fe.jpg	0	336	AOI_6	24	201
263	8733	896	424			97_144_an_fe.jpg	0	336	AOI_6	24	201
264	8766	878	445			97_144_an_fe.jpg	0	336	AOI_6	24	201
265	8800	908	429			97_144_an_fe.jpg	0	336	AOI_6	24	201
266	8834	895	436			97_144_an_fe.jpg	0	336	AOI_6	24	201
267	8868	884	428			97_144_an_fe.jpg	0	336	AOI_6	25	374
268	8902	868	369			97_144_an_fe.jpg	0	336	AOI_6	25	374
269	8936	867	373			97_144_an_fe.jpg	0	336	AOI_6	25	374
270	8971	862	368			97_144_an_fe.jpg	0	336	AOI_6	25	374
271	9005	867	362			97_144_an_fe.jpg	0	336	AOI_6	25	374
272	9039	860	377			97_144_an_fe.jpg	0	336	AOI_6	25	374
273	9071	862	369			97_144_an_fe.jpg	0	336	AOI_6	25	374
274	9106	860	356			97_144_an_fe.jpg	0	336	AOI_6	25	374
275	9139	871	369			97_144_an_fe.jpg	0	336	AOI_6	25	374
276	9174	865	379			97_144_an_fe.jpg	0	336	AOI_6	25	374
277	9207	858	363			97_144_an_fe.jpg	0	336	AOI_6	25	374
278	9242	886	428			97_144_an_fe.jpg	0	336	AOI_6	26	269
279	9275	895	493			97_144_an_fe.jpg	0	336	AOI_6	26	269
280	9308	904	496			97_144_an_fe.jpg	0	336	AOI_6	26	269
281	9341	898	511			97_144_an_fe.jpg	0	336	AOI_6	26	269
282	9377	887	487			97_144_an_fe.jpg	0	336	AOI_6	26	269
283	9411	895	486			97_144_an_fe.jpg	0	336	AOI_6	26	269
284	9444	899	500			97_144_an_fe.jpg	0	336	AOI_6	26	269
285	9477	897	487			97_144_an_fe.jpg	0	336	AOI_6	26	269
286	9511	905	373			97_144_an_fe.jpg	0	336	AOI_6	27	234
287	9544	899	360			97_144_an_fe.jpg	0	336	AOI_6	27	234
288	9578	895	361			97_144_an_fe.jpg	0	336	AOI_6	27	234
289	9611	888	352			97_144_an_fe.jpg	0	336	AOI_6	27	234
290	9644	917	341			97_144_an_fe.jpg	0	336	AOI_6	27	234
291	9678	912	344			97_144_an_fe.jpg	0	336	AOI_6	27	234
292	9711	893	346			97_144_an_fe.jpg	0	336	AOI_6	27	234
293	9745	849	332			97_144_an_fe.jpg	0	336	AOI_6	28	371
294	9779	840	347			97_144_an_fe.jpg	0	336	AOI_6	28	371
295	9812	835	343			97_144_an_fe.jpg	0	336	AOI_6	28	371
296	9846	841	355			97_144_an_fe.jpg	0	336	AOI_6	28	371
297	9880	818	361			97_144_an_fe.jpg	0	336	AOI_6	28	371
298	9913	842	354			97_144_an_fe.jpg	0	336	AOI_6	28	371
299	9947	858	346			97_144_an_fe.jpg	0	336	AOI_6	28	371
300	9981	830	347			97_144_an_fe.jpg	0	336	AOI_6	28	371
301	10014	843	348			97_144_an_fe.jpg	0	336	AOI_6	28	371
302	10049	858	350			97_144_an_fe.jpg	0	336	AOI_6	28	371
303	10082	841	358			97_144_an_fe.jpg	0	336	AOI_6	28	371
304	10116	510	449			97_144_an_fe.jpg	0	335	AOI_5	29	463
305	10149	458	464			97_144_an_fe.jpg	0	335	AOI_5	29	463
306	10182	459	470			97_144_an_fe.jpg	0	335	AOI_5	29	463
307	10215	460	468			97_144_an_fe.jpg	0	335	AOI_5	29	463
308	10248	467	482			97_144_an_fe.jpg	0	335	AOI_5	29	463
309	10281	474	457			97_144_an_fe.jpg	0	335	AOI_5	29	463
310	10315	452	450			97_144_an_fe.jpg	0	335	AOI_5	29	463
311	10347	457	470			97_144_an_fe.jpg	0	335	AOI_5	29	463
312	10381	473	473			97_144_an_fe.jpg	0	335	AOI_5	29	463
313	10413	447	431			97_144_an_fe.jpg	0	335	AOI_5	29	463
314	10447	426	417			97_144_an_fe.jpg	0	335	AOI_5	29	463
315	10479	451	443			97_144_an_fe.jpg	0	335	AOI_5	29	463
316	10512	421	418			97_144_an_fe.jpg	0	335	AOI_5	29	463
317	10545	427	420			97_144_an_fe.jpg	0	335	AOI_5	29	463
318	10579	432	434			97_144_an_fe.jpg	0	335	AOI_5	30	556
319	10612	444	557			97_144_an_fe.jpg	0	335	AOI_5	30	556
320	10645	454	539			97_144_an_fe.jpg	0	335	AOI_5	30	556
321	10677	450	545			97_144_an_fe.jpg	0	335	AOI_5	30	556
322	10710	459	558			97_144_an_fe.jpg	0	335	AOI_5	30	556
323	10743	452	546			97_144_an_fe.jpg	0	335	AOI_5	30	556
324	10776	448	561			97_144_an_fe.jpg	0	335	AOI_5	30	556
325	10810	444	557			97_144_an_fe.jpg	0	335	AOI_5	30	556
326	10842	460	551			97_144_an_fe.jpg	0	335	AOI_5	30	556
327	10875	451	537			97_144_an_fe.jpg	0	335	AOI_5	30	556
328	10908	445	554			97_144_an_fe.jpg	0	335	AOI_5	30	556
329	10941	453	557			97_144_an_fe.jpg	0	335	AOI_5	30	556
	10953			ImageEnd	16
	10963			ImageStart	8
330	10974	453	564			Fix.jpg	0	0	Content	30	556
331	11007	445	548			Fix.jpg	0	0	Content	30	556
332	11039	450	536			Fix.jpg	0	0	Content	30	556
333	11071	453	559			Fix.jpg	0	0	Content	30	556
334	11103	462	553			Fix.jpg	0	0	Content	30	556
335	11135	700	489			Fix.jpg	0	0	Content	31	626
336	11168	758	466			Fix.jpg	0	0	Content	31	626
337	11200	749	471			Fix.jpg	0	0	Content	31	626
338	11233	756	470			Fix.jpg	0	0	Content	31	626
339	11266	747	475			Fix.jpg	0	0	Content	31	626
340	11300	710	403			Fix.jpg	0	0	Content	31	626
341	11333	658	395			Fix.jpg	0	0	Content	31	626
342	11366	677	390			Fix.jpg	0	0	Content	31	626
343	11399	677	402			Fix.jpg	0	0	Content	31	626
344	11432	645	413			Fix.jpg	0	0	Content	31	626
345	11466	648	400			Fix.jpg	0	0	Content	31	626
	11467			ImageEnd	16
	11485			ImageStart	8
346	11499	661	396			10_008_neu_an.jpg	0	9	AOI_3	31	626
347	11531	660	399			10_008_neu_an.jpg	0	9	AOI_3	31	626
348	11564	659	414			10_008_neu_an.jpg	0	9	AOI_3	31	626
349	11596	660	402			10_008_neu_an.jpg	0	9	AOI_3	31	626
350	11630	662	388			10_008_neu_an.jpg	0	9	AOI_3	31	626
351	11662	659	396			10_008_neu_an.jpg	0	9	AOI_3	31	626
352	11695	660	395			10_008_neu_an.jpg	0	9	AOI_3	31	626
353	11728	656	402			10_008_neu_an.jpg	0	9	AOI_3	31	626
354	11760	553	389			10_008_neu_an.jpg	0	9	AOI_3	32	330
355	11793	469	399			10_008_neu_an.jpg	0	9	AOI_3	32	330
356	11826	472	396			10_008_neu_an.jpg	0	9	AOI_3	32	330
357	11859	469	395			10_008_neu_an.jpg	0	9	AOI_3	32	330
358	11893	464	394			10_008_neu_an.jpg	0	9	AOI_3	32	330
359	11925	465	388			10_008_neu_an.jpg	0	9	AOI_3	32	330
360	11959	462	389			10_008_neu_an.jpg	0	9	AOI_3	32	330
361	11991	463	399			10_008_neu_an.jpg	0	9	AOI_3	32	330
362	12025	464	402			10_008_neu_an.jpg	0	9	AOI_3	32	330
363	12057	462	379			10_008_neu_an.jpg	0	9	AOI_3	32	330
364	12090	450	407			10_008_neu_an.jpg	0	9	AOI_3	33	263
365	12123	427	383			10_008_neu_an.jpg	0	9	AOI_3	33	263
366	12156	435	376			10_008_neu_an.jpg	0	9	AOI_3	33	263
367	12187	421	385			10_008_neu_an.jpg	0	9	AOI_3	33	263
368	12221	427	384			10_008_neu_an.jpg	0	9	AOI_3	33	263
369	12254	406	404			10_008_neu_an.jpg	0	9	AOI_3	33	263
370	12287	424	394			10_008_neu_an.jpg	0	9	AOI_3	33	263
371	12320	429	385			10_008_neu_an.jpg	0	9	AOI_3	33	263
372	12353	751	433			10_008_neu_an.jpg	0	8	AOI_1	34	234
373	12387	816	465			10_008_neu_an.jpg	0	8	AOI_1	34	234
374	12419	818	474			10_008_neu_an.jpg	0	8	AOI_1	34	234
375	12453	830	459			10_008_neu_an.jpg	0	8	AOI_1	34	234
376	12487	831	454			10_008_neu_an.jpg	0	8	AOI_1	34	234
377	12520	840	445			10_008_neu_an.jpg	0	8	AOI_1	34	234
378	12554	834	442			10_008_neu_an.jpg	0	8	AOI_1	34	234
379	12588	905	490			10_008_neu_an.jpg	0	8	AOI_1	35	406
380	12622	891	506			10_008_neu_an.jpg	0	8	AOI_1	35	406
381	12655	893	492			10_008_neu_an.jpg	0	8	AOI_1	35	406
382	12689	893	509			10_008_neu_an.jpg	0	8	AOI_1	35	406
383	12723	884	506			10_008_neu_an.jpg	0	8	AOI_1	35	406
384	12757	899	500			10_008_neu_an.jpg	0	8	AOI_1	35	406
385	12790	880	500			10_008_neu_an.jpg	0	8	AOI_1	35	406
386	12824	890	505			10_008_neu_an.jpg	0	8	AOI_1	35	406
387	12857	885	510			10_008_neu_an.jpg	0	8	AOI_1	35	406
388	12892	893	513			10_008_neu_an.jpg	0	8	AOI_1	35	406
389	12925	894	513			10_008_neu_an.jpg	0	8	AOI_1	35	406
390	12960	894	507			10_008_neu_an.jpg	0	8	AOI_1	35	406
391	12994	750	497			10_008_neu_an.jpg	0	9	AOI_3	36	609
392	13027	427	505			10_008_neu_an.jpg	0	9	AOI_3	36	609
393	13062	426	483			10_008_neu_an.jpg	0	9	AOI_3	36	609
394	13096	416	490			10_008_neu_an.jpg	0	9	AOI_3	36	609
395	13130	422	510			10_008_neu_an.jpg	0	9	AOI_3	36	609
396	13163	422	498			10_008_neu_an.jpg	0	9	AOI_3	36	609
397	13197	409	501			10_008_neu_an.jpg	0	9	AOI_3	36	609
398	13231	438	478			10_008_neu_an.jpg	0	9	AOI_3	36	609
399	13264	434	468			10_008_neu_an.jpg	0	9	AOI_3	36	609
400	13298	436	476			10_008_neu_an.jpg	0	9	AOI_3	36	609
401	13332	443	465			10_008_neu_an.jpg	0	9	AOI_3	36	609
402	13364	444	465			10_008_neu_an.jpg	0	9	AOI_3	36	609
403	13399	449	468			10_008_neu_an.jpg	0	9	AOI_3	36	609
404	13432	445	473			10_008_neu_an.jpg	0	9	AOI_3	36	609
405	13465	447	466			10_008_neu_an.jpg	0	9	AOI_3	36	609
406	13499	435	489			10_008_neu_an.jpg	0	9	AOI_3	36	609
407	13531	442	482			10_008_neu_an.jpg	0	9	AOI_3	36	609
408	13568	429	459			10_008_neu_an.jpg	0	9	AOI_3	36	609
409	13603	496	380			10_008_neu_an.jpg	0	9	AOI_3	37	347
410	13637	478	370			10_008_neu_an.jpg	0	9	AOI_3	37	347
411	13669	480	393			10_008_neu_an.jpg	0	9	AOI_3	37	347
412	13704	481	359			10_008_neu_an.jpg	0	9	AOI_3	37	347
413	13738	470	341			10_008_neu_an.jpg	0	9	AOI_3	37	347
414	13773	495	357			10_008_neu_an.jpg	0	9	AOI_3	37	347
415	13807	479	380			10_008_neu_an.jpg	0	9	AOI_3	37	347
416	13845	479	351			10_008_neu_an.jpg	0	9	AOI_3	37	347
417	13879	472	282			10_008_neu_an.jpg	0	9	AOI_3	37	347
418	13914	487	361			10_008_neu_an.jpg	0	9	AOI_3	37	347
419	13950	619	402			10_008_neu_an.jpg	0	8	AOI_1	38	352
420	13986	892	476			10_008_neu_an.jpg	0	8	AOI_1	38	352
421	14025	897	462			10_008_neu_an.jpg	0	8	AOI_1	38	352
422	14059	885	446			10_008_neu_an.jpg	0	8	AOI_1	38	352
423	14093	886	466			10_008_neu_an.jpg	0	8	AOI_1	38	352
424	14128	886	462			10_008_neu_an.jpg	0	8	AOI_1	38	352
425	14162	879	477			10_008_neu_an.jpg	0	8	AOI_1	38	352
426	14197	879	459			10_008_neu_an.jpg	0	8	AOI_1	38	352
427	14231	876	476			10_008_neu_an.jpg	0	8	AOI_1	38	352
428	14267	881	448			10_008_neu_an.jpg	0	8	AOI_1	38	352
429	14302	884	452			10_008_neu_an.jpg	0	8	AOI_1	39	355
430	14338	866	404			10_008_neu_an.jpg	0	8	AOI_1	39	355
431	14373	872	384			10_008_neu_an.jpg	0	8	AOI_1	39	355
432	14408	851	410			10_008_neu_an.jpg	0	8	AOI_1	39	355
433	14444	865	398			10_008_neu_an.jpg	0	8	AOI_1	39	355
434	14479	837	410			10_008_neu_an.jpg	0	8	AOI_1	39	355
	14504			ImageEnd	16
435	14514	873	407			No media	0	0	Content	39	355
436	14551	872	407			No media	0	0	Content	39	355
437	14587	861	392			No media	0	0	Content	39	355
	14616			ImageStart	8
438	14622	879	392			Fix.jpg	0	0	Content	39	355
439	14657	907	400			Fix.jpg	0	0	Content	40	250
440	14693	924	398			Fix.jpg	0	0	Content	40	250
441	14728	922	393			Fix.jpg	0	0	Content	40	250
442	14764	933	378			Fix.jpg	0	0	Content	40	250
443	14799	929	403			Fix.jpg	0	0	Content	40	250
444	14835	948	374			Fix.jpg	0	0	Content	40	250
445	14871	932	383			Fix.jpg	0	0	Content	40	250
446	14907	808	384			Fix.jpg	0	0	Content	41	524
447	14941	645	375			Fix.jpg	0	0	Content	41	524
448	14977	644	397			Fix.jpg	0	0	Content	41	524
449	15012	659	369			Fix.jpg	0	0	Content	41	524
450	15047	667	401			Fix.jpg	0	0	Content	41	524
451	15082	662	375			Fix.jpg	0	0	Content	41	524
	15104			ImageEnd	16
452	15118	671	376			No media	0	0	Content	41	524
	15146			ImageStart	8
453	15152	672	379			63_114_an_neu.jpg	0	261	AOI_45	41	524
454	15188	664	386			63_114_an_neu.jpg	0	261	AOI_45	41	524
455	15223	663	390			63_114_an_neu.jpg	0	261	AOI_45	41	524
456	15258	669	366			63_114_an_neu.jpg	0	261	AOI_45	41	524
457	15293	666	380			63_114_an_neu.jpg	0	261	AOI_45	41	524
458	15328	658	375			63_114_an_neu.jpg	0	261	AOI_45	41	524
459	15362	660	374			63_114_an_neu.jpg	0	261	AOI_45	41	524
460	15396	669	404			63_114_an_neu.jpg	0	261	AOI_45	41	524
461	15431	506	395			63_114_an_neu.jpg	0	261	AOI_45	42	484
462	15467	459	403			63_114_an_neu.jpg	0	261	AOI_45	42	484
463	15501	463	427			63_114_an_neu.jpg	0	261	AOI_45	42	484
464	15536	439	429			63_114_an_neu.jpg	0	261	AOI_45	42	484
465	15571	435	416			63_114_an_neu.jpg	0	261	AOI_45	42	484
466	15606	439	416			63_114_an_neu.jpg	0	261	AOI_45	42	484
467	15640	422	519			63_114_an_neu.jpg	0	261	AOI_45	42	484
468	15675	442	509			63_114_an_neu.jpg	0	261	AOI_45	42	484
469	15710	444	496			63_114_an_neu.jpg	0	261	AOI_45	42	484
470	15745	456	509			63_114_an_neu.jpg	0	261	AOI_45	42	484
471	15779	428	510			63_114_an_neu.jpg	0	261	AOI_45	42	484
472	15814	445	511			63_114_an_neu.jpg	0	261	AOI_45	42	484
473	15848	421	500			63_114_an_neu.jpg	0	261	AOI_45	42	484
474	15881	424	516			63_114_an_neu.jpg	0	261	AOI_45	42	484
475	15915	773	462			63_114_an_neu.jpg	0	262	AOI_47	43	313
476	15950	894	427			63_114_an_neu.jpg	0	262	AOI_47	43	313
477	15983	892	441			63_114_an_neu.jpg	0	262	AOI_47	43	313
478	16019	893	439			63_114_an_neu.jpg	0	262	AOI_47	43	313
479	16054	871	440			63_114_an_neu.jpg	0	262	AOI_47	43	313
480	16089	878	433			63_114_an_neu.jpg	0	262	AOI_47	43	313
481	16124	899	455			63_114_an_neu.jpg	0	262	AOI_47	43	313
482	16158	896	444			63_114_an_neu.jpg	0	262	AOI_47	43	313
483	16192	894	429			63_114_an_neu.jpg	0	262	AOI_47	43	313
484	16228	727	467			63_114_an_neu.jpg	0	261	AOI_45	44	711
485	16263	457	456			63_114_an_neu.jpg	0	261	AOI_45	44	711
486	16298	448	443			63_114_an_neu.jpg	0	261	AOI_45	44	711
487	16336	458	474			63_114_an_neu.jpg	0	261	AOI_45	44	711
488	16372	462	454			63_114_an_neu.jpg	0	261	AOI_45	44	711
489	16407	465	499			63_114_an_neu.jpg	0	261	AOI_45	44	711
490	16443	439	425			63_114_an_neu.jpg	0	261	AOI_45	44	711
491	16477	393	302			63_114_an_neu.jpg	0	261	AOI_45	44	711
492	16514	429	350			63_114_an_neu.jpg	0	261	AOI_45	44	711
493	16551	433	375			63_114_an_neu.jpg	0	261	AOI_45	44	711
494	16587	416	394			63_114_an_neu.jpg	0	261	AOI_45	44	711
495	16623	451	407			63_114_an_neu.jpg	0	261	AOI_45	44	711
496	16659	439	397			63_114_an_neu.jpg	0	261	AOI_45	44	711
497	16696	446	398			63_114_an_neu.jpg	0	261	AOI_45	44	711
498	16730	430	405			63_114_an_neu.jpg	0	261	AOI_45	44	711
499	16765	432	403			63_114_an_neu.jpg	0	261	AOI_45	44	711
500	16800	445	388			63_114_an_neu.jpg	0	261	AOI_45	44	711
501	16834	441	387			63_114_an_neu.jpg	0	261	AOI_45	44	711
502	16869	442	409			63_114_an_neu.jpg	0	261	AOI_45	44	711
503	16904	408	399			63_114_an_neu.jpg	0	261	AOI_45	44	711
504	16939	470	403			63_114_an_neu.jpg	0	261	AOI_45	45	415
505	16973	491	412			63_114_an_neu.jpg	0	261	AOI_45	45	415
506	17007	498	374			63_114_an_neu.jpg	0	261	AOI_45	45	415
507	17041	504	407			63_114_an_neu.jpg	0	261	AOI_45	45	415
508	17076	487	392			63_114_an_neu.jpg	0	261	AOI_45	45	415
509	17111	493	380			63_114_an_neu.jpg	0	261	AOI_45	45	415
510	17146	492	412			63_114_an_neu.jpg	0	261	AOI_45	45	415
511	17181	496	412			63_114_an_neu.jpg	0	261	AOI_45	45	415
512	17215	477	421			63_114_an_neu.jpg	0	261	AOI_45	45	415
513	17250	484	382			63_114_an_neu.jpg	0	261	AOI_45	45	415
514	17285	492	409			63_114_an_neu.jpg	0	261	AOI_45	45	415
515	17319	465	393			63_114_an_neu.jpg	0	261	AOI_45	45	415
516	17354	786	369			63_114_an_neu.jpg	0	262	AOI_47	46	1052
517	17388	898	353			63_114_an_neu.jpg	0	262	AOI_47	46	1052
518	17423	890	345			63_114_an_neu.jpg	0	262	AOI_47	46	1052
519	17457	872	352			63_114_an_neu.jpg	0	262	AOI_47	46	1052
520	17494	871	342			63_114_an_neu.jpg	0	262	AOI_47	46	1052
521	17528	889	345			63_114_an_neu.jpg	0	262	AOI_47	46	1052
522	17563	897	348			63_114_an_neu.jpg	0	262	AOI_47	46	1052
523	17595	889	359			63_114_an_neu.jpg	0	262	AOI_47	46	1052
524	17632	879	358			63_114_an_neu.jpg	0	262	AOI_47	46	1052
525	17667	889	359			63_114_an_neu.jpg	0	262	AOI_47	46	1052
526	17701	871	348			63_114_an_neu.jpg	0	262	AOI_47	46	1052
527	17735	891	349			63_114_an_neu.jpg	0	262	AOI_47	46	1052
528	17770	878	325			63_114_an_neu.jpg	0	262	AOI_47	46	1052
529	17804	890	336			63_114_an_neu.jpg	0	262	AOI_47	46	1052
530	17841	874	344			63_114_an_neu.jpg	0	262	AOI_47	46	1052
531	17875	890	346			63_114_an_neu.jpg	0	262	AOI_47	46	1052
532	17910	886	343			63_114_an_neu.jpg	0	262	AOI_47	46	1052
533	17944	871	365			63_114_an_neu.jpg	0	262	AOI_47	46	1052
534	17978	893	337			63_114_an_neu.jpg	0	262	AOI_47	46	1052
535	18012	870	354			63_114_an_neu.jpg	0	262	AOI_47	46	1052
536	18047	881	337			63_114_an_neu.jpg	0	262	AOI_47	46	1052
537	18084	878	340			63_114_an_neu.jpg	0	262	AOI_47	46	1052
538	18119	904	328			63_114_an_neu.jpg	0	262	AOI_47	46	1052
	18125			ImageEnd	16
	18151			ImageStart	8
539	18154	889	332			Fix.jpg	0	0	Content	46	1052
540	18190	904	317			Fix.jpg	0	0	Content	46	1052
541	18225	879	329			Fix.jpg	0	0	Content	46	1052
542	18261	884	345			Fix.jpg	0	0	Content	46	1052
543	18298	889	346			Fix.jpg	0	0	Content	46	1052
544	18333	885	325			Fix.jpg	0	0	Content	46	1052
545	18369	885	349			Fix.jpg	0	0	Content	46	1052
546	18406	747	361			Fix.jpg	0	0	Content	47	540
547	18442	666	353			Fix.jpg	0	0	Content	47	540
548	18479	655	388			Fix.jpg	0	0	Content	47	540
549	18514	669	380			Fix.jpg	0	0	Content	47	540
550	18551	648	394			Fix.jpg	0	0	Content	47	540
551	18587	646	380			Fix.jpg	0	0	Content	47	540
552	18624	660	369			Fix.jpg	0	0	Content	47	540
	18640			ImageEnd	16
553	18660	650	399			No media	0	0	Content	47	540
	18666			ImageStart	8
554	18696	652	401			167_175_neu_fe.jpg	0	155	AOI_31	47	540
555	18732	645	376			167_175_neu_fe.jpg	0	155	AOI_31	47	540
556	18768	648	410			167_175_neu_fe.jpg	0	155	AOI_31	47	540
557	18802	641	388			167_175_neu_fe.jpg	0	155	AOI_31	47	540
558	18840	650	392			167_175_neu_fe.jpg	0	155	AOI_31	47	540
559	18875	639	402			167_175_neu_fe.jpg	0	155	AOI_31	47	540
560	18911	658	395			167_175_neu_fe.jpg	0	155	AOI_31	47	540
561	18946	492	409			167_175_neu_fe.jpg	0	155	AOI_31	48	321
562	18982	465	440			167_175_neu_fe.jpg	0	155	AOI_31	48	321
563	19019	476	457			167_175_neu_fe.jpg	0	155	AOI_31	48	321
564	19054	458	449			167_175_neu_fe.jpg	0	155	AOI_31	48	321
565	19086	449	450			167_175_neu_fe.jpg	0	155	AOI_31	48	321
566	19124	451	415			167_175_neu_fe.jpg	0	155	AOI_31	48	321
567	19160	465	438			167_175_neu_fe.jpg	0	155	AOI_31	48	321
568	19196	461	445			167_175_neu_fe.jpg	0	155	AOI_31	48	321
569	19232	464	448			167_175_neu_fe.jpg	0	155	AOI_31	48	321
570	19267	641	490			167_175_neu_fe.jpg	0	156	AOI_30	49	361
571	19303	886	504			167_175_neu_fe.jpg	0	156	AOI_30	49	361
572	19339	876	501			167_175_neu_fe.jpg	0	156	AOI_30	49	361
573	19375	878	526			167_175_neu_fe.jpg	0	156	AOI_30	49	361
574	19411	901	517			167_175_neu_fe.jpg	0	156	AOI_30	49	361
575	19447	884	514			167_175_neu_fe.jpg	0	156	AOI_30	49	361
576	19483	885	535			167_175_neu_fe.jpg	0	156	AOI_30	49	361
577	19519	891	520			167_175_neu_fe.jpg	0	156	AOI_30	49	361
578	19555	892	512			167_175_neu_fe.jpg	0	156	AOI_30	49	361
579	19591	895	518			167_175_neu_fe.jpg	0	156	AOI_30	49	361
580	19628	921	529			167_175_neu_fe.jpg	0	156	AOI_30	50	326
581	19664	915	516			167_175_neu_fe.jpg	0	156	AOI_30	50	326
582	19700	925	545			167_175_neu_fe.jpg	0	156	AOI_30	50	326
583	19736	919	532			167_175_neu_fe.jpg	0	156	AOI_30	50	326
584	19772	936	533			167_175_neu_fe.jpg	0	156	AOI_30	50	326
585	19808	924	526			167_175_neu_fe.jpg	0	156	AOI_30	50	326
586	19845	931	530			167_175_neu_fe.jpg	0	156	AOI_30	50	326
587	19880	901	538			167_175_neu_fe.jpg	0	156	AOI_30	50	326
588	19917	938	522			167_175_neu_fe.jpg	0	156	AOI_30	50	326
589	19954	903	407			167_175_neu_fe.jpg	0	156	AOI_30	51	641
590	19992	896	394			167_175_neu_fe.jpg	0	156	AOI_30	51	641
591	20029	877	416			167_175_neu_fe.jpg	0	156	AOI_30	51	641
592	20112	893	404			167_175_neu_fe.jpg	0	156	AOI_30	51	641
593	20149	884	398			167_175_neu_fe.jpg	0	156	AOI_30	51	641
594	20276	854	398			167_175_neu_fe.jpg	0	156	AOI_30	51	641
595	20326	854	398			167_175_neu_fe.jpg	0	156	AOI_30	51	641
596	20400	867	386			167_175_neu_fe.jpg	0	156	AOI_30	51	641
597	20432	864	373			167_175_neu_fe.jpg	0	156	AOI_30	51	641
598	20460	871	401			167_175_neu_fe.jpg	0	156	AOI_30	51	641
599	20526	870	380			167_175_neu_fe.jpg	0	156	AOI_30	51	641
600	20565	873	389			167_175_neu_fe.jpg	0	156	AOI_30	51	641
601	20595	873	395			167_175_neu_fe.jpg	0	156	AOI_30	52	1351
602	20755	908	532			167_175_neu_fe.jpg	0	156	AOI_30	52	1351
603	20888	924	528			167_175_neu_fe.jpg	0	156	AOI_30	52	1351
604	20937	907	526			167_175_neu_fe.jpg	0	156	AOI_30	52	1351
605	20965	907	526			167_175_neu_fe.jpg	0	156	AOI_30	52	1351
606	20995	921	550			167_175_neu_fe.jpg	0	156	AOI_30	52	1351
607	21030	926	538			167_175_neu_fe.jpg	0	156	AOI_30	52	1351
608	21065	921	541			167_175_neu_fe.jpg	0	156	AOI_30	52	1351
609	21098	902	556			167_175_neu_fe.jpg	0	156	AOI_30	52	1351
610	21134	922	518			167_175_neu_fe.jpg	0	156	AOI_30	52	1351
611	21168	916	525			167_175_neu_fe.jpg	0	156	AOI_30	52	1351
612	21203	911	545			167_175_neu_fe.jpg	0	156	AOI_30	52	1351
613	21237	928	526			167_175_neu_fe.jpg	0	156	AOI_30	52	1351
614	21271	917	524			167_175_neu_fe.jpg	0	156	AOI_30	52	1351
615	21309	900	525			167_175_neu_fe.jpg	0	156	AOI_30	52	1351
616	21344	933	515			167_175_neu_fe.jpg	0	156	AOI_30	52	1351
617	21382	902	550			167_175_neu_fe.jpg	0	156	AOI_30	52	1351
618	21418	922	519			167_175_neu_fe.jpg	0	156	AOI_30	52	1351
619	21453	903	532			167_175_neu_fe.jpg	0	156	AOI_30	52	1351
620	21492	927	517			167_175_neu_fe.jpg	0	156	AOI_30	52	1351
621	21530	912	554			167_175_neu_fe.jpg	0	156	AOI_30	52	1351
622	21566	905	542			167_175_neu_fe.jpg	0	156	AOI_30	52	1351
623	21602	902	529			167_175_neu_fe.jpg	0	156	AOI_30	52	1351
624	21640	940	535			167_175_neu_fe.jpg	0	156	AOI_30	52	1351
	21675			ImageEnd	16
625	21678	931	543			No media	0	0	Content	52	1351
626	21719	928	546			No media	0	0	Content	52	1351
	21723			ImageStart	8
627	21758	925	556			Fix.jpg	0	0	Content	52	1351
628	21798	935	555			Fix.jpg	0	0	Content	52	1351
629	21834	931	564			Fix.jpg	0	0	Content	52	1351
630	21871	921	540			Fix.jpg	0	0	Content	52	1351
631	21908	905	529			Fix.jpg	0	0	Content	52	1351
632	21946	883	501			Fix.jpg	0	0	Content	53	1461
633	21983	684	405			Fix.jpg	0	0	Content	53	1461
634	22020	676	403			Fix.jpg	0	0	Content	53	1461
635	22055	669	410			Fix.jpg	0	0	Content	53	1461
636	22095	688	393			Fix.jpg	0	0	Content	53	1461
637	22132	678	408			Fix.jpg	0	0	Content	53	1461
638	22168	675	393			Fix.jpg	0	0	Content	53	1461
	22195			ImageEnd	16
639	22204	688	404			No media	0	0	Content	53	1461
640	22241	699	409			No media	0	0	Content	53	1461
641	22277	676	395			No media	0	0	Content	53	1461
642	22314	689	385			No media	0	0	Content	53	1461
643	22350	667	403			No media	0	0	Content	53	1461
644	22386	684	383			No media	0	0	Content	53	1461
645	22422	691	408			No media	0	0	Content	53	1461
646	22459	682	404			No media	0	0	Content	53	1461
647	22495	683	408			No media	0	0	Content	53	1461
648	22533	688	422			No media	0	0	Content	53	1461
649	22570	689	425			No media	0	0	Content	53	1461
650	22607	683	415			No media	0	0	Content	53	1461
651	22643	701	383			No media	0	0	Content	53	1461
652	22679	681	419			No media	0	0	Content	53	1461
653	22716	689	397			No media	0	0	Content	53	1461
654	22755	684	418			No media	0	0	Content	53	1461
655	22792	682	402			No media	0	0	Content	53	1461
656	22829	687	407			No media	0	0	Content	53	1461
657	22867	686	402			No media	0	0	Content	53	1461
658	22904	680	401			No media	0	0	Content	53	1461
659	22941	701	408			No media	0	0	Content	53	1461
660	22979	684	416			No media	0	0	Content	53	1461
661	23015	680	413			No media	0	0	Content	53	1461
662	23055	698	399			No media	0	0	Content	53	1461
663	23093	677	393			No media	0	0	Content	53	1461
664	23131	689	410			No media	0	0	Content	53	1461
665	23169	681	373			No media	0	0	Content	53	1461
666	23207	713	400			No media	0	0	Content	53	1461
667	23245	739	423			No media	0	0	Content	53	1461
668	23308	711	433			No media	0	0	Content	53	1461
669	23355	723	422			No media	0	0	Content	53	1461
670	23407	706	409			No media	0	0	Content	54	601
671	23463	1049	654			No media	0	0	Content	54	601
672	23519	976	668			No media	0	0	Content	54	601
673	23556	1024	655			No media	0	0	Content	54	601
674	23621	976	674			No media	0	0	Content	54	601
675	23682	1049	657			No media	0	0	Content	54	601
676	23741	978	663			No media	0	0	Content	54	601
677	23773	1017	668			No media	0	0	Content	54	601
678	23833	997	672			No media	0	0	Content	54	601
679	23897	1019	658			No media	0	0	Content	54	601
680	23945	999	668			No media	0	0	Content	54	601
681	24008	855	455			No media	0	0	Content	55	466
682	24069	0	0			No media	0	0	Content	55	466
683	24114	751	354			No media	0	0	Content	55	466
684	24179	689	370			No media	0	0	Content	55	466
685	24220	696	347			No media	0	0	Content	55	466
686	24283	654	350			No media	0	0	Content	55	466
687	24347	708	322			No media	0	0	Content	55	466
688	24408	681	343			No media	0	0	Content	55	466
689	24474	596	663			No media	0	0	Content	56	889
690	24531	545	659			No media	0	0	Content	56	889
691	24600	557	671			No media	0	0	Content	56	889
692	24630	552	661			No media	0	0	Content	56	889
693	24665	558	647			No media	0	0	Content	56	889
694	24703	440	703			No media	0	0	Content	56	889
695	24743	324	801			No media	0	0	Content	56	889
696	24783	326	794			No media	0	0	Content	56	889
697	24822	343	812			No media	0	0	Content	56	889
698	24862	286	809			No media	0	0	Content	56	889
699	24900	321	833			No media	0	0	Content	56	889
700	24940	326	802			No media	0	0	Content	56	889
701	24976	329	814			No media	0	0	Content	56	889
702	25014	301	791			No media	0	0	Content	56	889
703	25052	328	816			No media	0	0	Content	56	889
704	25093	324	837			No media	0	0	Content	56	889
705	25133	324	816			No media	0	0	Content	56	889
	25142			ImageStart	8
706	25170	321	819			61_114_an_fe.jpg	0	0	Content	56	889
707	25208	321	802			61_114_an_fe.jpg	0	0	Content	56	889
708	25246	305	747			61_114_an_fe.jpg	0	0	Content	56	889
709	25286	323	821			61_114_an_fe.jpg	0	0	Content	56	889
710	25326	320	810			61_114_an_fe.jpg	0	0	Content	56	889
711	25363	460	494			61_114_an_fe.jpg	0	257	AOI_45	57	533
712	25402	464	445			61_114_an_fe.jpg	0	257	AOI_45	57	533
713	25440	463	390			61_114_an_fe.jpg	0	257	AOI_45	57	533
714	25483	442	420			61_114_an_fe.jpg	0	257	AOI_45	57	533
715	25523	466	446			61_114_an_fe.jpg	0	257	AOI_45	57	533
716	25563	385	421			61_114_an_fe.jpg	0	257	AOI_45	57	533
717	25600	458	458			61_114_an_fe.jpg	0	257	AOI_45	57	533
718	25641	466	447			61_114_an_fe.jpg	0	257	AOI_45	57	533
719	25676	462	454			61_114_an_fe.jpg	0	257	AOI_45	57	533
720	25710	465	453			61_114_an_fe.jpg	0	257	AOI_45	57	533
721	25747	456	504			61_114_an_fe.jpg	0	257	AOI_45	57	533
722	25785	430	511			61_114_an_fe.jpg	0	257	AOI_45	57	533
723	25821	458	482			61_114_an_fe.jpg	0	257	AOI_45	57	533
724	25861	460	510			61_114_an_fe.jpg	0	257	AOI_45	57	533
725	25897	629	475			61_114_an_fe.jpg	0	258	AOI_46	58	1314
726	25936	907	442			61_114_an_fe.jpg	0	258	AOI_46	58	1314
727	25978	910	463			61_114_an_fe.jpg	0	258	AOI_46	58	1314
728	26014	915	466			61_114_an_fe.jpg	0	258	AOI_46	58	1314
729	26050	903	453			61_114_an_fe.jpg	0	258	AOI_46	58	1314
730	26088	888	470			61_114_an_fe.jpg	0	258	AOI_46	58	1314
731	26127	883	468			61_114_an_fe.jpg	0	258	AOI_46	58	1314
732	26164	913	452			61_114_an_fe.jpg	0	258	AOI_46	58	1314
733	26199	918	445			61_114_an_fe.jpg	0	258	AOI_46	58	1314
734	26236	900	448			61_114_an_fe.jpg	0	258	AOI_46	58	1314
735	26276	915	449			61_114_an_fe.jpg	0	258	AOI_46	58	1314
736	26315	912	446			61_114_an_fe.jpg	0	258	AOI_46	58	1314
737	26350	909	452			61_114_an_fe.jpg	0	258	AOI_46	58	1314
738	26388	916	465			61_114_an_fe.jpg	0	258	AOI_46	58	1314
739	26426	913	465			61_114_an_fe.jpg	0	258	AOI_46	58	1314
740	26464	922	473			61_114_an_fe.jpg	0	258	AOI_46	58	1314
741	26501	925	464			61_114_an_fe.jpg	0	258	AOI_46	58	1314
742	26539	930	467			61_114_an_fe.jpg	0	258	AOI_46	58	1314
743	26575	930	459			61_114_an_fe.jpg	0	258	AOI_46	58	1314
744	26613	928	477			61_114_an_fe.jpg	0	258	AOI_46	58	1314
745	26650	916	480			61_114_an_fe.jpg	0	258	AOI_46	58	1314
746	26688	921	454			61_114_an_fe.jpg	0	258	AOI_46	58	1314
747	26725	928	448			61_114_an_fe.jpg	0	258	AOI_46	58	1314
748	26762	903	455			61_114_an_fe.jpg	0	258	AOI_46	58	1314
749	26799	915	479			61_114_an_fe.jpg	0	258	AOI_46	58	1314
750	26839	921	470			61_114_an_fe.jpg	0	258	AOI_46	58	1314
751	26875	920	470			61_114_an_fe.jpg	0	258	AOI_46	58	1314
752	26912	920	447			61_114_an_fe.jpg	0	258	AOI_46	58	1314
753	26947	911	482			61_114_an_fe.jpg	0	258	AOI_46	58	1314
754	26986	935	485			61_114_an_fe.jpg	0	258	AOI_46	58	1314
755	27024	938	451			61_114_an_fe.jpg	0	258	AOI_46	58	1314
756	27061	932	462			61_114_an_fe.jpg	0	258	AOI_46	58	1314
757	27101	954	486			61_114_an_fe.jpg	0	258	AOI_46	58	1314
758	27138	958	478			61_114_an_fe.jpg	0	258	AOI_46	58	1314
759	27173	928	476			61_114_an_fe.jpg	0	258	AOI_46	58	1314
760	27210	915	404			61_114_an_fe.jpg	0	258	AOI_46	59	1256
761	27247	899	382			61_114_an_fe.jpg	0	258	AOI_46	59	1256
762	27283	906	371			61_114_an_fe.jpg	0	258	AOI_46	59	1256
763	27324	891	389			61_114_an_fe.jpg	0	258	AOI_46	59	1256
764	27362	905	386			61_114_an_fe.jpg	0	258	AOI_46	59	1256
765	27398	878	355			61_114_an_fe.jpg	0	258	AOI_46	59	1256
766	27436	887	354			61_114_an_fe.jpg	0	258	AOI_46	59	1256
767	27475	885	336			61_114_an_fe.jpg	0	258	AOI_46	59	1256
768	27513	894	351			61_114_an_fe.jpg	0	258	AOI_46	59	1256
769	27549	877	335			61_114_an_fe.jpg	0	258	AOI_46	59	1256
770	27586	887	341			61_114_an_fe.jpg	0	258	AOI_46	59	1256
771	27623	874	355			61_114_an_fe.jpg	0	258	AOI_46	59	1256
772	27661	883	360			61_114_an_fe.jpg	0	258	AOI_46	59	1256
773	27697	889	351			61_114_an_fe.jpg	0	258	AOI_46	59	1256
774	27735	905	348			61_114_an_fe.jpg	0	258	AOI_46	59	1256
775	27772	914	358			61_114_an_fe.jpg	0	258	AOI_46	59	1256
776	27810	898	371			61_114_an_fe.jpg	0	258	AOI_46	59	1256
777	27846	923	357			61_114_an_fe.jpg	0	258	AOI_46	59	1256
778	27883	918	345			61_114_an_fe.jpg	0	258	AOI_46	59	1256
779	27919	931	331			61_114_an_fe.jpg	0	258	AOI_46	59	1256
780	27956	912	345			61_114_an_fe.jpg	0	258	AOI_46	59	1256
781	27992	921	339			61_114_an_fe.jpg	0	258	AOI_46	59	1256
782	28028	905	336			61_114_an_fe.jpg	0	258	AOI_46	59	1256
783	28064	918	331			61_114_an_fe.jpg	0	258	AOI_46	59	1256
784	28100	916	349			61_114_an_fe.jpg	0	258	AOI_46	59	1256
	28133			ImageEnd	16
785	28137	926	329			No media	0	0	Content	59	1256
786	28173	926	333			No media	0	0	Content	59	1256
	28192			ImageStart	8
787	28209	912	358			Fix.jpg	0	0	Content	59	1256
788	28247	865	338			Fix.jpg	0	0	Content	59	1256
789	28284	874	337			Fix.jpg	0	0	Content	59	1256
790	28321	882	336			Fix.jpg	0	0	Content	59	1256
791	28357	854	335			Fix.jpg	0	0	Content	59	1256
792	28393	866	313			Fix.jpg	0	0	Content	59	1256
793	28430	870	333			Fix.jpg	0	0	Content	59	1256
794	28466	781	353			Fix.jpg	0	0	Content	60	506
795	28503	698	363			Fix.jpg	0	0	Content	60	506
796	28539	699	389			Fix.jpg	0	0	Content	60	506
797	28578	691	385			Fix.jpg	0	0	Content	60	506
798	28615	707	393			Fix.jpg	0	0	Content	60	506
799	28651	687	377			Fix.jpg	0	0	Content	60	506
	28679			ImageEnd	16
800	28686	689	381			No media	0	0	Content	60	506
	28696			ImageStart	8
801	28722	689	353			130_162_neu_an.jpg	0	75	AOI_13	60	506
802	28758	691	382			130_162_neu_an.jpg	0	75	AOI_13	60	506
803	28794	695	380			130_162_neu_an.jpg	0	75	AOI_13	60	506
804	28830	703	390			130_162_neu_an.jpg	0	75	AOI_13	60	506
805	28864	686	368			130_162_neu_an.jpg	0	75	AOI_13	60	506
806	28901	693	384			130_162_neu_an.jpg	0	75	AOI_13	60	506
807	28936	692	385			130_162_neu_an.jpg	0	75	AOI_13	60	506
808	28971	709	385			130_162_neu_an.jpg	0	75	AOI_13	61	462
809	29007	934	379			130_162_neu_an.jpg	0	75	AOI_13	61	462
810	29042	914	386			130_162_neu_an.jpg	0	75	AOI_13	61	462
811	29077	904	393			130_162_neu_an.jpg	0	75	AOI_13	61	462
812	29114	906	410			130_162_neu_an.jpg	0	75	AOI_13	61	462
813	29149	906	413			130_162_neu_an.jpg	0	75	AOI_13	61	462
814	29184	917	372			130_162_neu_an.jpg	0	75	AOI_13	61	462
815	29221	907	397			130_162_neu_an.jpg	0	75	AOI_13	61	462
816	29256	912	384			130_162_neu_an.jpg	0	75	AOI_13	61	462
817	29292	882	386			130_162_neu_an.jpg	0	75	AOI_13	61	462
818	29327	875	392			130_162_neu_an.jpg	0	75	AOI_13	61	462
819	29362	868	392			130_162_neu_an.jpg	0	75	AOI_13	61	462
820	29398	864	402			130_162_neu_an.jpg	0	75	AOI_13	61	462
821	29433	651	357			130_162_neu_an.jpg	0	76	AOI_15	62	484
822	29469	438	321			130_162_neu_an.jpg	0	76	AOI_15	62	484
823	29503	457	335			130_162_neu_an.jpg	0	76	AOI_15	62	484
824	29538	478	363			130_162_neu_an.jpg	0	76	AOI_15	62	484
825	29575	436	347			130_162_neu_an.jpg	0	76	AOI_15	62	484
826	29609	447	361			130_162_neu_an.jpg	0	76	AOI_15	62	484
827	29643	464	335			130_162_neu_an.jpg	0	76	AOI_15	62	484
828	29677	477	323			130_162_neu_an.jpg	0	76	AOI_15	62	484
829	29712	482	354			130_162_neu_an.jpg	0	76	AOI_15	62	484
830	29747	480	324			130_162_neu_an.jpg	0	76	AOI_15	62	484
831	29781	491	339			130_162_neu_an.jpg	0	76	AOI_15	62	484
832	29816	489	312			130_162_neu_an.jpg	0	76	AOI_15	62	484
833	29849	479	330			130_162_neu_an.jpg	0	76	AOI_15	62	484
834	29885	486	326			130_162_neu_an.jpg	0	76	AOI_15	62	484
835	29918	439	364			130_162_neu_an.jpg	0	76	AOI_15	63	306
836	29952	427	340			130_162_neu_an.jpg	0	76	AOI_15	63	306
837	29985	424	367			130_162_neu_an.jpg	0	76	AOI_15	63	306
838	30020	434	353			130_162_neu_an.jpg	0	76	AOI_15	63	306
839	30053	439	375			130_162_neu_an.jpg	0	76	AOI_15	63	306
840	30088	421	351			130_162_neu_an.jpg	0	76	AOI_15	63	306
841	30121	411	365			130_162_neu_an.jpg	0	76	AOI_15	63	306
842	30155	415	373			130_162_neu_an.jpg	0	76	AOI_15	63	306
843	30189	419	366			130_162_neu_an.jpg	0	76	AOI_15	63	306
844	30223	436	443			130_162_neu_an.jpg	0	76	AOI_15	64	308
845	30258	449	454			130_162_neu_an.jpg	0	76	AOI_15	64	308
846	30294	445	443			130_162_neu_an.jpg	0	76	AOI_15	64	308
847	30328	454	442			130_162_neu_an.jpg	0	76	AOI_15	64	308
848	30362	457	447			130_162_neu_an.jpg	0	76	AOI_15	64	308
849	30396	467	446			130_162_neu_an.jpg	0	76	AOI_15	64	308
850	30430	464	462			130_162_neu_an.jpg	0	76	AOI_15	64	308
851	30464	461	457			130_162_neu_an.jpg	0	76	AOI_15	64	308
852	30498	494	430			130_162_neu_an.jpg	0	76	AOI_15	64	308
853	30531	849	476			130_162_neu_an.jpg	0	75	AOI_13	65	564
854	30566	895	462			130_162_neu_an.jpg	0	75	AOI_13	65	564
855	30600	906	470			130_162_neu_an.jpg	0	75	AOI_13	65	564
856	30636	904	450			130_162_neu_an.jpg	0	75	AOI_13	65	564
857	30671	892	439			130_162_neu_an.jpg	0	75	AOI_13	65	564
858	30708	893	467			130_162_neu_an.jpg	0	75	AOI_13	65	564
859	30742	896	458			130_162_neu_an.jpg	0	75	AOI_13	65	564
860	30777	912	456			130_162_neu_an.jpg	0	75	AOI_13	65	564
861	30813	903	449			130_162_neu_an.jpg	0	75	AOI_13	65	564
862	30849	908	464			130_162_neu_an.jpg	0	75	AOI_13	65	564
863	30885	894	467			130_162_neu_an.jpg	0	75	AOI_13	65	564
864	30919	923	498			130_162_neu_an.jpg	0	75	AOI_13	65	564
865	30954	907	496			130_162_neu_an.jpg	0	75	AOI_13	65	564
866	30990	892	477			130_162_neu_an.jpg	0	75	AOI_13	65	564
867	31025	914	482			130_162_neu_an.jpg	0	75	AOI_13	65	564
868	31060	900	492			130_162_neu_an.jpg	0	75	AOI_13	65	564
869	31095	892	483			130_162_neu_an.jpg	0	75	AOI_13	66	250
870	31131	879	398			130_162_neu_an.jpg	0	75	AOI_13	66	250
871	31167	861	389			130_162_neu_an.jpg	0	75	AOI_13	66	250
872	31203	873	393			130_162_neu_an.jpg	0	75	AOI_13	66	250
873	31237	861	386			130_162_neu_an.jpg	0	75	AOI_13	66	250
874	31273	879	369			130_162_neu_an.jpg	0	75	AOI_13	66	250
875	31309	883	381			130_162_neu_an.jpg	0	75	AOI_13	66	250
876	31345	874	391			130_162_neu_an.jpg	0	75	AOI_13	67	252
877	31381	938	381			130_162_neu_an.jpg	0	75	AOI_13	67	252
878	31417	929	370			130_162_neu_an.jpg	0	75	AOI_13	67	252
879	31452	929	406			130_162_neu_an.jpg	0	75	AOI_13	67	252
880	31489	928	396			130_162_neu_an.jpg	0	75	AOI_13	67	252
881	31524	917	410			130_162_neu_an.jpg	0	75	AOI_13	67	252
882	31561	935	407			130_162_neu_an.jpg	0	75	AOI_13	67	252
883	31597	573	435			130_162_neu_an.jpg	0	76	AOI_15	68	422
884	31633	486	473			130_162_neu_an.jpg	0	76	AOI_15	68	422
885	31667	473	475			130_162_neu_an.jpg	0	76	AOI_15	68	422
	31701			ImageEnd	16
886	31703	481	489			No media	0	0	Content	68	422
	31719			ImageStart	8
887	31738	480	466			Fix.jpg	0	0	Content	68	422
888	31774	485	486			Fix.jpg	0	0	Content	68	422
889	31808	456	449			Fix.jpg	0	0	Content	68	422
890	31843	428	468			Fix.jpg	0	0	Content	68	422
891	31879	434	457			Fix.jpg	0	0	Content	68	422
892	31913	437	436			Fix.jpg	0	0	Content	68	422
893	31948	448	488			Fix.jpg	0	0	Content	68	422
894	31985	444	433			Fix.jpg	0	0	Content	68	422
895	32019	647	421			Fix.jpg	0	0	Content	69	2308
896	32054	659	390			Fix.jpg	0	0	Content	69	2308
897	32088	660	387			Fix.jpg	0	0	Content	69	2308
898	32124	682	410			Fix.jpg	0	0	Content	69	2308
899	32159	657	359			Fix.jpg	0	0	Content	69	2308
900	32193	655	376			Fix.jpg	0	0	Content	69	2308
	32225			ImageEnd	16
901	32228	649	404			No media	0	0	Content	69	2308
902	32263	669	383			No media	0	0	Content	69	2308
903	32298	664	407			No media	0	0	Content	69	2308
904	32334	684	387			No media	0	0	Content	69	2308
905	32368	680	394			No media	0	0	Content	69	2308
906	32403	671	400			No media	0	0	Content	69	2308
907	32438	688	411			No media	0	0	Content	69	2308
908	32473	685	399			No media	0	0	Content	69	2308
909	32507	661	380			No media	0	0	Content	69	2308
910	32544	671	336			No media	0	0	Content	69	2308
911	32580	654	377			No media	0	0	Content	69	2308
912	32615	654	379			No media	0	0	Content	69	2308
913	32650	664	348			No media	0	0	Content	69	2308
914	32686	656	334			No media	0	0	Content	69	2308
915	32723	666	379			No media	0	0	Content	69	2308
916	32760	655	379			No media	0	0	Content	69	2308
917	32797	657	385			No media	0	0	Content	69	2308
918	32835	678	377			No media	0	0	Content	69	2308
919	32870	646	365			No media	0	0	Content	69	2308
920	32908	668	374			No media	0	0	Content	69	2308
921	32944	638	374			No media	0	0	Content	69	2308
922	32981	665	365			No media	0	0	Content	69	2308
923	33021	667	431			No media	0	0	Content	69	2308
924	33057	667	368			No media	0	0	Content	69	2308
925	33089	673	364			No media	0	0	Content	69	2308
926	33126	653	350			No media	0	0	Content	69	2308
927	33164	667	351			No media	0	0	Content	69	2308
928	33202	631	335			No media	0	0	Content	69	2308
929	33240	672	407			No media	0	0	Content	69	2308
930	33289	666	435			No media	0	0	Content	69	2308
931	33324	670	446			No media	0	0	Content	69	2308
932	33357	667	380			No media	0	0	Content	69	2308
933	33395	669	335			No media	0	0	Content	69	2308
934	33437	661	345			No media	0	0	Content	69	2308
935	33475	658	417			No media	0	0	Content	69	2308
936	33515	616	327			No media	0	0	Content	69	2308
937	33552	669	368			No media	0	0	Content	69	2308
938	33593	661	439			No media	0	0	Content	69	2308
939	33629	656	389			No media	0	0	Content	69	2308
940	33665	660	379			No media	0	0	Content	69	2308
941	33703	670	384			No media	0	0	Content	69	2308
942	33742	632	350			No media	0	0	Content	69	2308
943	33782	662	369			No media	0	0	Content	69	2308
944	33821	646	411			No media	0	0	Content	69	2308
945	33860	642	352			No media	0	0	Content	69	2308
946	33897	655	352			No media	0	0	Content	69	2308
947	33935	664	368			No media	0	0	Content	69	2308
948	33976	666	360			No media	0	0	Content	69	2308
949	34015	665	381			No media	0	0	Content	69	2308
950	34055	620	337			No media	0	0	Content	69	2308
951	34093	656	411			No media	0	0	Content	69	2308
952	34135	659	416			No media	0	0	Content	69	2308
953	34172	651	440			No media	0	0	Content	69	2308
954	34206	643	381			No media	0	0	Content	69	2308
955	34242	628	352			No media	0	0	Content	69	2308
956	34287	649	411			No media	0	0	Content	69	2308
957	34328	751	475			No media	0	0	Content	70	577
958	34366	869	576			No media	0	0	Content	70	577
959	34402	820	514			No media	0	0	Content	70	577
960	34442	794	595			No media	0	0	Content	70	577
961	34477	816	548			No media	0	0	Content	70	577
962	34513	823	379			No media	0	0	Content	70	577
963	34549	806	424			No media	0	0	Content	70	577
964	34590	787	414			No media	0	0	Content	70	577
965	34630	807	395			No media	0	0	Content	70	577
966	34671	797	477			No media	0	0	Content	70	577
967	34709	828	456			No media	0	0	Content	70	577
968	34748	809	458			No media	0	0	Content	70	577
969	34787	794	400			No media	0	0	Content	70	577
970	34825	811	424			No media	0	0	Content	70	577
971	34864	811	343			No media	0	0	Content	70	577
972	34905	796	429			No media	0	0	Content	71	353
973	34946	582	697			No media	0	0	Content	71	353
974	34986	582	743			No media	0	0	Content	71	353
	35018			ImageStart	8
975	35024	578	638			33_069_ha_neu.jpg	0	0	Content	71	353
976	35060	582	685			33_069_ha_neu.jpg	0	0	Content	71	353
977	35100	570	659			33_069_ha_neu.jpg	0	0	Content	71	353
978	35142	576	670			33_069_ha_neu.jpg	0	0	Content	71	353
979	35181	597	697			33_069_ha_neu.jpg	0	0	Content	71	353
980	35221	545	691			33_069_ha_neu.jpg	0	0	Content	71	353
981	35258	568	522			33_069_ha_neu.jpg	0	195	AOI_36	72	369
982	35299	521	488			33_069_ha_neu.jpg	0	195	AOI_36	72	369
983	35330	572	496			33_069_ha_neu.jpg	0	195	AOI_36	72	369
984	35371	564	494			33_069_ha_neu.jpg	0	195	AOI_36	72	369
985	35406	461	413			33_069_ha_neu.jpg	0	195	AOI_36	72	369
986	35440	471	403			33_069_ha_neu.jpg	0	195	AOI_36	72	369
987	35477	467	380			33_069_ha_neu.jpg	0	195	AOI_36	72	369
988	35515	471	382			33_069_ha_neu.jpg	0	195	AOI_36	72	369
989	35554	471	392			33_069_ha_neu.jpg	0	195	AOI_36	72	369
990	35591	463	370			33_069_ha_neu.jpg	0	195	AOI_36	72	369
991	35627	466	358			33_069_ha_neu.jpg	0	195	AOI_36	73	223
992	35665	446	457			33_069_ha_neu.jpg	0	195	AOI_36	73	223
993	35702	446	432			33_069_ha_neu.jpg	0	195	AOI_36	73	223
994	35740	451	485			33_069_ha_neu.jpg	0	195	AOI_36	73	223
995	35777	461	482			33_069_ha_neu.jpg	0	195	AOI_36	73	223
996	35813	442	374			33_069_ha_neu.jpg	0	195	AOI_36	73	223
997	35850	448	410			33_069_ha_neu.jpg	0	195	AOI_36	74	301
998	35887	445	362			33_069_ha_neu.jpg	0	195	AOI_36	74	301
999	35925	433	337			33_069_ha_neu.jpg	0	195	AOI_36	74	301
1000	35965	427	345			33_069_ha_neu.jpg	0	195	AOI_36	74	301
1001	36002	418	357			33_069_ha_neu.jpg	0	195	AOI_36	74	301
1002	36040	416	343			33_069_ha_neu.jpg	0	195	AOI_36	74	301
1003	36076	438	377			33_069_ha_neu.jpg	0	195	AOI_36	74	301
1004	36114	444	351			33_069_ha_neu.jpg	0	195	AOI_36	74	301
1005	36151	497	357			33_069_ha_neu.jpg	0	195	AOI_36	75	378
1006	36191	497	396			33_069_ha_neu.jpg	0	195	AOI_36	75	378
1007	36227	489	347			33_069_ha_neu.jpg	0	195	AOI_36	75	378
1008	36263	500	380			33_069_ha_neu.jpg	0	195	AOI_36	75	378
1009	36311	496	364			33_069_ha_neu.jpg	0	195	AOI_36	75	378
1010	36348	508	424			33_069_ha_neu.jpg	0	195	AOI_36	75	378
1011	36383	506	371			33_069_ha_neu.jpg	0	195	AOI_36	75	378
1012	36418	493	334			33_069_ha_neu.jpg	0	195	AOI_36	75	378
1013	36455	477	350			33_069_ha_neu.jpg	0	195	AOI_36	75	378
1014	36492	493	352			33_069_ha_neu.jpg	0	195	AOI_36	75	378
1015	36529	804	338			33_069_ha_neu.jpg	0	196	AOI_35	76	406
1016	36566	925	415			33_069_ha_neu.jpg	0	196	AOI_35	76	406
1017	36602	925	409			33_069_ha_neu.jpg	0	196	AOI_35	76	406
1018	36638	919	385			33_069_ha_neu.jpg	0	196	AOI_35	76	406
1019	36677	932	434			33_069_ha_neu.jpg	0	196	AOI_35	76	406
1020	36714	938	403			33_069_ha_neu.jpg	0	196	AOI_35	76	406
1021	36752	923	416			33_069_ha_neu.jpg	0	196	AOI_35	76	406
1022	36789	879	384			33_069_ha_neu.jpg	0	196	AOI_35	76	406
1023	36825	870	348			33_069_ha_neu.jpg	0	196	AOI_35	76	406
1024	36863	853	414			33_069_ha_neu.jpg	0	196	AOI_35	76	406
1025	36899	873	395			33_069_ha_neu.jpg	0	196	AOI_35	76	406
1026	36935	831	383			33_069_ha_neu.jpg	0	195	AOI_36	77	329
1027	36972	475	426			33_069_ha_neu.jpg	0	195	AOI_36	77	329
1028	37009	468	416			33_069_ha_neu.jpg	0	195	AOI_36	77	329
1029	37046	453	392			33_069_ha_neu.jpg	0	195	AOI_36	77	329
1030	37083	465	424			33_069_ha_neu.jpg	0	195	AOI_36	77	329
1031	37119	467	451			33_069_ha_neu.jpg	0	195	AOI_36	77	329
1032	37156	459	443			33_069_ha_neu.jpg	0	195	AOI_36	77	329
1033	37191	471	425			33_069_ha_neu.jpg	0	195	AOI_36	77	329
1034	37229	466	424			33_069_ha_neu.jpg	0	195	AOI_36	77	329
1035	37264	454	409			33_069_ha_neu.jpg	0	195	AOI_36	78	243
1036	37299	431	365			33_069_ha_neu.jpg	0	195	AOI_36	78	243
1037	37334	422	379			33_069_ha_neu.jpg	0	195	AOI_36	78	243
1038	37369	411	387			33_069_ha_neu.jpg	0	195	AOI_36	78	243
1039	37403	417	358			33_069_ha_neu.jpg	0	195	AOI_36	78	243
1040	37438	425	362			33_069_ha_neu.jpg	0	195	AOI_36	78	243
1041	37473	430	383			33_069_ha_neu.jpg	0	195	AOI_36	78	243
1042	37507	659	384			33_069_ha_neu.jpg	0	196	AOI_35	79	279
1043	37541	895	411			33_069_ha_neu.jpg	0	196	AOI_35	79	279
1044	37576	887	408			33_069_ha_neu.jpg	0	196	AOI_35	79	279
1045	37611	880	413			33_069_ha_neu.jpg	0	196	AOI_35	79	279
1046	37646	873	419			33_069_ha_neu.jpg	0	196	AOI_35	79	279
1047	37681	893	396			33_069_ha_neu.jpg	0	196	AOI_35	79	279
1048	37716	902	391			33_069_ha_neu.jpg	0	196	AOI_35	79	279
1049	37751	885	415			33_069_ha_neu.jpg	0	196	AOI_35	79	279
1050	37786	869	371			33_069_ha_neu.jpg	0	196	AOI_35	80	321
1051	37821	860	366			33_069_ha_neu.jpg	0	196	AOI_35	80	321
1052	37858	863	361			33_069_ha_neu.jpg	0	196	AOI_35	80	321
1053	37894	858	391			33_069_ha_neu.jpg	0	196	AOI_35	80	321
1054	37930	876	388			33_069_ha_neu.jpg	0	196	AOI_35	80	321
1055	37965	853	371			33_069_ha_neu.jpg	0	196	AOI_35	80	321
	37982			ImageEnd	16
1056	38000	875	373			No media	0	0	Content	80	321
	38029			ImageStart	8
1057	38036	857	361			Fix.jpg	0	0	Content	80	321
1058	38072	836	386			Fix.jpg	0	0	Content	80	321
1059	38107	857	369			Fix.jpg	0	0	Content	81	214
1060	38143	936	396			Fix.jpg	0	0	Content	81	214
1061	38179	927	382			Fix.jpg	0	0	Content	81	214
1062	38215	924	397			Fix.jpg	0	0	Content	81	214
1063	38250	910	401			Fix.jpg	0	0	Content	81	214
1064	38286	920	412			Fix.jpg	0	0	Content	81	214
1065	38321	874	403			Fix.jpg	0	0	Content	82	493
1066	38357	675	384			Fix.jpg	0	0	Content	82	493
1067	38393	674	355			Fix.jpg	0	0	Content	82	493
1068	38427	685	366			Fix.jpg	0	0	Content	82	493
1069	38462	681	365			Fix.jpg	0	0	Content	82	493
1070	38497	682	368			Fix.jpg	0	0	Content	82	493
	38501			ImageEnd	16
	38512			ImageStart	8
1071	38532	690	372			138_163_fe_neu.jpg	0	91	AOI_23	82	493
1072	38567	696	362			138_163_fe_neu.jpg	0	91	AOI_23	82	493
1073	38602	687	364			138_163_fe_neu.jpg	0	91	AOI_23	82	493
1074	38637	695	367			138_163_fe_neu.jpg	0	91	AOI_23	82	493
1075	38671	687	387			138_163_fe_neu.jpg	0	91	AOI_23	82	493
1076	38707	690	361			138_163_fe_neu.jpg	0	91	AOI_23	82	493
1077	38742	694	367			138_163_fe_neu.jpg	0	91	AOI_23	82	493
1078	38778	684	389			138_163_fe_neu.jpg	0	91	AOI_23	82	493
1079	38813	836	360			138_163_fe_neu.jpg	0	91	AOI_23	83	245
1080	38848	922	370			138_163_fe_neu.jpg	0	91	AOI_23	83	245
1081	38882	917	337			138_163_fe_neu.jpg	0	91	AOI_23	83	245
1082	38918	904	353			138_163_fe_neu.jpg	0	91	AOI_23	83	245
1083	38953	898	372			138_163_fe_neu.jpg	0	91	AOI_23	83	245
1084	38988	896	334			138_163_fe_neu.jpg	0	91	AOI_23	83	245
1085	39022	906	326			138_163_fe_neu.jpg	0	91	AOI_23	83	245
1086	39059	554	351			138_163_fe_neu.jpg	0	92	AOI_22	84	580
1087	39093	457	350			138_163_fe_neu.jpg	0	92	AOI_22	84	580
1088	39128	466	341			138_163_fe_neu.jpg	0	92	AOI_22	84	580
1089	39163	460	341			138_163_fe_neu.jpg	0	92	AOI_22	84	580
1090	39198	459	361			138_163_fe_neu.jpg	0	92	AOI_22	84	580
1091	39232	466	358			138_163_fe_neu.jpg	0	92	AOI_22	84	580
1092	39267	460	347			138_163_fe_neu.jpg	0	92	AOI_22	84	580
1093	39301	462	346			138_163_fe_neu.jpg	0	92	AOI_22	84	580
1094	39335	451	332			138_163_fe_neu.jpg	0	92	AOI_22	84	580
1095	39369	449	343			138_163_fe_neu.jpg	0	92	AOI_22	84	580
1096	39405	460	328			138_163_fe_neu.jpg	0	92	AOI_22	84	580
1097	39438	457	357			138_163_fe_neu.jpg	0	92	AOI_22	84	580
1098	39472	465	328			138_163_fe_neu.jpg	0	92	AOI_22	84	580
1099	39506	459	335			138_163_fe_neu.jpg	0	92	AOI_22	84	580
1100	39539	456	345			138_163_fe_neu.jpg	0	92	AOI_22	84	580
1101	39572	441	317			138_163_fe_neu.jpg	0	92	AOI_22	84	580
1102	39606	438	349			138_163_fe_neu.jpg	0	92	AOI_22	84	580
1103	39639	428	361			138_163_fe_neu.jpg	0	92	AOI_22	85	232
1104	39672	426	367			138_163_fe_neu.jpg	0	92	AOI_22	85	232
1105	39705	436	372			138_163_fe_neu.jpg	0	92	AOI_22	85	232
1106	39738	424	381			138_163_fe_neu.jpg	0	92	AOI_22	85	232
1107	39771	412	366			138_163_fe_neu.jpg	0	92	AOI_22	85	232
1108	39804	420	367			138_163_fe_neu.jpg	0	92	AOI_22	85	232
1109	39837	430	358			138_163_fe_neu.jpg	0	92	AOI_22	85	232
1110	39871	461	483			138_163_fe_neu.jpg	0	92	AOI_22	86	299
1111	39904	461	477			138_163_fe_neu.jpg	0	92	AOI_22	86	299
1112	39938	447	495			138_163_fe_neu.jpg	0	92	AOI_22	86	299
1113	39970	458	454			138_163_fe_neu.jpg	0	92	AOI_22	86	299
1114	40003	454	480			138_163_fe_neu.jpg	0	92	AOI_22	86	299
1115	40037	461	474			138_163_fe_neu.jpg	0	92	AOI_22	86	299
1116	40070	454	454			138_163_fe_neu.jpg	0	92	AOI_22	86	299
1117	40103	462	489			138_163_fe_neu.jpg	0	92	AOI_22	86	299
1118	40137	453	446			138_163_fe_neu.jpg	0	92	AOI_22	86	299
1119	40170	760	400			138_163_fe_neu.jpg	0	91	AOI_23	87	239
1120	40204	908	379			138_163_fe_neu.jpg	0	91	AOI_23	87	239
1121	40238	897	518			138_163_fe_neu.jpg	0	91	AOI_23	87	239
1122	40276	900	514			138_163_fe_neu.jpg	0	91	AOI_23	87	239
1123	40307	874	344			138_163_fe_neu.jpg	0	91	AOI_23	87	239
1124	40337	892	393			138_163_fe_neu.jpg	0	91	AOI_23	87	239
1125	40376	892	447			138_163_fe_neu.jpg	0	91	AOI_23	87	239
1126	40409	899	413			138_163_fe_neu.jpg	0	91	AOI_23	88	1066
1127	40440	880	408			138_163_fe_neu.jpg	0	91	AOI_23	88	1066
1128	40475	870	370			138_163_fe_neu.jpg	0	91	AOI_23	88	1066
1129	40508	882	359			138_163_fe_neu.jpg	0	91	AOI_23	88	1066
1130	40543	876	348			138_163_fe_neu.jpg	0	91	AOI_23	88	1066
1131	40576	876	340			138_163_fe_neu.jpg	0	91	AOI_23	88	1066
1132	40610	872	352			138_163_fe_neu.jpg	0	91	AOI_23	88	1066
1133	40645	869	348			138_163_fe_neu.jpg	0	91	AOI_23	88	1066
1134	40678	862	364			138_163_fe_neu.jpg	0	91	AOI_23	88	1066
1135	40712	868	363			138_163_fe_neu.jpg	0	91	AOI_23	88	1066
1136	40746	852	364			138_163_fe_neu.jpg	0	91	AOI_23	88	1066
1137	40779	850	347			138_163_fe_neu.jpg	0	91	AOI_23	88	1066
1138	40813	877	321			138_163_fe_neu.jpg	0	91	AOI_23	88	1066
1139	40847	862	353			138_163_fe_neu.jpg	0	91	AOI_23	88	1066
1140	41027	856	360			138_163_fe_neu.jpg	0	91	AOI_23	88	1066
1141	41100	923	560			138_163_fe_neu.jpg	0	91	AOI_23	88	1066
1142	41157	923	560			138_163_fe_neu.jpg	0	91	AOI_23	88	1066
1143	41299	937	551			138_163_fe_neu.jpg	0	91	AOI_23	88	1066
1144	41382	937	551			138_163_fe_neu.jpg	0	91	AOI_23	88	1066
1145	41475	461	447			138_163_fe_neu.jpg	0	92	AOI_22	89	546
	41515			ImageEnd	16
1146	41516	464	460			No media	0	0	Content	89	546
1147	41545	464	460			No media	0	0	Content	89	546
	41552			ImageStart	8
1148	41573	485	431			Fix.jpg	0	0	Content	89	546
1149	41607	470	459			Fix.jpg	0	0	Content	89	546
1150	41638	429	367			Fix.jpg	0	0	Content	89	546
1151	41674	427	353			Fix.jpg	0	0	Content	89	546
1152	41710	446	366			Fix.jpg	0	0	Content	89	546
1153	41745	430	309			Fix.jpg	0	0	Content	89	546
1154	41778	439	364			Fix.jpg	0	0	Content	89	546
1155	41816	433	354			Fix.jpg	0	0	Content	89	546
1156	41853	421	342			Fix.jpg	0	0	Content	89	546
1157	41887	442	358			Fix.jpg	0	0	Content	89	546
1158	41920	437	381			Fix.jpg	0	0	Content	89	546
1159	41953	444	369			Fix.jpg	0	0	Content	89	546
1160	41987	434	340			Fix.jpg	0	0	Content	89	546
1161	42021	574	351			Fix.jpg	0	0	Content	90	340
1162	42054	653	358			Fix.jpg	0	0	Content	90	340
	42061			ImageEnd	16
	42087			ImageStart	8
1163	42088	666	360			74_115_an_ha.jpg	0	285	AOI_49	90	340
1164	42122	672	340			74_115_an_ha.jpg	0	285	AOI_49	90	340
1165	42156	674	362			74_115_an_ha.jpg	0	285	AOI_49	90	340
1166	42190	665	343			74_115_an_ha.jpg	0	285	AOI_49	90	340
1167	42224	667	369			74_115_an_ha.jpg	0	285	AOI_49	90	340
1168	42259	670	346			74_115_an_ha.jpg	0	285	AOI_49	90	340
1169	42293	668	358			74_115_an_ha.jpg	0	285	AOI_49	90	340
1170	42327	671	370			74_115_an_ha.jpg	0	285	AOI_49	90	340
1171	42361	529	380			74_115_an_ha.jpg	0	285	AOI_49	91	309
1172	42395	437	373			74_115_an_ha.jpg	0	285	AOI_49	91	309
1173	42430	459	349			74_115_an_ha.jpg	0	285	AOI_49	91	309
1174	42463	469	365			74_115_an_ha.jpg	0	285	AOI_49	91	309
1175	42499	468	376			74_115_an_ha.jpg	0	285	AOI_49	91	309
1176	42532	455	355			74_115_an_ha.jpg	0	285	AOI_49	91	309
1177	42567	461	365			74_115_an_ha.jpg	0	285	AOI_49	91	309
1178	42601	470	348			74_115_an_ha.jpg	0	285	AOI_49	91	309
1179	42636	469	366			74_115_an_ha.jpg	0	285	AOI_49	91	309
1180	42670	459	374			74_115_an_ha.jpg	0	285	AOI_49	92	304
1181	42704	427	360			74_115_an_ha.jpg	0	285	AOI_49	92	304
1182	42738	411	368			74_115_an_ha.jpg	0	285	AOI_49	92	304
1183	42772	417	362			74_115_an_ha.jpg	0	285	AOI_49	92	304
1184	42805	435	361			74_115_an_ha.jpg	0	285	AOI_49	92	304
1185	42839	404	365			74_115_an_ha.jpg	0	285	AOI_49	92	304
1186	42872	421	373			74_115_an_ha.jpg	0	285	AOI_49	92	304
1187	42906	416	369			74_115_an_ha.jpg	0	285	AOI_49	92	304
1188	42939	400	349			74_115_an_ha.jpg	0	285	AOI_49	92	304
1189	42974	403	372			74_115_an_ha.jpg	0	285	AOI_49	93	819
1190	43008	419	462			74_115_an_ha.jpg	0	285	AOI_49	93	819
1191	43042	423	450			74_115_an_ha.jpg	0	285	AOI_49	93	819
1192	43076	423	474			74_115_an_ha.jpg	0	285	AOI_49	93	819
1193	43110	432	471			74_115_an_ha.jpg	0	285	AOI_49	93	819
1194	43144	429	458			74_115_an_ha.jpg	0	285	AOI_49	93	819
1195	43177	426	438			74_115_an_ha.jpg	0	285	AOI_49	93	819
1196	43210	429	459			74_115_an_ha.jpg	0	285	AOI_49	93	819
1197	43243	442	463			74_115_an_ha.jpg	0	285	AOI_49	93	819
1198	43276	428	448			74_115_an_ha.jpg	0	285	AOI_49	93	819
1199	43310	429	468			74_115_an_ha.jpg	0	285	AOI_49	93	819
1200	43344	441	467			74_115_an_ha.jpg	0	285	AOI_49	93	819
1201	43378	423	472			74_115_an_ha.jpg	0	285	AOI_49	93	819
1202	43412	420	451			74_115_an_ha.jpg	0	285	AOI_49	93	819
1203	43447	430	449			74_115_an_ha.jpg	0	285	AOI_49	93	819
1204	43480	434	452			74_115_an_ha.jpg	0	285	AOI_49	93	819
1205	43516	426	449			74_115_an_ha.jpg	0	285	AOI_49	93	819
1206	43550	441	450			74_115_an_ha.jpg	0	285	AOI_49	93	819
1207	43585	424	452			74_115_an_ha.jpg	0	285	AOI_49	93	819
1208	43620	440	462			74_115_an_ha.jpg	0	285	AOI_49	93	819
1209	43654	422	440			74_115_an_ha.jpg	0	285	AOI_49	93	819
1210	43689	436	434			74_115_an_ha.jpg	0	285	AOI_49	93	819
1211	43724	431	440			74_115_an_ha.jpg	0	285	AOI_49	93	819
1212	43758	450	429			74_115_an_ha.jpg	0	285	AOI_49	93	819
1213	43793	789	418			74_115_an_ha.jpg	0	286	AOI_52	94	537
1214	43828	863	419			74_115_an_ha.jpg	0	286	AOI_52	94	537
1215	43863	872	396			74_115_an_ha.jpg	0	286	AOI_52	94	537
1216	43898	865	398			74_115_an_ha.jpg	0	286	AOI_52	94	537
1217	43934	847	408			74_115_an_ha.jpg	0	286	AOI_52	94	537
1218	43969	857	407			74_115_an_ha.jpg	0	286	AOI_52	94	537
1219	44006	867	398			74_115_an_ha.jpg	0	286	AOI_52	94	537
1220	44042	869	401			74_115_an_ha.jpg	0	286	AOI_52	94	537
1221	44078	881	402			74_115_an_ha.jpg	0	286	AOI_52	94	537
1222	44113	843	404			74_115_an_ha.jpg	0	286	AOI_52	94	537
1223	44149	854	405			74_115_an_ha.jpg	0	286	AOI_52	94	537
1224	44186	853	413			74_115_an_ha.jpg	0	286	AOI_52	94	537
1225	44222	864	404			74_115_an_ha.jpg	0	286	AOI_52	94	537
1226	44258	872	387			74_115_an_ha.jpg	0	286	AOI_52	94	537
1227	44294	785	438			74_115_an_ha.jpg	0	286	AOI_52	94	537
1228	44330	0	0			74_115_an_ha.jpg	0	285	AOI_49
1229	44367	0	0			74_115_an_ha.jpg	0	285	AOI_49
1230	44402	0	0			74_115_an_ha.jpg	0	285	AOI_49
1231	44446	0	0			74_115_an_ha.jpg	0	285	AOI_49
1232	44494	0	0			74_115_an_ha.jpg	0	285	AOI_49
1233	44550	0	0			74_115_an_ha.jpg	0	285	AOI_49
1234	44604	0	0			74_115_an_ha.jpg	0	285	AOI_49
1235	44638	0	0			74_115_an_ha.jpg	0	285	AOI_49
1236	44690	0	0			74_115_an_ha.jpg	0	285	AOI_49
1237	44742	0	0			74_115_an_ha.jpg	0	285	AOI_49
1238	44794	0	0			74_115_an_ha.jpg	0	285	AOI_49
1239	44827	0	0			74_115_an_ha.jpg	0	285	AOI_49
1240	44861	0	0			74_115_an_ha.jpg	0	285	AOI_49
1241	44913	0	0			74_115_an_ha.jpg	0	285	AOI_49
1242	44965	0	0			74_115_an_ha.jpg	0	285	AOI_49
1243	45017	0	0			74_115_an_ha.jpg	0	285	AOI_49
1244	45050	0	0			74_115_an_ha.jpg	0	285	AOI_49
1245	45084	0	0			74_115_an_ha.jpg	0	285	AOI_49
	45094			ImageEnd	16
	45109			ImageStart	8
1246	45136	0	0			Fix.jpg	0	0	Content
1247	45188	0	0			Fix.jpg	0	0	Content
1248	45240	0	0			Fix.jpg	0	0	Content
1249	45273	0	0			Fix.jpg	0	0	Content
1250	45307	0	0			Fix.jpg	0	0	Content
1251	45359	0	0			Fix.jpg	0	0	Content
1252	45411	0	0			Fix.jpg	0	0	Content
1253	45463	0	0			Fix.jpg	0	0	Content
1254	45496	0	0			Fix.jpg	0	0	Content
1255	45530	0	0			Fix.jpg	0	0	Content
1256	45582	0	0			Fix.jpg	0	0	Content
	45616			ImageEnd	16
1257	45634	0	0			No media	0	0	Content
1258	45686	0	0			No media	0	0	Content
	45702			ImageStart	8
1259	45719	0	0			93_140_ha_neu.jpg	0	327	AOI_56
1260	45753	0	0			93_140_ha_neu.jpg	0	327	AOI_56
1261	45805	0	0			93_140_ha_neu.jpg	0	327	AOI_56
1262	45857	0	0			93_140_ha_neu.jpg	0	327	AOI_56
1263	45909	0	0			93_140_ha_neu.jpg	0	327	AOI_56
1264	45942	0	0			93_140_ha_neu.jpg	0	327	AOI_56
1265	45976	0	0			93_140_ha_neu.jpg	0	327	AOI_56
1266	46028	0	0			93_140_ha_neu.jpg	0	327	AOI_56
1267	46080	0	0			93_140_ha_neu.jpg	0	327	AOI_56
1268	46132	0	0			93_140_ha_neu.jpg	0	327	AOI_56
1269	46165	0	0			93_140_ha_neu.jpg	0	327	AOI_56
1270	46199	0	0			93_140_ha_neu.jpg	0	327	AOI_56
1271	46250	0	0			93_140_ha_neu.jpg	0	327	AOI_56
1272	46302	0	0			93_140_ha_neu.jpg	0	327	AOI_56
1273	46354	0	0			93_140_ha_neu.jpg	0	327	AOI_56
1274	46388	0	0			93_140_ha_neu.jpg	0	327	AOI_56
1275	46422	0	0			93_140_ha_neu.jpg	0	327	AOI_56
1276	46473	0	0			93_140_ha_neu.jpg	0	327	AOI_56
1277	46525	0	0			93_140_ha_neu.jpg	0	327	AOI_56
1278	46577	0	0			93_140_ha_neu.jpg	0	327	AOI_56
1279	46611	0	0			93_140_ha_neu.jpg	0	327	AOI_56
1280	46645	0	0			93_140_ha_neu.jpg	0	327	AOI_56
1281	46696	0	0			93_140_ha_neu.jpg	0	327	AOI_56
1282	46748	0	0			93_140_ha_neu.jpg	0	327	AOI_56
1283	46800	0	0			93_140_ha_neu.jpg	0	327	AOI_56
1284	46834	0	0			93_140_ha_neu.jpg	0	327	AOI_56
1285	46868	0	0			93_140_ha_neu.jpg	0	327	AOI_56
1286	46919	0	0			93_140_ha_neu.jpg	0	327	AOI_56
1287	46971	0	0			93_140_ha_neu.jpg	0	327	AOI_56
1288	47023	0	0			93_140_ha_neu.jpg	0	327	AOI_56
1289	47057	0	0			93_140_ha_neu.jpg	0	327	AOI_56
1290	47091	0	0			93_140_ha_neu.jpg	0	327	AOI_56
1291	47142	0	0			93_140_ha_neu.jpg	0	327	AOI_56
1292	47194	0	0			93_140_ha_neu.jpg	0	327	AOI_56
1293	47246	0	0			93_140_ha_neu.jpg	0	327	AOI_56
1294	47280	0	0			93_140_ha_neu.jpg	0	327	AOI_56
1295	47314	0	0			93_140_ha_neu.jpg	0	327	AOI_56
1296	47365	0	0			93_140_ha_neu.jpg	0	327	AOI_56
1297	47417	0	0			93_140_ha_neu.jpg	0	327	AOI_56
1298	47469	0	0			93_140_ha_neu.jpg	0	327	AOI_56
1299	47503	0	0			93_140_ha_neu.jpg	0	327	AOI_56
1300	47537	0	0			93_140_ha_neu.jpg	0	327	AOI_56
1301	47588	0	0			93_140_ha_neu.jpg	0	327	AOI_56
1302	47640	0	0			93_140_ha_neu.jpg	0	327	AOI_56
1303	47692	0	0			93_140_ha_neu.jpg	0	327	AOI_56
1304	47726	0	0			93_140_ha_neu.jpg	0	327	AOI_56
1305	47760	0	0			93_140_ha_neu.jpg	0	327	AOI_56
1306	47811	0	0			93_140_ha_neu.jpg	0	327	AOI_56
1307	47863	0	0			93_140_ha_neu.jpg	0	327	AOI_56
1308	47915	0	0			93_140_ha_neu.jpg	0	327	AOI_56
1309	47949	0	0			93_140_ha_neu.jpg	0	327	AOI_56
1310	47983	0	0			93_140_ha_neu.jpg	0	327	AOI_56
1311	48034	0	0			93_140_ha_neu.jpg	0	327	AOI_56
1312	48086	0	0			93_140_ha_neu.jpg	0	327	AOI_56
1313	48138	0	0			93_140_ha_neu.jpg	0	327	AOI_56
1314	48177	325	440			93_140_ha_neu.jpg	0	327	AOI_56	95	281
1315	48221	328	440			93_140_ha_neu.jpg	0	327	AOI_56	95	281
1316	48276	419	395			93_140_ha_neu.jpg	0	327	AOI_56	95	281
1317	48334	443	410			93_140_ha_neu.jpg	0	327	AOI_56	95	281
1318	48395	420	403			93_140_ha_neu.jpg	0	327	AOI_56	95	281
1319	48458	457	412			93_140_ha_neu.jpg	0	327	AOI_56	96	412
1320	48518	412	390			93_140_ha_neu.jpg	0	327	AOI_56	96	412
1321	48578	481	420			93_140_ha_neu.jpg	0	327	AOI_56	96	412
1322	48638	455	372			93_140_ha_neu.jpg	0	327	AOI_56	96	412
	48692			ImageEnd	16
1323	48698	444	402			No media	0	0	Content	96	412
1324	48755	475	373			No media	0	0	Content	96	412
1325	48821	514	379			No media	0	0	Content	96	412
1326	48870	741	367			No media	0	0	Content	97	458
1327	48930	877	346			No media	0	0	Content	97	458
1328	48995	803	348			No media	0	0	Content	97	458
1329	49037	856	358			No media	0	0	Content	97	458
	49053			ImageStart	8
1330	49098	827	341			Fix.jpg	0	0	Content	97	458
1331	49154	868	345			Fix.jpg	0	0	Content	97	458
1332	49212	824	325			Fix.jpg	0	0	Content	97	458
1333	49263	841	347			Fix.jpg	0	0	Content	97	458
1334	49328	777	335			Fix.jpg	0	0	Content	98	491
1335	49385	666	374			Fix.jpg	0	0	Content	98	491
1336	49438	658	373			Fix.jpg	0	0	Content	98	491
1337	49470	677	371			Fix.jpg	0	0	Content	98	491
1338	49503	669	356			Fix.jpg	0	0	Content	98	491
1339	49540	671	351			Fix.jpg	0	0	Content	98	491
	49545			ImageEnd	16
1340	49575	669	369			No media	0	0	Content	98	491
	49593			ImageStart	8
1341	49612	654	376			76_115_fe_an.jpg	0	289	AOI_50	98	491
1342	49646	680	361			76_115_fe_an.jpg	0	289	AOI_50	98	491
1343	49681	675	356			76_115_fe_an.jpg	0	289	AOI_50	98	491
1344	49716	653	373			76_115_fe_an.jpg	0	289	AOI_50	98	491
1345	49751	670	372			76_115_fe_an.jpg	0	289	AOI_50	98	491
1346	49784	666	368			76_115_fe_an.jpg	0	289	AOI_50	98	491
1347	49819	667	373			76_115_fe_an.jpg	0	289	AOI_50	99	348
1348	49853	503	385			76_115_fe_an.jpg	0	289	AOI_50	99	348
1349	49888	515	372			76_115_fe_an.jpg	0	289	AOI_50	99	348
1350	49922	514	380			76_115_fe_an.jpg	0	289	AOI_50	99	348
1351	49959	499	378			76_115_fe_an.jpg	0	289	AOI_50	99	348
1352	49994	504	369			76_115_fe_an.jpg	0	289	AOI_50	99	348
1353	50029	516	362			76_115_fe_an.jpg	0	289	AOI_50	99	348
1354	50063	515	375			76_115_fe_an.jpg	0	289	AOI_50	99	348
1355	50098	517	359			76_115_fe_an.jpg	0	289	AOI_50	99	348
1356	50132	499	378			76_115_fe_an.jpg	0	289	AOI_50	99	348
1357	50167	462	386			76_115_fe_an.jpg	0	289	AOI_50	100	240
1358	50201	454	372			76_115_fe_an.jpg	0	289	AOI_50	100	240
1359	50236	448	382			76_115_fe_an.jpg	0	289	AOI_50	100	240
1360	50270	451	368			76_115_fe_an.jpg	0	289	AOI_50	100	240
1361	50305	453	381			76_115_fe_an.jpg	0	289	AOI_50	100	240
1362	50338	445	372			76_115_fe_an.jpg	0	289	AOI_50	100	240
1363	50373	469	364			76_115_fe_an.jpg	0	289	AOI_50	100	240
1364	50407	483	488			76_115_fe_an.jpg	0	289	AOI_50	101	364
1365	50441	467	477			76_115_fe_an.jpg	0	289	AOI_50	101	364
1366	50475	483	483			76_115_fe_an.jpg	0	289	AOI_50	101	364
1367	50506	488	491			76_115_fe_an.jpg	0	289	AOI_50	101	364
1368	50539	495	474			76_115_fe_an.jpg	0	289	AOI_50	101	364
1369	50573	483	492			76_115_fe_an.jpg	0	289	AOI_50	101	364
1370	50606	478	467			76_115_fe_an.jpg	0	289	AOI_50	101	364
1371	50639	475	479			76_115_fe_an.jpg	0	289	AOI_50	101	364
1372	50672	474	472			76_115_fe_an.jpg	0	289	AOI_50	101	364
1373	50705	482	481			76_115_fe_an.jpg	0	289	AOI_50	101	364
1374	50738	479	490			76_115_fe_an.jpg	0	289	AOI_50	101	364
1375	50771	731	445			76_115_fe_an.jpg	0	290	AOI_49	102	307
1376	50805	888	416			76_115_fe_an.jpg	0	290	AOI_49	102	307
1377	50840	910	424			76_115_fe_an.jpg	0	290	AOI_49	102	307
1378	50873	903	431			76_115_fe_an.jpg	0	290	AOI_49	102	307
1379	50908	885	423			76_115_fe_an.jpg	0	290	AOI_49	102	307
1380	50942	909	417			76_115_fe_an.jpg	0	290	AOI_49	102	307
1381	50976	912	414			76_115_fe_an.jpg	0	290	AOI_49	102	307
1382	51009	907	419			76_115_fe_an.jpg	0	290	AOI_49	102	307
1383	51044	921	406			76_115_fe_an.jpg	0	290	AOI_49	102	307
1384	51078	924	425			76_115_fe_an.jpg	0	290	AOI_49	103	1066
1385	51112	931	369			76_115_fe_an.jpg	0	290	AOI_49	103	1066
1386	51148	922	366			76_115_fe_an.jpg	0	290	AOI_49	103	1066
1387	51181	919	367			76_115_fe_an.jpg	0	290	AOI_49	103	1066
1388	51216	929	358			76_115_fe_an.jpg	0	290	AOI_49	103	1066
1389	51250	916	350			76_115_fe_an.jpg	0	290	AOI_49	103	1066
1390	51282	930	374			76_115_fe_an.jpg	0	290	AOI_49	103	1066
1391	51318	934	359			76_115_fe_an.jpg	0	290	AOI_49	103	1066
1392	51351	918	363			76_115_fe_an.jpg	0	290	AOI_49	103	1066
1393	51384	921	374			76_115_fe_an.jpg	0	290	AOI_49	103	1066
1394	51419	928	365			76_115_fe_an.jpg	0	290	AOI_49	103	1066
1395	51453	922	367			76_115_fe_an.jpg	0	290	AOI_49	103	1066
1396	51487	931	379			76_115_fe_an.jpg	0	290	AOI_49	103	1066
1397	51522	915	361			76_115_fe_an.jpg	0	290	AOI_49	103	1066
1398	51555	918	366			76_115_fe_an.jpg	0	290	AOI_49	103	1066
1399	51589	920	369			76_115_fe_an.jpg	0	290	AOI_49	103	1066
1400	51624	930	365			76_115_fe_an.jpg	0	290	AOI_49	103	1066
1401	51658	912	371			76_115_fe_an.jpg	0	290	AOI_49	103	1066
1402	51692	927	378			76_115_fe_an.jpg	0	290	AOI_49	103	1066
1403	51727	908	364			76_115_fe_an.jpg	0	290	AOI_49	103	1066
1404	51761	920	362			76_115_fe_an.jpg	0	290	AOI_49	103	1066
1405	51795	923	370			76_115_fe_an.jpg	0	290	AOI_49	103	1066
1406	51829	913	358			76_115_fe_an.jpg	0	290	AOI_49	103	1066
1407	51864	919	361			76_115_fe_an.jpg	0	290	AOI_49	103	1066
1408	51898	929	355			76_115_fe_an.jpg	0	290	AOI_49	103	1066
1409	51934	931	368			76_115_fe_an.jpg	0	290	AOI_49	103	1066
1410	51968	919	343			76_115_fe_an.jpg	0	290	AOI_49	103	1066
1411	52004	911	364			76_115_fe_an.jpg	0	290	AOI_49	103	1066
1412	52037	910	357			76_115_fe_an.jpg	0	290	AOI_49	103	1066
1413	52073	920	362			76_115_fe_an.jpg	0	290	AOI_49	103	1066
1414	52108	912	365			76_115_fe_an.jpg	0	290	AOI_49	103	1066
1415	52143	884	376			76_115_fe_an.jpg	0	289	AOI_50	104	353
1416	52177	585	371			76_115_fe_an.jpg	0	289	AOI_50	104	353
1417	52212	549	376			76_115_fe_an.jpg	0	289	AOI_50	104	353
1418	52247	567	390			76_115_fe_an.jpg	0	289	AOI_50	104	353
1419	52283	556	381			76_115_fe_an.jpg	0	289	AOI_50	104	353
1420	52320	547	370			76_115_fe_an.jpg	0	289	AOI_50	104	353
1421	52356	555	388			76_115_fe_an.jpg	0	289	AOI_50	104	353
1422	52390	554	364			76_115_fe_an.jpg	0	289	AOI_50	104	353
1423	52426	560	376			76_115_fe_an.jpg	0	289	AOI_50	104	353
1424	52461	552	353			76_115_fe_an.jpg	0	289	AOI_50	104	353
1425	52496	474	367			76_115_fe_an.jpg	0	289	AOI_50	105	414
1426	52531	451	368			76_115_fe_an.jpg	0	289	AOI_50	105	414
1427	52565	460	384			76_115_fe_an.jpg	0	289	AOI_50	105	414
1428	52599	451	378			76_115_fe_an.jpg	0	289	AOI_50	105	414
	52603			ImageEnd	16
	52623			ImageStart	8
1429	52634	455	372			Fix.jpg	0	0	Content	105	414
1430	52669	457	381			Fix.jpg	0	0	Content	105	414
1431	52704	454	362			Fix.jpg	0	0	Content	105	414
1432	52738	446	356			Fix.jpg	0	0	Content	105	414
1433	52773	451	361			Fix.jpg	0	0	Content	105	414
1434	52807	444	352			Fix.jpg	0	0	Content	105	414
1435	52841	452	361			Fix.jpg	0	0	Content	105	414
1436	52876	440	349			Fix.jpg	0	0	Content	105	414
1437	52911	641	386			Fix.jpg	0	0	Content	106	583
1438	52945	671	380			Fix.jpg	0	0	Content	106	583
1439	52980	668	367			Fix.jpg	0	0	Content	106	583
1440	53013	661	372			Fix.jpg	0	0	Content	106	583
1441	53048	669	383			Fix.jpg	0	0	Content	106	583
1442	53082	676	360			Fix.jpg	0	0	Content	106	583
1443	53117	659	367			Fix.jpg	0	0	Content	106	583
	53118			ImageEnd	16
1444	53150	662	371			No media	0	0	Content	106	583
1445	53184	680	369			No media	0	0	Content	106	583
1446	53219	676	376			No media	0	0	Content	106	583
	53240			ImageStart	8
1447	53253	674	372			58_098_neu_an.jpg	0	249	AOI_43	106	583
1448	53286	676	379			58_098_neu_an.jpg	0	249	AOI_43	106	583
1449	53320	674	370			58_098_neu_an.jpg	0	249	AOI_43	106	583
1450	53353	662	361			58_098_neu_an.jpg	0	249	AOI_43	106	583
1451	53388	677	368			58_098_neu_an.jpg	0	249	AOI_43	106	583
1452	53421	659	368			58_098_neu_an.jpg	0	249	AOI_43	106	583
1453	53458	683	388			58_098_neu_an.jpg	0	249	AOI_43	106	583
1454	53494	655	368			58_098_neu_an.jpg	0	249	AOI_43	107	345
1455	53528	540	371			58_098_neu_an.jpg	0	249	AOI_43	107	345
1456	53562	532	366			58_098_neu_an.jpg	0	249	AOI_43	107	345
1457	53597	527	349			58_098_neu_an.jpg	0	249	AOI_43	107	345
1458	53631	527	360			58_098_neu_an.jpg	0	249	AOI_43	107	345
1459	53667	526	361			58_098_neu_an.jpg	0	249	AOI_43	107	345
1460	53701	535	366			58_098_neu_an.jpg	0	249	AOI_43	107	345
1461	53735	525	360			58_098_neu_an.jpg	0	249	AOI_43	107	345
1462	53770	525	359			58_098_neu_an.jpg	0	249	AOI_43	107	345
1463	53805	523	365			58_098_neu_an.jpg	0	249	AOI_43	107	345
1464	53838	497	373			58_098_neu_an.jpg	0	249	AOI_43	108	462
1465	53873	427	327			58_098_neu_an.jpg	0	249	AOI_43	108	462
1466	53908	439	336			58_098_neu_an.jpg	0	249	AOI_43	108	462
1467	53942	428	330			58_098_neu_an.jpg	0	249	AOI_43	108	462
1468	53976	456	358			58_098_neu_an.jpg	0	249	AOI_43	108	462
1469	54010	452	343			58_098_neu_an.jpg	0	249	AOI_43	108	462
1470	54044	457	355			58_098_neu_an.jpg	0	249	AOI_43	108	462
1471	54079	425	342			58_098_neu_an.jpg	0	249	AOI_43	108	462
1472	54114	409	333			58_098_neu_an.jpg	0	249	AOI_43	108	462
1473	54159	435	344			58_098_neu_an.jpg	0	249	AOI_43	108	462
1474	54193	431	335			58_098_neu_an.jpg	0	249	AOI_43	108	462
1475	54230	421	356			58_098_neu_an.jpg	0	249	AOI_43	108	462
1476	54265	424	352			58_098_neu_an.jpg	0	249	AOI_43	108	462
1477	54300	487	344			58_098_neu_an.jpg	0	249	AOI_43	109	570
1478	54335	518	338			58_098_neu_an.jpg	0	249	AOI_43	109	570
1479	54370	498	332			58_098_neu_an.jpg	0	249	AOI_43	109	570
1480	54406	488	330			58_098_neu_an.jpg	0	249	AOI_43	109	570
1481	54443	506	328			58_098_neu_an.jpg	0	249	AOI_43	109	570
1482	54478	499	327			58_098_neu_an.jpg	0	249	AOI_43	109	570
1483	54514	499	324			58_098_neu_an.jpg	0	249	AOI_43	109	570
1484	54549	474	332			58_098_neu_an.jpg	0	249	AOI_43	109	570
1485	54585	512	323			58_098_neu_an.jpg	0	249	AOI_43	109	570
1486	54621	506	324			58_098_neu_an.jpg	0	249	AOI_43	109	570
1487	54657	497	316			58_098_neu_an.jpg	0	249	AOI_43	109	570
1488	54692	512	332			58_098_neu_an.jpg	0	249	AOI_43	109	570
1489	54728	517	315			58_098_neu_an.jpg	0	249	AOI_43	109	570
1490	54763	514	333			58_098_neu_an.jpg	0	249	AOI_43	109	570
1491	54798	518	322			58_098_neu_an.jpg	0	249	AOI_43	109	570
1492	54834	509	329			58_098_neu_an.jpg	0	249	AOI_43	109	570
1493	54870	769	334			58_098_neu_an.jpg	0	250	AOI_41	110	622
1494	54905	910	386			58_098_neu_an.jpg	0	250	AOI_41	110	622
1495	54941	908	409			58_098_neu_an.jpg	0	250	AOI_41	110	622
1496	54978	925	413			58_098_neu_an.jpg	0	250	AOI_41	110	622
1497	55013	897	401			58_098_neu_an.jpg	0	250	AOI_41	110	622
1498	55047	921	405			58_098_neu_an.jpg	0	250	AOI_41	110	622
1499	55080	903	390			58_098_neu_an.jpg	0	250	AOI_41	110	622
1500	55114	917	403			58_098_neu_an.jpg	0	250	AOI_41	110	622
1501	55148	906	394			58_098_neu_an.jpg	0	250	AOI_41	110	622
1502	55183	907	401			58_098_neu_an.jpg	0	250	AOI_41	110	622
1503	55216	906	399			58_098_neu_an.jpg	0	250	AOI_41	110	622
1504	55252	902	397			58_098_neu_an.jpg	0	250	AOI_41	110	622
1505	55286	913	404			58_098_neu_an.jpg	0	250	AOI_41	110	622
1506	55319	904	392			58_098_neu_an.jpg	0	250	AOI_41	110	622
1507	55355	900	389			58_098_neu_an.jpg	0	250	AOI_41	110	622
1508	55390	910	392			58_098_neu_an.jpg	0	250	AOI_41	110	622
1509	55424	914	389			58_098_neu_an.jpg	0	250	AOI_41	110	622
1510	55458	910	399			58_098_neu_an.jpg	0	250	AOI_41	110	622
1511	55492	925	486			58_098_neu_an.jpg	0	250	AOI_41	111	547
1512	55527	941	527			58_098_neu_an.jpg	0	250	AOI_41	111	547
1513	55562	942	534			58_098_neu_an.jpg	0	250	AOI_41	111	547
1514	55596	949	529			58_098_neu_an.jpg	0	250	AOI_41	111	547
1515	55631	951	530			58_098_neu_an.jpg	0	250	AOI_41	111	547
1516	55664	957	536			58_098_neu_an.jpg	0	250	AOI_41	111	547
1517	55699	947	517			58_098_neu_an.jpg	0	250	AOI_41	111	547
1518	55733	945	508			58_098_neu_an.jpg	0	250	AOI_41	111	547
1519	55767	947	508			58_098_neu_an.jpg	0	250	AOI_41	111	547
1520	55801	950	508			58_098_neu_an.jpg	0	250	AOI_41	111	547
1521	55836	944	497			58_098_neu_an.jpg	0	250	AOI_41	111	547
1522	55870	948	514			58_098_neu_an.jpg	0	250	AOI_41	111	547
1523	55905	946	508			58_098_neu_an.jpg	0	250	AOI_41	111	547
1524	55938	938	513			58_098_neu_an.jpg	0	250	AOI_41	111	547
1525	55972	947	500			58_098_neu_an.jpg	0	250	AOI_41	111	547
1526	56006	948	506			58_098_neu_an.jpg	0	250	AOI_41	111	547
1527	56039	622	467			58_098_neu_an.jpg	0	249	AOI_43	112	517
1528	56073	494	462			58_098_neu_an.jpg	0	249	AOI_43	112	517
1529	56107	482	464			58_098_neu_an.jpg	0	249	AOI_43	112	517
1530	56141	481	468			58_098_neu_an.jpg	0	249	AOI_43	112	517
1531	56176	477	473			58_098_neu_an.jpg	0	249	AOI_43	112	517
1532	56210	487	475			58_098_neu_an.jpg	0	249	AOI_43	112	517
1533	56244	476	452			58_098_neu_an.jpg	0	249	AOI_43	112	517
	56247			ImageEnd	16
	56263			ImageStart	8
1534	56279	487	451			Fix.jpg	0	0	Content	112	517
1535	56314	483	476			Fix.jpg	0	0	Content	112	517
1536	56350	471	472			Fix.jpg	0	0	Content	112	517
1537	56386	471	472			Fix.jpg	0	0	Content	112	517
1538	56419	487	468			Fix.jpg	0	0	Content	112	517
1539	56454	479	465			Fix.jpg	0	0	Content	112	517
1540	56488	477	474			Fix.jpg	0	0	Content	112	517
1541	56522	485	484			Fix.jpg	0	0	Content	112	517
1542	56556	551	427			Fix.jpg	0	0	Content	113	620
1543	56591	674	394			Fix.jpg	0	0	Content	113	620
1544	56625	666	373			Fix.jpg	0	0	Content	113	620
1545	56661	671	384			Fix.jpg	0	0	Content	113	620
1546	56695	657	385			Fix.jpg	0	0	Content	113	620
1547	56730	649	377			Fix.jpg	0	0	Content	113	620
	56750			ImageEnd	16
1548	56764	667	385			No media	0	0	Content	113	620
1549	56799	653	384			No media	0	0	Content	113	620
1550	56833	670	388			No media	0	0	Content	113	620
1551	56867	648	386			No media	0	0	Content	113	620
	56884			ImageStart	8
1552	56901	658	387			99_144_an_neu.jpg	0	339	AOI_5	113	620
1553	56935	655	382			99_144_an_neu.jpg	0	339	AOI_5	113	620
1554	56968	654	379			99_144_an_neu.jpg	0	339	AOI_5	113	620
1555	57003	645	388			99_144_an_neu.jpg	0	339	AOI_5	113	620
1556	57037	645	377			99_144_an_neu.jpg	0	339	AOI_5	113	620
1557	57072	657	391			99_144_an_neu.jpg	0	339	AOI_5	113	620
1558	57106	666	383			99_144_an_neu.jpg	0	339	AOI_5	113	620
1559	57142	671	394			99_144_an_neu.jpg	0	339	AOI_5	113	620
1560	57176	556	449			99_144_an_neu.jpg	0	339	AOI_5	114	380
1561	57211	451	473			99_144_an_neu.jpg	0	339	AOI_5	114	380
1562	57246	454	473			99_144_an_neu.jpg	0	339	AOI_5	114	380
1563	57281	453	472			99_144_an_neu.jpg	0	339	AOI_5	114	380
1564	57315	447	473			99_144_an_neu.jpg	0	339	AOI_5	114	380
1565	57349	450	485			99_144_an_neu.jpg	0	339	AOI_5	114	380
1566	57384	472	501			99_144_an_neu.jpg	0	339	AOI_5	114	380
1567	57419	492	544			99_144_an_neu.jpg	0	339	AOI_5	114	380
1568	57453	474	534			99_144_an_neu.jpg	0	339	AOI_5	114	380
1569	57488	462	528			99_144_an_neu.jpg	0	339	AOI_5	114	380
1570	57522	470	527			99_144_an_neu.jpg	0	339	AOI_5	114	380
1571	57556	718	497			99_144_an_neu.jpg	0	340	AOI_7	115	1825
1572	57590	907	472			99_144_an_neu.jpg	0	340	AOI_7	115	1825
1573	57625	888	458			99_144_an_neu.jpg	0	340	AOI_7	115	1825
1574	57660	900	469			99_144_an_neu.jpg	0	340	AOI_7	115	1825
1575	57695	908	451			99_144_an_neu.jpg	0	340	AOI_7	115	1825
1576	57729	895	462			99_144_an_neu.jpg	0	340	AOI_7	115	1825
1577	57765	904	481			99_144_an_neu.jpg	0	340	AOI_7	115	1825
1578	57799	900	455			99_144_an_neu.jpg	0	340	AOI_7	115	1825
1579	57834	902	462			99_144_an_neu.jpg	0	340	AOI_7	115	1825
1580	57869	903	459			99_144_an_neu.jpg	0	340	AOI_7	115	1825
1581	57904	905	453			99_144_an_neu.jpg	0	340	AOI_7	115	1825
1582	57939	901	464			99_144_an_neu.jpg	0	340	AOI_7	115	1825
1583	57975	902	449			99_144_an_neu.jpg	0	340	AOI_7	115	1825
1584	58010	901	476			99_144_an_neu.jpg	0	340	AOI_7	115	1825
1585	58046	903	463			99_144_an_neu.jpg	0	340	AOI_7	115	1825
1586	58081	899	444			99_144_an_neu.jpg	0	340	AOI_7	115	1825
1587	58117	898	455			99_144_an_neu.jpg	0	340	AOI_7	115	1825
1588	58152	905	447			99_144_an_neu.jpg	0	340	AOI_7	115	1825
1589	58189	900	463			99_144_an_neu.jpg	0	340	AOI_7	115	1825
1590	58224	897	464			99_144_an_neu.jpg	0	340	AOI_7	115	1825
1591	58260	903	450			99_144_an_neu.jpg	0	340	AOI_7	115	1825
1592	58295	896	461			99_144_an_neu.jpg	0	340	AOI_7	115	1825
1593	58331	893	440			99_144_an_neu.jpg	0	340	AOI_7	115	1825
1594	58365	894	465			99_144_an_neu.jpg	0	340	AOI_7	115	1825
1595	58400	897	453			99_144_an_neu.jpg	0	340	AOI_7	115	1825
1596	58437	894	463			99_144_an_neu.jpg	0	340	AOI_7	115	1825
1597	58473	901	465			99_144_an_neu.jpg	0	340	AOI_7	115	1825
1598	58509	896	467			99_144_an_neu.jpg	0	340	AOI_7	115	1825
1599	58545	891	449			99_144_an_neu.jpg	0	340	AOI_7	115	1825
1600	58581	904	470			99_144_an_neu.jpg	0	340	AOI_7	115	1825
1601	58617	895	467			99_144_an_neu.jpg	0	340	AOI_7	115	1825
1602	58653	893	450			99_144_an_neu.jpg	0	340	AOI_7	115	1825
1603	58689	899	460			99_144_an_neu.jpg	0	340	AOI_7	115	1825
1604	58725	902	446			99_144_an_neu.jpg	0	340	AOI_7	115	1825
1605	58762	908	463			99_144_an_neu.jpg	0	340	AOI_7	115	1825
1606	58799	897	466			99_144_an_neu.jpg	0	340	AOI_7	115	1825
1607	58835	896	467			99_144_an_neu.jpg	0	340	AOI_7	115	1825
1608	58871	898	472			99_144_an_neu.jpg	0	340	AOI_7	115	1825
1609	58908	906	460			99_144_an_neu.jpg	0	340	AOI_7	115	1825
1610	58944	917	459			99_144_an_neu.jpg	0	340	AOI_7	115	1825
1611	58980	912	464			99_144_an_neu.jpg	0	340	AOI_7	115	1825
1612	59017	902	458			99_144_an_neu.jpg	0	340	AOI_7	115	1825
1613	59054	888	456			99_144_an_neu.jpg	0	340	AOI_7	115	1825
1614	59090	909	429			99_144_an_neu.jpg	0	340	AOI_7	115	1825
1615	59127	899	478			99_144_an_neu.jpg	0	340	AOI_7	115	1825
1616	59161	909	468			99_144_an_neu.jpg	0	340	AOI_7	115	1825
1617	59199	950	470			99_144_an_neu.jpg	0	340	AOI_7	115	1825
1618	59235	955	451			99_144_an_neu.jpg	0	340	AOI_7	115	1825
1619	59272	936	462			99_144_an_neu.jpg	0	340	AOI_7	115	1825
1620	59307	941	435			99_144_an_neu.jpg	0	340	AOI_7	115	1825
1621	59343	946	467			99_144_an_neu.jpg	0	340	AOI_7	115	1825
1622	59380	511	548			99_144_an_neu.jpg	0	339	AOI_5	116	476
1623	59417	481	528			99_144_an_neu.jpg	0	339	AOI_5	116	476
1624	59453	483	530			99_144_an_neu.jpg	0	339	AOI_5	116	476
1625	59490	478	538			99_144_an_neu.jpg	0	339	AOI_5	116	476
1626	59527	484	525			99_144_an_neu.jpg	0	339	AOI_5	116	476
1627	59563	486	543			99_144_an_neu.jpg	0	339	AOI_5	116	476
1628	59599	484	522			99_144_an_neu.jpg	0	339	AOI_5	116	476
1629	59637	468	512			99_144_an_neu.jpg	0	339	AOI_5	116	476
1630	59675	470	522			99_144_an_neu.jpg	0	339	AOI_5	116	476
1631	59710	485	536			99_144_an_neu.jpg	0	339	AOI_5	116	476
1632	59747	477	533			99_144_an_neu.jpg	0	339	AOI_5	116	476
1633	59784	471	525			99_144_an_neu.jpg	0	339	AOI_5	116	476
1634	59819	484	523			99_144_an_neu.jpg	0	339	AOI_5	116	476
1635	59856	480	437			99_144_an_neu.jpg	0	339	AOI_5	117	370
	59872			ImageEnd	16
1636	59892	475	437			No media	0	0	Content	117	370
1637	59929	478	443			No media	0	0	Content	117	370
	59941			ImageStart	8
1638	59966	471	424			Fix.jpg	0	0	Content	117	370
1639	60004	474	438			Fix.jpg	0	0	Content	117	370
1640	60042	477	413			Fix.jpg	0	0	Content	117	370
1641	60079	478	427			Fix.jpg	0	0	Content	117	370
1642	60115	501	420			Fix.jpg	0	0	Content	117	370
1643	60153	479	413			Fix.jpg	0	0	Content	117	370
1644	60189	480	412			Fix.jpg	0	0	Content	117	370
1645	60227	570	417			Fix.jpg	0	0	Content	118	477
1646	60262	722	402			Fix.jpg	0	0	Content	118	477
1647	60300	725	397			Fix.jpg	0	0	Content	118	477
1648	60336	724	402			Fix.jpg	0	0	Content	118	477
1649	60373	720	402			Fix.jpg	0	0	Content	118	477
1650	60410	720	400			Fix.jpg	0	0	Content	118	477
	60445			ImageEnd	16
1651	60447	715	399			No media	0	0	Content	118	477
	60457			ImageStart	8
1652	60482	717	397			82_115_neu_an.jpg	0	304	AOI_49	118	477
1653	60519	716	397			82_115_neu_an.jpg	0	304	AOI_49	118	477
1654	60556	726	398			82_115_neu_an.jpg	0	304	AOI_49	118	477
1655	60594	714	386			82_115_neu_an.jpg	0	304	AOI_49	118	477
1656	60631	709	404			82_115_neu_an.jpg	0	304	AOI_49	118	477
1657	60668	706	398			82_115_neu_an.jpg	0	304	AOI_49	118	477
1658	60704	572	400			82_115_neu_an.jpg	0	303	AOI_51	119	326
1659	60741	521	428			82_115_neu_an.jpg	0	303	AOI_51	119	326
1660	60774	527	428			82_115_neu_an.jpg	0	303	AOI_51	119	326
1661	60813	529	439			82_115_neu_an.jpg	0	303	AOI_51	119	326
1662	60849	528	421			82_115_neu_an.jpg	0	303	AOI_51	119	326
1663	60886	516	428			82_115_neu_an.jpg	0	303	AOI_51	119	326
1664	60922	518	403			82_115_neu_an.jpg	0	303	AOI_51	119	326
1665	60957	511	419			82_115_neu_an.jpg	0	303	AOI_51	119	326
1666	60993	514	424			82_115_neu_an.jpg	0	303	AOI_51	119	326
1667	61029	591	445			82_115_neu_an.jpg	0	304	AOI_49	120	972
1668	61065	938	472			82_115_neu_an.jpg	0	304	AOI_49	120	972
1669	61101	935	465			82_115_neu_an.jpg	0	304	AOI_49	120	972
1670	61136	938	461			82_115_neu_an.jpg	0	304	AOI_49	120	972
1671	61171	951	469			82_115_neu_an.jpg	0	304	AOI_49	120	972
1672	61206	942	456			82_115_neu_an.jpg	0	304	AOI_49	120	972
1673	61241	933	465			82_115_neu_an.jpg	0	304	AOI_49	120	972
1674	61276	932	450			82_115_neu_an.jpg	0	304	AOI_49	120	972
1675	61311	933	432			82_115_neu_an.jpg	0	304	AOI_49	120	972
1676	61346	950	425			82_115_neu_an.jpg	0	304	AOI_49	120	972
1677	61381	939	433			82_115_neu_an.jpg	0	304	AOI_49	120	972
1678	61416	927	448			82_115_neu_an.jpg	0	304	AOI_49	120	972
1679	61506	943	436			82_115_neu_an.jpg	0	304	AOI_49	120	972
1680	61628	913	343			82_115_neu_an.jpg	0	304	AOI_49	120	972
1681	61712	925	350			82_115_neu_an.jpg	0	304	AOI_49	120	972
1682	61770	925	350			82_115_neu_an.jpg	0	304	AOI_49	120	972
1683	61919	911	360			82_115_neu_an.jpg	0	304	AOI_49	120	972
1684	62001	911	360			82_115_neu_an.jpg	0	303	AOI_51	121	366
1685	62092	496	345			82_115_neu_an.jpg	0	303	AOI_51	121	366
1686	62130	496	345			82_115_neu_an.jpg	0	303	AOI_51	121	366
1687	62161	498	335			82_115_neu_an.jpg	0	303	AOI_51	121	366
1688	62191	503	340			82_115_neu_an.jpg	0	303	AOI_51	121	366
1689	62226	501	334			82_115_neu_an.jpg	0	303	AOI_51	121	366
1690	62261	498	341			82_115_neu_an.jpg	0	303	AOI_51	121	366
1691	62296	510	331			82_115_neu_an.jpg	0	303	AOI_51	121	366
1692	62332	500	349			82_115_neu_an.jpg	0	303	AOI_51	121	366
1693	62367	497	345			82_115_neu_an.jpg	0	303	AOI_51	122	733
1694	62402	459	314			82_115_neu_an.jpg	0	303	AOI_51	122	733
1695	62436	465	327			82_115_neu_an.jpg	0	303	AOI_51	122	733
1696	62470	457	314			82_115_neu_an.jpg	0	303	AOI_51	122	733
1697	62504	470	323			82_115_neu_an.jpg	0	303	AOI_51	122	733
1698	62539	480	306			82_115_neu_an.jpg	0	303	AOI_51	122	733
1699	62574	464	314			82_115_neu_an.jpg	0	303	AOI_51	122	733
1700	62609	469	307			82_115_neu_an.jpg	0	303	AOI_51	122	733
1701	62644	462	310			82_115_neu_an.jpg	0	303	AOI_51	122	733
1702	62679	454	320			82_115_neu_an.jpg	0	303	AOI_51	122	733
1703	62715	469	321			82_115_neu_an.jpg	0	303	AOI_51	122	733
1704	62750	466	313			82_115_neu_an.jpg	0	303	AOI_51	122	733
1705	62785	474	318			82_115_neu_an.jpg	0	303	AOI_51	122	733
1706	62820	448	316			82_115_neu_an.jpg	0	303	AOI_51	122	733
1707	62855	462	312			82_115_neu_an.jpg	0	303	AOI_51	122	733
1708	62890	461	312			82_115_neu_an.jpg	0	303	AOI_51	122	733
1709	62925	462	312			82_115_neu_an.jpg	0	303	AOI_51	122	733
1710	62959	454	308			82_115_neu_an.jpg	0	303	AOI_51	122	733
1711	62994	446	314			82_115_neu_an.jpg	0	303	AOI_51	122	733
1712	63030	460	318			82_115_neu_an.jpg	0	303	AOI_51	122	733
1713	63066	478	334			82_115_neu_an.jpg	0	303	AOI_51	122	733
1714	63101	827	434			82_115_neu_an.jpg	0	304	AOI_49	123	425
1715	63137	906	436			82_115_neu_an.jpg	0	304	AOI_49	123	425
1716	63173	899	446			82_115_neu_an.jpg	0	304	AOI_49	123	425
1717	63208	896	450			82_115_neu_an.jpg	0	304	AOI_49	123	425
1718	63243	913	453			82_115_neu_an.jpg	0	304	AOI_49	123	425
1719	63278	909	420			82_115_neu_an.jpg	0	304	AOI_49	123	425
1720	63314	892	431			82_115_neu_an.jpg	0	304	AOI_49	123	425
1721	63349	911	449			82_115_neu_an.jpg	0	304	AOI_49	123	425
1722	63384	910	440			82_115_neu_an.jpg	0	304	AOI_49	123	425
1723	63419	902	443			82_115_neu_an.jpg	0	304	AOI_49	123	425
1724	63455	898	427			82_115_neu_an.jpg	0	304	AOI_49	123	425
	63457			ImageEnd	16
	63472			ImageStart	8
1725	63490	916	427			Fix.jpg	0	0	Content	123	425
1726	63526	900	429			Fix.jpg	0	0	Content	124	211
1727	63561	949	407			Fix.jpg	0	0	Content	124	211
1728	63596	927	436			Fix.jpg	0	0	Content	124	211
1729	63631	943	422			Fix.jpg	0	0	Content	124	211
1730	63666	963	421			Fix.jpg	0	0	Content	124	211
1731	63701	947	422			Fix.jpg	0	0	Content	124	211
1732	63737	738	379			Fix.jpg	0	0	Content	125	619
1733	63771	723	394			Fix.jpg	0	0	Content	125	619
1734	63807	732	392			Fix.jpg	0	0	Content	125	619
1735	63843	695	370			Fix.jpg	0	0	Content	125	619
1736	63880	710	370			Fix.jpg	0	0	Content	125	619
1737	63916	709	382			Fix.jpg	0	0	Content	125	619
1738	63955	724	381			Fix.jpg	0	0	Content	125	619
	63993			ImageEnd	16
1739	63993	720	388			No media	0	0	Content	125	619
1740	64030	729	392			No media	0	0	Content	125	619
	64038			ImageStart	8
1741	64066	709	384			13_061_an_fe.jpg	0	73	AOI_18	125	619
1742	64103	719	382			13_061_an_fe.jpg	0	73	AOI_18	125	619
1743	64138	717	385			13_061_an_fe.jpg	0	73	AOI_18	125	619
1744	64174	700	391			13_061_an_fe.jpg	0	73	AOI_18	125	619
1745	64211	709	378			13_061_an_fe.jpg	0	73	AOI_18	125	619
1746	64247	713	377			13_061_an_fe.jpg	0	73	AOI_18	125	619
1747	64283	738	395			13_061_an_fe.jpg	0	73	AOI_18	125	619
1748	64320	723	404			13_061_an_fe.jpg	0	73	AOI_18	125	619
1749	64356	952	447			13_061_an_fe.jpg	0	73	AOI_18	126	680
1750	64391	944	438			13_061_an_fe.jpg	0	73	AOI_18	126	680
1751	64428	968	453			13_061_an_fe.jpg	0	73	AOI_18	126	680
1752	64463	972	443			13_061_an_fe.jpg	0	73	AOI_18	126	680
1753	64499	969	458			13_061_an_fe.jpg	0	73	AOI_18	126	680
1754	64536	972	445			13_061_an_fe.jpg	0	73	AOI_18	126	680
1755	64572	932	449			13_061_an_fe.jpg	0	73	AOI_18	126	680
1756	64609	941	461			13_061_an_fe.jpg	0	73	AOI_18	126	680
1757	64644	950	477			13_061_an_fe.jpg	0	73	AOI_18	126	680
1758	64679	952	476			13_061_an_fe.jpg	0	73	AOI_18	126	680
1759	64714	949	477			13_061_an_fe.jpg	0	73	AOI_18	126	680
1760	64750	939	466			13_061_an_fe.jpg	0	73	AOI_18	126	680
1761	64784	934	480			13_061_an_fe.jpg	0	73	AOI_18	126	680
1762	64820	936	463			13_061_an_fe.jpg	0	73	AOI_18	126	680
1763	64857	941	468			13_061_an_fe.jpg	0	73	AOI_18	126	680
1764	64893	932	465			13_061_an_fe.jpg	0	73	AOI_18	126	680
1765	64928	941	470			13_061_an_fe.jpg	0	73	AOI_18	126	680
1766	64963	956	453			13_061_an_fe.jpg	0	73	AOI_18	126	680
1767	64999	939	457			13_061_an_fe.jpg	0	73	AOI_18	126	680
1768	65035	928	436			13_061_an_fe.jpg	0	73	AOI_18	127	610
1769	65071	909	370			13_061_an_fe.jpg	0	73	AOI_18	127	610
1770	65107	903	352			13_061_an_fe.jpg	0	73	AOI_18	127	610
1771	65142	895	360			13_061_an_fe.jpg	0	73	AOI_18	127	610
1772	65178	891	366			13_061_an_fe.jpg	0	73	AOI_18	127	610
1773	65214	894	355			13_061_an_fe.jpg	0	73	AOI_18	127	610
1774	65250	904	370			13_061_an_fe.jpg	0	73	AOI_18	127	610
1775	65286	903	353			13_061_an_fe.jpg	0	73	AOI_18	127	610
1776	65322	905	343			13_061_an_fe.jpg	0	73	AOI_18	127	610
1777	65357	898	370			13_061_an_fe.jpg	0	73	AOI_18	127	610
1778	65394	882	350			13_061_an_fe.jpg	0	73	AOI_18	127	610
1779	65429	892	360			13_061_an_fe.jpg	0	73	AOI_18	127	610
1780	65466	890	364			13_061_an_fe.jpg	0	73	AOI_18	127	610
1781	65501	898	359			13_061_an_fe.jpg	0	73	AOI_18	127	610
1782	65537	902	374			13_061_an_fe.jpg	0	73	AOI_18	127	610
1783	65573	900	363			13_061_an_fe.jpg	0	73	AOI_18	127	610
1784	65609	886	372			13_061_an_fe.jpg	0	73	AOI_18	127	610
1785	65645	899	360			13_061_an_fe.jpg	0	73	AOI_18	128	610
1786	65681	945	462			13_061_an_fe.jpg	0	73	AOI_18	128	610
1787	65716	943	455			13_061_an_fe.jpg	0	73	AOI_18	128	610
1788	65752	953	446			13_061_an_fe.jpg	0	73	AOI_18	128	610
1789	65788	954	459			13_061_an_fe.jpg	0	73	AOI_18	128	610
1790	65824	963	467			13_061_an_fe.jpg	0	73	AOI_18	128	610
1791	65859	941	453			13_061_an_fe.jpg	0	73	AOI_18	128	610
1792	65895	963	451			13_061_an_fe.jpg	0	73	AOI_18	128	610
1793	65931	947	453			13_061_an_fe.jpg	0	73	AOI_18	128	610
1794	65967	958	456			13_061_an_fe.jpg	0	73	AOI_18	128	610
1795	66003	940	464			13_061_an_fe.jpg	0	73	AOI_18	128	610
1796	66040	968	465			13_061_an_fe.jpg	0	73	AOI_18	128	610
1797	66076	951	472			13_061_an_fe.jpg	0	73	AOI_18	128	610
1798	66112	955	465			13_061_an_fe.jpg	0	73	AOI_18	128	610
1799	66147	943	467			13_061_an_fe.jpg	0	73	AOI_18	128	610
1800	66183	943	467			13_061_an_fe.jpg	0	73	AOI_18	128	610
1801	66219	942	437			13_061_an_fe.jpg	0	73	AOI_18	128	610
1802	66255	588	512			13_061_an_fe.jpg	0	74	AOI_17	129	292
1803	66291	511	486			13_061_an_fe.jpg	0	74	AOI_17	129	292
1804	66329	543	519			13_061_an_fe.jpg	0	74	AOI_17	129	292
1805	66364	519	506			13_061_an_fe.jpg	0	74	AOI_17	129	292
1806	66401	528	507			13_061_an_fe.jpg	0	74	AOI_17	129	292
1807	66436	532	498			13_061_an_fe.jpg	0	74	AOI_17	129	292
1808	66474	531	503			13_061_an_fe.jpg	0	74	AOI_17	129	292
1809	66510	529	514			13_061_an_fe.jpg	0	74	AOI_17	129	292
1810	66548	499	428			13_061_an_fe.jpg	0	74	AOI_17	130	290
1811	66584	478	423			13_061_an_fe.jpg	0	74	AOI_17	130	290
1812	66621	477	420			13_061_an_fe.jpg	0	74	AOI_17	130	290
1813	66657	493	438			13_061_an_fe.jpg	0	74	AOI_17	130	290
1814	66693	487	430			13_061_an_fe.jpg	0	74	AOI_17	130	290
1815	66730	486	389			13_061_an_fe.jpg	0	74	AOI_17	130	290
1816	66765	477	413			13_061_an_fe.jpg	0	74	AOI_17	130	290
1817	66802	464	423			13_061_an_fe.jpg	0	74	AOI_17	130	290
1818	66837	478	431			13_061_an_fe.jpg	0	74	AOI_17	131	474
1819	66873	530	400			13_061_an_fe.jpg	0	74	AOI_17	131	474
1820	66910	514	402			13_061_an_fe.jpg	0	74	AOI_17	131	474
1821	66946	520	399			13_061_an_fe.jpg	0	74	AOI_17	131	474
1822	66983	508	383			13_061_an_fe.jpg	0	74	AOI_17	131	474
1823	67022	527	410			13_061_an_fe.jpg	0	74	AOI_17	131	474
	67041			ImageEnd	16
1824	67059	507	387			No media	0	0	Content	131	474
	67080			ImageStart	8
1825	67094	524	406			Fix.jpg	0	0	Content	131	474
1826	67130	514	379			Fix.jpg	0	0	Content	131	474
1827	67166	522	404			Fix.jpg	0	0	Content	131	474
1828	67203	515	402			Fix.jpg	0	0	Content	131	474
1829	67238	514	406			Fix.jpg	0	0	Content	131	474
1830	67275	509	396			Fix.jpg	0	0	Content	131	474
1831	67311	661	416			Fix.jpg	0	0	Content	132	627
1832	67348	855	426			Fix.jpg	0	0	Content	132	627
1833	67385	866	423			Fix.jpg	0	0	Content	132	627
1834	67423	876	432			Fix.jpg	0	0	Content	132	627
1835	67459	881	418			Fix.jpg	0	0	Content	132	627
1836	67497	868	425			Fix.jpg	0	0	Content	132	627
1837	67532	876	437			Fix.jpg	0	0	Content	132	627
1838	67570	879	415			Fix.jpg	0	0	Content	132	627
	67573			ImageEnd	16
1839	67606	890	402			No media	0	0	Content	132	627
	67629			ImageStart	8
1840	67644	877	427			147_170_an_neu.jpg	0	111	AOI_27	132	627
1841	67681	868	399			147_170_an_neu.jpg	0	111	AOI_27	132	627
1842	67718	873	396			147_170_an_neu.jpg	0	111	AOI_27	132	627
1843	67755	867	438			147_170_an_neu.jpg	0	111	AOI_27	132	627
1844	67791	876	427			147_170_an_neu.jpg	0	111	AOI_27	132	627
1845	67827	852	419			147_170_an_neu.jpg	0	111	AOI_27	132	627
1846	67863	873	433			147_170_an_neu.jpg	0	111	AOI_27	132	627
1847	67900	876	414			147_170_an_neu.jpg	0	111	AOI_27	132	627
1848	67938	971	468			147_170_an_neu.jpg	0	111	AOI_27	133	224
1849	67976	968	401			147_170_an_neu.jpg	0	111	AOI_27	133	224
1850	68011	960	260			147_170_an_neu.jpg	0	111	AOI_27	133	224
1851	68049	979	353			147_170_an_neu.jpg	0	111	AOI_27	133	224
1852	68089	959	398			147_170_an_neu.jpg	0	111	AOI_27	133	224
1853	68127	933	395			147_170_an_neu.jpg	0	111	AOI_27	133	224
1854	68163	921	345			147_170_an_neu.jpg	0	111	AOI_27	134	270
1855	68200	937	289			147_170_an_neu.jpg	0	111	AOI_27	134	270
1856	68238	932	339			147_170_an_neu.jpg	0	111	AOI_27	134	270
1857	68275	938	171			147_170_an_neu.jpg	0	111	AOI_27	134	270
1858	68312	929	313			147_170_an_neu.jpg	0	111	AOI_27	134	270
1859	68351	932	215			147_170_an_neu.jpg	0	111	AOI_27	134	270
1860	68394	939	237			147_170_an_neu.jpg	0	111	AOI_27	134	270
1861	68432	731	377			147_170_an_neu.jpg	0	112	AOI_25	135	372
1862	68473	491	433			147_170_an_neu.jpg	0	112	AOI_25	135	372
1863	68520	486	437			147_170_an_neu.jpg	0	112	AOI_25	135	372
1864	68554	469	389			147_170_an_neu.jpg	0	112	AOI_25	135	372
1865	68587	470	264			147_170_an_neu.jpg	0	112	AOI_25	135	372
1866	68639	474	266			147_170_an_neu.jpg	0	112	AOI_25	135	372
1867	68676	0	0			147_170_an_neu.jpg	0	112	AOI_25	135	372
1868	68713	451	376			147_170_an_neu.jpg	0	112	AOI_25	135	372
1869	68752	498	415			147_170_an_neu.jpg	0	112	AOI_25	135	372
1870	68804	489	422			147_170_an_neu.jpg	0	112	AOI_25	136	263
1871	68831	489	422			147_170_an_neu.jpg	0	112	AOI_25	136	263
1872	68866	466	383			147_170_an_neu.jpg	0	112	AOI_25	136	263
1873	68903	497	511			147_170_an_neu.jpg	0	112	AOI_25	136	263
1874	68951	452	462			147_170_an_neu.jpg	0	112	AOI_25	136	263
1875	68988	503	494			147_170_an_neu.jpg	0	112	AOI_25	136	263
1876	69032	479	328			147_170_an_neu.jpg	0	112	AOI_25	136	263
1877	69067	489	494			147_170_an_neu.jpg	0	112	AOI_25	137	641
1878	69115	501	504			147_170_an_neu.jpg	0	112	AOI_25	137	641
1879	69159	497	496			147_170_an_neu.jpg	0	112	AOI_25	137	641
1880	69202	480	481			147_170_an_neu.jpg	0	112	AOI_25	137	641
1881	69236	498	473			147_170_an_neu.jpg	0	112	AOI_25	137	641
1882	69271	494	458			147_170_an_neu.jpg	0	112	AOI_25	137	641
1883	69308	498	480			147_170_an_neu.jpg	0	112	AOI_25	137	641
1884	69344	507	488			147_170_an_neu.jpg	0	112	AOI_25	137	641
1885	69382	508	478			147_170_an_neu.jpg	0	112	AOI_25	137	641
1886	69417	486	481			147_170_an_neu.jpg	0	112	AOI_25	137	641
1887	69454	488	468			147_170_an_neu.jpg	0	112	AOI_25	137	641
1888	69490	499	476			147_170_an_neu.jpg	0	112	AOI_25	137	641
1889	69527	494	479			147_170_an_neu.jpg	0	112	AOI_25	137	641
1890	69563	501	469			147_170_an_neu.jpg	0	112	AOI_25	137	641
1891	69600	493	473			147_170_an_neu.jpg	0	112	AOI_25	137	641
1892	69636	491	457			147_170_an_neu.jpg	0	112	AOI_25	137	641
1893	69673	509	467			147_170_an_neu.jpg	0	112	AOI_25	137	641
1894	69708	495	472			147_170_an_neu.jpg	0	112	AOI_25	138	328
1895	69745	459	503			147_170_an_neu.jpg	0	112	AOI_25	138	328
1896	69782	481	507			147_170_an_neu.jpg	0	112	AOI_25	138	328
1897	69818	477	525			147_170_an_neu.jpg	0	112	AOI_25	138	328
1898	69854	466	503			147_170_an_neu.jpg	0	112	AOI_25	138	328
1899	69890	465	506			147_170_an_neu.jpg	0	112	AOI_25	138	328
1900	69927	469	495			147_170_an_neu.jpg	0	112	AOI_25	138	328
1901	69963	460	501			147_170_an_neu.jpg	0	112	AOI_25	138	328
1902	69999	465	513			147_170_an_neu.jpg	0	112	AOI_25	138	328
1903	70036	498	520			147_170_an_neu.jpg	0	112	AOI_25	139	892
1904	70073	503	533			147_170_an_neu.jpg	0	112	AOI_25	139	892
1905	70109	491	520			147_170_an_neu.jpg	0	112	AOI_25	139	892
1906	70146	509	524			147_170_an_neu.jpg	0	112	AOI_25	139	892
1907	70183	516	535			147_170_an_neu.jpg	0	112	AOI_25	139	892
1908	70220	507	521			147_170_an_neu.jpg	0	112	AOI_25	139	892
1909	70257	488	528			147_170_an_neu.jpg	0	112	AOI_25	139	892
1910	70295	505	517			147_170_an_neu.jpg	0	112	AOI_25	139	892
1911	70333	513	525			147_170_an_neu.jpg	0	112	AOI_25	139	892
1912	70369	510	521			147_170_an_neu.jpg	0	112	AOI_25	139	892
1913	70405	502	500			147_170_an_neu.jpg	0	112	AOI_25	139	892
[truncated: 16,970 more rows]
