# Supplementary material for: Attentional Bias to Facial Expressions of Different Emotions – A Cross-Cultural Comparison of ≠Akhoe Hai||om and German Children and Adolescents
Source: Front Psychol. 2020 Apr 28;11:795. doi: 10.3389/fpsyg.2020.00795 (PMC7199105; doi:10.3389/fpsyg.2020.00795)
Supplement: Supplementary file 1 [file Data_Sheet_1.ZIP › Raw data_Germany and Namibia/Raw data Namibia/VP_07-test.tsv]

Data properties:
Recording date: 09.02.2013
Recording time: 12:10:48:588 (corresponds to time 0)
Study: NegBias_1
Subject: VP_07
Recording: VP_07
Screen resolution: 1366 x 768
Coordinate unit: Pixels
Filter settings:
Eye: Average
Validity: Normal
Fixation filter: Tobii fixation filter
Velocity threshold: 35
Distance threshold: 35
Number	Timestamp	GazePointX	GazePointY	Event	EventKey	StimuliName	StimuliID	AoiIds	AoiNames	FixationIndex	FixationDuration
0	20	700	392			No media	0	0	Content	3	252
1	53	687	398			No media	0	0	Content	3	252
2	86	684	394			No media	0	0	Content	3	252
3	119	693	381			No media	0	0	Content	3	252
4	152	707	392			No media	0	0	Content	3	252
5	186	669	389			No media	0	0	Content	3	252
6	219	682	402			No media	0	0	Content	3	252
7	252	655	378			No media	0	0	Content	4	362
8	285	671	362			No media	0	0	Content	4	362
9	318	667	385			No media	0	0	Content	4	362
10	352	658	354			No media	0	0	Content	4	362
11	386	674	342			No media	0	0	Content	4	362
12	418	650	336			No media	0	0	Content	4	362
13	450	665	358			No media	0	0	Content	4	362
14	484	650	344			No media	0	0	Content	4	362
15	516	663	350			No media	0	0	Content	4	362
16	549	645	336			No media	0	0	Content	4	362
17	581	656	349			No media	0	0	Content	4	362
18	614	595	335			No media	0	0	Content	5	381
19	647	297	262			No media	0	0	Content	5	381
20	679	299	258			No media	0	0	Content	5	381
21	711	286	264			No media	0	0	Content	5	381
22	743	308	253			No media	0	0	Content	5	381
23	775	317	269			No media	0	0	Content	5	381
24	807	280	242			No media	0	0	Content	5	381
25	838	296	253			No media	0	0	Content	5	381
26	870	297	251			No media	0	0	Content	5	381
27	901	294	264			No media	0	0	Content	5	381
28	932	292	248			No media	0	0	Content	5	381
29	964	294	261			No media	0	0	Content	5	381
30	995	316	249			No media	0	0	Content	6	614
31	1027	338	247			No media	0	0	Content	6	614
32	1059	339	252			No media	0	0	Content	6	614
33	1090	343	257			No media	0	0	Content	6	614
34	1122	336	255			No media	0	0	Content	6	614
35	1153	353	259			No media	0	0	Content	6	614
36	1186	343	253			No media	0	0	Content	6	614
37	1218	341	270			No media	0	0	Content	6	614
38	1250	332	251			No media	0	0	Content	6	614
	1279			ImageStart	8
39	1283	330	242			Fix.jpg	0	0	Content	6	614
40	1315	317	253			Fix.jpg	0	0	Content	6	614
41	1346	320	265			Fix.jpg	0	0	Content	6	614
42	1378	325	250			Fix.jpg	0	0	Content	6	614
43	1413	322	237			Fix.jpg	0	0	Content	6	614
44	1446	323	257			Fix.jpg	0	0	Content	6	614
45	1478	336	249			Fix.jpg	0	0	Content	6	614
46	1511	333	245			Fix.jpg	0	0	Content	6	614
47	1544	318	259			Fix.jpg	0	0	Content	6	614
48	1576	345	234			Fix.jpg	0	0	Content	6	614
49	1609	494	335			Fix.jpg	0	0	Content	7	598
50	1640	624	402			Fix.jpg	0	0	Content	7	598
51	1675	646	386			Fix.jpg	0	0	Content	7	598
52	1709	635	387			Fix.jpg	0	0	Content	7	598
53	1741	630	379			Fix.jpg	0	0	Content	7	598
	1760			ImageEnd	16
54	1775	626	390			No media	0	0	Content	7	598
55	1807	642	379			No media	0	0	Content	7	598
	1812			ImageStart	8
56	1841	647	402			122_162_an_ha.jpg	0	58	AOI_13	7	598
57	1874	684	387			122_162_an_ha.jpg	0	58	AOI_13	7	598
58	1908	664	381			122_162_an_ha.jpg	0	58	AOI_13	7	598
59	1941	666	386			122_162_an_ha.jpg	0	58	AOI_13	7	598
60	1975	673	382			122_162_an_ha.jpg	0	58	AOI_13	7	598
61	2008	655	396			122_162_an_ha.jpg	0	58	AOI_13	7	598
62	2041	670	388			122_162_an_ha.jpg	0	58	AOI_13	7	598
63	2074	666	387			122_162_an_ha.jpg	0	58	AOI_13	7	598
64	2107	662	387			122_162_an_ha.jpg	0	58	AOI_13	7	598
65	2140	766	388			122_162_an_ha.jpg	0	58	AOI_13	7	598
66	2174	748	391			122_162_an_ha.jpg	0	58	AOI_13	7	598
67	2207	763	390			122_162_an_ha.jpg	0	57	AOI_16	8	593
68	2242	882	388			122_162_an_ha.jpg	0	57	AOI_16	8	593
69	2276	885	408			122_162_an_ha.jpg	0	57	AOI_16	8	593
70	2310	876	391			122_162_an_ha.jpg	0	57	AOI_16	8	593
71	2344	876	414			122_162_an_ha.jpg	0	57	AOI_16	8	593
72	2387	894	399			122_162_an_ha.jpg	0	57	AOI_16	8	593
73	2419	896	426			122_162_an_ha.jpg	0	57	AOI_16	8	593
74	2451	906	420			122_162_an_ha.jpg	0	57	AOI_16	8	593
75	2485	918	428			122_162_an_ha.jpg	0	57	AOI_16	8	593
76	2520	920	435			122_162_an_ha.jpg	0	57	AOI_16	8	593
77	2563	907	431			122_162_an_ha.jpg	0	57	AOI_16	8	593
78	2596	898	428			122_162_an_ha.jpg	0	57	AOI_16	8	593
79	2628	896	458			122_162_an_ha.jpg	0	57	AOI_16	8	593
80	2663	904	461			122_162_an_ha.jpg	0	57	AOI_16	8	593
81	2696	908	448			122_162_an_ha.jpg	0	57	AOI_16	8	593
82	2731	912	452			122_162_an_ha.jpg	0	57	AOI_16	8	593
83	2765	876	442			122_162_an_ha.jpg	0	57	AOI_16	8	593
84	2799	464	438			122_162_an_ha.jpg	0	58	AOI_13	9	203
85	2833	437	439			122_162_an_ha.jpg	0	58	AOI_13	9	203
86	2866	460	425			122_162_an_ha.jpg	0	58	AOI_13	9	203
87	2899	443	442			122_162_an_ha.jpg	0	58	AOI_13	9	203
88	2933	454	436			122_162_an_ha.jpg	0	58	AOI_13	9	203
89	2967	437	434			122_162_an_ha.jpg	0	58	AOI_13	9	203
90	3002	424	466			122_162_an_ha.jpg	0	58	AOI_13	10	235
91	3035	430	483			122_162_an_ha.jpg	0	58	AOI_13	10	235
92	3070	436	483			122_162_an_ha.jpg	0	58	AOI_13	10	235
93	3103	438	475			122_162_an_ha.jpg	0	58	AOI_13	10	235
94	3137	436	493			122_162_an_ha.jpg	0	58	AOI_13	10	235
95	3170	428	478			122_162_an_ha.jpg	0	58	AOI_13	10	235
96	3204	424	489			122_162_an_ha.jpg	0	58	AOI_13	10	235
97	3237	435	404			122_162_an_ha.jpg	0	58	AOI_13	11	404
98	3270	424	396			122_162_an_ha.jpg	0	58	AOI_13	11	404
99	3303	419	402			122_162_an_ha.jpg	0	58	AOI_13	11	404
100	3337	429	391			122_162_an_ha.jpg	0	58	AOI_13	11	404
101	3370	428	396			122_162_an_ha.jpg	0	58	AOI_13	11	404
102	3405	433	398			122_162_an_ha.jpg	0	58	AOI_13	11	404
103	3439	431	397			122_162_an_ha.jpg	0	58	AOI_13	11	404
104	3474	464	396			122_162_an_ha.jpg	0	58	AOI_13	11	404
105	3507	467	424			122_162_an_ha.jpg	0	58	AOI_13	11	404
106	3541	484	417			122_162_an_ha.jpg	0	58	AOI_13	11	404
107	3574	460	425			122_162_an_ha.jpg	0	58	AOI_13	11	404
108	3608	481	416			122_162_an_ha.jpg	0	58	AOI_13	11	404
109	3641	579	417			122_162_an_ha.jpg	0	57	AOI_16	12	448
110	3674	923	408			122_162_an_ha.jpg	0	57	AOI_16	12	448
111	3707	913	413			122_162_an_ha.jpg	0	57	AOI_16	12	448
112	3742	902	422			122_162_an_ha.jpg	0	57	AOI_16	12	448
113	3776	904	433			122_162_an_ha.jpg	0	57	AOI_16	12	448
114	3810	917	426			122_162_an_ha.jpg	0	57	AOI_16	12	448
115	3844	914	434			122_162_an_ha.jpg	0	57	AOI_16	12	448
116	3879	895	460			122_162_an_ha.jpg	0	57	AOI_16	12	448
117	3913	888	454			122_162_an_ha.jpg	0	57	AOI_16	12	448
118	3947	905	462			122_162_an_ha.jpg	0	57	AOI_16	12	448
119	3990	894	451			122_162_an_ha.jpg	0	57	AOI_16	12	448
120	4023	890	449			122_162_an_ha.jpg	0	57	AOI_16	12	448
121	4054	895	454			122_162_an_ha.jpg	0	57	AOI_16	12	448
122	4089	887	395			122_162_an_ha.jpg	0	57	AOI_16	13	641
123	4122	892	357			122_162_an_ha.jpg	0	57	AOI_16	13	641
124	4157	887	369			122_162_an_ha.jpg	0	57	AOI_16	13	641
125	4190	887	374			122_162_an_ha.jpg	0	57	AOI_16	13	641
126	4224	880	382			122_162_an_ha.jpg	0	57	AOI_16	13	641
127	4259	881	368			122_162_an_ha.jpg	0	57	AOI_16	13	641
128	4293	889	356			122_162_an_ha.jpg	0	57	AOI_16	13	641
129	4327	888	360			122_162_an_ha.jpg	0	57	AOI_16	13	641
130	4360	880	358			122_162_an_ha.jpg	0	57	AOI_16	13	641
131	4394	895	355			122_162_an_ha.jpg	0	57	AOI_16	13	641
132	4427	888	362			122_162_an_ha.jpg	0	57	AOI_16	13	641
133	4461	876	361			122_162_an_ha.jpg	0	57	AOI_16	13	641
134	4495	880	372			122_162_an_ha.jpg	0	57	AOI_16	13	641
135	4528	889	363			122_162_an_ha.jpg	0	57	AOI_16	13	641
136	4562	887	362			122_162_an_ha.jpg	0	57	AOI_16	13	641
137	4595	897	356			122_162_an_ha.jpg	0	57	AOI_16	13	641
138	4629	890	362			122_162_an_ha.jpg	0	57	AOI_16	13	641
139	4663	887	359			122_162_an_ha.jpg	0	57	AOI_16	13	641
140	4697	891	365			122_162_an_ha.jpg	0	57	AOI_16	13	641
141	4730	882	425			122_162_an_ha.jpg	0	57	AOI_16	14	548
142	4763	872	468			122_162_an_ha.jpg	0	57	AOI_16	14	548
143	4796	887	468			122_162_an_ha.jpg	0	57	AOI_16	14	548
	4809			ImageEnd	16
144	4838	890	464			No media	0	0	Content	14	548
145	4871	884	464			No media	0	0	Content	14	548
146	4903	879	466			No media	0	0	Content	14	548
147	4936	882	456			No media	0	0	Content	14	548
148	4971	887	468			No media	0	0	Content	14	548
149	5004	873	463			No media	0	0	Content	14	548
150	5038	884	464			No media	0	0	Content	14	548
151	5072	890	467			No media	0	0	Content	14	548
152	5107	871	481			No media	0	0	Content	14	548
153	5141	880	472			No media	0	0	Content	14	548
154	5175	891	467			No media	0	0	Content	14	548
155	5210	881	454			No media	0	0	Content	14	548
156	5245	882	470			No media	0	0	Content	14	548
157	5278	798	422			No media	0	0	Content	15	940
158	5314	729	399			No media	0	0	Content	15	940
159	5348	728	389			No media	0	0	Content	15	940
160	5382	739	386			No media	0	0	Content	15	940
161	5418	725	397			No media	0	0	Content	15	940
162	5452	740	365			No media	0	0	Content	15	940
163	5486	711	382			No media	0	0	Content	15	940
164	5520	739	390			No media	0	0	Content	15	940
165	5554	747	390			No media	0	0	Content	15	940
166	5589	737	382			No media	0	0	Content	15	940
167	5623	746	390			No media	0	0	Content	15	940
168	5657	724	402			No media	0	0	Content	15	940
169	5690	724	401			No media	0	0	Content	15	940
170	5724	736	394			No media	0	0	Content	15	940
171	5759	735	396			No media	0	0	Content	15	940
172	5795	730	401			No media	0	0	Content	15	940
173	5830	730	393			No media	0	0	Content	15	940
174	5865	738	385			No media	0	0	Content	15	940
175	5901	730	394			No media	0	0	Content	15	940
176	5937	747	387			No media	0	0	Content	15	940
	5949			ImageStart	8
177	5970	743	396			Fix.jpg	0	0	Content	15	940
178	6006	731	384			Fix.jpg	0	0	Content	15	940
179	6041	735	393			Fix.jpg	0	0	Content	15	940
180	6076	732	400			Fix.jpg	0	0	Content	15	940
181	6112	721	390			Fix.jpg	0	0	Content	15	940
182	6147	729	392			Fix.jpg	0	0	Content	15	940
183	6183	734	398			Fix.jpg	0	0	Content	15	940
184	6218	720	405			Fix.jpg	0	0	Content	16	621
185	6254	664	380			Fix.jpg	0	0	Content	16	621
186	6291	665	383			Fix.jpg	0	0	Content	16	621
187	6327	669	391			Fix.jpg	0	0	Content	16	621
188	6362	669	395			Fix.jpg	0	0	Content	16	621
189	6398	674	411			Fix.jpg	0	0	Content	16	621
190	6433	672	404			Fix.jpg	0	0	Content	16	621
	6439			ImageEnd	16
	6451			ImageStart	8
191	6468	666	390			79_115_ha_an.jpg	0	295	AOI_52	16	621
192	6511	667	409			79_115_ha_an.jpg	0	295	AOI_52	16	621
193	6587	665	407			79_115_ha_an.jpg	0	295	AOI_52	16	621
194	6711	656	421			79_115_ha_an.jpg	0	295	AOI_52	16	621
195	6767	656	421			79_115_ha_an.jpg	0	295	AOI_52	16	621
196	6839	800	388			79_115_ha_an.jpg	0	296	AOI_49	17	602
197	6867	894	404			79_115_ha_an.jpg	0	296	AOI_49	17	602
198	6919	894	404			79_115_ha_an.jpg	0	296	AOI_49	17	602
199	7076	883	458			79_115_ha_an.jpg	0	296	AOI_49	17	602
200	7160	899	463			79_115_ha_an.jpg	0	296	AOI_49	17	602
201	7239	899	463			79_115_ha_an.jpg	0	296	AOI_49	17	602
202	7278	893	396			79_115_ha_an.jpg	0	296	AOI_49	17	602
203	7307	865	404			79_115_ha_an.jpg	0	296	AOI_49	17	602
204	7337	875	399			79_115_ha_an.jpg	0	296	AOI_49	17	602
205	7372	875	382			79_115_ha_an.jpg	0	296	AOI_49	17	602
206	7407	873	386			79_115_ha_an.jpg	0	296	AOI_49	17	602
207	7441	604	386			79_115_ha_an.jpg	0	295	AOI_52	18	613
208	7475	430	412			79_115_ha_an.jpg	0	295	AOI_52	18	613
209	7512	433	399			79_115_ha_an.jpg	0	295	AOI_52	18	613
210	7545	429	403			79_115_ha_an.jpg	0	295	AOI_52	18	613
211	7578	421	407			79_115_ha_an.jpg	0	295	AOI_52	18	613
212	7612	428	408			79_115_ha_an.jpg	0	295	AOI_52	18	613
213	7647	443	449			79_115_ha_an.jpg	0	295	AOI_52	18	613
214	7680	425	443			79_115_ha_an.jpg	0	295	AOI_52	18	613
215	7714	457	440			79_115_ha_an.jpg	0	295	AOI_52	18	613
216	7748	452	446			79_115_ha_an.jpg	0	295	AOI_52	18	613
217	7782	456	441			79_115_ha_an.jpg	0	295	AOI_52	18	613
218	7816	444	437			79_115_ha_an.jpg	0	295	AOI_52	18	613
219	7851	432	444			79_115_ha_an.jpg	0	295	AOI_52	18	613
220	7886	431	450			79_115_ha_an.jpg	0	295	AOI_52	18	613
221	7919	433	447			79_115_ha_an.jpg	0	295	AOI_52	18	613
222	7953	443	441			79_115_ha_an.jpg	0	295	AOI_52	18	613
223	7986	432	452			79_115_ha_an.jpg	0	295	AOI_52	18	613
224	8020	437	432			79_115_ha_an.jpg	0	295	AOI_52	18	613
225	8054	452	454			79_115_ha_an.jpg	0	296	AOI_49	19	317
226	8087	869	462			79_115_ha_an.jpg	0	296	AOI_49	19	317
227	8122	876	464			79_115_ha_an.jpg	0	296	AOI_49	19	317
228	8155	865	462			79_115_ha_an.jpg	0	296	AOI_49	19	317
229	8191	868	472			79_115_ha_an.jpg	0	296	AOI_49	19	317
230	8226	871	460			79_115_ha_an.jpg	0	296	AOI_49	19	317
231	8261	873	463			79_115_ha_an.jpg	0	296	AOI_49	19	317
232	8295	868	471			79_115_ha_an.jpg	0	296	AOI_49	19	317
233	8339	873	459			79_115_ha_an.jpg	0	296	AOI_49	19	317
234	8371	852	375			79_115_ha_an.jpg	0	296	AOI_49	20	613
235	8403	859	384			79_115_ha_an.jpg	0	296	AOI_49	20	613
236	8437	851	376			79_115_ha_an.jpg	0	296	AOI_49	20	613
237	8472	864	380			79_115_ha_an.jpg	0	296	AOI_49	20	613
238	8506	845	368			79_115_ha_an.jpg	0	296	AOI_49	20	613
239	8541	847	375			79_115_ha_an.jpg	0	296	AOI_49	20	613
240	8575	869	363			79_115_ha_an.jpg	0	296	AOI_49	20	613
241	8609	865	378			79_115_ha_an.jpg	0	296	AOI_49	20	613
242	8642	870	369			79_115_ha_an.jpg	0	296	AOI_49	20	613
243	8676	893	387			79_115_ha_an.jpg	0	296	AOI_49	20	613
244	8710	900	390			79_115_ha_an.jpg	0	296	AOI_49	20	613
245	8743	900	392			79_115_ha_an.jpg	0	296	AOI_49	20	613
246	8776	891	386			79_115_ha_an.jpg	0	296	AOI_49	20	613
247	8811	864	456			79_115_ha_an.jpg	0	296	AOI_49	20	613
248	8852	875	542			79_115_ha_an.jpg	0	296	AOI_49	20	613
249	8885	861	547			79_115_ha_an.jpg	0	296	AOI_49	20	613
250	8916	861	554			79_115_ha_an.jpg	0	296	AOI_49	20	613
251	8951	875	548			79_115_ha_an.jpg	0	296	AOI_49	20	613
252	8984	665	559			79_115_ha_an.jpg	0	295	AOI_52	21	810
253	9018	411	585			79_115_ha_an.jpg	0	295	AOI_52	21	810
254	9052	393	582			79_115_ha_an.jpg	0	295	AOI_52	21	810
255	9085	405	582			79_115_ha_an.jpg	0	295	AOI_52	21	810
256	9119	417	593			79_115_ha_an.jpg	0	295	AOI_52	21	810
257	9153	426	596			79_115_ha_an.jpg	0	295	AOI_52	21	810
258	9187	408	595			79_115_ha_an.jpg	0	295	AOI_52	21	810
259	9221	411	597			79_115_ha_an.jpg	0	295	AOI_52	21	810
260	9255	427	591			79_115_ha_an.jpg	0	295	AOI_52	21	810
261	9289	449	586			79_115_ha_an.jpg	0	295	AOI_52	21	810
262	9323	434	584			79_115_ha_an.jpg	0	295	AOI_52	21	810
263	9357	438	598			79_115_ha_an.jpg	0	295	AOI_52	21	810
264	9390	461	583			79_115_ha_an.jpg	0	295	AOI_52	21	810
265	9425	449	599			79_115_ha_an.jpg	0	295	AOI_52	21	810
266	9458	453	600			79_115_ha_an.jpg	0	295	AOI_52	21	810
	9468			ImageEnd	16
267	9493	447	575			No media	0	0	Content	21	810
	9501			ImageStart	8
268	9526	450	582			Fix.jpg	0	0	Content	21	810
269	9559	451	571			Fix.jpg	0	0	Content	21	810
270	9593	437	588			Fix.jpg	0	0	Content	21	810
271	9627	507	613			Fix.jpg	0	0	Content	21	810
272	9660	528	632			Fix.jpg	0	0	Content	21	810
273	9694	539	622			Fix.jpg	0	0	Content	21	810
274	9727	516	621			Fix.jpg	0	0	Content	21	810
275	9761	519	620			Fix.jpg	0	0	Content	21	810
276	9794	641	419			Fix.jpg	0	0	Content	22	612
277	9829	649	407			Fix.jpg	0	0	Content	22	612
278	9863	653	397			Fix.jpg	0	0	Content	22	612
279	9898	654	390			Fix.jpg	0	0	Content	22	612
280	9931	638	404			Fix.jpg	0	0	Content	22	612
281	9966	652	396			Fix.jpg	0	0	Content	22	612
282	9999	660	396			Fix.jpg	0	0	Content	22	612
	10012			ImageEnd	16
283	10034	667	407			No media	0	0	Content	22	612
284	10067	654	404			No media	0	0	Content	22	612
	10076			ImageStart	8
285	10101	658	398			97_144_an_fe.jpg	0	335	AOI_5	22	612
286	10134	638	394			97_144_an_fe.jpg	0	335	AOI_5	22	612
287	10168	651	403			97_144_an_fe.jpg	0	335	AOI_5	22	612
288	10201	658	392			97_144_an_fe.jpg	0	335	AOI_5	22	612
289	10236	657	389			97_144_an_fe.jpg	0	335	AOI_5	22	612
290	10270	661	401			97_144_an_fe.jpg	0	335	AOI_5	22	612
291	10305	670	399			97_144_an_fe.jpg	0	335	AOI_5	22	612
292	10338	673	400			97_144_an_fe.jpg	0	335	AOI_5	22	612
293	10372	732	383			97_144_an_fe.jpg	0	335	AOI_5	22	612
294	10406	739	392			97_144_an_fe.jpg	0	336	AOI_6	23	445
295	10440	858	386			97_144_an_fe.jpg	0	336	AOI_6	23	445
296	10473	906	417			97_144_an_fe.jpg	0	336	AOI_6	23	445
297	10507	907	411			97_144_an_fe.jpg	0	336	AOI_6	23	445
298	10541	906	399			97_144_an_fe.jpg	0	336	AOI_6	23	445
299	10576	910	410			97_144_an_fe.jpg	0	336	AOI_6	23	445
300	10610	902	403			97_144_an_fe.jpg	0	336	AOI_6	23	445
301	10644	915	462			97_144_an_fe.jpg	0	336	AOI_6	23	445
302	10677	915	459			97_144_an_fe.jpg	0	336	AOI_6	23	445
303	10712	917	458			97_144_an_fe.jpg	0	336	AOI_6	23	445
304	10747	913	468			97_144_an_fe.jpg	0	336	AOI_6	23	445
305	10781	917	457			97_144_an_fe.jpg	0	336	AOI_6	23	445
306	10814	906	461			97_144_an_fe.jpg	0	336	AOI_6	23	445
307	10850	463	499			97_144_an_fe.jpg	0	335	AOI_5	24	342
308	10884	458	499			97_144_an_fe.jpg	0	335	AOI_5	24	342
309	10918	437	487			97_144_an_fe.jpg	0	335	AOI_5	24	342
310	10953	444	490			97_144_an_fe.jpg	0	335	AOI_5	24	342
311	10987	435	488			97_144_an_fe.jpg	0	335	AOI_5	24	342
312	11020	432	501			97_144_an_fe.jpg	0	335	AOI_5	24	342
313	11055	457	496			97_144_an_fe.jpg	0	335	AOI_5	24	342
314	11089	434	519			97_144_an_fe.jpg	0	335	AOI_5	24	342
315	11123	444	512			97_144_an_fe.jpg	0	335	AOI_5	24	342
316	11157	427	510			97_144_an_fe.jpg	0	335	AOI_5	24	342
317	11192	442	413			97_144_an_fe.jpg	0	335	AOI_5	25	445
318	11226	442	388			97_144_an_fe.jpg	0	335	AOI_5	25	445
319	11261	448	402			97_144_an_fe.jpg	0	335	AOI_5	25	445
320	11295	453	402			97_144_an_fe.jpg	0	335	AOI_5	25	445
321	11330	446	389			97_144_an_fe.jpg	0	335	AOI_5	25	445
322	11363	502	398			97_144_an_fe.jpg	0	335	AOI_5	25	445
323	11398	510	394			97_144_an_fe.jpg	0	335	AOI_5	25	445
324	11432	511	407			97_144_an_fe.jpg	0	335	AOI_5	25	445
325	11466	509	394			97_144_an_fe.jpg	0	335	AOI_5	25	445
326	11501	511	402			97_144_an_fe.jpg	0	335	AOI_5	25	445
327	11535	503	412			97_144_an_fe.jpg	0	335	AOI_5	25	445
328	11568	511	422			97_144_an_fe.jpg	0	335	AOI_5	25	445
329	11603	503	417			97_144_an_fe.jpg	0	335	AOI_5	25	445
330	11637	496	412			97_144_an_fe.jpg	0	335	AOI_5	26	203
331	11671	467	418			97_144_an_fe.jpg	0	335	AOI_5	26	203
332	11706	448	411			97_144_an_fe.jpg	0	335	AOI_5	26	203
333	11740	453	405			97_144_an_fe.jpg	0	335	AOI_5	26	203
334	11773	452	410			97_144_an_fe.jpg	0	335	AOI_5	26	203
335	11807	448	416			97_144_an_fe.jpg	0	335	AOI_5	26	203
336	11840	598	402			97_144_an_fe.jpg	0	336	AOI_6	27	379
337	11874	908	388			97_144_an_fe.jpg	0	336	AOI_6	27	379
338	11908	909	396			97_144_an_fe.jpg	0	336	AOI_6	27	379
339	11944	902	399			97_144_an_fe.jpg	0	336	AOI_6	27	379
340	11978	896	407			97_144_an_fe.jpg	0	336	AOI_6	27	379
341	12014	898	416			97_144_an_fe.jpg	0	336	AOI_6	27	379
342	12047	896	400			97_144_an_fe.jpg	0	336	AOI_6	27	379
343	12082	899	419			97_144_an_fe.jpg	0	336	AOI_6	27	379
344	12116	897	397			97_144_an_fe.jpg	0	336	AOI_6	27	379
345	12151	896	405			97_144_an_fe.jpg	0	336	AOI_6	27	379
346	12185	908	399			97_144_an_fe.jpg	0	336	AOI_6	27	379
347	12219	918	477			97_144_an_fe.jpg	0	336	AOI_6	28	588
348	12254	931	469			97_144_an_fe.jpg	0	336	AOI_6	28	588
349	12289	910	463			97_144_an_fe.jpg	0	336	AOI_6	28	588
350	12323	921	473			97_144_an_fe.jpg	0	336	AOI_6	28	588
351	12359	937	468			97_144_an_fe.jpg	0	336	AOI_6	28	588
352	12392	928	468			97_144_an_fe.jpg	0	336	AOI_6	28	588
353	12427	924	463			97_144_an_fe.jpg	0	336	AOI_6	28	588
354	12462	918	472			97_144_an_fe.jpg	0	336	AOI_6	28	588
355	12497	925	480			97_144_an_fe.jpg	0	336	AOI_6	28	588
356	12531	907	452			97_144_an_fe.jpg	0	336	AOI_6	28	588
357	12566	929	460			97_144_an_fe.jpg	0	336	AOI_6	28	588
358	12600	923	478			97_144_an_fe.jpg	0	336	AOI_6	28	588
359	12634	923	462			97_144_an_fe.jpg	0	336	AOI_6	28	588
360	12668	941	469			97_144_an_fe.jpg	0	336	AOI_6	28	588
361	12702	927	485			97_144_an_fe.jpg	0	336	AOI_6	28	588
362	12737	908	469			97_144_an_fe.jpg	0	336	AOI_6	28	588
363	12772	509	252			97_144_an_fe.jpg	0	336	AOI_6	28	588
364	12806	0	0			97_144_an_fe.jpg	0	335	AOI_5
365	12853	0	0			97_144_an_fe.jpg	0	335	AOI_5
366	12895	0	0			97_144_an_fe.jpg	0	335	AOI_5
367	12936	0	0			97_144_an_fe.jpg	0	335	AOI_5
368	12983	0	0			97_144_an_fe.jpg	0	335	AOI_5
369	13032	0	0			97_144_an_fe.jpg	0	335	AOI_5
	13069			ImageEnd	16
370	13084	0	0			No media	0	0	Content
	13106			ImageStart	8
371	13118	0	0			Fix.jpg	0	0	Content
372	13170	0	0			Fix.jpg	0	0	Content
373	13222	0	0			Fix.jpg	0	0	Content
374	13274	0	0			Fix.jpg	0	0	Content
375	13307	0	0			Fix.jpg	0	0	Content
376	13341	0	0			Fix.jpg	0	0	Content
377	13393	0	0			Fix.jpg	0	0	Content
378	13443	0	0			Fix.jpg	0	0	Content
379	13495	0	0			Fix.jpg	0	0	Content
380	13528	0	0			Fix.jpg	0	0	Content
381	13562	0	0			Fix.jpg	0	0	Content
	13584			ImageEnd	16
	13602			ImageStart	8
382	13614	0	0			10_008_neu_an.jpg	0	9	AOI_3
383	13666	0	0			10_008_neu_an.jpg	0	9	AOI_3
384	13717	0	0			10_008_neu_an.jpg	0	9	AOI_3
385	13749	689	360			10_008_neu_an.jpg	0	8	AOI_1	29	173
386	13798	684	377			10_008_neu_an.jpg	0	8	AOI_1	29	173
387	13825	684	377			10_008_neu_an.jpg	0	8	AOI_1	29	173
388	13855	693	381			10_008_neu_an.jpg	0	8	AOI_1	29	173
389	13889	711	392			10_008_neu_an.jpg	0	8	AOI_1	29	173
390	13922	902	412			10_008_neu_an.jpg	0	8	AOI_1	30	533
391	13957	877	412			10_008_neu_an.jpg	0	8	AOI_1	30	533
392	13993	888	412			10_008_neu_an.jpg	0	8	AOI_1	30	533
393	14029	882	417			10_008_neu_an.jpg	0	8	AOI_1	30	533
394	14066	944	435			10_008_neu_an.jpg	0	8	AOI_1	30	533
395	14105	956	460			10_008_neu_an.jpg	0	8	AOI_1	30	533
396	14143	964	455			10_008_neu_an.jpg	0	8	AOI_1	30	533
397	14181	957	473			10_008_neu_an.jpg	0	8	AOI_1	30	533
398	14220	968	468			10_008_neu_an.jpg	0	8	AOI_1	30	533
399	14259	929	410			10_008_neu_an.jpg	0	8	AOI_1	30	533
400	14297	922	399			10_008_neu_an.jpg	0	8	AOI_1	30	533
401	14337	919	386			10_008_neu_an.jpg	0	8	AOI_1	30	533
402	14377	927	405			10_008_neu_an.jpg	0	8	AOI_1	30	533
403	14417	927	399			10_008_neu_an.jpg	0	8	AOI_1	30	533
404	14455	927	397			10_008_neu_an.jpg	0	9	AOI_3	31	322
405	14496	492	397			10_008_neu_an.jpg	0	9	AOI_3	31	322
406	14535	505	408			10_008_neu_an.jpg	0	9	AOI_3	31	322
407	14575	510	407			10_008_neu_an.jpg	0	9	AOI_3	31	322
408	14615	504	410			10_008_neu_an.jpg	0	9	AOI_3	31	322
409	14656	514	394			10_008_neu_an.jpg	0	9	AOI_3	31	322
410	14696	507	428			10_008_neu_an.jpg	0	9	AOI_3	31	322
411	14736	503	424			10_008_neu_an.jpg	0	9	AOI_3	31	322
412	14777	508	403			10_008_neu_an.jpg	0	9	AOI_3	32	242
413	14818	484	486			10_008_neu_an.jpg	0	9	AOI_3	32	242
414	14859	491	494			10_008_neu_an.jpg	0	9	AOI_3	32	242
415	14899	489	501			10_008_neu_an.jpg	0	9	AOI_3	32	242
416	14939	486	488			10_008_neu_an.jpg	0	9	AOI_3	32	242
417	14980	496	488			10_008_neu_an.jpg	0	9	AOI_3	32	242
418	15018	737	445			10_008_neu_an.jpg	0	8	AOI_1	33	483
419	15061	956	433			10_008_neu_an.jpg	0	8	AOI_1	33	483
420	15100	949	441			10_008_neu_an.jpg	0	8	AOI_1	33	483
421	15141	949	435			10_008_neu_an.jpg	0	8	AOI_1	33	483
422	15182	951	434			10_008_neu_an.jpg	0	8	AOI_1	33	483
423	15223	949	432			10_008_neu_an.jpg	0	8	AOI_1	33	483
424	15264	947	436			10_008_neu_an.jpg	0	8	AOI_1	33	483
425	15306	953	430			10_008_neu_an.jpg	0	8	AOI_1	33	483
426	15346	952	489			10_008_neu_an.jpg	0	8	AOI_1	33	483
427	15386	945	497			10_008_neu_an.jpg	0	8	AOI_1	33	483
428	15424	952	487			10_008_neu_an.jpg	0	8	AOI_1	33	483
429	15464	953	494			10_008_neu_an.jpg	0	8	AOI_1	33	483
430	15501	936	408			10_008_neu_an.jpg	0	8	AOI_1	34	268
431	15541	921	387			10_008_neu_an.jpg	0	8	AOI_1	34	268
432	15578	932	370			10_008_neu_an.jpg	0	8	AOI_1	34	268
433	15617	926	377			10_008_neu_an.jpg	0	8	AOI_1	34	268
434	15654	929	383			10_008_neu_an.jpg	0	8	AOI_1	34	268
435	15693	928	382			10_008_neu_an.jpg	0	8	AOI_1	34	268
436	15731	916	385			10_008_neu_an.jpg	0	8	AOI_1	34	268
437	15769	710	398			10_008_neu_an.jpg	0	9	AOI_3	35	505
438	15807	486	437			10_008_neu_an.jpg	0	9	AOI_3	35	505
439	15846	483	440			10_008_neu_an.jpg	0	9	AOI_3	35	505
440	15883	496	445			10_008_neu_an.jpg	0	9	AOI_3	35	505
441	15922	488	448			10_008_neu_an.jpg	0	9	AOI_3	35	505
442	15959	494	454			10_008_neu_an.jpg	0	9	AOI_3	35	505
443	15997	483	442			10_008_neu_an.jpg	0	9	AOI_3	35	505
444	16038	492	443			10_008_neu_an.jpg	0	9	AOI_3	35	505
445	16079	485	430			10_008_neu_an.jpg	0	9	AOI_3	35	505
446	16118	477	436			10_008_neu_an.jpg	0	9	AOI_3	35	505
447	16158	478	422			10_008_neu_an.jpg	0	9	AOI_3	35	505
448	16198	485	433			10_008_neu_an.jpg	0	9	AOI_3	35	505
449	16237	481	440			10_008_neu_an.jpg	0	9	AOI_3	35	505
450	16274	477	366			10_008_neu_an.jpg	0	9	AOI_3	36	434
451	16316	475	358			10_008_neu_an.jpg	0	9	AOI_3	36	434
452	16354	473	362			10_008_neu_an.jpg	0	9	AOI_3	36	434
453	16394	475	359			10_008_neu_an.jpg	0	9	AOI_3	36	434
454	16433	464	359			10_008_neu_an.jpg	0	9	AOI_3	36	434
455	16472	466	366			10_008_neu_an.jpg	0	9	AOI_3	36	434
456	16511	475	357			10_008_neu_an.jpg	0	9	AOI_3	36	434
457	16550	549	387			10_008_neu_an.jpg	0	9	AOI_3	36	434
458	16589	567	372			10_008_neu_an.jpg	0	9	AOI_3	36	434
	16598			ImageEnd	16
	16616			ImageStart	8
459	16631	568	374			Fix.jpg	0	0	Content	36	434
460	16668	578	379			Fix.jpg	0	0	Content	36	434
461	16708	558	383			Fix.jpg	0	0	Content	37	1014
462	16747	928	408			Fix.jpg	0	0	Content	37	1014
463	16786	930	418			Fix.jpg	0	0	Content	37	1014
464	16824	935	412			Fix.jpg	0	0	Content	37	1014
465	16863	924	415			Fix.jpg	0	0	Content	37	1014
466	16902	931	420			Fix.jpg	0	0	Content	37	1014
467	16941	928	404			Fix.jpg	0	0	Content	37	1014
468	16978	931	418			Fix.jpg	0	0	Content	37	1014
469	17017	925	407			Fix.jpg	0	0	Content	37	1014
470	17056	930	409			Fix.jpg	0	0	Content	37	1014
471	17095	929	417			Fix.jpg	0	0	Content	37	1014
	17125			ImageEnd	16
472	17134	921	415			No media	0	0	Content	37	1014
473	17173	921	410			No media	0	0	Content	37	1014
474	17212	922	400			No media	0	0	Content	37	1014
475	17252	927	406			No media	0	0	Content	37	1014
476	17291	922	421			No media	0	0	Content	37	1014
477	17329	921	418			No media	0	0	Content	37	1014
478	17368	921	414			No media	0	0	Content	37	1014
479	17407	928	405			No media	0	0	Content	37	1014
480	17447	925	421			No media	0	0	Content	37	1014
481	17487	922	408			No media	0	0	Content	37	1014
482	17524	923	408			No media	0	0	Content	37	1014
483	17564	924	410			No media	0	0	Content	37	1014
484	17602	922	406			No media	0	0	Content	37	1014
485	17643	922	421			No media	0	0	Content	37	1014
486	17682	919	407			No media	0	0	Content	37	1014
487	17722	807	377			No media	0	0	Content	38	1268
488	17762	806	379			No media	0	0	Content	38	1268
489	17802	801	380			No media	0	0	Content	38	1268
490	17842	808	373			No media	0	0	Content	38	1268
491	17882	798	361			No media	0	0	Content	38	1268
492	17924	802	371			No media	0	0	Content	38	1268
493	17964	801	387			No media	0	0	Content	38	1268
494	18003	806	372			No media	0	0	Content	38	1268
495	18045	801	377			No media	0	0	Content	38	1268
496	18086	809	369			No media	0	0	Content	38	1268
497	18127	798	375			No media	0	0	Content	38	1268
498	18168	809	378			No media	0	0	Content	38	1268
499	18209	798	366			No media	0	0	Content	38	1268
500	18247	803	364			No media	0	0	Content	38	1268
501	18290	805	369			No media	0	0	Content	38	1268
502	18331	804	367			No media	0	0	Content	38	1268
503	18373	794	369			No media	0	0	Content	38	1268
504	18413	804	374			No media	0	0	Content	38	1268
505	18455	809	378			No media	0	0	Content	38	1268
506	18496	791	380			No media	0	0	Content	38	1268
507	18538	792	380			No media	0	0	Content	38	1268
508	18579	796	371			No media	0	0	Content	38	1268
509	18620	785	367			No media	0	0	Content	38	1268
510	18660	797	375			No media	0	0	Content	38	1268
511	18702	795	363			No media	0	0	Content	38	1268
	18731			ImageStart	8
512	18742	804	376			63_114_an_neu.jpg	0	262	AOI_47	38	1268
513	18784	794	372			63_114_an_neu.jpg	0	262	AOI_47	38	1268
514	18824	802	370			63_114_an_neu.jpg	0	262	AOI_47	38	1268
515	18866	801	368			63_114_an_neu.jpg	0	262	AOI_47	38	1268
516	18907	795	367			63_114_an_neu.jpg	0	262	AOI_47	38	1268
517	18949	795	362			63_114_an_neu.jpg	0	262	AOI_47	38	1268
518	18990	885	347			63_114_an_neu.jpg	0	262	AOI_47	39	491
519	19032	892	360			63_114_an_neu.jpg	0	262	AOI_47	39	491
520	19073	884	358			63_114_an_neu.jpg	0	262	AOI_47	39	491
521	19115	879	361			63_114_an_neu.jpg	0	262	AOI_47	39	491
522	19156	953	381			63_114_an_neu.jpg	0	262	AOI_47	39	491
523	19198	951	385			63_114_an_neu.jpg	0	262	AOI_47	39	491
524	19239	950	387			63_114_an_neu.jpg	0	262	AOI_47	39	491
525	19281	941	382			63_114_an_neu.jpg	0	262	AOI_47	39	491
526	19320	957	413			63_114_an_neu.jpg	0	262	AOI_47	39	491
527	19360	951	438			63_114_an_neu.jpg	0	262	AOI_47	39	491
528	19401	956	426			63_114_an_neu.jpg	0	262	AOI_47	39	491
529	19442	961	427			63_114_an_neu.jpg	0	262	AOI_47	39	491
530	19481	723	440			63_114_an_neu.jpg	0	261	AOI_45	40	395
531	19523	524	460			63_114_an_neu.jpg	0	261	AOI_45	40	395
532	19561	543	464			63_114_an_neu.jpg	0	261	AOI_45	40	395
533	19601	523	454			63_114_an_neu.jpg	0	261	AOI_45	40	395
534	19640	525	462			63_114_an_neu.jpg	0	261	AOI_45	40	395
535	19679	548	475			63_114_an_neu.jpg	0	261	AOI_45	40	395
536	19718	480	468			63_114_an_neu.jpg	0	261	AOI_45	40	395
537	19758	488	458			63_114_an_neu.jpg	0	261	AOI_45	40	395
538	19796	484	462			63_114_an_neu.jpg	0	261	AOI_45	40	395
539	19837	479	468			63_114_an_neu.jpg	0	261	AOI_45	40	395
540	19877	486	432			63_114_an_neu.jpg	0	261	AOI_45	41	237
541	19915	477	372			63_114_an_neu.jpg	0	261	AOI_45	41	237
542	19955	473	385			63_114_an_neu.jpg	0	261	AOI_45	41	237
543	19996	476	391			63_114_an_neu.jpg	0	261	AOI_45	41	237
544	20035	480	373			63_114_an_neu.jpg	0	261	AOI_45	41	237
545	20075	481	385			63_114_an_neu.jpg	0	261	AOI_45	41	237
546	20113	531	387			63_114_an_neu.jpg	0	261	AOI_45	42	321
547	20156	537	387			63_114_an_neu.jpg	0	261	AOI_45	42	321
548	20196	543	382			63_114_an_neu.jpg	0	261	AOI_45	42	321
549	20235	539	390			63_114_an_neu.jpg	0	261	AOI_45	42	321
550	20274	533	390			63_114_an_neu.jpg	0	261	AOI_45	42	321
551	20315	535	386			63_114_an_neu.jpg	0	261	AOI_45	42	321
552	20354	542	383			63_114_an_neu.jpg	0	261	AOI_45	42	321
553	20394	541	379			63_114_an_neu.jpg	0	261	AOI_45	42	321
554	20434	495	516			63_114_an_neu.jpg	0	261	AOI_45	43	274
555	20472	492	510			63_114_an_neu.jpg	0	261	AOI_45	43	274
556	20511	502	521			63_114_an_neu.jpg	0	261	AOI_45	43	274
557	20551	495	519			63_114_an_neu.jpg	0	261	AOI_45	43	274
558	20590	492	508			63_114_an_neu.jpg	0	261	AOI_45	43	274
559	20630	481	510			63_114_an_neu.jpg	0	261	AOI_45	43	274
560	20668	495	524			63_114_an_neu.jpg	0	261	AOI_45	43	274
561	20708	804	475			63_114_an_neu.jpg	0	262	AOI_47	44	280
562	20746	957	458			63_114_an_neu.jpg	0	262	AOI_47	44	280
563	20786	957	458			63_114_an_neu.jpg	0	262	AOI_47	44	280
564	20826	949	458			63_114_an_neu.jpg	0	262	AOI_47	44	280
565	20867	948	463			63_114_an_neu.jpg	0	262	AOI_47	44	280
566	20906	953	470			63_114_an_neu.jpg	0	262	AOI_47	44	280
567	20949	945	467			63_114_an_neu.jpg	0	262	AOI_47	44	280
568	20987	955	560			63_114_an_neu.jpg	0	262	AOI_47	45	279
569	21029	965	592			63_114_an_neu.jpg	0	262	AOI_47	45	279
570	21070	957	589			63_114_an_neu.jpg	0	262	AOI_47	45	279
571	21109	960	585			63_114_an_neu.jpg	0	262	AOI_47	45	279
572	21148	947	583			63_114_an_neu.jpg	0	262	AOI_47	45	279
573	21189	951	590			63_114_an_neu.jpg	0	262	AOI_47	45	279
574	21228	958	586			63_114_an_neu.jpg	0	262	AOI_47	45	279
575	21266	1049	633			63_114_an_neu.jpg	0	262	AOI_47	46	278
576	21305	1056	643			63_114_an_neu.jpg	0	262	AOI_47	46	278
577	21345	1064	651			63_114_an_neu.jpg	0	262	AOI_47	46	278
578	21384	1050	655			63_114_an_neu.jpg	0	262	AOI_47	46	278
579	21424	1058	649			63_114_an_neu.jpg	0	262	AOI_47	46	278
580	21464	1057	646			63_114_an_neu.jpg	0	262	AOI_47	46	278
581	21505	1056	474			63_114_an_neu.jpg	0	262	AOI_47	46	278
582	21544	971	245			63_114_an_neu.jpg	0	0	Content	47	482
583	21585	983	253			63_114_an_neu.jpg	0	0	Content	47	482
584	21625	994	248			63_114_an_neu.jpg	0	0	Content	47	482
585	21666	982	241			63_114_an_neu.jpg	0	0	Content	47	482
586	21707	983	260			63_114_an_neu.jpg	0	0	Content	47	482
	21713			ImageEnd	16
	21734			ImageStart	8
587	21747	815	58			Fix.jpg	0	0	Content	47	482
588	21786	760	-10			Fix.jpg	0	0	Content	47	482
589	21826	762	1			Fix.jpg	0	0	Content	47	482
590	21867	763	2			Fix.jpg	0	0	Content	47	482
591	21908	764	-8			Fix.jpg	0	0	Content	47	482
592	21947	767	0			Fix.jpg	0	0	Content	47	482
593	21987	772	-1			Fix.jpg	0	0	Content	47	482
594	22026	852	233			Fix.jpg	0	0	Content	48	792
595	22067	869	363			Fix.jpg	0	0	Content	48	792
596	22106	868	366			Fix.jpg	0	0	Content	48	792
597	22146	866	365			Fix.jpg	0	0	Content	48	792
598	22183	870	369			Fix.jpg	0	0	Content	48	792
599	22226	867	358			Fix.jpg	0	0	Content	48	792
	22226			ImageEnd	16
600	22265	875	355			No media	0	0	Content	48	792
601	22305	865	366			No media	0	0	Content	48	792
602	22344	877	360			No media	0	0	Content	48	792
	22353			ImageStart	8
603	22384	878	373			167_175_neu_fe.jpg	0	156	AOI_30	48	792
604	22423	870	375			167_175_neu_fe.jpg	0	156	AOI_30	48	792
605	22464	860	374			167_175_neu_fe.jpg	0	156	AOI_30	48	792
606	22503	865	365			167_175_neu_fe.jpg	0	156	AOI_30	48	792
607	22543	857	373			167_175_neu_fe.jpg	0	156	AOI_30	48	792
608	22580	859	370			167_175_neu_fe.jpg	0	156	AOI_30	48	792
609	22620	933	368			167_175_neu_fe.jpg	0	156	AOI_30	48	792
610	22658	940	376			167_175_neu_fe.jpg	0	156	AOI_30	48	792
611	22698	930	376			167_175_neu_fe.jpg	0	156	AOI_30	48	792
612	22739	938	382			167_175_neu_fe.jpg	0	156	AOI_30	48	792
613	22779	931	371			167_175_neu_fe.jpg	0	156	AOI_30	48	792
614	22818	964	457			167_175_neu_fe.jpg	0	156	AOI_30	49	320
615	22859	958	458			167_175_neu_fe.jpg	0	156	AOI_30	49	320
616	22898	954	471			167_175_neu_fe.jpg	0	156	AOI_30	49	320
617	22939	955	462			167_175_neu_fe.jpg	0	156	AOI_30	49	320
618	22978	960	507			167_175_neu_fe.jpg	0	156	AOI_30	49	320
619	23019	955	510			167_175_neu_fe.jpg	0	156	AOI_30	49	320
620	23058	949	512			167_175_neu_fe.jpg	0	156	AOI_30	49	320
621	23098	955	511			167_175_neu_fe.jpg	0	156	AOI_30	49	320
622	23137	543	432			167_175_neu_fe.jpg	0	155	AOI_31	50	233
623	23177	495	455			167_175_neu_fe.jpg	0	155	AOI_31	50	233
624	23214	497	436			167_175_neu_fe.jpg	0	155	AOI_31	50	233
625	23254	496	445			167_175_neu_fe.jpg	0	155	AOI_31	50	233
626	23292	483	440			167_175_neu_fe.jpg	0	155	AOI_31	50	233
627	23332	502	448			167_175_neu_fe.jpg	0	155	AOI_31	50	233
628	23370	494	444			167_175_neu_fe.jpg	0	155	AOI_31	51	274
629	23409	477	359			167_175_neu_fe.jpg	0	155	AOI_31	51	274
630	23448	478	361			167_175_neu_fe.jpg	0	155	AOI_31	51	274
631	23488	483	359			167_175_neu_fe.jpg	0	155	AOI_31	51	274
632	23526	479	361			167_175_neu_fe.jpg	0	155	AOI_31	51	274
633	23566	471	351			167_175_neu_fe.jpg	0	155	AOI_31	51	274
634	23604	478	364			167_175_neu_fe.jpg	0	155	AOI_31	51	274
635	23644	487	360			167_175_neu_fe.jpg	0	155	AOI_31	52	275
636	23682	540	363			167_175_neu_fe.jpg	0	155	AOI_31	52	275
637	23721	542	377			167_175_neu_fe.jpg	0	155	AOI_31	52	275
638	23762	531	372			167_175_neu_fe.jpg	0	155	AOI_31	52	275
639	23802	538	364			167_175_neu_fe.jpg	0	155	AOI_31	52	275
640	23839	543	381			167_175_neu_fe.jpg	0	155	AOI_31	52	275
641	23879	535	358			167_175_neu_fe.jpg	0	155	AOI_31	52	275
642	23919	542	339			167_175_neu_fe.jpg	0	155	AOI_31	53	277
643	23959	553	234			167_175_neu_fe.jpg	0	155	AOI_31	53	277
644	23999	550	233			167_175_neu_fe.jpg	0	155	AOI_31	53	277
645	24039	558	231			167_175_neu_fe.jpg	0	155	AOI_31	53	277
646	24077	547	228			167_175_neu_fe.jpg	0	155	AOI_31	53	277
647	24117	548	222			167_175_neu_fe.jpg	0	155	AOI_31	53	277
648	24156	554	232			167_175_neu_fe.jpg	0	155	AOI_31	53	277
649	24196	937	281			167_175_neu_fe.jpg	0	156	AOI_30	54	285
650	24235	931	281			167_175_neu_fe.jpg	0	156	AOI_30	54	285
651	24278	931	282			167_175_neu_fe.jpg	0	156	AOI_30	54	285
652	24319	937	288			167_175_neu_fe.jpg	0	156	AOI_30	54	285
653	24361	938	294			167_175_neu_fe.jpg	0	156	AOI_30	54	285
654	24401	940	295			167_175_neu_fe.jpg	0	156	AOI_30	54	285
655	24443	936	345			167_175_neu_fe.jpg	0	156	AOI_30	54	285
656	24482	946	434			167_175_neu_fe.jpg	0	156	AOI_30	55	323
657	24524	951	436			167_175_neu_fe.jpg	0	156	AOI_30	55	323
658	24564	942	439			167_175_neu_fe.jpg	0	156	AOI_30	55	323
659	24604	929	554			167_175_neu_fe.jpg	0	156	AOI_30	55	323
660	24646	936	551			167_175_neu_fe.jpg	0	156	AOI_30	55	323
661	24687	940	552			167_175_neu_fe.jpg	0	156	AOI_30	55	323
662	24725	931	551			167_175_neu_fe.jpg	0	156	AOI_30	55	323
663	24766	923	409			167_175_neu_fe.jpg	0	156	AOI_30	55	323
664	24804	913	421			167_175_neu_fe.jpg	0	156	AOI_30	56	636
665	24844	919	413			167_175_neu_fe.jpg	0	156	AOI_30	56	636
666	24884	924	405			167_175_neu_fe.jpg	0	156	AOI_30	56	636
667	24924	912	409			167_175_neu_fe.jpg	0	156	AOI_30	56	636
668	24963	915	405			167_175_neu_fe.jpg	0	156	AOI_30	56	636
669	25003	913	379			167_175_neu_fe.jpg	0	156	AOI_30	56	636
670	25043	918	379			167_175_neu_fe.jpg	0	156	AOI_30	56	636
671	25083	915	379			167_175_neu_fe.jpg	0	156	AOI_30	56	636
672	25122	913	391			167_175_neu_fe.jpg	0	156	AOI_30	56	636
673	25161	919	375			167_175_neu_fe.jpg	0	156	AOI_30	56	636
674	25201	903	375			167_175_neu_fe.jpg	0	156	AOI_30	56	636
675	25243	916	376			167_175_neu_fe.jpg	0	156	AOI_30	56	636
676	25281	907	386			167_175_neu_fe.jpg	0	156	AOI_30	56	636
677	25321	914	390			167_175_neu_fe.jpg	0	156	AOI_30	56	636
	25347			ImageEnd	16
678	25360	913	387			No media	0	0	Content	56	636
	25384			ImageStart	8
679	25400	914	371			Fix.jpg	0	0	Content	56	636
680	25441	0	0			Fix.jpg	0	0	Content
681	25479	0	0			Fix.jpg	0	0	Content
682	25519	0	0			Fix.jpg	0	0	Content
683	25565	0	0			Fix.jpg	0	0	Content
684	25615	0	0			Fix.jpg	0	0	Content
685	25686	0	0			Fix.jpg	0	0	Content
686	25746	0	0			Fix.jpg	0	0	Content
687	25786	0	0			Fix.jpg	0	0	Content
688	25821	747	392			Fix.jpg	0	0	Content	57	299
	25860			ImageEnd	16
689	25866	747	392			No media	0	0	Content	57	299
	25878			ImageStart	8
690	25898	721	382			61_114_an_fe.jpg	0	258	AOI_46	57	299
691	25933	723	372			61_114_an_fe.jpg	0	258	AOI_46	57	299
692	25971	727	369			61_114_an_fe.jpg	0	258	AOI_46	57	299
693	26008	731	367			61_114_an_fe.jpg	0	258	AOI_46	57	299
694	26046	720	374			61_114_an_fe.jpg	0	258	AOI_46	57	299
695	26084	728	385			61_114_an_fe.jpg	0	258	AOI_46	57	299
696	26121	839	353			61_114_an_fe.jpg	0	258	AOI_46	58	417
697	26160	910	337			61_114_an_fe.jpg	0	258	AOI_46	58	417
698	26197	912	333			61_114_an_fe.jpg	0	258	AOI_46	58	417
699	26235	903	348			61_114_an_fe.jpg	0	258	AOI_46	58	417
700	26272	911	338			61_114_an_fe.jpg	0	258	AOI_46	58	417
701	26310	903	339			61_114_an_fe.jpg	0	258	AOI_46	58	417
702	26349	951	355			61_114_an_fe.jpg	0	258	AOI_46	58	417
703	26388	953	359			61_114_an_fe.jpg	0	258	AOI_46	58	417
704	26424	954	355			61_114_an_fe.jpg	0	258	AOI_46	58	417
705	26463	953	349			61_114_an_fe.jpg	0	258	AOI_46	58	417
706	26500	958	352			61_114_an_fe.jpg	0	258	AOI_46	58	417
707	26538	858	374			61_114_an_fe.jpg	0	257	AOI_45	59	418
708	26575	512	445			61_114_an_fe.jpg	0	257	AOI_45	59	418
709	26613	504	455			61_114_an_fe.jpg	0	257	AOI_45	59	418
710	26652	511	449			61_114_an_fe.jpg	0	257	AOI_45	59	418
711	26690	509	458			61_114_an_fe.jpg	0	257	AOI_45	59	418
712	26728	518	463			61_114_an_fe.jpg	0	257	AOI_45	59	418
713	26767	506	457			61_114_an_fe.jpg	0	257	AOI_45	59	418
714	26805	496	486			61_114_an_fe.jpg	0	257	AOI_45	59	418
715	26843	482	477			61_114_an_fe.jpg	0	257	AOI_45	59	418
716	26881	492	489			61_114_an_fe.jpg	0	257	AOI_45	59	418
717	26919	490	489			61_114_an_fe.jpg	0	257	AOI_45	59	418
718	26956	492	393			61_114_an_fe.jpg	0	257	AOI_45	60	432
719	26995	494	367			61_114_an_fe.jpg	0	257	AOI_45	60	432
720	27032	503	371			61_114_an_fe.jpg	0	257	AOI_45	60	432
721	27071	500	371			61_114_an_fe.jpg	0	257	AOI_45	60	432
722	27109	509	381			61_114_an_fe.jpg	0	257	AOI_45	60	432
723	27148	513	378			61_114_an_fe.jpg	0	257	AOI_45	60	432
724	27186	556	364			61_114_an_fe.jpg	0	257	AOI_45	60	432
725	27227	554	373			61_114_an_fe.jpg	0	257	AOI_45	60	432
726	27296	559	375			61_114_an_fe.jpg	0	257	AOI_45	60	432
727	27355	552	377			61_114_an_fe.jpg	0	257	AOI_45	60	432
728	27388	545	378			61_114_an_fe.jpg	0	258	AOI_46	61	507
729	27431	556	382			61_114_an_fe.jpg	0	258	AOI_46	61	507
730	27561	0	0			61_114_an_fe.jpg	0	258	AOI_46	61	507
731	27610	971	323			61_114_an_fe.jpg	0	258	AOI_46	61	507
732	27717	0	0			61_114_an_fe.jpg	0	258	AOI_46	61	507
733	27788	963	309			61_114_an_fe.jpg	0	258	AOI_46	61	507
734	27895	0	0			61_114_an_fe.jpg	0	257	AOI_45
735	28053	0	0			61_114_an_fe.jpg	0	257	AOI_45
736	28103	963	533			61_114_an_fe.jpg	0	257	AOI_45	62	193
737	28142	963	533			61_114_an_fe.jpg	0	257	AOI_45	62	193
738	28183	812	570			61_114_an_fe.jpg	0	257	AOI_45	62	193
739	28218	508	556			61_114_an_fe.jpg	0	257	AOI_45	62	193
740	28256	510	564			61_114_an_fe.jpg	0	257	AOI_45	62	193
741	28297	520	573			61_114_an_fe.jpg	0	257	AOI_45	63	312
742	28335	513	579			61_114_an_fe.jpg	0	257	AOI_45	63	312
743	28374	518	566			61_114_an_fe.jpg	0	257	AOI_45	63	312
744	28414	517	575			61_114_an_fe.jpg	0	257	AOI_45	63	312
745	28454	509	572			61_114_an_fe.jpg	0	257	AOI_45	63	312
746	28492	512	575			61_114_an_fe.jpg	0	257	AOI_45	63	312
747	28531	522	596			61_114_an_fe.jpg	0	257	AOI_45	63	312
748	28570	525	590			61_114_an_fe.jpg	0	257	AOI_45	63	312
749	28609	505	575			61_114_an_fe.jpg	0	257	AOI_45	64	277
750	28649	482	522			61_114_an_fe.jpg	0	257	AOI_45	64	277
751	28689	487	528			61_114_an_fe.jpg	0	257	AOI_45	64	277
752	28728	485	540			61_114_an_fe.jpg	0	257	AOI_45	64	277
753	28769	498	536			61_114_an_fe.jpg	0	257	AOI_45	64	277
754	28808	488	539			61_114_an_fe.jpg	0	257	AOI_45	64	277
755	28848	491	544			61_114_an_fe.jpg	0	257	AOI_45	64	277
756	28886	854	393			61_114_an_fe.jpg	0	258	AOI_46	65	1089
	28890			ImageEnd	16
	28921			ImageStart	8
757	28926	939	361			Fix.jpg	0	0	Content	65	1089
758	28966	939	370			Fix.jpg	0	0	Content	65	1089
759	29007	933	363			Fix.jpg	0	0	Content	65	1089
760	29046	942	366			Fix.jpg	0	0	Content	65	1089
761	29086	946	364			Fix.jpg	0	0	Content	65	1089
762	29125	947	369			Fix.jpg	0	0	Content	65	1089
763	29165	924	366			Fix.jpg	0	0	Content	65	1089
764	29205	932	363			Fix.jpg	0	0	Content	65	1089
765	29246	945	369			Fix.jpg	0	0	Content	65	1089
766	29287	934	374			Fix.jpg	0	0	Content	65	1089
767	29327	926	357			Fix.jpg	0	0	Content	65	1089
768	29368	926	371			Fix.jpg	0	0	Content	65	1089
769	29408	921	373			Fix.jpg	0	0	Content	65	1089
	29417			ImageEnd	16
770	29452	915	370			No media	0	0	Content	65	1089
771	29493	918	377			No media	0	0	Content	65	1089
	29496			ImageStart	8
772	29530	910	377			130_162_neu_an.jpg	0	75	AOI_13	65	1089
773	29571	912	374			130_162_neu_an.jpg	0	75	AOI_13	65	1089
774	29610	917	369			130_162_neu_an.jpg	0	75	AOI_13	65	1089
775	29650	919	370			130_162_neu_an.jpg	0	75	AOI_13	65	1089
776	29688	918	380			130_162_neu_an.jpg	0	75	AOI_13	65	1089
777	29732	916	379			130_162_neu_an.jpg	0	75	AOI_13	65	1089
778	29773	915	360			130_162_neu_an.jpg	0	75	AOI_13	65	1089
779	29813	935	393			130_162_neu_an.jpg	0	75	AOI_13	65	1089
780	29853	946	398			130_162_neu_an.jpg	0	75	AOI_13	65	1089
781	29894	948	387			130_162_neu_an.jpg	0	75	AOI_13	65	1089
782	29933	931	387			130_162_neu_an.jpg	0	75	AOI_13	65	1089
783	29975	933	414			130_162_neu_an.jpg	0	75	AOI_13	66	401
784	30015	933	451			130_162_neu_an.jpg	0	75	AOI_13	66	401
785	30055	924	460			130_162_neu_an.jpg	0	75	AOI_13	66	401
786	30094	923	453			130_162_neu_an.jpg	0	75	AOI_13	66	401
787	30133	920	447			130_162_neu_an.jpg	0	75	AOI_13	66	401
788	30174	910	452			130_162_neu_an.jpg	0	75	AOI_13	66	401
789	30215	918	426			130_162_neu_an.jpg	0	75	AOI_13	66	401
790	30254	891	363			130_162_neu_an.jpg	0	75	AOI_13	66	401
791	30295	901	357			130_162_neu_an.jpg	0	75	AOI_13	66	401
792	30335	902	358			130_162_neu_an.jpg	0	75	AOI_13	66	401
793	30376	797	338			130_162_neu_an.jpg	0	76	AOI_15	67	532
794	30416	493	388			130_162_neu_an.jpg	0	76	AOI_15	67	532
795	30457	502	395			130_162_neu_an.jpg	0	76	AOI_15	67	532
796	30501	490	381			130_162_neu_an.jpg	0	76	AOI_15	67	532
797	30543	484	386			130_162_neu_an.jpg	0	76	AOI_15	67	532
798	30582	499	367			130_162_neu_an.jpg	0	76	AOI_15	67	532
799	30624	488	387			130_162_neu_an.jpg	0	76	AOI_15	67	532
800	30664	473	357			130_162_neu_an.jpg	0	76	AOI_15	67	532
801	30706	465	365			130_162_neu_an.jpg	0	76	AOI_15	67	532
802	30746	469	371			130_162_neu_an.jpg	0	76	AOI_15	67	532
803	30787	475	366			130_162_neu_an.jpg	0	76	AOI_15	67	532
804	30827	473	354			130_162_neu_an.jpg	0	76	AOI_15	67	532
805	30868	471	356			130_162_neu_an.jpg	0	76	AOI_15	67	532
806	30908	482	380			130_162_neu_an.jpg	0	76	AOI_15	68	687
807	30949	485	396			130_162_neu_an.jpg	0	76	AOI_15	68	687
808	30988	503	403			130_162_neu_an.jpg	0	76	AOI_15	68	687
809	31029	497	402			130_162_neu_an.jpg	0	76	AOI_15	68	687
810	31069	503	400			130_162_neu_an.jpg	0	76	AOI_15	68	687
811	31110	496	412			130_162_neu_an.jpg	0	76	AOI_15	68	687
812	31151	484	397			130_162_neu_an.jpg	0	76	AOI_15	68	687
813	31191	498	393			130_162_neu_an.jpg	0	76	AOI_15	68	687
814	31231	497	403			130_162_neu_an.jpg	0	76	AOI_15	68	687
815	31271	497	417			130_162_neu_an.jpg	0	76	AOI_15	68	687
816	31311	512	423			130_162_neu_an.jpg	0	76	AOI_15	68	687
817	31352	504	427			130_162_neu_an.jpg	0	76	AOI_15	68	687
818	31391	511	423			130_162_neu_an.jpg	0	76	AOI_15	68	687
819	31432	501	431			130_162_neu_an.jpg	0	76	AOI_15	68	687
820	31472	509	424			130_162_neu_an.jpg	0	76	AOI_15	68	687
821	31513	505	417			130_162_neu_an.jpg	0	76	AOI_15	68	687
822	31554	502	428			130_162_neu_an.jpg	0	76	AOI_15	68	687
823	31595	850	421			130_162_neu_an.jpg	0	75	AOI_13	69	244
824	31636	935	451			130_162_neu_an.jpg	0	75	AOI_13	69	244
825	31677	926	452			130_162_neu_an.jpg	0	75	AOI_13	69	244
826	31717	928	443			130_162_neu_an.jpg	0	75	AOI_13	69	244
827	31758	921	435			130_162_neu_an.jpg	0	75	AOI_13	69	244
828	31798	924	448			130_162_neu_an.jpg	0	75	AOI_13	69	244
829	31839	928	446			130_162_neu_an.jpg	0	75	AOI_13	70	483
830	31879	907	358			130_162_neu_an.jpg	0	75	AOI_13	70	483
831	31920	915	362			130_162_neu_an.jpg	0	75	AOI_13	70	483
832	31960	912	364			130_162_neu_an.jpg	0	75	AOI_13	70	483
833	32000	914	368			130_162_neu_an.jpg	0	75	AOI_13	70	483
834	32040	912	374			130_162_neu_an.jpg	0	75	AOI_13	70	483
835	32081	916	374			130_162_neu_an.jpg	0	75	AOI_13	70	483
836	32121	912	366			130_162_neu_an.jpg	0	75	AOI_13	70	483
837	32161	977	415			130_162_neu_an.jpg	0	75	AOI_13	70	483
838	32201	974	418			130_162_neu_an.jpg	0	75	AOI_13	70	483
839	32241	970	408			130_162_neu_an.jpg	0	75	AOI_13	70	483
840	32281	967	406			130_162_neu_an.jpg	0	75	AOI_13	70	483
841	32322	969	400			130_162_neu_an.jpg	0	75	AOI_13	71	240
842	32361	929	480			130_162_neu_an.jpg	0	75	AOI_13	71	240
843	32402	948	477			130_162_neu_an.jpg	0	75	AOI_13	71	240
844	32441	936	484			130_162_neu_an.jpg	0	75	AOI_13	71	240
845	32481	929	481			130_162_neu_an.jpg	0	75	AOI_13	71	240
	32491			ImageEnd	16
	32517			ImageStart	8
846	32520	931	475			Fix.jpg	0	0	Content	71	240
847	32562	911	342			Fix.jpg	0	0	Content	72	840
848	32601	913	351			Fix.jpg	0	0	Content	72	840
849	32641	912	355			Fix.jpg	0	0	Content	72	840
850	32681	899	348			Fix.jpg	0	0	Content	72	840
851	32722	910	345			Fix.jpg	0	0	Content	72	840
852	32761	913	361			Fix.jpg	0	0	Content	72	840
853	32802	920	350			Fix.jpg	0	0	Content	72	840
854	32841	909	350			Fix.jpg	0	0	Content	72	840
855	32882	902	357			Fix.jpg	0	0	Content	72	840
856	32921	896	360			Fix.jpg	0	0	Content	72	840
857	32962	900	360			Fix.jpg	0	0	Content	72	840
858	33001	908	372			Fix.jpg	0	0	Content	72	840
	33005			ImageEnd	16
859	33041	913	367			No media	0	0	Content	72	840
860	33081	902	371			No media	0	0	Content	72	840
	33092			ImageStart	8
861	33122	903	361			33_069_ha_neu.jpg	0	196	AOI_35	72	840
862	33162	912	369			33_069_ha_neu.jpg	0	196	AOI_35	72	840
863	33202	901	373			33_069_ha_neu.jpg	0	196	AOI_35	72	840
864	33241	909	367			33_069_ha_neu.jpg	0	196	AOI_35	72	840
865	33281	898	373			33_069_ha_neu.jpg	0	196	AOI_35	72	840
866	33321	904	371			33_069_ha_neu.jpg	0	196	AOI_35	72	840
867	33362	915	371			33_069_ha_neu.jpg	0	196	AOI_35	72	840
868	33402	943	397			33_069_ha_neu.jpg	0	196	AOI_35	73	321
869	33443	950	393			33_069_ha_neu.jpg	0	196	AOI_35	73	321
870	33483	940	386			33_069_ha_neu.jpg	0	196	AOI_35	73	321
871	33524	934	396			33_069_ha_neu.jpg	0	196	AOI_35	73	321
872	33563	934	436			33_069_ha_neu.jpg	0	196	AOI_35	73	321
873	33604	949	443			33_069_ha_neu.jpg	0	196	AOI_35	73	321
874	33644	946	440			33_069_ha_neu.jpg	0	196	AOI_35	73	321
875	33684	943	451			33_069_ha_neu.jpg	0	196	AOI_35	73	321
876	33723	720	409			33_069_ha_neu.jpg	0	195	AOI_36	74	402
877	33764	494	438			33_069_ha_neu.jpg	0	195	AOI_36	74	402
878	33803	500	433			33_069_ha_neu.jpg	0	195	AOI_36	74	402
879	33843	491	447			33_069_ha_neu.jpg	0	195	AOI_36	74	402
880	33884	506	437			33_069_ha_neu.jpg	0	195	AOI_36	74	402
881	33925	502	448			33_069_ha_neu.jpg	0	195	AOI_36	74	402
882	33964	491	463			33_069_ha_neu.jpg	0	195	AOI_36	74	402
883	34005	497	474			33_069_ha_neu.jpg	0	195	AOI_36	74	402
884	34046	492	476			33_069_ha_neu.jpg	0	195	AOI_36	74	402
885	34086	491	479			33_069_ha_neu.jpg	0	195	AOI_36	74	402
886	34126	471	348			33_069_ha_neu.jpg	0	195	AOI_36	75	368
887	34166	483	348			33_069_ha_neu.jpg	0	195	AOI_36	75	368
888	34208	473	358			33_069_ha_neu.jpg	0	195	AOI_36	75	368
889	34249	483	343			33_069_ha_neu.jpg	0	195	AOI_36	75	368
890	34290	485	356			33_069_ha_neu.jpg	0	195	AOI_36	75	368
891	34332	547	352			33_069_ha_neu.jpg	0	195	AOI_36	75	368
892	34372	543	370			33_069_ha_neu.jpg	0	195	AOI_36	75	368
893	34413	549	377			33_069_ha_neu.jpg	0	195	AOI_36	75	368
894	34453	550	370			33_069_ha_neu.jpg	0	195	AOI_36	75	368
895	34494	640	357			33_069_ha_neu.jpg	0	196	AOI_35	76	403
896	34533	956	376			33_069_ha_neu.jpg	0	196	AOI_35	76	403
897	34573	944	369			33_069_ha_neu.jpg	0	196	AOI_35	76	403
898	34615	952	370			33_069_ha_neu.jpg	0	196	AOI_35	76	403
899	34656	944	366			33_069_ha_neu.jpg	0	196	AOI_35	76	403
900	34696	940	366			33_069_ha_neu.jpg	0	196	AOI_35	76	403
901	34737	940	374			33_069_ha_neu.jpg	0	196	AOI_35	76	403
902	34776	921	399			33_069_ha_neu.jpg	0	196	AOI_35	76	403
903	34817	936	409			33_069_ha_neu.jpg	0	196	AOI_35	76	403
904	34857	933	405			33_069_ha_neu.jpg	0	196	AOI_35	76	403
905	34897	928	411			33_069_ha_neu.jpg	0	196	AOI_35	77	485
906	34937	936	451			33_069_ha_neu.jpg	0	196	AOI_35	77	485
907	34978	955	467			33_069_ha_neu.jpg	0	196	AOI_35	77	485
908	35018	941	473			33_069_ha_neu.jpg	0	196	AOI_35	77	485
909	35059	947	478			33_069_ha_neu.jpg	0	196	AOI_35	77	485
910	35098	945	473			33_069_ha_neu.jpg	0	196	AOI_35	77	485
911	35139	950	480			33_069_ha_neu.jpg	0	196	AOI_35	77	485
912	35179	940	478			33_069_ha_neu.jpg	0	196	AOI_35	77	485
913	35220	939	471			33_069_ha_neu.jpg	0	196	AOI_35	77	485
914	35260	941	483			33_069_ha_neu.jpg	0	196	AOI_35	77	485
915	35301	950	480			33_069_ha_neu.jpg	0	196	AOI_35	77	485
916	35341	932	480			33_069_ha_neu.jpg	0	196	AOI_35	77	485
917	35382	909	358			33_069_ha_neu.jpg	0	196	AOI_35	78	635
918	35423	914	352			33_069_ha_neu.jpg	0	196	AOI_35	78	635
919	35464	914	373			33_069_ha_neu.jpg	0	196	AOI_35	78	635
920	35505	908	359			33_069_ha_neu.jpg	0	196	AOI_35	78	635
921	35550	911	366			33_069_ha_neu.jpg	0	196	AOI_35	78	635
922	35592	894	339			33_069_ha_neu.jpg	0	196	AOI_35	78	635
923	35637	883	334			33_069_ha_neu.jpg	0	196	AOI_35	78	635
924	35679	884	344			33_069_ha_neu.jpg	0	196	AOI_35	78	635
925	35722	882	335			33_069_ha_neu.jpg	0	196	AOI_35	78	635
926	35764	890	346			33_069_ha_neu.jpg	0	196	AOI_35	78	635
927	35808	888	345			33_069_ha_neu.jpg	0	196	AOI_35	78	635
928	35850	900	364			33_069_ha_neu.jpg	0	196	AOI_35	78	635
929	35893	893	366			33_069_ha_neu.jpg	0	196	AOI_35	78	635
930	35935	953	379			33_069_ha_neu.jpg	0	196	AOI_35	78	635
931	35976	971	387			33_069_ha_neu.jpg	0	196	AOI_35	78	635
932	36017	0	0			33_069_ha_neu.jpg	0	195	AOI_36
933	36058	0	0			33_069_ha_neu.jpg	0	195	AOI_36
	36079			ImageEnd	16
934	36103	0	0			No media	0	0	Content
	36112			ImageStart	8
935	36148	0	0			Fix.jpg	0	0	Content
936	36209	593	409			Fix.jpg	0	0	Content	79	327
937	36267	0	0			Fix.jpg	0	0	Content	79	327
938	36320	482	254			Fix.jpg	0	0	Content	79	327
939	36357	467	279			Fix.jpg	0	0	Content	79	327
940	36405	485	272			Fix.jpg	0	0	Content	79	327
941	36448	630	267			Fix.jpg	0	0	Content	79	327
942	36489	642	318			Fix.jpg	0	0	Content	79	327
943	36536	650	320			Fix.jpg	0	0	Content	80	465
944	36583	656	342			Fix.jpg	0	0	Content	80	465
	36599			ImageEnd	16
945	36631	653	280			No media	0	0	Content	80	465
946	36673	660	369			No media	0	0	Content	80	465
	36687			ImageStart	8
947	36708	661	369			138_163_fe_neu.jpg	0	92	AOI_22	80	465
948	36754	662	343			138_163_fe_neu.jpg	0	92	AOI_22	80	465
949	36800	659	296			138_163_fe_neu.jpg	0	92	AOI_22	80	465
950	36842	662	338			138_163_fe_neu.jpg	0	92	AOI_22	80	465
951	36880	705	355			138_163_fe_neu.jpg	0	92	AOI_22	80	465
952	36924	674	383			138_163_fe_neu.jpg	0	92	AOI_22	80	465
953	36958	674	383			138_163_fe_neu.jpg	0	92	AOI_22	80	465
954	37001	880	342			138_163_fe_neu.jpg	0	91	AOI_23	81	1035
955	37039	886	338			138_163_fe_neu.jpg	0	91	AOI_23	81	1035
956	37081	898	340			138_163_fe_neu.jpg	0	91	AOI_23	81	1035
957	37124	906	305			138_163_fe_neu.jpg	0	91	AOI_23	81	1035
958	37166	934	342			138_163_fe_neu.jpg	0	91	AOI_23	81	1035
959	37206	934	342			138_163_fe_neu.jpg	0	91	AOI_23	81	1035
960	37249	961	340			138_163_fe_neu.jpg	0	91	AOI_23	81	1035
961	37290	959	325			138_163_fe_neu.jpg	0	91	AOI_23	81	1035
962	37331	950	339			138_163_fe_neu.jpg	0	91	AOI_23	81	1035
963	37369	952	337			138_163_fe_neu.jpg	0	91	AOI_23	81	1035
964	37412	916	358			138_163_fe_neu.jpg	0	91	AOI_23	81	1035
965	37456	921	358			138_163_fe_neu.jpg	0	91	AOI_23	81	1035
966	37498	908	350			138_163_fe_neu.jpg	0	91	AOI_23	81	1035
967	37542	917	323			138_163_fe_neu.jpg	0	91	AOI_23	81	1035
968	37584	920	320			138_163_fe_neu.jpg	0	91	AOI_23	81	1035
969	37627	926	324			138_163_fe_neu.jpg	0	91	AOI_23	81	1035
970	37670	933	326			138_163_fe_neu.jpg	0	91	AOI_23	81	1035
971	37714	940	317			138_163_fe_neu.jpg	0	91	AOI_23	81	1035
972	37752	944	337			138_163_fe_neu.jpg	0	91	AOI_23	81	1035
973	37794	953	334			138_163_fe_neu.jpg	0	91	AOI_23	81	1035
974	37833	939	338			138_163_fe_neu.jpg	0	91	AOI_23	81	1035
975	37874	938	341			138_163_fe_neu.jpg	0	91	AOI_23	81	1035
976	37915	950	333			138_163_fe_neu.jpg	0	91	AOI_23	81	1035
977	37956	951	340			138_163_fe_neu.jpg	0	91	AOI_23	81	1035
978	37995	887	353			138_163_fe_neu.jpg	0	91	AOI_23	81	1035
979	38036	608	356			138_163_fe_neu.jpg	0	92	AOI_22	82	617
980	38073	547	350			138_163_fe_neu.jpg	0	92	AOI_22	82	617
981	38115	554	361			138_163_fe_neu.jpg	0	92	AOI_22	82	617
982	38153	544	357			138_163_fe_neu.jpg	0	92	AOI_22	82	617
983	38195	482	336			138_163_fe_neu.jpg	0	92	AOI_22	82	617
984	38238	485	327			138_163_fe_neu.jpg	0	92	AOI_22	82	617
985	38279	483	329			138_163_fe_neu.jpg	0	92	AOI_22	82	617
986	38319	440	285			138_163_fe_neu.jpg	0	92	AOI_22	82	617
987	38360	454	289			138_163_fe_neu.jpg	0	92	AOI_22	82	617
988	38397	451	337			138_163_fe_neu.jpg	0	92	AOI_22	82	617
989	38437	466	288			138_163_fe_neu.jpg	0	92	AOI_22	82	617
990	38481	447	328			138_163_fe_neu.jpg	0	92	AOI_22	82	617
991	38514	473	302			138_163_fe_neu.jpg	0	92	AOI_22	82	617
992	38568	492	351			138_163_fe_neu.jpg	0	92	AOI_22	82	617
993	38602	492	351			138_163_fe_neu.jpg	0	92	AOI_22	82	617
994	38653	497	365			138_163_fe_neu.jpg	0	92	AOI_22	83	453
995	38695	464	413			138_163_fe_neu.jpg	0	92	AOI_22	83	453
996	38738	461	439			138_163_fe_neu.jpg	0	92	AOI_22	83	453
997	38778	442	450			138_163_fe_neu.jpg	0	92	AOI_22	83	453
998	38819	458	438			138_163_fe_neu.jpg	0	92	AOI_22	83	453
999	38862	450	449			138_163_fe_neu.jpg	0	92	AOI_22	83	453
1000	38903	447	441			138_163_fe_neu.jpg	0	92	AOI_22	83	453
1001	38942	460	444			138_163_fe_neu.jpg	0	92	AOI_22	83	453
1002	38983	451	445			138_163_fe_neu.jpg	0	92	AOI_22	83	453
1003	39023	436	453			138_163_fe_neu.jpg	0	92	AOI_22	83	453
1004	39066	445	446			138_163_fe_neu.jpg	0	92	AOI_22	83	453
1005	39106	892	392			138_163_fe_neu.jpg	0	91	AOI_23	84	489
1006	39145	916	400			138_163_fe_neu.jpg	0	91	AOI_23	84	489
1007	39189	930	412			138_163_fe_neu.jpg	0	91	AOI_23	84	489
1008	39233	912	417			138_163_fe_neu.jpg	0	91	AOI_23	84	489
1009	39277	890	394			138_163_fe_neu.jpg	0	91	AOI_23	84	489
1010	39318	908	421			138_163_fe_neu.jpg	0	91	AOI_23	84	489
1011	39354	906	401			138_163_fe_neu.jpg	0	91	AOI_23	84	489
1012	39397	896	423			138_163_fe_neu.jpg	0	91	AOI_23	84	489
1013	39428	896	423			138_163_fe_neu.jpg	0	91	AOI_23	84	489
1014	39472	888	424			138_163_fe_neu.jpg	0	91	AOI_23	84	489
1015	39512	894	430			138_163_fe_neu.jpg	0	91	AOI_23	84	489
1016	39554	899	420			138_163_fe_neu.jpg	0	91	AOI_23	84	489
1017	39595	892	328			138_163_fe_neu.jpg	0	91	AOI_23	85	1164
1018	39637	872	349			138_163_fe_neu.jpg	0	91	AOI_23	85	1164
1019	39681	880	367			138_163_fe_neu.jpg	0	91	AOI_23	85	1164
	39684			ImageEnd	16
	39700			ImageStart	8
1020	39725	890	360			Fix.jpg	0	0	Content	85	1164
1021	39766	899	353			Fix.jpg	0	0	Content	85	1164
1022	39805	894	342			Fix.jpg	0	0	Content	85	1164
1023	39850	892	361			Fix.jpg	0	0	Content	85	1164
1024	39889	893	354			Fix.jpg	0	0	Content	85	1164
1025	39929	894	368			Fix.jpg	0	0	Content	85	1164
1026	39968	873	354			Fix.jpg	0	0	Content	85	1164
1027	40010	870	361			Fix.jpg	0	0	Content	85	1164
1028	40049	881	363			Fix.jpg	0	0	Content	85	1164
1029	40090	872	366			Fix.jpg	0	0	Content	85	1164
1030	40134	888	355			Fix.jpg	0	0	Content	85	1164
1031	40178	878	367			Fix.jpg	0	0	Content	85	1164
	40212			ImageEnd	16
1032	40217	883	361			No media	0	0	Content	85	1164
1033	40257	884	362			No media	0	0	Content	85	1164
1034	40297	884	362			No media	0	0	Content	85	1164
	40305			ImageStart	8
1035	40337	884	368			74_115_an_ha.jpg	0	286	AOI_52	85	1164
1036	40378	884	354			74_115_an_ha.jpg	0	286	AOI_52	85	1164
1037	40421	912	344			74_115_an_ha.jpg	0	286	AOI_52	85	1164
1038	40464	891	355			74_115_an_ha.jpg	0	286	AOI_52	85	1164
1039	40500	891	355			74_115_an_ha.jpg	0	286	AOI_52	85	1164
1040	40545	877	374			74_115_an_ha.jpg	0	286	AOI_52	85	1164
1041	40588	896	341			74_115_an_ha.jpg	0	286	AOI_52	85	1164
1042	40633	914	364			74_115_an_ha.jpg	0	286	AOI_52	85	1164
1043	40673	914	364			74_115_an_ha.jpg	0	286	AOI_52	85	1164
1044	40716	910	375			74_115_an_ha.jpg	0	286	AOI_52	85	1164
1045	40759	918	372			74_115_an_ha.jpg	0	286	AOI_52	86	440
1046	40797	898	452			74_115_an_ha.jpg	0	286	AOI_52	86	440
1047	40829	898	452			74_115_an_ha.jpg	0	286	AOI_52	86	440
1048	40871	889	445			74_115_an_ha.jpg	0	286	AOI_52	86	440
1049	40908	899	444			74_115_an_ha.jpg	0	286	AOI_52	86	440
1050	40951	905	447			74_115_an_ha.jpg	0	286	AOI_52	86	440
1051	40993	932	422			74_115_an_ha.jpg	0	286	AOI_52	86	440
1052	41038	900	433			74_115_an_ha.jpg	0	286	AOI_52	86	440
1053	41081	916	408			74_115_an_ha.jpg	0	286	AOI_52	86	440
1054	41120	909	427			74_115_an_ha.jpg	0	286	AOI_52	86	440
1055	41156	933	425			74_115_an_ha.jpg	0	286	AOI_52	86	440
1056	41199	874	309			74_115_an_ha.jpg	0	286	AOI_52	87	399
1057	41235	874	309			74_115_an_ha.jpg	0	286	AOI_52	87	399
1058	41273	872	324			74_115_an_ha.jpg	0	286	AOI_52	87	399
1059	41310	884	326			74_115_an_ha.jpg	0	286	AOI_52	87	399
1060	41352	875	302			74_115_an_ha.jpg	0	286	AOI_52	87	399
1061	41394	890	269			74_115_an_ha.jpg	0	286	AOI_52	87	399
1062	41437	894	312			74_115_an_ha.jpg	0	286	AOI_52	87	399
1063	41477	924	302			74_115_an_ha.jpg	0	286	AOI_52	87	399
1064	41520	921	308			74_115_an_ha.jpg	0	286	AOI_52	87	399
1065	41557	921	308			74_115_an_ha.jpg	0	286	AOI_52	87	399
1066	41598	508	361			74_115_an_ha.jpg	0	285	AOI_49	88	411
1067	41637	509	360			74_115_an_ha.jpg	0	285	AOI_49	88	411
1068	41684	504	367			74_115_an_ha.jpg	0	285	AOI_49	88	411
1069	41726	508	355			74_115_an_ha.jpg	0	285	AOI_49	88	411
1070	41766	523	365			74_115_an_ha.jpg	0	285	AOI_49	88	411
1071	41807	466	418			74_115_an_ha.jpg	0	285	AOI_49	88	411
1072	41849	466	420			74_115_an_ha.jpg	0	285	AOI_49	88	411
1073	41889	471	404			74_115_an_ha.jpg	0	285	AOI_49	88	411
1074	41930	474	419			74_115_an_ha.jpg	0	285	AOI_49	88	411
1075	41970	464	416			74_115_an_ha.jpg	0	285	AOI_49	88	411
1076	42009	474	417			74_115_an_ha.jpg	0	285	AOI_49	89	402
1077	42049	463	358			74_115_an_ha.jpg	0	285	AOI_49	89	402
1078	42089	473	357			74_115_an_ha.jpg	0	285	AOI_49	89	402
1079	42129	461	366			74_115_an_ha.jpg	0	285	AOI_49	89	402
1080	42170	470	357			74_115_an_ha.jpg	0	285	AOI_49	89	402
1081	42209	472	347			74_115_an_ha.jpg	0	285	AOI_49	89	402
1082	42250	466	363			74_115_an_ha.jpg	0	285	AOI_49	89	402
1083	42290	514	361			74_115_an_ha.jpg	0	285	AOI_49	89	402
1084	42331	505	379			74_115_an_ha.jpg	0	285	AOI_49	89	402
1085	42371	524	372			74_115_an_ha.jpg	0	285	AOI_49	89	402
1086	42411	502	371			74_115_an_ha.jpg	0	285	AOI_49	90	645
1087	42451	467	441			74_115_an_ha.jpg	0	285	AOI_49	90	645
1088	42494	476	445			74_115_an_ha.jpg	0	285	AOI_49	90	645
1089	42532	472	439			74_115_an_ha.jpg	0	285	AOI_49	90	645
1090	42572	473	445			74_115_an_ha.jpg	0	285	AOI_49	90	645
1091	42611	469	444			74_115_an_ha.jpg	0	285	AOI_49	90	645
1092	42652	466	448			74_115_an_ha.jpg	0	285	AOI_49	90	645
1093	42691	476	421			74_115_an_ha.jpg	0	285	AOI_49	90	645
1094	42733	467	427			74_115_an_ha.jpg	0	285	AOI_49	90	645
1095	42772	476	425			74_115_an_ha.jpg	0	285	AOI_49	90	645
1096	42812	475	427			74_115_an_ha.jpg	0	285	AOI_49	90	645
1097	42855	490	416			74_115_an_ha.jpg	0	285	AOI_49	90	645
1098	42897	484	389			74_115_an_ha.jpg	0	285	AOI_49	90	645
1099	42936	485	400			74_115_an_ha.jpg	0	285	AOI_49	90	645
1100	42978	493	402			74_115_an_ha.jpg	0	285	AOI_49	90	645
1101	43017	484	404			74_115_an_ha.jpg	0	285	AOI_49	90	645
1102	43056	502	395			74_115_an_ha.jpg	0	286	AOI_52	91	404
1103	43096	932	399			74_115_an_ha.jpg	0	286	AOI_52	91	404
1104	43137	943	408			74_115_an_ha.jpg	0	286	AOI_52	91	404
1105	43177	942	421			74_115_an_ha.jpg	0	286	AOI_52	91	404
1106	43217	938	427			74_115_an_ha.jpg	0	286	AOI_52	91	404
1107	43257	944	421			74_115_an_ha.jpg	0	286	AOI_52	91	404
1108	43299	935	414			74_115_an_ha.jpg	0	286	AOI_52	91	404
	43318			ImageEnd	16
1109	43339	938	422			No media	0	0	Content	91	404
	43353			ImageStart	8
1110	43379	939	432			Fix.jpg	0	0	Content	91	404
1111	43420	944	406			Fix.jpg	0	0	Content	91	404
1112	43460	944	405			Fix.jpg	0	0	Content	92	731
1113	43501	923	317			Fix.jpg	0	0	Content	92	731
1114	43542	919	332			Fix.jpg	0	0	Content	92	731
1115	43582	914	340			Fix.jpg	0	0	Content	92	731
1116	43623	919	340			Fix.jpg	0	0	Content	92	731
1117	43662	922	331			Fix.jpg	0	0	Content	92	731
1118	43704	914	337			Fix.jpg	0	0	Content	92	731
1119	43744	932	332			Fix.jpg	0	0	Content	92	731
1120	43785	934	344			Fix.jpg	0	0	Content	92	731
1121	43825	918	341			Fix.jpg	0	0	Content	92	731
	43850			ImageEnd	16
1122	43866	926	357			No media	0	0	Content	92	731
	43875			ImageStart	8
1123	43906	915	341			93_140_ha_neu.jpg	0	328	AOI_55	92	731
1124	43947	919	342			93_140_ha_neu.jpg	0	328	AOI_55	92	731
1125	43988	932	352			93_140_ha_neu.jpg	0	328	AOI_55	92	731
1126	44029	920	343			93_140_ha_neu.jpg	0	328	AOI_55	92	731
1127	44069	912	344			93_140_ha_neu.jpg	0	328	AOI_55	92	731
1128	44111	924	340			93_140_ha_neu.jpg	0	328	AOI_55	92	731
1129	44151	917	348			93_140_ha_neu.jpg	0	328	AOI_55	92	731
1130	44192	956	366			93_140_ha_neu.jpg	0	328	AOI_55	93	409
1131	44233	963	368			93_140_ha_neu.jpg	0	328	AOI_55	93	409
1132	44274	966	363			93_140_ha_neu.jpg	0	328	AOI_55	93	409
1133	44314	959	367			93_140_ha_neu.jpg	0	328	AOI_55	93	409
1134	44356	960	372			93_140_ha_neu.jpg	0	328	AOI_55	93	409
1135	44396	940	411			93_140_ha_neu.jpg	0	328	AOI_55	93	409
1136	44438	939	411			93_140_ha_neu.jpg	0	328	AOI_55	93	409
1137	44478	945	410			93_140_ha_neu.jpg	0	328	AOI_55	93	409
1138	44519	951	405			93_140_ha_neu.jpg	0	328	AOI_55	93	409
1139	44559	947	391			93_140_ha_neu.jpg	0	328	AOI_55	93	409
1140	44601	921	337			93_140_ha_neu.jpg	0	328	AOI_55	94	329
1141	44641	914	346			93_140_ha_neu.jpg	0	328	AOI_55	94	329
1142	44681	919	350			93_140_ha_neu.jpg	0	328	AOI_55	94	329
1143	44722	928	333			93_140_ha_neu.jpg	0	328	AOI_55	94	329
1144	44763	919	355			93_140_ha_neu.jpg	0	328	AOI_55	94	329
1145	44803	928	345			93_140_ha_neu.jpg	0	328	AOI_55	94	329
1146	44845	953	375			93_140_ha_neu.jpg	0	328	AOI_55	94	329
1147	44886	958	363			93_140_ha_neu.jpg	0	328	AOI_55	94	329
1148	44929	840	366			93_140_ha_neu.jpg	0	327	AOI_56	95	284
1149	44970	517	393			93_140_ha_neu.jpg	0	327	AOI_56	95	284
1150	45011	522	406			93_140_ha_neu.jpg	0	327	AOI_56	95	284
1151	45051	520	416			93_140_ha_neu.jpg	0	327	AOI_56	95	284
1152	45092	517	420			93_140_ha_neu.jpg	0	327	AOI_56	95	284
1153	45132	519	414			93_140_ha_neu.jpg	0	327	AOI_56	95	284
1154	45173	524	401			93_140_ha_neu.jpg	0	327	AOI_56	95	284
1155	45214	477	390			93_140_ha_neu.jpg	0	327	AOI_56	96	244
1156	45255	481	389			93_140_ha_neu.jpg	0	327	AOI_56	96	244
1157	45296	482	396			93_140_ha_neu.jpg	0	327	AOI_56	96	244
1158	45337	489	396			93_140_ha_neu.jpg	0	327	AOI_56	96	244
1159	45377	486	402			93_140_ha_neu.jpg	0	327	AOI_56	96	244
1160	45418	481	391			93_140_ha_neu.jpg	0	327	AOI_56	96	244
1161	45458	515	423			93_140_ha_neu.jpg	0	327	AOI_56	97	360
1162	45497	516	431			93_140_ha_neu.jpg	0	327	AOI_56	97	360
1163	45537	518	427			93_140_ha_neu.jpg	0	327	AOI_56	97	360
1164	45578	510	434			93_140_ha_neu.jpg	0	327	AOI_56	97	360
1165	45617	507	473			93_140_ha_neu.jpg	0	327	AOI_56	97	360
1166	45657	512	470			93_140_ha_neu.jpg	0	327	AOI_56	97	360
1167	45698	503	457			93_140_ha_neu.jpg	0	327	AOI_56	97	360
1168	45737	502	467			93_140_ha_neu.jpg	0	327	AOI_56	97	360
1169	45776	500	464			93_140_ha_neu.jpg	0	327	AOI_56	97	360
1170	45817	945	392			93_140_ha_neu.jpg	0	328	AOI_55	98	279
1171	45856	947	392			93_140_ha_neu.jpg	0	328	AOI_55	98	279
1172	45896	937	383			93_140_ha_neu.jpg	0	328	AOI_55	98	279
1173	45937	931	397			93_140_ha_neu.jpg	0	328	AOI_55	98	279
1174	45977	939	388			93_140_ha_neu.jpg	0	328	AOI_55	98	279
1175	46016	943	400			93_140_ha_neu.jpg	0	328	AOI_55	98	279
1176	46057	947	398			93_140_ha_neu.jpg	0	328	AOI_55	98	279
1177	46097	916	320			93_140_ha_neu.jpg	0	328	AOI_55	99	325
1178	46137	918	307			93_140_ha_neu.jpg	0	328	AOI_55	99	325
1179	46177	912	305			93_140_ha_neu.jpg	0	328	AOI_55	99	325
1180	46218	911	315			93_140_ha_neu.jpg	0	328	AOI_55	99	325
1181	46258	919	317			93_140_ha_neu.jpg	0	328	AOI_55	99	325
1182	46300	910	319			93_140_ha_neu.jpg	0	328	AOI_55	99	325
1183	46340	912	318			93_140_ha_neu.jpg	0	328	AOI_55	99	325
1184	46382	907	306			93_140_ha_neu.jpg	0	328	AOI_55	99	325
1185	46422	911	308			93_140_ha_neu.jpg	0	328	AOI_55	100	539
1186	46464	975	277			93_140_ha_neu.jpg	0	328	AOI_55	100	539
1187	46505	977	283			93_140_ha_neu.jpg	0	328	AOI_55	100	539
1188	46546	955	290			93_140_ha_neu.jpg	0	328	AOI_55	100	539
1189	46587	962	282			93_140_ha_neu.jpg	0	328	AOI_55	100	539
1190	46629	973	280			93_140_ha_neu.jpg	0	328	AOI_55	100	539
1191	46670	965	286			93_140_ha_neu.jpg	0	328	AOI_55	100	539
1192	46712	968	271			93_140_ha_neu.jpg	0	328	AOI_55	100	539
1193	46753	958	270			93_140_ha_neu.jpg	0	328	AOI_55	100	539
1194	46795	956	278			93_140_ha_neu.jpg	0	328	AOI_55	100	539
1195	46835	948	371			93_140_ha_neu.jpg	0	328	AOI_55	100	539
	46877			ImageEnd	16
1196	46877	952	372			No media	0	0	Content	100	539
	46896			ImageStart	8
1197	46919	948	366			Fix.jpg	0	0	Content	100	539
1198	46961	955	354			Fix.jpg	0	0	Content	101	516
1199	47007	976	425			Fix.jpg	0	0	Content	101	516
1200	47054	969	488			Fix.jpg	0	0	Content	101	516
1201	47096	977	477			Fix.jpg	0	0	Content	101	516
1202	47139	971	470			Fix.jpg	0	0	Content	101	516
1203	47181	976	475			Fix.jpg	0	0	Content	101	516
1204	47224	978	479			Fix.jpg	0	0	Content	101	516
1205	47265	984	454			Fix.jpg	0	0	Content	101	516
1206	47310	968	481			Fix.jpg	0	0	Content	101	516
1207	47350	979	482			Fix.jpg	0	0	Content	101	516
1208	47395	972	488			Fix.jpg	0	0	Content	101	516
	47404			ImageEnd	16
1209	47433	973	480			No media	0	0	Content	101	516
	47467			ImageStart	8
1210	47476	949	473			76_115_fe_an.jpg	0	290	AOI_49	102	249
1211	47517	803	353			76_115_fe_an.jpg	0	290	AOI_49	102	249
1212	47558	786	369			76_115_fe_an.jpg	0	290	AOI_49	102	249
1213	47599	795	367			76_115_fe_an.jpg	0	290	AOI_49	102	249
1214	47641	779	361			76_115_fe_an.jpg	0	290	AOI_49	102	249
1215	47682	782	368			76_115_fe_an.jpg	0	290	AOI_49	102	249
1216	47726	841	311			76_115_fe_an.jpg	0	290	AOI_49	103	254
1217	47768	891	326			76_115_fe_an.jpg	0	290	AOI_49	103	254
1218	47811	875	320			76_115_fe_an.jpg	0	290	AOI_49	103	254
1219	47851	893	323			76_115_fe_an.jpg	0	290	AOI_49	103	254
1220	47895	885	336			76_115_fe_an.jpg	0	290	AOI_49	103	254
1221	47937	881	336			76_115_fe_an.jpg	0	290	AOI_49	103	254
1222	47980	530	331			76_115_fe_an.jpg	0	289	AOI_50	104	507
1223	48052	545	327			76_115_fe_an.jpg	0	289	AOI_50	104	507
1224	48105	538	316			76_115_fe_an.jpg	0	289	AOI_50	104	507
1225	48139	533	318			76_115_fe_an.jpg	0	289	AOI_50	104	507
1226	48188	501	369			76_115_fe_an.jpg	0	289	AOI_50	104	507
1227	48319	512	423			76_115_fe_an.jpg	0	289	AOI_50	104	507
1228	48368	492	439			76_115_fe_an.jpg	0	289	AOI_50	104	507
1229	48487	641	406			76_115_fe_an.jpg	0	290	AOI_49	105	509
1230	48536	924	385			76_115_fe_an.jpg	0	290	AOI_49	105	509
1231	48703	0	0			76_115_fe_an.jpg	0	290	AOI_49	105	509
1232	48763	930	365			76_115_fe_an.jpg	0	290	AOI_49	105	509
1233	48868	926	348			76_115_fe_an.jpg	0	290	AOI_49	105	509
1234	48924	925	360			76_115_fe_an.jpg	0	290	AOI_49	105	509
1235	48962	925	360			76_115_fe_an.jpg	0	290	AOI_49	105	509
1236	48996	957	419			76_115_fe_an.jpg	0	290	AOI_49	106	390
1237	49035	962	410			76_115_fe_an.jpg	0	290	AOI_49	106	390
1238	49075	956	423			76_115_fe_an.jpg	0	290	AOI_49	106	390
1239	49115	946	431			76_115_fe_an.jpg	0	290	AOI_49	106	390
1240	49154	940	452			76_115_fe_an.jpg	0	290	AOI_49	106	390
1241	49193	936	449			76_115_fe_an.jpg	0	290	AOI_49	106	390
1242	49231	937	448			76_115_fe_an.jpg	0	290	AOI_49	106	390
1243	49270	936	459			76_115_fe_an.jpg	0	290	AOI_49	106	390
1244	49308	942	458			76_115_fe_an.jpg	0	290	AOI_49	106	390
1245	49347	939	473			76_115_fe_an.jpg	0	290	AOI_49	106	390
1246	49386	0	0			76_115_fe_an.jpg	0	289	AOI_50
1247	49426	0	0			76_115_fe_an.jpg	0	289	AOI_50
1248	49468	0	0			76_115_fe_an.jpg	0	289	AOI_50
1249	49514	0	0			76_115_fe_an.jpg	0	289	AOI_50
1250	49565	948	463			76_115_fe_an.jpg	0	290	AOI_49	107	226
1251	49606	945	465			76_115_fe_an.jpg	0	290	AOI_49	107	226
1252	49647	955	362			76_115_fe_an.jpg	0	290	AOI_49	107	226
1253	49695	932	360			76_115_fe_an.jpg	0	290	AOI_49	107	226
1254	49746	906	429			76_115_fe_an.jpg	0	290	AOI_49	107	226
1255	49792	884	572			76_115_fe_an.jpg	0	290	AOI_49	108	436
1256	49831	889	583			76_115_fe_an.jpg	0	290	AOI_49	108	436
1257	49873	888	579			76_115_fe_an.jpg	0	290	AOI_49	108	436
1258	49915	885	569			76_115_fe_an.jpg	0	290	AOI_49	108	436
1259	49950	904	572			76_115_fe_an.jpg	0	290	AOI_49	108	436
1260	49991	806	584			76_115_fe_an.jpg	0	290	AOI_49	108	436
1261	50024	806	584			76_115_fe_an.jpg	0	290	AOI_49	108	436
1262	50066	767	582			76_115_fe_an.jpg	0	290	AOI_49	108	436
1263	50103	753	597			76_115_fe_an.jpg	0	290	AOI_49	108	436
1264	50146	748	573			76_115_fe_an.jpg	0	290	AOI_49	108	436
1265	50187	765	557			76_115_fe_an.jpg	0	290	AOI_49	108	436
1266	50227	744	583			76_115_fe_an.jpg	0	289	AOI_50	109	363
1267	50269	647	579			76_115_fe_an.jpg	0	289	AOI_50	109	363
1268	50311	640	593			76_115_fe_an.jpg	0	289	AOI_50	109	363
1269	50351	616	582			76_115_fe_an.jpg	0	289	AOI_50	109	363
1270	50391	630	606			76_115_fe_an.jpg	0	289	AOI_50	109	363
1271	50430	634	581			76_115_fe_an.jpg	0	289	AOI_50	109	363
	50463			ImageEnd	16
1272	50471	635	580			No media	0	0	Content	109	363
	50504			ImageStart	8
1273	50510	623	595			Fix.jpg	0	0	Content	109	363
1274	50550	637	597			Fix.jpg	0	0	Content	109	363
1275	50590	645	604			Fix.jpg	0	0	Content	110	246
1276	50630	684	586			Fix.jpg	0	0	Content	110	246
1277	50670	678	584			Fix.jpg	0	0	Content	110	246
1278	50711	682	590			Fix.jpg	0	0	Content	110	246
1279	50753	694	568			Fix.jpg	0	0	Content	110	246
1280	50794	686	578			Fix.jpg	0	0	Content	110	246
1281	50837	675	544			Fix.jpg	0	0	Content	111	491
1282	50880	690	349			Fix.jpg	0	0	Content	111	491
1283	50923	676	340			Fix.jpg	0	0	Content	111	491
1284	50968	689	345			Fix.jpg	0	0	Content	111	491
	50992			ImageEnd	16
1285	51014	655	297			No media	0	0	Content	111	491
	51023			ImageStart	8
1286	51051	671	324			58_098_neu_an.jpg	0	250	AOI_41	111	491
1287	51090	709	329			58_098_neu_an.jpg	0	250	AOI_41	111	491
1288	51137	691	369			58_098_neu_an.jpg	0	250	AOI_41	111	491
1289	51174	704	351			58_098_neu_an.jpg	0	250	AOI_41	111	491
1290	51215	677	389			58_098_neu_an.jpg	0	250	AOI_41	111	491
1291	51248	677	389			58_098_neu_an.jpg	0	250	AOI_41	111	491
1292	51289	688	378			58_098_neu_an.jpg	0	250	AOI_41	111	491
1293	51328	842	376			58_098_neu_an.jpg	0	250	AOI_41	112	801
1294	51367	898	386			58_098_neu_an.jpg	0	250	AOI_41	112	801
1295	51411	889	398			58_098_neu_an.jpg	0	250	AOI_41	112	801
1296	51452	889	408			58_098_neu_an.jpg	0	250	AOI_41	112	801
1297	51494	881	416			58_098_neu_an.jpg	0	250	AOI_41	112	801
1298	51537	887	400			58_098_neu_an.jpg	0	250	AOI_41	112	801
1299	51582	932	395			58_098_neu_an.jpg	0	250	AOI_41	112	801
1300	51624	922	402			58_098_neu_an.jpg	0	250	AOI_41	112	801
1301	51668	920	404			58_098_neu_an.jpg	0	250	AOI_41	112	801
1302	51705	927	401			58_098_neu_an.jpg	0	250	AOI_41	112	801
1303	51748	882	506			58_098_neu_an.jpg	0	250	AOI_41	112	801
1304	51791	897	490			58_098_neu_an.jpg	0	250	AOI_41	112	801
1305	51833	896	479			58_098_neu_an.jpg	0	250	AOI_41	112	801
1306	51874	894	484			58_098_neu_an.jpg	0	250	AOI_41	112	801
1307	51917	909	414			58_098_neu_an.jpg	0	250	AOI_41	112	801
1308	51959	913	425			58_098_neu_an.jpg	0	250	AOI_41	112	801
1309	52003	925	415			58_098_neu_an.jpg	0	250	AOI_41	112	801
1310	52047	924	420			58_098_neu_an.jpg	0	250	AOI_41	112	801
1311	52084	924	420			58_098_neu_an.jpg	0	250	AOI_41	112	801
1312	52128	508	289			58_098_neu_an.jpg	0	249	AOI_43	113	420
1313	52171	479	357			58_098_neu_an.jpg	0	249	AOI_43	113	420
1314	52209	486	356			58_098_neu_an.jpg	0	249	AOI_43	113	420
1315	52249	488	353			58_098_neu_an.jpg	0	249	AOI_43	113	420
1316	52292	490	369			58_098_neu_an.jpg	0	249	AOI_43	113	420
1317	52334	420	293			58_098_neu_an.jpg	0	249	AOI_43	113	420
1318	52376	430	319			58_098_neu_an.jpg	0	249	AOI_43	113	420
1319	52417	476	369			58_098_neu_an.jpg	0	249	AOI_43	113	420
1320	52462	453	370			58_098_neu_an.jpg	0	249	AOI_43	113	420
1321	52508	448	362			58_098_neu_an.jpg	0	249	AOI_43	113	420
1322	52549	448	368			58_098_neu_an.jpg	0	249	AOI_43	114	475
1323	52587	479	388			58_098_neu_an.jpg	0	249	AOI_43	114	475
1324	52627	454	420			58_098_neu_an.jpg	0	249	AOI_43	114	475
1325	52667	509	370			58_098_neu_an.jpg	0	249	AOI_43	114	475
1326	52708	466	419			58_098_neu_an.jpg	0	249	AOI_43	114	475
1327	52741	466	419			58_098_neu_an.jpg	0	249	AOI_43	114	475
1328	52790	461	435			58_098_neu_an.jpg	0	249	AOI_43	114	475
1329	52829	446	456			58_098_neu_an.jpg	0	249	AOI_43	114	475
1330	52866	453	435			58_098_neu_an.jpg	0	249	AOI_43	114	475
1331	52906	461	440			58_098_neu_an.jpg	0	249	AOI_43	114	475
1332	52944	463	440			58_098_neu_an.jpg	0	249	AOI_43	114	475
1333	52984	453	427			58_098_neu_an.jpg	0	249	AOI_43	114	475
1334	53023	459	296			58_098_neu_an.jpg	0	249	AOI_43	115	663
1335	53062	451	277			58_098_neu_an.jpg	0	249	AOI_43	115	663
1336	53101	433	264			58_098_neu_an.jpg	0	249	AOI_43	115	663
1337	53146	437	283			58_098_neu_an.jpg	0	249	AOI_43	115	663
1338	53190	443	289			58_098_neu_an.jpg	0	249	AOI_43	115	663
1339	53231	515	253			58_098_neu_an.jpg	0	249	AOI_43	115	663
1340	53271	508	277			58_098_neu_an.jpg	0	249	AOI_43	115	663
1341	53313	519	268			58_098_neu_an.jpg	0	249	AOI_43	115	663
1342	53355	519	274			58_098_neu_an.jpg	0	249	AOI_43	115	663
1343	53397	526	265			58_098_neu_an.jpg	0	249	AOI_43	115	663
1344	53438	510	226			58_098_neu_an.jpg	0	249	AOI_43	115	663
1345	53480	524	235			58_098_neu_an.jpg	0	249	AOI_43	115	663
1346	53521	538	261			58_098_neu_an.jpg	0	249	AOI_43	115	663
1347	53562	526	266			58_098_neu_an.jpg	0	249	AOI_43	115	663
1348	53602	525	244			58_098_neu_an.jpg	0	249	AOI_43	115	663
1349	53644	506	258			58_098_neu_an.jpg	0	249	AOI_43	115	663
1350	53686	553	246			58_098_neu_an.jpg	0	250	AOI_41	116	248
1351	53727	936	422			58_098_neu_an.jpg	0	250	AOI_41	116	248
1352	53766	926	418			58_098_neu_an.jpg	0	250	AOI_41	116	248
1353	53811	934	428			58_098_neu_an.jpg	0	250	AOI_41	116	248
1354	53852	928	428			58_098_neu_an.jpg	0	250	AOI_41	116	248
1355	53893	903	381			58_098_neu_an.jpg	0	250	AOI_41	116	248
1356	53934	893	381			58_098_neu_an.jpg	0	250	AOI_41	117	1162
1357	53978	899	370			58_098_neu_an.jpg	0	250	AOI_41	117	1162
1358	54021	904	373			58_098_neu_an.jpg	0	250	AOI_41	117	1162
	54037			ImageEnd	16
1359	54066	923	378			No media	0	0	Content	117	1162
	54082			ImageStart	8
1360	54108	897	375			Fix.jpg	0	0	Content	117	1162
1361	54151	946	327			Fix.jpg	0	0	Content	117	1162
1362	54193	942	355			Fix.jpg	0	0	Content	117	1162
1363	54233	942	355			Fix.jpg	0	0	Content	117	1162
1364	54275	948	359			Fix.jpg	0	0	Content	117	1162
1365	54317	944	338			Fix.jpg	0	0	Content	117	1162
1366	54351	954	368			Fix.jpg	0	0	Content	117	1162
1367	54392	954	368			Fix.jpg	0	0	Content	117	1162
1368	54433	947	363			Fix.jpg	0	0	Content	117	1162
1369	54472	961	358			Fix.jpg	0	0	Content	117	1162
1370	54513	950	359			Fix.jpg	0	0	Content	117	1162
1371	54555	947	360			Fix.jpg	0	0	Content	117	1162
	54580			ImageEnd	16
	54592			ImageStart	8
1372	54595	952	358			99_144_an_neu.jpg	0	340	AOI_7	117	1162
1373	54638	960	356			99_144_an_neu.jpg	0	340	AOI_7	117	1162
1374	54680	950	361			99_144_an_neu.jpg	0	340	AOI_7	117	1162
1375	54722	946	361			99_144_an_neu.jpg	0	340	AOI_7	117	1162
1376	54762	955	368			99_144_an_neu.jpg	0	340	AOI_7	117	1162
1377	54805	957	353			99_144_an_neu.jpg	0	340	AOI_7	117	1162
1378	54847	956	353			99_144_an_neu.jpg	0	340	AOI_7	117	1162
1379	54889	955	363			99_144_an_neu.jpg	0	340	AOI_7	117	1162
1380	54933	941	364			99_144_an_neu.jpg	0	340	AOI_7	117	1162
1381	54975	935	378			99_144_an_neu.jpg	0	340	AOI_7	117	1162
1382	55014	932	381			99_144_an_neu.jpg	0	340	AOI_7	117	1162
1383	55055	937	367			99_144_an_neu.jpg	0	340	AOI_7	117	1162
1384	55095	881	380			99_144_an_neu.jpg	0	339	AOI_5	118	443
1385	55135	522	435			99_144_an_neu.jpg	0	339	AOI_5	118	443
1386	55175	514	433			99_144_an_neu.jpg	0	339	AOI_5	118	443
1387	55215	519	440			99_144_an_neu.jpg	0	339	AOI_5	118	443
1388	55257	510	427			99_144_an_neu.jpg	0	339	AOI_5	118	443
1389	55299	512	448			99_144_an_neu.jpg	0	339	AOI_5	118	443
1390	55337	465	517			99_144_an_neu.jpg	0	339	AOI_5	118	443
1391	55379	474	516			99_144_an_neu.jpg	0	339	AOI_5	118	443
1392	55419	476	518			99_144_an_neu.jpg	0	339	AOI_5	118	443
1393	55459	472	526			99_144_an_neu.jpg	0	339	AOI_5	118	443
1394	55498	470	522			99_144_an_neu.jpg	0	339	AOI_5	118	443
1395	55538	459	473			99_144_an_neu.jpg	0	339	AOI_5	119	242
1396	55578	462	383			99_144_an_neu.jpg	0	339	AOI_5	119	242
1397	55619	463	386			99_144_an_neu.jpg	0	339	AOI_5	119	242
1398	55659	467	389			99_144_an_neu.jpg	0	339	AOI_5	119	242
1399	55699	465	399			99_144_an_neu.jpg	0	339	AOI_5	119	242
1400	55739	468	399			99_144_an_neu.jpg	0	339	AOI_5	119	242
1401	55780	608	374			99_144_an_neu.jpg	0	340	AOI_7	120	322
1402	55820	930	369			99_144_an_neu.jpg	0	340	AOI_7	120	322
1403	55861	930	366			99_144_an_neu.jpg	0	340	AOI_7	120	322
1404	55900	931	373			99_144_an_neu.jpg	0	340	AOI_7	120	322
1405	55941	938	369			99_144_an_neu.jpg	0	340	AOI_7	120	322
1406	55981	935	364			99_144_an_neu.jpg	0	340	AOI_7	120	322
1407	56022	933	371			99_144_an_neu.jpg	0	340	AOI_7	120	322
1408	56062	931	366			99_144_an_neu.jpg	0	340	AOI_7	120	322
1409	56102	940	476			99_144_an_neu.jpg	0	340	AOI_7	121	365
1410	56142	940	480			99_144_an_neu.jpg	0	340	AOI_7	121	365
1411	56183	949	482			99_144_an_neu.jpg	0	340	AOI_7	121	365
1412	56223	946	482			99_144_an_neu.jpg	0	340	AOI_7	121	365
1413	56264	936	482			99_144_an_neu.jpg	0	340	AOI_7	121	365
1414	56305	941	477			99_144_an_neu.jpg	0	340	AOI_7	121	365
1415	56346	938	483			99_144_an_neu.jpg	0	340	AOI_7	121	365
1416	56386	938	486			99_144_an_neu.jpg	0	340	AOI_7	121	365
1417	56427	934	484			99_144_an_neu.jpg	0	340	AOI_7	121	365
1418	56467	918	383			99_144_an_neu.jpg	0	340	AOI_7	122	324
1419	56508	852	163			99_144_an_neu.jpg	0	340	AOI_7	122	324
1420	56548	856	173			99_144_an_neu.jpg	0	340	AOI_7	122	324
1421	56588	864	166			99_144_an_neu.jpg	0	340	AOI_7	122	324
1422	56629	859	162			99_144_an_neu.jpg	0	340	AOI_7	122	324
1423	56670	850	174			99_144_an_neu.jpg	0	340	AOI_7	122	324
1424	56712	858	170			99_144_an_neu.jpg	0	340	AOI_7	122	324
1425	56751	862	173			99_144_an_neu.jpg	0	340	AOI_7	122	324
1426	56792	727	141			99_144_an_neu.jpg	0	340	AOI_7	123	509
1427	56834	727	136			99_144_an_neu.jpg	0	340	AOI_7	123	509
1428	56875	726	133			99_144_an_neu.jpg	0	340	AOI_7	123	509
1429	56917	727	138			99_144_an_neu.jpg	0	340	AOI_7	123	509
1430	56958	722	135			99_144_an_neu.jpg	0	340	AOI_7	123	509
1431	56999	718	150			99_144_an_neu.jpg	0	340	AOI_7	123	509
1432	57039	722	147			99_144_an_neu.jpg	0	340	AOI_7	123	509
1433	57080	717	144			99_144_an_neu.jpg	0	340	AOI_7	123	509
1434	57122	718	136			99_144_an_neu.jpg	0	340	AOI_7	123	509
1435	57169	725	152			99_144_an_neu.jpg	0	340	AOI_7	123	509
1436	57211	727	147			99_144_an_neu.jpg	0	340	AOI_7	123	509
1437	57257	734	161			99_144_an_neu.jpg	0	340	AOI_7	123	509
1438	57301	728	156			99_144_an_neu.jpg	0	340	AOI_7	124	509
1439	57347	907	335			99_144_an_neu.jpg	0	340	AOI_7	124	509
1440	57386	898	323			99_144_an_neu.jpg	0	340	AOI_7	124	509
1441	57434	903	324			99_144_an_neu.jpg	0	340	AOI_7	124	509
1442	57474	905	329			99_144_an_neu.jpg	0	340	AOI_7	124	509
1443	57517	908	330			99_144_an_neu.jpg	0	340	AOI_7	124	509
1444	57559	899	319			99_144_an_neu.jpg	0	340	AOI_7	124	509
	57601			ImageEnd	16
1445	57603	905	315			No media	0	0	Content	124	509
	57630			ImageStart	8
1446	57643	893	317			Fix.jpg	0	0	Content	124	509
1447	57686	976	332			Fix.jpg	0	0	Content	124	509
1448	57727	964	334			Fix.jpg	0	0	Content	124	509
1449	57774	971	366			Fix.jpg	0	0	Content	124	509
1450	57810	954	341			Fix.jpg	0	0	Content	125	245
1451	57843	942	271			Fix.jpg	0	0	Content	125	245
1452	57891	947	276			Fix.jpg	0	0	Content	125	245
1453	57940	957	170			Fix.jpg	0	0	Content	125	245
1454	57976	873	223			Fix.jpg	0	0	Content	125	245
1455	58014	987	317			Fix.jpg	0	0	Content	125	245
1456	58055	970	335			Fix.jpg	0	0	Content	126	410
1457	58098	959	358			Fix.jpg	0	0	Content	126	410
1458	58135	954	367			Fix.jpg	0	0	Content	126	410
	58146			ImageEnd	16
1459	58168	1002	361			No media	0	0	Content	126	410
	58171			ImageStart	8
1460	58203	1042	380			82_115_neu_an.jpg	0	304	AOI_49	126	410
1461	58240	987	345			82_115_neu_an.jpg	0	304	AOI_49	126	410
1462	58278	963	360			82_115_neu_an.jpg	0	304	AOI_49	126	410
1463	58316	982	342			82_115_neu_an.jpg	0	304	AOI_49	126	410
1464	58352	972	366			82_115_neu_an.jpg	0	304	AOI_49	126	410
1465	58391	964	349			82_115_neu_an.jpg	0	304	AOI_49	126	410
1466	58428	956	359			82_115_neu_an.jpg	0	304	AOI_49	126	410
1467	58465	963	365			82_115_neu_an.jpg	0	304	AOI_49	127	255
1468	58501	896	300			82_115_neu_an.jpg	0	304	AOI_49	127	255
1469	58537	904	312			82_115_neu_an.jpg	0	304	AOI_49	127	255
1470	58569	919	287			82_115_neu_an.jpg	0	304	AOI_49	127	255
1471	58598	930	289			82_115_neu_an.jpg	0	304	AOI_49	127	255
1472	58642	901	309			82_115_neu_an.jpg	0	304	AOI_49	127	255
1473	58677	901	309			82_115_neu_an.jpg	0	304	AOI_49	127	255
1474	58720	908	259			82_115_neu_an.jpg	0	304	AOI_49	128	361
1475	58762	897	260			82_115_neu_an.jpg	0	304	AOI_49	128	361
1476	58808	883	265			82_115_neu_an.jpg	0	304	AOI_49	128	361
1477	58840	883	265			82_115_neu_an.jpg	0	304	AOI_49	128	361
1478	58879	911	270			82_115_neu_an.jpg	0	304	AOI_49	128	361
1479	58918	891	255			82_115_neu_an.jpg	0	304	AOI_49	128	361
1480	58957	896	258			82_115_neu_an.jpg	0	304	AOI_49	128	361
1481	58997	0	0			82_115_neu_an.jpg	0	304	AOI_49	128	361
1482	59039	0	0			82_115_neu_an.jpg	0	304	AOI_49	128	361
1483	59081	951	335			82_115_neu_an.jpg	0	304	AOI_49	129	377
1484	59122	955	369			82_115_neu_an.jpg	0	304	AOI_49	129	377
1485	59164	942	359			82_115_neu_an.jpg	0	304	AOI_49	129	377
1486	59196	946	372			82_115_neu_an.jpg	0	304	AOI_49	129	377
1487	59230	940	367			82_115_neu_an.jpg	0	304	AOI_49	129	377
1488	59269	948	391			82_115_neu_an.jpg	0	304	AOI_49	129	377
1489	59306	935	444			82_115_neu_an.jpg	0	304	AOI_49	129	377
1490	59345	934	439			82_115_neu_an.jpg	0	304	AOI_49	129	377
1491	59382	931	443			82_115_neu_an.jpg	0	304	AOI_49	129	377
1492	59421	932	433			82_115_neu_an.jpg	0	304	AOI_49	129	377
1493	59458	914	315			82_115_neu_an.jpg	0	304	AOI_49	130	375
1494	59496	919	316			82_115_neu_an.jpg	0	304	AOI_49	130	375
1495	59533	916	323			82_115_neu_an.jpg	0	304	AOI_49	130	375
1496	59571	906	321			82_115_neu_an.jpg	0	304	AOI_49	130	375
1497	59609	916	315			82_115_neu_an.jpg	0	304	AOI_49	130	375
1498	59647	914	319			82_115_neu_an.jpg	0	304	AOI_49	130	375
1499	59684	906	318			82_115_neu_an.jpg	0	304	AOI_49	130	375
1500	59722	912	339			82_115_neu_an.jpg	0	304	AOI_49	130	375
1501	59759	916	338			82_115_neu_an.jpg	0	304	AOI_49	130	375
1502	59797	915	328			82_115_neu_an.jpg	0	304	AOI_49	130	375
1503	59833	695	323			82_115_neu_an.jpg	0	303	AOI_51	131	295
1504	59870	504	302			82_115_neu_an.jpg	0	303	AOI_51	131	295
1505	59905	482	333			82_115_neu_an.jpg	0	303	AOI_51	131	295
1506	59945	494	316			82_115_neu_an.jpg	0	303	AOI_51	131	295
1507	59982	503	316			82_115_neu_an.jpg	0	303	AOI_51	131	295
1508	60018	500	319			82_115_neu_an.jpg	0	303	AOI_51	131	295
1509	60054	505	333			82_115_neu_an.jpg	0	303	AOI_51	131	295
1510	60092	499	325			82_115_neu_an.jpg	0	303	AOI_51	131	295
1511	60129	512	333			82_115_neu_an.jpg	0	303	AOI_51	132	374
1512	60165	484	386			82_115_neu_an.jpg	0	303	AOI_51	132	374
1513	60203	480	353			82_115_neu_an.jpg	0	303	AOI_51	132	374
1514	60241	496	375			82_115_neu_an.jpg	0	303	AOI_51	132	374
1515	60277	493	366			82_115_neu_an.jpg	0	303	AOI_51	132	374
1516	60316	498	379			82_115_neu_an.jpg	0	303	AOI_51	132	374
1517	60353	488	380			82_115_neu_an.jpg	0	303	AOI_51	132	374
1518	60391	510	389			82_115_neu_an.jpg	0	303	AOI_51	132	374
1519	60428	486	398			82_115_neu_an.jpg	0	303	AOI_51	132	374
1520	60466	489	388			82_115_neu_an.jpg	0	303	AOI_51	132	374
1521	60503	464	300			82_115_neu_an.jpg	0	303	AOI_51	133	303
1522	60541	466	306			82_115_neu_an.jpg	0	303	AOI_51	133	303
1523	60579	462	303			82_115_neu_an.jpg	0	303	AOI_51	133	303
1524	60619	468	310			82_115_neu_an.jpg	0	303	AOI_51	133	303
1525	60656	462	300			82_115_neu_an.jpg	0	303	AOI_51	133	303
1526	60693	471	293			82_115_neu_an.jpg	0	303	AOI_51	133	303
1527	60731	471	302			82_115_neu_an.jpg	0	303	AOI_51	133	303
1528	60769	480	313			82_115_neu_an.jpg	0	303	AOI_51	133	303
1529	60806	833	343			82_115_neu_an.jpg	0	304	AOI_49	134	397
1530	60844	882	348			82_115_neu_an.jpg	0	304	AOI_49	134	397
1531	60880	875	332			82_115_neu_an.jpg	0	304	AOI_49	134	397
1532	60917	876	336			82_115_neu_an.jpg	0	304	AOI_49	134	397
1533	60952	863	333			82_115_neu_an.jpg	0	304	AOI_49	134	397
1534	60988	955	352			82_115_neu_an.jpg	0	304	AOI_49	134	397
1535	61025	944	351			82_115_neu_an.jpg	0	304	AOI_49	134	397
1536	61061	927	341			82_115_neu_an.jpg	0	304	AOI_49	134	397
1537	61096	942	346			82_115_neu_an.jpg	0	304	AOI_49	134	397
1538	61132	952	351			82_115_neu_an.jpg	0	304	AOI_49	134	397
1539	61168	941	347			82_115_neu_an.jpg	0	304	AOI_49	134	397
	61172			ImageEnd	16
	61203			ImageStart	8
1540	61203	955	404			Fix.jpg	0	0	Content	135	990
1541	61238	961	458			Fix.jpg	0	0	Content	135	990
1542	61274	959	432			Fix.jpg	0	0	Content	135	990
1543	61312	943	420			Fix.jpg	0	0	Content	135	990
1544	61347	965	429			Fix.jpg	0	0	Content	135	990
1545	61381	958	443			Fix.jpg	0	0	Content	135	990
1546	61416	931	405			Fix.jpg	0	0	Content	135	990
1547	61453	937	423			Fix.jpg	0	0	Content	135	990
1548	61494	938	404			Fix.jpg	0	0	Content	135	990
1549	61532	954	414			Fix.jpg	0	0	Content	135	990
1550	61569	959	425			Fix.jpg	0	0	Content	135	990
1551	61605	957	424			Fix.jpg	0	0	Content	135	990
1552	61641	942	430			Fix.jpg	0	0	Content	135	990
1553	61678	951	426			Fix.jpg	0	0	Content	135	990
	61690			ImageEnd	16
1554	61715	959	414			No media	0	0	Content	135	990
1555	61750	951	405			No media	0	0	Content	135	990
1556	61787	948	404			No media	0	0	Content	135	990
1557	61823	952	435			No media	0	0	Content	135	990
1558	61863	942	401			No media	0	0	Content	135	990
1559	61900	954	418			No media	0	0	Content	135	990
	61918			ImageStart	8
1560	61938	940	415			13_061_an_fe.jpg	0	73	AOI_18	135	990
1561	61975	920	417			13_061_an_fe.jpg	0	73	AOI_18	135	990
1562	62017	935	443			13_061_an_fe.jpg	0	73	AOI_18	135	990
1563	62051	944	443			13_061_an_fe.jpg	0	73	AOI_18	135	990
1564	62087	931	441			13_061_an_fe.jpg	0	73	AOI_18	135	990
1565	62122	933	435			13_061_an_fe.jpg	0	73	AOI_18	135	990
1566	62158	938	425			13_061_an_fe.jpg	0	73	AOI_18	135	990
1567	62194	958	321			13_061_an_fe.jpg	0	73	AOI_18	136	223
1568	62230	946	341			13_061_an_fe.jpg	0	73	AOI_18	136	223
1569	62265	961	339			13_061_an_fe.jpg	0	73	AOI_18	136	223
1570	62302	928	274			13_061_an_fe.jpg	0	73	AOI_18	136	223
1571	62337	949	330			13_061_an_fe.jpg	0	73	AOI_18	136	223
1572	62378	933	278			13_061_an_fe.jpg	0	73	AOI_18	136	223
1573	62417	951	415			13_061_an_fe.jpg	0	73	AOI_18	137	221
1574	62455	971	447			13_061_an_fe.jpg	0	73	AOI_18	137	221
1575	62490	947	434			13_061_an_fe.jpg	0	73	AOI_18	137	221
1576	62527	943	410			13_061_an_fe.jpg	0	73	AOI_18	137	221
1577	62563	943	428			13_061_an_fe.jpg	0	73	AOI_18	137	221
1578	62601	929	431			13_061_an_fe.jpg	0	73	AOI_18	137	221
1579	62638	819	444			13_061_an_fe.jpg	0	74	AOI_17	138	489
1580	62675	505	406			13_061_an_fe.jpg	0	74	AOI_17	138	489
1581	62712	511	421			13_061_an_fe.jpg	0	74	AOI_17	138	489
1582	62760	509	420			13_061_an_fe.jpg	0	74	AOI_17	138	489
1583	62797	486	403			13_061_an_fe.jpg	0	74	AOI_17	138	489
1584	62831	489	377			13_061_an_fe.jpg	0	74	AOI_17	138	489
1585	62866	507	410			13_061_an_fe.jpg	0	74	AOI_17	138	489
1586	62902	478	459			13_061_an_fe.jpg	0	74	AOI_17	138	489
1587	62937	482	434			13_061_an_fe.jpg	0	74	AOI_17	138	489
1588	62974	480	444			13_061_an_fe.jpg	0	74	AOI_17	138	489
1589	63023	481	471			13_061_an_fe.jpg	0	74	AOI_17	138	489
1590	63056	463	473			13_061_an_fe.jpg	0	74	AOI_17	138	489
1591	63091	482	440			13_061_an_fe.jpg	0	74	AOI_17	138	489
1592	63127	484	475			13_061_an_fe.jpg	0	74	AOI_17	139	385
1593	63164	489	305			13_061_an_fe.jpg	0	74	AOI_17	139	385
1594	63202	502	279			13_061_an_fe.jpg	0	74	AOI_17	139	385
1595	63240	515	333			13_061_an_fe.jpg	0	74	AOI_17	139	385
1596	63278	505	326			13_061_an_fe.jpg	0	74	AOI_17	139	385
1597	63316	504	347			13_061_an_fe.jpg	0	74	AOI_17	139	385
1598	63354	465	374			13_061_an_fe.jpg	0	74	AOI_17	139	385
1599	63392	489	356			13_061_an_fe.jpg	0	74	AOI_17	139	385
1600	63443	480	354			13_061_an_fe.jpg	0	74	AOI_17	139	385
1601	63478	513	376			13_061_an_fe.jpg	0	74	AOI_17	139	385
1602	63512	521	381			13_061_an_fe.jpg	0	74	AOI_17	140	216
1603	63549	532	377			13_061_an_fe.jpg	0	74	AOI_17	140	216
1604	63586	550	365			13_061_an_fe.jpg	0	74	AOI_17	140	216
1605	63621	552	356			13_061_an_fe.jpg	0	74	AOI_17	140	216
1606	63657	538	371			13_061_an_fe.jpg	0	74	AOI_17	140	216
1607	63692	550	371			13_061_an_fe.jpg	0	74	AOI_17	140	216
1608	63728	535	360			13_061_an_fe.jpg	0	74	AOI_17	141	287
1609	63763	481	334			13_061_an_fe.jpg	0	74	AOI_17	141	287
1610	63800	480	327			13_061_an_fe.jpg	0	74	AOI_17	141	287
1611	63834	495	348			13_061_an_fe.jpg	0	74	AOI_17	141	287
1612	63871	483	334			13_061_an_fe.jpg	0	74	AOI_17	141	287
1613	63907	491	336			13_061_an_fe.jpg	0	74	AOI_17	141	287
1614	63944	495	359			13_061_an_fe.jpg	0	74	AOI_17	141	287
1615	63979	491	350			13_061_an_fe.jpg	0	74	AOI_17	141	287
1616	64015	573	358			13_061_an_fe.jpg	0	74	AOI_17	142	227
1617	64050	599	302			13_061_an_fe.jpg	0	74	AOI_17	142	227
1618	64087	574	332			13_061_an_fe.jpg	0	74	AOI_17	142	227
1619	64126	595	295			13_061_an_fe.jpg	0	74	AOI_17	142	227
1620	64166	604	347			13_061_an_fe.jpg	0	74	AOI_17	142	227
1621	64204	588	283			13_061_an_fe.jpg	0	74	AOI_17	142	227
1622	64242	518	339			13_061_an_fe.jpg	0	74	AOI_17	143	294
1623	64279	540	347			13_061_an_fe.jpg	0	74	AOI_17	143	294
1624	64319	522	344			13_061_an_fe.jpg	0	74	AOI_17	143	294
1625	64355	553	350			13_061_an_fe.jpg	0	74	AOI_17	143	294
1626	64391	520	341			13_061_an_fe.jpg	0	74	AOI_17	143	294
1627	64427	524	354			13_061_an_fe.jpg	0	74	AOI_17	143	294
1628	64464	548	345			13_061_an_fe.jpg	0	74	AOI_17	143	294
1629	64499	553	340			13_061_an_fe.jpg	0	74	AOI_17	143	294
1630	64536	474	408			13_061_an_fe.jpg	0	74	AOI_17	144	461
1631	64571	469	419			13_061_an_fe.jpg	0	74	AOI_17	144	461
1632	64607	454	430			13_061_an_fe.jpg	0	74	AOI_17	144	461
1633	64643	460	416			13_061_an_fe.jpg	0	74	AOI_17	144	461
1634	64679	473	430			13_061_an_fe.jpg	0	74	AOI_17	144	461
1635	64714	482	418			13_061_an_fe.jpg	0	74	AOI_17	144	461
1636	64750	493	463			13_061_an_fe.jpg	0	74	AOI_17	144	461
1637	64786	502	484			13_061_an_fe.jpg	0	74	AOI_17	144	461
1638	64821	477	466			13_061_an_fe.jpg	0	74	AOI_17	144	461
1639	64857	479	448			13_061_an_fe.jpg	0	74	AOI_17	144	461
1640	64892	488	473			13_061_an_fe.jpg	0	74	AOI_17	144	461
	64904			ImageEnd	16
	64921			ImageStart	8
1641	64927	464	465			Fix.jpg	0	0	Content	144	461
1642	64962	509	470			Fix.jpg	0	0	Content	144	461
1643	64997	914	380			Fix.jpg	0	0	Content	145	1126
1644	65033	943	396			Fix.jpg	0	0	Content	145	1126
1645	65068	933	409			Fix.jpg	0	0	Content	145	1126
1646	65103	948	395			Fix.jpg	0	0	Content	145	1126
1647	65138	942	401			Fix.jpg	0	0	Content	145	1126
1648	65173	939	396			Fix.jpg	0	0	Content	145	1126
1649	65208	944	404			Fix.jpg	0	0	Content	145	1126
1650	65242	950	398			Fix.jpg	0	0	Content	145	1126
1651	65278	930	402			Fix.jpg	0	0	Content	145	1126
1652	65314	961	391			Fix.jpg	0	0	Content	145	1126
1653	65349	938	386			Fix.jpg	0	0	Content	145	1126
1654	65384	934	416			Fix.jpg	0	0	Content	145	1126
1655	65419	951	420			Fix.jpg	0	0	Content	145	1126
	65431			ImageEnd	16
	65447			ImageStart	8
1656	65454	956	399			147_170_an_neu.jpg	0	111	AOI_27	145	1126
1657	65489	960	335			147_170_an_neu.jpg	0	111	AOI_27	145	1126
1658	65529	916	381			147_170_an_neu.jpg	0	111	AOI_27	145	1126
1659	65568	941	400			147_170_an_neu.jpg	0	111	AOI_27	145	1126
1660	65608	926	377			147_170_an_neu.jpg	0	111	AOI_27	145	1126
1661	65643	945	406			147_170_an_neu.jpg	0	111	AOI_27	145	1126
1662	65681	921	376			147_170_an_neu.jpg	0	111	AOI_27	145	1126
1663	65718	929	310			147_170_an_neu.jpg	0	111	AOI_27	145	1126
1664	65756	929	301			147_170_an_neu.jpg	0	111	AOI_27	145	1126
1665	65794	958	308			147_170_an_neu.jpg	0	111	AOI_27	145	1126
1666	65831	935	307			147_170_an_neu.jpg	0	111	AOI_27	145	1126
1667	65869	924	341			147_170_an_neu.jpg	0	111	AOI_27	145	1126
1668	65906	927	310			147_170_an_neu.jpg	0	111	AOI_27	145	1126
1669	65946	941	384			147_170_an_neu.jpg	0	111	AOI_27	145	1126
1670	65982	959	440			147_170_an_neu.jpg	0	111	AOI_27	145	1126
1671	66018	960	433			147_170_an_neu.jpg	0	111	AOI_27	145	1126
1672	66053	948	406			147_170_an_neu.jpg	0	111	AOI_27	145	1126
1673	66088	976	417			147_170_an_neu.jpg	0	111	AOI_27	145	1126
1674	66123	854	430			147_170_an_neu.jpg	0	112	AOI_25	146	461
1675	66158	492	402			147_170_an_neu.jpg	0	112	AOI_25	146	461
1676	66194	522	427			147_170_an_neu.jpg	0	112	AOI_25	146	461
1677	66229	475	403			147_170_an_neu.jpg	0	112	AOI_25	146	461
1678	66266	480	422			147_170_an_neu.jpg	0	112	AOI_25	146	461
1679	66300	472	427			147_170_an_neu.jpg	0	112	AOI_25	146	461
1680	66335	487	425			147_170_an_neu.jpg	0	112	AOI_25	146	461
1681	66371	483	408			147_170_an_neu.jpg	0	112	AOI_25	146	461
1682	66406	467	468			147_170_an_neu.jpg	0	112	AOI_25	146	461
1683	66441	485	462			147_170_an_neu.jpg	0	112	AOI_25	146	461
1684	66477	470	454			147_170_an_neu.jpg	0	112	AOI_25	146	461
1685	66514	467	453			147_170_an_neu.jpg	0	112	AOI_25	146	461
1686	66548	486	468			147_170_an_neu.jpg	0	112	AOI_25	146	461
1687	66585	456	380			147_170_an_neu.jpg	0	112	AOI_25	147	292
1688	66622	449	349			147_170_an_neu.jpg	0	112	AOI_25	147	292
1689	66657	442	344			147_170_an_neu.jpg	0	112	AOI_25	147	292
1690	66693	451	367			147_170_an_neu.jpg	0	112	AOI_25	147	292
1691	66728	449	362			147_170_an_neu.jpg	0	112	AOI_25	147	292
1692	66764	452	346			147_170_an_neu.jpg	0	112	AOI_25	147	292
1693	66800	445	354			147_170_an_neu.jpg	0	112	AOI_25	147	292
1694	66837	440	342			147_170_an_neu.jpg	0	112	AOI_25	147	292
1695	66877	474	372			147_170_an_neu.jpg	0	112	AOI_25	148	373
1696	66914	522	333			147_170_an_neu.jpg	0	112	AOI_25	148	373
1697	66952	510	323			147_170_an_neu.jpg	0	112	AOI_25	148	373
1698	66988	515	344			147_170_an_neu.jpg	0	112	AOI_25	148	373
1699	67026	516	364			147_170_an_neu.jpg	0	112	AOI_25	148	373
1700	67063	498	326			147_170_an_neu.jpg	0	112	AOI_25	148	373
1701	67100	505	339			147_170_an_neu.jpg	0	112	AOI_25	148	373
1702	67139	492	337			147_170_an_neu.jpg	0	112	AOI_25	148	373
1703	67175	511	346			147_170_an_neu.jpg	0	112	AOI_25	148	373
1704	67212	508	354			147_170_an_neu.jpg	0	112	AOI_25	148	373
1705	67250	488	351			147_170_an_neu.jpg	0	112	AOI_25	149	224
1706	67287	506	393			147_170_an_neu.jpg	0	112	AOI_25	149	224
1707	67324	487	388			147_170_an_neu.jpg	0	112	AOI_25	149	224
1708	67362	500	374			147_170_an_neu.jpg	0	112	AOI_25	149	224
1709	67398	488	384			147_170_an_neu.jpg	0	112	AOI_25	149	224
1710	67436	472	380			147_170_an_neu.jpg	0	112	AOI_25	149	224
1711	67474	523	325			147_170_an_neu.jpg	0	112	AOI_25	150	440
1712	67511	551	338			147_170_an_neu.jpg	0	112	AOI_25	150	440
1713	67548	542	336			147_170_an_neu.jpg	0	112	AOI_25	150	440
1714	67586	548	345			147_170_an_neu.jpg	0	112	AOI_25	150	440
1715	67620	560	327			147_170_an_neu.jpg	0	112	AOI_25	150	440
1716	67659	544	335			147_170_an_neu.jpg	0	112	AOI_25	150	440
1717	67697	524	287			147_170_an_neu.jpg	0	112	AOI_25	150	440
1718	67733	496	294			147_170_an_neu.jpg	0	112	AOI_25	150	440
1719	67770	509	276			147_170_an_neu.jpg	0	112	AOI_25	150	440
1720	67807	531	308			147_170_an_neu.jpg	0	112	AOI_25	150	440
1721	67842	525	297			147_170_an_neu.jpg	0	112	AOI_25	150	440
1722	67878	513	287			147_170_an_neu.jpg	0	112	AOI_25	150	440
1723	67914	901	290			147_170_an_neu.jpg	0	111	AOI_27	151	222
1724	67951	953	301			147_170_an_neu.jpg	0	111	AOI_27	151	222
1725	67987	955	299			147_170_an_neu.jpg	0	111	AOI_27	151	222
1726	68024	957	268			147_170_an_neu.jpg	0	111	AOI_27	151	222
1727	68060	947	286			147_170_an_neu.jpg	0	111	AOI_27	151	222
1728	68098	958	264			147_170_an_neu.jpg	0	111	AOI_27	151	222
1729	68136	944	298			147_170_an_neu.jpg	0	111	AOI_27	152	258
1730	68173	929	217			147_170_an_neu.jpg	0	111	AOI_27	152	258
1731	68211	923	212			147_170_an_neu.jpg	0	111	AOI_27	152	258
1732	68246	916	221			147_170_an_neu.jpg	0	111	AOI_27	152	258
1733	68283	927	232			147_170_an_neu.jpg	0	111	AOI_27	152	258
1734	68322	923	248			147_170_an_neu.jpg	0	111	AOI_27	152	258
1735	68358	953	361			147_170_an_neu.jpg	0	111	AOI_27	152	258
1736	68394	0	0			147_170_an_neu.jpg	0	112	AOI_25
1737	68430	0	0			147_170_an_neu.jpg	0	112	AOI_25
	68458			ImageEnd	16
1738	68465	0	0			No media	0	0	Content
	68482			ImageStart	8
1739	68509	0	0			Fix.jpg	0	0	Content
1740	68557	0	0			Fix.jpg	0	0	Content
1741	68617	0	0			Fix.jpg	0	0	Content
1742	68671	0	0			Fix.jpg	0	0	Content
1743	68713	941	306			Fix.jpg	0	0	Content	153	2065
1744	68744	941	307			Fix.jpg	0	0	Content	153	2065
1745	68791	911	287			Fix.jpg	0	0	Content	153	2065
1746	68821	939	277			Fix.jpg	0	0	Content	153	2065
1747	68901	931	303			Fix.jpg	0	0	Content	153	2065
1748	68949	921	278			Fix.jpg	0	0	Content	153	2065
	69003			ImageEnd	16
	69020			ImageStart	8
1749	69069	923	298			144_163_neu_an.jpg	0	105	AOI_21	153	2065
1750	69149	923	305			144_163_neu_an.jpg	0	105	AOI_21	153	2065
1751	69226	921	326			144_163_neu_an.jpg	0	105	AOI_21	153	2065
1752	69356	923	326			144_163_neu_an.jpg	0	105	AOI_21	153	2065
1753	69411	931	312			144_163_neu_an.jpg	0	105	AOI_21	153	2065
1754	69561	938	317			144_163_neu_an.jpg	0	105	AOI_21	153	2065
1755	69606	938	317			144_163_neu_an.jpg	0	105	AOI_21	153	2065
1756	69655	926	304			144_163_neu_an.jpg	0	105	AOI_21	153	2065
1757	69686	936	334			144_163_neu_an.jpg	0	105	AOI_21	153	2065
1758	69722	941	313			144_163_neu_an.jpg	0	105	AOI_21	153	2065
1759	69759	930	349			144_163_neu_an.jpg	0	105	AOI_21	153	2065
1760	69793	947	324			144_163_neu_an.jpg	0	105	AOI_21	153	2065
1761	69828	959	270			144_163_neu_an.jpg	0	105	AOI_21	153	2065
1762	69862	932	315			144_163_neu_an.jpg	0	105	AOI_21	153	2065
1763	69902	961	296			144_163_neu_an.jpg	0	105	AOI_21	153	2065
1764	69940	950	310			144_163_neu_an.jpg	0	105	AOI_21	153	2065
1765	69976	945	273			144_163_neu_an.jpg	0	105	AOI_21	153	2065
1766	70013	999	277			144_163_neu_an.jpg	0	105	AOI_21	153	2065
1767	70050	967	312			144_163_neu_an.jpg	0	105	AOI_21	153	2065
1768	70088	970	371			144_163_neu_an.jpg	0	105	AOI_21	153	2065
1769	70126	925	320			144_163_neu_an.jpg	0	105	AOI_21	153	2065
1770	70163	939	293			144_163_neu_an.jpg	0	105	AOI_21	153	2065
1771	70202	939	315			144_163_neu_an.jpg	0	105	AOI_21	153	2065
1772	70238	935	362			144_163_neu_an.jpg	0	105	AOI_21	153	2065
1773	70276	948	325			144_163_neu_an.jpg	0	105	AOI_21	153	2065
1774	70314	917	309			144_163_neu_an.jpg	0	105	AOI_21	153	2065
1775	70353	930	284			144_163_neu_an.jpg	0	105	AOI_21	153	2065
1776	70394	925	246			144_163_neu_an.jpg	0	105	AOI_21	153	2065
1777	70434	941	299			144_163_neu_an.jpg	0	105	AOI_21	153	2065
1778	70470	939	265			144_163_neu_an.jpg	0	105	AOI_21	153	2065
1779	70509	922	278			144_163_neu_an.jpg	0	105	AOI_21	153	2065
1780	70547	917	283			144_163_neu_an.jpg	0	105	AOI_21	153	2065
1781	70586	963	314			144_163_neu_an.jpg	0	105	AOI_21	153	2065
1782	70624	951	308			144_163_neu_an.jpg	0	105	AOI_21	153	2065
1783	70663	949	296			144_163_neu_an.jpg	0	105	AOI_21	153	2065
1784	70701	942	297			144_163_neu_an.jpg	0	105	AOI_21	153	2065
1785	70740	953	279			144_163_neu_an.jpg	0	105	AOI_21	153	2065
1786	70778	833	241			144_163_neu_an.jpg	0	106	AOI_23	154	892
1787	70816	632	219			144_163_neu_an.jpg	0	106	AOI_23	154	892
1788	70854	595	219			144_163_neu_an.jpg	0	106	AOI_23	154	892
1789	70894	595	263			144_163_neu_an.jpg	0	106	AOI_23	154	892
1790	70931	598	237			144_163_neu_an.jpg	0	106	AOI_23	154	892
1791	70969	522	345			144_163_neu_an.jpg	0	106	AOI_23	154	892
1792	71007	515	318			144_163_neu_an.jpg	0	106	AOI_23	154	892
1793	71049	493	321			144_163_neu_an.jpg	0	106	AOI_23	154	892
1794	71084	512	309			144_163_neu_an.jpg	0	106	AOI_23	154	892
1795	71120	505	322			144_163_neu_an.jpg	0	106	AOI_23	154	892
1796	71155	503	339			144_163_neu_an.jpg	0	106	AOI_23	154	892
1797	71193	508	311			144_163_neu_an.jpg	0	106	AOI_23	154	892
1798	71226	498	309			144_163_neu_an.jpg	0	106	AOI_23	154	892
1799	71264	521	317			144_163_neu_an.jpg	0	106	AOI_23	154	892
1800	71299	492	274			144_163_neu_an.jpg	0	106	AOI_23	154	892
1801	71337	509	357			144_163_neu_an.jpg	0	106	AOI_23	154	892
1802	71375	484	357			144_163_neu_an.jpg	0	106	AOI_23	154	892
1803	71415	481	340			144_163_neu_an.jpg	0	106	AOI_23	154	892
1804	71450	538	278			144_163_neu_an.jpg	0	106	AOI_23	154	892
1805	71486	490	320			144_163_neu_an.jpg	0	106	AOI_23	154	892
1806	71524	476	311			144_163_neu_an.jpg	0	106	AOI_23	154	892
1807	71564	485	300			144_163_neu_an.jpg	0	106	AOI_23	154	892
1808	71599	470	295			144_163_neu_an.jpg	0	106	AOI_23	154	892
1809	71634	501	306			144_163_neu_an.jpg	0	106	AOI_23	154	892
1810	71670	499	307			144_163_neu_an.jpg	0	106	AOI_23	155	681
1811	71705	549	292			144_163_neu_an.jpg	0	106	AOI_23	155	681
1812	71741	545	278			144_163_neu_an.jpg	0	106	AOI_23	155	681
1813	71778	548	269			144_163_neu_an.jpg	0	106	AOI_23	155	681
1814	71814	554	291			144_163_neu_an.jpg	0	106	AOI_23	155	681
1815	71851	544	283			144_163_neu_an.jpg	0	106	AOI_23	155	681
1816	71886	537	271			144_163_neu_an.jpg	0	106	AOI_23	155	681
1817	71922	549	311			144_163_neu_an.jpg	0	106	AOI_23	155	681
1818	71957	555	277			144_163_neu_an.jpg	0	106	AOI_23	155	681
1819	71994	537	279			144_163_neu_an.jpg	0	106	AOI_23	155	681
	72015			ImageEnd	16
1820	72029	543	266			No media	0	0	Content	155	681
	72036			ImageStart	8
1821	72065	579	294			Fix.jpg	0	0	Content	155	681
1822	72100	567	298			Fix.jpg	0	0	Content	155	681
1823	72135	562	317			Fix.jpg	0	0	Content	155	681
1824	72170	545	295			Fix.jpg	0	0	Content	155	681
1825	72206	538	278			Fix.jpg	0	0	Content	155	681
1826	72242	546	281			Fix.jpg	0	0	Content	155	681
1827	72278	554	289			Fix.jpg	0	0	Content	155	681
1828	72315	540	260			Fix.jpg	0	0	Content	155	681
1829	72352	609	276			Fix.jpg	0	0	Content	156	518
1830	72389	724	302			Fix.jpg	0	0	Content	156	518
1831	72426	702	292			Fix.jpg	0	0	Content	156	518
1832	72461	691	286			Fix.jpg	0	0	Content	156	518
1833	72499	699	314			Fix.jpg	0	0	Content	156	518
	72529			ImageEnd	16
1834	72537	681	263			No media	0	0	Content	156	518
1835	72573	669	253			No media	0	0	Content	156	518
1836	72609	685	279			No media	0	0	Content	156	518
	72613			ImageStart	8
1837	72647	689	266			155_170_neu_fe.jpg	0	130	AOI_26	156	518
1838	72686	683	300			155_170_neu_fe.jpg	0	130	AOI_26	156	518
1839	72724	691	293			155_170_neu_fe.jpg	0	130	AOI_26	156	518
1840	72759	698	311			155_170_neu_fe.jpg	0	130	AOI_26	156	518
1841	72797	694	300			155_170_neu_fe.jpg	0	130	AOI_26	156	518
1842	72834	703	310			155_170_neu_fe.jpg	0	130	AOI_26	156	518
1843	72870	863	242			155_170_neu_fe.jpg	0	130	AOI_26	157	410
1844	72906	924	267			155_170_neu_fe.jpg	0	130	AOI_26	157	410
1845	72943	937	257			155_170_neu_fe.jpg	0	130	AOI_26	157	410
1846	72976	921	297			155_170_neu_fe.jpg	0	130	AOI_26	157	410
1847	73009	921	297			155_170_neu_fe.jpg	0	130	AOI_26	157	410
1848	73039	933	310			155_170_neu_fe.jpg	0	130	AOI_26	157	410
1849	73071	974	292			155_170_neu_fe.jpg	0	130	AOI_26	157	410
1850	73112	964	304			155_170_neu_fe.jpg	0	130	AOI_26	157	410
1851	73144	956	327			155_170_neu_fe.jpg	0	130	AOI_26	157	410
1852	73177	957	308			155_170_neu_fe.jpg	0	130	AOI_26	157	410
1853	73211	974	328			155_170_neu_fe.jpg	0	130	AOI_26	157	410
1854	73245	965	298			155_170_neu_fe.jpg	0	130	AOI_26	157	410
1855	73280	951	269			155_170_neu_fe.jpg	0	130	AOI_26	158	510
1856	73314	925	256			155_170_neu_fe.jpg	0	130	AOI_26	158	510
1857	73353	916	264			155_170_neu_fe.jpg	0	130	AOI_26	158	510
1858	73391	936	292			155_170_neu_fe.jpg	0	130	AOI_26	158	510
1859	73426	915	254			155_170_neu_fe.jpg	0	130	AOI_26	158	510
1860	73464	925	246			155_170_neu_fe.jpg	0	130	AOI_26	158	510
1861	73500	942	248			155_170_neu_fe.jpg	0	130	AOI_26	158	510
1862	73537	927	232			155_170_neu_fe.jpg	0	130	AOI_26	158	510
1863	73574	956	255			155_170_neu_fe.jpg	0	130	AOI_26	158	510
1864	73611	931	256			155_170_neu_fe.jpg	0	130	AOI_26	158	510
1865	73646	958	280			155_170_neu_fe.jpg	0	130	AOI_26	158	510
1866	73683	946	272			155_170_neu_fe.jpg	0	130	AOI_26	158	510
1867	73719	937	253			155_170_neu_fe.jpg	0	130	AOI_26	158	510
1868	73755	950	238			155_170_neu_fe.jpg	0	130	AOI_26	158	510
1869	73790	714	265			155_170_neu_fe.jpg	0	129	AOI_27	159	300
1870	73829	485	311			155_170_neu_fe.jpg	0	129	AOI_27	159	300
1871	73864	459	317			155_170_neu_fe.jpg	0	129	AOI_27	159	300
1872	73901	487	254			155_170_neu_fe.jpg	0	129	AOI_27	159	300
1873	73936	483	233			155_170_neu_fe.jpg	0	129	AOI_27	159	300
1874	73986	442	300			155_170_neu_fe.jpg	0	129	AOI_27	159	300
1875	74018	475	353			155_170_neu_fe.jpg	0	129	AOI_27	159	300
1876	74054	481	231			155_170_neu_fe.jpg	0	129	AOI_27	159	300
1877	74090	519	288			155_170_neu_fe.jpg	0	129	AOI_27	160	372
1878	74128	502	359			155_170_neu_fe.jpg	0	129	AOI_27	160	372
1879	74164	523	340			155_170_neu_fe.jpg	0	129	AOI_27	160	372
1880	74204	480	343			155_170_neu_fe.jpg	0	129	AOI_27	160	372
1881	74239	503	335			155_170_neu_fe.jpg	0	129	AOI_27	160	372
1882	74275	503	412			155_170_neu_fe.jpg	0	129	AOI_27	160	372
1883	74310	486	370			155_170_neu_fe.jpg	0	129	AOI_27	160	372
1884	74346	511	410			155_170_neu_fe.jpg	0	129	AOI_27	160	372
1885	74385	519	324			155_170_neu_fe.jpg	0	129	AOI_27	160	372
1886	74425	521	417			155_170_neu_fe.jpg	0	129	AOI_27	160	372
1887	74462	482	380			155_170_neu_fe.jpg	0	129	AOI_27	161	414
1888	74500	508	291			155_170_neu_fe.jpg	0	129	AOI_27	161	414
1889	74537	507	265			155_170_neu_fe.jpg	0	129	AOI_27	161	414
1890	74575	502	252			155_170_neu_fe.jpg	0	129	AOI_27	161	414
1891	74612	501	249			155_170_neu_fe.jpg	0	129	AOI_27	161	414
1892	74651	490	240			155_170_neu_fe.jpg	0	129	AOI_27	161	414
1893	74688	478	285			155_170_neu_fe.jpg	0	129	AOI_27	161	414
1894	74725	507	261			155_170_neu_fe.jpg	0	129	AOI_27	161	414
1895	74763	480	239			155_170_neu_fe.jpg	0	129	AOI_27	161	414
1896	74801	509	264			155_170_neu_fe.jpg	0	129	AOI_27	161	414
1897	74838	515	239			155_170_neu_fe.jpg	0	129	AOI_27	161	414
1898	74876	536	490			155_170_neu_fe.jpg	0	129	AOI_27	162	414
1899	74914	566	445			155_170_neu_fe.jpg	0	129	AOI_27	162	414
1900	74951	546	439			155_170_neu_fe.jpg	0	129	AOI_27	162	414
1901	74988	564	487			155_170_neu_fe.jpg	0	129	AOI_27	162	414
1902	75027	541	498			155_170_neu_fe.jpg	0	129	AOI_27	162	414
1903	75064	514	537			155_170_neu_fe.jpg	0	129	AOI_27	162	414
1904	75102	510	541			155_170_neu_fe.jpg	0	129	AOI_27	162	414
1905	75149	499	549			155_170_neu_fe.jpg	0	129	AOI_27	162	414
[truncated: 14,556 more rows]
