# Supplementary material for: Attentional Bias to Facial Expressions of Different Emotions – A Cross-Cultural Comparison of ≠Akhoe Hai||om and German Children and Adolescents
Source: Front Psychol. 2020 Apr 28;11:795. doi: 10.3389/fpsyg.2020.00795 (PMC7199105; doi:10.3389/fpsyg.2020.00795)
Supplement: Supplementary file 1 [file Data_Sheet_1.ZIP › Raw data_Germany and Namibia/Raw data Namibia/VP_06-test.tsv]

Data properties:
Recording date: 08.02.2013
Recording time: 15:49:46:014 (corresponds to time 0)
Study: NegBias_1
Subject: VP_06
Recording: VP_06
Screen resolution: 1366 x 768
Coordinate unit: Pixels
Filter settings:
Eye: Average
Validity: Normal
Fixation filter: Tobii fixation filter
Velocity threshold: 35
Distance threshold: 35
Number	Timestamp	GazePointX	GazePointY	Event	EventKey	StimuliName	StimuliID	AoiIds	AoiNames	FixationIndex	FixationDuration
0	14	89	455			No media	0	0	Content	2	106
1	44	55	381			No media	0	0	Content	2	106
2	75	63	451			No media	0	0	Content	2	106
3	106	201	520			No media	0	0	Content	3	467
4	139	331	608			No media	0	0	Content	3	467
5	170	330	591			No media	0	0	Content	3	467
6	201	326	604			No media	0	0	Content	3	467
7	232	316	603			No media	0	0	Content	3	467
8	263	328	596			No media	0	0	Content	3	467
9	294	326	617			No media	0	0	Content	3	467
10	325	317	595			No media	0	0	Content	3	467
11	355	317	604			No media	0	0	Content	3	467
12	386	323	610			No media	0	0	Content	3	467
13	418	327	592			No media	0	0	Content	3	467
14	449	321	598			No media	0	0	Content	3	467
15	480	331	605			No media	0	0	Content	3	467
16	511	317	591			No media	0	0	Content	3	467
17	542	307	628			No media	0	0	Content	3	467
18	573	0	0			No media	0	0	Content
19	603	0	0			No media	0	0	Content
20	636	0	0			No media	0	0	Content
21	676	0	0			No media	0	0	Content
22	723	0	0			No media	0	0	Content
23	778	69	694			No media	0	0	Content	4	323
24	831	0	0			No media	0	0	Content	4	323
25	856	350	605			No media	0	0	Content	4	323
26	877	351	608			No media	0	0	Content	4	323
27	917	349	653			No media	0	0	Content	4	323
28	945	368	654			No media	0	0	Content	4	323
29	977	346	636			No media	0	0	Content	4	323
30	1008	368	612			No media	0	0	Content	4	323
31	1038	358	616			No media	0	0	Content	4	323
32	1071	370	609			No media	0	0	Content	4	323
33	1102	363	585			No media	0	0	Content	5	192
34	1133	363	586			No media	0	0	Content	5	192
35	1163	371	584			No media	0	0	Content	5	192
36	1194	359	576			No media	0	0	Content	5	192
	1203			ImageStart	8
37	1228	-113	391			Fix.jpg	0	0	Content	5	192
38	1260	-758	78			Fix.jpg	0	0	Content	5	192
39	1293	0	0			Fix.jpg	0	0	Content
40	1326	0	0			Fix.jpg	0	0	Content
41	1363	0	0			Fix.jpg	0	0	Content
42	1404	0	0			Fix.jpg	0	0	Content
43	1444	0	0			Fix.jpg	0	0	Content
44	1487	0	0			Fix.jpg	0	0	Content
45	1533	0	0			Fix.jpg	0	0	Content
46	1593	0	0			Fix.jpg	0	0	Content
47	1633	0	0			Fix.jpg	0	0	Content
48	1667	0	0			Fix.jpg	0	0	Content
	1679			ImageEnd	16
	1713			ImageStart	8
49	1719	0	0			122_162_an_ha.jpg	0	58	AOI_13
50	1771	0	0			122_162_an_ha.jpg	0	58	AOI_13
51	1823	0	0			122_162_an_ha.jpg	0	58	AOI_13
52	1862	0	0			122_162_an_ha.jpg	0	58	AOI_13
53	1909	0	0			122_162_an_ha.jpg	0	58	AOI_13
54	1961	0	0			122_162_an_ha.jpg	0	58	AOI_13
55	2013	0	0			122_162_an_ha.jpg	0	58	AOI_13
56	2049	0	0			122_162_an_ha.jpg	0	58	AOI_13
57	2082	571	348			122_162_an_ha.jpg	0	58	AOI_13	6	174
58	2128	568	361			122_162_an_ha.jpg	0	58	AOI_13	6	174
59	2157	568	361			122_162_an_ha.jpg	0	58	AOI_13	6	174
60	2189	581	354			122_162_an_ha.jpg	0	58	AOI_13	6	174
61	2223	584	361			122_162_an_ha.jpg	0	58	AOI_13	6	174
62	2256	912	413			122_162_an_ha.jpg	0	57	AOI_16	7	474
63	2289	901	407			122_162_an_ha.jpg	0	57	AOI_16	7	474
64	2322	894	399			122_162_an_ha.jpg	0	57	AOI_16	7	474
65	2355	898	418			122_162_an_ha.jpg	0	57	AOI_16	7	474
66	2391	898	412			122_162_an_ha.jpg	0	57	AOI_16	7	474
67	2426	895	413			122_162_an_ha.jpg	0	57	AOI_16	7	474
68	2460	894	423			122_162_an_ha.jpg	0	57	AOI_16	7	474
69	2493	906	420			122_162_an_ha.jpg	0	57	AOI_16	7	474
70	2527	884	436			122_162_an_ha.jpg	0	57	AOI_16	7	474
71	2561	893	440			122_162_an_ha.jpg	0	57	AOI_16	7	474
72	2594	884	445			122_162_an_ha.jpg	0	57	AOI_16	7	474
73	2628	891	443			122_162_an_ha.jpg	0	57	AOI_16	7	474
74	2663	880	439			122_162_an_ha.jpg	0	57	AOI_16	7	474
75	2697	874	448			122_162_an_ha.jpg	0	57	AOI_16	7	474
76	2730	563	428			122_162_an_ha.jpg	0	58	AOI_13	8	571
77	2763	454	451			122_162_an_ha.jpg	0	58	AOI_13	8	571
78	2795	459	433			122_162_an_ha.jpg	0	58	AOI_13	8	571
79	2830	461	446			122_162_an_ha.jpg	0	58	AOI_13	8	571
80	2863	461	446			122_162_an_ha.jpg	0	58	AOI_13	8	571
81	2896	459	439			122_162_an_ha.jpg	0	58	AOI_13	8	571
82	2930	467	447			122_162_an_ha.jpg	0	58	AOI_13	8	571
83	2965	474	447			122_162_an_ha.jpg	0	58	AOI_13	8	571
84	2997	477	447			122_162_an_ha.jpg	0	58	AOI_13	8	571
85	3033	465	452			122_162_an_ha.jpg	0	58	AOI_13	8	571
86	3066	472	448			122_162_an_ha.jpg	0	58	AOI_13	8	571
87	3099	494	446			122_162_an_ha.jpg	0	58	AOI_13	8	571
88	3133	518	459			122_162_an_ha.jpg	0	58	AOI_13	8	571
89	3166	513	457			122_162_an_ha.jpg	0	58	AOI_13	8	571
90	3199	505	448			122_162_an_ha.jpg	0	58	AOI_13	8	571
91	3234	509	454			122_162_an_ha.jpg	0	58	AOI_13	8	571
92	3268	523	455			122_162_an_ha.jpg	0	58	AOI_13	8	571
93	3301	628	432			122_162_an_ha.jpg	0	57	AOI_16	9	311
94	3337	907	407			122_162_an_ha.jpg	0	57	AOI_16	9	311
95	3372	903	405			122_162_an_ha.jpg	0	57	AOI_16	9	311
96	3406	905	421			122_162_an_ha.jpg	0	57	AOI_16	9	311
97	3441	904	410			122_162_an_ha.jpg	0	57	AOI_16	9	311
98	3475	904	426			122_162_an_ha.jpg	0	57	AOI_16	9	311
99	3510	906	416			122_162_an_ha.jpg	0	57	AOI_16	9	311
100	3544	895	429			122_162_an_ha.jpg	0	57	AOI_16	9	311
101	3578	909	408			122_162_an_ha.jpg	0	57	AOI_16	9	311
102	3612	908	422			122_162_an_ha.jpg	0	57	AOI_16	10	276
103	3646	893	453			122_162_an_ha.jpg	0	57	AOI_16	10	276
104	3680	894	457			122_162_an_ha.jpg	0	57	AOI_16	10	276
105	3716	899	442			122_162_an_ha.jpg	0	57	AOI_16	10	276
106	3750	904	456			122_162_an_ha.jpg	0	57	AOI_16	10	276
107	3785	898	457			122_162_an_ha.jpg	0	57	AOI_16	10	276
108	3819	905	453			122_162_an_ha.jpg	0	57	AOI_16	10	276
109	3853	903	450			122_162_an_ha.jpg	0	57	AOI_16	10	276
110	3888	901	438			122_162_an_ha.jpg	0	57	AOI_16	11	410
111	3923	943	349			122_162_an_ha.jpg	0	57	AOI_16	11	410
112	3956	948	327			122_162_an_ha.jpg	0	57	AOI_16	11	410
113	3991	941	365			122_162_an_ha.jpg	0	57	AOI_16	11	410
114	4025	934	356			122_162_an_ha.jpg	0	57	AOI_16	11	410
115	4060	936	363			122_162_an_ha.jpg	0	57	AOI_16	11	410
116	4095	937	353			122_162_an_ha.jpg	0	57	AOI_16	11	410
117	4129	929	353			122_162_an_ha.jpg	0	57	AOI_16	11	410
118	4162	944	344			122_162_an_ha.jpg	0	57	AOI_16	11	410
119	4196	939	372			122_162_an_ha.jpg	0	57	AOI_16	11	410
120	4231	944	361			122_162_an_ha.jpg	0	57	AOI_16	11	410
121	4265	936	358			122_162_an_ha.jpg	0	57	AOI_16	11	410
122	4298	893	446			122_162_an_ha.jpg	0	57	AOI_16	12	274
123	4333	888	484			122_162_an_ha.jpg	0	57	AOI_16	12	274
124	4366	882	476			122_162_an_ha.jpg	0	57	AOI_16	12	274
125	4401	889	495			122_162_an_ha.jpg	0	57	AOI_16	12	274
126	4434	885	494			122_162_an_ha.jpg	0	57	AOI_16	12	274
127	4469	887	500			122_162_an_ha.jpg	0	57	AOI_16	12	274
128	4503	884	497			122_162_an_ha.jpg	0	57	AOI_16	12	274
129	4538	886	487			122_162_an_ha.jpg	0	57	AOI_16	12	274
130	4572	848	482			122_162_an_ha.jpg	0	57	AOI_16	13	308
131	4607	834	464			122_162_an_ha.jpg	0	57	AOI_16	13	308
132	4640	840	464			122_162_an_ha.jpg	0	57	AOI_16	13	308
133	4674	836	472			122_162_an_ha.jpg	0	57	AOI_16	13	308
134	4709	833	460			122_162_an_ha.jpg	0	57	AOI_16	13	308
	4720			ImageEnd	16
135	4743	847	456			No media	0	0	Content	13	308
	4750			ImageStart	8
136	4777	847	461			Fix.jpg	0	0	Content	13	308
137	4811	830	472			Fix.jpg	0	0	Content	13	308
138	4845	838	471			Fix.jpg	0	0	Content	13	308
139	4880	540	427			Fix.jpg	0	0	Content	14	207
140	4915	521	420			Fix.jpg	0	0	Content	14	207
141	4950	519	424			Fix.jpg	0	0	Content	14	207
142	4984	524	439			Fix.jpg	0	0	Content	14	207
143	5018	527	415			Fix.jpg	0	0	Content	14	207
144	5052	522	432			Fix.jpg	0	0	Content	14	207
145	5087	681	395			Fix.jpg	0	0	Content	15	551
146	5119	674	395			Fix.jpg	0	0	Content	15	551
147	5155	677	398			Fix.jpg	0	0	Content	15	551
148	5190	663	405			Fix.jpg	0	0	Content	15	551
149	5224	665	371			Fix.jpg	0	0	Content	15	551
	5235			ImageEnd	16
150	5258	669	420			No media	0	0	Content	15	551
151	5293	659	413			No media	0	0	Content	15	551
152	5327	669	410			No media	0	0	Content	15	551
	5337			ImageStart	8
153	5362	666	379			79_115_ha_an.jpg	0	295	AOI_52	15	551
154	5397	679	376			79_115_ha_an.jpg	0	295	AOI_52	15	551
155	5431	672	375			79_115_ha_an.jpg	0	295	AOI_52	15	551
156	5466	675	400			79_115_ha_an.jpg	0	295	AOI_52	15	551
157	5499	679	400			79_115_ha_an.jpg	0	295	AOI_52	15	551
158	5537	668	393			79_115_ha_an.jpg	0	295	AOI_52	15	551
159	5571	673	406			79_115_ha_an.jpg	0	295	AOI_52	15	551
160	5605	666	385			79_115_ha_an.jpg	0	295	AOI_52	15	551
161	5639	845	395			79_115_ha_an.jpg	0	296	AOI_49	16	416
162	5673	888	386			79_115_ha_an.jpg	0	296	AOI_49	16	416
163	5708	893	395			79_115_ha_an.jpg	0	296	AOI_49	16	416
164	5743	881	394			79_115_ha_an.jpg	0	296	AOI_49	16	416
165	5778	885	398			79_115_ha_an.jpg	0	296	AOI_49	16	416
166	5813	894	382			79_115_ha_an.jpg	0	296	AOI_49	16	416
167	5847	892	395			79_115_ha_an.jpg	0	296	AOI_49	16	416
168	5881	890	419			79_115_ha_an.jpg	0	296	AOI_49	16	416
169	5917	884	469			79_115_ha_an.jpg	0	296	AOI_49	16	416
170	5952	884	455			79_115_ha_an.jpg	0	296	AOI_49	16	416
171	5986	885	451			79_115_ha_an.jpg	0	296	AOI_49	16	416
172	6021	890	472			79_115_ha_an.jpg	0	296	AOI_49	16	416
173	6055	627	414			79_115_ha_an.jpg	0	295	AOI_52	17	277
174	6090	494	397			79_115_ha_an.jpg	0	295	AOI_52	17	277
175	6126	500	411			79_115_ha_an.jpg	0	295	AOI_52	17	277
176	6160	503	396			79_115_ha_an.jpg	0	295	AOI_52	17	277
177	6195	500	409			79_115_ha_an.jpg	0	295	AOI_52	17	277
178	6228	501	419			79_115_ha_an.jpg	0	295	AOI_52	17	277
179	6264	500	413			79_115_ha_an.jpg	0	295	AOI_52	17	277
180	6300	496	417			79_115_ha_an.jpg	0	295	AOI_52	17	277
181	6332	484	415			79_115_ha_an.jpg	0	295	AOI_52	18	410
182	6366	482	434			79_115_ha_an.jpg	0	295	AOI_52	18	410
183	6400	480	451			79_115_ha_an.jpg	0	295	AOI_52	18	410
184	6434	493	458			79_115_ha_an.jpg	0	295	AOI_52	18	410
185	6467	469	443			79_115_ha_an.jpg	0	295	AOI_52	18	410
186	6500	483	468			79_115_ha_an.jpg	0	295	AOI_52	18	410
187	6534	472	451			79_115_ha_an.jpg	0	295	AOI_52	18	410
188	6567	485	447			79_115_ha_an.jpg	0	295	AOI_52	18	410
189	6600	471	452			79_115_ha_an.jpg	0	295	AOI_52	18	410
190	6641	484	462			79_115_ha_an.jpg	0	295	AOI_52	18	410
191	6674	467	457			79_115_ha_an.jpg	0	295	AOI_52	18	410
192	6706	477	458			79_115_ha_an.jpg	0	295	AOI_52	18	410
193	6743	704	447			79_115_ha_an.jpg	0	296	AOI_49	19	241
194	6776	840	434			79_115_ha_an.jpg	0	296	AOI_49	19	241
195	6818	836	447			79_115_ha_an.jpg	0	296	AOI_49	19	241
196	6853	834	453			79_115_ha_an.jpg	0	296	AOI_49	19	241
197	6888	832	456			79_115_ha_an.jpg	0	296	AOI_49	19	241
198	6919	819	448			79_115_ha_an.jpg	0	296	AOI_49	19	241
199	6952	841	459			79_115_ha_an.jpg	0	296	AOI_49	19	241
200	6983	839	463			79_115_ha_an.jpg	0	296	AOI_49	20	298
201	7018	885	444			79_115_ha_an.jpg	0	296	AOI_49	20	298
202	7051	897	448			79_115_ha_an.jpg	0	296	AOI_49	20	298
203	7085	887	456			79_115_ha_an.jpg	0	296	AOI_49	20	298
204	7117	879	471			79_115_ha_an.jpg	0	296	AOI_49	20	298
205	7150	903	457			79_115_ha_an.jpg	0	296	AOI_49	20	298
206	7183	886	462			79_115_ha_an.jpg	0	296	AOI_49	20	298
207	7215	890	442			79_115_ha_an.jpg	0	296	AOI_49	20	298
208	7248	888	446			79_115_ha_an.jpg	0	296	AOI_49	20	298
209	7281	886	454			79_115_ha_an.jpg	0	296	AOI_49	21	654
210	7313	928	361			79_115_ha_an.jpg	0	296	AOI_49	21	654
211	7346	933	382			79_115_ha_an.jpg	0	296	AOI_49	21	654
212	7379	918	372			79_115_ha_an.jpg	0	296	AOI_49	21	654
213	7412	917	376			79_115_ha_an.jpg	0	296	AOI_49	21	654
214	7446	898	330			79_115_ha_an.jpg	0	296	AOI_49	21	654
215	7479	906	372			79_115_ha_an.jpg	0	296	AOI_49	21	654
216	7510	939	380			79_115_ha_an.jpg	0	296	AOI_49	21	654
217	7549	912	382			79_115_ha_an.jpg	0	296	AOI_49	21	654
218	7577	933	383			79_115_ha_an.jpg	0	296	AOI_49	21	654
219	7610	924	385			79_115_ha_an.jpg	0	296	AOI_49	21	654
220	7640	925	381			79_115_ha_an.jpg	0	296	AOI_49	21	654
221	7676	922	367			79_115_ha_an.jpg	0	296	AOI_49	21	654
222	7708	923	384			79_115_ha_an.jpg	0	296	AOI_49	21	654
223	7741	892	346			79_115_ha_an.jpg	0	296	AOI_49	21	654
224	7773	897	348			79_115_ha_an.jpg	0	296	AOI_49	21	654
225	7806	885	364			79_115_ha_an.jpg	0	296	AOI_49	21	654
226	7838	910	340			79_115_ha_an.jpg	0	296	AOI_49	21	654
227	7870	922	328			79_115_ha_an.jpg	0	296	AOI_49	21	654
228	7902	905	356			79_115_ha_an.jpg	0	296	AOI_49	21	654
229	7935	887	321			79_115_ha_an.jpg	0	296	AOI_49	22	226
230	7968	886	298			79_115_ha_an.jpg	0	296	AOI_49	22	226
231	8000	885	299			79_115_ha_an.jpg	0	296	AOI_49	22	226
232	8032	880	288			79_115_ha_an.jpg	0	296	AOI_49	22	226
233	8064	874	318			79_115_ha_an.jpg	0	296	AOI_49	22	226
234	8097	887	289			79_115_ha_an.jpg	0	296	AOI_49	22	226
235	8129	873	317			79_115_ha_an.jpg	0	296	AOI_49	22	226
236	8161	583	324			79_115_ha_an.jpg	0	295	AOI_52	23	230
237	8194	489	353			79_115_ha_an.jpg	0	295	AOI_52	23	230
238	8226	499	340			79_115_ha_an.jpg	0	295	AOI_52	23	230
239	8259	475	342			79_115_ha_an.jpg	0	295	AOI_52	23	230
240	8291	487	328			79_115_ha_an.jpg	0	295	AOI_52	23	230
241	8323	472	345			79_115_ha_an.jpg	0	295	AOI_52	23	230
	8325			ImageEnd	16
	8340			ImageStart	8
242	8358	486	344			Fix.jpg	0	0	Content	23	230
243	8391	480	408			Fix.jpg	0	0	Content	24	268
244	8423	498	423			Fix.jpg	0	0	Content	24	268
245	8454	487	411			Fix.jpg	0	0	Content	24	268
246	8489	488	434			Fix.jpg	0	0	Content	24	268
247	8521	493	412			Fix.jpg	0	0	Content	24	268
248	8554	500	433			Fix.jpg	0	0	Content	24	268
249	8587	496	406			Fix.jpg	0	0	Content	24	268
250	8619	493	400			Fix.jpg	0	0	Content	24	268
251	8659	648	405			Fix.jpg	0	0	Content	25	554
252	8690	663	400			Fix.jpg	0	0	Content	25	554
253	8727	656	414			Fix.jpg	0	0	Content	25	554
254	8759	646	382			Fix.jpg	0	0	Content	25	554
255	8790	663	413			Fix.jpg	0	0	Content	25	554
256	8821	664	411			Fix.jpg	0	0	Content	25	554
257	8854	666	419			Fix.jpg	0	0	Content	25	554
	8854			ImageEnd	16
258	8886	678	432			No media	0	0	Content	25	554
	8926			ImageStart	8
259	8927	669	421			97_144_an_fe.jpg	0	335	AOI_5	25	554
260	8955	671	420			97_144_an_fe.jpg	0	335	AOI_5	25	554
261	8987	660	418			97_144_an_fe.jpg	0	335	AOI_5	25	554
262	9019	677	414			97_144_an_fe.jpg	0	335	AOI_5	25	554
263	9052	684	425			97_144_an_fe.jpg	0	335	AOI_5	25	554
264	9084	674	415			97_144_an_fe.jpg	0	335	AOI_5	25	554
265	9116	671	403			97_144_an_fe.jpg	0	335	AOI_5	25	554
266	9148	683	431			97_144_an_fe.jpg	0	335	AOI_5	25	554
267	9181	677	404			97_144_an_fe.jpg	0	335	AOI_5	25	554
268	9213	820	434			97_144_an_fe.jpg	0	336	AOI_6	26	352
269	9245	864	393			97_144_an_fe.jpg	0	336	AOI_6	26	352
270	9278	901	390			97_144_an_fe.jpg	0	336	AOI_6	26	352
271	9309	911	418			97_144_an_fe.jpg	0	336	AOI_6	26	352
272	9345	884	404			97_144_an_fe.jpg	0	336	AOI_6	26	352
273	9380	883	403			97_144_an_fe.jpg	0	336	AOI_6	26	352
274	9407	890	479			97_144_an_fe.jpg	0	336	AOI_6	26	352
275	9436	922	485			97_144_an_fe.jpg	0	336	AOI_6	26	352
276	9468	913	486			97_144_an_fe.jpg	0	336	AOI_6	26	352
277	9506	911	510			97_144_an_fe.jpg	0	336	AOI_6	26	352
278	9535	904	509			97_144_an_fe.jpg	0	336	AOI_6	26	352
279	9565	786	508			97_144_an_fe.jpg	0	335	AOI_5	27	313
280	9596	467	508			97_144_an_fe.jpg	0	335	AOI_5	27	313
281	9629	474	534			97_144_an_fe.jpg	0	335	AOI_5	27	313
282	9661	484	524			97_144_an_fe.jpg	0	335	AOI_5	27	313
283	9693	478	524			97_144_an_fe.jpg	0	335	AOI_5	27	313
284	9726	475	524			97_144_an_fe.jpg	0	335	AOI_5	27	313
285	9758	495	515			97_144_an_fe.jpg	0	335	AOI_5	27	313
286	9798	506	543			97_144_an_fe.jpg	0	335	AOI_5	27	313
287	9833	484	532			97_144_an_fe.jpg	0	335	AOI_5	27	313
288	9878	661	513			97_144_an_fe.jpg	0	336	AOI_6	28	324
289	9906	897	514			97_144_an_fe.jpg	0	336	AOI_6	28	324
290	9941	906	499			97_144_an_fe.jpg	0	336	AOI_6	28	324
291	9973	906	504			97_144_an_fe.jpg	0	336	AOI_6	28	324
292	10006	910	515			97_144_an_fe.jpg	0	336	AOI_6	28	324
293	10038	891	511			97_144_an_fe.jpg	0	336	AOI_6	28	324
294	10071	897	521			97_144_an_fe.jpg	0	336	AOI_6	28	324
295	10103	896	509			97_144_an_fe.jpg	0	336	AOI_6	28	324
296	10136	914	525			97_144_an_fe.jpg	0	336	AOI_6	28	324
297	10168	890	515			97_144_an_fe.jpg	0	336	AOI_6	28	324
298	10202	904	391			97_144_an_fe.jpg	0	336	AOI_6	29	470
299	10234	899	371			97_144_an_fe.jpg	0	336	AOI_6	29	470
300	10266	902	407			97_144_an_fe.jpg	0	336	AOI_6	29	470
301	10302	911	407			97_144_an_fe.jpg	0	336	AOI_6	29	470
302	10337	924	404			97_144_an_fe.jpg	0	336	AOI_6	29	470
303	10370	912	386			97_144_an_fe.jpg	0	336	AOI_6	29	470
304	10408	919	390			97_144_an_fe.jpg	0	336	AOI_6	29	470
305	10438	932	375			97_144_an_fe.jpg	0	336	AOI_6	29	470
306	10468	939	372			97_144_an_fe.jpg	0	336	AOI_6	29	470
307	10501	938	367			97_144_an_fe.jpg	0	336	AOI_6	29	470
308	10536	928	400			97_144_an_fe.jpg	0	336	AOI_6	29	470
309	10569	925	373			97_144_an_fe.jpg	0	336	AOI_6	29	470
310	10603	929	391			97_144_an_fe.jpg	0	336	AOI_6	29	470
311	10637	934	375			97_144_an_fe.jpg	0	336	AOI_6	29	470
312	10672	897	523			97_144_an_fe.jpg	0	336	AOI_6	30	200
313	10706	897	528			97_144_an_fe.jpg	0	336	AOI_6	30	200
314	10740	892	522			97_144_an_fe.jpg	0	336	AOI_6	30	200
315	10772	895	525			97_144_an_fe.jpg	0	336	AOI_6	30	200
316	10806	889	523			97_144_an_fe.jpg	0	336	AOI_6	30	200
317	10839	907	532			97_144_an_fe.jpg	0	336	AOI_6	30	200
318	10872	899	398			97_144_an_fe.jpg	0	336	AOI_6	31	270
319	10905	927	364			97_144_an_fe.jpg	0	336	AOI_6	31	270
320	10939	920	377			97_144_an_fe.jpg	0	336	AOI_6	31	270
321	10974	928	399			97_144_an_fe.jpg	0	336	AOI_6	31	270
322	11010	923	407			97_144_an_fe.jpg	0	336	AOI_6	31	270
323	11041	922	403			97_144_an_fe.jpg	0	336	AOI_6	31	270
324	11074	923	413			97_144_an_fe.jpg	0	336	AOI_6	31	270
325	11108	924	398			97_144_an_fe.jpg	0	336	AOI_6	31	270
326	11142	884	437			97_144_an_fe.jpg	0	336	AOI_6	32	646
327	11174	864	444			97_144_an_fe.jpg	0	336	AOI_6	32	646
328	11209	862	447			97_144_an_fe.jpg	0	336	AOI_6	32	646
329	11242	877	442			97_144_an_fe.jpg	0	336	AOI_6	32	646
330	11275	867	440			97_144_an_fe.jpg	0	336	AOI_6	32	646
331	11309	862	439			97_144_an_fe.jpg	0	336	AOI_6	32	646
332	11344	861	451			97_144_an_fe.jpg	0	336	AOI_6	32	646
333	11377	870	450			97_144_an_fe.jpg	0	336	AOI_6	32	646
334	11412	871	447			97_144_an_fe.jpg	0	336	AOI_6	32	646
335	11446	875	467			97_144_an_fe.jpg	0	336	AOI_6	32	646
336	11489	896	489			97_144_an_fe.jpg	0	336	AOI_6	32	646
337	11519	881	467			97_144_an_fe.jpg	0	336	AOI_6	32	646
338	11550	898	453			97_144_an_fe.jpg	0	336	AOI_6	32	646
339	11585	889	479			97_144_an_fe.jpg	0	336	AOI_6	32	646
340	11619	903	485			97_144_an_fe.jpg	0	336	AOI_6	32	646
341	11652	891	476			97_144_an_fe.jpg	0	336	AOI_6	32	646
342	11687	920	431			97_144_an_fe.jpg	0	336	AOI_6	32	646
343	11719	883	470			97_144_an_fe.jpg	0	336	AOI_6	32	646
344	11754	889	485			97_144_an_fe.jpg	0	336	AOI_6	32	646
345	11788	884	456			97_144_an_fe.jpg	0	336	AOI_6	33	470
346	11821	931	364			97_144_an_fe.jpg	0	336	AOI_6	33	470
347	11854	937	374			97_144_an_fe.jpg	0	336	AOI_6	33	470
348	11889	925	369			97_144_an_fe.jpg	0	336	AOI_6	33	470
349	11921	939	388			97_144_an_fe.jpg	0	336	AOI_6	33	470
	11927			ImageEnd	16
350	11953	940	374			No media	0	0	Content	33	470
	11977			ImageStart	8
351	11986	931	381			Fix.jpg	0	0	Content	33	470
352	12020	935	392			Fix.jpg	0	0	Content	33	470
353	12054	932	391			Fix.jpg	0	0	Content	33	470
354	12089	955	385			Fix.jpg	0	0	Content	33	470
355	12122	941	347			Fix.jpg	0	0	Content	33	470
356	12159	931	374			Fix.jpg	0	0	Content	33	470
357	12192	944	350			Fix.jpg	0	0	Content	33	470
358	12224	932	352			Fix.jpg	0	0	Content	33	470
359	12258	737	423			Fix.jpg	0	0	Content	34	479
360	12293	707	435			Fix.jpg	0	0	Content	34	479
361	12327	715	418			Fix.jpg	0	0	Content	34	479
362	12360	703	400			Fix.jpg	0	0	Content	34	479
363	12394	698	408			Fix.jpg	0	0	Content	34	479
364	12428	702	421			Fix.jpg	0	0	Content	34	479
	12441			ImageEnd	16
365	12464	698	409			No media	0	0	Content	34	479
	12474			ImageStart	8
366	12500	707	419			10_008_neu_an.jpg	0	8	AOI_1	34	479
367	12533	705	426			10_008_neu_an.jpg	0	8	AOI_1	34	479
368	12567	719	430			10_008_neu_an.jpg	0	8	AOI_1	34	479
369	12601	708	414			10_008_neu_an.jpg	0	8	AOI_1	34	479
370	12635	697	414			10_008_neu_an.jpg	0	8	AOI_1	34	479
371	12669	702	428			10_008_neu_an.jpg	0	8	AOI_1	34	479
372	12704	725	431			10_008_neu_an.jpg	0	8	AOI_1	34	479
373	12737	815	410			10_008_neu_an.jpg	0	8	AOI_1	35	413
374	12776	899	429			10_008_neu_an.jpg	0	8	AOI_1	35	413
375	12808	899	440			10_008_neu_an.jpg	0	8	AOI_1	35	413
376	12840	899	444			10_008_neu_an.jpg	0	8	AOI_1	35	413
377	12875	901	432			10_008_neu_an.jpg	0	8	AOI_1	35	413
378	12909	897	440			10_008_neu_an.jpg	0	8	AOI_1	35	413
379	12943	937	509			10_008_neu_an.jpg	0	8	AOI_1	35	413
380	12978	924	526			10_008_neu_an.jpg	0	8	AOI_1	35	413
381	13011	923	497			10_008_neu_an.jpg	0	8	AOI_1	35	413
382	13045	936	527			10_008_neu_an.jpg	0	8	AOI_1	35	413
383	13079	931	511			10_008_neu_an.jpg	0	8	AOI_1	35	413
384	13116	919	528			10_008_neu_an.jpg	0	8	AOI_1	35	413
385	13150	769	499			10_008_neu_an.jpg	0	9	AOI_3	36	312
386	13183	480	450			10_008_neu_an.jpg	0	9	AOI_3	36	312
387	13218	480	463			10_008_neu_an.jpg	0	9	AOI_3	36	312
388	13252	491	454			10_008_neu_an.jpg	0	9	AOI_3	36	312
389	13286	477	469			10_008_neu_an.jpg	0	9	AOI_3	36	312
390	13321	496	467			10_008_neu_an.jpg	0	9	AOI_3	36	312
391	13361	477	473			10_008_neu_an.jpg	0	9	AOI_3	36	312
392	13395	480	452			10_008_neu_an.jpg	0	9	AOI_3	36	312
393	13426	482	468			10_008_neu_an.jpg	0	9	AOI_3	36	312
394	13462	808	372			10_008_neu_an.jpg	0	8	AOI_1	37	412
395	13496	927	374			10_008_neu_an.jpg	0	8	AOI_1	37	412
396	13535	921	408			10_008_neu_an.jpg	0	8	AOI_1	37	412
397	13568	895	392			10_008_neu_an.jpg	0	8	AOI_1	37	412
398	13599	921	415			10_008_neu_an.jpg	0	8	AOI_1	37	412
399	13633	918	361			10_008_neu_an.jpg	0	8	AOI_1	37	412
400	13669	917	388			10_008_neu_an.jpg	0	8	AOI_1	37	412
401	13702	916	388			10_008_neu_an.jpg	0	8	AOI_1	37	412
402	13736	915	415			10_008_neu_an.jpg	0	8	AOI_1	37	412
403	13770	924	419			10_008_neu_an.jpg	0	8	AOI_1	37	412
404	13804	921	414			10_008_neu_an.jpg	0	8	AOI_1	37	412
405	13840	897	422			10_008_neu_an.jpg	0	8	AOI_1	37	412
406	13873	906	353			10_008_neu_an.jpg	0	8	AOI_1	38	238
407	13906	846	441			10_008_neu_an.jpg	0	8	AOI_1	38	238
408	13940	0	0			10_008_neu_an.jpg	0	8	AOI_1	38	238
409	13974	810	449			10_008_neu_an.jpg	0	8	AOI_1	38	238
410	14015	809	495			10_008_neu_an.jpg	0	8	AOI_1	38	238
411	14046	852	264			10_008_neu_an.jpg	0	8	AOI_1	38	238
412	14077	853	311			10_008_neu_an.jpg	0	8	AOI_1	38	238
413	14112	751	337			10_008_neu_an.jpg	0	9	AOI_3	39	496
414	14141	490	455			10_008_neu_an.jpg	0	9	AOI_3	39	496
415	14176	503	457			10_008_neu_an.jpg	0	9	AOI_3	39	496
416	14207	489	466			10_008_neu_an.jpg	0	9	AOI_3	39	496
417	14237	512	478			10_008_neu_an.jpg	0	9	AOI_3	39	496
418	14270	513	463			10_008_neu_an.jpg	0	9	AOI_3	39	496
419	14303	507	470			10_008_neu_an.jpg	0	9	AOI_3	39	496
420	14338	511	466			10_008_neu_an.jpg	0	9	AOI_3	39	496
421	14372	513	474			10_008_neu_an.jpg	0	9	AOI_3	39	496
422	14404	513	463			10_008_neu_an.jpg	0	9	AOI_3	39	496
423	14438	495	481			10_008_neu_an.jpg	0	9	AOI_3	39	496
424	14473	481	470			10_008_neu_an.jpg	0	9	AOI_3	39	496
425	14514	470	464			10_008_neu_an.jpg	0	9	AOI_3	39	496
426	14545	470	464			10_008_neu_an.jpg	0	9	AOI_3	39	496
427	14578	478	467			10_008_neu_an.jpg	0	9	AOI_3	39	496
428	14608	484	578			10_008_neu_an.jpg	0	9	AOI_3	40	365
429	14639	479	584			10_008_neu_an.jpg	0	9	AOI_3	40	365
430	14673	499	589			10_008_neu_an.jpg	0	9	AOI_3	40	365
431	14704	503	573			10_008_neu_an.jpg	0	9	AOI_3	40	365
432	14737	491	582			10_008_neu_an.jpg	0	9	AOI_3	40	365
433	14770	480	586			10_008_neu_an.jpg	0	9	AOI_3	40	365
434	14804	489	582			10_008_neu_an.jpg	0	9	AOI_3	40	365
435	14843	468	607			10_008_neu_an.jpg	0	9	AOI_3	40	365
436	14876	472	616			10_008_neu_an.jpg	0	9	AOI_3	40	365
437	14904	492	596			10_008_neu_an.jpg	0	9	AOI_3	40	365
438	14937	474	577			10_008_neu_an.jpg	0	9	AOI_3	40	365
439	14972	754	601			10_008_neu_an.jpg	0	8	AOI_1	41	384
440	15006	908	553			10_008_neu_an.jpg	0	8	AOI_1	41	384
441	15039	908	588			10_008_neu_an.jpg	0	8	AOI_1	41	384
442	15073	917	585			10_008_neu_an.jpg	0	8	AOI_1	41	384
443	15104	913	575			10_008_neu_an.jpg	0	8	AOI_1	41	384
444	15136	931	593			10_008_neu_an.jpg	0	8	AOI_1	41	384
445	15168	911	575			10_008_neu_an.jpg	0	8	AOI_1	41	384
446	15203	916	576			10_008_neu_an.jpg	0	8	AOI_1	41	384
447	15233	923	581			10_008_neu_an.jpg	0	8	AOI_1	41	384
448	15260	917	584			10_008_neu_an.jpg	0	8	AOI_1	41	384
449	15291	906	574			10_008_neu_an.jpg	0	8	AOI_1	41	384
450	15324	912	577			10_008_neu_an.jpg	0	8	AOI_1	41	384
451	15356	923	619			10_008_neu_an.jpg	0	8	AOI_1	42	400
452	15391	937	627			10_008_neu_an.jpg	0	8	AOI_1	42	400
453	15424	915	620			10_008_neu_an.jpg	0	8	AOI_1	42	400
454	15458	940	626			10_008_neu_an.jpg	0	8	AOI_1	42	400
	15468			ImageEnd	16
455	15491	929	608			No media	0	0	Content	42	400
	15494			ImageStart	8
456	15525	945	619			Fix.jpg	0	0	Content	42	400
457	15558	922	630			Fix.jpg	0	0	Content	42	400
458	15592	929	612			Fix.jpg	0	0	Content	42	400
459	15626	930	627			Fix.jpg	0	0	Content	42	400
460	15662	923	636			Fix.jpg	0	0	Content	42	400
461	15693	916	632			Fix.jpg	0	0	Content	42	400
462	15723	913	631			Fix.jpg	0	0	Content	42	400
463	15756	768	349			Fix.jpg	0	0	Content	43	566
464	15790	722	360			Fix.jpg	0	0	Content	43	566
465	15826	699	401			Fix.jpg	0	0	Content	43	566
466	15861	711	390			Fix.jpg	0	0	Content	43	566
467	15893	728	284			Fix.jpg	0	0	Content	43	566
468	15928	717	362			Fix.jpg	0	0	Content	43	566
469	15967	711	413			Fix.jpg	0	0	Content	43	566
	15982			ImageEnd	16
470	16004	716	414			No media	0	0	Content	43	566
471	16049	706	425			No media	0	0	Content	43	566
	16072			ImageStart	8
472	16083	706	404			63_114_an_neu.jpg	0	262	AOI_47	43	566
473	16115	709	414			63_114_an_neu.jpg	0	262	AOI_47	43	566
474	16150	713	415			63_114_an_neu.jpg	0	262	AOI_47	43	566
475	16183	707	421			63_114_an_neu.jpg	0	262	AOI_47	43	566
476	16218	715	412			63_114_an_neu.jpg	0	262	AOI_47	43	566
477	16255	709	413			63_114_an_neu.jpg	0	262	AOI_47	43	566
478	16289	712	419			63_114_an_neu.jpg	0	262	AOI_47	43	566
479	16322	736	409			63_114_an_neu.jpg	0	262	AOI_47	44	326
480	16356	925	536			63_114_an_neu.jpg	0	262	AOI_47	44	326
481	16392	951	533			63_114_an_neu.jpg	0	262	AOI_47	44	326
482	16432	940	542			63_114_an_neu.jpg	0	262	AOI_47	44	326
483	16468	944	529			63_114_an_neu.jpg	0	262	AOI_47	44	326
484	16503	935	494			63_114_an_neu.jpg	0	262	AOI_47	44	326
485	16539	932	555			63_114_an_neu.jpg	0	262	AOI_47	44	326
486	16577	929	556			63_114_an_neu.jpg	0	262	AOI_47	44	326
487	16614	943	546			63_114_an_neu.jpg	0	262	AOI_47	44	326
488	16648	583	526			63_114_an_neu.jpg	0	261	AOI_45	45	301
489	16686	489	529			63_114_an_neu.jpg	0	261	AOI_45	45	301
490	16722	495	574			63_114_an_neu.jpg	0	261	AOI_45	45	301
491	16763	498	570			63_114_an_neu.jpg	0	261	AOI_45	45	301
492	16797	515	550			63_114_an_neu.jpg	0	261	AOI_45	45	301
493	16832	513	548			63_114_an_neu.jpg	0	261	AOI_45	45	301
494	16867	497	542			63_114_an_neu.jpg	0	261	AOI_45	45	301
495	16912	504	546			63_114_an_neu.jpg	0	261	AOI_45	45	301
496	16949	495	558			63_114_an_neu.jpg	0	261	AOI_45	46	362
497	16983	497	430			63_114_an_neu.jpg	0	261	AOI_45	46	362
498	17018	473	449			63_114_an_neu.jpg	0	261	AOI_45	46	362
499	17053	494	431			63_114_an_neu.jpg	0	261	AOI_45	46	362
500	17088	489	458			63_114_an_neu.jpg	0	261	AOI_45	46	362
501	17122	478	464			63_114_an_neu.jpg	0	261	AOI_45	46	362
502	17158	477	468			63_114_an_neu.jpg	0	261	AOI_45	46	362
503	17204	479	433			63_114_an_neu.jpg	0	261	AOI_45	46	362
504	17237	493	477			63_114_an_neu.jpg	0	261	AOI_45	46	362
505	17274	476	470			63_114_an_neu.jpg	0	261	AOI_45	46	362
506	17311	519	474			63_114_an_neu.jpg	0	262	AOI_47	47	626
507	17344	885	386			63_114_an_neu.jpg	0	262	AOI_47	47	626
508	17378	916	404			63_114_an_neu.jpg	0	262	AOI_47	47	626
509	17411	919	405			63_114_an_neu.jpg	0	262	AOI_47	47	626
510	17445	910	412			63_114_an_neu.jpg	0	262	AOI_47	47	626
511	17479	923	401			63_114_an_neu.jpg	0	262	AOI_47	47	626
512	17513	912	422			63_114_an_neu.jpg	0	262	AOI_47	47	626
513	17546	905	407			63_114_an_neu.jpg	0	262	AOI_47	47	626
514	17580	913	436			63_114_an_neu.jpg	0	262	AOI_47	47	626
515	17613	909	440			63_114_an_neu.jpg	0	262	AOI_47	47	626
516	17647	906	467			63_114_an_neu.jpg	0	262	AOI_47	47	626
517	17680	909	451			63_114_an_neu.jpg	0	262	AOI_47	47	626
518	17713	898	482			63_114_an_neu.jpg	0	262	AOI_47	47	626
519	17746	904	459			63_114_an_neu.jpg	0	262	AOI_47	47	626
520	17780	907	444			63_114_an_neu.jpg	0	262	AOI_47	47	626
521	17812	918	398			63_114_an_neu.jpg	0	262	AOI_47	47	626
522	17846	917	426			63_114_an_neu.jpg	0	262	AOI_47	47	626
523	17901	911	404			63_114_an_neu.jpg	0	262	AOI_47	47	626
524	17937	905	434			63_114_an_neu.jpg	0	262	AOI_47	48	516
525	17970	914	241			63_114_an_neu.jpg	0	262	AOI_47	48	516
526	18006	985	250			63_114_an_neu.jpg	0	262	AOI_47	48	516
527	18038	932	340			63_114_an_neu.jpg	0	262	AOI_47	48	516
528	18079	929	336			63_114_an_neu.jpg	0	262	AOI_47	48	516
529	18112	933	328			63_114_an_neu.jpg	0	262	AOI_47	48	516
530	18143	927	355			63_114_an_neu.jpg	0	262	AOI_47	48	516
531	18177	933	326			63_114_an_neu.jpg	0	262	AOI_47	48	516
532	18214	941	333			63_114_an_neu.jpg	0	262	AOI_47	48	516
533	18252	928	324			63_114_an_neu.jpg	0	262	AOI_47	48	516
534	18288	939	303			63_114_an_neu.jpg	0	262	AOI_47	48	516
535	18323	936	339			63_114_an_neu.jpg	0	262	AOI_47	48	516
536	18369	920	331			63_114_an_neu.jpg	0	262	AOI_47	48	516
537	18404	763	449			63_114_an_neu.jpg	0	262	AOI_47	48	516
538	18453	0	0			63_114_an_neu.jpg	0	261	AOI_45
539	18491	0	0			63_114_an_neu.jpg	0	261	AOI_45
540	18542	0	0			63_114_an_neu.jpg	0	261	AOI_45
541	18581	0	0			63_114_an_neu.jpg	0	261	AOI_45
542	18627	924	453			63_114_an_neu.jpg	0	262	AOI_47	49	244
543	18666	920	451			63_114_an_neu.jpg	0	262	AOI_47	49	244
544	18696	935	319			63_114_an_neu.jpg	0	262	AOI_47	49	244
545	18727	941	376			63_114_an_neu.jpg	0	262	AOI_47	49	244
546	18762	924	422			63_114_an_neu.jpg	0	262	AOI_47	49	244
547	18801	941	448			63_114_an_neu.jpg	0	262	AOI_47	49	244
548	18835	924	465			63_114_an_neu.jpg	0	262	AOI_47	49	244
549	18871	866	436			63_114_an_neu.jpg	0	262	AOI_47	50	315
550	18907	843	445			63_114_an_neu.jpg	0	262	AOI_47	50	315
551	18941	854	447			63_114_an_neu.jpg	0	262	AOI_47	50	315
552	18980	874	441			63_114_an_neu.jpg	0	262	AOI_47	50	315
553	19020	850	444			63_114_an_neu.jpg	0	262	AOI_47	50	315
554	19049	861	438			63_114_an_neu.jpg	0	262	AOI_47	50	315
	19071			ImageEnd	16
555	19083	859	442			No media	0	0	Content	50	315
	19092			ImageStart	8
556	19119	866	433			Fix.jpg	0	0	Content	50	315
557	19153	859	440			Fix.jpg	0	0	Content	50	315
558	19186	913	504			Fix.jpg	0	0	Content	51	202
559	19220	923	562			Fix.jpg	0	0	Content	51	202
560	19253	915	546			Fix.jpg	0	0	Content	51	202
561	19286	922	556			Fix.jpg	0	0	Content	51	202
562	19319	938	539			Fix.jpg	0	0	Content	51	202
563	19354	923	545			Fix.jpg	0	0	Content	51	202
564	19388	718	399			Fix.jpg	0	0	Content	52	580
565	19429	682	382			Fix.jpg	0	0	Content	52	580
566	19456	682	382			Fix.jpg	0	0	Content	52	580
567	19489	688	394			Fix.jpg	0	0	Content	52	580
568	19524	684	404			Fix.jpg	0	0	Content	52	580
569	19557	684	395			Fix.jpg	0	0	Content	52	580
	19590			ImageEnd	16
570	19592	686	402			No media	0	0	Content	52	580
571	19624	702	398			No media	0	0	Content	52	580
572	19661	686	412			No media	0	0	Content	52	580
573	19696	705	410			No media	0	0	Content	52	580
	19710			ImageStart	8
574	19730	674	401			167_175_neu_fe.jpg	0	156	AOI_30	52	580
575	19764	695	420			167_175_neu_fe.jpg	0	156	AOI_30	52	580
576	19797	687	405			167_175_neu_fe.jpg	0	156	AOI_30	52	580
577	19831	698	404			167_175_neu_fe.jpg	0	156	AOI_30	52	580
578	19873	692	406			167_175_neu_fe.jpg	0	156	AOI_30	52	580
579	19907	678	399			167_175_neu_fe.jpg	0	156	AOI_30	52	580
580	19968	862	487			167_175_neu_fe.jpg	0	156	AOI_30	53	726
581	20002	903	509			167_175_neu_fe.jpg	0	156	AOI_30	53	726
582	20034	920	529			167_175_neu_fe.jpg	0	156	AOI_30	53	726
583	20167	890	505			167_175_neu_fe.jpg	0	156	AOI_30	53	726
584	20314	890	505			167_175_neu_fe.jpg	0	156	AOI_30	53	726
585	20379	864	522			167_175_neu_fe.jpg	0	156	AOI_30	53	726
586	20571	920	513			167_175_neu_fe.jpg	0	156	AOI_30	53	726
587	20623	920	513			167_175_neu_fe.jpg	0	156	AOI_30	53	726
588	20667	928	516			167_175_neu_fe.jpg	0	156	AOI_30	53	726
589	20694	737	482			167_175_neu_fe.jpg	0	155	AOI_31	54	237
590	20727	521	470			167_175_neu_fe.jpg	0	155	AOI_31	54	237
591	20760	527	484			167_175_neu_fe.jpg	0	155	AOI_31	54	237
592	20794	510	470			167_175_neu_fe.jpg	0	155	AOI_31	54	237
593	20829	522	474			167_175_neu_fe.jpg	0	155	AOI_31	54	237
594	20863	509	469			167_175_neu_fe.jpg	0	155	AOI_31	54	237
595	20896	402	688			167_175_neu_fe.jpg	0	155	AOI_31	54	237
596	20931	0	0			167_175_neu_fe.jpg	0	155	AOI_31
597	20961	0	0			167_175_neu_fe.jpg	0	155	AOI_31
598	20996	0	0			167_175_neu_fe.jpg	0	155	AOI_31
599	21039	0	0			167_175_neu_fe.jpg	0	155	AOI_31
600	21087	0	0			167_175_neu_fe.jpg	0	155	AOI_31
601	21140	937	607			167_175_neu_fe.jpg	0	156	AOI_30	55	379
602	21191	940	611			167_175_neu_fe.jpg	0	156	AOI_30	55	379
603	21230	948	536			167_175_neu_fe.jpg	0	156	AOI_30	55	379
604	21265	947	543			167_175_neu_fe.jpg	0	156	AOI_30	55	379
605	21293	933	502			167_175_neu_fe.jpg	0	156	AOI_30	55	379
606	21324	914	560			167_175_neu_fe.jpg	0	156	AOI_30	55	379
607	21358	911	559			167_175_neu_fe.jpg	0	156	AOI_30	55	379
608	21390	909	570			167_175_neu_fe.jpg	0	156	AOI_30	55	379
609	21423	916	573			167_175_neu_fe.jpg	0	156	AOI_30	55	379
610	21454	910	560			167_175_neu_fe.jpg	0	156	AOI_30	55	379
611	21487	922	561			167_175_neu_fe.jpg	0	156	AOI_30	55	379
612	21519	919	637			167_175_neu_fe.jpg	0	156	AOI_30	56	420
613	21552	911	644			167_175_neu_fe.jpg	0	156	AOI_30	56	420
614	21583	916	653			167_175_neu_fe.jpg	0	156	AOI_30	56	420
615	21615	920	647			167_175_neu_fe.jpg	0	156	AOI_30	56	420
616	21647	923	663			167_175_neu_fe.jpg	0	156	AOI_30	56	420
617	21679	907	661			167_175_neu_fe.jpg	0	156	AOI_30	56	420
618	21712	921	639			167_175_neu_fe.jpg	0	156	AOI_30	56	420
619	21747	920	653			167_175_neu_fe.jpg	0	156	AOI_30	56	420
620	21779	925	640			167_175_neu_fe.jpg	0	156	AOI_30	56	420
621	21810	926	648			167_175_neu_fe.jpg	0	156	AOI_30	56	420
622	21842	920	659			167_175_neu_fe.jpg	0	156	AOI_30	56	420
623	21875	912	640			167_175_neu_fe.jpg	0	156	AOI_30	56	420
624	21907	928	648			167_175_neu_fe.jpg	0	156	AOI_30	56	420
625	21939	914	643			167_175_neu_fe.jpg	0	156	AOI_30	57	259
626	21972	873	638			167_175_neu_fe.jpg	0	156	AOI_30	57	259
627	22005	877	629			167_175_neu_fe.jpg	0	156	AOI_30	57	259
628	22037	872	649			167_175_neu_fe.jpg	0	156	AOI_30	57	259
629	22069	879	646			167_175_neu_fe.jpg	0	156	AOI_30	57	259
630	22101	880	631			167_175_neu_fe.jpg	0	156	AOI_30	57	259
631	22133	887	633			167_175_neu_fe.jpg	0	156	AOI_30	57	259
632	22166	882	639			167_175_neu_fe.jpg	0	156	AOI_30	57	259
633	22198	918	493			167_175_neu_fe.jpg	0	156	AOI_30	58	431
634	22230	921	483			167_175_neu_fe.jpg	0	156	AOI_30	58	431
635	22264	922	475			167_175_neu_fe.jpg	0	156	AOI_30	58	431
636	22297	922	479			167_175_neu_fe.jpg	0	156	AOI_30	58	431
637	22330	928	482			167_175_neu_fe.jpg	0	156	AOI_30	58	431
638	22363	913	479			167_175_neu_fe.jpg	0	156	AOI_30	58	431
639	22396	922	481			167_175_neu_fe.jpg	0	156	AOI_30	58	431
640	22430	920	472			167_175_neu_fe.jpg	0	156	AOI_30	58	431
641	22463	923	478			167_175_neu_fe.jpg	0	156	AOI_30	58	431
642	22495	926	470			167_175_neu_fe.jpg	0	156	AOI_30	58	431
643	22528	916	479			167_175_neu_fe.jpg	0	156	AOI_30	58	431
644	22560	925	487			167_175_neu_fe.jpg	0	156	AOI_30	58	431
645	22596	924	477			167_175_neu_fe.jpg	0	156	AOI_30	58	431
646	22629	911	404			167_175_neu_fe.jpg	0	156	AOI_30	59	406
647	22662	902	400			167_175_neu_fe.jpg	0	156	AOI_30	59	406
648	22697	904	401			167_175_neu_fe.jpg	0	156	AOI_30	59	406
	22709			ImageEnd	16
649	22731	897	415			No media	0	0	Content	59	406
	22752			ImageStart	8
650	22763	891	420			Fix.jpg	0	0	Content	59	406
651	22798	914	389			Fix.jpg	0	0	Content	59	406
652	22833	905	382			Fix.jpg	0	0	Content	59	406
653	22867	907	393			Fix.jpg	0	0	Content	59	406
654	22900	897	388			Fix.jpg	0	0	Content	59	406
655	22935	902	394			Fix.jpg	0	0	Content	59	406
656	22968	904	409			Fix.jpg	0	0	Content	59	406
657	23001	904	412			Fix.jpg	0	0	Content	59	406
658	23035	888	393			Fix.jpg	0	0	Content	60	500
659	23069	729	412			Fix.jpg	0	0	Content	60	500
660	23103	719	398			Fix.jpg	0	0	Content	60	500
661	23136	721	403			Fix.jpg	0	0	Content	60	500
662	23169	723	398			Fix.jpg	0	0	Content	60	500
663	23203	727	406			Fix.jpg	0	0	Content	60	500
664	23237	724	413			Fix.jpg	0	0	Content	60	500
	23252			ImageEnd	16
665	23270	720	414			No media	0	0	Content	60	500
	23272			ImageStart	8
666	23303	725	410			61_114_an_fe.jpg	0	258	AOI_46	60	500
667	23337	714	403			61_114_an_fe.jpg	0	258	AOI_46	60	500
668	23371	717	407			61_114_an_fe.jpg	0	258	AOI_46	60	500
669	23404	712	414			61_114_an_fe.jpg	0	258	AOI_46	60	500
670	23437	720	403			61_114_an_fe.jpg	0	258	AOI_46	60	500
671	23470	721	411			61_114_an_fe.jpg	0	258	AOI_46	60	500
672	23502	721	403			61_114_an_fe.jpg	0	258	AOI_46	60	500
673	23535	777	407			61_114_an_fe.jpg	0	258	AOI_46	61	325
674	23566	880	419			61_114_an_fe.jpg	0	258	AOI_46	61	325
675	23600	880	420			61_114_an_fe.jpg	0	258	AOI_46	61	325
676	23633	874	409			61_114_an_fe.jpg	0	258	AOI_46	61	325
677	23666	884	425			61_114_an_fe.jpg	0	258	AOI_46	61	325
678	23699	889	419			61_114_an_fe.jpg	0	258	AOI_46	61	325
679	23731	895	421			61_114_an_fe.jpg	0	258	AOI_46	61	325
680	23763	890	418			61_114_an_fe.jpg	0	258	AOI_46	61	325
681	23796	893	403			61_114_an_fe.jpg	0	258	AOI_46	61	325
682	23827	886	409			61_114_an_fe.jpg	0	258	AOI_46	61	325
683	23860	861	440			61_114_an_fe.jpg	0	258	AOI_46	62	403
684	23895	857	453			61_114_an_fe.jpg	0	258	AOI_46	62	403
685	23928	860	455			61_114_an_fe.jpg	0	258	AOI_46	62	403
686	23961	868	450			61_114_an_fe.jpg	0	258	AOI_46	62	403
687	23995	862	451			61_114_an_fe.jpg	0	258	AOI_46	62	403
688	24028	864	463			61_114_an_fe.jpg	0	258	AOI_46	62	403
689	24061	884	459			61_114_an_fe.jpg	0	258	AOI_46	62	403
690	24095	881	467			61_114_an_fe.jpg	0	258	AOI_46	62	403
691	24129	879	462			61_114_an_fe.jpg	0	258	AOI_46	62	403
692	24161	876	470			61_114_an_fe.jpg	0	258	AOI_46	62	403
693	24196	890	461			61_114_an_fe.jpg	0	258	AOI_46	62	403
694	24229	881	462			61_114_an_fe.jpg	0	258	AOI_46	62	403
695	24263	739	435			61_114_an_fe.jpg	0	258	AOI_46	63	403
696	24296	701	445			61_114_an_fe.jpg	0	258	AOI_46	63	403
697	24330	708	429			61_114_an_fe.jpg	0	258	AOI_46	63	403
698	24364	714	437			61_114_an_fe.jpg	0	258	AOI_46	63	403
699	24398	713	435			61_114_an_fe.jpg	0	258	AOI_46	63	403
700	24431	712	428			61_114_an_fe.jpg	0	258	AOI_46	63	403
701	24465	709	440			61_114_an_fe.jpg	0	258	AOI_46	63	403
702	24498	723	438			61_114_an_fe.jpg	0	258	AOI_46	63	403
703	24531	708	441			61_114_an_fe.jpg	0	258	AOI_46	63	403
704	24564	590	447			61_114_an_fe.jpg	0	258	AOI_46	63	403
705	24598	599	469			61_114_an_fe.jpg	0	258	AOI_46	63	403
706	24632	593	458			61_114_an_fe.jpg	0	258	AOI_46	63	403
707	24666	590	459			61_114_an_fe.jpg	0	257	AOI_45	64	438
708	24701	587	450			61_114_an_fe.jpg	0	257	AOI_45	64	438
709	24735	505	516			61_114_an_fe.jpg	0	257	AOI_45	64	438
710	24768	481	505			61_114_an_fe.jpg	0	257	AOI_45	64	438
711	24802	481	504			61_114_an_fe.jpg	0	257	AOI_45	64	438
712	24836	472	504			61_114_an_fe.jpg	0	257	AOI_45	64	438
713	24870	477	497			61_114_an_fe.jpg	0	257	AOI_45	64	438
714	24903	468	496			61_114_an_fe.jpg	0	257	AOI_45	64	438
715	24937	459	478			61_114_an_fe.jpg	0	257	AOI_45	64	438
716	24971	463	483			61_114_an_fe.jpg	0	257	AOI_45	64	438
717	25004	475	498			61_114_an_fe.jpg	0	257	AOI_45	64	438
718	25038	461	499			61_114_an_fe.jpg	0	257	AOI_45	64	438
719	25072	469	477			61_114_an_fe.jpg	0	257	AOI_45	64	438
720	25104	771	499			61_114_an_fe.jpg	0	258	AOI_46	65	464
721	25138	896	520			61_114_an_fe.jpg	0	258	AOI_46	65	464
722	25172	896	509			61_114_an_fe.jpg	0	258	AOI_46	65	464
723	25205	892	515			61_114_an_fe.jpg	0	258	AOI_46	65	464
724	25238	894	500			61_114_an_fe.jpg	0	258	AOI_46	65	464
725	25272	895	528			61_114_an_fe.jpg	0	258	AOI_46	65	464
726	25306	900	471			61_114_an_fe.jpg	0	258	AOI_46	65	464
727	25338	903	462			61_114_an_fe.jpg	0	258	AOI_46	65	464
728	25371	901	491			61_114_an_fe.jpg	0	258	AOI_46	65	464
729	25405	900	487			61_114_an_fe.jpg	0	258	AOI_46	65	464
730	25437	908	480			61_114_an_fe.jpg	0	258	AOI_46	65	464
731	25470	909	488			61_114_an_fe.jpg	0	258	AOI_46	65	464
732	25503	904	489			61_114_an_fe.jpg	0	258	AOI_46	65	464
733	25535	909	474			61_114_an_fe.jpg	0	258	AOI_46	65	464
734	25568	899	481			61_114_an_fe.jpg	0	258	AOI_46	66	635
735	25599	920	369			61_114_an_fe.jpg	0	258	AOI_46	66	635
736	25632	926	369			61_114_an_fe.jpg	0	258	AOI_46	66	635
737	25669	914	381			61_114_an_fe.jpg	0	258	AOI_46	66	635
738	25702	913	373			61_114_an_fe.jpg	0	258	AOI_46	66	635
739	25735	922	374			61_114_an_fe.jpg	0	258	AOI_46	66	635
740	25768	919	379			61_114_an_fe.jpg	0	258	AOI_46	66	635
741	25800	917	369			61_114_an_fe.jpg	0	258	AOI_46	66	635
742	25834	945	353			61_114_an_fe.jpg	0	258	AOI_46	66	635
743	25867	941	364			61_114_an_fe.jpg	0	258	AOI_46	66	635
744	25900	928	368			61_114_an_fe.jpg	0	258	AOI_46	66	635
745	25933	935	361			61_114_an_fe.jpg	0	258	AOI_46	66	635
746	25966	936	354			61_114_an_fe.jpg	0	258	AOI_46	66	635
747	26000	940	363			61_114_an_fe.jpg	0	258	AOI_46	66	635
748	26033	939	367			61_114_an_fe.jpg	0	258	AOI_46	66	635
749	26066	936	356			61_114_an_fe.jpg	0	258	AOI_46	66	635
750	26099	962	312			61_114_an_fe.jpg	0	258	AOI_46	66	635
751	26133	936	364			61_114_an_fe.jpg	0	258	AOI_46	66	635
752	26174	945	351			61_114_an_fe.jpg	0	258	AOI_46	66	635
753	26203	763	373			61_114_an_fe.jpg	0	257	AOI_45	67	356
754	26235	488	322			61_114_an_fe.jpg	0	257	AOI_45	67	356
	26263			ImageEnd	16
755	26268	489	310			No media	0	0	Content	67	356
	26284			ImageStart	8
756	26301	498	389			Fix.jpg	0	0	Content	67	356
757	26338	495	375			Fix.jpg	0	0	Content	67	356
758	26373	501	385			Fix.jpg	0	0	Content	67	356
759	26409	490	331			Fix.jpg	0	0	Content	67	356
760	26453	506	395			Fix.jpg	0	0	Content	67	356
761	26489	494	395			Fix.jpg	0	0	Content	67	356
762	26523	494	382			Fix.jpg	0	0	Content	67	356
763	26559	554	406			Fix.jpg	0	0	Content	68	615
764	26594	690	388			Fix.jpg	0	0	Content	68	615
765	26628	683	379			Fix.jpg	0	0	Content	68	615
766	26661	684	419			Fix.jpg	0	0	Content	68	615
767	26695	662	406			Fix.jpg	0	0	Content	68	615
768	26731	700	359			Fix.jpg	0	0	Content	68	615
769	26763	705	422			Fix.jpg	0	0	Content	68	615
	26793			ImageEnd	16
770	26807	683	415			No media	0	0	Content	68	615
771	26841	679	409			No media	0	0	Content	68	615
	26867			ImageStart	8
772	26876	683	405			130_162_neu_an.jpg	0	75	AOI_13	68	615
773	26909	684	418			130_162_neu_an.jpg	0	75	AOI_13	68	615
774	26942	685	419			130_162_neu_an.jpg	0	75	AOI_13	68	615
775	26974	698	416			130_162_neu_an.jpg	0	75	AOI_13	68	615
776	27005	688	422			130_162_neu_an.jpg	0	75	AOI_13	68	615
777	27038	678	418			130_162_neu_an.jpg	0	75	AOI_13	68	615
778	27070	690	416			130_162_neu_an.jpg	0	75	AOI_13	68	615
779	27103	690	404			130_162_neu_an.jpg	0	75	AOI_13	68	615
780	27138	686	399			130_162_neu_an.jpg	0	75	AOI_13	68	615
781	27173	830	416			130_162_neu_an.jpg	0	75	AOI_13	69	498
782	27205	861	418			130_162_neu_an.jpg	0	75	AOI_13	69	498
783	27239	862	417			130_162_neu_an.jpg	0	75	AOI_13	69	498
784	27276	874	428			130_162_neu_an.jpg	0	75	AOI_13	69	498
785	27311	869	435			130_162_neu_an.jpg	0	75	AOI_13	69	498
786	27347	887	450			130_162_neu_an.jpg	0	75	AOI_13	69	498
787	27381	909	465			130_162_neu_an.jpg	0	75	AOI_13	69	498
788	27413	915	472			130_162_neu_an.jpg	0	75	AOI_13	69	498
789	27445	910	485			130_162_neu_an.jpg	0	75	AOI_13	69	498
790	27477	901	479			130_162_neu_an.jpg	0	75	AOI_13	69	498
791	27509	924	460			130_162_neu_an.jpg	0	75	AOI_13	69	498
792	27541	917	479			130_162_neu_an.jpg	0	75	AOI_13	69	498
793	27574	891	495			130_162_neu_an.jpg	0	75	AOI_13	69	498
794	27606	886	478			130_162_neu_an.jpg	0	75	AOI_13	69	498
795	27638	902	450			130_162_neu_an.jpg	0	75	AOI_13	69	498
796	27671	0	0			130_162_neu_an.jpg	0	76	AOI_15
797	27706	0	0			130_162_neu_an.jpg	0	76	AOI_15
798	27740	0	0			130_162_neu_an.jpg	0	76	AOI_15
799	27784	0	0			130_162_neu_an.jpg	0	76	AOI_15
800	27832	0	0			130_162_neu_an.jpg	0	76	AOI_15
801	27885	379	450			130_162_neu_an.jpg	0	76	AOI_15	70	183
802	27937	0	0			130_162_neu_an.jpg	0	76	AOI_15	70	183
803	27965	443	377			130_162_neu_an.jpg	0	76	AOI_15	70	183
804	27996	443	377			130_162_neu_an.jpg	0	76	AOI_15	70	183
805	28038	489	460			130_162_neu_an.jpg	0	76	AOI_15	70	183
806	28068	481	421			130_162_neu_an.jpg	0	76	AOI_15	71	426
807	28101	477	405			130_162_neu_an.jpg	0	76	AOI_15	71	426
808	28138	484	404			130_162_neu_an.jpg	0	76	AOI_15	71	426
809	28173	471	425			130_162_neu_an.jpg	0	76	AOI_15	71	426
810	28209	477	438			130_162_neu_an.jpg	0	76	AOI_15	71	426
811	28245	472	384			130_162_neu_an.jpg	0	76	AOI_15	71	426
812	28280	464	419			130_162_neu_an.jpg	0	76	AOI_15	71	426
813	28316	482	374			130_162_neu_an.jpg	0	76	AOI_15	71	426
814	28351	490	362			130_162_neu_an.jpg	0	76	AOI_15	71	426
815	28387	463	367			130_162_neu_an.jpg	0	76	AOI_15	71	426
816	28424	452	357			130_162_neu_an.jpg	0	76	AOI_15	71	426
817	28459	471	403			130_162_neu_an.jpg	0	76	AOI_15	71	426
818	28495	463	398			130_162_neu_an.jpg	0	76	AOI_15	72	414
819	28530	525	310			130_162_neu_an.jpg	0	76	AOI_15	72	414
820	28565	500	325			130_162_neu_an.jpg	0	76	AOI_15	72	414
821	28599	501	370			130_162_neu_an.jpg	0	76	AOI_15	72	414
822	28635	518	402			130_162_neu_an.jpg	0	76	AOI_15	72	414
823	28672	510	377			130_162_neu_an.jpg	0	76	AOI_15	72	414
824	28706	508	377			130_162_neu_an.jpg	0	76	AOI_15	72	414
825	28740	508	356			130_162_neu_an.jpg	0	76	AOI_15	72	414
826	28773	521	370			130_162_neu_an.jpg	0	76	AOI_15	72	414
827	28807	512	382			130_162_neu_an.jpg	0	76	AOI_15	72	414
828	28840	516	359			130_162_neu_an.jpg	0	76	AOI_15	72	414
829	28875	494	360			130_162_neu_an.jpg	0	76	AOI_15	72	414
830	28908	509	379			130_162_neu_an.jpg	0	76	AOI_15	73	233
831	28942	488	547			130_162_neu_an.jpg	0	76	AOI_15	73	233
832	28977	471	540			130_162_neu_an.jpg	0	76	AOI_15	73	233
833	29011	483	546			130_162_neu_an.jpg	0	76	AOI_15	73	233
834	29043	472	543			130_162_neu_an.jpg	0	76	AOI_15	73	233
835	29075	482	546			130_162_neu_an.jpg	0	76	AOI_15	73	233
836	29108	478	542			130_162_neu_an.jpg	0	76	AOI_15	73	233
837	29142	640	409			130_162_neu_an.jpg	0	75	AOI_13	74	347
838	29175	926	378			130_162_neu_an.jpg	0	75	AOI_13	74	347
839	29212	904	423			130_162_neu_an.jpg	0	75	AOI_13	74	347
840	29254	902	410			130_162_neu_an.jpg	0	75	AOI_13	74	347
841	29286	913	429			130_162_neu_an.jpg	0	75	AOI_13	74	347
842	29330	899	446			130_162_neu_an.jpg	0	75	AOI_13	74	347
843	29358	900	441			130_162_neu_an.jpg	0	75	AOI_13	74	347
844	29390	913	448			130_162_neu_an.jpg	0	75	AOI_13	74	347
845	29423	907	452			130_162_neu_an.jpg	0	75	AOI_13	74	347
846	29456	906	453			130_162_neu_an.jpg	0	75	AOI_13	74	347
847	29489	883	492			130_162_neu_an.jpg	0	75	AOI_13	75	199
848	29523	892	497			130_162_neu_an.jpg	0	75	AOI_13	75	199
849	29556	892	491			130_162_neu_an.jpg	0	75	AOI_13	75	199
850	29590	886	521			130_162_neu_an.jpg	0	75	AOI_13	75	199
851	29622	885	508			130_162_neu_an.jpg	0	75	AOI_13	75	199
852	29655	883	518			130_162_neu_an.jpg	0	75	AOI_13	75	199
853	29688	900	513			130_162_neu_an.jpg	0	75	AOI_13	76	230
854	29721	921	635			130_162_neu_an.jpg	0	75	AOI_13	76	230
855	29754	929	613			130_162_neu_an.jpg	0	75	AOI_13	76	230
856	29786	909	632			130_162_neu_an.jpg	0	75	AOI_13	76	230
857	29819	929	620			130_162_neu_an.jpg	0	75	AOI_13	76	230
858	29852	915	616			130_162_neu_an.jpg	0	75	AOI_13	76	230
	29869			ImageEnd	16
859	29884	923	632			No media	0	0	Content	76	230
	29910			ImageStart	8
860	29918	921	581			Fix.jpg	0	0	Content	77	341
861	29954	883	503			Fix.jpg	0	0	Content	77	341
862	29993	892	493			Fix.jpg	0	0	Content	77	341
863	30027	891	498			Fix.jpg	0	0	Content	77	341
864	30061	891	514			Fix.jpg	0	0	Content	77	341
865	30093	893	496			Fix.jpg	0	0	Content	77	341
866	30126	900	510			Fix.jpg	0	0	Content	77	341
867	30160	892	501			Fix.jpg	0	0	Content	77	341
868	30194	881	512			Fix.jpg	0	0	Content	77	341
869	30226	885	526			Fix.jpg	0	0	Content	77	341
870	30259	719	401			Fix.jpg	0	0	Content	78	885
871	30292	702	399			Fix.jpg	0	0	Content	78	885
872	30325	718	367			Fix.jpg	0	0	Content	78	885
873	30358	717	371			Fix.jpg	0	0	Content	78	885
874	30397	715	384			Fix.jpg	0	0	Content	78	885
	30397			ImageEnd	16
875	30431	711	417			No media	0	0	Content	78	885
876	30466	731	406			No media	0	0	Content	78	885
877	30502	714	436			No media	0	0	Content	78	885
878	30535	750	397			No media	0	0	Content	78	885
879	30568	722	375			No media	0	0	Content	78	885
880	30607	708	404			No media	0	0	Content	78	885
881	30639	738	377			No media	0	0	Content	78	885
882	30672	721	420			No media	0	0	Content	78	885
883	30708	717	352			No media	0	0	Content	78	885
884	30744	715	375			No media	0	0	Content	78	885
885	30780	729	376			No media	0	0	Content	78	885
886	30817	729	322			No media	0	0	Content	78	885
887	30854	721	377			No media	0	0	Content	78	885
888	30891	719	389			No media	0	0	Content	78	885
889	30927	723	393			No media	0	0	Content	78	885
890	30966	715	401			No media	0	0	Content	78	885
891	31002	720	364			No media	0	0	Content	78	885
892	31038	739	395			No media	0	0	Content	78	885
893	31074	715	388			No media	0	0	Content	78	885
894	31109	738	399			No media	0	0	Content	78	885
895	31144	721	422			No media	0	0	Content	79	327
896	31181	634	381			No media	0	0	Content	79	327
897	31215	635	407			No media	0	0	Content	79	327
898	31252	639	399			No media	0	0	Content	79	327
899	31287	639	394			No media	0	0	Content	79	327
900	31323	633	359			No media	0	0	Content	79	327
901	31359	644	412			No media	0	0	Content	79	327
902	31402	638	384			No media	0	0	Content	79	327
903	31435	644	385			No media	0	0	Content	79	327
904	31471	632	324			No media	0	0	Content	80	244
	31479			ImageStart	8
905	31537	706	34			33_069_ha_neu.jpg	0	0	Content	80	244
906	31573	703	57			33_069_ha_neu.jpg	0	0	Content	80	244
907	31609	722	77			33_069_ha_neu.jpg	0	0	Content	80	244
908	31646	722	79			33_069_ha_neu.jpg	0	0	Content	80	244
909	31678	727	71			33_069_ha_neu.jpg	0	0	Content	80	244
910	31715	749	221			33_069_ha_neu.jpg	0	196	AOI_35	81	587
911	31749	742	336			33_069_ha_neu.jpg	0	196	AOI_35	81	587
912	31784	760	354			33_069_ha_neu.jpg	0	196	AOI_35	81	587
913	31818	758	351			33_069_ha_neu.jpg	0	196	AOI_35	81	587
914	31854	824	406			33_069_ha_neu.jpg	0	196	AOI_35	81	587
915	31887	853	445			33_069_ha_neu.jpg	0	196	AOI_35	81	587
916	31922	864	434			33_069_ha_neu.jpg	0	196	AOI_35	81	587
917	31956	847	426			33_069_ha_neu.jpg	0	196	AOI_35	81	587
918	31991	855	426			33_069_ha_neu.jpg	0	196	AOI_35	81	587
919	32027	850	430			33_069_ha_neu.jpg	0	196	AOI_35	81	587
920	32063	904	459			33_069_ha_neu.jpg	0	196	AOI_35	81	587
921	32097	920	489			33_069_ha_neu.jpg	0	196	AOI_35	81	587
922	32131	907	490			33_069_ha_neu.jpg	0	196	AOI_35	81	587
923	32166	898	505			33_069_ha_neu.jpg	0	196	AOI_35	81	587
924	32201	898	487			33_069_ha_neu.jpg	0	196	AOI_35	81	587
925	32234	901	485			33_069_ha_neu.jpg	0	196	AOI_35	81	587
926	32269	906	495			33_069_ha_neu.jpg	0	196	AOI_35	81	587
927	32302	578	466			33_069_ha_neu.jpg	0	195	AOI_36	82	479
928	32337	502	474			33_069_ha_neu.jpg	0	195	AOI_36	82	479
929	32371	482	469			33_069_ha_neu.jpg	0	195	AOI_36	82	479
930	32410	490	486			33_069_ha_neu.jpg	0	195	AOI_36	82	479
931	32439	475	481			33_069_ha_neu.jpg	0	195	AOI_36	82	479
932	32473	475	474			33_069_ha_neu.jpg	0	195	AOI_36	82	479
933	32507	485	472			33_069_ha_neu.jpg	0	195	AOI_36	82	479
934	32541	483	479			33_069_ha_neu.jpg	0	195	AOI_36	82	479
935	32575	484	473			33_069_ha_neu.jpg	0	195	AOI_36	82	479
936	32610	489	483			33_069_ha_neu.jpg	0	195	AOI_36	82	479
937	32644	491	488			33_069_ha_neu.jpg	0	195	AOI_36	82	479
938	32678	548	489			33_069_ha_neu.jpg	0	195	AOI_36	82	479
939	32712	544	474			33_069_ha_neu.jpg	0	195	AOI_36	82	479
940	32747	546	481			33_069_ha_neu.jpg	0	195	AOI_36	82	479
941	32781	644	476			33_069_ha_neu.jpg	0	196	AOI_35	83	316
942	32816	939	433			33_069_ha_neu.jpg	0	196	AOI_35	83	316
943	32850	926	434			33_069_ha_neu.jpg	0	196	AOI_35	83	316
944	32892	921	431			33_069_ha_neu.jpg	0	196	AOI_35	83	316
945	32921	914	450			33_069_ha_neu.jpg	0	196	AOI_35	83	316
946	32955	917	464			33_069_ha_neu.jpg	0	196	AOI_35	83	316
947	32989	925	473			33_069_ha_neu.jpg	0	196	AOI_35	83	316
948	33026	910	446			33_069_ha_neu.jpg	0	196	AOI_35	83	316
949	33062	938	457			33_069_ha_neu.jpg	0	196	AOI_35	83	316
950	33097	938	393			33_069_ha_neu.jpg	0	196	AOI_35	84	447
951	33133	937	358			33_069_ha_neu.jpg	0	196	AOI_35	84	447
952	33167	932	374			33_069_ha_neu.jpg	0	196	AOI_35	84	447
953	33202	944	409			33_069_ha_neu.jpg	0	196	AOI_35	84	447
954	33235	949	374			33_069_ha_neu.jpg	0	196	AOI_35	84	447
955	33269	943	398			33_069_ha_neu.jpg	0	196	AOI_35	84	447
956	33304	940	357			33_069_ha_neu.jpg	0	196	AOI_35	84	447
957	33338	948	364			33_069_ha_neu.jpg	0	196	AOI_35	84	447
958	33372	938	408			33_069_ha_neu.jpg	0	196	AOI_35	84	447
959	33407	974	379			33_069_ha_neu.jpg	0	196	AOI_35	84	447
960	33441	946	377			33_069_ha_neu.jpg	0	196	AOI_35	84	447
961	33475	918	399			33_069_ha_neu.jpg	0	196	AOI_35	84	447
962	33510	831	385			33_069_ha_neu.jpg	0	196	AOI_35	84	447
963	33544	0	0			33_069_ha_neu.jpg	0	195	AOI_36	85	473
964	33582	678	730			33_069_ha_neu.jpg	0	195	AOI_36	85	473
965	33616	689	783			33_069_ha_neu.jpg	0	195	AOI_36	85	473
966	33647	655	528			33_069_ha_neu.jpg	0	195	AOI_36	85	473
967	33680	655	528			33_069_ha_neu.jpg	0	195	AOI_36	85	473
968	33734	638	415			33_069_ha_neu.jpg	0	195	AOI_36	85	473
969	33794	466	415			33_069_ha_neu.jpg	0	195	AOI_36	85	473
970	33830	477	452			33_069_ha_neu.jpg	0	195	AOI_36	85	473
971	33858	485	387			33_069_ha_neu.jpg	0	195	AOI_36	85	473
972	33895	463	425			33_069_ha_neu.jpg	0	195	AOI_36	85	473
973	33934	469	410			33_069_ha_neu.jpg	0	195	AOI_36	85	473
974	33977	474	407			33_069_ha_neu.jpg	0	195	AOI_36	85	473
975	34016	589	383			33_069_ha_neu.jpg	0	195	AOI_36	86	448
976	34052	635	403			33_069_ha_neu.jpg	0	195	AOI_36	86	448
977	34088	637	416			33_069_ha_neu.jpg	0	195	AOI_36	86	448
978	34125	642	352			33_069_ha_neu.jpg	0	195	AOI_36	86	448
979	34161	636	377			33_069_ha_neu.jpg	0	195	AOI_36	86	448
980	34198	648	383			33_069_ha_neu.jpg	0	195	AOI_36	86	448
981	34235	652	387			33_069_ha_neu.jpg	0	195	AOI_36	86	448
982	34273	639	358			33_069_ha_neu.jpg	0	195	AOI_36	86	448
983	34311	648	391			33_069_ha_neu.jpg	0	195	AOI_36	86	448
984	34348	642	366			33_069_ha_neu.jpg	0	195	AOI_36	86	448
985	34385	664	427			33_069_ha_neu.jpg	0	195	AOI_36	86	448
986	34423	657	372			33_069_ha_neu.jpg	0	195	AOI_36	86	448
987	34465	631	407			33_069_ha_neu.jpg	0	195	AOI_36	87	296
	34468			ImageEnd	16
	34491			ImageStart	8
988	34499	514	394			Fix.jpg	0	0	Content	87	296
989	34535	528	346			Fix.jpg	0	0	Content	87	296
990	34573	533	380			Fix.jpg	0	0	Content	87	296
991	34610	528	373			Fix.jpg	0	0	Content	87	296
992	34648	533	386			Fix.jpg	0	0	Content	87	296
993	34686	541	365			Fix.jpg	0	0	Content	87	296
994	34724	534	376			Fix.jpg	0	0	Content	87	296
995	34761	633	334			Fix.jpg	0	0	Content	88	631
996	34800	667	344			Fix.jpg	0	0	Content	88	631
997	34836	668	378			Fix.jpg	0	0	Content	88	631
998	34874	685	360			Fix.jpg	0	0	Content	88	631
999	34911	660	370			Fix.jpg	0	0	Content	88	631
1000	34949	679	405			Fix.jpg	0	0	Content	88	631
1001	34987	671	413			Fix.jpg	0	0	Content	88	631
	34999			ImageEnd	16
1002	35029	652	458			No media	0	0	Content	88	631
1003	35064	677	421			No media	0	0	Content	88	631
1004	35106	655	410			No media	0	0	Content	88	631
1005	35144	667	422			No media	0	0	Content	88	631
1006	35182	680	422			No media	0	0	Content	88	631
1007	35218	671	438			No media	0	0	Content	88	631
1008	35257	659	436			No media	0	0	Content	88	631
1009	35291	673	448			No media	0	0	Content	88	631
1010	35332	669	451			No media	0	0	Content	88	631
1011	35360	660	417			No media	0	0	Content	88	631
1012	35392	679	403			No media	0	0	Content	89	538
1013	35427	671	343			No media	0	0	Content	89	538
1014	35468	686	351			No media	0	0	Content	89	538
1015	35506	689	384			No media	0	0	Content	89	538
1016	35545	671	394			No media	0	0	Content	89	538
1017	35583	676	360			No media	0	0	Content	89	538
1018	35622	678	379			No media	0	0	Content	89	538
1019	35659	691	380			No media	0	0	Content	89	538
1020	35696	703	324			No media	0	0	Content	89	538
1021	35734	690	367			No media	0	0	Content	89	538
1022	35785	680	407			No media	0	0	Content	89	538
1023	35821	685	398			No media	0	0	Content	89	538
1024	35854	683	385			No media	0	0	Content	89	538
1025	35893	728	322			No media	0	0	Content	89	538
1026	35930	743	341			No media	0	0	Content	90	345
	35948			ImageStart	8
1027	35968	757	414			138_163_fe_neu.jpg	0	91	AOI_23	90	345
1028	36010	751	388			138_163_fe_neu.jpg	0	91	AOI_23	90	345
1029	36046	744	418			138_163_fe_neu.jpg	0	91	AOI_23	90	345
1030	36084	756	395			138_163_fe_neu.jpg	0	91	AOI_23	90	345
1031	36121	737	428			138_163_fe_neu.jpg	0	91	AOI_23	90	345
1032	36157	784	361			138_163_fe_neu.jpg	0	91	AOI_23	90	345
1033	36194	755	417			138_163_fe_neu.jpg	0	91	AOI_23	90	345
1034	36234	761	414			138_163_fe_neu.jpg	0	91	AOI_23	90	345
1035	36275	842	343			138_163_fe_neu.jpg	0	91	AOI_23	91	238
1036	36312	910	313			138_163_fe_neu.jpg	0	91	AOI_23	91	238
1037	36351	918	349			138_163_fe_neu.jpg	0	91	AOI_23	91	238
1038	36393	913	318			138_163_fe_neu.jpg	0	91	AOI_23	91	238
1039	36434	919	286			138_163_fe_neu.jpg	0	91	AOI_23	91	238
1040	36475	882	339			138_163_fe_neu.jpg	0	91	AOI_23	91	238
1041	36513	490	420			138_163_fe_neu.jpg	0	92	AOI_22	92	488
1042	36550	499	419			138_163_fe_neu.jpg	0	92	AOI_22	92	488
1043	36586	491	425			138_163_fe_neu.jpg	0	92	AOI_22	92	488
1044	36622	494	421			138_163_fe_neu.jpg	0	92	AOI_22	92	488
1045	36658	515	442			138_163_fe_neu.jpg	0	92	AOI_22	92	488
1046	36695	491	433			138_163_fe_neu.jpg	0	92	AOI_22	92	488
1047	36730	464	348			138_163_fe_neu.jpg	0	92	AOI_22	92	488
1048	36767	487	380			138_163_fe_neu.jpg	0	92	AOI_22	92	488
1049	36814	478	382			138_163_fe_neu.jpg	0	92	AOI_22	92	488
1050	36846	466	379			138_163_fe_neu.jpg	0	92	AOI_22	92	488
1051	36878	479	384			138_163_fe_neu.jpg	0	92	AOI_22	92	488
1052	36913	464	370			138_163_fe_neu.jpg	0	92	AOI_22	92	488
1053	36958	462	372			138_163_fe_neu.jpg	0	92	AOI_22	92	488
1054	37001	483	523			138_163_fe_neu.jpg	0	92	AOI_22	93	448
1055	37029	474	518			138_163_fe_neu.jpg	0	92	AOI_22	93	448
1056	37067	483	510			138_163_fe_neu.jpg	0	92	AOI_22	93	448
1057	37099	480	506			138_163_fe_neu.jpg	0	92	AOI_22	93	448
1058	37134	470	527			138_163_fe_neu.jpg	0	92	AOI_22	93	448
1059	37168	483	534			138_163_fe_neu.jpg	0	92	AOI_22	93	448
1060	37205	470	506			138_163_fe_neu.jpg	0	92	AOI_22	93	448
1061	37243	466	516			138_163_fe_neu.jpg	0	92	AOI_22	93	448
1062	37277	459	452			138_163_fe_neu.jpg	0	92	AOI_22	93	448
1063	37310	466	459			138_163_fe_neu.jpg	0	92	AOI_22	93	448
1064	37345	475	446			138_163_fe_neu.jpg	0	92	AOI_22	93	448
1065	37380	471	444			138_163_fe_neu.jpg	0	92	AOI_22	93	448
1066	37414	457	430			138_163_fe_neu.jpg	0	92	AOI_22	93	448
1067	37448	470	440			138_163_fe_neu.jpg	0	92	AOI_22	94	272
1068	37484	493	285			138_163_fe_neu.jpg	0	92	AOI_22	94	272
1069	37518	511	298			138_163_fe_neu.jpg	0	92	AOI_22	94	272
1070	37553	502	325			138_163_fe_neu.jpg	0	92	AOI_22	94	272
1071	37586	489	344			138_163_fe_neu.jpg	0	92	AOI_22	94	272
1072	37621	502	324			138_163_fe_neu.jpg	0	92	AOI_22	94	272
1073	37654	506	358			138_163_fe_neu.jpg	0	92	AOI_22	94	272
1074	37688	510	350			138_163_fe_neu.jpg	0	92	AOI_22	94	272
1075	37720	533	363			138_163_fe_neu.jpg	0	91	AOI_23	95	365
1076	37754	870	335			138_163_fe_neu.jpg	0	91	AOI_23	95	365
1077	37787	886	332			138_163_fe_neu.jpg	0	91	AOI_23	95	365
1078	37820	889	346			138_163_fe_neu.jpg	0	91	AOI_23	95	365
1079	37852	879	338			138_163_fe_neu.jpg	0	91	AOI_23	95	365
1080	37885	893	372			138_163_fe_neu.jpg	0	91	AOI_23	95	365
1081	37918	893	352			138_163_fe_neu.jpg	0	91	AOI_23	95	365
1082	37952	884	358			138_163_fe_neu.jpg	0	91	AOI_23	95	365
1083	37985	885	353			138_163_fe_neu.jpg	0	91	AOI_23	95	365
1084	38019	903	350			138_163_fe_neu.jpg	0	91	AOI_23	95	365
1085	38053	891	348			138_163_fe_neu.jpg	0	91	AOI_23	95	365
1086	38085	901	338			138_163_fe_neu.jpg	0	91	AOI_23	96	273
1087	38118	891	469			138_163_fe_neu.jpg	0	91	AOI_23	96	273
1088	38151	900	447			138_163_fe_neu.jpg	0	91	AOI_23	96	273
1089	38184	895	470			138_163_fe_neu.jpg	0	91	AOI_23	96	273
1090	38221	896	465			138_163_fe_neu.jpg	0	91	AOI_23	96	273
1091	38255	875	454			138_163_fe_neu.jpg	0	91	AOI_23	96	273
1092	38289	887	453			138_163_fe_neu.jpg	0	91	AOI_23	96	273
1093	38323	896	443			138_163_fe_neu.jpg	0	91	AOI_23	96	273
1094	38358	887	344			138_163_fe_neu.jpg	0	91	AOI_23	97	322
1095	38391	886	324			138_163_fe_neu.jpg	0	91	AOI_23	97	322
1096	38428	887	330			138_163_fe_neu.jpg	0	91	AOI_23	97	322
1097	38465	885	316			138_163_fe_neu.jpg	0	91	AOI_23	97	322
1098	38502	889	344			138_163_fe_neu.jpg	0	91	AOI_23	97	322
1099	38538	881	312			138_163_fe_neu.jpg	0	91	AOI_23	97	322
1100	38575	875	331			138_163_fe_neu.jpg	0	91	AOI_23	97	322
1101	38611	871	351			138_163_fe_neu.jpg	0	91	AOI_23	97	322
1102	38646	881	340			138_163_fe_neu.jpg	0	91	AOI_23	97	322
1103	38681	889	338			138_163_fe_neu.jpg	0	91	AOI_23	98	586
1104	38717	735	350			138_163_fe_neu.jpg	0	91	AOI_23	98	586
1105	38752	764	341			138_163_fe_neu.jpg	0	91	AOI_23	98	586
1106	38788	755	347			138_163_fe_neu.jpg	0	91	AOI_23	98	586
1107	38824	743	332			138_163_fe_neu.jpg	0	91	AOI_23	98	586
1108	38861	749	380			138_163_fe_neu.jpg	0	91	AOI_23	98	586
1109	38898	742	352			138_163_fe_neu.jpg	0	91	AOI_23	98	586
1110	38934	746	324			138_163_fe_neu.jpg	0	91	AOI_23	98	586
	38947			ImageEnd	16
	38961			ImageStart	8
1111	38970	763	352			Fix.jpg	0	0	Content	98	586
1112	39007	754	341			Fix.jpg	0	0	Content	98	586
1113	39043	743	324			Fix.jpg	0	0	Content	98	586
1114	39080	744	353			Fix.jpg	0	0	Content	98	586
1115	39117	751	348			Fix.jpg	0	0	Content	98	586
1116	39155	744	366			Fix.jpg	0	0	Content	98	586
1117	39190	753	348			Fix.jpg	0	0	Content	98	586
1118	39228	741	359			Fix.jpg	0	0	Content	98	586
1119	39267	730	358			Fix.jpg	0	0	Content	99	556
1120	39302	707	397			Fix.jpg	0	0	Content	99	556
1121	39336	702	378			Fix.jpg	0	0	Content	99	556
1122	39371	698	381			Fix.jpg	0	0	Content	99	556
1123	39405	707	378			Fix.jpg	0	0	Content	99	556
1124	39440	696	387			Fix.jpg	0	0	Content	99	556
1125	39474	709	361			Fix.jpg	0	0	Content	99	556
	39476			ImageEnd	16
1126	39509	697	382			No media	0	0	Content	99	556
	39522			ImageStart	8
1127	39544	690	403			74_115_an_ha.jpg	0	286	AOI_52	99	556
1128	39580	702	406			74_115_an_ha.jpg	0	286	AOI_52	99	556
1129	39614	697	386			74_115_an_ha.jpg	0	286	AOI_52	99	556
1130	39649	693	388			74_115_an_ha.jpg	0	286	AOI_52	99	556
1131	39683	691	404			74_115_an_ha.jpg	0	286	AOI_52	99	556
1132	39718	686	399			74_115_an_ha.jpg	0	286	AOI_52	99	556
1133	39751	687	397			74_115_an_ha.jpg	0	286	AOI_52	99	556
1134	39786	701	384			74_115_an_ha.jpg	0	286	AOI_52	99	556
1135	39823	754	399			74_115_an_ha.jpg	0	286	AOI_52	100	386
1136	39858	893	416			74_115_an_ha.jpg	0	286	AOI_52	100	386
1137	39890	882	404			74_115_an_ha.jpg	0	286	AOI_52	100	386
1138	39925	902	395			74_115_an_ha.jpg	0	286	AOI_52	100	386
1139	39958	916	367			74_115_an_ha.jpg	0	286	AOI_52	100	386
1140	39993	907	422			74_115_an_ha.jpg	0	286	AOI_52	100	386
1141	40027	898	400			74_115_an_ha.jpg	0	286	AOI_52	100	386
1142	40065	903	428			74_115_an_ha.jpg	0	286	AOI_52	100	386
1143	40098	901	411			74_115_an_ha.jpg	0	286	AOI_52	100	386
1144	40131	895	413			74_115_an_ha.jpg	0	286	AOI_52	100	386
1145	40168	892	413			74_115_an_ha.jpg	0	286	AOI_52	100	386
1146	40209	503	486			74_115_an_ha.jpg	0	285	AOI_49	101	225
1147	40247	476	644			74_115_an_ha.jpg	0	285	AOI_49	101	225
1148	40292	483	581			74_115_an_ha.jpg	0	285	AOI_49	101	225
1149	40322	469	557			74_115_an_ha.jpg	0	285	AOI_49	101	225
1150	40368	461	475			74_115_an_ha.jpg	0	285	AOI_49	101	225
1151	40403	461	475			74_115_an_ha.jpg	0	285	AOI_49	101	225
1152	40434	463	440			74_115_an_ha.jpg	0	285	AOI_49	102	249
1153	40464	461	420			74_115_an_ha.jpg	0	285	AOI_49	102	249
1154	40500	453	436			74_115_an_ha.jpg	0	285	AOI_49	102	249
1155	40533	468	419			74_115_an_ha.jpg	0	285	AOI_49	102	249
1156	40579	458	411			74_115_an_ha.jpg	0	285	AOI_49	102	249
1157	40622	459	414			74_115_an_ha.jpg	0	285	AOI_49	102	249
1158	40683	593	398			74_115_an_ha.jpg	0	286	AOI_52	103	901
1159	40719	873	373			74_115_an_ha.jpg	0	286	AOI_52	103	901
1160	40751	884	388			74_115_an_ha.jpg	0	286	AOI_52	103	901
1161	40891	876	422			74_115_an_ha.jpg	0	286	AOI_52	103	901
1162	41036	876	421			74_115_an_ha.jpg	0	286	AOI_52	103	901
1163	41210	908	458			74_115_an_ha.jpg	0	286	AOI_52	103	901
1164	41265	901	461			74_115_an_ha.jpg	0	286	AOI_52	103	901
1165	41304	901	461			74_115_an_ha.jpg	0	286	AOI_52	103	901
1166	41343	904	493			74_115_an_ha.jpg	0	286	AOI_52	103	901
1167	41383	907	451			74_115_an_ha.jpg	0	286	AOI_52	103	901
1168	41421	910	454			74_115_an_ha.jpg	0	286	AOI_52	103	901
1169	41463	906	483			74_115_an_ha.jpg	0	286	AOI_52	103	901
1170	41503	912	462			74_115_an_ha.jpg	0	286	AOI_52	103	901
1171	41544	909	461			74_115_an_ha.jpg	0	286	AOI_52	103	901
1172	41584	922	619			74_115_an_ha.jpg	0	286	AOI_52	104	322
1173	41626	934	627			74_115_an_ha.jpg	0	286	AOI_52	104	322
1174	41658	936	618			74_115_an_ha.jpg	0	286	AOI_52	104	322
1175	41699	934	618			74_115_an_ha.jpg	0	286	AOI_52	104	322
1176	41732	929	625			74_115_an_ha.jpg	0	286	AOI_52	104	322
1177	41767	929	626			74_115_an_ha.jpg	0	286	AOI_52	104	322
1178	41801	930	619			74_115_an_ha.jpg	0	286	AOI_52	104	322
1179	41836	935	623			74_115_an_ha.jpg	0	286	AOI_52	104	322
1180	41870	917	600			74_115_an_ha.jpg	0	286	AOI_52	104	322
1181	41906	888	390			74_115_an_ha.jpg	0	286	AOI_52	105	960
1182	41943	888	382			74_115_an_ha.jpg	0	286	AOI_52	105	960
1183	41977	899	371			74_115_an_ha.jpg	0	286	AOI_52	105	960
1184	42011	887	376			74_115_an_ha.jpg	0	286	AOI_52	105	960
1185	42046	897	380			74_115_an_ha.jpg	0	286	AOI_52	105	960
1186	42082	903	365			74_115_an_ha.jpg	0	286	AOI_52	105	960
1187	42115	880	400			74_115_an_ha.jpg	0	286	AOI_52	105	960
1188	42149	898	388			74_115_an_ha.jpg	0	286	AOI_52	105	960
1189	42183	887	374			74_115_an_ha.jpg	0	286	AOI_52	105	960
1190	42215	892	388			74_115_an_ha.jpg	0	286	AOI_52	105	960
1191	42249	889	389			74_115_an_ha.jpg	0	286	AOI_52	105	960
1192	42283	892	373			74_115_an_ha.jpg	0	286	AOI_52	105	960
1193	42316	887	375			74_115_an_ha.jpg	0	286	AOI_52	105	960
1194	42350	892	375			74_115_an_ha.jpg	0	286	AOI_52	105	960
1195	42383	891	382			74_115_an_ha.jpg	0	286	AOI_52	105	960
1196	42416	887	382			74_115_an_ha.jpg	0	286	AOI_52	105	960
1197	42451	891	379			74_115_an_ha.jpg	0	286	AOI_52	105	960
1198	42484	881	401			74_115_an_ha.jpg	0	286	AOI_52	105	960
1199	42519	888	395			74_115_an_ha.jpg	0	286	AOI_52	105	960
	42520			ImageEnd	16
	42548			ImageStart	8
1200	42552	887	386			Fix.jpg	0	0	Content	105	960
1201	42588	891	390			Fix.jpg	0	0	Content	105	960
1202	42622	891	397			Fix.jpg	0	0	Content	105	960
1203	42657	896	383			Fix.jpg	0	0	Content	105	960
1204	42691	883	374			Fix.jpg	0	0	Content	105	960
1205	42726	878	382			Fix.jpg	0	0	Content	105	960
1206	42761	893	386			Fix.jpg	0	0	Content	105	960
1207	42796	893	384			Fix.jpg	0	0	Content	105	960
1208	42831	890	388			Fix.jpg	0	0	Content	105	960
1209	42867	758	404			Fix.jpg	0	0	Content	106	513
1210	42902	718	416			Fix.jpg	0	0	Content	106	513
1211	42936	745	426			Fix.jpg	0	0	Content	106	513
1212	42969	740	416			Fix.jpg	0	0	Content	106	513
1213	43003	752	429			Fix.jpg	0	0	Content	106	513
	43032			ImageEnd	16
1214	43037	739	405			No media	0	0	Content	106	513
	43056			ImageStart	8
1215	43071	732	402			93_140_ha_neu.jpg	0	328	AOI_55	106	513
1216	43105	725	394			93_140_ha_neu.jpg	0	328	AOI_55	106	513
1217	43140	734	399			93_140_ha_neu.jpg	0	328	AOI_55	106	513
1218	43174	742	410			93_140_ha_neu.jpg	0	328	AOI_55	106	513
1219	43207	743	418			93_140_ha_neu.jpg	0	328	AOI_55	106	513
1220	43241	742	412			93_140_ha_neu.jpg	0	328	AOI_55	106	513
1221	43275	742	417			93_140_ha_neu.jpg	0	328	AOI_55	106	513
1222	43311	746	413			93_140_ha_neu.jpg	0	328	AOI_55	106	513
1223	43344	738	401			93_140_ha_neu.jpg	0	328	AOI_55	106	513
1224	43380	881	396			93_140_ha_neu.jpg	0	328	AOI_55	107	210
1225	43416	888	395			93_140_ha_neu.jpg	0	328	AOI_55	107	210
1226	43451	894	371			93_140_ha_neu.jpg	0	328	AOI_55	107	210
1227	43485	883	415			93_140_ha_neu.jpg	0	328	AOI_55	107	210
1228	43519	885	395			93_140_ha_neu.jpg	0	328	AOI_55	107	210
1229	43554	888	400			93_140_ha_neu.jpg	0	328	AOI_55	107	210
1230	43590	888	391			93_140_ha_neu.jpg	0	328	AOI_55	108	265
1231	43624	994	393			93_140_ha_neu.jpg	0	328	AOI_55	108	265
1232	43659	968	399			93_140_ha_neu.jpg	0	328	AOI_55	108	265
1233	43698	958	391			93_140_ha_neu.jpg	0	328	AOI_55	108	265
1234	43734	952	395			93_140_ha_neu.jpg	0	328	AOI_55	108	265
1235	43780	956	352			93_140_ha_neu.jpg	0	328	AOI_55	108	265
1236	43817	963	334			93_140_ha_neu.jpg	0	328	AOI_55	108	265
1237	43854	887	389			93_140_ha_neu.jpg	0	328	AOI_55	109	439
1238	43904	883	419			93_140_ha_neu.jpg	0	328	AOI_55	109	439
1239	43945	868	484			93_140_ha_neu.jpg	0	328	AOI_55	109	439
1240	43976	0	0			93_140_ha_neu.jpg	0	328	AOI_55	109	439
1241	44010	946	477			93_140_ha_neu.jpg	0	328	AOI_55	109	439
1242	44044	938	566			93_140_ha_neu.jpg	0	328	AOI_55	109	439
1243	44087	907	418			93_140_ha_neu.jpg	0	328	AOI_55	109	439
1244	44125	900	405			93_140_ha_neu.jpg	0	328	AOI_55	109	439
1245	44152	900	405			93_140_ha_neu.jpg	0	328	AOI_55	109	439
1246	44184	931	398			93_140_ha_neu.jpg	0	328	AOI_55	109	439
1247	44218	919	313			93_140_ha_neu.jpg	0	328	AOI_55	109	439
1248	44255	899	404			93_140_ha_neu.jpg	0	328	AOI_55	109	439
1249	44293	577	396			93_140_ha_neu.jpg	0	327	AOI_56	110	730
1250	44334	516	425			93_140_ha_neu.jpg	0	327	AOI_56	110	730
1251	44364	518	424			93_140_ha_neu.jpg	0	327	AOI_56	110	730
1252	44397	523	424			93_140_ha_neu.jpg	0	327	AOI_56	110	730
1253	44433	522	448			93_140_ha_neu.jpg	0	327	AOI_56	110	730
1254	44468	503	408			93_140_ha_neu.jpg	0	327	AOI_56	110	730
1255	44503	512	427			93_140_ha_neu.jpg	0	327	AOI_56	110	730
1256	44538	515	431			93_140_ha_neu.jpg	0	327	AOI_56	110	730
1257	44573	491	421			93_140_ha_neu.jpg	0	327	AOI_56	110	730
1258	44608	507	448			93_140_ha_neu.jpg	0	327	AOI_56	110	730
1259	44642	509	429			93_140_ha_neu.jpg	0	327	AOI_56	110	730
1260	44677	513	461			93_140_ha_neu.jpg	0	327	AOI_56	110	730
1261	44712	528	434			93_140_ha_neu.jpg	0	327	AOI_56	110	730
1262	44745	524	447			93_140_ha_neu.jpg	0	327	AOI_56	110	730
1263	44780	489	416			93_140_ha_neu.jpg	0	327	AOI_56	110	730
1264	44815	495	465			93_140_ha_neu.jpg	0	327	AOI_56	110	730
1265	44852	469	454			93_140_ha_neu.jpg	0	327	AOI_56	110	730
1266	44885	490	414			93_140_ha_neu.jpg	0	327	AOI_56	110	730
1267	44918	499	431			93_140_ha_neu.jpg	0	327	AOI_56	110	730
1268	44953	504	470			93_140_ha_neu.jpg	0	327	AOI_56	110	730
1269	44988	501	456			93_140_ha_neu.jpg	0	327	AOI_56	110	730
1270	45023	798	428			93_140_ha_neu.jpg	0	328	AOI_55	111	269
1271	45056	866	470			93_140_ha_neu.jpg	0	328	AOI_55	111	269
1272	45090	916	400			93_140_ha_neu.jpg	0	328	AOI_55	111	269
1273	45123	888	412			93_140_ha_neu.jpg	0	328	AOI_55	111	269
1274	45164	868	430			93_140_ha_neu.jpg	0	328	AOI_55	111	269
1275	45195	881	446			93_140_ha_neu.jpg	0	328	AOI_55	111	269
1276	45224	881	416			93_140_ha_neu.jpg	0	328	AOI_55	111	269
1277	45258	887	431			93_140_ha_neu.jpg	0	328	AOI_55	111	269
1278	45292	580	488			93_140_ha_neu.jpg	0	327	AOI_56	112	572
1279	45328	536	512			93_140_ha_neu.jpg	0	327	AOI_56	112	572
1280	45361	519	510			93_140_ha_neu.jpg	0	327	AOI_56	112	572
1281	45403	514	508			93_140_ha_neu.jpg	0	327	AOI_56	112	572
1282	45445	506	517			93_140_ha_neu.jpg	0	327	AOI_56	112	572
1283	45477	527	500			93_140_ha_neu.jpg	0	327	AOI_56	112	572
1284	45509	524	509			93_140_ha_neu.jpg	0	327	AOI_56	112	572
1285	45545	532	501			93_140_ha_neu.jpg	0	327	AOI_56	112	572
1286	45579	514	517			93_140_ha_neu.jpg	0	327	AOI_56	112	572
1287	45613	482	503			93_140_ha_neu.jpg	0	327	AOI_56	112	572
1288	45648	485	492			93_140_ha_neu.jpg	0	327	AOI_56	112	572
1289	45685	505	483			93_140_ha_neu.jpg	0	327	AOI_56	112	572
1290	45727	516	530			93_140_ha_neu.jpg	0	327	AOI_56	112	572
1291	45762	493	498			93_140_ha_neu.jpg	0	327	AOI_56	112	572
1292	45795	498	488			93_140_ha_neu.jpg	0	327	AOI_56	112	572
1293	45830	504	462			93_140_ha_neu.jpg	0	327	AOI_56	112	572
1294	45865	543	415			93_140_ha_neu.jpg	0	327	AOI_56	113	482
1295	45899	508	398			93_140_ha_neu.jpg	0	327	AOI_56	113	482
1296	45933	509	382			93_140_ha_neu.jpg	0	327	AOI_56	113	482
1297	45968	525	404			93_140_ha_neu.jpg	0	327	AOI_56	113	482
1298	46003	502	397			93_140_ha_neu.jpg	0	327	AOI_56	113	482
1299	46038	531	378			93_140_ha_neu.jpg	0	327	AOI_56	113	482
	46043			ImageEnd	16
	46069			ImageStart	8
1300	46071	524	416			Fix.jpg	0	0	Content	113	482
1301	46107	497	378			Fix.jpg	0	0	Content	113	482
1302	46141	527	418			Fix.jpg	0	0	Content	113	482
1303	46174	503	396			Fix.jpg	0	0	Content	113	482
1304	46208	515	405			Fix.jpg	0	0	Content	113	482
1305	46244	516	390			Fix.jpg	0	0	Content	113	482
1306	46275	526	389			Fix.jpg	0	0	Content	113	482
1307	46312	520	389			Fix.jpg	0	0	Content	113	482
1308	46347	663	403			Fix.jpg	0	0	Content	114	517
1309	46381	678	409			Fix.jpg	0	0	Content	114	517
1310	46415	689	406			Fix.jpg	0	0	Content	114	517
1311	46450	712	403			Fix.jpg	0	0	Content	114	517
1312	46488	675	418			Fix.jpg	0	0	Content	114	517
1313	46519	679	407			Fix.jpg	0	0	Content	114	517
1314	46552	678	386			Fix.jpg	0	0	Content	114	517
	46573			ImageEnd	16
1315	46587	686	390			No media	0	0	Content	114	517
	46587			ImageStart	8
1316	46621	667	376			76_115_fe_an.jpg	0	289	AOI_50	114	517
1317	46656	686	370			76_115_fe_an.jpg	0	289	AOI_50	114	517
1318	46691	679	413			76_115_fe_an.jpg	0	289	AOI_50	114	517
1319	46725	687	417			76_115_fe_an.jpg	0	289	AOI_50	114	517
1320	46759	667	391			76_115_fe_an.jpg	0	289	AOI_50	114	517
1321	46793	690	392			76_115_fe_an.jpg	0	289	AOI_50	114	517
1322	46830	675	415			76_115_fe_an.jpg	0	289	AOI_50	114	517
1323	46864	672	402			76_115_fe_an.jpg	0	290	AOI_49	115	215
1324	46898	905	409			76_115_fe_an.jpg	0	290	AOI_49	115	215
1325	46933	921	382			76_115_fe_an.jpg	0	290	AOI_49	115	215
1326	46966	943	403			76_115_fe_an.jpg	0	290	AOI_49	115	215
1327	47001	923	376			76_115_fe_an.jpg	0	290	AOI_49	115	215
1328	47048	927	424			76_115_fe_an.jpg	0	290	AOI_49	115	215
1329	47079	860	443			76_115_fe_an.jpg	0	289	AOI_50	116	333
1330	47111	525	435			76_115_fe_an.jpg	0	289	AOI_50	116	333
1331	47145	488	463			76_115_fe_an.jpg	0	289	AOI_50	116	333
1332	47177	477	463			76_115_fe_an.jpg	0	289	AOI_50	116	333
1333	47210	498	458			76_115_fe_an.jpg	0	289	AOI_50	116	333
1334	47244	497	484			76_115_fe_an.jpg	0	289	AOI_50	116	333
1335	47278	499	475			76_115_fe_an.jpg	0	289	AOI_50	116	333
1336	47311	502	472			76_115_fe_an.jpg	0	289	AOI_50	116	333
1337	47346	487	484			76_115_fe_an.jpg	0	289	AOI_50	116	333
1338	47378	467	472			76_115_fe_an.jpg	0	289	AOI_50	116	333
1339	47411	500	382			76_115_fe_an.jpg	0	289	AOI_50	117	479
1340	47445	491	340			76_115_fe_an.jpg	0	289	AOI_50	117	479
1341	47480	503	343			76_115_fe_an.jpg	0	289	AOI_50	117	479
1342	47515	502	346			76_115_fe_an.jpg	0	289	AOI_50	117	479
1343	47550	509	336			76_115_fe_an.jpg	0	289	AOI_50	117	479
1344	47584	487	332			76_115_fe_an.jpg	0	289	AOI_50	117	479
1345	47618	507	359			76_115_fe_an.jpg	0	289	AOI_50	117	479
1346	47653	529	375			76_115_fe_an.jpg	0	289	AOI_50	117	479
1347	47685	508	383			76_115_fe_an.jpg	0	289	AOI_50	117	479
1348	47718	498	370			76_115_fe_an.jpg	0	289	AOI_50	117	479
1349	47758	517	356			76_115_fe_an.jpg	0	289	AOI_50	117	479
1350	47789	515	366			76_115_fe_an.jpg	0	289	AOI_50	117	479
1351	47823	507	362			76_115_fe_an.jpg	0	289	AOI_50	117	479
1352	47856	489	331			76_115_fe_an.jpg	0	289	AOI_50	117	479
1353	47890	514	553			76_115_fe_an.jpg	0	289	AOI_50	118	868
1354	47929	501	535			76_115_fe_an.jpg	0	289	AOI_50	118	868
1355	47963	506	540			76_115_fe_an.jpg	0	289	AOI_50	118	868
1356	47996	489	536			76_115_fe_an.jpg	0	289	AOI_50	118	868
1357	48030	496	551			76_115_fe_an.jpg	0	289	AOI_50	118	868
1358	48063	490	521			76_115_fe_an.jpg	0	289	AOI_50	118	868
1359	48096	505	544			76_115_fe_an.jpg	0	289	AOI_50	118	868
1360	48136	489	549			76_115_fe_an.jpg	0	289	AOI_50	118	868
1361	48180	508	546			76_115_fe_an.jpg	0	289	AOI_50	118	868
1362	48214	500	540			76_115_fe_an.jpg	0	289	AOI_50	118	868
1363	48247	525	553			76_115_fe_an.jpg	0	289	AOI_50	118	868
1364	48281	506	534			76_115_fe_an.jpg	0	289	AOI_50	118	868
1365	48314	496	528			76_115_fe_an.jpg	0	289	AOI_50	118	868
1366	48347	524	549			76_115_fe_an.jpg	0	289	AOI_50	118	868
1367	48381	497	567			76_115_fe_an.jpg	0	289	AOI_50	118	868
1368	48415	477	581			76_115_fe_an.jpg	0	289	AOI_50	118	868
1369	48450	470	575			76_115_fe_an.jpg	0	289	AOI_50	118	868
1370	48483	478	586			76_115_fe_an.jpg	0	289	AOI_50	118	868
1371	48516	487	566			76_115_fe_an.jpg	0	289	AOI_50	118	868
1372	48551	494	574			76_115_fe_an.jpg	0	289	AOI_50	118	868
1373	48585	510	589			76_115_fe_an.jpg	0	289	AOI_50	118	868
1374	48618	486	586			76_115_fe_an.jpg	0	289	AOI_50	118	868
1375	48665	471	575			76_115_fe_an.jpg	0	289	AOI_50	118	868
1376	48692	471	575			76_115_fe_an.jpg	0	289	AOI_50	118	868
1377	48724	553	868			76_115_fe_an.jpg	0	289	AOI_50	118	868
1378	48758	0	0			76_115_fe_an.jpg	0	289	AOI_50
1379	48798	0	0			76_115_fe_an.jpg	0	289	AOI_50
1380	48845	0	0			76_115_fe_an.jpg	0	289	AOI_50
1381	48887	0	0			76_115_fe_an.jpg	0	289	AOI_50
1382	48930	408	867			76_115_fe_an.jpg	0	0	Content	119	260
1383	48979	0	0			76_115_fe_an.jpg	0	0	Content	119	260
1384	49006	0	0			76_115_fe_an.jpg	0	0	Content	119	260
1385	49073	412	710			76_115_fe_an.jpg	0	0	Content	119	260
1386	49113	429	718			76_115_fe_an.jpg	0	0	Content	119	260
1387	49149	410	716			76_115_fe_an.jpg	0	0	Content	119	260
1388	49190	442	539			76_115_fe_an.jpg	0	289	AOI_50	120	213
1389	49230	467	393			76_115_fe_an.jpg	0	289	AOI_50	120	213
1390	49256	467	393			76_115_fe_an.jpg	0	289	AOI_50	120	213
1391	49299	471	407			76_115_fe_an.jpg	0	289	AOI_50	120	213
1392	49339	483	407			76_115_fe_an.jpg	0	289	AOI_50	120	213
1393	49375	483	407			76_115_fe_an.jpg	0	289	AOI_50	120	213
1394	49404	421	546			76_115_fe_an.jpg	0	0	Content	121	246
1395	49436	367	802			76_115_fe_an.jpg	0	0	Content	121	246
1396	49473	364	776			76_115_fe_an.jpg	0	0	Content	121	246
1397	49509	346	795			76_115_fe_an.jpg	0	0	Content	121	246
1398	49544	363	793			76_115_fe_an.jpg	0	0	Content	121	246
1399	49581	369	788			76_115_fe_an.jpg	0	0	Content	121	246
	49587			ImageEnd	16
1400	49616	369	793			No media	0	0	Content	121	246
	49616			ImageStart	8
1401	49650	303	844			Fix.jpg	0	0	Content	122	438
1402	49683	312	837			Fix.jpg	0	0	Content	122	438
1403	49717	295	860			Fix.jpg	0	0	Content	122	438
1404	49752	299	839			Fix.jpg	0	0	Content	122	438
1405	49784	296	853			Fix.jpg	0	0	Content	122	438
1406	49818	311	856			Fix.jpg	0	0	Content	122	438
1407	49852	306	841			Fix.jpg	0	0	Content	122	438
1408	49885	308	843			Fix.jpg	0	0	Content	122	438
1409	49918	308	863			Fix.jpg	0	0	Content	122	438
1410	49952	293	828			Fix.jpg	0	0	Content	122	438
1411	49984	305	827			Fix.jpg	0	0	Content	122	438
1412	50019	316	821			Fix.jpg	0	0	Content	122	438
1413	50054	297	817			Fix.jpg	0	0	Content	122	438
1414	50088	370	756			Fix.jpg	0	0	Content	123	465
	50115			ImageEnd	16
1415	50121	635	431			No media	0	0	Content	123	465
	50152			ImageStart	8
1416	50155	656	371			58_098_neu_an.jpg	0	249	AOI_43	123	465
1417	50187	664	400			58_098_neu_an.jpg	0	249	AOI_43	123	465
1418	50224	651	376			58_098_neu_an.jpg	0	249	AOI_43	123	465
1419	50259	654	389			58_098_neu_an.jpg	0	249	AOI_43	123	465
1420	50297	661	392			58_098_neu_an.jpg	0	249	AOI_43	123	465
1421	50334	661	380			58_098_neu_an.jpg	0	249	AOI_43	123	465
1422	50370	660	356			58_098_neu_an.jpg	0	249	AOI_43	123	465
1423	50408	654	375			58_098_neu_an.jpg	0	249	AOI_43	123	465
1424	50445	650	374			58_098_neu_an.jpg	0	249	AOI_43	123	465
1425	50481	655	373			58_098_neu_an.jpg	0	249	AOI_43	123	465
1426	50517	645	374			58_098_neu_an.jpg	0	249	AOI_43	123	465
1427	50553	842	413			58_098_neu_an.jpg	0	250	AOI_41	124	218
1428	50589	898	426			58_098_neu_an.jpg	0	250	AOI_41	124	218
1429	50625	908	427			58_098_neu_an.jpg	0	250	AOI_41	124	218
1430	50661	914	405			58_098_neu_an.jpg	0	250	AOI_41	124	218
1431	50697	913	416			58_098_neu_an.jpg	0	250	AOI_41	124	218
1432	50735	899	450			58_098_neu_an.jpg	0	250	AOI_41	124	218
1433	50771	903	428			58_098_neu_an.jpg	0	250	AOI_41	125	520
1434	50808	868	485			58_098_neu_an.jpg	0	250	AOI_41	125	520
1435	50844	885	476			58_098_neu_an.jpg	0	250	AOI_41	125	520
1436	50882	877	489			58_098_neu_an.jpg	0	250	AOI_41	125	520
1437	50920	848	498			58_098_neu_an.jpg	0	250	AOI_41	125	520
1438	50957	900	477			58_098_neu_an.jpg	0	250	AOI_41	125	520
1439	50994	867	479			58_098_neu_an.jpg	0	250	AOI_41	125	520
1440	51032	866	490			58_098_neu_an.jpg	0	250	AOI_41	125	520
1441	51070	879	488			58_098_neu_an.jpg	0	250	AOI_41	125	520
1442	51109	845	525			58_098_neu_an.jpg	0	250	AOI_41	125	520
1443	51146	863	476			58_098_neu_an.jpg	0	250	AOI_41	125	520
1444	51188	874	489			58_098_neu_an.jpg	0	250	AOI_41	125	520
1445	51219	866	505			58_098_neu_an.jpg	0	250	AOI_41	125	520
1446	51254	894	485			58_098_neu_an.jpg	0	250	AOI_41	125	520
1447	51291	513	445			58_098_neu_an.jpg	0	249	AOI_43	126	328
1448	51329	449	435			58_098_neu_an.jpg	0	249	AOI_43	126	328
1449	51366	455	450			58_098_neu_an.jpg	0	249	AOI_43	126	328
1450	51403	449	429			58_098_neu_an.jpg	0	249	AOI_43	126	328
1451	51438	466	460			58_098_neu_an.jpg	0	249	AOI_43	126	328
1452	51473	462	439			58_098_neu_an.jpg	0	249	AOI_43	126	328
1453	51509	452	426			58_098_neu_an.jpg	0	249	AOI_43	126	328
1454	51545	464	443			58_098_neu_an.jpg	0	249	AOI_43	126	328
1455	51582	455	440			58_098_neu_an.jpg	0	249	AOI_43	126	328
1456	51619	691	181			58_098_neu_an.jpg	0	0	Content	127	598
1457	51656	722	131			58_098_neu_an.jpg	0	0	Content	127	598
1458	51692	727	146			58_098_neu_an.jpg	0	0	Content	127	598
1459	51727	717	139			58_098_neu_an.jpg	0	0	Content	127	598
1460	51764	725	153			58_098_neu_an.jpg	0	0	Content	127	598
1461	51800	707	-3			58_098_neu_an.jpg	0	0	Content	127	598
1462	51837	707	-15			58_098_neu_an.jpg	0	0	Content	127	598
1463	51872	702	-16			58_098_neu_an.jpg	0	0	Content	127	598
1464	51908	737	3			58_098_neu_an.jpg	0	0	Content	127	598
1465	51943	726	5			58_098_neu_an.jpg	0	0	Content	127	598
1466	51975	738	-2			58_098_neu_an.jpg	0	0	Content	127	598
1467	52011	742	-3			58_098_neu_an.jpg	0	0	Content	127	598
1468	52044	722	-14			58_098_neu_an.jpg	0	0	Content	127	598
1469	52077	741	-8			58_098_neu_an.jpg	0	0	Content	127	598
1470	52113	724	-14			58_098_neu_an.jpg	0	0	Content	127	598
1471	52147	744	2			58_098_neu_an.jpg	0	0	Content	127	598
1472	52182	723	1			58_098_neu_an.jpg	0	0	Content	127	598
1473	52216	805	185			58_098_neu_an.jpg	0	250	AOI_41	128	770
1474	52252	909	541			58_098_neu_an.jpg	0	250	AOI_41	128	770
1475	52287	914	551			58_098_neu_an.jpg	0	250	AOI_41	128	770
1476	52322	908	567			58_098_neu_an.jpg	0	250	AOI_41	128	770
1477	52357	916	543			58_098_neu_an.jpg	0	250	AOI_41	128	770
1478	52393	893	545			58_098_neu_an.jpg	0	250	AOI_41	128	770
1479	52426	920	535			58_098_neu_an.jpg	0	250	AOI_41	128	770
1480	52461	906	546			58_098_neu_an.jpg	0	250	AOI_41	128	770
1481	52495	991	518			58_098_neu_an.jpg	0	250	AOI_41	128	770
1482	52530	961	515			58_098_neu_an.jpg	0	250	AOI_41	128	770
1483	52577	975	551			58_098_neu_an.jpg	0	250	AOI_41	128	770
1484	52624	897	554			58_098_neu_an.jpg	0	250	AOI_41	128	770
1485	52658	919	566			58_098_neu_an.jpg	0	250	AOI_41	128	770
1486	52691	968	534			58_098_neu_an.jpg	0	250	AOI_41	128	770
1487	52727	928	586			58_098_neu_an.jpg	0	250	AOI_41	128	770
1488	52764	954	481			58_098_neu_an.jpg	0	250	AOI_41	128	770
1489	52800	996	498			58_098_neu_an.jpg	0	250	AOI_41	128	770
1490	52838	949	555			58_098_neu_an.jpg	0	250	AOI_41	128	770
1491	52875	940	530			58_098_neu_an.jpg	0	250	AOI_41	128	770
1492	52913	958	504			58_098_neu_an.jpg	0	250	AOI_41	128	770
1493	52949	949	538			58_098_neu_an.jpg	0	250	AOI_41	128	770
1494	52986	945	613			58_098_neu_an.jpg	0	0	Content	129	431
1495	53021	1054	836			58_098_neu_an.jpg	0	0	Content	129	431
1496	53058	1069	851			58_098_neu_an.jpg	0	0	Content	129	431
1497	53093	1041	850			58_098_neu_an.jpg	0	0	Content	129	431
1498	53130	1048	836			58_098_neu_an.jpg	0	0	Content	129	431
	53144			ImageEnd	16
1499	53166	1041	851			No media	0	0	Content	129	431
	53175			ImageStart	8
1500	53205	1047	860			Fix.jpg	0	0	Content	129	431
1501	53239	1051	832			Fix.jpg	0	0	Content	129	431
1502	53274	1039	858			Fix.jpg	0	0	Content	129	431
1503	53309	1044	838			Fix.jpg	0	0	Content	129	431
1504	53344	1060	832			Fix.jpg	0	0	Content	129	431
1505	53378	1033	843			Fix.jpg	0	0	Content	129	431
1506	53417	1008	827			Fix.jpg	0	0	Content	130	743
1507	53452	774	419			Fix.jpg	0	0	Content	130	743
1508	53493	743	391			Fix.jpg	0	0	Content	130	743
1509	53522	743	399			Fix.jpg	0	0	Content	130	743
1510	53554	738	400			Fix.jpg	0	0	Content	130	743
1511	53589	749	412			Fix.jpg	0	0	Content	130	743
1512	53626	747	404			Fix.jpg	0	0	Content	130	743
1513	53662	738	423			Fix.jpg	0	0	Content	130	743
	53671			ImageEnd	16
1514	53699	741	404			No media	0	0	Content	130	743
	53716			ImageStart	8
1515	53735	732	408			99_144_an_neu.jpg	0	340	AOI_7	130	743
1516	53771	741	400			99_144_an_neu.jpg	0	340	AOI_7	130	743
1517	53806	742	412			99_144_an_neu.jpg	0	340	AOI_7	130	743
1518	53841	740	406			99_144_an_neu.jpg	0	340	AOI_7	130	743
1519	53876	751	385			99_144_an_neu.jpg	0	340	AOI_7	130	743
1520	53912	728	394			99_144_an_neu.jpg	0	340	AOI_7	130	743
1521	53947	748	408			99_144_an_neu.jpg	0	340	AOI_7	130	743
1522	53983	743	413			99_144_an_neu.jpg	0	340	AOI_7	130	743
1523	54018	729	396			99_144_an_neu.jpg	0	340	AOI_7	130	743
1524	54054	730	413			99_144_an_neu.jpg	0	340	AOI_7	130	743
1525	54089	741	396			99_144_an_neu.jpg	0	340	AOI_7	130	743
1526	54125	736	410			99_144_an_neu.jpg	0	340	AOI_7	130	743
1527	54160	642	450			99_144_an_neu.jpg	0	339	AOI_5	131	311
1528	54194	486	493			99_144_an_neu.jpg	0	339	AOI_5	131	311
1529	54228	494	510			99_144_an_neu.jpg	0	339	AOI_5	131	311
1530	54264	481	517			99_144_an_neu.jpg	0	339	AOI_5	131	311
1531	54298	503	524			99_144_an_neu.jpg	0	339	AOI_5	131	311
1532	54333	491	510			99_144_an_neu.jpg	0	339	AOI_5	131	311
1533	54367	492	494			99_144_an_neu.jpg	0	339	AOI_5	131	311
1534	54401	494	501			99_144_an_neu.jpg	0	339	AOI_5	131	311
1535	54436	494	508			99_144_an_neu.jpg	0	339	AOI_5	131	311
1536	54471	485	545			99_144_an_neu.jpg	0	339	AOI_5	132	278
1537	54503	465	598			99_144_an_neu.jpg	0	339	AOI_5	132	278
1538	54540	450	602			99_144_an_neu.jpg	0	339	AOI_5	132	278
1539	54574	448	592			99_144_an_neu.jpg	0	339	AOI_5	132	278
1540	54608	463	593			99_144_an_neu.jpg	0	339	AOI_5	132	278
1541	54641	485	565			99_144_an_neu.jpg	0	339	AOI_5	132	278
1542	54675	442	574			99_144_an_neu.jpg	0	339	AOI_5	132	278
1543	54713	457	542			99_144_an_neu.jpg	0	339	AOI_5	132	278
1544	54749	575	514			99_144_an_neu.jpg	0	340	AOI_7	133	291
1545	54785	895	438			99_144_an_neu.jpg	0	340	AOI_7	133	291
1546	54822	891	442			99_144_an_neu.jpg	0	340	AOI_7	133	291
1547	54858	849	450			99_144_an_neu.jpg	0	340	AOI_7	133	291
1548	54895	907	365			99_144_an_neu.jpg	0	340	AOI_7	133	291
1549	54931	869	474			99_144_an_neu.jpg	0	340	AOI_7	133	291
1550	54972	862	434			99_144_an_neu.jpg	0	340	AOI_7	133	291
1551	55005	557	494			99_144_an_neu.jpg	0	340	AOI_7	133	291
1552	55040	0	0			99_144_an_neu.jpg	0	339	AOI_5
1553	55088	0	0			99_144_an_neu.jpg	0	339	AOI_5
1554	55122	0	0			99_144_an_neu.jpg	0	339	AOI_5
1555	55167	0	0			99_144_an_neu.jpg	0	339	AOI_5
1556	55257	41	1046			99_144_an_neu.jpg	0	0	Content	134	299
1557	55341	0	0			99_144_an_neu.jpg	0	0	Content	134	299
1558	55377	34	946			99_144_an_neu.jpg	0	0	Content	134	299
1559	55412	42	957			99_144_an_neu.jpg	0	0	Content	134	299
1560	55445	24	987			99_144_an_neu.jpg	0	0	Content	134	299
1561	55481	1	955			99_144_an_neu.jpg	0	0	Content	134	299
1562	55518	41	910			99_144_an_neu.jpg	0	0	Content	134	299
1563	55556	183	864			99_144_an_neu.jpg	0	0	Content	135	597
1564	55595	271	790			99_144_an_neu.jpg	0	0	Content	135	597
1565	55637	266	788			99_144_an_neu.jpg	0	0	Content	135	597
1566	55666	279	801			99_144_an_neu.jpg	0	0	Content	135	597
1567	55700	286	813			99_144_an_neu.jpg	0	0	Content	135	597
1568	55735	294	839			99_144_an_neu.jpg	0	0	Content	135	597
1569	55772	301	840			99_144_an_neu.jpg	0	0	Content	135	597
1570	55808	294	817			99_144_an_neu.jpg	0	0	Content	135	597
1571	55844	311	812			99_144_an_neu.jpg	0	0	Content	135	597
1572	55878	294	779			99_144_an_neu.jpg	0	0	Content	135	597
1573	55913	283	794			99_144_an_neu.jpg	0	0	Content	135	597
1574	55948	310	818			99_144_an_neu.jpg	0	0	Content	135	597
1575	55982	298	826			99_144_an_neu.jpg	0	0	Content	135	597
1576	56015	315	785			99_144_an_neu.jpg	0	0	Content	135	597
1577	56051	289	776			99_144_an_neu.jpg	0	0	Content	135	597
1578	56085	282	803			99_144_an_neu.jpg	0	0	Content	135	597
1579	56120	289	824			99_144_an_neu.jpg	0	0	Content	135	597
1580	56154	421	583			99_144_an_neu.jpg	0	339	AOI_5	136	357
1581	56189	468	477			99_144_an_neu.jpg	0	339	AOI_5	136	357
1582	56223	485	468			99_144_an_neu.jpg	0	339	AOI_5	136	357
1583	56257	494	497			99_144_an_neu.jpg	0	339	AOI_5	136	357
1584	56292	491	483			99_144_an_neu.jpg	0	339	AOI_5	136	357
1585	56328	489	489			99_144_an_neu.jpg	0	339	AOI_5	136	357
1586	56363	486	476			99_144_an_neu.jpg	0	339	AOI_5	136	357
1587	56400	472	470			99_144_an_neu.jpg	0	339	AOI_5	136	357
1588	56437	479	487			99_144_an_neu.jpg	0	339	AOI_5	136	357
1589	56475	472	430			99_144_an_neu.jpg	0	339	AOI_5	136	357
1590	56511	635	239			99_144_an_neu.jpg	0	0	Content	137	493
1591	56547	733	88			99_144_an_neu.jpg	0	0	Content	137	493
1592	56583	750	102			99_144_an_neu.jpg	0	0	Content	137	493
1593	56620	766	81			99_144_an_neu.jpg	0	0	Content	137	493
1594	56655	752	88			99_144_an_neu.jpg	0	0	Content	137	493
1595	56691	701	12			99_144_an_neu.jpg	0	0	Content	137	493
1596	56723	709	-19			99_144_an_neu.jpg	0	0	Content	137	493
	56725			ImageEnd	16
	56736			ImageStart	8
1597	56760	700	-27			Fix.jpg	0	0	Content	137	493
1598	56795	723	-19			Fix.jpg	0	0	Content	137	493
1599	56830	718	-18			Fix.jpg	0	0	Content	137	493
1600	56865	724	-10			Fix.jpg	0	0	Content	137	493
1601	56902	716	-22			Fix.jpg	0	0	Content	137	493
1602	56936	728	-11			Fix.jpg	0	0	Content	137	493
1603	56970	721	-3			Fix.jpg	0	0	Content	137	493
1604	57004	734	10			Fix.jpg	0	0	Content	138	217
1605	57042	666	482			Fix.jpg	0	0	Content	138	217
1606	57077	686	545			Fix.jpg	0	0	Content	138	217
1607	57114	673	556			Fix.jpg	0	0	Content	138	217
1608	57149	675	546			Fix.jpg	0	0	Content	138	217
1609	57185	676	558			Fix.jpg	0	0	Content	138	217
1610	57221	695	441			Fix.jpg	0	0	Content	139	351
	57240			ImageEnd	16
	57255			ImageStart	8
1611	57256	676	423			82_115_neu_an.jpg	0	304	AOI_49	139	351
1612	57296	683	428			82_115_neu_an.jpg	0	304	AOI_49	139	351
1613	57326	709	380			82_115_neu_an.jpg	0	304	AOI_49	139	351
1614	57359	685	420			82_115_neu_an.jpg	0	304	AOI_49	139	351
1615	57397	687	417			82_115_neu_an.jpg	0	304	AOI_49	139	351
1616	57431	685	450			82_115_neu_an.jpg	0	304	AOI_49	139	351
1617	57466	691	429			82_115_neu_an.jpg	0	304	AOI_49	139	351
1618	57504	688	431			82_115_neu_an.jpg	0	304	AOI_49	139	351
1619	57538	675	441			82_115_neu_an.jpg	0	304	AOI_49	139	351
1620	57572	841	452			82_115_neu_an.jpg	0	304	AOI_49	140	380
1621	57607	889	413			82_115_neu_an.jpg	0	304	AOI_49	140	380
1622	57642	867	433			82_115_neu_an.jpg	0	304	AOI_49	140	380
1623	57677	866	426			82_115_neu_an.jpg	0	304	AOI_49	140	380
1624	57711	868	434			82_115_neu_an.jpg	0	304	AOI_49	140	380
1625	57745	874	440			82_115_neu_an.jpg	0	304	AOI_49	140	380
1626	57778	867	408			82_115_neu_an.jpg	0	304	AOI_49	140	380
1627	57813	878	421			82_115_neu_an.jpg	0	304	AOI_49	140	380
1628	57849	881	424			82_115_neu_an.jpg	0	304	AOI_49	140	380
1629	57885	860	401			82_115_neu_an.jpg	0	304	AOI_49	140	380
1630	57920	874	790			82_115_neu_an.jpg	0	304	AOI_49	140	380
1631	57952	0	0			82_115_neu_an.jpg	0	303	AOI_51	141	545
1632	57989	0	0			82_115_neu_an.jpg	0	303	AOI_51	141	545
1633	58035	212	717			82_115_neu_an.jpg	0	303	AOI_51	141	545
1634	58076	343	674			82_115_neu_an.jpg	0	303	AOI_51	141	545
1635	58112	0	0			82_115_neu_an.jpg	0	303	AOI_51	141	545
1636	58148	426	406			82_115_neu_an.jpg	0	303	AOI_51	141	545
1637	58171	426	406			82_115_neu_an.jpg	0	303	AOI_51	141	545
1638	58209	436	359			82_115_neu_an.jpg	0	303	AOI_51	141	545
1639	58244	440	347			82_115_neu_an.jpg	0	303	AOI_51	141	545
1640	58280	447	385			82_115_neu_an.jpg	0	303	AOI_51	141	545
1641	58315	452	359			82_115_neu_an.jpg	0	303	AOI_51	141	545
1642	58350	462	368			82_115_neu_an.jpg	0	303	AOI_51	141	545
1643	58395	462	363			82_115_neu_an.jpg	0	303	AOI_51	141	545
1644	58429	437	351			82_115_neu_an.jpg	0	303	AOI_51	141	545
1645	58463	448	363			82_115_neu_an.jpg	0	303	AOI_51	141	545
1646	58497	469	352			82_115_neu_an.jpg	0	303	AOI_51	142	370
1647	58530	501	353			82_115_neu_an.jpg	0	303	AOI_51	142	370
1648	58564	500	328			82_115_neu_an.jpg	0	303	AOI_51	142	370
1649	58597	520	337			82_115_neu_an.jpg	0	303	AOI_51	142	370
1650	58630	492	353			82_115_neu_an.jpg	0	303	AOI_51	142	370
1651	58671	515	362			82_115_neu_an.jpg	0	303	AOI_51	142	370
1652	58700	508	357			82_115_neu_an.jpg	0	303	AOI_51	142	370
1653	58733	503	339			82_115_neu_an.jpg	0	303	AOI_51	142	370
1654	58767	505	344			82_115_neu_an.jpg	0	303	AOI_51	142	370
1655	58800	510	356			82_115_neu_an.jpg	0	303	AOI_51	142	370
1656	58833	499	328			82_115_neu_an.jpg	0	303	AOI_51	142	370
1657	58867	607	375			82_115_neu_an.jpg	0	304	AOI_49	143	276
1658	58900	879	405			82_115_neu_an.jpg	0	304	AOI_49	143	276
1659	58934	884	415			82_115_neu_an.jpg	0	304	AOI_49	143	276
1660	58967	875	391			82_115_neu_an.jpg	0	304	AOI_49	143	276
1661	59001	882	402			82_115_neu_an.jpg	0	304	AOI_49	143	276
1662	59038	901	377			82_115_neu_an.jpg	0	304	AOI_49	143	276
1663	59073	896	396			82_115_neu_an.jpg	0	304	AOI_49	143	276
1664	59109	902	382			82_115_neu_an.jpg	0	304	AOI_49	143	276
1665	59143	936	387			82_115_neu_an.jpg	0	304	AOI_49	144	680
1666	59186	900	423			82_115_neu_an.jpg	0	304	AOI_49	144	680
1667	59224	900	423			82_115_neu_an.jpg	0	304	AOI_49	144	680
1668	59259	911	441			82_115_neu_an.jpg	0	304	AOI_49	144	680
1669	59300	899	427			82_115_neu_an.jpg	0	304	AOI_49	144	680
1670	59335	907	451			82_115_neu_an.jpg	0	304	AOI_49	144	680
1671	59372	911	417			82_115_neu_an.jpg	0	304	AOI_49	144	680
1672	59408	910	455			82_115_neu_an.jpg	0	304	AOI_49	144	680
1673	59442	901	456			82_115_neu_an.jpg	0	304	AOI_49	144	680
1674	59476	903	461			82_115_neu_an.jpg	0	304	AOI_49	144	680
1675	59510	911	467			82_115_neu_an.jpg	0	304	AOI_49	144	680
1676	59544	906	457			82_115_neu_an.jpg	0	304	AOI_49	144	680
1677	59578	919	462			82_115_neu_an.jpg	0	304	AOI_49	144	680
1678	59612	927	470			82_115_neu_an.jpg	0	304	AOI_49	144	680
1679	59651	913	436			82_115_neu_an.jpg	0	304	AOI_49	144	680
1680	59682	910	432			82_115_neu_an.jpg	0	304	AOI_49	144	680
1681	59714	939	415			82_115_neu_an.jpg	0	304	AOI_49	144	680
1682	59748	916	461			82_115_neu_an.jpg	0	304	AOI_49	144	680
1683	59792	876	446			82_115_neu_an.jpg	0	304	AOI_49	144	680
1684	59823	494	402			82_115_neu_an.jpg	0	303	AOI_51	145	254
1685	59855	406	366			82_115_neu_an.jpg	0	303	AOI_51	145	254
1686	59907	427	391			82_115_neu_an.jpg	0	303	AOI_51	145	254
1687	59937	434	321			82_115_neu_an.jpg	0	303	AOI_51	145	254
1688	59969	455	351			82_115_neu_an.jpg	0	303	AOI_51	145	254
1689	60007	432	354			82_115_neu_an.jpg	0	303	AOI_51	145	254
1690	60042	456	367			82_115_neu_an.jpg	0	303	AOI_51	145	254
1691	60077	485	350			82_115_neu_an.jpg	0	304	AOI_49	146	288
1692	60113	690	365			82_115_neu_an.jpg	0	304	AOI_49	146	288
1693	60147	732	327			82_115_neu_an.jpg	0	304	AOI_49	146	288
1694	60181	728	363			82_115_neu_an.jpg	0	304	AOI_49	146	288
1695	60219	720	403			82_115_neu_an.jpg	0	304	AOI_49	146	288
	60249			ImageEnd	16
1696	60254	737	348			No media	0	0	Content	146	288
	60276			ImageStart	8
1697	60287	718	424			Fix.jpg	0	0	Content	146	288
1698	60323	711	405			Fix.jpg	0	0	Content	146	288
1699	60366	850	391			Fix.jpg	0	0	Content	147	273
1700	60395	889	369			Fix.jpg	0	0	Content	147	273
1701	60428	885	395			Fix.jpg	0	0	Content	147	273
1702	60463	924	357			Fix.jpg	0	0	Content	147	273
1703	60497	887	334			Fix.jpg	0	0	Content	147	273
1704	60539	872	404			Fix.jpg	0	0	Content	147	273
1705	60574	874	406			Fix.jpg	0	0	Content	147	273
1706	60606	876	414			Fix.jpg	0	0	Content	147	273
1707	60639	807	376			Fix.jpg	0	0	Content	148	283
1708	60675	766	383			Fix.jpg	0	0	Content	148	283
1709	60723	745	407			Fix.jpg	0	0	Content	148	283
1710	60753	747	419			Fix.jpg	0	0	Content	148	283
	60780			ImageEnd	16
1711	60785	742	392			No media	0	0	Content	148	283
1712	60818	772	343			No media	0	0	Content	148	283
1713	60852	755	398			No media	0	0	Content	148	283
	60869			ImageStart	8
1714	60887	762	355			13_061_an_fe.jpg	0	73	AOI_18	148	283
1715	60922	716	395			13_061_an_fe.jpg	0	73	AOI_18	149	341
1716	60957	692	393			13_061_an_fe.jpg	0	73	AOI_18	149	341
1717	60994	703	398			13_061_an_fe.jpg	0	73	AOI_18	149	341
1718	61029	689	432			13_061_an_fe.jpg	0	73	AOI_18	149	341
1719	61063	690	426			13_061_an_fe.jpg	0	73	AOI_18	149	341
1720	61099	689	422			13_061_an_fe.jpg	0	73	AOI_18	149	341
1721	61131	700	417			13_061_an_fe.jpg	0	73	AOI_18	149	341
1722	61165	692	416			13_061_an_fe.jpg	0	73	AOI_18	149	341
1723	61197	727	423			13_061_an_fe.jpg	0	73	AOI_18	149	341
1724	61230	708	431			13_061_an_fe.jpg	0	73	AOI_18	149	341
1725	61263	816	406			13_061_an_fe.jpg	0	73	AOI_18	150	1203
1726	61296	1008	226			13_061_an_fe.jpg	0	73	AOI_18	150	1203
1727	61336	921	393			13_061_an_fe.jpg	0	73	AOI_18	150	1203
1728	61402	917	420			13_061_an_fe.jpg	0	73	AOI_18	150	1203
1729	61439	904	422			13_061_an_fe.jpg	0	73	AOI_18	150	1203
1730	61574	892	505			13_061_an_fe.jpg	0	73	AOI_18	150	1203
1731	61714	892	505			13_061_an_fe.jpg	0	73	AOI_18	150	1203
1732	61765	892	505			13_061_an_fe.jpg	0	73	AOI_18	150	1203
1733	61961	901	491			13_061_an_fe.jpg	0	73	AOI_18	150	1203
1734	62012	895	499			13_061_an_fe.jpg	0	73	AOI_18	150	1203
1735	62041	895	499			13_061_an_fe.jpg	0	73	AOI_18	150	1203
1736	62071	907	485			13_061_an_fe.jpg	0	73	AOI_18	150	1203
1737	62106	903	498			13_061_an_fe.jpg	0	73	AOI_18	150	1203
1738	62140	905	490			13_061_an_fe.jpg	0	73	AOI_18	150	1203
1739	62173	911	478			13_061_an_fe.jpg	0	73	AOI_18	150	1203
1740	62206	916	470			13_061_an_fe.jpg	0	73	AOI_18	150	1203
1741	62243	922	478			13_061_an_fe.jpg	0	73	AOI_18	150	1203
1742	62278	899	486			13_061_an_fe.jpg	0	73	AOI_18	150	1203
1743	62322	889	487			13_061_an_fe.jpg	0	73	AOI_18	150	1203
1744	62360	894	495			13_061_an_fe.jpg	0	73	AOI_18	150	1203
1745	62390	904	467			13_061_an_fe.jpg	0	73	AOI_18	150	1203
1746	62423	916	466			13_061_an_fe.jpg	0	73	AOI_18	150	1203
1747	62466	0	0			13_061_an_fe.jpg	0	74	AOI_17
1748	62496	0	0			13_061_an_fe.jpg	0	74	AOI_17
1749	62545	0	0			13_061_an_fe.jpg	0	74	AOI_17
1750	62592	0	0			13_061_an_fe.jpg	0	74	AOI_17
1751	62670	1090	591			13_061_an_fe.jpg	0	73	AOI_18	151	212
1752	62741	0	0			13_061_an_fe.jpg	0	73	AOI_18	151	212
1753	62772	1013	456			13_061_an_fe.jpg	0	73	AOI_18	151	212
1754	62803	933	458			13_061_an_fe.jpg	0	73	AOI_18	151	212
1755	62840	915	446			13_061_an_fe.jpg	0	73	AOI_18	151	212
1756	62882	895	461			13_061_an_fe.jpg	0	73	AOI_18	152	1075
1757	62915	889	439			13_061_an_fe.jpg	0	73	AOI_18	152	1075
1758	62950	882	496			13_061_an_fe.jpg	0	73	AOI_18	152	1075
1759	62982	899	452			13_061_an_fe.jpg	0	73	AOI_18	152	1075
1760	63019	885	454			13_061_an_fe.jpg	0	73	AOI_18	152	1075
1761	63054	906	456			13_061_an_fe.jpg	0	73	AOI_18	152	1075
1762	63088	898	464			13_061_an_fe.jpg	0	73	AOI_18	152	1075
1763	63123	909	456			13_061_an_fe.jpg	0	73	AOI_18	152	1075
1764	63158	903	457			13_061_an_fe.jpg	0	73	AOI_18	152	1075
1765	63192	888	459			13_061_an_fe.jpg	0	73	AOI_18	152	1075
1766	63227	888	473			13_061_an_fe.jpg	0	73	AOI_18	152	1075
1767	63262	897	455			13_061_an_fe.jpg	0	73	AOI_18	152	1075
1768	63297	898	459			13_061_an_fe.jpg	0	73	AOI_18	152	1075
1769	63333	901	448			13_061_an_fe.jpg	0	73	AOI_18	152	1075
1770	63367	914	446			13_061_an_fe.jpg	0	73	AOI_18	152	1075
1771	63404	895	445			13_061_an_fe.jpg	0	73	AOI_18	152	1075
1772	63441	966	425			13_061_an_fe.jpg	0	73	AOI_18	152	1075
1773	63476	915	442			13_061_an_fe.jpg	0	73	AOI_18	152	1075
1774	63509	906	466			13_061_an_fe.jpg	0	73	AOI_18	152	1075
1775	63543	902	455			13_061_an_fe.jpg	0	73	AOI_18	152	1075
1776	63577	894	466			13_061_an_fe.jpg	0	73	AOI_18	152	1075
1777	63612	899	473			13_061_an_fe.jpg	0	73	AOI_18	152	1075
1778	63646	892	461			13_061_an_fe.jpg	0	73	AOI_18	152	1075
1779	63681	933	462			13_061_an_fe.jpg	0	73	AOI_18	152	1075
1780	63715	938	481			13_061_an_fe.jpg	0	73	AOI_18	152	1075
1781	63749	913	476			13_061_an_fe.jpg	0	73	AOI_18	152	1075
1782	63784	907	468			13_061_an_fe.jpg	0	73	AOI_18	152	1075
1783	63818	944	451			13_061_an_fe.jpg	0	73	AOI_18	152	1075
1784	63852	922	473			13_061_an_fe.jpg	0	73	AOI_18	152	1075
	63869			ImageEnd	16
1785	63885	921	447			No media	0	0	Content	152	1075
	63906			ImageStart	8
1786	63920	908	458			Fix.jpg	0	0	Content	152	1075
1787	63957	910	435			Fix.jpg	0	0	Content	153	321
1788	63991	918	364			Fix.jpg	0	0	Content	153	321
1789	64027	890	378			Fix.jpg	0	0	Content	153	321
1790	64064	881	380			Fix.jpg	0	0	Content	153	321
1791	64099	876	379			Fix.jpg	0	0	Content	153	321
1792	64135	899	373			Fix.jpg	0	0	Content	153	321
1793	64170	891	375			Fix.jpg	0	0	Content	153	321
1794	64206	896	383			Fix.jpg	0	0	Content	153	321
1795	64243	914	382			Fix.jpg	0	0	Content	153	321
1796	64278	759	411			Fix.jpg	0	0	Content	154	576
1797	64315	751	401			Fix.jpg	0	0	Content	154	576
1798	64350	735	395			Fix.jpg	0	0	Content	154	576
1799	64385	736	402			Fix.jpg	0	0	Content	154	576
	64415			ImageEnd	16
1800	64420	746	382			No media	0	0	Content	154	576
1801	64455	745	387			No media	0	0	Content	154	576
	64464			ImageStart	8
1802	64492	731	386			147_170_an_neu.jpg	0	111	AOI_27	154	576
1803	64527	756	392			147_170_an_neu.jpg	0	111	AOI_27	154	576
1804	64563	735	396			147_170_an_neu.jpg	0	111	AOI_27	154	576
1805	64602	749	378			147_170_an_neu.jpg	0	111	AOI_27	154	576
1806	64639	731	400			147_170_an_neu.jpg	0	111	AOI_27	154	576
1807	64674	755	387			147_170_an_neu.jpg	0	111	AOI_27	154	576
1808	64711	747	388			147_170_an_neu.jpg	0	111	AOI_27	154	576
1809	64746	739	391			147_170_an_neu.jpg	0	111	AOI_27	154	576
1810	64782	739	410			147_170_an_neu.jpg	0	111	AOI_27	154	576
1811	64817	751	389			147_170_an_neu.jpg	0	111	AOI_27	154	576
1812	64854	754	381			147_170_an_neu.jpg	0	111	AOI_27	155	362
1813	64889	788	420			147_170_an_neu.jpg	0	111	AOI_27	155	362
1814	64925	789	423			147_170_an_neu.jpg	0	111	AOI_27	155	362
1815	64963	783	433			147_170_an_neu.jpg	0	111	AOI_27	155	362
1816	64999	778	434			147_170_an_neu.jpg	0	111	AOI_27	155	362
1817	65034	787	421			147_170_an_neu.jpg	0	111	AOI_27	155	362
1818	65069	781	411			147_170_an_neu.jpg	0	111	AOI_27	155	362
1819	65103	782	412			147_170_an_neu.jpg	0	111	AOI_27	155	362
1820	65141	773	422			147_170_an_neu.jpg	0	111	AOI_27	155	362
1821	65180	788	392			147_170_an_neu.jpg	0	111	AOI_27	155	362
1822	65215	534	355			147_170_an_neu.jpg	0	112	AOI_25	156	259
1823	65254	485	337			147_170_an_neu.jpg	0	112	AOI_25	156	259
1824	65292	473	374			147_170_an_neu.jpg	0	112	AOI_25	156	259
1825	65328	474	366			147_170_an_neu.jpg	0	112	AOI_25	156	259
1826	65365	483	364			147_170_an_neu.jpg	0	112	AOI_25	156	259
1827	65401	478	340			147_170_an_neu.jpg	0	112	AOI_25	156	259
1828	65438	477	358			147_170_an_neu.jpg	0	112	AOI_25	156	259
1829	65475	483	400			147_170_an_neu.jpg	0	112	AOI_25	157	289
1830	65511	483	393			147_170_an_neu.jpg	0	112	AOI_25	157	289
1831	65546	483	399			147_170_an_neu.jpg	0	112	AOI_25	157	289
1832	65584	494	436			147_170_an_neu.jpg	0	112	AOI_25	157	289
1833	65619	487	390			147_170_an_neu.jpg	0	112	AOI_25	157	289
1834	65655	491	422			147_170_an_neu.jpg	0	112	AOI_25	157	289
1835	65691	490	407			147_170_an_neu.jpg	0	112	AOI_25	157	289
1836	65728	488	381			147_170_an_neu.jpg	0	112	AOI_25	157	289
1837	65764	449	484			147_170_an_neu.jpg	0	112	AOI_25	158	480
1838	65802	402	448			147_170_an_neu.jpg	0	112	AOI_25	158	480
1839	65837	440	471			147_170_an_neu.jpg	0	112	AOI_25	158	480
1840	65875	453	495			147_170_an_neu.jpg	0	112	AOI_25	158	480
1841	65914	438	488			147_170_an_neu.jpg	0	112	AOI_25	158	480
1842	65952	434	515			147_170_an_neu.jpg	0	112	AOI_25	158	480
1843	65988	429	502			147_170_an_neu.jpg	0	112	AOI_25	158	480
1844	66024	448	525			147_170_an_neu.jpg	0	112	AOI_25	158	480
1845	66060	433	521			147_170_an_neu.jpg	0	112	AOI_25	158	480
1846	66100	456	520			147_170_an_neu.jpg	0	112	AOI_25	158	480
1847	66138	453	512			147_170_an_neu.jpg	0	112	AOI_25	158	480
1848	66172	446	531			147_170_an_neu.jpg	0	112	AOI_25	158	480
1849	66207	455	531			147_170_an_neu.jpg	0	112	AOI_25	158	480
1850	66243	456	474			147_170_an_neu.jpg	0	112	AOI_25	159	667
1851	66279	474	473			147_170_an_neu.jpg	0	112	AOI_25	159	667
1852	66314	470	468			147_170_an_neu.jpg	0	112	AOI_25	159	667
1853	66350	466	470			147_170_an_neu.jpg	0	112	AOI_25	159	667
1854	66386	464	473			147_170_an_neu.jpg	0	112	AOI_25	159	667
1855	66421	470	476			147_170_an_neu.jpg	0	112	AOI_25	159	667
1856	66455	460	491			147_170_an_neu.jpg	0	112	AOI_25	159	667
1857	66490	466	459			147_170_an_neu.jpg	0	112	AOI_25	159	667
1858	66524	472	467			147_170_an_neu.jpg	0	112	AOI_25	159	667
1859	66560	465	466			147_170_an_neu.jpg	0	112	AOI_25	159	667
1860	66595	471	473			147_170_an_neu.jpg	0	112	AOI_25	159	667
1861	66630	469	480			147_170_an_neu.jpg	0	112	AOI_25	159	667
1862	66665	459	460			147_170_an_neu.jpg	0	112	AOI_25	159	667
1863	66700	479	491			147_170_an_neu.jpg	0	112	AOI_25	159	667
1864	66735	466	481			147_170_an_neu.jpg	0	112	AOI_25	159	667
1865	66770	454	485			147_170_an_neu.jpg	0	112	AOI_25	159	667
1866	66805	470	477			147_170_an_neu.jpg	0	112	AOI_25	159	667
1867	66839	471	479			147_170_an_neu.jpg	0	112	AOI_25	159	667
1868	66875	476	453			147_170_an_neu.jpg	0	112	AOI_25	159	667
1869	66910	746	466			147_170_an_neu.jpg	0	111	AOI_27	160	257
1870	66945	770	453			147_170_an_neu.jpg	0	111	AOI_27	160	257
1871	66980	772	448			147_170_an_neu.jpg	0	111	AOI_27	160	257
1872	67017	785	420			147_170_an_neu.jpg	0	111	AOI_27	160	257
1873	67056	783	427			147_170_an_neu.jpg	0	111	AOI_27	160	257
1874	67092	780	449			147_170_an_neu.jpg	0	111	AOI_27	160	257
1875	67129	785	432			147_170_an_neu.jpg	0	111	AOI_27	160	257
1876	67167	780	436			147_170_an_neu.jpg	0	111	AOI_27	161	654
1877	67204	877	396			147_170_an_neu.jpg	0	111	AOI_27	161	654
1878	67241	878	411			147_170_an_neu.jpg	0	111	AOI_27	161	654
1879	67281	858	411			147_170_an_neu.jpg	0	111	AOI_27	161	654
1880	67320	868	398			147_170_an_neu.jpg	0	111	AOI_27	161	654
1881	67358	866	413			147_170_an_neu.jpg	0	111	AOI_27	161	654
1882	67397	884	421			147_170_an_neu.jpg	0	111	AOI_27	161	654
1883	67435	888	405			147_170_an_neu.jpg	0	111	AOI_27	161	654
	67460			ImageEnd	16
1884	67472	866	412			No media	0	0	Content	161	654
	67476			ImageStart	8
1885	67510	868	405			Fix.jpg	0	0	Content	161	654
1886	67551	857	412			Fix.jpg	0	0	Content	161	654
1887	67588	874	401			Fix.jpg	0	0	Content	161	654
1888	67625	904	399			Fix.jpg	0	0	Content	161	654
1889	67665	890	372			Fix.jpg	0	0	Content	161	654
1890	67704	907	385			Fix.jpg	0	0	Content	161	654
1891	67742	878	392			Fix.jpg	0	0	Content	161	654
1892	67782	883	398			Fix.jpg	0	0	Content	161	654
1893	67821	737	402			Fix.jpg	0	0	Content	162	647
1894	67860	700	409			Fix.jpg	0	0	Content	162	647
1895	67896	705	411			Fix.jpg	0	0	Content	162	647
1896	67936	693	419			Fix.jpg	0	0	Content	162	647
1897	67971	706	400			Fix.jpg	0	0	Content	162	647
	67987			ImageEnd	16
1898	68007	704	403			No media	0	0	Content	162	647
	68028			ImageStart	8
1899	68043	700	418			144_163_neu_an.jpg	0	105	AOI_21	162	647
1900	68078	679	417			144_163_neu_an.jpg	0	105	AOI_21	162	647
1901	68113	691	427			144_163_neu_an.jpg	0	105	AOI_21	162	647
1902	68149	706	433			144_163_neu_an.jpg	0	105	AOI_21	162	647
1903	68186	688	410			144_163_neu_an.jpg	0	105	AOI_21	162	647
1904	68221	690	418			144_163_neu_an.jpg	0	105	AOI_21	162	647
1905	68255	702	414			144_163_neu_an.jpg	0	105	AOI_21	162	647
1906	68292	713	402			144_163_neu_an.jpg	0	105	AOI_21	162	647
1907	68327	710	417			144_163_neu_an.jpg	0	105	AOI_21	162	647
1908	68362	709	411			144_163_neu_an.jpg	0	105	AOI_21	162	647
1909	68397	695	415			144_163_neu_an.jpg	0	105	AOI_21	162	647
[truncated: 15,093 more rows]
