# Supplementary material for: Attentional Bias to Facial Expressions of Different Emotions – A Cross-Cultural Comparison of ≠Akhoe Hai||om and German Children and Adolescents
Source: Front Psychol. 2020 Apr 28;11:795. doi: 10.3389/fpsyg.2020.00795 (PMC7199105; doi:10.3389/fpsyg.2020.00795)
Supplement: Supplementary file 1 [file Data_Sheet_1.ZIP › Raw data_Germany and Namibia/Raw data Namibia/VP_20-test.tsv]

Data properties:
Recording date: 11.02.2013
Recording time: 15:44:40:470 (corresponds to time 0)
Study: NegBias_1
Subject: VP_20
Recording: VP_20
Screen resolution: 1366 x 768
Coordinate unit: Pixels
Filter settings:
Eye: Average
Validity: Normal
Fixation filter: Tobii fixation filter
Velocity threshold: 35
Distance threshold: 35
Number	Timestamp	GazePointX	GazePointY	Event	EventKey	StimuliName	StimuliID	AoiIds	AoiNames	FixationIndex	FixationDuration
0	12	340	252			No media	0	0	Content	7	112
1	46	325	251			No media	0	0	Content	7	112
2	80	325	253			No media	0	0	Content	7	112
3	112	305	197			No media	0	0	Content	8	441
	119			ImageStart	8
4	146	297	200			Fix.jpg	0	0	Content	8	441
5	179	297	196			Fix.jpg	0	0	Content	8	441
6	213	300	192			Fix.jpg	0	0	Content	8	441
7	247	304	193			Fix.jpg	0	0	Content	8	441
8	281	287	184			Fix.jpg	0	0	Content	8	441
9	315	300	188			Fix.jpg	0	0	Content	8	441
10	349	295	198			Fix.jpg	0	0	Content	8	441
11	382	292	197			Fix.jpg	0	0	Content	8	441
12	418	359	239			Fix.jpg	0	0	Content	8	441
13	451	379	271			Fix.jpg	0	0	Content	8	441
14	485	385	270			Fix.jpg	0	0	Content	8	441
15	519	392	274			Fix.jpg	0	0	Content	8	441
16	553	469	280			Fix.jpg	0	0	Content	9	308
17	587	654	349			Fix.jpg	0	0	Content	9	308
	601			ImageEnd	16
	615			ImageStart	8
18	622	655	359			122_162_an_ha.jpg	0	58	AOI_13	9	308
19	656	649	355			122_162_an_ha.jpg	0	58	AOI_13	9	308
20	690	651	363			122_162_an_ha.jpg	0	58	AOI_13	9	308
21	722	649	356			122_162_an_ha.jpg	0	58	AOI_13	9	308
22	758	640	357			122_162_an_ha.jpg	0	58	AOI_13	9	308
23	793	651	355			122_162_an_ha.jpg	0	58	AOI_13	9	308
24	828	649	354			122_162_an_ha.jpg	0	58	AOI_13	9	308
25	861	653	354			122_162_an_ha.jpg	0	57	AOI_16	10	209
26	896	794	379			122_162_an_ha.jpg	0	57	AOI_16	10	209
27	931	818	384			122_162_an_ha.jpg	0	57	AOI_16	10	209
28	966	815	384			122_162_an_ha.jpg	0	57	AOI_16	10	209
29	1001	820	383			122_162_an_ha.jpg	0	57	AOI_16	10	209
30	1036	808	387			122_162_an_ha.jpg	0	57	AOI_16	10	209
31	1070	738	407			122_162_an_ha.jpg	0	58	AOI_13	11	493
32	1105	463	425			122_162_an_ha.jpg	0	58	AOI_13	11	493
33	1139	461	441			122_162_an_ha.jpg	0	58	AOI_13	11	493
34	1174	469	440			122_162_an_ha.jpg	0	58	AOI_13	11	493
35	1209	469	438			122_162_an_ha.jpg	0	58	AOI_13	11	493
36	1245	466	425			122_162_an_ha.jpg	0	58	AOI_13	11	493
37	1281	447	481			122_162_an_ha.jpg	0	58	AOI_13	11	493
38	1316	443	482			122_162_an_ha.jpg	0	58	AOI_13	11	493
39	1352	452	492			122_162_an_ha.jpg	0	58	AOI_13	11	493
40	1387	456	483			122_162_an_ha.jpg	0	58	AOI_13	11	493
41	1423	449	474			122_162_an_ha.jpg	0	58	AOI_13	11	493
42	1458	448	475			122_162_an_ha.jpg	0	58	AOI_13	11	493
43	1493	441	477			122_162_an_ha.jpg	0	58	AOI_13	11	493
44	1528	482	471			122_162_an_ha.jpg	0	58	AOI_13	11	493
45	1563	827	419			122_162_an_ha.jpg	0	57	AOI_16	12	416
46	1598	895	417			122_162_an_ha.jpg	0	57	AOI_16	12	416
47	1633	891	412			122_162_an_ha.jpg	0	57	AOI_16	12	416
48	1668	878	421			122_162_an_ha.jpg	0	57	AOI_16	12	416
49	1703	887	424			122_162_an_ha.jpg	0	57	AOI_16	12	416
50	1736	882	419			122_162_an_ha.jpg	0	57	AOI_16	12	416
51	1772	890	413			122_162_an_ha.jpg	0	57	AOI_16	12	416
52	1807	876	440			122_162_an_ha.jpg	0	57	AOI_16	12	416
53	1842	879	435			122_162_an_ha.jpg	0	57	AOI_16	12	416
54	1876	881	446			122_162_an_ha.jpg	0	57	AOI_16	12	416
55	1911	879	443			122_162_an_ha.jpg	0	57	AOI_16	12	416
56	1945	876	443			122_162_an_ha.jpg	0	57	AOI_16	12	416
57	1979	862	375			122_162_an_ha.jpg	0	57	AOI_16	13	232
58	2014	864	377			122_162_an_ha.jpg	0	57	AOI_16	13	232
59	2048	864	377			122_162_an_ha.jpg	0	57	AOI_16	13	232
60	2077	870	389			122_162_an_ha.jpg	0	57	AOI_16	13	232
61	2109	867	384			122_162_an_ha.jpg	0	57	AOI_16	13	232
62	2143	868	388			122_162_an_ha.jpg	0	57	AOI_16	13	232
63	2177	844	385			122_162_an_ha.jpg	0	57	AOI_16	13	232
64	2210	844	385			122_162_an_ha.jpg	0	58	AOI_13	14	230
65	2242	447	374			122_162_an_ha.jpg	0	58	AOI_13	14	230
66	2273	456	379			122_162_an_ha.jpg	0	58	AOI_13	14	230
67	2307	450	374			122_162_an_ha.jpg	0	58	AOI_13	14	230
68	2341	453	376			122_162_an_ha.jpg	0	58	AOI_13	14	230
69	2374	446	378			122_162_an_ha.jpg	0	58	AOI_13	14	230
70	2406	453	381			122_162_an_ha.jpg	0	58	AOI_13	14	230
71	2440	430	408			122_162_an_ha.jpg	0	58	AOI_13	15	234
72	2473	438	418			122_162_an_ha.jpg	0	58	AOI_13	15	234
73	2506	432	418			122_162_an_ha.jpg	0	58	AOI_13	15	234
74	2540	435	412			122_162_an_ha.jpg	0	58	AOI_13	15	234
75	2574	424	409			122_162_an_ha.jpg	0	58	AOI_13	15	234
76	2608	429	414			122_162_an_ha.jpg	0	58	AOI_13	15	234
77	2641	431	421			122_162_an_ha.jpg	0	58	AOI_13	15	234
78	2674	436	424			122_162_an_ha.jpg	0	58	AOI_13	16	539
79	2709	447	499			122_162_an_ha.jpg	0	58	AOI_13	16	539
80	2743	444	490			122_162_an_ha.jpg	0	58	AOI_13	16	539
81	2777	443	497			122_162_an_ha.jpg	0	58	AOI_13	16	539
82	2810	439	494			122_162_an_ha.jpg	0	58	AOI_13	16	539
83	2844	451	484			122_162_an_ha.jpg	0	58	AOI_13	16	539
84	2877	456	500			122_162_an_ha.jpg	0	58	AOI_13	16	539
85	2911	439	502			122_162_an_ha.jpg	0	58	AOI_13	16	539
86	2945	448	490			122_162_an_ha.jpg	0	58	AOI_13	16	539
87	2978	455	499			122_162_an_ha.jpg	0	58	AOI_13	16	539
88	3012	441	496			122_162_an_ha.jpg	0	58	AOI_13	16	539
89	3045	439	478			122_162_an_ha.jpg	0	58	AOI_13	16	539
90	3079	445	490			122_162_an_ha.jpg	0	58	AOI_13	16	539
91	3113	431	489			122_162_an_ha.jpg	0	58	AOI_13	16	539
92	3146	443	489			122_162_an_ha.jpg	0	58	AOI_13	16	539
93	3179	439	481			122_162_an_ha.jpg	0	58	AOI_13	16	539
94	3213	448	426			122_162_an_ha.jpg	0	58	AOI_13	17	716
95	3246	442	385			122_162_an_ha.jpg	0	58	AOI_13	17	716
96	3280	441	378			122_162_an_ha.jpg	0	58	AOI_13	17	716
97	3314	454	379			122_162_an_ha.jpg	0	58	AOI_13	17	716
98	3347	441	380			122_162_an_ha.jpg	0	58	AOI_13	17	716
99	3381	444	387			122_162_an_ha.jpg	0	58	AOI_13	17	716
100	3414	440	383			122_162_an_ha.jpg	0	58	AOI_13	17	716
101	3448	452	395			122_162_an_ha.jpg	0	58	AOI_13	17	716
102	3482	447	387			122_162_an_ha.jpg	0	58	AOI_13	17	716
103	3515	448	383			122_162_an_ha.jpg	0	58	AOI_13	17	716
104	3550	436	393			122_162_an_ha.jpg	0	58	AOI_13	17	716
105	3584	444	387			122_162_an_ha.jpg	0	58	AOI_13	17	716
106	3618	447	391			122_162_an_ha.jpg	0	58	AOI_13	17	716
	3627			ImageEnd	16
	3643			ImageStart	8
107	3652	443	381			Fix.jpg	0	0	Content	17	716
108	3686	444	386			Fix.jpg	0	0	Content	17	716
109	3721	453	379			Fix.jpg	0	0	Content	17	716
110	3756	438	408			Fix.jpg	0	0	Content	17	716
111	3791	436	435			Fix.jpg	0	0	Content	17	716
112	3828	455	438			Fix.jpg	0	0	Content	17	716
113	3865	457	440			Fix.jpg	0	0	Content	17	716
114	3898	451	441			Fix.jpg	0	0	Content	17	716
115	3929	459	442			Fix.jpg	0	0	Content	18	1467
116	3964	636	388			Fix.jpg	0	0	Content	18	1467
117	3998	639	389			Fix.jpg	0	0	Content	18	1467
118	4034	634	387			Fix.jpg	0	0	Content	18	1467
119	4068	647	383			Fix.jpg	0	0	Content	18	1467
120	4103	634	383			Fix.jpg	0	0	Content	18	1467
121	4137	648	395			Fix.jpg	0	0	Content	18	1467
122	4169	642	385			Fix.jpg	0	0	Content	18	1467
	4189			ImageEnd	16
123	4205	634	402			No media	0	0	Content	18	1467
124	4240	642	375			No media	0	0	Content	18	1467
125	4274	644	381			No media	0	0	Content	18	1467
126	4311	649	379			No media	0	0	Content	18	1467
127	4345	658	373			No media	0	0	Content	18	1467
128	4379	656	373			No media	0	0	Content	18	1467
129	4414	641	370			No media	0	0	Content	18	1467
130	4449	662	375			No media	0	0	Content	18	1467
131	4485	660	383			No media	0	0	Content	18	1467
132	4521	662	384			No media	0	0	Content	18	1467
133	4555	644	380			No media	0	0	Content	18	1467
134	4591	650	386			No media	0	0	Content	18	1467
135	4625	662	390			No media	0	0	Content	18	1467
136	4660	657	395			No media	0	0	Content	18	1467
137	4694	667	391			No media	0	0	Content	18	1467
138	4730	656	380			No media	0	0	Content	18	1467
139	4765	658	391			No media	0	0	Content	18	1467
140	4800	651	397			No media	0	0	Content	18	1467
141	4835	664	393			No media	0	0	Content	18	1467
142	4870	661	388			No media	0	0	Content	18	1467
143	4906	664	386			No media	0	0	Content	18	1467
144	4942	669	383			No media	0	0	Content	18	1467
145	4976	673	398			No media	0	0	Content	18	1467
146	5011	663	395			No media	0	0	Content	18	1467
147	5046	671	380			No media	0	0	Content	18	1467
148	5080	662	389			No media	0	0	Content	18	1467
149	5115	663	391			No media	0	0	Content	18	1467
150	5151	670	395			No media	0	0	Content	18	1467
151	5185	670	386			No media	0	0	Content	18	1467
152	5220	750	377			No media	0	0	Content	18	1467
153	5255	755	385			No media	0	0	Content	18	1467
154	5291	730	376			No media	0	0	Content	18	1467
155	5326	757	383			No media	0	0	Content	18	1467
156	5362	761	386			No media	0	0	Content	18	1467
157	5396	987	699			No media	0	0	Content	19	414
158	5428	1001	768			No media	0	0	Content	19	414
159	5462	1006	771			No media	0	0	Content	19	414
160	5499	993	769			No media	0	0	Content	19	414
161	5543	993	765			No media	0	0	Content	19	414
162	5588	993	765			No media	0	0	Content	19	414
163	5630	998	787			No media	0	0	Content	19	414
164	5682	1005	774			No media	0	0	Content	19	414
165	5727	995	788			No media	0	0	Content	19	414
166	5766	999	782			No media	0	0	Content	19	414
167	5810	910	635			No media	0	0	Content	20	293
168	5850	683	370			No media	0	0	Content	20	293
169	5893	682	362			No media	0	0	Content	20	293
170	5919	682	362			No media	0	0	Content	20	293
171	5962	681	355			No media	0	0	Content	20	293
172	6005	676	380			No media	0	0	Content	20	293
173	6036	672	378			No media	0	0	Content	20	293
174	6070	666	381			No media	0	0	Content	20	293
175	6103	566	436			No media	0	0	Content	21	525
176	6138	501	514			No media	0	0	Content	21	525
177	6177	484	502			No media	0	0	Content	21	525
178	6218	510	491			No media	0	0	Content	21	525
179	6264	500	507			No media	0	0	Content	21	525
180	6290	500	506			No media	0	0	Content	21	525
181	6323	487	514			No media	0	0	Content	21	525
182	6356	488	512			No media	0	0	Content	21	525
183	6391	489	513			No media	0	0	Content	21	525
184	6430	500	516			No media	0	0	Content	21	525
185	6471	496	520			No media	0	0	Content	21	525
186	6517	485	519			No media	0	0	Content	21	525
187	6554	528	505			No media	0	0	Content	21	525
188	6587	500	517			No media	0	0	Content	21	525
189	6628	586	649			No media	0	0	Content	22	1669
190	6668	595	656			No media	0	0	Content	22	1669
191	6708	581	646			No media	0	0	Content	22	1669
192	6751	586	681			No media	0	0	Content	22	1669
193	6793	592	750			No media	0	0	Content	22	1669
194	6829	623	761			No media	0	0	Content	22	1669
195	6866	609	769			No media	0	0	Content	22	1669
196	6908	599	766			No media	0	0	Content	22	1669
197	6952	599	772			No media	0	0	Content	22	1669
198	6989	650	750			No media	0	0	Content	22	1669
199	7026	650	750			No media	0	0	Content	22	1669
200	7056	578	767			No media	0	0	Content	22	1669
201	7088	580	781			No media	0	0	Content	22	1669
202	7122	596	777			No media	0	0	Content	22	1669
203	7155	586	772			No media	0	0	Content	22	1669
204	7191	580	780			No media	0	0	Content	22	1669
205	7229	591	754			No media	0	0	Content	22	1669
206	7269	583	772			No media	0	0	Content	22	1669
207	7314	584	772			No media	0	0	Content	22	1669
208	7359	641	749			No media	0	0	Content	22	1669
209	7392	641	749			No media	0	0	Content	22	1669
210	7420	379	707			No media	0	0	Content	22	1669
211	7450	577	775			No media	0	0	Content	22	1669
212	7483	0	0			No media	0	0	Content	22	1669
213	7515	587	775			No media	0	0	Content	22	1669
214	7560	629	739			No media	0	0	Content	22	1669
215	7606	0	0			No media	0	0	Content	22	1669
216	7633	576	770			No media	0	0	Content	22	1669
217	7674	563	779			No media	0	0	Content	22	1669
218	7716	725	731			No media	0	0	Content	22	1669
219	7752	725	731			No media	0	0	Content	22	1669
220	7791	600	752			No media	0	0	Content	22	1669
221	7842	674	740			No media	0	0	Content	22	1669
222	7875	676	741			No media	0	0	Content	22	1669
223	7907	609	771			No media	0	0	Content	22	1669
224	7939	602	765			No media	0	0	Content	22	1669
225	7975	0	0			No media	0	0	Content	22	1669
226	8009	606	752			No media	0	0	Content	22	1669
227	8056	686	733			No media	0	0	Content	22	1669
228	8105	479	736			No media	0	0	Content	22	1669
229	8131	479	736			No media	0	0	Content	22	1669
230	8163	0	0			No media	0	0	Content	22	1669
231	8195	619	785			No media	0	0	Content	22	1669
232	8240	616	786			No media	0	0	Content	22	1669
233	8296	699	755			No media	0	0	Content	23	498
234	8340	759	727			No media	0	0	Content	23	498
235	8366	759	727			No media	0	0	Content	23	498
236	8396	687	746			No media	0	0	Content	23	498
237	8427	693	754			No media	0	0	Content	23	498
238	8460	0	0			No media	0	0	Content	23	498
239	8491	614	733			No media	0	0	Content	23	498
240	8525	695	746			No media	0	0	Content	23	498
241	8559	690	729			No media	0	0	Content	23	498
242	8590	703	749			No media	0	0	Content	23	498
243	8626	635	770			No media	0	0	Content	23	498
244	8661	635	773			No media	0	0	Content	23	498
245	8696	633	774			No media	0	0	Content	23	498
246	8729	691	746			No media	0	0	Content	23	498
247	8763	691	746			No media	0	0	Content	23	498
248	8795	0	0			No media	0	0	Content
249	8827	0	0			No media	0	0	Content
250	8860	0	0			No media	0	0	Content
251	8901	0	0			No media	0	0	Content
252	8955	541	298			No media	0	0	Content	24	227
253	9009	510	240			No media	0	0	Content	24	227
254	9035	510	240			No media	0	0	Content	24	227
255	9074	509	222			No media	0	0	Content	24	227
256	9109	503	212			No media	0	0	Content	24	227
257	9146	497	208			No media	0	0	Content	24	227
258	9182	550	245			No media	0	0	Content	25	350
259	9218	626	310			No media	0	0	Content	25	350
260	9254	615	338			No media	0	0	Content	25	350
261	9292	629	322			No media	0	0	Content	25	350
262	9328	610	350			No media	0	0	Content	25	350
263	9364	610	350			No media	0	0	Content	25	350
264	9396	635	330			No media	0	0	Content	25	350
265	9431	634	323			No media	0	0	Content	25	350
266	9465	601	348			No media	0	0	Content	25	350
267	9497	630	320			No media	0	0	Content	25	350
268	9532	731	393			No media	0	0	Content	26	712
269	9569	947	618			No media	0	0	Content	26	712
270	9602	946	631			No media	0	0	Content	26	712
271	9639	955	624			No media	0	0	Content	26	712
272	9675	947	629			No media	0	0	Content	26	712
273	9712	953	635			No media	0	0	Content	26	712
274	9748	969	716			No media	0	0	Content	26	712
275	9791	954	765			No media	0	0	Content	26	712
276	9826	973	734			No media	0	0	Content	26	712
277	9859	958	732			No media	0	0	Content	26	712
278	9894	967	716			No media	0	0	Content	26	712
279	9927	974	731			No media	0	0	Content	26	712
	9938			ImageStart	8
280	9998	972	742			79_115_ha_an.jpg	0	0	Content	26	712
281	10050	969	747			79_115_ha_an.jpg	0	0	Content	26	712
282	10074	956	728			79_115_ha_an.jpg	0	0	Content	26	712
283	10117	961	739			79_115_ha_an.jpg	0	0	Content	26	712
284	10244	818	360			79_115_ha_an.jpg	0	295	AOI_52	27	679
285	10350	818	360			79_115_ha_an.jpg	0	295	AOI_52	27	679
286	10508	473	403			79_115_ha_an.jpg	0	295	AOI_52	27	679
287	10638	408	366			79_115_ha_an.jpg	0	295	AOI_52	27	679
288	10687	439	425			79_115_ha_an.jpg	0	295	AOI_52	27	679
289	10715	439	425			79_115_ha_an.jpg	0	295	AOI_52	27	679
290	10747	440	424			79_115_ha_an.jpg	0	295	AOI_52	27	679
291	10783	431	414			79_115_ha_an.jpg	0	295	AOI_52	27	679
292	10818	436	424			79_115_ha_an.jpg	0	295	AOI_52	27	679
293	10853	435	412			79_115_ha_an.jpg	0	295	AOI_52	27	679
294	10888	443	424			79_115_ha_an.jpg	0	295	AOI_52	27	679
295	10923	625	395			79_115_ha_an.jpg	0	296	AOI_49	28	597
296	10959	861	402			79_115_ha_an.jpg	0	296	AOI_49	28	597
297	10994	860	394			79_115_ha_an.jpg	0	296	AOI_49	28	597
298	11030	853	407			79_115_ha_an.jpg	0	296	AOI_49	28	597
299	11064	849	410			79_115_ha_an.jpg	0	296	AOI_49	28	597
300	11100	852	397			79_115_ha_an.jpg	0	296	AOI_49	28	597
301	11135	859	404			79_115_ha_an.jpg	0	296	AOI_49	28	597
302	11170	851	442			79_115_ha_an.jpg	0	296	AOI_49	28	597
303	11205	856	430			79_115_ha_an.jpg	0	296	AOI_49	28	597
304	11240	857	444			79_115_ha_an.jpg	0	296	AOI_49	28	597
305	11275	850	436			79_115_ha_an.jpg	0	296	AOI_49	28	597
306	11310	846	434			79_115_ha_an.jpg	0	296	AOI_49	28	597
307	11345	859	435			79_115_ha_an.jpg	0	296	AOI_49	28	597
308	11380	850	428			79_115_ha_an.jpg	0	296	AOI_49	28	597
309	11415	806	355			79_115_ha_an.jpg	0	296	AOI_49	28	597
310	11450	812	349			79_115_ha_an.jpg	0	296	AOI_49	28	597
311	11485	815	360			79_115_ha_an.jpg	0	296	AOI_49	28	597
312	11520	571	355			79_115_ha_an.jpg	0	295	AOI_52	29	280
313	11555	413	352			79_115_ha_an.jpg	0	295	AOI_52	29	280
314	11590	417	350			79_115_ha_an.jpg	0	295	AOI_52	29	280
315	11625	407	342			79_115_ha_an.jpg	0	295	AOI_52	29	280
316	11659	419	349			79_115_ha_an.jpg	0	295	AOI_52	29	280
317	11694	423	357			79_115_ha_an.jpg	0	295	AOI_52	29	280
318	11728	415	348			79_115_ha_an.jpg	0	295	AOI_52	29	280
319	11763	418	349			79_115_ha_an.jpg	0	295	AOI_52	29	280
320	11800	419	358			79_115_ha_an.jpg	0	295	AOI_52	30	386
321	11835	438	431			79_115_ha_an.jpg	0	295	AOI_52	30	386
322	11870	449	428			79_115_ha_an.jpg	0	295	AOI_52	30	386
323	11905	452	433			79_115_ha_an.jpg	0	295	AOI_52	30	386
324	11939	446	426			79_115_ha_an.jpg	0	295	AOI_52	30	386
325	11975	446	437			79_115_ha_an.jpg	0	295	AOI_52	30	386
326	12010	443	433			79_115_ha_an.jpg	0	295	AOI_52	30	386
327	12045	445	430			79_115_ha_an.jpg	0	295	AOI_52	30	386
328	12080	448	432			79_115_ha_an.jpg	0	295	AOI_52	30	386
329	12116	447	430			79_115_ha_an.jpg	0	295	AOI_52	30	386
330	12151	445	433			79_115_ha_an.jpg	0	295	AOI_52	30	386
331	12186	447	425			79_115_ha_an.jpg	0	295	AOI_52	31	247
332	12221	442	309			79_115_ha_an.jpg	0	295	AOI_52	31	247
333	12257	428	305			79_115_ha_an.jpg	0	295	AOI_52	31	247
334	12292	447	309			79_115_ha_an.jpg	0	295	AOI_52	31	247
335	12328	440	321			79_115_ha_an.jpg	0	295	AOI_52	31	247
336	12363	442	306			79_115_ha_an.jpg	0	295	AOI_52	31	247
337	12398	441	319			79_115_ha_an.jpg	0	295	AOI_52	31	247
338	12433	641	298			79_115_ha_an.jpg	0	296	AOI_49	32	248
339	12469	840	302			79_115_ha_an.jpg	0	296	AOI_49	32	248
340	12504	837	302			79_115_ha_an.jpg	0	296	AOI_49	32	248
341	12540	829	309			79_115_ha_an.jpg	0	296	AOI_49	32	248
342	12575	835	306			79_115_ha_an.jpg	0	296	AOI_49	32	248
343	12610	839	309			79_115_ha_an.jpg	0	296	AOI_49	32	248
344	12645	842	306			79_115_ha_an.jpg	0	296	AOI_49	32	248
345	12681	835	345			79_115_ha_an.jpg	0	296	AOI_49	33	213
346	12716	852	361			79_115_ha_an.jpg	0	296	AOI_49	33	213
347	12751	861	366			79_115_ha_an.jpg	0	296	AOI_49	33	213
348	12786	856	359			79_115_ha_an.jpg	0	296	AOI_49	33	213
349	12823	853	355			79_115_ha_an.jpg	0	296	AOI_49	33	213
350	12858	846	360			79_115_ha_an.jpg	0	296	AOI_49	33	213
351	12894	862	359			79_115_ha_an.jpg	0	296	AOI_49	34	317
	12896			ImageEnd	16
	12913			ImageStart	8
352	12929	904	337			Fix.jpg	0	0	Content	34	317
353	12965	906	341			Fix.jpg	0	0	Content	34	317
354	13000	901	331			Fix.jpg	0	0	Content	34	317
355	13036	895	347			Fix.jpg	0	0	Content	34	317
356	13071	889	341			Fix.jpg	0	0	Content	34	317
357	13106	904	333			Fix.jpg	0	0	Content	34	317
358	13141	905	342			Fix.jpg	0	0	Content	34	317
359	13176	905	340			Fix.jpg	0	0	Content	34	317
360	13211	707	357			Fix.jpg	0	0	Content	35	499
361	13246	670	363			Fix.jpg	0	0	Content	35	499
362	13281	676	360			Fix.jpg	0	0	Content	35	499
363	13317	673	356			Fix.jpg	0	0	Content	35	499
364	13352	679	359			Fix.jpg	0	0	Content	35	499
365	13389	679	365			Fix.jpg	0	0	Content	35	499
366	13424	684	359			Fix.jpg	0	0	Content	35	499
	13428			ImageEnd	16
367	13460	677	363			No media	0	0	Content	35	499
368	13495	658	360			No media	0	0	Content	35	499
	13514			ImageStart	8
369	13531	656	358			97_144_an_fe.jpg	0	335	AOI_5	35	499
370	13566	657	374			97_144_an_fe.jpg	0	335	AOI_5	35	499
371	13602	663	363			97_144_an_fe.jpg	0	335	AOI_5	35	499
372	13638	663	368			97_144_an_fe.jpg	0	335	AOI_5	35	499
373	13675	658	366			97_144_an_fe.jpg	0	335	AOI_5	35	499
374	13710	664	361			97_144_an_fe.jpg	0	336	AOI_6	36	215
375	13746	709	367			97_144_an_fe.jpg	0	336	AOI_6	36	215
376	13781	826	368			97_144_an_fe.jpg	0	336	AOI_6	36	215
377	13818	844	377			97_144_an_fe.jpg	0	336	AOI_6	36	215
378	13853	830	369			97_144_an_fe.jpg	0	336	AOI_6	36	215
379	13890	836	373			97_144_an_fe.jpg	0	336	AOI_6	36	215
380	13925	700	407			97_144_an_fe.jpg	0	335	AOI_5	37	287
381	13961	416	487			97_144_an_fe.jpg	0	335	AOI_5	37	287
382	13997	410	484			97_144_an_fe.jpg	0	335	AOI_5	37	287
383	14034	417	485			97_144_an_fe.jpg	0	335	AOI_5	37	287
384	14069	424	492			97_144_an_fe.jpg	0	335	AOI_5	37	287
385	14105	417	486			97_144_an_fe.jpg	0	335	AOI_5	37	287
386	14140	419	484			97_144_an_fe.jpg	0	335	AOI_5	37	287
387	14176	424	483			97_144_an_fe.jpg	0	335	AOI_5	37	287
388	14212	566	458			97_144_an_fe.jpg	0	336	AOI_6	38	648
389	14248	888	423			97_144_an_fe.jpg	0	336	AOI_6	38	648
390	14284	889	426			97_144_an_fe.jpg	0	336	AOI_6	38	648
391	14321	896	425			97_144_an_fe.jpg	0	336	AOI_6	38	648
392	14357	881	420			97_144_an_fe.jpg	0	336	AOI_6	38	648
393	14393	882	424			97_144_an_fe.jpg	0	336	AOI_6	38	648
394	14429	868	464			97_144_an_fe.jpg	0	336	AOI_6	38	648
395	14465	874	471			97_144_an_fe.jpg	0	336	AOI_6	38	648
396	14501	870	476			97_144_an_fe.jpg	0	336	AOI_6	38	648
397	14537	877	469			97_144_an_fe.jpg	0	336	AOI_6	38	648
398	14573	881	477			97_144_an_fe.jpg	0	336	AOI_6	38	648
399	14609	879	466			97_144_an_fe.jpg	0	336	AOI_6	38	648
400	14645	870	470			97_144_an_fe.jpg	0	336	AOI_6	38	648
401	14681	870	467			97_144_an_fe.jpg	0	336	AOI_6	38	648
402	14716	877	474			97_144_an_fe.jpg	0	336	AOI_6	38	648
403	14752	886	470			97_144_an_fe.jpg	0	336	AOI_6	38	648
404	14788	880	459			97_144_an_fe.jpg	0	336	AOI_6	38	648
405	14824	875	471			97_144_an_fe.jpg	0	336	AOI_6	38	648
406	14860	852	368			97_144_an_fe.jpg	0	336	AOI_6	39	398
407	14896	841	337			97_144_an_fe.jpg	0	336	AOI_6	39	398
408	14932	843	337			97_144_an_fe.jpg	0	336	AOI_6	39	398
409	14969	844	343			97_144_an_fe.jpg	0	336	AOI_6	39	398
410	15005	834	341			97_144_an_fe.jpg	0	336	AOI_6	39	398
411	15042	842	340			97_144_an_fe.jpg	0	336	AOI_6	39	398
412	15078	823	337			97_144_an_fe.jpg	0	336	AOI_6	39	398
413	15114	822	332			97_144_an_fe.jpg	0	336	AOI_6	39	398
414	15150	829	343			97_144_an_fe.jpg	0	336	AOI_6	39	398
415	15187	822	338			97_144_an_fe.jpg	0	336	AOI_6	39	398
416	15222	821	341			97_144_an_fe.jpg	0	336	AOI_6	39	398
417	15258	912	322			97_144_an_fe.jpg	0	336	AOI_6	40	397
418	15293	919	323			97_144_an_fe.jpg	0	336	AOI_6	40	397
419	15330	928	322			97_144_an_fe.jpg	0	336	AOI_6	40	397
420	15366	912	326			97_144_an_fe.jpg	0	336	AOI_6	40	397
421	15402	916	325			97_144_an_fe.jpg	0	336	AOI_6	40	397
422	15438	936	335			97_144_an_fe.jpg	0	336	AOI_6	40	397
423	15474	923	332			97_144_an_fe.jpg	0	336	AOI_6	40	397
424	15510	932	331			97_144_an_fe.jpg	0	336	AOI_6	40	397
425	15547	938	331			97_144_an_fe.jpg	0	336	AOI_6	40	397
426	15582	937	332			97_144_an_fe.jpg	0	336	AOI_6	40	397
427	15619	941	331			97_144_an_fe.jpg	0	336	AOI_6	40	397
428	15655	843	348			97_144_an_fe.jpg	0	335	AOI_5	41	466
429	15691	507	390			97_144_an_fe.jpg	0	335	AOI_5	41	466
430	15726	455	381			97_144_an_fe.jpg	0	335	AOI_5	41	466
431	15762	460	388			97_144_an_fe.jpg	0	335	AOI_5	41	466
432	15798	463	392			97_144_an_fe.jpg	0	335	AOI_5	41	466
433	15834	462	392			97_144_an_fe.jpg	0	335	AOI_5	41	466
434	15869	463	393			97_144_an_fe.jpg	0	335	AOI_5	41	466
435	15905	456	380			97_144_an_fe.jpg	0	335	AOI_5	41	466
436	15941	433	410			97_144_an_fe.jpg	0	335	AOI_5	41	466
437	15978	423	436			97_144_an_fe.jpg	0	335	AOI_5	41	466
438	16013	425	434			97_144_an_fe.jpg	0	335	AOI_5	41	466
439	16049	424	442			97_144_an_fe.jpg	0	335	AOI_5	41	466
440	16085	419	440			97_144_an_fe.jpg	0	335	AOI_5	41	466
441	16121	421	434			97_144_an_fe.jpg	0	335	AOI_5	42	531
442	16156	423	527			97_144_an_fe.jpg	0	335	AOI_5	42	531
443	16192	433	526			97_144_an_fe.jpg	0	335	AOI_5	42	531
444	16227	439	527			97_144_an_fe.jpg	0	335	AOI_5	42	531
445	16262	427	527			97_144_an_fe.jpg	0	335	AOI_5	42	531
446	16297	434	528			97_144_an_fe.jpg	0	335	AOI_5	42	531
447	16333	437	526			97_144_an_fe.jpg	0	335	AOI_5	42	531
448	16368	437	525			97_144_an_fe.jpg	0	335	AOI_5	42	531
449	16404	426	530			97_144_an_fe.jpg	0	335	AOI_5	42	531
450	16439	428	530			97_144_an_fe.jpg	0	335	AOI_5	42	531
451	16475	429	534			97_144_an_fe.jpg	0	335	AOI_5	42	531
	16503			ImageEnd	16
452	16510	440	531			No media	0	0	Content	42	531
453	16546	435	525			No media	0	0	Content	42	531
454	16581	432	529			No media	0	0	Content	42	531
455	16617	427	522			No media	0	0	Content	42	531
456	16652	463	443			No media	0	0	Content	43	288
457	16687	469	407			No media	0	0	Content	43	288
458	16723	466	408			No media	0	0	Content	43	288
459	16760	469	418			No media	0	0	Content	43	288
460	16795	474	422			No media	0	0	Content	43	288
461	16831	462	421			No media	0	0	Content	43	288
462	16867	462	422			No media	0	0	Content	43	288
463	16905	470	420			No media	0	0	Content	43	288
464	16940	614	393			No media	0	0	Content	44	911
465	16976	625	390			No media	0	0	Content	44	911
466	17013	628	394			No media	0	0	Content	44	911
467	17049	555	390			No media	0	0	Content	44	911
468	17087	618	388			No media	0	0	Content	44	911
469	17122	622	389			No media	0	0	Content	44	911
470	17159	626	394			No media	0	0	Content	44	911
471	17196	627	392			No media	0	0	Content	44	911
472	17232	624	390			No media	0	0	Content	44	911
473	17269	624	391			No media	0	0	Content	44	911
474	17305	627	386			No media	0	0	Content	44	911
475	17341	619	387			No media	0	0	Content	44	911
476	17377	632	388			No media	0	0	Content	44	911
477	17412	625	397			No media	0	0	Content	44	911
478	17450	627	391			No media	0	0	Content	44	911
479	17489	635	391			No media	0	0	Content	44	911
480	17524	633	399			No media	0	0	Content	44	911
481	17561	630	393			No media	0	0	Content	44	911
482	17597	627	393			No media	0	0	Content	44	911
483	17634	625	386			No media	0	0	Content	44	911
484	17671	627	390			No media	0	0	Content	44	911
485	17708	633	397			No media	0	0	Content	44	911
486	17745	673	379			No media	0	0	Content	44	911
487	17782	727	377			No media	0	0	Content	44	911
488	17818	723	374			No media	0	0	Content	44	911
489	17851	0	0			No media	0	0	Content
490	17882	0	0			No media	0	0	Content
491	17927	0	0			No media	0	0	Content
492	17967	0	0			No media	0	0	Content
493	18009	746	379			No media	0	0	Content	45	665
494	18061	746	379			No media	0	0	Content	45	665
495	18091	738	380			No media	0	0	Content	45	665
496	18124	741	384			No media	0	0	Content	45	665
497	18161	739	379			No media	0	0	Content	45	665
498	18198	751	381			No media	0	0	Content	45	665
499	18234	742	378			No media	0	0	Content	45	665
500	18271	748	380			No media	0	0	Content	45	665
501	18307	740	385			No media	0	0	Content	45	665
502	18344	745	385			No media	0	0	Content	45	665
503	18380	750	381			No media	0	0	Content	45	665
504	18418	730	371			No media	0	0	Content	45	665
505	18454	716	358			No media	0	0	Content	45	665
506	18491	712	358			No media	0	0	Content	45	665
507	18527	716	361			No media	0	0	Content	45	665
508	18564	713	362			No media	0	0	Content	45	665
509	18600	716	362			No media	0	0	Content	45	665
510	18637	719	361			No media	0	0	Content	45	665
	18637			ImageStart	8
511	18674	809	335			Fix.jpg	0	0	Content	46	221
512	18711	822	332			Fix.jpg	0	0	Content	46	221
513	18748	821	336			Fix.jpg	0	0	Content	46	221
514	18785	828	343			Fix.jpg	0	0	Content	46	221
515	18821	822	336			Fix.jpg	0	0	Content	46	221
516	18858	822	330			Fix.jpg	0	0	Content	46	221
517	18895	710	355			Fix.jpg	0	0	Content	47	720
518	18932	684	372			Fix.jpg	0	0	Content	47	720
519	18969	683	374			Fix.jpg	0	0	Content	47	720
520	19006	686	378			Fix.jpg	0	0	Content	47	720
521	19042	686	368			Fix.jpg	0	0	Content	47	720
522	19079	680	369			Fix.jpg	0	0	Content	47	720
523	19115	687	374			Fix.jpg	0	0	Content	47	720
	19117			ImageEnd	16
524	19152	692	377			No media	0	0	Content	47	720
525	19188	682	382			No media	0	0	Content	47	720
526	19225	685	380			No media	0	0	Content	47	720
527	19261	680	382			No media	0	0	Content	47	720
528	19297	691	383			No media	0	0	Content	47	720
529	19332	675	388			No media	0	0	Content	47	720
530	19367	691	386			No media	0	0	Content	47	720
531	19403	680	384			No media	0	0	Content	47	720
532	19438	683	393			No media	0	0	Content	47	720
533	19473	679	391			No media	0	0	Content	47	720
534	19509	686	381			No media	0	0	Content	47	720
535	19544	683	392			No media	0	0	Content	47	720
536	19580	687	393			No media	0	0	Content	47	720
537	19615	661	392			No media	0	0	Content	48	353
538	19651	556	396			No media	0	0	Content	48	353
539	19686	547	399			No media	0	0	Content	48	353
540	19722	549	404			No media	0	0	Content	48	353
541	19757	556	402			No media	0	0	Content	48	353
542	19792	551	403			No media	0	0	Content	48	353
543	19827	603	394			No media	0	0	Content	48	353
544	19863	552	405			No media	0	0	Content	48	353
545	19897	583	396			No media	0	0	Content	48	353
546	19934	549	393			No media	0	0	Content	48	353
547	19968	739	339			No media	0	0	Content	49	506
548	20004	742	339			No media	0	0	Content	49	506
549	20036	748	326			No media	0	0	Content	49	506
550	20075	752	333			No media	0	0	Content	49	506
551	20111	747	329			No media	0	0	Content	49	506
552	20148	739	334			No media	0	0	Content	49	506
553	20184	746	341			No media	0	0	Content	49	506
554	20220	746	330			No media	0	0	Content	49	506
555	20256	739	334			No media	0	0	Content	49	506
556	20292	747	332			No media	0	0	Content	49	506
557	20328	752	336			No media	0	0	Content	49	506
558	20365	749	331			No media	0	0	Content	49	506
559	20401	762	323			No media	0	0	Content	49	506
560	20437	834	281			No media	0	0	Content	49	506
561	20474	0	0			No media	0	0	Content
562	20511	0	0			No media	0	0	Content
563	20546	0	0			No media	0	0	Content
564	20591	0	0			No media	0	0	Content
565	20639	0	0			No media	0	0	Content
566	20700	631	379			No media	0	0	Content	50	179
567	20755	0	0			No media	0	0	Content	50	179
568	20781	662	318			No media	0	0	Content	50	179
569	20810	662	318			No media	0	0	Content	50	179
570	20848	560	357			No media	0	0	Content	50	179
571	20879	559	356			No media	0	0	Content	51	257
572	20915	553	357			No media	0	0	Content	51	257
573	20958	551	358			No media	0	0	Content	51	257
574	20995	557	361			No media	0	0	Content	51	257
575	21027	569	360			No media	0	0	Content	51	257
576	21063	570	368			No media	0	0	Content	51	257
577	21099	573	368			No media	0	0	Content	51	257
578	21136	524	497			No media	0	0	Content	52	360
579	21172	355	759			No media	0	0	Content	52	360
580	21208	341	800			No media	0	0	Content	52	360
581	21243	338	807			No media	0	0	Content	52	360
582	21279	338	809			No media	0	0	Content	52	360
583	21315	341	820			No media	0	0	Content	52	360
584	21353	337	807			No media	0	0	Content	52	360
585	21389	345	808			No media	0	0	Content	52	360
586	21425	349	813			No media	0	0	Content	52	360
587	21460	367	796			No media	0	0	Content	52	360
588	21496	599	450			No media	0	0	Content	53	655
589	21531	708	354			No media	0	0	Content	53	655
590	21567	698	353			No media	0	0	Content	53	655
591	21603	689	356			No media	0	0	Content	53	655
592	21640	694	356			No media	0	0	Content	53	655
593	21676	689	356			No media	0	0	Content	53	655
594	21713	695	352			No media	0	0	Content	53	655
595	21749	694	356			No media	0	0	Content	53	655
596	21786	690	353			No media	0	0	Content	53	655
597	21822	691	355			No media	0	0	Content	53	655
598	21859	696	349			No media	0	0	Content	53	655
599	21895	705	348			No media	0	0	Content	53	655
600	21933	701	354			No media	0	0	Content	53	655
601	21969	700	353			No media	0	0	Content	53	655
602	22006	700	349			No media	0	0	Content	53	655
603	22042	701	354			No media	0	0	Content	53	655
604	22078	698	350			No media	0	0	Content	53	655
605	22115	610	424			No media	0	0	Content	53	655
606	22151	320	646			No media	0	0	Content	54	287
607	22187	73	825			No media	0	0	Content	54	287
608	22224	76	824			No media	0	0	Content	54	287
609	22259	87	827			No media	0	0	Content	54	287
610	22295	87	822			No media	0	0	Content	54	287
611	22330	85	825			No media	0	0	Content	54	287
612	22366	92	813			No media	0	0	Content	54	287
613	22402	84	815			No media	0	0	Content	54	287
614	22438	-60	857			No media	0	0	Content	55	548
615	22473	-74	856			No media	0	0	Content	55	548
616	22511	-62	858			No media	0	0	Content	55	548
617	22548	-69	861			No media	0	0	Content	55	548
618	22585	-71	868			No media	0	0	Content	55	548
619	22621	-66	856			No media	0	0	Content	55	548
620	22658	-107	855			No media	0	0	Content	55	548
621	22695	-103	862			No media	0	0	Content	55	548
622	22738	-112	856			No media	0	0	Content	55	548
623	22771	-99	860			No media	0	0	Content	55	548
624	22814	-92	871			No media	0	0	Content	55	548
625	22854	-79	877			No media	0	0	Content	55	548
626	22898	-53	873			No media	0	0	Content	55	548
627	22940	-91	822			No media	0	0	Content	55	548
628	22986	-119	844			No media	0	0	Content	56	311
629	23013	-119	844			No media	0	0	Content	56	311
630	23064	-111	836			No media	0	0	Content	56	311
631	23106	-133	863			No media	0	0	Content	56	311
632	23144	-136	874			No media	0	0	Content	56	311
633	23186	-141	874			No media	0	0	Content	56	311
634	23227	-83	801			No media	0	0	Content	56	311
635	23263	-37	610			No media	0	0	Content	56	311
636	23297	-37	610			No media	0	0	Content	57	325
637	23330	455	283			No media	0	0	Content	57	325
638	23364	440	293			No media	0	0	Content	57	325
639	23400	442	296			No media	0	0	Content	57	325
640	23438	444	292			No media	0	0	Content	57	325
641	23476	435	293			No media	0	0	Content	57	325
642	23513	439	294			No media	0	0	Content	57	325
643	23550	440	301			No media	0	0	Content	57	325
644	23587	439	299			No media	0	0	Content	57	325
645	23623	516	88			No media	0	0	Content	58	742
646	23660	674	-31			No media	0	0	Content	58	742
647	23697	681	-38			No media	0	0	Content	58	742
648	23734	676	-29			No media	0	0	Content	58	742
649	23771	668	-32			No media	0	0	Content	58	742
650	23808	681	-37			No media	0	0	Content	58	742
651	23845	667	-34			No media	0	0	Content	58	742
652	23882	676	-34			No media	0	0	Content	58	742
653	23919	673	-29			No media	0	0	Content	58	742
654	23957	668	-27			No media	0	0	Content	58	742
655	23994	677	-55			No media	0	0	Content	58	742
656	24032	679	-53			No media	0	0	Content	58	742
657	24068	681	-54			No media	0	0	Content	58	742
658	24106	680	-54			No media	0	0	Content	58	742
659	24142	679	-55			No media	0	0	Content	58	742
660	24180	687	-56			No media	0	0	Content	58	742
661	24217	692	-67			No media	0	0	Content	58	742
662	24255	690	-62			No media	0	0	Content	58	742
	24291			ImageStart	8
663	24292	689	-61			10_008_neu_an.jpg	0	0	Content	58	742
664	24329	676	-97			10_008_neu_an.jpg	0	0	Content	58	742
665	24365	596	-242			10_008_neu_an.jpg	0	0	Content	59	214
666	24402	475	-223			10_008_neu_an.jpg	0	0	Content	59	214
667	24439	603	-253			10_008_neu_an.jpg	0	0	Content	59	214
668	24473	607	-243			10_008_neu_an.jpg	0	0	Content	59	214
669	24510	624	-240			10_008_neu_an.jpg	0	0	Content	59	214
670	24543	721	-439			10_008_neu_an.jpg	0	0	Content	59	214
671	24579	622	-62			10_008_neu_an.jpg	0	9	AOI_3	60	227
672	24616	560	362			10_008_neu_an.jpg	0	9	AOI_3	60	227
673	24653	589	495			10_008_neu_an.jpg	0	9	AOI_3	60	227
674	24699	581	475			10_008_neu_an.jpg	0	9	AOI_3	60	227
675	24736	604	452			10_008_neu_an.jpg	0	9	AOI_3	60	227
676	24778	604	452			10_008_neu_an.jpg	0	9	AOI_3	60	227
677	24806	621	456			10_008_neu_an.jpg	0	8	AOI_1	61	436
678	24840	828	406			10_008_neu_an.jpg	0	8	AOI_1	61	436
679	24876	834	407			10_008_neu_an.jpg	0	8	AOI_1	61	436
680	24914	834	411			10_008_neu_an.jpg	0	8	AOI_1	61	436
681	24951	839	415			10_008_neu_an.jpg	0	8	AOI_1	61	436
682	24988	837	404			10_008_neu_an.jpg	0	8	AOI_1	61	436
683	25025	855	426			10_008_neu_an.jpg	0	8	AOI_1	61	436
684	25062	875	447			10_008_neu_an.jpg	0	8	AOI_1	61	436
685	25098	869	448			10_008_neu_an.jpg	0	8	AOI_1	61	436
686	25133	871	450			10_008_neu_an.jpg	0	8	AOI_1	61	436
687	25170	871	439			10_008_neu_an.jpg	0	8	AOI_1	61	436
688	25205	869	448			10_008_neu_an.jpg	0	8	AOI_1	61	436
689	25242	588	407			10_008_neu_an.jpg	0	9	AOI_3	62	434
690	25277	413	402			10_008_neu_an.jpg	0	9	AOI_3	62	434
691	25314	417	405			10_008_neu_an.jpg	0	9	AOI_3	62	434
692	25350	420	393			10_008_neu_an.jpg	0	9	AOI_3	62	434
693	25386	429	408			10_008_neu_an.jpg	0	9	AOI_3	62	434
694	25422	431	413			10_008_neu_an.jpg	0	9	AOI_3	62	434
695	25459	424	412			10_008_neu_an.jpg	0	9	AOI_3	62	434
696	25495	419	408			10_008_neu_an.jpg	0	9	AOI_3	62	434
697	25531	423	411			10_008_neu_an.jpg	0	9	AOI_3	62	434
698	25566	428	405			10_008_neu_an.jpg	0	9	AOI_3	62	434
699	25604	422	405			10_008_neu_an.jpg	0	9	AOI_3	62	434
700	25639	434	405			10_008_neu_an.jpg	0	9	AOI_3	62	434
701	25676	446	366			10_008_neu_an.jpg	0	9	AOI_3	63	864
702	25711	456	345			10_008_neu_an.jpg	0	9	AOI_3	63	864
703	25748	448	330			10_008_neu_an.jpg	0	9	AOI_3	63	864
704	25784	463	334			10_008_neu_an.jpg	0	9	AOI_3	63	864
705	25820	455	329			10_008_neu_an.jpg	0	9	AOI_3	63	864
706	25856	455	330			10_008_neu_an.jpg	0	9	AOI_3	63	864
707	25892	470	329			10_008_neu_an.jpg	0	9	AOI_3	63	864
708	25928	476	325			10_008_neu_an.jpg	0	9	AOI_3	63	864
709	25965	474	322			10_008_neu_an.jpg	0	9	AOI_3	63	864
710	26000	481	335			10_008_neu_an.jpg	0	9	AOI_3	63	864
711	26036	477	333			10_008_neu_an.jpg	0	9	AOI_3	63	864
712	26072	485	329			10_008_neu_an.jpg	0	9	AOI_3	63	864
713	26109	473	333			10_008_neu_an.jpg	0	9	AOI_3	63	864
714	26144	474	333			10_008_neu_an.jpg	0	9	AOI_3	63	864
715	26180	477	329			10_008_neu_an.jpg	0	9	AOI_3	63	864
716	26216	478	326			10_008_neu_an.jpg	0	9	AOI_3	63	864
717	26251	471	331			10_008_neu_an.jpg	0	9	AOI_3	63	864
718	26286	476	333			10_008_neu_an.jpg	0	9	AOI_3	63	864
719	26322	512	329			10_008_neu_an.jpg	0	9	AOI_3	63	864
720	26359	526	319			10_008_neu_an.jpg	0	9	AOI_3	63	864
721	26394	534	340			10_008_neu_an.jpg	0	9	AOI_3	63	864
722	26430	537	339			10_008_neu_an.jpg	0	9	AOI_3	63	864
723	26467	534	330			10_008_neu_an.jpg	0	9	AOI_3	63	864
724	26503	535	332			10_008_neu_an.jpg	0	9	AOI_3	63	864
725	26540	794	319			10_008_neu_an.jpg	0	8	AOI_1	64	431
726	26576	829	322			10_008_neu_an.jpg	0	8	AOI_1	64	431
727	26612	821	328			10_008_neu_an.jpg	0	8	AOI_1	64	431
728	26648	818	326			10_008_neu_an.jpg	0	8	AOI_1	64	431
729	26683	809	322			10_008_neu_an.jpg	0	8	AOI_1	64	431
730	26719	844	342			10_008_neu_an.jpg	0	8	AOI_1	64	431
731	26755	881	400			10_008_neu_an.jpg	0	8	AOI_1	64	431
732	26790	872	400			10_008_neu_an.jpg	0	8	AOI_1	64	431
733	26827	872	396			10_008_neu_an.jpg	0	8	AOI_1	64	431
734	26862	869	399			10_008_neu_an.jpg	0	8	AOI_1	64	431
735	26898	878	402			10_008_neu_an.jpg	0	8	AOI_1	64	431
736	26933	878	381			10_008_neu_an.jpg	0	8	AOI_1	64	431
737	26970	870	486			10_008_neu_an.jpg	0	8	AOI_1	65	283
738	27005	876	501			10_008_neu_an.jpg	0	8	AOI_1	65	283
739	27041	869	497			10_008_neu_an.jpg	0	8	AOI_1	65	283
740	27076	863	497			10_008_neu_an.jpg	0	8	AOI_1	65	283
741	27113	868	517			10_008_neu_an.jpg	0	8	AOI_1	65	283
742	27148	869	505			10_008_neu_an.jpg	0	8	AOI_1	65	283
743	27184	873	506			10_008_neu_an.jpg	0	8	AOI_1	65	283
744	27219	869	505			10_008_neu_an.jpg	0	8	AOI_1	65	283
745	27254	659	513			10_008_neu_an.jpg	0	9	AOI_3	66	357
	27274			ImageEnd	16
	27288			ImageStart	8
746	27290	395	519			Fix.jpg	0	0	Content	66	357
747	27327	396	518			Fix.jpg	0	0	Content	66	357
748	27361	397	513			Fix.jpg	0	0	Content	66	357
749	27397	405	519			Fix.jpg	0	0	Content	66	357
750	27432	400	524			Fix.jpg	0	0	Content	66	357
751	27468	405	519			Fix.jpg	0	0	Content	66	357
752	27503	412	518			Fix.jpg	0	0	Content	66	357
753	27539	411	513			Fix.jpg	0	0	Content	66	357
754	27574	405	516			Fix.jpg	0	0	Content	66	357
755	27610	599	403			Fix.jpg	0	0	Content	67	293
756	27646	628	392			Fix.jpg	0	0	Content	67	293
757	27683	627	387			Fix.jpg	0	0	Content	67	293
758	27719	625	395			Fix.jpg	0	0	Content	67	293
759	27757	622	399			Fix.jpg	0	0	Content	67	293
760	27792	635	398			Fix.jpg	0	0	Content	67	293
	27804			ImageEnd	16
761	27831	623	391			No media	0	0	Content	67	293
762	27868	636	387			No media	0	0	Content	67	293
763	27903	635	383			No media	0	0	Content	68	364
764	27939	647	352			No media	0	0	Content	68	364
765	27977	650	363			No media	0	0	Content	68	364
766	28012	654	363			No media	0	0	Content	68	364
767	28049	660	358			No media	0	0	Content	68	364
768	28086	652	352			No media	0	0	Content	68	364
769	28123	668	359			No media	0	0	Content	68	364
770	28158	662	363			No media	0	0	Content	68	364
771	28195	659	368			No media	0	0	Content	68	364
772	28230	656	360			No media	0	0	Content	68	364
773	28267	752	344			No media	0	0	Content	69	395
774	28303	771	346			No media	0	0	Content	69	395
775	28340	764	347			No media	0	0	Content	69	395
776	28376	765	340			No media	0	0	Content	69	395
777	28412	758	349			No media	0	0	Content	69	395
778	28448	770	340			No media	0	0	Content	69	395
779	28484	759	344			No media	0	0	Content	69	395
780	28520	671	356			No media	0	0	Content	69	395
781	28556	757	347			No media	0	0	Content	69	395
782	28590	761	345			No media	0	0	Content	69	395
783	28627	759	349			No media	0	0	Content	69	395
784	28663	832	306			No media	0	0	Content	70	436
785	28699	893	263			No media	0	0	Content	70	436
786	28734	899	267			No media	0	0	Content	70	436
787	28771	899	275			No media	0	0	Content	70	436
788	28807	891	267			No media	0	0	Content	70	436
789	28844	892	274			No media	0	0	Content	70	436
790	28880	900	260			No media	0	0	Content	70	436
791	28916	896	267			No media	0	0	Content	70	436
792	28952	903	270			No media	0	0	Content	70	436
793	28989	889	268			No media	0	0	Content	70	436
794	29025	896	260			No media	0	0	Content	70	436
795	29063	879	272			No media	0	0	Content	70	436
796	29099	713	262			No media	0	0	Content	71	301
797	29136	691	253			No media	0	0	Content	71	301
798	29172	694	264			No media	0	0	Content	71	301
799	29208	693	253			No media	0	0	Content	71	301
800	29244	696	256			No media	0	0	Content	71	301
801	29281	690	259			No media	0	0	Content	71	301
802	29317	666	259			No media	0	0	Content	71	301
803	29353	694	264			No media	0	0	Content	71	301
804	29399	709	350			No media	0	0	Content	72	1342
805	29437	715	355			No media	0	0	Content	72	1342
806	29474	714	359			No media	0	0	Content	72	1342
807	29511	728	470			No media	0	0	Content	72	1342
808	29547	719	434			No media	0	0	Content	72	1342
809	29587	719	434			No media	0	0	Content	72	1342
810	29621	721	423			No media	0	0	Content	72	1342
811	29655	688	383			No media	0	0	Content	72	1342
812	29692	690	392			No media	0	0	Content	72	1342
813	29731	679	403			No media	0	0	Content	72	1342
814	29767	699	386			No media	0	0	Content	72	1342
815	29804	685	395			No media	0	0	Content	72	1342
816	29840	685	405			No media	0	0	Content	72	1342
817	29875	683	396			No media	0	0	Content	72	1342
818	29914	685	388			No media	0	0	Content	72	1342
819	29950	687	395			No media	0	0	Content	72	1342
820	29987	684	396			No media	0	0	Content	72	1342
821	30023	684	401			No media	0	0	Content	72	1342
822	30061	685	398			No media	0	0	Content	72	1342
823	30098	662	389			No media	0	0	Content	72	1342
824	30134	672	424			No media	0	0	Content	72	1342
825	30179	666	416			No media	0	0	Content	72	1342
826	30220	672	426			No media	0	0	Content	72	1342
827	30257	672	426			No media	0	0	Content	72	1342
828	30302	659	417			No media	0	0	Content	72	1342
829	30348	696	402			No media	0	0	Content	72	1342
830	30386	696	402			No media	0	0	Content	72	1342
831	30423	681	400			No media	0	0	Content	72	1342
832	30458	0	0			No media	0	0	Content	72	1342
833	30503	766	370			No media	0	0	Content	72	1342
834	30554	804	359			No media	0	0	Content	72	1342
835	30584	804	359			No media	0	0	Content	72	1342
836	30741	786	359			No media	0	0	Content	73	585
837	30799	833	466			No media	0	0	Content	73	585
838	30898	942	671			No media	0	0	Content	73	585
839	30959	945	681			No media	0	0	Content	73	585
840	31079	761	618			No media	0	0	Content	73	585
841	31203	0	0			No media	0	0	Content	73	585
842	31247	0	0			No media	0	0	Content	73	585
843	31283	693	329			No media	0	0	Content	73	585
844	31326	0	0			No media	0	0	Content
845	31366	0	0			No media	0	0	Content
846	31406	0	0			No media	0	0	Content
847	31446	0	0			No media	0	0	Content
848	31486	0	0			No media	0	0	Content
849	31526	0	0			No media	0	0	Content
850	31568	0	0			No media	0	0	Content
851	31610	0	0			No media	0	0	Content
852	31650	0	0			No media	0	0	Content
853	31690	0	0			No media	0	0	Content
854	31731	0	0			No media	0	0	Content
855	31772	0	0			No media	0	0	Content
856	31812	0	0			No media	0	0	Content
857	31852	0	0			No media	0	0	Content
858	31895	0	0			No media	0	0	Content
859	31937	0	0			No media	0	0	Content
860	31977	0	0			No media	0	0	Content
861	32017	0	0			No media	0	0	Content
862	32059	0	0			No media	0	0	Content
863	32100	174	-63			No media	0	0	Content	74	37
864	32137	0	0			No media	0	0	Content
865	32178	0	0			No media	0	0	Content
866	32217	0	0			No media	0	0	Content
867	32269	217	-14			No media	0	0	Content	75	333
868	32309	276	-61			No media	0	0	Content	75	333
869	32349	276	-61			No media	0	0	Content	75	333
870	32379	273	-54			No media	0	0	Content	75	333
871	32414	276	-62			No media	0	0	Content	75	333
872	32451	266	-60			No media	0	0	Content	75	333
873	32489	281	-62			No media	0	0	Content	75	333
874	32525	272	-56			No media	0	0	Content	75	333
875	32563	274	-51			No media	0	0	Content	75	333
876	32602	372	175			No media	0	0	Content	76	675
877	32638	542	406			No media	0	0	Content	76	675
878	32675	549	402			No media	0	0	Content	76	675
879	32714	547	404			No media	0	0	Content	76	675
880	32752	540	403			No media	0	0	Content	76	675
881	32790	543	400			No media	0	0	Content	76	675
882	32826	547	398			No media	0	0	Content	76	675
883	32865	546	397			No media	0	0	Content	76	675
884	32901	549	410			No media	0	0	Content	76	675
885	32940	547	396			No media	0	0	Content	76	675
886	32977	546	403			No media	0	0	Content	76	675
887	33015	547	398			No media	0	0	Content	76	675
888	33051	540	406			No media	0	0	Content	76	675
889	33089	547	401			No media	0	0	Content	76	675
890	33126	548	405			No media	0	0	Content	76	675
891	33164	554	406			No media	0	0	Content	76	675
892	33202	546	397			No media	0	0	Content	76	675
893	33240	563	418			No media	0	0	Content	76	675
894	33276	0	0			No media	0	0	Content
895	33314	0	0			No media	0	0	Content
896	33350	0	0			No media	0	0	Content
897	33394	0	0			No media	0	0	Content
898	33454	421	250			No media	0	0	Content	77	237
899	33517	445	249			No media	0	0	Content	77	237
900	33552	0	0			No media	0	0	Content	77	237
901	33608	-837	177			No media	0	0	Content	77	237
902	33641	-837	177			No media	0	0	Content	77	237
903	33691	-825	192			No media	0	0	Content	78	372
904	33733	-808	188			No media	0	0	Content	78	372
905	33764	-817	196			No media	0	0	Content	78	372
906	33798	-1088	196			No media	0	0	Content	78	372
907	33837	-799	195			No media	0	0	Content	78	372
908	33875	-808	201			No media	0	0	Content	78	372
909	33912	-810	191			No media	0	0	Content	78	372
910	33950	-797	193			No media	0	0	Content	78	372
911	33989	-1086	196			No media	0	0	Content	78	372
912	34025	-805	202			No media	0	0	Content	78	372
913	34062	-793	207			No media	0	0	Content	79	773
914	34099	-880	254			No media	0	0	Content	79	773
915	34138	-885	252			No media	0	0	Content	79	773
916	34188	-870	257			No media	0	0	Content	79	773
917	34240	-871	245			No media	0	0	Content	79	773
918	34293	-870	251			No media	0	0	Content	79	773
919	34330	-873	246			No media	0	0	Content	79	773
920	34366	-885	240			No media	0	0	Content	79	773
921	34405	-875	233			No media	0	0	Content	79	773
922	34448	-880	258			No media	0	0	Content	79	773
923	34487	-876	258			No media	0	0	Content	79	773
924	34537	-871	247			No media	0	0	Content	79	773
925	34583	-860	260			No media	0	0	Content	79	773
926	34617	-863	258			No media	0	0	Content	79	773
927	34682	-870	249			No media	0	0	Content	79	773
928	34740	-871	255			No media	0	0	Content	79	773
929	34801	-865	245			No media	0	0	Content	79	773
930	34836	-865	245			No media	0	0	Content	80	1055
931	34888	-854	161			No media	0	0	Content	80	1055
932	34928	-838	168			No media	0	0	Content	80	1055
933	34965	-850	169			No media	0	0	Content	80	1055
934	35010	-856	166			No media	0	0	Content	80	1055
935	35049	-847	165			No media	0	0	Content	80	1055
936	35086	-836	168			No media	0	0	Content	80	1055
937	35123	-851	173			No media	0	0	Content	80	1055
938	35163	-868	163			No media	0	0	Content	80	1055
939	35201	-868	158			No media	0	0	Content	80	1055
940	35240	-862	158			No media	0	0	Content	80	1055
941	35281	-833	171			No media	0	0	Content	80	1055
942	35319	-865	168			No media	0	0	Content	80	1055
943	35357	-855	170			No media	0	0	Content	80	1055
944	35402	-849	170			No media	0	0	Content	80	1055
945	35456	-834	163			No media	0	0	Content	80	1055
946	35490	0	0			No media	0	0	Content	80	1055
947	35524	-848	175			No media	0	0	Content	80	1055
948	35562	0	0			No media	0	0	Content	80	1055
949	35596	0	0			No media	0	0	Content	80	1055
950	35633	-854	169			No media	0	0	Content	80	1055
951	35670	-842	165			No media	0	0	Content	80	1055
952	35705	-841	175			No media	0	0	Content	80	1055
953	35740	-847	170			No media	0	0	Content	80	1055
954	35778	0	0			No media	0	0	Content	80	1055
955	35816	0	0			No media	0	0	Content	80	1055
956	35856	-617	254			No media	0	0	Content	80	1055
957	35890	65	200			No media	0	0	Content	81	600
958	35928	65	200			No media	0	0	Content	81	600
959	35959	0	0			No media	0	0	Content	81	600
960	35993	573	462			No media	0	0	Content	81	600
961	36034	599	354			No media	0	0	Content	81	600
962	36091	601	278			No media	0	0	Content	81	600
963	36120	601	245			No media	0	0	Content	81	600
964	36152	615	231			No media	0	0	Content	81	600
965	36191	615	238			No media	0	0	Content	81	600
	36193			ImageStart	8
966	36227	613	238			63_114_an_neu.jpg	0	261	AOI_45	81	600
967	36264	673	336			63_114_an_neu.jpg	0	261	AOI_45	81	600
968	36303	684	327			63_114_an_neu.jpg	0	261	AOI_45	81	600
969	36341	685	331			63_114_an_neu.jpg	0	261	AOI_45	81	600
970	36379	686	331			63_114_an_neu.jpg	0	261	AOI_45	81	600
971	36416	680	339			63_114_an_neu.jpg	0	261	AOI_45	81	600
972	36452	731	340			63_114_an_neu.jpg	0	261	AOI_45	81	600
973	36490	830	354			63_114_an_neu.jpg	0	262	AOI_47	82	327
974	36528	827	363			63_114_an_neu.jpg	0	262	AOI_47	82	327
975	36565	829	363			63_114_an_neu.jpg	0	262	AOI_47	82	327
976	36602	822	356			63_114_an_neu.jpg	0	262	AOI_47	82	327
977	36639	868	372			63_114_an_neu.jpg	0	262	AOI_47	82	327
978	36676	910	409			63_114_an_neu.jpg	0	262	AOI_47	82	327
979	36712	926	415			63_114_an_neu.jpg	0	262	AOI_47	82	327
980	36746	892	411			63_114_an_neu.jpg	0	262	AOI_47	82	327
981	36781	904	409			63_114_an_neu.jpg	0	262	AOI_47	82	327
982	36817	522	481			63_114_an_neu.jpg	0	261	AOI_45	83	467
983	36852	459	483			63_114_an_neu.jpg	0	261	AOI_45	83	467
984	36888	462	472			63_114_an_neu.jpg	0	261	AOI_45	83	467
985	36925	469	471			63_114_an_neu.jpg	0	261	AOI_45	83	467
986	36960	470	467			63_114_an_neu.jpg	0	261	AOI_45	83	467
987	36996	459	485			63_114_an_neu.jpg	0	261	AOI_45	83	467
988	37032	468	479			63_114_an_neu.jpg	0	261	AOI_45	83	467
989	37068	474	485			63_114_an_neu.jpg	0	261	AOI_45	83	467
990	37104	448	498			63_114_an_neu.jpg	0	261	AOI_45	83	467
991	37140	471	500			63_114_an_neu.jpg	0	261	AOI_45	83	467
992	37176	449	504			63_114_an_neu.jpg	0	261	AOI_45	83	467
993	37212	450	506			63_114_an_neu.jpg	0	261	AOI_45	83	467
994	37248	466	501			63_114_an_neu.jpg	0	261	AOI_45	83	467
995	37284	452	387			63_114_an_neu.jpg	0	261	AOI_45	84	356
996	37319	456	389			63_114_an_neu.jpg	0	261	AOI_45	84	356
997	37355	459	390			63_114_an_neu.jpg	0	261	AOI_45	84	356
998	37391	460	387			63_114_an_neu.jpg	0	261	AOI_45	84	356
999	37427	463	392			63_114_an_neu.jpg	0	261	AOI_45	84	356
1000	37462	461	384			63_114_an_neu.jpg	0	261	AOI_45	84	356
1001	37498	462	381			63_114_an_neu.jpg	0	261	AOI_45	84	356
1002	37533	456	385			63_114_an_neu.jpg	0	261	AOI_45	84	356
1003	37568	454	384			63_114_an_neu.jpg	0	261	AOI_45	84	356
1004	37604	447	382			63_114_an_neu.jpg	0	261	AOI_45	84	356
1005	37640	473	438			63_114_an_neu.jpg	0	261	AOI_45	85	352
1006	37675	470	455			63_114_an_neu.jpg	0	261	AOI_45	85	352
1007	37709	473	447			63_114_an_neu.jpg	0	261	AOI_45	85	352
1008	37744	470	451			63_114_an_neu.jpg	0	261	AOI_45	85	352
1009	37780	464	444			63_114_an_neu.jpg	0	261	AOI_45	85	352
1010	37815	471	445			63_114_an_neu.jpg	0	261	AOI_45	85	352
1011	37850	467	485			63_114_an_neu.jpg	0	261	AOI_45	85	352
1012	37885	462	485			63_114_an_neu.jpg	0	261	AOI_45	85	352
1013	37921	454	484			63_114_an_neu.jpg	0	261	AOI_45	85	352
1014	37956	509	475			63_114_an_neu.jpg	0	261	AOI_45	85	352
1015	37992	865	423			63_114_an_neu.jpg	0	262	AOI_47	86	428
1016	38027	899	422			63_114_an_neu.jpg	0	262	AOI_47	86	428
1017	38063	913	428			63_114_an_neu.jpg	0	262	AOI_47	86	428
1018	38097	902	422			63_114_an_neu.jpg	0	262	AOI_47	86	428
1019	38134	895	424			63_114_an_neu.jpg	0	262	AOI_47	86	428
1020	38169	906	435			63_114_an_neu.jpg	0	262	AOI_47	86	428
1021	38204	874	430			63_114_an_neu.jpg	0	262	AOI_47	86	428
1022	38238	952	448			63_114_an_neu.jpg	0	262	AOI_47	86	428
1023	38275	915	405			63_114_an_neu.jpg	0	262	AOI_47	86	428
1024	38310	921	403			63_114_an_neu.jpg	0	262	AOI_47	86	428
1025	38352	913	435			63_114_an_neu.jpg	0	262	AOI_47	86	428
1026	38389	921	435			63_114_an_neu.jpg	0	262	AOI_47	86	428
1027	38420	894	345			63_114_an_neu.jpg	0	262	AOI_47	87	603
1028	38455	919	340			63_114_an_neu.jpg	0	262	AOI_47	87	603
1029	38491	917	340			63_114_an_neu.jpg	0	262	AOI_47	87	603
1030	38526	922	344			63_114_an_neu.jpg	0	262	AOI_47	87	603
1031	38562	913	352			63_114_an_neu.jpg	0	262	AOI_47	87	603
1032	38598	932	347			63_114_an_neu.jpg	0	262	AOI_47	87	603
1033	38634	942	348			63_114_an_neu.jpg	0	262	AOI_47	87	603
1034	38669	941	334			63_114_an_neu.jpg	0	262	AOI_47	87	603
1035	38705	941	340			63_114_an_neu.jpg	0	262	AOI_47	87	603
1036	38742	955	332			63_114_an_neu.jpg	0	262	AOI_47	87	603
1037	38777	964	333			63_114_an_neu.jpg	0	262	AOI_47	87	603
1038	38812	946	339			63_114_an_neu.jpg	0	262	AOI_47	87	603
1039	38847	942	343			63_114_an_neu.jpg	0	262	AOI_47	87	603
1040	38882	955	338			63_114_an_neu.jpg	0	262	AOI_47	87	603
1041	38918	946	341			63_114_an_neu.jpg	0	262	AOI_47	87	603
1042	38953	951	342			63_114_an_neu.jpg	0	262	AOI_47	87	603
1043	38989	948	346			63_114_an_neu.jpg	0	262	AOI_47	87	603
1044	39024	874	355			63_114_an_neu.jpg	0	261	AOI_45	88	283
1045	39059	517	363			63_114_an_neu.jpg	0	261	AOI_45	88	283
1046	39094	477	374			63_114_an_neu.jpg	0	261	AOI_45	88	283
1047	39130	475	372			63_114_an_neu.jpg	0	261	AOI_45	88	283
	39148			ImageEnd	16
1048	39165	487	371			No media	0	0	Content	88	283
1049	39201	487	367			No media	0	0	Content	88	283
	39208			ImageStart	8
1050	39236	540	363			Fix.jpg	0	0	Content	88	283
1051	39272	480	365			Fix.jpg	0	0	Content	88	283
1052	39307	469	419			Fix.jpg	0	0	Content	89	214
1053	39343	460	414			Fix.jpg	0	0	Content	89	214
1054	39379	469	416			Fix.jpg	0	0	Content	89	214
1055	39415	470	423			Fix.jpg	0	0	Content	89	214
1056	39450	471	415			Fix.jpg	0	0	Content	89	214
1057	39484	454	423			Fix.jpg	0	0	Content	89	214
1058	39521	659	379			Fix.jpg	0	0	Content	90	471
1059	39557	688	364			Fix.jpg	0	0	Content	90	471
1060	39592	692	365			Fix.jpg	0	0	Content	90	471
1061	39629	695	367			Fix.jpg	0	0	Content	90	471
1062	39665	684	370			Fix.jpg	0	0	Content	90	471
	39698			ImageEnd	16
1063	39702	690	377			No media	0	0	Content	90	471
	39725			ImageStart	8
1064	39739	694	381			167_175_neu_fe.jpg	0	156	AOI_30	90	471
1065	39775	689	383			167_175_neu_fe.jpg	0	156	AOI_30	90	471
1066	39811	696	375			167_175_neu_fe.jpg	0	156	AOI_30	90	471
1067	39848	687	374			167_175_neu_fe.jpg	0	156	AOI_30	90	471
1068	39883	702	376			167_175_neu_fe.jpg	0	156	AOI_30	90	471
1069	39920	701	387			167_175_neu_fe.jpg	0	156	AOI_30	90	471
1070	39955	691	376			167_175_neu_fe.jpg	0	156	AOI_30	90	471
1071	39992	845	385			167_175_neu_fe.jpg	0	156	AOI_30	91	210
1072	40027	889	392			167_175_neu_fe.jpg	0	156	AOI_30	91	210
1073	40062	895	406			167_175_neu_fe.jpg	0	156	AOI_30	91	210
1074	40097	900	400			167_175_neu_fe.jpg	0	156	AOI_30	91	210
1075	40131	888	393			167_175_neu_fe.jpg	0	156	AOI_30	91	210
1076	40166	892	393			167_175_neu_fe.jpg	0	156	AOI_30	91	210
1077	40202	926	466			167_175_neu_fe.jpg	0	156	AOI_30	92	210
1078	40237	919	535			167_175_neu_fe.jpg	0	156	AOI_30	92	210
1079	40272	926	534			167_175_neu_fe.jpg	0	156	AOI_30	92	210
1080	40307	925	541			167_175_neu_fe.jpg	0	156	AOI_30	92	210
1081	40342	924	548			167_175_neu_fe.jpg	0	156	AOI_30	92	210
1082	40377	938	542			167_175_neu_fe.jpg	0	156	AOI_30	92	210
1083	40412	842	523			167_175_neu_fe.jpg	0	155	AOI_31	93	428
1084	40447	489	498			167_175_neu_fe.jpg	0	155	AOI_31	93	428
1085	40483	473	499			167_175_neu_fe.jpg	0	155	AOI_31	93	428
1086	40519	482	502			167_175_neu_fe.jpg	0	155	AOI_31	93	428
1087	40555	480	510			167_175_neu_fe.jpg	0	155	AOI_31	93	428
1088	40591	480	501			167_175_neu_fe.jpg	0	155	AOI_31	93	428
1089	40628	487	502			167_175_neu_fe.jpg	0	155	AOI_31	93	428
1090	40663	480	505			167_175_neu_fe.jpg	0	155	AOI_31	93	428
1091	40697	453	486			167_175_neu_fe.jpg	0	155	AOI_31	93	428
1092	40733	458	484			167_175_neu_fe.jpg	0	155	AOI_31	93	428
1093	40769	456	484			167_175_neu_fe.jpg	0	155	AOI_31	93	428
1094	40804	465	482			167_175_neu_fe.jpg	0	155	AOI_31	93	428
1095	40840	470	486			167_175_neu_fe.jpg	0	155	AOI_31	94	399
1096	40875	475	369			167_175_neu_fe.jpg	0	155	AOI_31	94	399
1097	40912	461	363			167_175_neu_fe.jpg	0	155	AOI_31	94	399
1098	40948	465	359			167_175_neu_fe.jpg	0	155	AOI_31	94	399
1099	40985	453	359			167_175_neu_fe.jpg	0	155	AOI_31	94	399
1100	41021	459	359			167_175_neu_fe.jpg	0	155	AOI_31	94	399
1101	41058	465	359			167_175_neu_fe.jpg	0	155	AOI_31	94	399
1102	41093	472	358			167_175_neu_fe.jpg	0	155	AOI_31	94	399
1103	41130	485	357			167_175_neu_fe.jpg	0	155	AOI_31	94	399
1104	41166	534	348			167_175_neu_fe.jpg	0	155	AOI_31	94	399
1105	41202	460	360			167_175_neu_fe.jpg	0	155	AOI_31	94	399
1106	41239	643	348			167_175_neu_fe.jpg	0	156	AOI_30	95	285
1107	41275	963	382			167_175_neu_fe.jpg	0	156	AOI_30	95	285
1108	41311	922	379			167_175_neu_fe.jpg	0	156	AOI_30	95	285
1109	41346	913	371			167_175_neu_fe.jpg	0	156	AOI_30	95	285
1110	41381	907	373			167_175_neu_fe.jpg	0	156	AOI_30	95	285
1111	41417	908	361			167_175_neu_fe.jpg	0	156	AOI_30	95	285
1112	41453	918	371			167_175_neu_fe.jpg	0	156	AOI_30	95	285
1113	41489	914	371			167_175_neu_fe.jpg	0	156	AOI_30	95	285
1114	41524	935	255			167_175_neu_fe.jpg	0	156	AOI_30	96	285
1115	41561	936	248			167_175_neu_fe.jpg	0	156	AOI_30	96	285
1116	41595	949	252			167_175_neu_fe.jpg	0	156	AOI_30	96	285
1117	41631	949	260			167_175_neu_fe.jpg	0	156	AOI_30	96	285
1118	41665	948	252			167_175_neu_fe.jpg	0	156	AOI_30	96	285
1119	41701	952	251			167_175_neu_fe.jpg	0	156	AOI_30	96	285
1120	41737	933	244			167_175_neu_fe.jpg	0	156	AOI_30	96	285
1121	41773	941	255			167_175_neu_fe.jpg	0	156	AOI_30	96	285
1122	41809	811	250			167_175_neu_fe.jpg	0	155	AOI_31	97	323
1123	41844	517	264			167_175_neu_fe.jpg	0	155	AOI_31	97	323
1124	41880	433	263			167_175_neu_fe.jpg	0	155	AOI_31	97	323
1125	41915	459	277			167_175_neu_fe.jpg	0	155	AOI_31	97	323
1126	41951	471	256			167_175_neu_fe.jpg	0	155	AOI_31	97	323
1127	41987	479	273			167_175_neu_fe.jpg	0	155	AOI_31	97	323
1128	42023	438	271			167_175_neu_fe.jpg	0	155	AOI_31	97	323
1129	42060	495	274			167_175_neu_fe.jpg	0	155	AOI_31	97	323
1130	42095	445	272			167_175_neu_fe.jpg	0	155	AOI_31	97	323
1131	42132	470	286			167_175_neu_fe.jpg	0	155	AOI_31	98	474
1132	42168	500	400			167_175_neu_fe.jpg	0	155	AOI_31	98	474
1133	42205	513	413			167_175_neu_fe.jpg	0	155	AOI_31	98	474
1134	42241	508	399			167_175_neu_fe.jpg	0	155	AOI_31	98	474
1135	42278	557	417			167_175_neu_fe.jpg	0	155	AOI_31	98	474
1136	42315	545	423			167_175_neu_fe.jpg	0	155	AOI_31	98	474
1137	42351	506	414			167_175_neu_fe.jpg	0	155	AOI_31	98	474
1138	42385	489	488			167_175_neu_fe.jpg	0	155	AOI_31	98	474
1139	42422	501	496			167_175_neu_fe.jpg	0	155	AOI_31	98	474
1140	42459	495	495			167_175_neu_fe.jpg	0	155	AOI_31	98	474
1141	42496	495	490			167_175_neu_fe.jpg	0	155	AOI_31	98	474
1142	42533	526	492			167_175_neu_fe.jpg	0	155	AOI_31	98	474
1143	42571	523	490			167_175_neu_fe.jpg	0	155	AOI_31	98	474
1144	42606	715	484			167_175_neu_fe.jpg	0	156	AOI_30	99	502
1145	42642	891	501			167_175_neu_fe.jpg	0	156	AOI_30	99	502
1146	42683	902	504			167_175_neu_fe.jpg	0	156	AOI_30	99	502
1147	42718	890	492			167_175_neu_fe.jpg	0	156	AOI_30	99	502
	42723			ImageEnd	16
1148	42751	896	501			No media	0	0	Content	99	502
1149	42787	893	503			No media	0	0	Content	99	502
1150	42822	878	492			No media	0	0	Content	99	502
1151	42859	886	509			No media	0	0	Content	99	502
1152	42894	892	505			No media	0	0	Content	99	502
1153	42930	890	500			No media	0	0	Content	99	502
1154	42966	882	503			No media	0	0	Content	99	502
1155	43001	894	500			No media	0	0	Content	99	502
1156	43036	890	495			No media	0	0	Content	99	502
1157	43073	891	500			No media	0	0	Content	99	502
1158	43108	918	469			No media	0	0	Content	100	274
1159	43144	794	395			No media	0	0	Content	100	274
1160	43178	830	415			No media	0	0	Content	100	274
1161	43213	851	430			No media	0	0	Content	100	274
1162	43247	906	406			No media	0	0	Content	100	274
1163	43281	946	381			No media	0	0	Content	100	274
1164	43314	895	439			No media	0	0	Content	100	274
1165	43347	841	413			No media	0	0	Content	100	274
1166	43382	829	412			No media	0	0	Content	101	213
1167	43416	755	404			No media	0	0	Content	101	213
1168	43449	752	398			No media	0	0	Content	101	213
1169	43486	758	410			No media	0	0	Content	101	213
1170	43522	759	401			No media	0	0	Content	101	213
1171	43559	758	403			No media	0	0	Content	101	213
1172	43595	763	394			No media	0	0	Content	102	562
1173	43631	855	416			No media	0	0	Content	102	562
1174	43667	837	411			No media	0	0	Content	102	562
1175	43701	837	411			No media	0	0	Content	102	562
1176	43736	828	406			No media	0	0	Content	102	562
1177	43770	817	416			No media	0	0	Content	102	562
1178	43805	787	408			No media	0	0	Content	102	562
1179	43840	811	412			No media	0	0	Content	102	562
1180	43875	830	406			No media	0	0	Content	102	562
1181	43911	839	397			No media	0	0	Content	102	562
1182	43946	790	411			No media	0	0	Content	102	562
1183	43980	842	415			No media	0	0	Content	102	562
1184	44015	827	416			No media	0	0	Content	102	562
1185	44053	842	415			No media	0	0	Content	102	562
1186	44087	835	416			No media	0	0	Content	102	562
1187	44122	843	413			No media	0	0	Content	102	562
1188	44157	766	317			No media	0	0	Content	103	519
1189	44193	763	326			No media	0	0	Content	103	519
1190	44229	759	325			No media	0	0	Content	103	519
1191	44267	762	313			No media	0	0	Content	103	519
1192	44304	758	330			No media	0	0	Content	103	519
1193	44341	768	324			No media	0	0	Content	103	519
1194	44378	764	325			No media	0	0	Content	103	519
1195	44415	755	328			No media	0	0	Content	103	519
1196	44452	754	327			No media	0	0	Content	103	519
1197	44490	766	329			No media	0	0	Content	103	519
1198	44528	760	330			No media	0	0	Content	103	519
1199	44565	761	327			No media	0	0	Content	103	519
1200	44602	762	324			No media	0	0	Content	103	519
1201	44640	753	331			No media	0	0	Content	103	519
1202	44676	669	320			No media	0	0	Content	104	222
1203	44713	665	310			No media	0	0	Content	104	222
1204	44750	660	319			No media	0	0	Content	104	222
1205	44787	662	315			No media	0	0	Content	104	222
1206	44823	669	312			No media	0	0	Content	104	222
1207	44860	647	514			No media	0	0	Content	104	222
1208	44898	0	0			No media	0	0	Content
1209	44935	0	0			No media	0	0	Content
1210	44970	0	0			No media	0	0	Content
1211	45015	0	0			No media	0	0	Content
1212	45067	0	0			No media	0	0	Content
1213	45124	664	342			No media	0	0	Content	105	216
1214	45176	0	0			No media	0	0	Content	105	216
1215	45203	653	324			No media	0	0	Content	105	216
1216	45233	652	323			No media	0	0	Content	105	216
1217	45271	654	307			No media	0	0	Content	105	216
1218	45303	654	315			No media	0	0	Content	105	216
1219	45340	599	413			No media	0	0	Content	106	482
1220	45375	591	410			No media	0	0	Content	106	482
1221	45412	592	408			No media	0	0	Content	106	482
1222	45456	600	415			No media	0	0	Content	106	482
1223	45501	593	424			No media	0	0	Content	106	482
1224	45532	598	426			No media	0	0	Content	106	482
1225	45567	595	429			No media	0	0	Content	106	482
1226	45603	597	424			No media	0	0	Content	106	482
1227	45640	605	431			No media	0	0	Content	106	482
1228	45676	611	422			No media	0	0	Content	106	482
1229	45713	599	423			No media	0	0	Content	106	482
1230	45749	604	421			No media	0	0	Content	106	482
1231	45785	609	423			No media	0	0	Content	106	482
1232	45822	621	414			No media	0	0	Content	107	433
1233	45859	702	341			No media	0	0	Content	107	433
1234	45893	696	342			No media	0	0	Content	107	433
1235	45927	699	339			No media	0	0	Content	107	433
1236	45961	701	346			No media	0	0	Content	107	433
1237	45998	703	343			No media	0	0	Content	107	433
1238	46035	731	345			No media	0	0	Content	107	433
1239	46072	698	351			No media	0	0	Content	107	433
1240	46107	691	348			No media	0	0	Content	107	433
1241	46144	697	350			No media	0	0	Content	107	433
1242	46179	697	351			No media	0	0	Content	107	433
1243	46218	695	348			No media	0	0	Content	107	433
1244	46255	776	323			No media	0	0	Content	108	856
1245	46292	790	320			No media	0	0	Content	108	856
1246	46328	790	319			No media	0	0	Content	108	856
1247	46365	776	321			No media	0	0	Content	108	856
1248	46402	774	321			No media	0	0	Content	108	856
1249	46440	775	325			No media	0	0	Content	108	856
1250	46477	777	327			No media	0	0	Content	108	856
1251	46514	778	323			No media	0	0	Content	108	856
1252	46551	774	331			No media	0	0	Content	108	856
1253	46589	778	325			No media	0	0	Content	108	856
1254	46625	777	321			No media	0	0	Content	108	856
1255	46663	776	322			No media	0	0	Content	108	856
1256	46699	781	324			No media	0	0	Content	108	856
1257	46737	783	323			No media	0	0	Content	108	856
1258	46774	783	328			No media	0	0	Content	108	856
1259	46811	785	318			No media	0	0	Content	108	856
	46832			ImageStart	8
1260	46848	787	318			Fix.jpg	0	0	Content	108	856
1261	46886	788	319			Fix.jpg	0	0	Content	108	856
1262	46922	783	321			Fix.jpg	0	0	Content	108	856
1263	46960	788	322			Fix.jpg	0	0	Content	108	856
1264	46998	786	321			Fix.jpg	0	0	Content	108	856
1265	47036	785	331			Fix.jpg	0	0	Content	108	856
1266	47073	783	330			Fix.jpg	0	0	Content	108	856
1267	47111	675	353			Fix.jpg	0	0	Content	109	474
1268	47146	673	351			Fix.jpg	0	0	Content	109	474
1269	47184	676	364			Fix.jpg	0	0	Content	109	474
1270	47221	678	361			Fix.jpg	0	0	Content	109	474
1271	47259	678	353			Fix.jpg	0	0	Content	109	474
1272	47296	668	357			Fix.jpg	0	0	Content	109	474
	47313			ImageEnd	16
	47327			ImageStart	8
1273	47333	675	363			61_114_an_fe.jpg	0	257	AOI_45	109	474
1274	47370	691	360			61_114_an_fe.jpg	0	257	AOI_45	109	474
1275	47406	676	356			61_114_an_fe.jpg	0	257	AOI_45	109	474
1276	47442	686	368			61_114_an_fe.jpg	0	257	AOI_45	109	474
1277	47479	721	372			61_114_an_fe.jpg	0	257	AOI_45	109	474
1278	47515	698	362			61_114_an_fe.jpg	0	257	AOI_45	109	474
1279	47549	697	359			61_114_an_fe.jpg	0	257	AOI_45	109	474
1280	47585	698	361			61_114_an_fe.jpg	0	258	AOI_46	110	314
1281	47620	861	377			61_114_an_fe.jpg	0	258	AOI_46	110	314
1282	47655	883	362			61_114_an_fe.jpg	0	258	AOI_46	110	314
1283	47691	861	372			61_114_an_fe.jpg	0	258	AOI_46	110	314
1284	47729	867	376			61_114_an_fe.jpg	0	258	AOI_46	110	314
1285	47764	866	370			61_114_an_fe.jpg	0	258	AOI_46	110	314
1286	47795	857	383			61_114_an_fe.jpg	0	258	AOI_46	110	314
1287	47830	866	377			61_114_an_fe.jpg	0	258	AOI_46	110	314
1288	47864	860	417			61_114_an_fe.jpg	0	258	AOI_46	110	314
1289	47899	633	452			61_114_an_fe.jpg	0	257	AOI_45	111	528
1290	47933	458	469			61_114_an_fe.jpg	0	257	AOI_45	111	528
1291	47969	466	464			61_114_an_fe.jpg	0	257	AOI_45	111	528
1292	48004	465	472			61_114_an_fe.jpg	0	257	AOI_45	111	528
1293	48040	461	464			61_114_an_fe.jpg	0	257	AOI_45	111	528
1294	48075	476	472			61_114_an_fe.jpg	0	257	AOI_45	111	528
1295	48110	481	469			61_114_an_fe.jpg	0	257	AOI_45	111	528
1296	48146	599	501			61_114_an_fe.jpg	0	257	AOI_45	111	528
1297	48182	472	505			61_114_an_fe.jpg	0	257	AOI_45	111	528
1298	48214	475	506			61_114_an_fe.jpg	0	257	AOI_45	111	528
1299	48250	471	505			61_114_an_fe.jpg	0	257	AOI_45	111	528
1300	48285	464	498			61_114_an_fe.jpg	0	257	AOI_45	111	528
1301	48321	461	494			61_114_an_fe.jpg	0	257	AOI_45	111	528
1302	48357	481	505			61_114_an_fe.jpg	0	257	AOI_45	111	528
1303	48393	569	498			61_114_an_fe.jpg	0	257	AOI_45	111	528
1304	48427	511	492			61_114_an_fe.jpg	0	258	AOI_46	112	307
1305	48461	925	455			61_114_an_fe.jpg	0	258	AOI_46	112	307
1306	48496	945	420			61_114_an_fe.jpg	0	258	AOI_46	112	307
1307	48530	939	443			61_114_an_fe.jpg	0	258	AOI_46	112	307
1308	48564	955	445			61_114_an_fe.jpg	0	258	AOI_46	112	307
1309	48597	949	441			61_114_an_fe.jpg	0	258	AOI_46	112	307
1310	48631	936	432			61_114_an_fe.jpg	0	258	AOI_46	112	307
1311	48666	926	426			61_114_an_fe.jpg	0	258	AOI_46	112	307
1312	48699	933	394			61_114_an_fe.jpg	0	258	AOI_46	112	307
1313	48734	961	366			61_114_an_fe.jpg	0	258	AOI_46	113	385
1314	48767	924	324			61_114_an_fe.jpg	0	258	AOI_46	113	385
1315	48800	902	328			61_114_an_fe.jpg	0	258	AOI_46	113	385
1316	48838	898	348			61_114_an_fe.jpg	0	258	AOI_46	113	385
1317	48874	898	342			61_114_an_fe.jpg	0	258	AOI_46	113	385
1318	48906	911	327			61_114_an_fe.jpg	0	258	AOI_46	113	385
1319	48940	963	310			61_114_an_fe.jpg	0	258	AOI_46	113	385
1320	48979	1055	395			61_114_an_fe.jpg	0	258	AOI_46	113	385
1321	49016	998	345			61_114_an_fe.jpg	0	258	AOI_46	113	385
1322	49047	974	319			61_114_an_fe.jpg	0	258	AOI_46	113	385
1323	49079	990	346			61_114_an_fe.jpg	0	258	AOI_46	113	385
1324	49118	873	392			61_114_an_fe.jpg	0	258	AOI_46	114	314
1325	49154	945	373			61_114_an_fe.jpg	0	258	AOI_46	114	314
1326	49190	873	449			61_114_an_fe.jpg	0	258	AOI_46	114	314
1327	49229	915	479			61_114_an_fe.jpg	0	258	AOI_46	114	314
1328	49260	894	472			61_114_an_fe.jpg	0	258	AOI_46	114	314
1329	49293	910	476			61_114_an_fe.jpg	0	258	AOI_46	114	314
1330	49328	900	464			61_114_an_fe.jpg	0	258	AOI_46	114	314
1331	49363	915	467			61_114_an_fe.jpg	0	258	AOI_46	114	314
1332	49398	905	473			61_114_an_fe.jpg	0	258	AOI_46	114	314
1333	49433	759	431			61_114_an_fe.jpg	0	257	AOI_45	115	246
1334	49468	473	415			61_114_an_fe.jpg	0	257	AOI_45	115	246
1335	49504	470	410			61_114_an_fe.jpg	0	257	AOI_45	115	246
1336	49539	571	422			61_114_an_fe.jpg	0	257	AOI_45	115	246
1337	49575	473	409			61_114_an_fe.jpg	0	257	AOI_45	115	246
1338	49608	474	404			61_114_an_fe.jpg	0	257	AOI_45	115	246
1339	49644	477	413			61_114_an_fe.jpg	0	257	AOI_45	115	246
1340	49679	471	443			61_114_an_fe.jpg	0	257	AOI_45	116	426
1341	49715	457	488			61_114_an_fe.jpg	0	257	AOI_45	116	426
1342	49750	456	490			61_114_an_fe.jpg	0	257	AOI_45	116	426
1343	49785	454	494			61_114_an_fe.jpg	0	257	AOI_45	116	426
1344	49819	463	496			61_114_an_fe.jpg	0	257	AOI_45	116	426
1345	49856	458	492			61_114_an_fe.jpg	0	257	AOI_45	116	426
1346	49892	467	492			61_114_an_fe.jpg	0	257	AOI_45	116	426
1347	49928	464	500			61_114_an_fe.jpg	0	257	AOI_45	116	426
1348	49963	462	509			61_114_an_fe.jpg	0	257	AOI_45	116	426
1349	49999	461	509			61_114_an_fe.jpg	0	257	AOI_45	116	426
1350	50036	497	518			61_114_an_fe.jpg	0	257	AOI_45	116	426
1351	50071	464	510			61_114_an_fe.jpg	0	257	AOI_45	116	426
1352	50105	485	379			61_114_an_fe.jpg	0	257	AOI_45	117	567
1353	50141	485	371			61_114_an_fe.jpg	0	257	AOI_45	117	567
1354	50176	480	371			61_114_an_fe.jpg	0	257	AOI_45	117	567
1355	50212	507	384			61_114_an_fe.jpg	0	257	AOI_45	117	567
1356	50247	527	387			61_114_an_fe.jpg	0	257	AOI_45	117	567
1357	50283	490	376			61_114_an_fe.jpg	0	257	AOI_45	117	567
1358	50317	490	371			61_114_an_fe.jpg	0	257	AOI_45	117	567
	50332			ImageEnd	16
1359	50352	496	381			No media	0	0	Content	117	567
	50352			ImageStart	8
1360	50387	494	391			Fix.jpg	0	0	Content	117	567
1361	50423	511	385			Fix.jpg	0	0	Content	117	567
1362	50458	524	377			Fix.jpg	0	0	Content	117	567
1363	50494	516	383			Fix.jpg	0	0	Content	117	567
1364	50530	509	386			Fix.jpg	0	0	Content	117	567
1365	50565	515	375			Fix.jpg	0	0	Content	117	567
1366	50601	528	392			Fix.jpg	0	0	Content	117	567
1367	50637	516	392			Fix.jpg	0	0	Content	117	567
1368	50672	628	375			Fix.jpg	0	0	Content	118	499
1369	50708	665	371			Fix.jpg	0	0	Content	118	499
1370	50743	673	367			Fix.jpg	0	0	Content	118	499
1371	50779	671	359			Fix.jpg	0	0	Content	118	499
1372	50815	681	358			Fix.jpg	0	0	Content	118	499
	50847			ImageEnd	16
1373	50851	676	360			No media	0	0	Content	118	499
1374	50887	675	362			No media	0	0	Content	118	499
1375	50923	669	361			No media	0	0	Content	118	499
1376	50958	677	368			No media	0	0	Content	118	499
1377	50994	681	361			No media	0	0	Content	118	499
1378	51028	668	371			No media	0	0	Content	118	499
1379	51064	670	368			No media	0	0	Content	118	499
1380	51100	674	369			No media	0	0	Content	118	499
1381	51136	675	367			No media	0	0	Content	118	499
1382	51171	684	371			No media	0	0	Content	119	639
1383	51259	806	360			No media	0	0	Content	119	639
1384	51384	803	360			No media	0	0	Content	119	639
1385	51470	808	356			No media	0	0	Content	119	639
1386	51523	808	356			No media	0	0	Content	119	639
1387	51675	799	366			No media	0	0	Content	119	639
1388	51809	368	684			No media	0	0	Content	120	397
1389	51860	328	729			No media	0	0	Content	120	397
1390	51888	328	729			No media	0	0	Content	120	397
1391	51919	346	719			No media	0	0	Content	120	397
1392	51955	344	725			No media	0	0	Content	120	397
1393	51991	339	712			No media	0	0	Content	120	397
1394	52027	329	715			No media	0	0	Content	120	397
1395	52063	334	712			No media	0	0	Content	120	397
1396	52098	323	716			No media	0	0	Content	120	397
1397	52134	336	718			No media	0	0	Content	120	397
1398	52170	345	722			No media	0	0	Content	120	397
1399	52206	496	700			No media	0	0	Content	121	578
1400	52242	734	685			No media	0	0	Content	121	578
1401	52279	726	675			No media	0	0	Content	121	578
1402	52313	722	679			No media	0	0	Content	121	578
1403	52351	720	688			No media	0	0	Content	121	578
1404	52387	722	678			No media	0	0	Content	121	578
1405	52423	772	728			No media	0	0	Content	121	578
1406	52459	716	759			No media	0	0	Content	121	578
1407	52496	715	765			No media	0	0	Content	121	578
1408	52535	718	766			No media	0	0	Content	121	578
1409	52569	708	763			No media	0	0	Content	121	578
1410	52605	713	761			No media	0	0	Content	121	578
1411	52641	717	764			No media	0	0	Content	121	578
1412	52677	714	760			No media	0	0	Content	121	578
1413	52713	715	759			No media	0	0	Content	121	578
1414	52748	702	758			No media	0	0	Content	121	578
1415	52784	797	501			No media	0	0	Content	122	817
1416	52819	787	294			No media	0	0	Content	122	817
1417	52863	715	321			No media	0	0	Content	122	817
1418	52903	705	322			No media	0	0	Content	122	817
1419	52937	694	315			No media	0	0	Content	122	817
1420	52970	699	314			No media	0	0	Content	122	817
1421	53008	702	318			No media	0	0	Content	122	817
1422	53045	708	311			No media	0	0	Content	122	817
1423	53082	716	313			No media	0	0	Content	122	817
1424	53118	708	321			No media	0	0	Content	122	817
1425	53156	707	316			No media	0	0	Content	122	817
1426	53193	703	320			No media	0	0	Content	122	817
1427	53230	712	317			No media	0	0	Content	122	817
1428	53266	718	315			No media	0	0	Content	122	817
1429	53303	704	316			No media	0	0	Content	122	817
1430	53340	701	315			No media	0	0	Content	122	817
1431	53377	699	318			No media	0	0	Content	122	817
1432	53414	701	315			No media	0	0	Content	122	817
1433	53451	713	311			No media	0	0	Content	122	817
1434	53489	710	319			No media	0	0	Content	122	817
1435	53527	712	324			No media	0	0	Content	122	817
1436	53564	801	429			No media	0	0	Content	122	817
1437	53601	0	0			No media	0	0	Content
1438	53637	0	0			No media	0	0	Content
1439	53672	0	0			No media	0	0	Content
1440	53717	640	1			No media	0	0	Content	123	309
1441	53762	0	0			No media	0	0	Content	123	309
	53778			ImageStart	8
1442	53786	630	-88			130_162_neu_an.jpg	0	0	Content	123	309
1443	53816	630	-88			130_162_neu_an.jpg	0	0	Content	123	309
1444	53846	694	-77			130_162_neu_an.jpg	0	0	Content	123	309
1445	53882	643	-76			130_162_neu_an.jpg	0	0	Content	123	309
1446	53917	673	-44			130_162_neu_an.jpg	0	0	Content	123	309
1447	53953	678	-50			130_162_neu_an.jpg	0	0	Content	123	309
1448	53990	672	-44			130_162_neu_an.jpg	0	0	Content	123	309
1449	54026	781	180			130_162_neu_an.jpg	0	76	AOI_15	124	254
1450	54063	625	256			130_162_neu_an.jpg	0	76	AOI_15	124	254
1451	54097	627	258			130_162_neu_an.jpg	0	76	AOI_15	124	254
1452	54134	640	247			130_162_neu_an.jpg	0	76	AOI_15	124	254
1453	54170	637	251			130_162_neu_an.jpg	0	76	AOI_15	124	254
1454	54207	663	342			130_162_neu_an.jpg	0	76	AOI_15	124	254
1455	54243	644	366			130_162_neu_an.jpg	0	76	AOI_15	124	254
1456	54280	591	386			130_162_neu_an.jpg	0	76	AOI_15	125	256
1457	54316	449	438			130_162_neu_an.jpg	0	76	AOI_15	125	256
1458	54353	456	435			130_162_neu_an.jpg	0	76	AOI_15	125	256
1459	54390	464	435			130_162_neu_an.jpg	0	76	AOI_15	125	256
1460	54427	456	435			130_162_neu_an.jpg	0	76	AOI_15	125	256
1461	54463	454	440			130_162_neu_an.jpg	0	76	AOI_15	125	256
1462	54500	466	436			130_162_neu_an.jpg	0	76	AOI_15	125	256
1463	54536	770	449			130_162_neu_an.jpg	0	75	AOI_13	126	391
1464	54572	890	447			130_162_neu_an.jpg	0	75	AOI_13	126	391
1465	54607	894	438			130_162_neu_an.jpg	0	75	AOI_13	126	391
1466	54644	889	450			130_162_neu_an.jpg	0	75	AOI_13	126	391
1467	54679	905	445			130_162_neu_an.jpg	0	75	AOI_13	126	391
1468	54715	902	438			130_162_neu_an.jpg	0	75	AOI_13	126	391
1469	54749	897	472			130_162_neu_an.jpg	0	75	AOI_13	126	391
1470	54783	1022	505			130_162_neu_an.jpg	0	75	AOI_13	126	391
1471	54819	926	444			130_162_neu_an.jpg	0	75	AOI_13	126	391
1472	54851	925	446			130_162_neu_an.jpg	0	75	AOI_13	126	391
1473	54890	897	465			130_162_neu_an.jpg	0	75	AOI_13	126	391
1474	54927	793	434			130_162_neu_an.jpg	0	76	AOI_15	127	419
1475	54957	583	383			130_162_neu_an.jpg	0	76	AOI_15	127	419
1476	54991	475	381			130_162_neu_an.jpg	0	76	AOI_15	127	419
1477	55024	476	383			130_162_neu_an.jpg	0	76	AOI_15	127	419
1478	55061	479	388			130_162_neu_an.jpg	0	76	AOI_15	127	419
1479	55096	487	384			130_162_neu_an.jpg	0	76	AOI_15	127	419
1480	55132	479	390			130_162_neu_an.jpg	0	76	AOI_15	127	419
1481	55167	460	433			130_162_neu_an.jpg	0	76	AOI_15	127	419
1482	55203	453	444			130_162_neu_an.jpg	0	76	AOI_15	127	419
1483	55239	464	437			130_162_neu_an.jpg	0	76	AOI_15	127	419
1484	55274	453	437			130_162_neu_an.jpg	0	76	AOI_15	127	419
1485	55310	462	428			130_162_neu_an.jpg	0	76	AOI_15	127	419
1486	55346	465	413			130_162_neu_an.jpg	0	76	AOI_15	128	275
1487	55382	455	333			130_162_neu_an.jpg	0	76	AOI_15	128	275
1488	55418	453	332			130_162_neu_an.jpg	0	76	AOI_15	128	275
1489	55454	482	320			130_162_neu_an.jpg	0	76	AOI_15	128	275
1490	55490	465	323			130_162_neu_an.jpg	0	76	AOI_15	128	275
1491	55524	466	346			130_162_neu_an.jpg	0	76	AOI_15	128	275
1492	55558	466	346			130_162_neu_an.jpg	0	76	AOI_15	128	275
1493	55588	456	351			130_162_neu_an.jpg	0	76	AOI_15	128	275
1494	55621	603	348			130_162_neu_an.jpg	0	75	AOI_13	129	388
1495	55656	870	389			130_162_neu_an.jpg	0	75	AOI_13	129	388
1496	55690	886	395			130_162_neu_an.jpg	0	75	AOI_13	129	388
1497	55726	880	403			130_162_neu_an.jpg	0	75	AOI_13	129	388
1498	55760	878	389			130_162_neu_an.jpg	0	75	AOI_13	129	388
1499	55796	875	387			130_162_neu_an.jpg	0	75	AOI_13	129	388
1500	55831	876	391			130_162_neu_an.jpg	0	75	AOI_13	129	388
1501	55867	877	405			130_162_neu_an.jpg	0	75	AOI_13	129	388
1502	55902	870	392			130_162_neu_an.jpg	0	75	AOI_13	129	388
1503	55938	889	397			130_162_neu_an.jpg	0	75	AOI_13	129	388
1504	55973	866	395			130_162_neu_an.jpg	0	75	AOI_13	129	388
1505	56009	931	384			130_162_neu_an.jpg	0	75	AOI_13	130	318
1506	56044	935	381			130_162_neu_an.jpg	0	75	AOI_13	130	318
1507	56080	941	377			130_162_neu_an.jpg	0	75	AOI_13	130	318
1508	56115	946	379			130_162_neu_an.jpg	0	75	AOI_13	130	318
1509	56150	942	373			130_162_neu_an.jpg	0	75	AOI_13	130	318
1510	56185	938	377			130_162_neu_an.jpg	0	75	AOI_13	130	318
1511	56221	925	380			130_162_neu_an.jpg	0	75	AOI_13	130	318
1512	56256	923	379			130_162_neu_an.jpg	0	75	AOI_13	130	318
1513	56292	940	388			130_162_neu_an.jpg	0	75	AOI_13	130	318
1514	56327	951	400			130_162_neu_an.jpg	0	75	AOI_13	131	574
1515	56361	937	476			130_162_neu_an.jpg	0	75	AOI_13	131	574
1516	56398	922	484			130_162_neu_an.jpg	0	75	AOI_13	131	574
1517	56439	945	494			130_162_neu_an.jpg	0	75	AOI_13	131	574
1518	56491	955	503			130_162_neu_an.jpg	0	75	AOI_13	131	574
1519	56521	940	488			130_162_neu_an.jpg	0	75	AOI_13	131	574
1520	56552	969	495			130_162_neu_an.jpg	0	75	AOI_13	131	574
1521	56587	1021	508			130_162_neu_an.jpg	0	75	AOI_13	131	574
1522	56622	961	512			130_162_neu_an.jpg	0	75	AOI_13	131	574
1523	56657	932	518			130_162_neu_an.jpg	0	75	AOI_13	131	574
1524	56692	949	520			130_162_neu_an.jpg	0	75	AOI_13	131	574
1525	56728	960	533			130_162_neu_an.jpg	0	75	AOI_13	131	574
	56760			ImageEnd	16
1526	56762	950	524			No media	0	0	Content	131	574
1527	56797	940	512			No media	0	0	Content	131	574
1528	56831	939	515			No media	0	0	Content	131	574
1529	56865	941	521			No media	0	0	Content	131	574
1530	56901	911	432			No media	0	0	Content	132	389
1531	56936	916	425			No media	0	0	Content	132	389
1532	56971	921	431			No media	0	0	Content	132	389
1533	57006	915	418			No media	0	0	Content	132	389
1534	57042	911	427			No media	0	0	Content	132	389
1535	57078	916	428			No media	0	0	Content	132	389
1536	57112	911	429			No media	0	0	Content	132	389
1537	57148	920	433			No media	0	0	Content	132	389
1538	57183	932	438			No media	0	0	Content	132	389
1539	57219	921	426			No media	0	0	Content	132	389
1540	57254	930	428			No media	0	0	Content	132	389
1541	57290	767	368			No media	0	0	Content	133	621
1542	57325	692	341			No media	0	0	Content	133	621
1543	57361	711	341			No media	0	0	Content	133	621
1544	57395	719	341			No media	0	0	Content	133	621
1545	57429	702	335			No media	0	0	Content	133	621
1546	57462	722	344			No media	0	0	Content	133	621
1547	57496	625	331			No media	0	0	Content	133	621
1548	57529	637	327			No media	0	0	Content	133	621
1549	57565	630	337			No media	0	0	Content	133	621
1550	57600	741	348			No media	0	0	Content	133	621
1551	57637	713	343			No media	0	0	Content	133	621
1552	57670	704	340			No media	0	0	Content	133	621
1553	57704	696	330			No media	0	0	Content	133	621
1554	57738	715	348			No media	0	0	Content	133	621
1555	57772	740	355			No media	0	0	Content	133	621
1556	57808	704	338			No media	0	0	Content	133	621
1557	57842	725	342			No media	0	0	Content	133	621
1558	57876	692	333			No media	0	0	Content	133	621
1559	57911	735	306			No media	0	0	Content	134	365
1560	57947	739	316			No media	0	0	Content	134	365
1561	57984	742	318			No media	0	0	Content	134	365
1562	58021	743	322			No media	0	0	Content	134	365
1563	58058	751	321			No media	0	0	Content	134	365
1564	58094	751	322			No media	0	0	Content	134	365
1565	58132	750	316			No media	0	0	Content	134	365
1566	58167	749	316			No media	0	0	Content	134	365
1567	58204	746	317			No media	0	0	Content	134	365
1568	58240	746	320			No media	0	0	Content	134	365
1569	58276	807	273			No media	0	0	Content	135	253
1570	58312	864	213			No media	0	0	Content	135	253
1571	58350	856	220			No media	0	0	Content	135	253
1572	58387	824	226			No media	0	0	Content	135	253
1573	58424	891	216			No media	0	0	Content	135	253
1574	58479	848	223			No media	0	0	Content	135	253
1575	58529	850	217			No media	0	0	Content	136	334
1576	58572	794	267			No media	0	0	Content	136	334
1577	58606	779	265			No media	0	0	Content	136	334
1578	58642	784	266			No media	0	0	Content	136	334
1579	58677	789	265			No media	0	0	Content	136	334
1580	58715	787	260			No media	0	0	Content	136	334
1581	58752	786	266			No media	0	0	Content	136	334
1582	58789	788	268			No media	0	0	Content	136	334
1583	58826	782	264			No media	0	0	Content	136	334
1584	58863	750	292			No media	0	0	Content	137	252
1585	58901	758	347			No media	0	0	Content	137	252
1586	58937	785	352			No media	0	0	Content	137	252
1587	58973	774	346			No media	0	0	Content	137	252
	58992			ImageStart	8
1588	59008	774	341			Fix.jpg	0	0	Content	137	252
1589	59043	713	334			Fix.jpg	0	0	Content	137	252
1590	59079	717	338			Fix.jpg	0	0	Content	137	252
1591	59115	717	340			Fix.jpg	0	0	Content	138	1198
1592	59151	718	337			Fix.jpg	0	0	Content	138	1198
1593	59188	712	341			Fix.jpg	0	0	Content	138	1198
1594	59224	713	336			Fix.jpg	0	0	Content	138	1198
1595	59261	714	343			Fix.jpg	0	0	Content	138	1198
1596	59297	670	371			Fix.jpg	0	0	Content	138	1198
1597	59334	685	368			Fix.jpg	0	0	Content	138	1198
1598	59370	683	369			Fix.jpg	0	0	Content	138	1198
1599	59407	679	363			Fix.jpg	0	0	Content	138	1198
1600	59443	676	359			Fix.jpg	0	0	Content	138	1198
1601	59480	686	357			Fix.jpg	0	0	Content	138	1198
	59481			ImageEnd	16
1602	59516	687	359			No media	0	0	Content	138	1198
1603	59552	690	361			No media	0	0	Content	138	1198
1604	59586	680	365			No media	0	0	Content	138	1198
1605	59621	718	363			No media	0	0	Content	138	1198
1606	59655	722	358			No media	0	0	Content	138	1198
1607	59689	725	365			No media	0	0	Content	138	1198
1608	59723	708	364			No media	0	0	Content	138	1198
1609	59757	755	377			No media	0	0	Content	138	1198
1610	59790	729	375			No media	0	0	Content	138	1198
1611	59825	714	373			No media	0	0	Content	138	1198
1612	59858	713	375			No media	0	0	Content	138	1198
1613	59892	727	376			No media	0	0	Content	138	1198
1614	59926	713	359			No media	0	0	Content	138	1198
1615	59960	729	373			No media	0	0	Content	138	1198
1616	60002	764	359			No media	0	0	Content	138	1198
1617	60035	720	375			No media	0	0	Content	138	1198
1618	60066	720	369			No media	0	0	Content	138	1198
1619	60101	724	370			No media	0	0	Content	138	1198
1620	60135	698	369			No media	0	0	Content	138	1198
1621	60170	692	379			No media	0	0	Content	138	1198
1622	60206	693	376			No media	0	0	Content	138	1198
1623	60242	698	374			No media	0	0	Content	138	1198
1624	60278	733	343			No media	0	0	Content	138	1198
1625	60313	733	339			No media	0	0	Content	139	327
1626	60348	880	342			No media	0	0	Content	139	327
1627	60384	724	331			No media	0	0	Content	139	327
1628	60417	741	331			No media	0	0	Content	139	327
1629	60452	748	333			No media	0	0	Content	139	327
1630	60487	975	452			No media	0	0	Content	139	327
1631	60523	746	326			No media	0	0	Content	139	327
1632	60563	878	370			No media	0	0	Content	139	327
1633	60607	749	321			No media	0	0	Content	139	327
1634	60640	790	306			No media	0	0	Content	140	514
1635	60680	788	274			No media	0	0	Content	140	514
1636	60720	802	274			No media	0	0	Content	140	514
1637	60753	796	278			No media	0	0	Content	140	514
1638	60790	798	282			No media	0	0	Content	140	514
	60792			ImageStart	8
1639	60828	796	277			33_069_ha_neu.jpg	0	196	AOI_35	140	514
1640	60864	798	284			33_069_ha_neu.jpg	0	196	AOI_35	140	514
1641	60900	801	283			33_069_ha_neu.jpg	0	196	AOI_35	140	514
1642	60936	799	286			33_069_ha_neu.jpg	0	196	AOI_35	140	514
1643	60973	800	280			33_069_ha_neu.jpg	0	196	AOI_35	140	514
1644	61009	799	283			33_069_ha_neu.jpg	0	196	AOI_35	140	514
1645	61046	778	344			33_069_ha_neu.jpg	0	196	AOI_35	140	514
1646	61082	784	348			33_069_ha_neu.jpg	0	196	AOI_35	140	514
1647	61119	792	358			33_069_ha_neu.jpg	0	196	AOI_35	140	514
1648	61154	853	402			33_069_ha_neu.jpg	0	196	AOI_35	141	353
1649	61191	852	395			33_069_ha_neu.jpg	0	196	AOI_35	141	353
1650	61227	852	397			33_069_ha_neu.jpg	0	196	AOI_35	141	353
1651	61264	886	418			33_069_ha_neu.jpg	0	196	AOI_35	141	353
1652	61299	922	423			33_069_ha_neu.jpg	0	196	AOI_35	141	353
1653	61335	945	421			33_069_ha_neu.jpg	0	196	AOI_35	141	353
1654	61369	917	470			33_069_ha_neu.jpg	0	196	AOI_35	141	353
1655	61404	874	445			33_069_ha_neu.jpg	0	196	AOI_35	141	353
1656	61438	904	439			33_069_ha_neu.jpg	0	196	AOI_35	141	353
1657	61473	885	444			33_069_ha_neu.jpg	0	196	AOI_35	141	353
1658	61507	836	444			33_069_ha_neu.jpg	0	195	AOI_36	142	648
1659	61541	519	440			33_069_ha_neu.jpg	0	195	AOI_36	142	648
1660	61575	469	444			33_069_ha_neu.jpg	0	195	AOI_36	142	648
1661	61612	474	448			33_069_ha_neu.jpg	0	195	AOI_36	142	648
1662	61649	471	443			33_069_ha_neu.jpg	0	195	AOI_36	142	648
1663	61685	476	440			33_069_ha_neu.jpg	0	195	AOI_36	142	648
1664	61721	482	440			33_069_ha_neu.jpg	0	195	AOI_36	142	648
1665	61757	476	452			33_069_ha_neu.jpg	0	195	AOI_36	142	648
1666	61792	475	466			33_069_ha_neu.jpg	0	195	AOI_36	142	648
1667	61829	479	465			33_069_ha_neu.jpg	0	195	AOI_36	142	648
1668	61865	476	468			33_069_ha_neu.jpg	0	195	AOI_36	142	648
1669	61901	477	474			33_069_ha_neu.jpg	0	195	AOI_36	142	648
1670	61936	470	472			33_069_ha_neu.jpg	0	195	AOI_36	142	648
1671	61973	476	466			33_069_ha_neu.jpg	0	195	AOI_36	142	648
1672	62008	473	468			33_069_ha_neu.jpg	0	195	AOI_36	142	648
1673	62046	473	469			33_069_ha_neu.jpg	0	195	AOI_36	142	648
1674	62082	473	470			33_069_ha_neu.jpg	0	195	AOI_36	142	648
1675	62119	477	472			33_069_ha_neu.jpg	0	195	AOI_36	142	648
1676	62155	775	446			33_069_ha_neu.jpg	0	196	AOI_35	143	349
1677	62192	907	445			33_069_ha_neu.jpg	0	196	AOI_35	143	349
1678	62226	909	441			33_069_ha_neu.jpg	0	196	AOI_35	143	349
1679	62261	919	439			33_069_ha_neu.jpg	0	196	AOI_35	143	349
1680	62296	906	442			33_069_ha_neu.jpg	0	196	AOI_35	143	349
1681	62331	905	441			33_069_ha_neu.jpg	0	196	AOI_35	143	349
1682	62364	907	441			33_069_ha_neu.jpg	0	196	AOI_35	143	349
1683	62399	882	443			33_069_ha_neu.jpg	0	196	AOI_35	143	349
1684	62433	927	448			33_069_ha_neu.jpg	0	196	AOI_35	143	349
1685	62470	914	445			33_069_ha_neu.jpg	0	196	AOI_35	143	349
1686	62504	910	364			33_069_ha_neu.jpg	0	196	AOI_35	144	248
1687	62539	904	361			33_069_ha_neu.jpg	0	196	AOI_35	144	248
1688	62575	905	363			33_069_ha_neu.jpg	0	196	AOI_35	144	248
1689	62610	897	366			33_069_ha_neu.jpg	0	196	AOI_35	144	248
1690	62646	903	364			33_069_ha_neu.jpg	0	196	AOI_35	144	248
1691	62682	910	364			33_069_ha_neu.jpg	0	196	AOI_35	144	248
1692	62717	913	365			33_069_ha_neu.jpg	0	196	AOI_35	144	248
1693	62752	940	356			33_069_ha_neu.jpg	0	196	AOI_35	145	209
1694	62786	978	363			33_069_ha_neu.jpg	0	196	AOI_35	145	209
1695	62823	969	364			33_069_ha_neu.jpg	0	196	AOI_35	145	209
1696	62858	988	375			33_069_ha_neu.jpg	0	196	AOI_35	145	209
1697	62893	983	372			33_069_ha_neu.jpg	0	196	AOI_35	145	209
1698	62927	952	373			33_069_ha_neu.jpg	0	196	AOI_35	145	209
1699	62961	956	426			33_069_ha_neu.jpg	0	196	AOI_35	146	376
1700	62995	934	489			33_069_ha_neu.jpg	0	196	AOI_35	146	376
1701	63028	905	488			33_069_ha_neu.jpg	0	196	AOI_35	146	376
1702	63062	916	491			33_069_ha_neu.jpg	0	196	AOI_35	146	376
1703	63097	907	492			33_069_ha_neu.jpg	0	196	AOI_35	146	376
1704	63131	913	495			33_069_ha_neu.jpg	0	196	AOI_35	146	376
1705	63165	923	489			33_069_ha_neu.jpg	0	196	AOI_35	146	376
1706	63199	914	492			33_069_ha_neu.jpg	0	196	AOI_35	146	376
1707	63234	917	496			33_069_ha_neu.jpg	0	196	AOI_35	146	376
1708	63268	917	490			33_069_ha_neu.jpg	0	196	AOI_35	146	376
1709	63303	1081	569			33_069_ha_neu.jpg	0	196	AOI_35	146	376
1710	63337	963	378			33_069_ha_neu.jpg	0	196	AOI_35	147	240
1711	63370	963	385			33_069_ha_neu.jpg	0	196	AOI_35	147	240
1712	63404	932	384			33_069_ha_neu.jpg	0	196	AOI_35	147	240
1713	63439	969	391			33_069_ha_neu.jpg	0	196	AOI_35	147	240
1714	63473	923	371			33_069_ha_neu.jpg	0	196	AOI_35	147	240
1715	63507	934	375			33_069_ha_neu.jpg	0	196	AOI_35	147	240
1716	63542	914	382			33_069_ha_neu.jpg	0	196	AOI_35	147	240
1717	63577	616	373			33_069_ha_neu.jpg	0	195	AOI_36	148	353
1718	63612	441	379			33_069_ha_neu.jpg	0	195	AOI_36	148	353
1719	63648	438	381			33_069_ha_neu.jpg	0	195	AOI_36	148	353
1720	63682	443	390			33_069_ha_neu.jpg	0	195	AOI_36	148	353
1721	63718	451	381			33_069_ha_neu.jpg	0	195	AOI_36	148	353
1722	63754	448	378			33_069_ha_neu.jpg	0	195	AOI_36	148	353
	63768			ImageEnd	16
	63785			ImageStart	8
1723	63789	451	377			Fix.jpg	0	0	Content	148	353
1724	63824	446	385			Fix.jpg	0	0	Content	148	353
1725	63860	455	388			Fix.jpg	0	0	Content	148	353
1726	63895	513	374			Fix.jpg	0	0	Content	148	353
1727	63930	588	371			Fix.jpg	0	0	Content	149	316
1728	63966	606	379			Fix.jpg	0	0	Content	149	316
1729	63998	518	373			Fix.jpg	0	0	Content	149	316
1730	64031	508	373			Fix.jpg	0	0	Content	149	316
1731	64067	540	367			Fix.jpg	0	0	Content	149	316
1732	64101	668	367			Fix.jpg	0	0	Content	149	316
1733	64137	667	360			Fix.jpg	0	0	Content	149	316
1734	64174	663	359			Fix.jpg	0	0	Content	149	316
1735	64210	667	364			Fix.jpg	0	0	Content	149	316
1736	64246	0	0			Fix.jpg	0	0	Content
	64267			ImageEnd	16
1737	64282	0	0			No media	0	0	Content
1738	64317	0	0			No media	0	0	Content
1739	64360	0	0			No media	0	0	Content
1740	64409	0	0			No media	0	0	Content
1741	64462	0	0			No media	0	0	Content
1742	64521	0	0			No media	0	0	Content
1743	64584	0	0			No media	0	0	Content
1744	64624	0	0			No media	0	0	Content
1745	64669	0	0			No media	0	0	Content
1746	64707	0	0			No media	0	0	Content
1747	64745	0	0			No media	0	0	Content
1748	64786	0	0			No media	0	0	Content
1749	64826	0	0			No media	0	0	Content
1750	64866	586	339			No media	0	0	Content	150	162
1751	64906	721	346			No media	0	0	Content	150	162
1752	64931	721	346			No media	0	0	Content	150	162
1753	64963	808	411			No media	0	0	Content	150	162
1754	64996	808	411			No media	0	0	Content	150	162
1755	65027	955	683			No media	0	0	Content	151	615
1756	65059	965	683			No media	0	0	Content	151	615
1757	65096	966	670			No media	0	0	Content	151	615
1758	65129	966	670			No media	0	0	Content	151	615
1759	65161	973	694			No media	0	0	Content	151	615
1760	65194	996	750			No media	0	0	Content	151	615
1761	65229	990	754			No media	0	0	Content	151	615
1762	65264	967	755			No media	0	0	Content	151	615
1763	65300	962	755			No media	0	0	Content	151	615
1764	65334	992	755			No media	0	0	Content	151	615
1765	65371	993	756			No media	0	0	Content	151	615
1766	65401	987	755			No media	0	0	Content	151	615
1767	65434	978	746			No media	0	0	Content	151	615
1768	65469	978	746			No media	0	0	Content	151	615
1769	65505	959	746			No media	0	0	Content	151	615
1770	65540	993	739			No media	0	0	Content	151	615
1771	65577	987	744			No media	0	0	Content	151	615
1772	65609	984	750			No media	0	0	Content	151	615
1773	65643	756	811			No media	0	0	Content	152	355
1774	65679	288	891			No media	0	0	Content	152	355
1775	65715	204	901			No media	0	0	Content	152	355
	65733			ImageStart	8
1776	65750	189	902			138_163_fe_neu.jpg	0	0	Content	152	355
1777	65785	211	911			138_163_fe_neu.jpg	0	0	Content	152	355
1778	65819	205	915			138_163_fe_neu.jpg	0	0	Content	152	355
1779	65856	206	913			138_163_fe_neu.jpg	0	0	Content	152	355
1780	65892	210	907			138_163_fe_neu.jpg	0	0	Content	152	355
1781	65927	211	911			138_163_fe_neu.jpg	0	0	Content	152	355
1782	65962	219	910			138_163_fe_neu.jpg	0	0	Content	152	355
1783	65998	395	490			138_163_fe_neu.jpg	0	92	AOI_22	153	253
1784	66033	500	332			138_163_fe_neu.jpg	0	92	AOI_22	153	253
1785	66070	506	339			138_163_fe_neu.jpg	0	92	AOI_22	153	253
1786	66106	505	348			138_163_fe_neu.jpg	0	92	AOI_22	153	253
1787	66143	509	349			138_163_fe_neu.jpg	0	92	AOI_22	153	253
1788	66178	506	344			138_163_fe_neu.jpg	0	92	AOI_22	153	253
1789	66215	512	355			138_163_fe_neu.jpg	0	92	AOI_22	153	253
1790	66251	432	390			138_163_fe_neu.jpg	0	92	AOI_22	154	385
1791	66289	439	403			138_163_fe_neu.jpg	0	92	AOI_22	154	385
1792	66323	424	414			138_163_fe_neu.jpg	0	92	AOI_22	154	385
1793	66360	426	410			138_163_fe_neu.jpg	0	92	AOI_22	154	385
1794	66394	435	401			138_163_fe_neu.jpg	0	92	AOI_22	154	385
1795	66429	442	437			138_163_fe_neu.jpg	0	92	AOI_22	154	385
1796	66463	452	456			138_163_fe_neu.jpg	0	92	AOI_22	154	385
1797	66497	443	456			138_163_fe_neu.jpg	0	92	AOI_22	154	385
1798	66532	441	451			138_163_fe_neu.jpg	0	92	AOI_22	154	385
1799	66567	439	464			138_163_fe_neu.jpg	0	92	AOI_22	154	385
1800	66601	439	452			138_163_fe_neu.jpg	0	92	AOI_22	154	385
1801	66636	530	436			138_163_fe_neu.jpg	0	91	AOI_23	155	438
1802	66670	845	417			138_163_fe_neu.jpg	0	91	AOI_23	155	438
1803	66705	851	424			138_163_fe_neu.jpg	0	91	AOI_23	155	438
1804	66739	850	428			138_163_fe_neu.jpg	0	91	AOI_23	155	438
1805	66772	816	410			138_163_fe_neu.jpg	0	91	AOI_23	155	438
1806	66806	815	410			138_163_fe_neu.jpg	0	91	AOI_23	155	438
1807	66838	849	417			138_163_fe_neu.jpg	0	91	AOI_23	155	438
1808	66870	854	417			138_163_fe_neu.jpg	0	91	AOI_23	155	438
1809	66904	881	432			138_163_fe_neu.jpg	0	91	AOI_23	155	438
1810	66936	868	438			138_163_fe_neu.jpg	0	91	AOI_23	155	438
1811	66971	873	438			138_163_fe_neu.jpg	0	91	AOI_23	155	438
1812	67004	872	448			138_163_fe_neu.jpg	0	91	AOI_23	155	438
1813	67039	872	434			138_163_fe_neu.jpg	0	91	AOI_23	155	438
1814	67073	869	366			138_163_fe_neu.jpg	0	91	AOI_23	156	504
1815	67107	876	354			138_163_fe_neu.jpg	0	91	AOI_23	156	504
1816	67141	864	351			138_163_fe_neu.jpg	0	91	AOI_23	156	504
1817	67175	866	361			138_163_fe_neu.jpg	0	91	AOI_23	156	504
1818	67208	871	362			138_163_fe_neu.jpg	0	91	AOI_23	156	504
1819	67242	869	362			138_163_fe_neu.jpg	0	91	AOI_23	156	504
1820	67276	866	361			138_163_fe_neu.jpg	0	91	AOI_23	156	504
1821	67310	879	355			138_163_fe_neu.jpg	0	91	AOI_23	156	504
1822	67343	890	365			138_163_fe_neu.jpg	0	91	AOI_23	156	504
1823	67382	856	339			138_163_fe_neu.jpg	0	91	AOI_23	156	504
1824	67415	856	339			138_163_fe_neu.jpg	0	91	AOI_23	156	504
1825	67446	856	346			138_163_fe_neu.jpg	0	91	AOI_23	156	504
1826	67477	858	350			138_163_fe_neu.jpg	0	91	AOI_23	156	504
1827	67511	851	344			138_163_fe_neu.jpg	0	91	AOI_23	156	504
1828	67545	855	352			138_163_fe_neu.jpg	0	91	AOI_23	156	504
1829	67578	879	314			138_163_fe_neu.jpg	0	91	AOI_23	157	515
1830	67612	880	315			138_163_fe_neu.jpg	0	91	AOI_23	157	515
1831	67645	884	315			138_163_fe_neu.jpg	0	91	AOI_23	157	515
1832	67680	885	318			138_163_fe_neu.jpg	0	91	AOI_23	157	515
1833	67714	886	309			138_163_fe_neu.jpg	0	91	AOI_23	157	515
1834	67748	880	318			138_163_fe_neu.jpg	0	91	AOI_23	157	515
1835	67782	873	312			138_163_fe_neu.jpg	0	91	AOI_23	157	515
1836	67817	881	311			138_163_fe_neu.jpg	0	91	AOI_23	157	515
1837	67851	887	315			138_163_fe_neu.jpg	0	91	AOI_23	157	515
1838	67885	875	314			138_163_fe_neu.jpg	0	91	AOI_23	157	515
1839	67920	828	305			138_163_fe_neu.jpg	0	91	AOI_23	157	515
1840	67954	819	305			138_163_fe_neu.jpg	0	91	AOI_23	157	515
1841	67988	829	308			138_163_fe_neu.jpg	0	91	AOI_23	157	515
1842	68023	827	312			138_163_fe_neu.jpg	0	91	AOI_23	157	515
1843	68058	826	311			138_163_fe_neu.jpg	0	91	AOI_23	157	515
1844	68093	699	307			138_163_fe_neu.jpg	0	92	AOI_22	158	315
1845	68127	419	304			138_163_fe_neu.jpg	0	92	AOI_22	158	315
1846	68162	412	300			138_163_fe_neu.jpg	0	92	AOI_22	158	315
1847	68196	418	306			138_163_fe_neu.jpg	0	92	AOI_22	158	315
1848	68231	414	301			138_163_fe_neu.jpg	0	92	AOI_22	158	315
1849	68266	415	305			138_163_fe_neu.jpg	0	92	AOI_22	158	315
1850	68301	420	311			138_163_fe_neu.jpg	0	92	AOI_22	158	315
1851	68335	418	305			138_163_fe_neu.jpg	0	92	AOI_22	158	315
1852	68371	415	304			138_163_fe_neu.jpg	0	92	AOI_22	158	315
1853	68408	463	309			138_163_fe_neu.jpg	0	92	AOI_22	159	699
1854	68444	477	311			138_163_fe_neu.jpg	0	92	AOI_22	159	699
1855	68479	456	304			138_163_fe_neu.jpg	0	92	AOI_22	159	699
1856	68515	458	307			138_163_fe_neu.jpg	0	92	AOI_22	159	699
1857	68550	473	315			138_163_fe_neu.jpg	0	92	AOI_22	159	699
1858	68586	476	304			138_163_fe_neu.jpg	0	92	AOI_22	159	699
1859	68620	476	303			138_163_fe_neu.jpg	0	92	AOI_22	159	699
1860	68655	477	307			138_163_fe_neu.jpg	0	92	AOI_22	159	699
1861	68690	475	305			138_163_fe_neu.jpg	0	92	AOI_22	159	699
	68711			ImageEnd	16
1862	68725	471	309			No media	0	0	Content	159	699
1863	68760	478	309			No media	0	0	Content	159	699
1864	68795	458	313			No media	0	0	Content	159	699
1865	68830	447	309			No media	0	0	Content	159	699
1866	68864	452	325			No media	0	0	Content	159	699
1867	68899	462	320			No media	0	0	Content	159	699
1868	68933	459	326			No media	0	0	Content	159	699
1869	68967	458	312			No media	0	0	Content	159	699
1870	69003	460	315			No media	0	0	Content	159	699
1871	69038	448	314			No media	0	0	Content	159	699
1872	69072	457	319			No media	0	0	Content	159	699
1873	69107	593	343			No media	0	0	Content	160	519
1874	69142	675	359			No media	0	0	Content	160	519
1875	69177	676	370			No media	0	0	Content	160	519
1876	69212	674	376			No media	0	0	Content	160	519
1877	69245	658	366			No media	0	0	Content	160	519
1878	69280	676	370			No media	0	0	Content	160	519
1879	69315	670	382			No media	0	0	Content	160	519
1880	69350	677	364			No media	0	0	Content	160	519
1881	69384	680	378			No media	0	0	Content	160	519
1882	69418	675	374			No media	0	0	Content	160	519
1883	69452	682	366			No media	0	0	Content	160	519
1884	69487	675	373			No media	0	0	Content	160	519
1885	69522	673	377			No media	0	0	Content	160	519
1886	69557	680	379			No media	0	0	Content	160	519
1887	69592	718	382			No media	0	0	Content	160	519
1888	69626	0	0			No media	0	0	Content
1889	69661	0	0			No media	0	0	Content
1890	69695	0	0			No media	0	0	Content
1891	69739	0	0			No media	0	0	Content
1892	69787	0	0			No media	0	0	Content
1893	69840	0	0			No media	0	0	Content
1894	69887	0	0			No media	0	0	Content
1895	69926	740	432			No media	0	0	Content	161	412
1896	69957	716	440			No media	0	0	Content	161	412
1897	69989	716	440			No media	0	0	Content	161	412
1898	70022	724	435			No media	0	0	Content	161	412
1899	70054	726	439			No media	0	0	Content	161	412
1900	70089	722	450			No media	0	0	Content	161	412
1901	70125	717	450			No media	0	0	Content	161	412
1902	70162	718	450			No media	0	0	Content	161	412
1903	70197	699	448			No media	0	0	Content	161	412
1904	70234	701	456			No media	0	0	Content	161	412
1905	70272	710	441			No media	0	0	Content	161	412
1906	70309	710	441			No media	0	0	Content	161	412
1907	70338	590	732			No media	0	0	Content	162	220
1908	70370	585	730			No media	0	0	Content	162	220
	70397			ImageStart	8
1909	70407	586	731			Fix.jpg	0	0	Content	162	220
1910	70441	587	729			Fix.jpg	0	0	Content	162	220
1911	70477	595	730			Fix.jpg	0	0	Content	162	220
1912	70516	573	731			Fix.jpg	0	0	Content	162	220
1913	70559	599	709			Fix.jpg	0	0	Content	163	208
1914	70605	566	762			Fix.jpg	0	0	Content	163	208
1915	70631	566	762			Fix.jpg	0	0	Content	163	208
1916	70663	547	776			Fix.jpg	0	0	Content	163	208
1917	70698	546	772			Fix.jpg	0	0	Content	163	208
1918	70733	555	768			Fix.jpg	0	0	Content	163	208
1919	70767	634	503			Fix.jpg	0	0	Content	164	645
1920	70804	634	503			Fix.jpg	0	0	Content	164	645
1921	70831	619	396			Fix.jpg	0	0	Content	164	645
1922	70861	641	383			Fix.jpg	0	0	Content	164	645
	70878			ImageEnd	16
1923	70899	634	393			No media	0	0	Content	164	645
1924	70931	639	396			No media	0	0	Content	164	645
1925	70964	646	394			No media	0	0	Content	164	645
1926	71000	648	394			No media	0	0	Content	164	645
1927	71035	648	394			No media	0	0	Content	164	645
1928	71069	641	398			No media	0	0	Content	164	645
1929	71104	654	402			No media	0	0	Content	164	645
1930	71138	644	395			No media	0	0	Content	164	645
1931	71172	666	390			No media	0	0	Content	164	645
1932	71206	652	397			No media	0	0	Content	164	645
1933	71246	655	383			No media	0	0	Content	164	645
1934	71277	658	402			No media	0	0	Content	164	645
1935	71315	663	398			No media	0	0	Content	164	645
1936	71346	666	395			No media	0	0	Content	164	645
1937	71377	661	383			No media	0	0	Content	164	645
1938	71412	677	355			No media	0	0	Content	165	479
1939	71446	712	321			No media	0	0	Content	165	479
1940	71480	711	323			No media	0	0	Content	165	479
1941	71521	700	326			No media	0	0	Content	165	479
1942	71552	692	329			No media	0	0	Content	165	479
[truncated: 24,998 more rows]
