# Supplementary material for: Attentional Bias to Facial Expressions of Different Emotions – A Cross-Cultural Comparison of ≠Akhoe Hai||om and German Children and Adolescents
Source: Front Psychol. 2020 Apr 28;11:795. doi: 10.3389/fpsyg.2020.00795 (PMC7199105; doi:10.3389/fpsyg.2020.00795)
Supplement: Supplementary file 1 [file Data_Sheet_1.ZIP › Raw data_Germany and Namibia/Raw data Namibia/VP_21-test.tsv]

Data properties:
Recording date: 09.02.2013
Recording time: 15:07:46:538 (corresponds to time 0)
Study: NegBias_1
Subject: VP_21
Recording: VP_21
Screen resolution: 1366 x 768
Coordinate unit: Pixels
Filter settings:
Eye: Average
Validity: Normal
Fixation filter: Tobii fixation filter
Velocity threshold: 35
Distance threshold: 35
Number	Timestamp	GazePointX	GazePointY	Event	EventKey	StimuliName	StimuliID	AoiIds	AoiNames	FixationIndex	FixationDuration
0	8	320	307			No media	0	0	Content	2	450
1	50	313	304			No media	0	0	Content	2	450
2	92	295	270			No media	0	0	Content	2	450
3	133	291	248			No media	0	0	Content	2	450
4	178	289	260			No media	0	0	Content	2	450
5	223	300	244			No media	0	0	Content	2	450
6	266	279	257			No media	0	0	Content	2	450
7	310	284	253			No media	0	0	Content	2	450
8	356	282	251			No media	0	0	Content	2	450
9	403	280	246			No media	0	0	Content	2	450
10	450	126	255			No media	0	0	Content	3	330
11	497	98	246			No media	0	0	Content	3	330
12	545	90	249			No media	0	0	Content	3	330
13	592	96	253			No media	0	0	Content	3	330
14	640	88	266			No media	0	0	Content	3	330
15	686	96	245			No media	0	0	Content	3	330
16	733	104	262			No media	0	0	Content	3	330
17	780	98	244			No media	0	0	Content	4	281
18	827	282	230			No media	0	0	Content	4	281
19	872	277	223			No media	0	0	Content	4	281
20	918	279	229			No media	0	0	Content	4	281
21	965	276	211			No media	0	0	Content	4	281
22	1014	266	234			No media	0	0	Content	4	281
23	1061	42	229			No media	0	0	Content	5	541
24	1110	39	230			No media	0	0	Content	5	541
25	1159	53	233			No media	0	0	Content	5	541
26	1211	58	237			No media	0	0	Content	5	541
27	1264	71	248			No media	0	0	Content	5	541
28	1314	78	250			No media	0	0	Content	5	541
29	1361	57	226			No media	0	0	Content	5	541
	1362			ImageStart	8
30	1410	84	254			Fix.jpg	0	0	Content	5	541
31	1459	69	241			Fix.jpg	0	0	Content	5	541
32	1507	58	236			Fix.jpg	0	0	Content	5	541
33	1554	78	240			Fix.jpg	0	0	Content	5	541
34	1602	481	341			Fix.jpg	0	0	Content	6	565
35	1653	561	353			Fix.jpg	0	0	Content	6	565
36	1700	561	341			Fix.jpg	0	0	Content	6	565
37	1749	638	378			Fix.jpg	0	0	Content	6	565
38	1799	641	379			Fix.jpg	0	0	Content	6	565
	1846			ImageEnd	16
39	1847	650	374			No media	0	0	Content	6	565
	1869			ImageStart	8
40	1895	648	373			122_162_an_ha.jpg	0	58	AOI_13	6	565
41	1942	640	371			122_162_an_ha.jpg	0	58	AOI_13	6	565
42	1986	647	372			122_162_an_ha.jpg	0	58	AOI_13	6	565
43	2030	643	370			122_162_an_ha.jpg	0	58	AOI_13	6	565
44	2076	638	371			122_162_an_ha.jpg	0	58	AOI_13	6	565
45	2121	653	372			122_162_an_ha.jpg	0	58	AOI_13	6	565
46	2167	807	336			122_162_an_ha.jpg	0	57	AOI_16	7	535
47	2215	818	343			122_162_an_ha.jpg	0	57	AOI_16	7	535
48	2262	848	351			122_162_an_ha.jpg	0	57	AOI_16	7	535
49	2306	856	383			122_162_an_ha.jpg	0	57	AOI_16	7	535
50	2347	853	344			122_162_an_ha.jpg	0	57	AOI_16	7	535
51	2403	889	405			122_162_an_ha.jpg	0	57	AOI_16	7	535
52	2442	886	411			122_162_an_ha.jpg	0	57	AOI_16	7	535
53	2484	882	419			122_162_an_ha.jpg	0	57	AOI_16	7	535
54	2529	882	427			122_162_an_ha.jpg	0	57	AOI_16	7	535
55	2571	889	421			122_162_an_ha.jpg	0	57	AOI_16	7	535
56	2615	891	427			122_162_an_ha.jpg	0	57	AOI_16	7	535
57	2659	882	434			122_162_an_ha.jpg	0	57	AOI_16	7	535
58	2702	589	409			122_162_an_ha.jpg	0	58	AOI_13	8	483
59	2746	502	403			122_162_an_ha.jpg	0	58	AOI_13	8	483
60	2789	490	418			122_162_an_ha.jpg	0	58	AOI_13	8	483
61	2833	493	411			122_162_an_ha.jpg	0	58	AOI_13	8	483
62	2878	476	466			122_162_an_ha.jpg	0	58	AOI_13	8	483
63	2921	476	466			122_162_an_ha.jpg	0	58	AOI_13	8	483
64	2964	472	460			122_162_an_ha.jpg	0	58	AOI_13	8	483
65	3006	492	465			122_162_an_ha.jpg	0	58	AOI_13	8	483
66	3049	479	457			122_162_an_ha.jpg	0	58	AOI_13	8	483
67	3106	470	466			122_162_an_ha.jpg	0	58	AOI_13	8	483
68	3151	475	457			122_162_an_ha.jpg	0	58	AOI_13	8	483
69	3185	470	373			122_162_an_ha.jpg	0	58	AOI_13	9	434
70	3228	476	364			122_162_an_ha.jpg	0	58	AOI_13	9	434
71	3271	482	357			122_162_an_ha.jpg	0	58	AOI_13	9	434
72	3313	479	365			122_162_an_ha.jpg	0	58	AOI_13	9	434
73	3353	476	371			122_162_an_ha.jpg	0	58	AOI_13	9	434
74	3398	496	355			122_162_an_ha.jpg	0	58	AOI_13	9	434
75	3445	489	370			122_162_an_ha.jpg	0	58	AOI_13	9	434
76	3488	473	350			122_162_an_ha.jpg	0	58	AOI_13	9	434
77	3531	489	359			122_162_an_ha.jpg	0	58	AOI_13	9	434
78	3576	485	369			122_162_an_ha.jpg	0	58	AOI_13	9	434
79	3619	746	324			122_162_an_ha.jpg	0	57	AOI_16	10	299
80	3661	888	335			122_162_an_ha.jpg	0	57	AOI_16	10	299
81	3704	906	332			122_162_an_ha.jpg	0	57	AOI_16	10	299
82	3748	895	343			122_162_an_ha.jpg	0	57	AOI_16	10	299
83	3790	904	337			122_162_an_ha.jpg	0	57	AOI_16	10	299
84	3834	896	319			122_162_an_ha.jpg	0	57	AOI_16	10	299
85	3876	901	341			122_162_an_ha.jpg	0	57	AOI_16	10	299
86	3919	883	393			122_162_an_ha.jpg	0	57	AOI_16	11	390
87	3961	893	408			122_162_an_ha.jpg	0	57	AOI_16	11	390
88	4006	887	420			122_162_an_ha.jpg	0	57	AOI_16	11	390
89	4048	888	404			122_162_an_ha.jpg	0	57	AOI_16	11	390
90	4093	888	417			122_162_an_ha.jpg	0	57	AOI_16	11	390
91	4135	887	416			122_162_an_ha.jpg	0	57	AOI_16	11	390
92	4179	897	412			122_162_an_ha.jpg	0	57	AOI_16	11	390
93	4223	891	426			122_162_an_ha.jpg	0	57	AOI_16	11	390
94	4264	880	411			122_162_an_ha.jpg	0	57	AOI_16	11	390
95	4308	878	337			122_162_an_ha.jpg	0	57	AOI_16	12	354
96	4353	873	299			122_162_an_ha.jpg	0	57	AOI_16	12	354
97	4397	880	305			122_162_an_ha.jpg	0	57	AOI_16	12	354
98	4441	882	302			122_162_an_ha.jpg	0	57	AOI_16	12	354
99	4484	889	322			122_162_an_ha.jpg	0	57	AOI_16	12	354
100	4529	889	297			122_162_an_ha.jpg	0	57	AOI_16	12	354
101	4573	891	306			122_162_an_ha.jpg	0	57	AOI_16	12	354
102	4619	885	305			122_162_an_ha.jpg	0	57	AOI_16	12	354
103	4662	715	320			122_162_an_ha.jpg	0	57	AOI_16	13	262
104	4707	710	316			122_162_an_ha.jpg	0	57	AOI_16	13	262
105	4752	700	320			122_162_an_ha.jpg	0	57	AOI_16	13	262
106	4794	710	323			122_162_an_ha.jpg	0	57	AOI_16	13	262
107	4838	709	310			122_162_an_ha.jpg	0	57	AOI_16	13	262
	4857			ImageEnd	16
	4879			ImageStart	8
108	4881	703	318			Fix.jpg	0	0	Content	13	262
109	4924	699	314			Fix.jpg	0	0	Content	14	654
110	4968	602	339			Fix.jpg	0	0	Content	14	654
111	5012	553	362			Fix.jpg	0	0	Content	14	654
112	5056	526	363			Fix.jpg	0	0	Content	14	654
113	5100	487	365			Fix.jpg	0	0	Content	14	654
114	5186	596	366			Fix.jpg	0	0	Content	14	654
115	5268	634	359			Fix.jpg	0	0	Content	14	654
116	5338	679	362			Fix.jpg	0	0	Content	14	654
	5372			ImageEnd	16
	5389			ImageStart	8
117	5420	637	358			79_115_ha_an.jpg	0	295	AOI_52	14	654
118	5489	674	359			79_115_ha_an.jpg	0	295	AOI_52	14	654
119	5578	645	357			79_115_ha_an.jpg	0	296	AOI_49	15	675
120	5658	888	357			79_115_ha_an.jpg	0	296	AOI_49	15	675
121	5747	797	364			79_115_ha_an.jpg	0	296	AOI_49	15	675
122	5872	888	414			79_115_ha_an.jpg	0	296	AOI_49	15	675
123	5976	828	455			79_115_ha_an.jpg	0	296	AOI_49	15	675
124	6086	855	452			79_115_ha_an.jpg	0	296	AOI_49	15	675
125	6253	0	0			79_115_ha_an.jpg	0	295	AOI_52
126	6393	0	0			79_115_ha_an.jpg	0	295	AOI_52
127	6442	468	341			79_115_ha_an.jpg	0	295	AOI_52	16	364
128	6474	468	341			79_115_ha_an.jpg	0	295	AOI_52	16	364
129	6572	465	345			79_115_ha_an.jpg	0	295	AOI_52	16	364
130	6657	434	406			79_115_ha_an.jpg	0	295	AOI_52	16	364
131	6737	463	344			79_115_ha_an.jpg	0	295	AOI_52	16	364
132	6806	478	429			79_115_ha_an.jpg	0	295	AOI_52	17	751
133	6890	448	424			79_115_ha_an.jpg	0	295	AOI_52	17	751
134	6953	479	425			79_115_ha_an.jpg	0	295	AOI_52	17	751
135	7039	434	435			79_115_ha_an.jpg	0	295	AOI_52	17	751
136	7116	453	440			79_115_ha_an.jpg	0	295	AOI_52	17	751
137	7163	449	433			79_115_ha_an.jpg	0	295	AOI_52	17	751
138	7200	443	418			79_115_ha_an.jpg	0	295	AOI_52	17	751
139	7238	450	449			79_115_ha_an.jpg	0	295	AOI_52	17	751
140	7282	454	452			79_115_ha_an.jpg	0	295	AOI_52	17	751
141	7323	460	434			79_115_ha_an.jpg	0	295	AOI_52	17	751
142	7363	454	435			79_115_ha_an.jpg	0	295	AOI_52	17	751
143	7404	459	427			79_115_ha_an.jpg	0	295	AOI_52	17	751
144	7443	471	409			79_115_ha_an.jpg	0	295	AOI_52	17	751
145	7481	473	412			79_115_ha_an.jpg	0	295	AOI_52	17	751
146	7519	507	353			79_115_ha_an.jpg	0	295	AOI_52	17	751
147	7557	577	379			79_115_ha_an.jpg	0	296	AOI_49	18	798
148	7597	817	398			79_115_ha_an.jpg	0	296	AOI_49	18	798
149	7636	857	402			79_115_ha_an.jpg	0	296	AOI_49	18	798
150	7674	886	405			79_115_ha_an.jpg	0	296	AOI_49	18	798
151	7713	896	395			79_115_ha_an.jpg	0	296	AOI_49	18	798
152	7755	897	392			79_115_ha_an.jpg	0	296	AOI_49	18	798
153	7800	916	343			79_115_ha_an.jpg	0	296	AOI_49	18	798
154	7845	909	351			79_115_ha_an.jpg	0	296	AOI_49	18	798
155	7886	906	342			79_115_ha_an.jpg	0	296	AOI_49	18	798
156	7928	906	345			79_115_ha_an.jpg	0	296	AOI_49	18	798
157	7972	904	340			79_115_ha_an.jpg	0	296	AOI_49	18	798
158	8015	908	357			79_115_ha_an.jpg	0	296	AOI_49	18	798
159	8057	914	355			79_115_ha_an.jpg	0	296	AOI_49	18	798
160	8098	913	356			79_115_ha_an.jpg	0	296	AOI_49	18	798
161	8142	921	357			79_115_ha_an.jpg	0	296	AOI_49	18	798
162	8185	918	345			79_115_ha_an.jpg	0	296	AOI_49	18	798
163	8228	924	344			79_115_ha_an.jpg	0	296	AOI_49	18	798
164	8270	919	340			79_115_ha_an.jpg	0	296	AOI_49	18	798
165	8313	922	346			79_115_ha_an.jpg	0	296	AOI_49	18	798
166	8355	893	420			79_115_ha_an.jpg	0	296	AOI_49	19	380
	8384			ImageEnd	16
167	8396	886	422			No media	0	0	Content	19	380
168	8438	902	416			No media	0	0	Content	19	380
	8441			ImageStart	8
169	8481	898	421			Fix.jpg	0	0	Content	19	380
170	8524	888	444			Fix.jpg	0	0	Content	19	380
171	8566	899	434			Fix.jpg	0	0	Content	19	380
172	8606	901	433			Fix.jpg	0	0	Content	19	380
173	8650	889	446			Fix.jpg	0	0	Content	19	380
174	8692	878	427			Fix.jpg	0	0	Content	19	380
175	8735	745	359			Fix.jpg	0	0	Content	20	470
176	8777	743	366			Fix.jpg	0	0	Content	20	470
177	8820	735	358			Fix.jpg	0	0	Content	20	470
178	8863	684	360			Fix.jpg	0	0	Content	20	470
179	8906	694	366			Fix.jpg	0	0	Content	20	470
	8933			ImageEnd	16
180	8949	692	365			No media	0	0	Content	20	470
	8966			ImageStart	8
181	8993	688	361			97_144_an_fe.jpg	0	336	AOI_6	20	470
182	9035	679	359			97_144_an_fe.jpg	0	336	AOI_6	20	470
183	9077	677	362			97_144_an_fe.jpg	0	336	AOI_6	20	470
184	9119	677	366			97_144_an_fe.jpg	0	336	AOI_6	20	470
185	9163	686	362			97_144_an_fe.jpg	0	336	AOI_6	20	470
186	9204	747	366			97_144_an_fe.jpg	0	336	AOI_6	21	421
187	9246	912	357			97_144_an_fe.jpg	0	336	AOI_6	21	421
188	9287	915	368			97_144_an_fe.jpg	0	336	AOI_6	21	421
189	9330	906	365			97_144_an_fe.jpg	0	336	AOI_6	21	421
190	9373	910	365			97_144_an_fe.jpg	0	336	AOI_6	21	421
191	9415	901	400			97_144_an_fe.jpg	0	336	AOI_6	21	421
192	9456	896	428			97_144_an_fe.jpg	0	336	AOI_6	21	421
193	9499	907	424			97_144_an_fe.jpg	0	336	AOI_6	21	421
194	9540	906	437			97_144_an_fe.jpg	0	336	AOI_6	21	421
195	9584	537	772			97_144_an_fe.jpg	0	336	AOI_6	21	421
196	9625	0	0			97_144_an_fe.jpg	0	335	AOI_5
197	9663	0	0			97_144_an_fe.jpg	0	335	AOI_5
198	9711	0	0			97_144_an_fe.jpg	0	335	AOI_5
199	9753	0	0			97_144_an_fe.jpg	0	335	AOI_5
200	9834	0	0			97_144_an_fe.jpg	0	335	AOI_5
201	9880	0	0			97_144_an_fe.jpg	0	335	AOI_5
202	9907	0	0			97_144_an_fe.jpg	0	335	AOI_5
203	10056	0	0			97_144_an_fe.jpg	0	335	AOI_5
204	10178	0	0			97_144_an_fe.jpg	0	335	AOI_5
205	10329	907	332			97_144_an_fe.jpg	0	336	AOI_6	22	590
206	10379	907	332			97_144_an_fe.jpg	0	336	AOI_6	22	590
207	10438	960	339			97_144_an_fe.jpg	0	336	AOI_6	22	590
208	10479	955	346			97_144_an_fe.jpg	0	336	AOI_6	22	590
209	10517	964	335			97_144_an_fe.jpg	0	336	AOI_6	22	590
210	10557	963	334			97_144_an_fe.jpg	0	336	AOI_6	22	590
211	10596	955	345			97_144_an_fe.jpg	0	336	AOI_6	22	590
212	10636	969	346			97_144_an_fe.jpg	0	336	AOI_6	22	590
213	10673	975	345			97_144_an_fe.jpg	0	336	AOI_6	22	590
214	10713	957	346			97_144_an_fe.jpg	0	336	AOI_6	22	590
215	10753	970	352			97_144_an_fe.jpg	0	336	AOI_6	22	590
216	10797	966	339			97_144_an_fe.jpg	0	336	AOI_6	22	590
217	10838	975	344			97_144_an_fe.jpg	0	336	AOI_6	22	590
218	10879	965	351			97_144_an_fe.jpg	0	336	AOI_6	22	590
219	10919	917	471			97_144_an_fe.jpg	0	336	AOI_6	23	497
220	10963	911	477			97_144_an_fe.jpg	0	336	AOI_6	23	497
221	11004	918	489			97_144_an_fe.jpg	0	336	AOI_6	23	497
222	11044	921	494			97_144_an_fe.jpg	0	336	AOI_6	23	497
223	11084	893	496			97_144_an_fe.jpg	0	336	AOI_6	23	497
224	11128	912	484			97_144_an_fe.jpg	0	336	AOI_6	23	497
225	11173	932	479			97_144_an_fe.jpg	0	336	AOI_6	23	497
226	11212	919	495			97_144_an_fe.jpg	0	336	AOI_6	23	497
227	11251	913	489			97_144_an_fe.jpg	0	336	AOI_6	23	497
228	11296	908	484			97_144_an_fe.jpg	0	336	AOI_6	23	497
229	11336	920	491			97_144_an_fe.jpg	0	336	AOI_6	23	497
230	11376	905	492			97_144_an_fe.jpg	0	336	AOI_6	23	497
231	11416	603	473			97_144_an_fe.jpg	0	335	AOI_5	24	834
232	11459	574	464			97_144_an_fe.jpg	0	335	AOI_5	24	834
233	11502	593	477			97_144_an_fe.jpg	0	335	AOI_5	24	834
234	11543	570	464			97_144_an_fe.jpg	0	335	AOI_5	24	834
235	11583	576	475			97_144_an_fe.jpg	0	335	AOI_5	24	834
236	11625	527	415			97_144_an_fe.jpg	0	335	AOI_5	24	834
237	11667	527	405			97_144_an_fe.jpg	0	335	AOI_5	24	834
238	11712	524	399			97_144_an_fe.jpg	0	335	AOI_5	24	834
239	11751	523	390			97_144_an_fe.jpg	0	335	AOI_5	24	834
240	11792	512	400			97_144_an_fe.jpg	0	335	AOI_5	24	834
241	11832	503	470			97_144_an_fe.jpg	0	335	AOI_5	24	834
242	11876	506	478			97_144_an_fe.jpg	0	335	AOI_5	24	834
243	11916	489	481			97_144_an_fe.jpg	0	335	AOI_5	24	834
	11954			ImageEnd	16
244	11960	505	484			No media	0	0	Content	24	834
	11977			ImageStart	8
245	12000	502	476			Fix.jpg	0	0	Content	24	834
246	12040	498	476			Fix.jpg	0	0	Content	24	834
247	12081	485	507			Fix.jpg	0	0	Content	24	834
248	12122	474	496			Fix.jpg	0	0	Content	24	834
249	12162	492	504			Fix.jpg	0	0	Content	24	834
250	12204	494	511			Fix.jpg	0	0	Content	24	834
251	12250	676	403			Fix.jpg	0	0	Content	25	465
252	12294	760	348			Fix.jpg	0	0	Content	25	465
253	12336	770	334			Fix.jpg	0	0	Content	25	465
254	12377	766	332			Fix.jpg	0	0	Content	25	465
255	12419	763	344			Fix.jpg	0	0	Content	25	465
256	12461	758	334			Fix.jpg	0	0	Content	25	465
	12470			ImageEnd	16
	12483			ImageStart	8
257	12503	746	341			10_008_neu_an.jpg	0	8	AOI_1	25	465
258	12545	755	338			10_008_neu_an.jpg	0	8	AOI_1	25	465
259	12587	756	339			10_008_neu_an.jpg	0	8	AOI_1	25	465
260	12629	756	337			10_008_neu_an.jpg	0	8	AOI_1	25	465
261	12671	760	354			10_008_neu_an.jpg	0	8	AOI_1	25	465
262	12714	757	341			10_008_neu_an.jpg	0	8	AOI_1	26	297
263	12756	869	355			10_008_neu_an.jpg	0	8	AOI_1	26	297
264	12799	864	354			10_008_neu_an.jpg	0	8	AOI_1	26	297
265	12841	883	358			10_008_neu_an.jpg	0	8	AOI_1	26	297
266	12883	884	361			10_008_neu_an.jpg	0	8	AOI_1	26	297
267	12925	875	363			10_008_neu_an.jpg	0	8	AOI_1	26	297
268	12968	867	354			10_008_neu_an.jpg	0	8	AOI_1	26	297
269	13011	879	373			10_008_neu_an.jpg	0	8	AOI_1	27	731
270	13055	916	369			10_008_neu_an.jpg	0	8	AOI_1	27	731
271	13098	912	374			10_008_neu_an.jpg	0	8	AOI_1	27	731
272	13142	916	385			10_008_neu_an.jpg	0	8	AOI_1	27	731
273	13188	916	371			10_008_neu_an.jpg	0	8	AOI_1	27	731
274	13231	913	386			10_008_neu_an.jpg	0	8	AOI_1	27	731
275	13273	918	377			10_008_neu_an.jpg	0	8	AOI_1	27	731
276	13316	922	387			10_008_neu_an.jpg	0	8	AOI_1	27	731
277	13358	915	381			10_008_neu_an.jpg	0	8	AOI_1	27	731
278	13402	919	383			10_008_neu_an.jpg	0	8	AOI_1	27	731
279	13444	921	373			10_008_neu_an.jpg	0	8	AOI_1	27	731
280	13488	912	370			10_008_neu_an.jpg	0	8	AOI_1	27	731
281	13530	919	391			10_008_neu_an.jpg	0	8	AOI_1	27	731
282	13573	918	382			10_008_neu_an.jpg	0	8	AOI_1	27	731
283	13615	926	382			10_008_neu_an.jpg	0	8	AOI_1	27	731
284	13659	924	384			10_008_neu_an.jpg	0	8	AOI_1	27	731
285	13701	918	384			10_008_neu_an.jpg	0	8	AOI_1	27	731
286	13742	884	382			10_008_neu_an.jpg	0	8	AOI_1	28	385
287	13784	743	366			10_008_neu_an.jpg	0	8	AOI_1	28	385
288	13828	743	364			10_008_neu_an.jpg	0	8	AOI_1	28	385
289	13870	738	358			10_008_neu_an.jpg	0	8	AOI_1	28	385
290	13913	740	356			10_008_neu_an.jpg	0	8	AOI_1	28	385
291	13956	738	373			10_008_neu_an.jpg	0	8	AOI_1	28	385
292	13999	732	362			10_008_neu_an.jpg	0	8	AOI_1	28	385
293	14039	732	364			10_008_neu_an.jpg	0	8	AOI_1	28	385
294	14085	742	363			10_008_neu_an.jpg	0	8	AOI_1	28	385
295	14128	736	357			10_008_neu_an.jpg	0	8	AOI_1	29	310
296	14172	894	384			10_008_neu_an.jpg	0	8	AOI_1	29	310
297	14214	882	383			10_008_neu_an.jpg	0	8	AOI_1	29	310
298	14263	895	380			10_008_neu_an.jpg	0	8	AOI_1	29	310
299	14306	887	381			10_008_neu_an.jpg	0	8	AOI_1	29	310
300	14349	902	385			10_008_neu_an.jpg	0	8	AOI_1	29	310
301	14392	891	385			10_008_neu_an.jpg	0	8	AOI_1	29	310
302	14437	942	376			10_008_neu_an.jpg	0	8	AOI_1	30	1455
303	14479	957	384			10_008_neu_an.jpg	0	8	AOI_1	30	1455
304	14521	965	390			10_008_neu_an.jpg	0	8	AOI_1	30	1455
305	14565	945	387			10_008_neu_an.jpg	0	8	AOI_1	30	1455
306	14610	954	372			10_008_neu_an.jpg	0	8	AOI_1	30	1455
307	14653	947	384			10_008_neu_an.jpg	0	8	AOI_1	30	1455
308	14695	946	384			10_008_neu_an.jpg	0	8	AOI_1	30	1455
309	14737	932	376			10_008_neu_an.jpg	0	8	AOI_1	30	1455
310	14782	939	381			10_008_neu_an.jpg	0	8	AOI_1	30	1455
311	14825	942	388			10_008_neu_an.jpg	0	8	AOI_1	30	1455
312	14868	950	385			10_008_neu_an.jpg	0	8	AOI_1	30	1455
313	14911	936	380			10_008_neu_an.jpg	0	8	AOI_1	30	1455
314	14959	946	385			10_008_neu_an.jpg	0	8	AOI_1	30	1455
315	15002	947	392			10_008_neu_an.jpg	0	8	AOI_1	30	1455
316	15044	939	394			10_008_neu_an.jpg	0	8	AOI_1	30	1455
317	15087	945	380			10_008_neu_an.jpg	0	8	AOI_1	30	1455
318	15133	932	385			10_008_neu_an.jpg	0	8	AOI_1	30	1455
319	15175	930	380			10_008_neu_an.jpg	0	8	AOI_1	30	1455
320	15216	928	376			10_008_neu_an.jpg	0	8	AOI_1	30	1455
321	15257	934	376			10_008_neu_an.jpg	0	8	AOI_1	30	1455
322	15299	936	372			10_008_neu_an.jpg	0	8	AOI_1	30	1455
323	15340	945	382			10_008_neu_an.jpg	0	8	AOI_1	30	1455
324	15382	928	383			10_008_neu_an.jpg	0	8	AOI_1	30	1455
325	15426	935	375			10_008_neu_an.jpg	0	8	AOI_1	30	1455
326	15468	939	392			10_008_neu_an.jpg	0	8	AOI_1	30	1455
	15485			ImageEnd	16
327	15509	934	385			No media	0	0	Content	30	1455
	15529			ImageStart	8
328	15554	929	387			Fix.jpg	0	0	Content	30	1455
329	15597	929	375			Fix.jpg	0	0	Content	30	1455
330	15640	936	375			Fix.jpg	0	0	Content	30	1455
331	15681	936	379			Fix.jpg	0	0	Content	30	1455
332	15725	938	373			Fix.jpg	0	0	Content	30	1455
333	15767	936	392			Fix.jpg	0	0	Content	30	1455
334	15808	938	392			Fix.jpg	0	0	Content	30	1455
335	15849	929	388			Fix.jpg	0	0	Content	30	1455
336	15892	928	375			Fix.jpg	0	0	Content	31	461
337	15934	897	341			Fix.jpg	0	0	Content	31	461
338	15976	915	354			Fix.jpg	0	0	Content	31	461
339	16019	885	354			Fix.jpg	0	0	Content	31	461
	16028			ImageEnd	16
	16043			ImageStart	8
340	16062	913	367			63_114_an_neu.jpg	0	262	AOI_47	31	461
341	16104	888	368			63_114_an_neu.jpg	0	262	AOI_47	31	461
342	16147	898	364			63_114_an_neu.jpg	0	262	AOI_47	31	461
343	16186	893	365			63_114_an_neu.jpg	0	262	AOI_47	31	461
344	16228	889	370			63_114_an_neu.jpg	0	262	AOI_47	31	461
345	16271	892	365			63_114_an_neu.jpg	0	262	AOI_47	31	461
346	16313	890	372			63_114_an_neu.jpg	0	262	AOI_47	31	461
347	16353	927	357			63_114_an_neu.jpg	0	262	AOI_47	32	894
348	16395	926	354			63_114_an_neu.jpg	0	262	AOI_47	32	894
349	16436	927	345			63_114_an_neu.jpg	0	262	AOI_47	32	894
350	16478	941	361			63_114_an_neu.jpg	0	262	AOI_47	32	894
351	16518	934	349			63_114_an_neu.jpg	0	262	AOI_47	32	894
352	16559	931	353			63_114_an_neu.jpg	0	262	AOI_47	32	894
353	16601	892	341			63_114_an_neu.jpg	0	262	AOI_47	32	894
354	16642	931	362			63_114_an_neu.jpg	0	262	AOI_47	32	894
355	16685	929	354			63_114_an_neu.jpg	0	262	AOI_47	32	894
356	16726	932	359			63_114_an_neu.jpg	0	262	AOI_47	32	894
357	16767	931	353			63_114_an_neu.jpg	0	262	AOI_47	32	894
358	16810	939	367			63_114_an_neu.jpg	0	262	AOI_47	32	894
359	16854	942	366			63_114_an_neu.jpg	0	262	AOI_47	32	894
360	16898	943	352			63_114_an_neu.jpg	0	262	AOI_47	32	894
361	16942	938	368			63_114_an_neu.jpg	0	262	AOI_47	32	894
362	16985	933	358			63_114_an_neu.jpg	0	262	AOI_47	32	894
363	17029	931	356			63_114_an_neu.jpg	0	262	AOI_47	32	894
364	17073	951	361			63_114_an_neu.jpg	0	262	AOI_47	32	894
365	17116	929	360			63_114_an_neu.jpg	0	262	AOI_47	32	894
366	17160	937	353			63_114_an_neu.jpg	0	262	AOI_47	32	894
367	17203	942	360			63_114_an_neu.jpg	0	262	AOI_47	32	894
368	17247	653	412			63_114_an_neu.jpg	0	261	AOI_45	33	305
369	17290	514	429			63_114_an_neu.jpg	0	261	AOI_45	33	305
370	17335	512	424			63_114_an_neu.jpg	0	261	AOI_45	33	305
371	17378	494	439			63_114_an_neu.jpg	0	261	AOI_45	33	305
372	17422	505	437			63_114_an_neu.jpg	0	261	AOI_45	33	305
373	17465	504	430			63_114_an_neu.jpg	0	261	AOI_45	33	305
374	17509	509	480			63_114_an_neu.jpg	0	261	AOI_45	33	305
375	17552	492	488			63_114_an_neu.jpg	0	261	AOI_45	34	265
376	17596	488	472			63_114_an_neu.jpg	0	261	AOI_45	34	265
377	17639	479	517			63_114_an_neu.jpg	0	261	AOI_45	34	265
378	17684	476	511			63_114_an_neu.jpg	0	261	AOI_45	34	265
379	17727	479	519			63_114_an_neu.jpg	0	261	AOI_45	34	265
380	17768	479	620			63_114_an_neu.jpg	0	261	AOI_45	34	265
381	17817	0	0			63_114_an_neu.jpg	0	261	AOI_45
382	17884	0	0			63_114_an_neu.jpg	0	261	AOI_45
383	17957	594	475			63_114_an_neu.jpg	0	261	AOI_45	35	579
384	18009	613	448			63_114_an_neu.jpg	0	261	AOI_45	35	579
385	18159	349	504			63_114_an_neu.jpg	0	261	AOI_45	35	579
386	18305	349	504			63_114_an_neu.jpg	0	261	AOI_45	35	579
387	18451	904	370			63_114_an_neu.jpg	0	261	AOI_45	35	579
388	18536	904	370			63_114_an_neu.jpg	0	262	AOI_47	36	1798
389	18605	932	349			63_114_an_neu.jpg	0	262	AOI_47	36	1798
390	18649	936	343			63_114_an_neu.jpg	0	262	AOI_47	36	1798
391	18684	923	338			63_114_an_neu.jpg	0	262	AOI_47	36	1798
392	18732	932	344			63_114_an_neu.jpg	0	262	AOI_47	36	1798
393	18777	927	330			63_114_an_neu.jpg	0	262	AOI_47	36	1798
394	18821	947	352			63_114_an_neu.jpg	0	262	AOI_47	36	1798
395	18862	940	335			63_114_an_neu.jpg	0	262	AOI_47	36	1798
396	18909	942	346			63_114_an_neu.jpg	0	262	AOI_47	36	1798
397	18952	932	340			63_114_an_neu.jpg	0	262	AOI_47	36	1798
398	18996	941	338			63_114_an_neu.jpg	0	262	AOI_47	36	1798
399	19039	936	329			63_114_an_neu.jpg	0	262	AOI_47	36	1798
	19053			ImageEnd	16
400	19087	931	331			No media	0	0	Content	36	1798
	19091			ImageStart	8
401	19131	927	337			Fix.jpg	0	0	Content	36	1798
402	19177	939	340			Fix.jpg	0	0	Content	36	1798
403	19222	935	345			Fix.jpg	0	0	Content	36	1798
404	19269	933	346			Fix.jpg	0	0	Content	36	1798
405	19314	930	349			Fix.jpg	0	0	Content	36	1798
406	19360	930	333			Fix.jpg	0	0	Content	36	1798
407	19404	943	340			Fix.jpg	0	0	Content	36	1798
408	19450	928	349			Fix.jpg	0	0	Content	36	1798
409	19494	943	345			Fix.jpg	0	0	Content	36	1798
410	19540	938	350			Fix.jpg	0	0	Content	36	1798
411	19584	943	339			Fix.jpg	0	0	Content	36	1798
	19599			ImageEnd	16
	19627			ImageStart	8
412	19627	930	347			167_175_neu_fe.jpg	0	156	AOI_30	36	1798
413	19671	924	347			167_175_neu_fe.jpg	0	156	AOI_30	36	1798
414	19715	926	347			167_175_neu_fe.jpg	0	156	AOI_30	36	1798
415	19758	938	351			167_175_neu_fe.jpg	0	156	AOI_30	36	1798
416	19801	930	335			167_175_neu_fe.jpg	0	156	AOI_30	36	1798
417	19845	935	347			167_175_neu_fe.jpg	0	156	AOI_30	36	1798
418	19891	925	356			167_175_neu_fe.jpg	0	156	AOI_30	36	1798
419	19935	941	344			167_175_neu_fe.jpg	0	156	AOI_30	36	1798
420	19981	948	362			167_175_neu_fe.jpg	0	156	AOI_30	36	1798
421	20024	939	360			167_175_neu_fe.jpg	0	156	AOI_30	36	1798
422	20068	921	351			167_175_neu_fe.jpg	0	156	AOI_30	36	1798
423	20113	941	355			167_175_neu_fe.jpg	0	156	AOI_30	36	1798
424	20158	934	361			167_175_neu_fe.jpg	0	156	AOI_30	36	1798
425	20203	894	345			167_175_neu_fe.jpg	0	156	AOI_30	36	1798
426	20248	900	357			167_175_neu_fe.jpg	0	156	AOI_30	36	1798
427	20292	901	354			167_175_neu_fe.jpg	0	156	AOI_30	36	1798
428	20334	844	350			167_175_neu_fe.jpg	0	155	AOI_31	37	443
429	20378	549	362			167_175_neu_fe.jpg	0	155	AOI_31	37	443
430	20423	555	360			167_175_neu_fe.jpg	0	155	AOI_31	37	443
431	20465	538	361			167_175_neu_fe.jpg	0	155	AOI_31	37	443
432	20510	538	353			167_175_neu_fe.jpg	0	155	AOI_31	37	443
433	20552	548	363			167_175_neu_fe.jpg	0	155	AOI_31	37	443
434	20596	508	335			167_175_neu_fe.jpg	0	155	AOI_31	37	443
435	20641	501	346			167_175_neu_fe.jpg	0	155	AOI_31	37	443
436	20686	502	341			167_175_neu_fe.jpg	0	155	AOI_31	37	443
437	20733	503	345			167_175_neu_fe.jpg	0	155	AOI_31	37	443
438	20777	517	254			167_175_neu_fe.jpg	0	155	AOI_31	38	304
439	20818	518	238			167_175_neu_fe.jpg	0	155	AOI_31	38	304
440	20862	511	235			167_175_neu_fe.jpg	0	155	AOI_31	38	304
441	20904	522	247			167_175_neu_fe.jpg	0	155	AOI_31	38	304
442	20947	520	241			167_175_neu_fe.jpg	0	155	AOI_31	38	304
443	20996	524	247			167_175_neu_fe.jpg	0	155	AOI_31	38	304
444	21039	526	241			167_175_neu_fe.jpg	0	155	AOI_31	38	304
445	21081	832	243			167_175_neu_fe.jpg	0	156	AOI_30	39	549
446	21129	927	262			167_175_neu_fe.jpg	0	156	AOI_30	39	549
447	21172	921	258			167_175_neu_fe.jpg	0	156	AOI_30	39	549
448	21217	929	256			167_175_neu_fe.jpg	0	156	AOI_30	39	549
449	21261	928	265			167_175_neu_fe.jpg	0	156	AOI_30	39	549
450	21307	921	267			167_175_neu_fe.jpg	0	156	AOI_30	39	549
451	21355	929	269			167_175_neu_fe.jpg	0	156	AOI_30	39	549
452	21401	923	271			167_175_neu_fe.jpg	0	156	AOI_30	39	549
453	21445	928	276			167_175_neu_fe.jpg	0	156	AOI_30	39	549
454	21492	924	260			167_175_neu_fe.jpg	0	156	AOI_30	39	549
455	21539	932	261			167_175_neu_fe.jpg	0	156	AOI_30	39	549
456	21586	938	267			167_175_neu_fe.jpg	0	156	AOI_30	39	549
457	21631	987	357			167_175_neu_fe.jpg	0	156	AOI_30	40	546
458	21678	982	368			167_175_neu_fe.jpg	0	156	AOI_30	40	546
459	21721	987	356			167_175_neu_fe.jpg	0	156	AOI_30	40	546
460	21768	990	359			167_175_neu_fe.jpg	0	156	AOI_30	40	546
461	21812	981	359			167_175_neu_fe.jpg	0	156	AOI_30	40	546
462	21857	979	368			167_175_neu_fe.jpg	0	156	AOI_30	40	546
463	21901	947	419			167_175_neu_fe.jpg	0	156	AOI_30	40	546
464	21952	951	418			167_175_neu_fe.jpg	0	156	AOI_30	40	546
465	21997	949	424			167_175_neu_fe.jpg	0	156	AOI_30	40	546
466	22042	951	421			167_175_neu_fe.jpg	0	156	AOI_30	40	546
467	22087	960	432			167_175_neu_fe.jpg	0	156	AOI_30	40	546
468	22132	943	414			167_175_neu_fe.jpg	0	156	AOI_30	40	546
469	22177	614	367			167_175_neu_fe.jpg	0	155	AOI_31	41	311
470	22222	573	375			167_175_neu_fe.jpg	0	155	AOI_31	41	311
471	22266	596	366			167_175_neu_fe.jpg	0	155	AOI_31	41	311
472	22311	584	372			167_175_neu_fe.jpg	0	155	AOI_31	41	311
473	22355	576	384			167_175_neu_fe.jpg	0	155	AOI_31	41	311
474	22399	577	377			167_175_neu_fe.jpg	0	155	AOI_31	41	311
475	22442	592	376			167_175_neu_fe.jpg	0	155	AOI_31	41	311
476	22488	732	350			167_175_neu_fe.jpg	0	156	AOI_30	42	1999
477	22533	933	352			167_175_neu_fe.jpg	0	156	AOI_30	42	1999
478	22578	934	348			167_175_neu_fe.jpg	0	156	AOI_30	42	1999
479	22626	927	342			167_175_neu_fe.jpg	0	156	AOI_30	42	1999
	22626			ImageEnd	16
	22673			ImageStart	8
480	22674	925	355			Fix.jpg	0	0	Content	42	1999
481	22717	930	348			Fix.jpg	0	0	Content	42	1999
482	22764	934	351			Fix.jpg	0	0	Content	42	1999
483	22808	924	344			Fix.jpg	0	0	Content	42	1999
484	22854	920	349			Fix.jpg	0	0	Content	42	1999
485	22902	926	351			Fix.jpg	0	0	Content	42	1999
486	22946	925	353			Fix.jpg	0	0	Content	42	1999
487	22991	929	353			Fix.jpg	0	0	Content	42	1999
488	23038	935	362			Fix.jpg	0	0	Content	42	1999
489	23085	939	345			Fix.jpg	0	0	Content	42	1999
490	23133	924	352			Fix.jpg	0	0	Content	42	1999
491	23180	891	339			Fix.jpg	0	0	Content	42	1999
	23187			ImageEnd	16
	23202			ImageStart	8
492	23227	885	335			61_114_an_fe.jpg	0	258	AOI_46	42	1999
493	23274	895	348			61_114_an_fe.jpg	0	258	AOI_46	42	1999
494	23322	916	346			61_114_an_fe.jpg	0	258	AOI_46	42	1999
495	23367	909	336			61_114_an_fe.jpg	0	258	AOI_46	42	1999
496	23416	907	334			61_114_an_fe.jpg	0	258	AOI_46	42	1999
497	23462	905	358			61_114_an_fe.jpg	0	258	AOI_46	42	1999
498	23508	913	350			61_114_an_fe.jpg	0	258	AOI_46	42	1999
499	23553	894	345			61_114_an_fe.jpg	0	258	AOI_46	42	1999
500	23600	898	351			61_114_an_fe.jpg	0	258	AOI_46	42	1999
501	23646	960	342			61_114_an_fe.jpg	0	258	AOI_46	42	1999
502	23692	950	341			61_114_an_fe.jpg	0	258	AOI_46	42	1999
503	23739	950	337			61_114_an_fe.jpg	0	258	AOI_46	42	1999
504	23787	961	342			61_114_an_fe.jpg	0	258	AOI_46	42	1999
505	23832	961	353			61_114_an_fe.jpg	0	258	AOI_46	42	1999
506	23881	957	340			61_114_an_fe.jpg	0	258	AOI_46	42	1999
507	23925	946	338			61_114_an_fe.jpg	0	258	AOI_46	42	1999
508	23972	943	340			61_114_an_fe.jpg	0	258	AOI_46	42	1999
509	24018	954	339			61_114_an_fe.jpg	0	258	AOI_46	42	1999
510	24065	870	334			61_114_an_fe.jpg	0	258	AOI_46	42	1999
511	24112	856	349			61_114_an_fe.jpg	0	258	AOI_46	42	1999
512	24158	859	336			61_114_an_fe.jpg	0	258	AOI_46	42	1999
513	24204	855	340			61_114_an_fe.jpg	0	258	AOI_46	42	1999
514	24251	941	316			61_114_an_fe.jpg	0	258	AOI_46	42	1999
515	24296	939	322			61_114_an_fe.jpg	0	258	AOI_46	42	1999
516	24344	951	308			61_114_an_fe.jpg	0	258	AOI_46	42	1999
517	24392	943	324			61_114_an_fe.jpg	0	258	AOI_46	42	1999
518	24440	948	314			61_114_an_fe.jpg	0	258	AOI_46	42	1999
519	24487	704	325			61_114_an_fe.jpg	0	257	AOI_45	43	602
520	24536	576	356			61_114_an_fe.jpg	0	257	AOI_45	43	602
521	24582	577	356			61_114_an_fe.jpg	0	257	AOI_45	43	602
522	24630	568	366			61_114_an_fe.jpg	0	257	AOI_45	43	602
523	24676	541	366			61_114_an_fe.jpg	0	257	AOI_45	43	602
524	24721	545	381			61_114_an_fe.jpg	0	257	AOI_45	43	602
525	24766	536	373			61_114_an_fe.jpg	0	257	AOI_45	43	602
526	24811	543	375			61_114_an_fe.jpg	0	257	AOI_45	43	602
527	24856	531	370			61_114_an_fe.jpg	0	257	AOI_45	43	602
528	24904	529	372			61_114_an_fe.jpg	0	257	AOI_45	43	602
529	24949	526	386			61_114_an_fe.jpg	0	257	AOI_45	43	602
530	24996	529	377			61_114_an_fe.jpg	0	257	AOI_45	43	602
531	25042	529	386			61_114_an_fe.jpg	0	257	AOI_45	43	602
532	25089	666	354			61_114_an_fe.jpg	0	258	AOI_46	44	521
533	25133	840	346			61_114_an_fe.jpg	0	258	AOI_46	44	521
534	25181	829	345			61_114_an_fe.jpg	0	258	AOI_46	44	521
535	25227	845	335			61_114_an_fe.jpg	0	258	AOI_46	44	521
536	25275	850	355			61_114_an_fe.jpg	0	258	AOI_46	44	521
537	25322	845	338			61_114_an_fe.jpg	0	258	AOI_46	44	521
538	25371	894	334			61_114_an_fe.jpg	0	258	AOI_46	44	521
539	25419	895	330			61_114_an_fe.jpg	0	258	AOI_46	44	521
540	25470	894	327			61_114_an_fe.jpg	0	258	AOI_46	44	521
541	25516	901	336			61_114_an_fe.jpg	0	258	AOI_46	44	521
542	25563	906	337			61_114_an_fe.jpg	0	258	AOI_46	44	521
543	25610	723	650			61_114_an_fe.jpg	0	0	Content	45	374
544	25659	665	748			61_114_an_fe.jpg	0	0	Content	45	374
545	25704	710	724			61_114_an_fe.jpg	0	0	Content	45	374
546	25752	660	756			61_114_an_fe.jpg	0	0	Content	45	374
547	25807	663	751			61_114_an_fe.jpg	0	0	Content	45	374
548	25849	655	752			61_114_an_fe.jpg	0	0	Content	45	374
549	25892	661	743			61_114_an_fe.jpg	0	0	Content	45	374
550	25940	667	739			61_114_an_fe.jpg	0	0	Content	45	374
551	25985	0	0			61_114_an_fe.jpg	0	257	AOI_45
552	26029	0	0			61_114_an_fe.jpg	0	257	AOI_45
553	26066	0	0			61_114_an_fe.jpg	0	257	AOI_45
554	26112	0	0			61_114_an_fe.jpg	0	257	AOI_45
555	26180	0	0			61_114_an_fe.jpg	0	257	AOI_45
	26198			ImageEnd	16
	26228			ImageStart	8
556	26242	0	0			Fix.jpg	0	0	Content
557	26277	0	0			Fix.jpg	0	0	Content
558	26315	0	0			Fix.jpg	0	0	Content
559	26353	0	0			Fix.jpg	0	0	Content
560	26403	0	0			Fix.jpg	0	0	Content
561	26446	0	0			Fix.jpg	0	0	Content
562	26491	0	0			Fix.jpg	0	0	Content
563	26539	738	369			Fix.jpg	0	0	Content	46	578
564	26580	738	369			Fix.jpg	0	0	Content	46	578
565	26639	736	381			Fix.jpg	0	0	Content	46	578
566	26689	712	367			Fix.jpg	0	0	Content	46	578
	26715			ImageEnd	16
567	26735	722	374			No media	0	0	Content	46	578
568	26777	722	381			No media	0	0	Content	46	578
	26786			ImageStart	8
569	26820	708	388			130_162_neu_an.jpg	0	75	AOI_13	46	578
570	26862	710	375			130_162_neu_an.jpg	0	75	AOI_13	46	578
571	26907	722	372			130_162_neu_an.jpg	0	75	AOI_13	46	578
572	26949	721	372			130_162_neu_an.jpg	0	75	AOI_13	46	578
573	26991	715	380			130_162_neu_an.jpg	0	75	AOI_13	46	578
574	27033	714	371			130_162_neu_an.jpg	0	75	AOI_13	46	578
575	27075	717	363			130_162_neu_an.jpg	0	75	AOI_13	46	578
576	27117	871	348			130_162_neu_an.jpg	0	75	AOI_13	47	1375
577	27163	906	375			130_162_neu_an.jpg	0	75	AOI_13	47	1375
578	27206	907	382			130_162_neu_an.jpg	0	75	AOI_13	47	1375
579	27251	914	385			130_162_neu_an.jpg	0	75	AOI_13	47	1375
580	27294	905	379			130_162_neu_an.jpg	0	75	AOI_13	47	1375
581	27339	896	372			130_162_neu_an.jpg	0	75	AOI_13	47	1375
582	27384	916	357			130_162_neu_an.jpg	0	75	AOI_13	47	1375
583	27430	902	381			130_162_neu_an.jpg	0	75	AOI_13	47	1375
584	27474	908	376			130_162_neu_an.jpg	0	75	AOI_13	47	1375
585	27520	888	373			130_162_neu_an.jpg	0	75	AOI_13	47	1375
586	27567	916	387			130_162_neu_an.jpg	0	75	AOI_13	47	1375
587	27612	904	370			130_162_neu_an.jpg	0	75	AOI_13	47	1375
588	27656	908	359			130_162_neu_an.jpg	0	75	AOI_13	47	1375
589	27701	900	379			130_162_neu_an.jpg	0	75	AOI_13	47	1375
590	27745	905	363			130_162_neu_an.jpg	0	75	AOI_13	47	1375
591	27789	915	381			130_162_neu_an.jpg	0	75	AOI_13	47	1375
592	27831	908	380			130_162_neu_an.jpg	0	75	AOI_13	47	1375
593	27878	907	392			130_162_neu_an.jpg	0	75	AOI_13	47	1375
594	27921	916	375			130_162_neu_an.jpg	0	75	AOI_13	47	1375
595	27964	903	377			130_162_neu_an.jpg	0	75	AOI_13	47	1375
596	28007	905	380			130_162_neu_an.jpg	0	75	AOI_13	47	1375
597	28051	908	386			130_162_neu_an.jpg	0	75	AOI_13	47	1375
598	28094	921	375			130_162_neu_an.jpg	0	75	AOI_13	47	1375
599	28138	901	381			130_162_neu_an.jpg	0	75	AOI_13	47	1375
600	28182	900	382			130_162_neu_an.jpg	0	75	AOI_13	47	1375
601	28227	909	397			130_162_neu_an.jpg	0	75	AOI_13	47	1375
602	28270	914	374			130_162_neu_an.jpg	0	75	AOI_13	47	1375
603	28313	920	383			130_162_neu_an.jpg	0	75	AOI_13	47	1375
604	28357	902	397			130_162_neu_an.jpg	0	75	AOI_13	47	1375
605	28403	907	386			130_162_neu_an.jpg	0	75	AOI_13	47	1375
606	28447	921	375			130_162_neu_an.jpg	0	75	AOI_13	47	1375
607	28492	916	392			130_162_neu_an.jpg	0	0	Content	48	303
608	28537	906	419			130_162_neu_an.jpg	0	0	Content	48	303
609	28582	857	954			130_162_neu_an.jpg	0	0	Content	48	303
610	28626	895	1063			130_162_neu_an.jpg	0	0	Content	48	303
611	28669	906	1041			130_162_neu_an.jpg	0	0	Content	48	303
612	28729	868	1157			130_162_neu_an.jpg	0	0	Content	48	303
613	28795	0	0			130_162_neu_an.jpg	0	76	AOI_15
614	28850	0	0			130_162_neu_an.jpg	0	76	AOI_15
615	28896	0	0			130_162_neu_an.jpg	0	76	AOI_15
616	28950	0	0			130_162_neu_an.jpg	0	76	AOI_15
617	29032	0	0			130_162_neu_an.jpg	0	76	AOI_15
618	29074	0	0			130_162_neu_an.jpg	0	76	AOI_15
619	29144	820	1179			130_162_neu_an.jpg	0	0	Content	49	93
620	29181	820	1179			130_162_neu_an.jpg	0	0	Content	49	93
621	29237	0	0			130_162_neu_an.jpg	0	76	AOI_15
622	29289	0	0			130_162_neu_an.jpg	0	76	AOI_15
623	29341	0	0			130_162_neu_an.jpg	0	76	AOI_15
624	29381	0	0			130_162_neu_an.jpg	0	76	AOI_15
625	29448	0	0			130_162_neu_an.jpg	0	76	AOI_15
626	29510	0	0			130_162_neu_an.jpg	0	76	AOI_15
627	29568	0	0			130_162_neu_an.jpg	0	76	AOI_15
628	29608	0	0			130_162_neu_an.jpg	0	76	AOI_15
629	29693	0	0			130_162_neu_an.jpg	0	76	AOI_15
	29771			ImageEnd	16
630	29776	0	0			No media	0	0	Content
	29791			ImageStart	8
631	29814	868	330			Fix.jpg	0	0	Content	50	1275
632	29884	927	372			Fix.jpg	0	0	Content	50	1275
633	29956	866	338			Fix.jpg	0	0	Content	50	1275
634	30018	920	387			Fix.jpg	0	0	Content	50	1275
635	30057	920	387			Fix.jpg	0	0	Content	50	1275
636	30094	912	375			Fix.jpg	0	0	Content	50	1275
637	30137	931	392			Fix.jpg	0	0	Content	50	1275
638	30181	932	394			Fix.jpg	0	0	Content	50	1275
639	30223	939	376			Fix.jpg	0	0	Content	50	1275
640	30267	930	381			Fix.jpg	0	0	Content	50	1275
	30300			ImageEnd	16
641	30309	933	368			No media	0	0	Content	50	1275
	30315			ImageStart	8
642	30353	922	400			33_069_ha_neu.jpg	0	196	AOI_35	50	1275
643	30395	932	385			33_069_ha_neu.jpg	0	196	AOI_35	50	1275
644	30438	939	376			33_069_ha_neu.jpg	0	196	AOI_35	50	1275
645	30481	915	404			33_069_ha_neu.jpg	0	196	AOI_35	50	1275
646	30525	918	391			33_069_ha_neu.jpg	0	196	AOI_35	50	1275
647	30567	933	393			33_069_ha_neu.jpg	0	196	AOI_35	50	1275
648	30608	927	392			33_069_ha_neu.jpg	0	196	AOI_35	50	1275
649	30652	925	400			33_069_ha_neu.jpg	0	196	AOI_35	50	1275
650	30695	931	391			33_069_ha_neu.jpg	0	196	AOI_35	50	1275
651	30738	913	398			33_069_ha_neu.jpg	0	196	AOI_35	50	1275
652	30782	925	400			33_069_ha_neu.jpg	0	196	AOI_35	50	1275
653	30824	913	385			33_069_ha_neu.jpg	0	196	AOI_35	50	1275
654	30873	931	386			33_069_ha_neu.jpg	0	196	AOI_35	50	1275
655	30916	867	370			33_069_ha_neu.jpg	0	196	AOI_35	50	1275
656	30959	879	367			33_069_ha_neu.jpg	0	196	AOI_35	50	1275
657	31002	871	362			33_069_ha_neu.jpg	0	196	AOI_35	50	1275
658	31046	871	376			33_069_ha_neu.jpg	0	196	AOI_35	50	1275
659	31089	693	375			33_069_ha_neu.jpg	0	195	AOI_36	51	1275
660	31132	518	376			33_069_ha_neu.jpg	0	195	AOI_36	51	1275
661	31175	496	376			33_069_ha_neu.jpg	0	195	AOI_36	51	1275
662	31220	512	386			33_069_ha_neu.jpg	0	195	AOI_36	51	1275
663	31263	511	398			33_069_ha_neu.jpg	0	195	AOI_36	51	1275
664	31308	514	394			33_069_ha_neu.jpg	0	195	AOI_36	51	1275
665	31351	521	436			33_069_ha_neu.jpg	0	195	AOI_36	51	1275
666	31395	516	432			33_069_ha_neu.jpg	0	195	AOI_36	51	1275
667	31438	514	436			33_069_ha_neu.jpg	0	195	AOI_36	51	1275
668	31483	512	432			33_069_ha_neu.jpg	0	195	AOI_36	51	1275
669	31526	513	440			33_069_ha_neu.jpg	0	195	AOI_36	51	1275
670	31571	511	436			33_069_ha_neu.jpg	0	195	AOI_36	51	1275
671	31613	509	439			33_069_ha_neu.jpg	0	195	AOI_36	51	1275
672	31656	508	437			33_069_ha_neu.jpg	0	195	AOI_36	51	1275
673	31699	517	446			33_069_ha_neu.jpg	0	195	AOI_36	51	1275
674	31743	510	442			33_069_ha_neu.jpg	0	195	AOI_36	51	1275
675	31788	513	442			33_069_ha_neu.jpg	0	195	AOI_36	51	1275
676	31834	503	442			33_069_ha_neu.jpg	0	195	AOI_36	51	1275
677	31878	505	440			33_069_ha_neu.jpg	0	195	AOI_36	51	1275
678	31923	513	446			33_069_ha_neu.jpg	0	195	AOI_36	51	1275
679	31965	508	439			33_069_ha_neu.jpg	0	195	AOI_36	51	1275
680	32009	523	440			33_069_ha_neu.jpg	0	195	AOI_36	51	1275
681	32054	517	435			33_069_ha_neu.jpg	0	195	AOI_36	51	1275
682	32099	520	440			33_069_ha_neu.jpg	0	195	AOI_36	51	1275
683	32143	511	448			33_069_ha_neu.jpg	0	195	AOI_36	51	1275
684	32189	512	445			33_069_ha_neu.jpg	0	195	AOI_36	51	1275
685	32233	509	449			33_069_ha_neu.jpg	0	195	AOI_36	51	1275
686	32276	513	445			33_069_ha_neu.jpg	0	195	AOI_36	51	1275
687	32321	548	444			33_069_ha_neu.jpg	0	195	AOI_36	51	1275
688	32365	823	402			33_069_ha_neu.jpg	0	196	AOI_35	52	409
689	32408	854	382			33_069_ha_neu.jpg	0	196	AOI_35	52	409
690	32454	850	391			33_069_ha_neu.jpg	0	196	AOI_35	52	409
691	32499	858	383			33_069_ha_neu.jpg	0	196	AOI_35	52	409
692	32545	864	379			33_069_ha_neu.jpg	0	196	AOI_35	52	409
693	32592	858	385			33_069_ha_neu.jpg	0	196	AOI_35	52	409
694	32638	850	384			33_069_ha_neu.jpg	0	196	AOI_35	52	409
695	32682	854	396			33_069_ha_neu.jpg	0	196	AOI_35	52	409
696	32728	860	387			33_069_ha_neu.jpg	0	196	AOI_35	52	409
697	32773	920	350			33_069_ha_neu.jpg	0	196	AOI_35	53	987
698	32817	937	349			33_069_ha_neu.jpg	0	196	AOI_35	53	987
699	32863	927	365			33_069_ha_neu.jpg	0	196	AOI_35	53	987
700	32911	921	362			33_069_ha_neu.jpg	0	196	AOI_35	53	987
701	32956	914	354			33_069_ha_neu.jpg	0	196	AOI_35	53	987
702	33002	933	376			33_069_ha_neu.jpg	0	196	AOI_35	53	987
703	33048	928	363			33_069_ha_neu.jpg	0	196	AOI_35	53	987
704	33095	936	371			33_069_ha_neu.jpg	0	196	AOI_35	53	987
705	33140	943	374			33_069_ha_neu.jpg	0	196	AOI_35	53	987
706	33187	928	369			33_069_ha_neu.jpg	0	196	AOI_35	53	987
707	33233	934	377			33_069_ha_neu.jpg	0	196	AOI_35	53	987
708	33279	943	380			33_069_ha_neu.jpg	0	196	AOI_35	53	987
	33311			ImageEnd	16
709	33325	950	364			No media	0	0	Content	53	987
	33347			ImageStart	8
710	33381	943	358			Fix.jpg	0	0	Content	53	987
711	33428	935	360			Fix.jpg	0	0	Content	53	987
712	33474	944	368			Fix.jpg	0	0	Content	53	987
713	33522	944	372			Fix.jpg	0	0	Content	53	987
714	33571	944	368			Fix.jpg	0	0	Content	53	987
715	33618	949	377			Fix.jpg	0	0	Content	53	987
716	33665	946	372			Fix.jpg	0	0	Content	53	987
717	33711	868	360			Fix.jpg	0	0	Content	53	987
718	33760	856	351			Fix.jpg	0	0	Content	54	603
719	33807	842	362			Fix.jpg	0	0	Content	54	603
720	33854	822	354			Fix.jpg	0	0	Content	54	603
	33857			ImageEnd	16
721	33900	744	362			No media	0	0	Content	54	603
722	33947	745	366			No media	0	0	Content	54	603
	33954			ImageStart	8
723	33993	745	364			138_163_fe_neu.jpg	0	91	AOI_23	54	603
724	34041	757	366			138_163_fe_neu.jpg	0	91	AOI_23	54	603
725	34086	745	362			138_163_fe_neu.jpg	0	91	AOI_23	54	603
726	34133	749	365			138_163_fe_neu.jpg	0	91	AOI_23	54	603
727	34178	758	352			138_163_fe_neu.jpg	0	91	AOI_23	54	603
728	34225	755	361			138_163_fe_neu.jpg	0	91	AOI_23	54	603
729	34271	749	354			138_163_fe_neu.jpg	0	91	AOI_23	54	603
730	34317	750	373			138_163_fe_neu.jpg	0	91	AOI_23	54	603
731	34363	851	346			138_163_fe_neu.jpg	0	91	AOI_23	55	721
732	34409	883	353			138_163_fe_neu.jpg	0	91	AOI_23	55	721
733	34453	889	346			138_163_fe_neu.jpg	0	91	AOI_23	55	721
734	34501	872	353			138_163_fe_neu.jpg	0	91	AOI_23	55	721
735	34544	917	348			138_163_fe_neu.jpg	0	91	AOI_23	55	721
736	34590	919	357			138_163_fe_neu.jpg	0	91	AOI_23	55	721
737	34634	918	356			138_163_fe_neu.jpg	0	91	AOI_23	55	721
738	34680	915	337			138_163_fe_neu.jpg	0	91	AOI_23	55	721
739	34724	914	325			138_163_fe_neu.jpg	0	91	AOI_23	55	721
740	34770	910	333			138_163_fe_neu.jpg	0	91	AOI_23	55	721
741	34815	901	332			138_163_fe_neu.jpg	0	91	AOI_23	55	721
742	34860	907	319			138_163_fe_neu.jpg	0	91	AOI_23	55	721
743	34904	904	328			138_163_fe_neu.jpg	0	91	AOI_23	55	721
744	34949	874	324			138_163_fe_neu.jpg	0	91	AOI_23	55	721
745	34994	881	316			138_163_fe_neu.jpg	0	91	AOI_23	55	721
746	35039	883	329			138_163_fe_neu.jpg	0	91	AOI_23	55	721
747	35084	568	340			138_163_fe_neu.jpg	0	92	AOI_22	56	683
748	35130	559	346			138_163_fe_neu.jpg	0	92	AOI_22	56	683
749	35175	554	347			138_163_fe_neu.jpg	0	92	AOI_22	56	683
750	35220	557	342			138_163_fe_neu.jpg	0	92	AOI_22	56	683
751	35263	555	336			138_163_fe_neu.jpg	0	92	AOI_22	56	683
752	35308	515	322			138_163_fe_neu.jpg	0	92	AOI_22	56	683
753	35353	529	323			138_163_fe_neu.jpg	0	92	AOI_22	56	683
754	35397	521	336			138_163_fe_neu.jpg	0	92	AOI_22	56	683
755	35441	531	334			138_163_fe_neu.jpg	0	92	AOI_22	56	683
756	35489	518	332			138_163_fe_neu.jpg	0	92	AOI_22	56	683
757	35534	494	331			138_163_fe_neu.jpg	0	92	AOI_22	56	683
758	35581	510	349			138_163_fe_neu.jpg	0	92	AOI_22	56	683
759	35627	499	330			138_163_fe_neu.jpg	0	92	AOI_22	56	683
760	35674	486	337			138_163_fe_neu.jpg	0	92	AOI_22	56	683
761	35720	496	343			138_163_fe_neu.jpg	0	92	AOI_22	56	683
762	35767	833	350			138_163_fe_neu.jpg	0	91	AOI_23	57	499
763	35813	924	357			138_163_fe_neu.jpg	0	91	AOI_23	57	499
764	35861	913	355			138_163_fe_neu.jpg	0	91	AOI_23	57	499
765	35910	918	353			138_163_fe_neu.jpg	0	91	AOI_23	57	499
766	35956	913	360			138_163_fe_neu.jpg	0	91	AOI_23	57	499
767	35998	899	363			138_163_fe_neu.jpg	0	91	AOI_23	57	499
768	36045	901	355			138_163_fe_neu.jpg	0	91	AOI_23	57	499
769	36090	941	336			138_163_fe_neu.jpg	0	91	AOI_23	57	499
770	36134	931	340			138_163_fe_neu.jpg	0	91	AOI_23	57	499
771	36178	941	341			138_163_fe_neu.jpg	0	91	AOI_23	57	499
772	36223	938	362			138_163_fe_neu.jpg	0	91	AOI_23	57	499
773	36266	938	430			138_163_fe_neu.jpg	0	91	AOI_23	58	758
774	36310	931	421			138_163_fe_neu.jpg	0	91	AOI_23	58	758
775	36354	934	424			138_163_fe_neu.jpg	0	91	AOI_23	58	758
776	36398	933	449			138_163_fe_neu.jpg	0	91	AOI_23	58	758
777	36441	926	454			138_163_fe_neu.jpg	0	91	AOI_23	58	758
778	36485	927	443			138_163_fe_neu.jpg	0	91	AOI_23	58	758
779	36527	919	455			138_163_fe_neu.jpg	0	91	AOI_23	58	758
780	36571	926	445			138_163_fe_neu.jpg	0	91	AOI_23	58	758
781	36614	914	449			138_163_fe_neu.jpg	0	91	AOI_23	58	758
782	36661	924	439			138_163_fe_neu.jpg	0	91	AOI_23	58	758
783	36706	921	453			138_163_fe_neu.jpg	0	91	AOI_23	58	758
784	36753	929	442			138_163_fe_neu.jpg	0	91	AOI_23	58	758
785	36798	920	451			138_163_fe_neu.jpg	0	91	AOI_23	58	758
786	36844	924	447			138_163_fe_neu.jpg	0	91	AOI_23	58	758
787	36890	925	450			138_163_fe_neu.jpg	0	91	AOI_23	58	758
788	36934	920	440			138_163_fe_neu.jpg	0	91	AOI_23	58	758
	36946			ImageEnd	16
	36961			ImageStart	8
789	36978	894	635			Fix.jpg	0	0	Content	58	758
790	37024	0	0			Fix.jpg	0	0	Content
791	37071	0	0			Fix.jpg	0	0	Content
792	37107	0	0			Fix.jpg	0	0	Content
793	37154	906	540			Fix.jpg	0	0	Content	59	220
794	37206	906	543			Fix.jpg	0	0	Content	59	220
795	37250	0	0			Fix.jpg	0	0	Content	59	220
796	37300	955	253			Fix.jpg	0	0	Content	59	220
797	37328	955	253			Fix.jpg	0	0	Content	59	220
798	37374	0	0			Fix.jpg	0	0	Content
799	37415	0	0			Fix.jpg	0	0	Content
800	37455	0	0			Fix.jpg	0	0	Content
	37476			ImageEnd	16
	37493			ImageStart	8
801	37495	0	0			74_115_an_ha.jpg	0	285	AOI_49
802	37550	0	0			74_115_an_ha.jpg	0	285	AOI_49
803	37609	0	0			74_115_an_ha.jpg	0	285	AOI_49
804	37660	0	0			74_115_an_ha.jpg	0	285	AOI_49
805	37700	0	0			74_115_an_ha.jpg	0	285	AOI_49
806	37737	0	0			74_115_an_ha.jpg	0	285	AOI_49
807	37789	0	0			74_115_an_ha.jpg	0	285	AOI_49
808	37838	0	0			74_115_an_ha.jpg	0	285	AOI_49
809	37898	0	0			74_115_an_ha.jpg	0	285	AOI_49
810	37939	0	0			74_115_an_ha.jpg	0	285	AOI_49
811	37980	0	0			74_115_an_ha.jpg	0	285	AOI_49
812	38022	0	0			74_115_an_ha.jpg	0	285	AOI_49
813	38079	800	319			74_115_an_ha.jpg	0	286	AOI_52	60	59
814	38138	0	0			74_115_an_ha.jpg	0	285	AOI_49
815	38184	0	0			74_115_an_ha.jpg	0	285	AOI_49
816	38243	572	353			74_115_an_ha.jpg	0	285	AOI_49	61	209
817	38272	572	353			74_115_an_ha.jpg	0	285	AOI_49	61	209
818	38313	536	351			74_115_an_ha.jpg	0	285	AOI_49	61	209
819	38362	524	352			74_115_an_ha.jpg	0	285	AOI_49	61	209
820	38408	525	349			74_115_an_ha.jpg	0	285	AOI_49	61	209
821	38452	536	359			74_115_an_ha.jpg	0	0	Content	62	405
822	38498	507	358			74_115_an_ha.jpg	0	0	Content	62	405
823	38545	-7	291			74_115_an_ha.jpg	0	0	Content	62	405
824	38597	-464	170			74_115_an_ha.jpg	0	0	Content	62	405
825	38671	-547	187			74_115_an_ha.jpg	0	0	Content	62	405
826	38717	241	250			74_115_an_ha.jpg	0	0	Content	62	405
827	38857	687	316			74_115_an_ha.jpg	0	285	AOI_49	63	674
828	38912	682	321			74_115_an_ha.jpg	0	285	AOI_49	63	674
829	39109	669	327			74_115_an_ha.jpg	0	285	AOI_49	63	674
830	39167	664	311			74_115_an_ha.jpg	0	285	AOI_49	63	674
831	39332	674	272			74_115_an_ha.jpg	0	285	AOI_49	63	674
832	39413	653	313			74_115_an_ha.jpg	0	285	AOI_49	63	674
833	39474	725	323			74_115_an_ha.jpg	0	285	AOI_49	63	674
834	39531	827	343			74_115_an_ha.jpg	0	286	AOI_52	64	629
835	39570	829	330			74_115_an_ha.jpg	0	286	AOI_52	64	629
836	39637	875	337			74_115_an_ha.jpg	0	286	AOI_52	64	629
837	39684	890	343			74_115_an_ha.jpg	0	286	AOI_52	64	629
838	39727	890	349			74_115_an_ha.jpg	0	286	AOI_52	64	629
839	39778	889	339			74_115_an_ha.jpg	0	286	AOI_52	64	629
840	39825	893	345			74_115_an_ha.jpg	0	286	AOI_52	64	629
841	39869	895	345			74_115_an_ha.jpg	0	286	AOI_52	64	629
842	39920	890	361			74_115_an_ha.jpg	0	286	AOI_52	64	629
843	39969	893	354			74_115_an_ha.jpg	0	286	AOI_52	64	629
844	40018	894	350			74_115_an_ha.jpg	0	286	AOI_52	64	629
845	40065	890	339			74_115_an_ha.jpg	0	286	AOI_52	64	629
846	40114	891	331			74_115_an_ha.jpg	0	286	AOI_52	64	629
847	40160	634	341			74_115_an_ha.jpg	0	285	AOI_49	65	381
848	40209	506	334			74_115_an_ha.jpg	0	285	AOI_49	65	381
849	40256	501	321			74_115_an_ha.jpg	0	285	AOI_49	65	381
850	40303	484	333			74_115_an_ha.jpg	0	285	AOI_49	65	381
851	40348	493	348			74_115_an_ha.jpg	0	285	AOI_49	65	381
852	40396	497	338			74_115_an_ha.jpg	0	285	AOI_49	65	381
853	40444	505	337			74_115_an_ha.jpg	0	285	AOI_49	65	381
854	40493	494	334			74_115_an_ha.jpg	0	285	AOI_49	65	381
	40505			ImageEnd	16
	40533			ImageStart	8
855	40541	256	317			Fix.jpg	0	0	Content	66	281
856	40590	-27	279			Fix.jpg	0	0	Content	66	281
857	40635	-99	283			Fix.jpg	0	0	Content	66	281
858	40682	-111	291			Fix.jpg	0	0	Content	66	281
859	40728	-97	280			Fix.jpg	0	0	Content	66	281
860	40777	163	287			Fix.jpg	0	0	Content	66	281
861	40822	586	325			Fix.jpg	0	0	Content	67	551
862	40870	597	306			Fix.jpg	0	0	Content	67	551
863	40916	607	313			Fix.jpg	0	0	Content	67	551
864	40960	605	315			Fix.jpg	0	0	Content	67	551
865	41006	670	342			Fix.jpg	0	0	Content	67	551
	41017			ImageEnd	16
866	41053	668	332			No media	0	0	Content	67	551
	41075			ImageStart	8
867	41099	672	341			93_140_ha_neu.jpg	0	327	AOI_56	67	551
868	41146	671	344			93_140_ha_neu.jpg	0	327	AOI_56	67	551
869	41192	676	338			93_140_ha_neu.jpg	0	327	AOI_56	67	551
870	41239	670	350			93_140_ha_neu.jpg	0	327	AOI_56	67	551
871	41284	667	353			93_140_ha_neu.jpg	0	327	AOI_56	67	551
872	41329	674	347			93_140_ha_neu.jpg	0	327	AOI_56	67	551
873	41373	850	348			93_140_ha_neu.jpg	0	328	AOI_55	68	331
874	41417	903	328			93_140_ha_neu.jpg	0	328	AOI_55	68	331
875	41464	946	337			93_140_ha_neu.jpg	0	328	AOI_55	68	331
876	41510	939	324			93_140_ha_neu.jpg	0	328	AOI_55	68	331
877	41557	942	326			93_140_ha_neu.jpg	0	328	AOI_55	68	331
878	41608	942	331			93_140_ha_neu.jpg	0	328	AOI_55	68	331
879	41656	945	328			93_140_ha_neu.jpg	0	328	AOI_55	68	331
880	41704	934	389			93_140_ha_neu.jpg	0	328	AOI_55	69	490
881	41752	935	415			93_140_ha_neu.jpg	0	328	AOI_55	69	490
882	41801	935	415			93_140_ha_neu.jpg	0	328	AOI_55	69	490
883	41849	930	409			93_140_ha_neu.jpg	0	328	AOI_55	69	490
884	41899	947	443			93_140_ha_neu.jpg	0	328	AOI_55	69	490
885	41947	950	448			93_140_ha_neu.jpg	0	328	AOI_55	69	490
886	41997	950	454			93_140_ha_neu.jpg	0	328	AOI_55	69	490
887	42045	941	450			93_140_ha_neu.jpg	0	328	AOI_55	69	490
888	42095	955	458			93_140_ha_neu.jpg	0	328	AOI_55	69	490
889	42144	954	441			93_140_ha_neu.jpg	0	328	AOI_55	69	490
890	42193	962	344			93_140_ha_neu.jpg	0	328	AOI_55	70	588
891	42241	955	312			93_140_ha_neu.jpg	0	328	AOI_55	70	588
892	42290	963	308			93_140_ha_neu.jpg	0	328	AOI_55	70	588
893	42338	945	301			93_140_ha_neu.jpg	0	328	AOI_55	70	588
894	42390	945	305			93_140_ha_neu.jpg	0	328	AOI_55	70	588
895	42438	951	306			93_140_ha_neu.jpg	0	328	AOI_55	70	588
896	42487	911	328			93_140_ha_neu.jpg	0	328	AOI_55	70	588
897	42535	895	339			93_140_ha_neu.jpg	0	328	AOI_55	70	588
898	42585	906	343			93_140_ha_neu.jpg	0	328	AOI_55	70	588
899	42633	935	428			93_140_ha_neu.jpg	0	328	AOI_55	70	588
900	42683	928	441			93_140_ha_neu.jpg	0	328	AOI_55	70	588
901	42732	928	433			93_140_ha_neu.jpg	0	328	AOI_55	70	588
902	42781	827	486			93_140_ha_neu.jpg	0	328	AOI_55	71	1012
903	42829	695	527			93_140_ha_neu.jpg	0	328	AOI_55	71	1012
904	42877	682	534			93_140_ha_neu.jpg	0	328	AOI_55	71	1012
905	42924	697	538			93_140_ha_neu.jpg	0	328	AOI_55	71	1012
906	42973	714	571			93_140_ha_neu.jpg	0	328	AOI_55	71	1012
907	43020	700	563			93_140_ha_neu.jpg	0	328	AOI_55	71	1012
908	43069	705	575			93_140_ha_neu.jpg	0	328	AOI_55	71	1012
909	43117	701	572			93_140_ha_neu.jpg	0	328	AOI_55	71	1012
910	43166	718	590			93_140_ha_neu.jpg	0	328	AOI_55	71	1012
911	43213	728	573			93_140_ha_neu.jpg	0	328	AOI_55	71	1012
912	43262	730	576			93_140_ha_neu.jpg	0	328	AOI_55	71	1012
913	43310	732	591			93_140_ha_neu.jpg	0	328	AOI_55	71	1012
914	43359	724	576			93_140_ha_neu.jpg	0	328	AOI_55	71	1012
915	43407	726	588			93_140_ha_neu.jpg	0	328	AOI_55	71	1012
916	43456	724	568			93_140_ha_neu.jpg	0	328	AOI_55	71	1012
917	43503	730	571			93_140_ha_neu.jpg	0	328	AOI_55	71	1012
918	43552	721	587			93_140_ha_neu.jpg	0	328	AOI_55	71	1012
919	43600	715	582			93_140_ha_neu.jpg	0	328	AOI_55	71	1012
920	43649	720	586			93_140_ha_neu.jpg	0	328	AOI_55	71	1012
921	43696	728	587			93_140_ha_neu.jpg	0	328	AOI_55	71	1012
922	43745	718	583			93_140_ha_neu.jpg	0	328	AOI_55	71	1012
923	43793	635	501			93_140_ha_neu.jpg	0	327	AOI_56	72	575
924	43842	548	414			93_140_ha_neu.jpg	0	327	AOI_56	72	575
925	43890	536	425			93_140_ha_neu.jpg	0	327	AOI_56	72	575
926	43938	536	430			93_140_ha_neu.jpg	0	327	AOI_56	72	575
927	43985	538	422			93_140_ha_neu.jpg	0	327	AOI_56	72	575
928	44033	519	453			93_140_ha_neu.jpg	0	327	AOI_56	72	575
	44060			ImageEnd	16
	44080			ImageStart	8
929	44080	519	451			Fix.jpg	0	0	Content	72	575
930	44129	524	460			Fix.jpg	0	0	Content	72	575
931	44175	529	462			Fix.jpg	0	0	Content	72	575
932	44226	516	447			Fix.jpg	0	0	Content	72	575
933	44275	518	445			Fix.jpg	0	0	Content	72	575
934	44321	518	448			Fix.jpg	0	0	Content	72	575
935	44368	716	363			Fix.jpg	0	0	Content	73	540
936	44419	714	360			Fix.jpg	0	0	Content	73	540
937	44468	724	361			Fix.jpg	0	0	Content	73	540
938	44516	721	356			Fix.jpg	0	0	Content	73	540
939	44565	717	362			Fix.jpg	0	0	Content	73	540
	44589			ImageEnd	16
940	44616	732	381			No media	0	0	Content	73	540
	44632			ImageStart	8
941	44665	716	374			76_115_fe_an.jpg	0	290	AOI_49	73	540
942	44713	718	361			76_115_fe_an.jpg	0	290	AOI_49	73	540
943	44761	724	369			76_115_fe_an.jpg	0	290	AOI_49	73	540
944	44811	715	364			76_115_fe_an.jpg	0	290	AOI_49	73	540
945	44859	715	362			76_115_fe_an.jpg	0	290	AOI_49	73	540
946	44908	914	345			76_115_fe_an.jpg	0	290	AOI_49	74	537
947	44956	935	344			76_115_fe_an.jpg	0	290	AOI_49	74	537
948	45005	944	349			76_115_fe_an.jpg	0	290	AOI_49	74	537
949	45051	950	352			76_115_fe_an.jpg	0	290	AOI_49	74	537
950	45101	961	342			76_115_fe_an.jpg	0	290	AOI_49	74	537
951	45151	952	350			76_115_fe_an.jpg	0	290	AOI_49	74	537
952	45201	948	351			76_115_fe_an.jpg	0	290	AOI_49	74	537
953	45248	914	337			76_115_fe_an.jpg	0	290	AOI_49	74	537
954	45297	918	343			76_115_fe_an.jpg	0	290	AOI_49	74	537
955	45346	912	337			76_115_fe_an.jpg	0	290	AOI_49	74	537
956	45395	913	355			76_115_fe_an.jpg	0	290	AOI_49	74	537
957	45446	903	339			76_115_fe_an.jpg	0	289	AOI_50	75	485
958	45497	542	323			76_115_fe_an.jpg	0	289	AOI_50	75	485
959	45547	523	324			76_115_fe_an.jpg	0	289	AOI_50	75	485
960	45595	534	324			76_115_fe_an.jpg	0	289	AOI_50	75	485
961	45641	549	334			76_115_fe_an.jpg	0	289	AOI_50	75	485
962	45692	538	320			76_115_fe_an.jpg	0	289	AOI_50	75	485
963	45739	542	334			76_115_fe_an.jpg	0	289	AOI_50	75	485
964	45788	528	331			76_115_fe_an.jpg	0	289	AOI_50	75	485
965	45836	528	325			76_115_fe_an.jpg	0	289	AOI_50	75	485
966	45885	540	328			76_115_fe_an.jpg	0	289	AOI_50	75	485
967	45931	526	329			76_115_fe_an.jpg	0	289	AOI_50	76	287
968	45978	504	454			76_115_fe_an.jpg	0	289	AOI_50	76	287
969	46027	508	460			76_115_fe_an.jpg	0	289	AOI_50	76	287
970	46075	508	451			76_115_fe_an.jpg	0	289	AOI_50	76	287
971	46123	504	460			76_115_fe_an.jpg	0	289	AOI_50	76	287
972	46171	509	459			76_115_fe_an.jpg	0	289	AOI_50	76	287
973	46218	521	459			76_115_fe_an.jpg	0	289	AOI_50	77	334
974	46266	667	349			76_115_fe_an.jpg	0	289	AOI_50	77	334
975	46314	668	353			76_115_fe_an.jpg	0	289	AOI_50	77	334
976	46363	672	344			76_115_fe_an.jpg	0	289	AOI_50	77	334
977	46410	668	353			76_115_fe_an.jpg	0	289	AOI_50	77	334
978	46456	666	362			76_115_fe_an.jpg	0	289	AOI_50	77	334
979	46502	674	358			76_115_fe_an.jpg	0	289	AOI_50	77	334
980	46552	675	346			76_115_fe_an.jpg	0	290	AOI_49	78	771
981	46599	942	331			76_115_fe_an.jpg	0	290	AOI_49	78	771
982	46644	948	333			76_115_fe_an.jpg	0	290	AOI_49	78	771
983	46692	936	334			76_115_fe_an.jpg	0	290	AOI_49	78	771
984	46741	949	328			76_115_fe_an.jpg	0	290	AOI_49	78	771
985	46788	938	333			76_115_fe_an.jpg	0	290	AOI_49	78	771
986	46836	953	332			76_115_fe_an.jpg	0	290	AOI_49	78	771
987	46883	951	340			76_115_fe_an.jpg	0	290	AOI_49	78	771
988	46933	942	327			76_115_fe_an.jpg	0	290	AOI_49	78	771
989	46981	934	335			76_115_fe_an.jpg	0	290	AOI_49	78	771
990	47030	936	330			76_115_fe_an.jpg	0	290	AOI_49	78	771
991	47077	938	323			76_115_fe_an.jpg	0	290	AOI_49	78	771
992	47126	946	341			76_115_fe_an.jpg	0	290	AOI_49	78	771
993	47175	940	337			76_115_fe_an.jpg	0	290	AOI_49	78	771
994	47225	938	337			76_115_fe_an.jpg	0	290	AOI_49	78	771
995	47273	934	338			76_115_fe_an.jpg	0	290	AOI_49	78	771
996	47323	703	342			76_115_fe_an.jpg	0	289	AOI_50	79	628
997	47371	701	327			76_115_fe_an.jpg	0	289	AOI_50	79	628
998	47422	689	333			76_115_fe_an.jpg	0	289	AOI_50	79	628
999	47469	574	324			76_115_fe_an.jpg	0	289	AOI_50	79	628
1000	47517	560	318			76_115_fe_an.jpg	0	289	AOI_50	79	628
1001	47563	550	328			76_115_fe_an.jpg	0	289	AOI_50	79	628
1002	47613	559	313			76_115_fe_an.jpg	0	289	AOI_50	79	628
	47633			ImageEnd	16
1003	47662	565	327			No media	0	0	Content	79	628
	47675			ImageStart	8
1004	47711	566	330			Fix.jpg	0	0	Content	79	628
1005	47759	558	327			Fix.jpg	0	0	Content	79	628
1006	47808	549	322			Fix.jpg	0	0	Content	79	628
1007	47855	548	314			Fix.jpg	0	0	Content	79	628
1008	47904	558	333			Fix.jpg	0	0	Content	79	628
1009	47951	707	352			Fix.jpg	0	0	Content	80	531
1010	48000	724	353			Fix.jpg	0	0	Content	80	531
1011	48048	727	354			Fix.jpg	0	0	Content	80	531
1012	48098	727	359			Fix.jpg	0	0	Content	80	531
1013	48145	721	355			Fix.jpg	0	0	Content	80	531
	48177			ImageEnd	16
	48192			ImageStart	8
1014	48194	723	368			58_098_neu_an.jpg	0	250	AOI_41	80	531
1015	48240	722	355			58_098_neu_an.jpg	0	250	AOI_41	80	531
1016	48289	728	347			58_098_neu_an.jpg	0	250	AOI_41	80	531
1017	48336	727	351			58_098_neu_an.jpg	0	250	AOI_41	80	531
1018	48386	714	347			58_098_neu_an.jpg	0	250	AOI_41	80	531
1019	48433	713	360			58_098_neu_an.jpg	0	250	AOI_41	80	531
1020	48482	735	352			58_098_neu_an.jpg	0	250	AOI_41	81	592
1021	48530	867	358			58_098_neu_an.jpg	0	250	AOI_41	81	592
1022	48581	875	377			58_098_neu_an.jpg	0	250	AOI_41	81	592
1023	48628	877	360			58_098_neu_an.jpg	0	250	AOI_41	81	592
1024	48677	874	373			58_098_neu_an.jpg	0	250	AOI_41	81	592
1025	48725	890	372			58_098_neu_an.jpg	0	250	AOI_41	81	592
1026	48776	876	367			58_098_neu_an.jpg	0	250	AOI_41	81	592
1027	48825	876	374			58_098_neu_an.jpg	0	250	AOI_41	81	592
1028	48875	936	379			58_098_neu_an.jpg	0	250	AOI_41	81	592
1029	48925	939	380			58_098_neu_an.jpg	0	250	AOI_41	81	592
1030	48975	933	383			58_098_neu_an.jpg	0	250	AOI_41	81	592
1031	49024	947	383			58_098_neu_an.jpg	0	250	AOI_41	81	592
1032	49074	771	459			58_098_neu_an.jpg	0	250	AOI_41	82	826
1033	49124	752	487			58_098_neu_an.jpg	0	250	AOI_41	82	826
1034	49172	755	481			58_098_neu_an.jpg	0	250	AOI_41	82	826
1035	49220	742	479			58_098_neu_an.jpg	0	250	AOI_41	82	826
1036	49269	731	532			58_098_neu_an.jpg	0	250	AOI_41	82	826
1037	49315	719	528			58_098_neu_an.jpg	0	250	AOI_41	82	826
1038	49365	738	527			58_098_neu_an.jpg	0	250	AOI_41	82	826
1039	49412	726	558			58_098_neu_an.jpg	0	250	AOI_41	82	826
1040	49461	726	556			58_098_neu_an.jpg	0	250	AOI_41	82	826
1041	49509	721	553			58_098_neu_an.jpg	0	250	AOI_41	82	826
1042	49558	740	555			58_098_neu_an.jpg	0	250	AOI_41	82	826
1043	49607	727	561			58_098_neu_an.jpg	0	250	AOI_41	82	826
1044	49656	722	559			58_098_neu_an.jpg	0	250	AOI_41	82	826
1045	49704	725	560			58_098_neu_an.jpg	0	250	AOI_41	82	826
1046	49753	728	562			58_098_neu_an.jpg	0	250	AOI_41	82	826
1047	49801	723	567			58_098_neu_an.jpg	0	250	AOI_41	82	826
1048	49851	736	559			58_098_neu_an.jpg	0	250	AOI_41	82	826
1049	49899	623	476			58_098_neu_an.jpg	0	249	AOI_43	83	392
1050	49951	535	330			58_098_neu_an.jpg	0	249	AOI_43	83	392
1051	49999	533	333			58_098_neu_an.jpg	0	249	AOI_43	83	392
1052	50047	547	336			58_098_neu_an.jpg	0	249	AOI_43	83	392
1053	50094	543	335			58_098_neu_an.jpg	0	249	AOI_43	83	392
1054	50144	526	339			58_098_neu_an.jpg	0	249	AOI_43	83	392
1055	50194	529	336			58_098_neu_an.jpg	0	249	AOI_43	83	392
1056	50244	536	340			58_098_neu_an.jpg	0	249	AOI_43	83	392
1057	50291	849	327			58_098_neu_an.jpg	0	250	AOI_41	84	390
1058	50339	895	331			58_098_neu_an.jpg	0	250	AOI_41	84	390
1059	50386	882	336			58_098_neu_an.jpg	0	250	AOI_41	84	390
1060	50437	886	339			58_098_neu_an.jpg	0	250	AOI_41	84	390
1061	50486	893	331			58_098_neu_an.jpg	0	250	AOI_41	84	390
1062	50536	886	342			58_098_neu_an.jpg	0	250	AOI_41	84	390
1063	50585	841	315			58_098_neu_an.jpg	0	250	AOI_41	84	390
1064	50634	822	314			58_098_neu_an.jpg	0	250	AOI_41	84	390
1065	50681	828	318			58_098_neu_an.jpg	0	250	AOI_41	85	633
1066	50730	775	330			58_098_neu_an.jpg	0	250	AOI_41	85	633
1067	50779	763	335			58_098_neu_an.jpg	0	250	AOI_41	85	633
1068	50829	763	328			58_098_neu_an.jpg	0	250	AOI_41	85	633
1069	50876	755	322			58_098_neu_an.jpg	0	250	AOI_41	85	633
1070	50925	734	339			58_098_neu_an.jpg	0	250	AOI_41	85	633
1071	50972	735	355			58_098_neu_an.jpg	0	250	AOI_41	85	633
1072	51022	735	341			58_098_neu_an.jpg	0	250	AOI_41	85	633
1073	51069	743	342			58_098_neu_an.jpg	0	250	AOI_41	85	633
1074	51119	755	337			58_098_neu_an.jpg	0	250	AOI_41	85	633
1075	51167	749	348			58_098_neu_an.jpg	0	250	AOI_41	85	633
	51188			ImageEnd	16
	51201			ImageStart	8
1076	51217	746	341			Fix.jpg	0	0	Content	85	633
1077	51265	742	351			Fix.jpg	0	0	Content	85	633
1078	51314	745	355			Fix.jpg	0	0	Content	86	302
1079	51363	911	346			Fix.jpg	0	0	Content	86	302
1080	51415	917	359			Fix.jpg	0	0	Content	86	302
1081	51463	919	366			Fix.jpg	0	0	Content	86	302
1082	51512	917	352			Fix.jpg	0	0	Content	86	302
1083	51564	923	352			Fix.jpg	0	0	Content	86	302
1084	51616	767	344			Fix.jpg	0	0	Content	87	437
1085	51666	753	357			Fix.jpg	0	0	Content	87	437
1086	51716	762	353			Fix.jpg	0	0	Content	87	437
	51718			ImageEnd	16
1087	51763	750	347			No media	0	0	Content	87	437
	51806			ImageStart	8
1088	51812	759	351			99_144_an_neu.jpg	0	340	AOI_7	87	437
1089	51860	760	360			99_144_an_neu.jpg	0	340	AOI_7	87	437
1090	51909	759	351			99_144_an_neu.jpg	0	340	AOI_7	87	437
1091	51959	766	358			99_144_an_neu.jpg	0	340	AOI_7	87	437
1092	52006	749	354			99_144_an_neu.jpg	0	340	AOI_7	87	437
1093	52053	765	364			99_144_an_neu.jpg	0	340	AOI_7	88	287
1094	52103	889	349			99_144_an_neu.jpg	0	340	AOI_7	88	287
1095	52149	879	355			99_144_an_neu.jpg	0	340	AOI_7	88	287
1096	52199	901	361			99_144_an_neu.jpg	0	340	AOI_7	88	287
1097	52246	887	346			99_144_an_neu.jpg	0	340	AOI_7	88	287
1098	52293	890	355			99_144_an_neu.jpg	0	340	AOI_7	88	287
1099	52340	795	374			99_144_an_neu.jpg	0	340	AOI_7	89	293
1100	52389	758	380			99_144_an_neu.jpg	0	340	AOI_7	89	293
1101	52436	754	383			99_144_an_neu.jpg	0	340	AOI_7	89	293
1102	52486	744	391			99_144_an_neu.jpg	0	340	AOI_7	89	293
1103	52535	741	374			99_144_an_neu.jpg	0	340	AOI_7	89	293
1104	52585	744	383			99_144_an_neu.jpg	0	340	AOI_7	89	293
1105	52633	748	387			99_144_an_neu.jpg	0	340	AOI_7	90	288
1106	52681	915	344			99_144_an_neu.jpg	0	340	AOI_7	90	288
1107	52730	914	353			99_144_an_neu.jpg	0	340	AOI_7	90	288
1108	52779	932	347			99_144_an_neu.jpg	0	340	AOI_7	90	288
1109	52827	924	333			99_144_an_neu.jpg	0	340	AOI_7	90	288
1110	52874	915	348			99_144_an_neu.jpg	0	340	AOI_7	90	288
1111	52921	808	365			99_144_an_neu.jpg	0	339	AOI_5	91	527
1112	52969	575	421			99_144_an_neu.jpg	0	339	AOI_5	91	527
1113	53017	556	415			99_144_an_neu.jpg	0	339	AOI_5	91	527
1114	53066	551	430			99_144_an_neu.jpg	0	339	AOI_5	91	527
1115	53112	538	431			99_144_an_neu.jpg	0	339	AOI_5	91	527
1116	53160	521	505			99_144_an_neu.jpg	0	339	AOI_5	91	527
1117	53207	511	507			99_144_an_neu.jpg	0	339	AOI_5	91	527
1118	53258	528	516			99_144_an_neu.jpg	0	339	AOI_5	91	527
1119	53304	501	511			99_144_an_neu.jpg	0	339	AOI_5	91	527
1120	53353	505	508			99_144_an_neu.jpg	0	339	AOI_5	91	527
1121	53400	518	511			99_144_an_neu.jpg	0	339	AOI_5	91	527
1122	53448	869	364			99_144_an_neu.jpg	0	340	AOI_7	92	565
1123	53493	935	338			99_144_an_neu.jpg	0	340	AOI_7	92	565
1124	53541	934	328			99_144_an_neu.jpg	0	340	AOI_7	92	565
1125	53588	937	334			99_144_an_neu.jpg	0	340	AOI_7	92	565
1126	53635	944	339			99_144_an_neu.jpg	0	340	AOI_7	92	565
1127	53682	932	334			99_144_an_neu.jpg	0	340	AOI_7	92	565
1128	53729	941	338			99_144_an_neu.jpg	0	340	AOI_7	92	565
1129	53777	933	342			99_144_an_neu.jpg	0	340	AOI_7	92	565
1130	53824	939	337			99_144_an_neu.jpg	0	340	AOI_7	92	565
1131	53870	930	342			99_144_an_neu.jpg	0	340	AOI_7	92	565
1132	53917	934	328			99_144_an_neu.jpg	0	340	AOI_7	92	565
1133	53964	938	342			99_144_an_neu.jpg	0	340	AOI_7	92	565
1134	54012	942	333			99_144_an_neu.jpg	0	340	AOI_7	93	1986
1135	54058	997	351			99_144_an_neu.jpg	0	340	AOI_7	93	1986
1136	54106	972	358			99_144_an_neu.jpg	0	340	AOI_7	93	1986
1137	54154	981	360			99_144_an_neu.jpg	0	340	AOI_7	93	1986
1138	54201	973	354			99_144_an_neu.jpg	0	340	AOI_7	93	1986
1139	54247	971	358			99_144_an_neu.jpg	0	340	AOI_7	93	1986
1140	54294	981	354			99_144_an_neu.jpg	0	340	AOI_7	93	1986
1141	54340	972	343			99_144_an_neu.jpg	0	340	AOI_7	93	1986
1142	54388	975	349			99_144_an_neu.jpg	0	340	AOI_7	93	1986
1143	54433	996	347			99_144_an_neu.jpg	0	340	AOI_7	93	1986
1144	54479	982	340			99_144_an_neu.jpg	0	340	AOI_7	93	1986
1145	54526	992	343			99_144_an_neu.jpg	0	340	AOI_7	93	1986
1146	54573	1001	347			99_144_an_neu.jpg	0	340	AOI_7	93	1986
1147	54621	1008	355			99_144_an_neu.jpg	0	340	AOI_7	93	1986
1148	54668	998	344			99_144_an_neu.jpg	0	340	AOI_7	93	1986
1149	54716	1000	350			99_144_an_neu.jpg	0	340	AOI_7	93	1986
1150	54763	995	333			99_144_an_neu.jpg	0	340	AOI_7	93	1986
	54791			ImageEnd	16
1151	54810	999	349			No media	0	0	Content	93	1986
	54847			ImageStart	8
1152	54859	992	345			Fix.jpg	0	0	Content	93	1986
1153	54906	997	353			Fix.jpg	0	0	Content	93	1986
1154	54954	1002	358			Fix.jpg	0	0	Content	93	1986
1155	55001	994	357			Fix.jpg	0	0	Content	93	1986
1156	55048	1004	354			Fix.jpg	0	0	Content	93	1986
1157	55095	983	350			Fix.jpg	0	0	Content	93	1986
1158	55143	987	356			Fix.jpg	0	0	Content	93	1986
1159	55188	991	352			Fix.jpg	0	0	Content	93	1986
1160	55234	983	353			Fix.jpg	0	0	Content	93	1986
1161	55281	961	343			Fix.jpg	0	0	Content	93	1986
	55310			ImageEnd	16
	55326			ImageStart	8
1162	55328	951	348			82_115_neu_an.jpg	0	304	AOI_49	93	1986
1163	55375	970	343			82_115_neu_an.jpg	0	304	AOI_49	93	1986
1164	55423	951	342			82_115_neu_an.jpg	0	304	AOI_49	93	1986
1165	55470	959	335			82_115_neu_an.jpg	0	304	AOI_49	93	1986
1166	55519	950	348			82_115_neu_an.jpg	0	304	AOI_49	93	1986
1167	55566	952	338			82_115_neu_an.jpg	0	304	AOI_49	93	1986
1168	55614	960	344			82_115_neu_an.jpg	0	304	AOI_49	93	1986
1169	55661	954	347			82_115_neu_an.jpg	0	304	AOI_49	93	1986
1170	55710	958	347			82_115_neu_an.jpg	0	304	AOI_49	93	1986
1171	55757	954	348			82_115_neu_an.jpg	0	304	AOI_49	93	1986
1172	55806	920	345			82_115_neu_an.jpg	0	304	AOI_49	93	1986
1173	55854	912	347			82_115_neu_an.jpg	0	304	AOI_49	93	1986
1174	55903	922	351			82_115_neu_an.jpg	0	304	AOI_49	93	1986
1175	55951	923	356			82_115_neu_an.jpg	0	304	AOI_49	93	1986
1176	55998	731	333			82_115_neu_an.jpg	0	303	AOI_51	94	659
1177	56044	546	321			82_115_neu_an.jpg	0	303	AOI_51	94	659
1178	56093	546	337			82_115_neu_an.jpg	0	303	AOI_51	94	659
1179	56139	536	336			82_115_neu_an.jpg	0	303	AOI_51	94	659
1180	56187	551	335			82_115_neu_an.jpg	0	303	AOI_51	94	659
1181	56232	540	324			82_115_neu_an.jpg	0	303	AOI_51	94	659
1182	56280	527	329			82_115_neu_an.jpg	0	303	AOI_51	94	659
1183	56325	513	395			82_115_neu_an.jpg	0	303	AOI_51	94	659
1184	56373	511	406			82_115_neu_an.jpg	0	303	AOI_51	94	659
1185	56420	509	411			82_115_neu_an.jpg	0	303	AOI_51	94	659
1186	56468	522	404			82_115_neu_an.jpg	0	303	AOI_51	94	659
1187	56514	509	395			82_115_neu_an.jpg	0	303	AOI_51	94	659
1188	56561	511	406			82_115_neu_an.jpg	0	303	AOI_51	94	659
1189	56608	542	443			82_115_neu_an.jpg	0	303	AOI_51	94	659
1190	56657	544	454			82_115_neu_an.jpg	0	303	AOI_51	95	579
1191	56708	577	491			82_115_neu_an.jpg	0	303	AOI_51	95	579
1192	56757	577	506			82_115_neu_an.jpg	0	303	AOI_51	95	579
1193	56804	570	497			82_115_neu_an.jpg	0	303	AOI_51	95	579
1194	56852	575	504			82_115_neu_an.jpg	0	303	AOI_51	95	579
1195	56899	572	491			82_115_neu_an.jpg	0	303	AOI_51	95	579
1196	56948	577	539			82_115_neu_an.jpg	0	303	AOI_51	95	579
1197	56996	571	530			82_115_neu_an.jpg	0	303	AOI_51	95	579
1198	57046	567	522			82_115_neu_an.jpg	0	303	AOI_51	95	579
1199	57093	571	543			82_115_neu_an.jpg	0	303	AOI_51	95	579
1200	57142	569	530			82_115_neu_an.jpg	0	303	AOI_51	95	579
1201	57187	570	531			82_115_neu_an.jpg	0	303	AOI_51	95	579
1202	57236	677	538			82_115_neu_an.jpg	0	304	AOI_49	96	464
1203	57284	897	536			82_115_neu_an.jpg	0	304	AOI_49	96	464
1204	57331	902	537			82_115_neu_an.jpg	0	304	AOI_49	96	464
1205	57378	896	529			82_115_neu_an.jpg	0	304	AOI_49	96	464
1206	57425	907	527			82_115_neu_an.jpg	0	304	AOI_49	96	464
1207	57472	950	539			82_115_neu_an.jpg	0	304	AOI_49	96	464
1208	57518	954	547			82_115_neu_an.jpg	0	304	AOI_49	96	464
1209	57563	951	532			82_115_neu_an.jpg	0	304	AOI_49	96	464
1210	57608	940	545			82_115_neu_an.jpg	0	304	AOI_49	96	464
1211	57653	950	552			82_115_neu_an.jpg	0	304	AOI_49	96	464
1212	57701	839	513			82_115_neu_an.jpg	0	303	AOI_51	97	796
1213	57746	514	430			82_115_neu_an.jpg	0	303	AOI_51	97	796
1214	57793	504	406			82_115_neu_an.jpg	0	303	AOI_51	97	796
1215	57838	497	405			82_115_neu_an.jpg	0	303	AOI_51	97	796
1216	57885	528	307			82_115_neu_an.jpg	0	303	AOI_51	97	796
1217	57932	521	320			82_115_neu_an.jpg	0	303	AOI_51	97	796
1218	57980	522	304			82_115_neu_an.jpg	0	303	AOI_51	97	796
1219	58027	516	307			82_115_neu_an.jpg	0	303	AOI_51	97	796
1220	58074	537	288			82_115_neu_an.jpg	0	303	AOI_51	97	796
1221	58120	526	285			82_115_neu_an.jpg	0	303	AOI_51	97	796
1222	58168	530	293			82_115_neu_an.jpg	0	303	AOI_51	97	796
1223	58212	525	284			82_115_neu_an.jpg	0	303	AOI_51	97	796
1224	58260	533	294			82_115_neu_an.jpg	0	303	AOI_51	97	796
1225	58308	527	291			82_115_neu_an.jpg	0	303	AOI_51	97	796
	58343			ImageEnd	16
1226	58357	536	294			No media	0	0	Content	97	796
	58365			ImageStart	8
1227	58403	536	291			Fix.jpg	0	0	Content	97	796
1228	58450	531	286			Fix.jpg	0	0	Content	97	796
1229	58496	595	295			Fix.jpg	0	0	Content	98	580
1230	58544	683	291			Fix.jpg	0	0	Content	98	580
1231	58590	678	294			Fix.jpg	0	0	Content	98	580
1232	58640	692	285			Fix.jpg	0	0	Content	98	580
1233	58688	680	285			Fix.jpg	0	0	Content	98	580
1234	58738	737	309			Fix.jpg	0	0	Content	98	580
1235	58789	735	314			Fix.jpg	0	0	Content	98	580
1236	58837	741	313			Fix.jpg	0	0	Content	98	580
	58871			ImageEnd	16
1237	58885	737	319			No media	0	0	Content	98	580
	58891			ImageStart	8
1238	58934	776	301			13_061_an_fe.jpg	0	73	AOI_18	98	580
1239	58980	821	304			13_061_an_fe.jpg	0	73	AOI_18	98	580
1240	59028	814	290			13_061_an_fe.jpg	0	73	AOI_18	98	580
1241	59076	818	309			13_061_an_fe.jpg	0	73	AOI_18	99	283
1242	59126	899	308			13_061_an_fe.jpg	0	73	AOI_18	99	283
1243	59172	909	305			13_061_an_fe.jpg	0	73	AOI_18	99	283
1244	59220	902	321			13_061_an_fe.jpg	0	73	AOI_18	99	283
1245	59266	922	314			13_061_an_fe.jpg	0	73	AOI_18	99	283
1246	59313	913	300			13_061_an_fe.jpg	0	73	AOI_18	99	283
1247	59360	913	321			13_061_an_fe.jpg	0	73	AOI_18	100	507
1248	59408	942	358			13_061_an_fe.jpg	0	73	AOI_18	100	507
1249	59456	946	360			13_061_an_fe.jpg	0	73	AOI_18	100	507
1250	59504	946	399			13_061_an_fe.jpg	0	73	AOI_18	100	507
1251	59552	944	433			13_061_an_fe.jpg	0	73	AOI_18	100	507
1252	59609	939	448			13_061_an_fe.jpg	0	73	AOI_18	100	507
1253	59867	0	0			13_061_an_fe.jpg	0	74	AOI_17
1254	59938	0	0			13_061_an_fe.jpg	0	74	AOI_17
1255	60078	0	0			13_061_an_fe.jpg	0	74	AOI_17
1256	60112	0	0			13_061_an_fe.jpg	0	74	AOI_17
1257	60164	0	0			13_061_an_fe.jpg	0	74	AOI_17
1258	60216	0	0			13_061_an_fe.jpg	0	74	AOI_17
1259	60255	1000	424			13_061_an_fe.jpg	0	73	AOI_18	101	405
1260	60289	942	466			13_061_an_fe.jpg	0	73	AOI_18	101	405
1261	60336	947	461			13_061_an_fe.jpg	0	73	AOI_18	101	405
1262	60381	944	569			13_061_an_fe.jpg	0	73	AOI_18	101	405
1263	60428	935	597			13_061_an_fe.jpg	0	73	AOI_18	101	405
1264	60475	952	583			13_061_an_fe.jpg	0	73	AOI_18	101	405
1265	60522	924	588			13_061_an_fe.jpg	0	73	AOI_18	101	405
1266	60568	937	594			13_061_an_fe.jpg	0	73	AOI_18	101	405
1267	60614	947	594			13_061_an_fe.jpg	0	73	AOI_18	101	405
1268	60660	950	448			13_061_an_fe.jpg	0	73	AOI_18	102	685
1269	60707	949	452			13_061_an_fe.jpg	0	73	AOI_18	102	685
1270	60771	974	457			13_061_an_fe.jpg	0	73	AOI_18	102	685
1271	60820	960	455			13_061_an_fe.jpg	0	73	AOI_18	102	685
1272	60868	953	446			13_061_an_fe.jpg	0	73	AOI_18	102	685
1273	60918	956	466			13_061_an_fe.jpg	0	73	AOI_18	102	685
1274	60964	953	456			13_061_an_fe.jpg	0	73	AOI_18	102	685
1275	61012	954	471			13_061_an_fe.jpg	0	73	AOI_18	102	685
1276	61060	955	467			13_061_an_fe.jpg	0	73	AOI_18	102	685
1277	61107	950	464			13_061_an_fe.jpg	0	73	AOI_18	102	685
1278	61154	948	478			13_061_an_fe.jpg	0	73	AOI_18	102	685
1279	61201	945	474			13_061_an_fe.jpg	0	73	AOI_18	102	685
1280	61252	943	481			13_061_an_fe.jpg	0	73	AOI_18	102	685
1281	61299	942	476			13_061_an_fe.jpg	0	73	AOI_18	102	685
1282	61345	967	313			13_061_an_fe.jpg	0	73	AOI_18	103	344
1283	61392	956	325			13_061_an_fe.jpg	0	73	AOI_18	103	344
1284	61447	957	319			13_061_an_fe.jpg	0	73	AOI_18	103	344
1285	61494	963	320			13_061_an_fe.jpg	0	73	AOI_18	103	344
1286	61545	957	328			13_061_an_fe.jpg	0	73	AOI_18	103	344
1287	61594	959	317			13_061_an_fe.jpg	0	73	AOI_18	103	344
1288	61641	951	323			13_061_an_fe.jpg	0	73	AOI_18	103	344
1289	61689	962	368			13_061_an_fe.jpg	0	73	AOI_18	104	516
1290	61736	938	594			13_061_an_fe.jpg	0	73	AOI_18	104	516
1291	61784	925	577			13_061_an_fe.jpg	0	73	AOI_18	104	516
1292	61831	945	581			13_061_an_fe.jpg	0	73	AOI_18	104	516
1293	61879	931	584			13_061_an_fe.jpg	0	73	AOI_18	104	516
	61884			ImageEnd	16
	61924			ImageStart	8
1294	61925	936	588			Fix.jpg	0	0	Content	104	516
1295	61973	928	590			Fix.jpg	0	0	Content	104	516
1296	62019	938	595			Fix.jpg	0	0	Content	104	516
1297	62067	934	583			Fix.jpg	0	0	Content	104	516
1298	62113	934	593			Fix.jpg	0	0	Content	104	516
1299	62160	937	597			Fix.jpg	0	0	Content	104	516
1300	62205	828	443			Fix.jpg	0	0	Content	105	1063
1301	62254	774	353			Fix.jpg	0	0	Content	105	1063
1302	62302	770	354			Fix.jpg	0	0	Content	105	1063
1303	62352	772	353			Fix.jpg	0	0	Content	105	1063
1304	62399	766	358			Fix.jpg	0	0	Content	105	1063
	62444			ImageEnd	16
1305	62446	759	347			No media	0	0	Content	105	1063
	62461			ImageStart	8
1306	62494	765	351			147_170_an_neu.jpg	0	111	AOI_27	105	1063
1307	62543	768	341			147_170_an_neu.jpg	0	111	AOI_27	105	1063
1308	62589	773	341			147_170_an_neu.jpg	0	111	AOI_27	105	1063
1309	62638	770	356			147_170_an_neu.jpg	0	111	AOI_27	105	1063
1310	62687	777	345			147_170_an_neu.jpg	0	111	AOI_27	105	1063
1311	62734	862	330			147_170_an_neu.jpg	0	111	AOI_27	105	1063
1312	62781	908	331			147_170_an_neu.jpg	0	111	AOI_27	105	1063
1313	62830	909	323			147_170_an_neu.jpg	0	111	AOI_27	105	1063
1314	62879	915	332			147_170_an_neu.jpg	0	111	AOI_27	105	1063
1315	62929	907	326			147_170_an_neu.jpg	0	111	AOI_27	105	1063
1316	62979	907	334			147_170_an_neu.jpg	0	111	AOI_27	105	1063
1317	63029	912	333			147_170_an_neu.jpg	0	111	AOI_27	105	1063
1318	63075	913	331			147_170_an_neu.jpg	0	111	AOI_27	105	1063
1319	63124	589	361			147_170_an_neu.jpg	0	111	AOI_27	105	1063
1320	63171	554	356			147_170_an_neu.jpg	0	111	AOI_27	105	1063
1321	63222	573	364			147_170_an_neu.jpg	0	111	AOI_27	105	1063
1322	63269	0	0			147_170_an_neu.jpg	0	112	AOI_25
1323	63317	0	0			147_170_an_neu.jpg	0	112	AOI_25
1324	63357	0	0			147_170_an_neu.jpg	0	112	AOI_25
1325	63416	0	0			147_170_an_neu.jpg	0	112	AOI_25
1326	63480	0	0			147_170_an_neu.jpg	0	112	AOI_25
1327	63532	515	554			147_170_an_neu.jpg	0	112	AOI_25	106	62
1328	63594	0	0			147_170_an_neu.jpg	0	112	AOI_25
1329	63657	0	0			147_170_an_neu.jpg	0	112	AOI_25
1330	63704	457	400			147_170_an_neu.jpg	0	112	AOI_25	107	71
1331	63736	459	414			147_170_an_neu.jpg	0	112	AOI_25	107	71
1332	63776	0	0			147_170_an_neu.jpg	0	112	AOI_25
1333	63822	0	0			147_170_an_neu.jpg	0	112	AOI_25
1334	63858	0	0			147_170_an_neu.jpg	0	112	AOI_25
1335	63924	0	0			147_170_an_neu.jpg	0	112	AOI_25
1336	63980	0	0			147_170_an_neu.jpg	0	112	AOI_25
1337	64021	0	0			147_170_an_neu.jpg	0	112	AOI_25
1338	64167	0	0			147_170_an_neu.jpg	0	112	AOI_25
1339	64258	0	0			147_170_an_neu.jpg	0	112	AOI_25
1340	64321	0	0			147_170_an_neu.jpg	0	112	AOI_25
1341	64372	0	0			147_170_an_neu.jpg	0	112	AOI_25
1342	64424	0	0			147_170_an_neu.jpg	0	112	AOI_25
1343	64476	0	0			147_170_an_neu.jpg	0	112	AOI_25
1344	64510	0	0			147_170_an_neu.jpg	0	112	AOI_25
1345	64544	0	0			147_170_an_neu.jpg	0	112	AOI_25
1346	64595	0	0			147_170_an_neu.jpg	0	112	AOI_25
1347	64647	0	0			147_170_an_neu.jpg	0	112	AOI_25
1348	64699	0	0			147_170_an_neu.jpg	0	112	AOI_25
1349	64736	0	0			147_170_an_neu.jpg	0	112	AOI_25
1350	64782	0	0			147_170_an_neu.jpg	0	112	AOI_25
1351	64833	0	0			147_170_an_neu.jpg	0	112	AOI_25
1352	64922	0	0			147_170_an_neu.jpg	0	112	AOI_25
1353	65041	0	0			147_170_an_neu.jpg	0	112	AOI_25
1354	65093	0	0			147_170_an_neu.jpg	0	112	AOI_25
1355	65145	0	0			147_170_an_neu.jpg	0	112	AOI_25
1356	65179	0	0			147_170_an_neu.jpg	0	112	AOI_25
1357	65213	0	0			147_170_an_neu.jpg	0	112	AOI_25
1358	65264	0	0			147_170_an_neu.jpg	0	112	AOI_25
1359	65316	0	0			147_170_an_neu.jpg	0	112	AOI_25
1360	65368	0	0			147_170_an_neu.jpg	0	112	AOI_25
1361	65402	0	0			147_170_an_neu.jpg	0	112	AOI_25
1362	65436	0	0			147_170_an_neu.jpg	0	112	AOI_25
	65474			ImageEnd	16
1363	65487	0	0			No media	0	0	Content
	65509			ImageStart	8
1364	65539	0	0			Fix.jpg	0	0	Content
1365	65591	0	0			Fix.jpg	0	0	Content
1366	65625	0	0			Fix.jpg	0	0	Content
1367	65659	0	0			Fix.jpg	0	0	Content
1368	65710	0	0			Fix.jpg	0	0	Content
1369	65762	0	0			Fix.jpg	0	0	Content
1370	65814	0	0			Fix.jpg	0	0	Content
1371	65850	0	0			Fix.jpg	0	0	Content
1372	65894	0	0			Fix.jpg	0	0	Content
1373	65932	0	0			Fix.jpg	0	0	Content
1374	65972	750	357			Fix.jpg	0	0	Content	108	1612
	66004			ImageEnd	16
1375	66013	750	357			No media	0	0	Content	108	1612
1376	66078	778	332			No media	0	0	Content	108	1612
1377	66131	756	353			No media	0	0	Content	108	1612
1378	66179	764	341			No media	0	0	Content	108	1612
1379	66228	756	345			No media	0	0	Content	108	1612
1380	66289	744	351			No media	0	0	Content	108	1612
1381	66346	749	353			No media	0	0	Content	108	1612
1382	66393	744	364			No media	0	0	Content	108	1612
1383	66441	752	353			No media	0	0	Content	108	1612
1384	66492	743	357			No media	0	0	Content	108	1612
1385	66540	747	361			No media	0	0	Content	108	1612
1386	66589	758	379			No media	0	0	Content	108	1612
1387	66638	746	359			No media	0	0	Content	108	1612
1388	66689	748	363			No media	0	0	Content	108	1612
1389	66739	754	367			No media	0	0	Content	108	1612
1390	66791	749	365			No media	0	0	Content	108	1612
1391	66839	748	356			No media	0	0	Content	108	1612
1392	66891	742	357			No media	0	0	Content	108	1612
1393	66942	771	324			No media	0	0	Content	108	1612
1394	66993	763	326			No media	0	0	Content	108	1612
1395	67045	772	314			No media	0	0	Content	108	1612
1396	67097	766	311			No media	0	0	Content	108	1612
1397	67149	768	319			No media	0	0	Content	108	1612
1398	67202	769	328			No media	0	0	Content	108	1612
1399	67254	760	305			No media	0	0	Content	108	1612
1400	67307	752	331			No media	0	0	Content	108	1612
1401	67360	763	343			No media	0	0	Content	108	1612
1402	67414	749	335			No media	0	0	Content	108	1612
1403	67467	746	328			No media	0	0	Content	108	1612
1404	67537	754	325			No media	0	0	Content	108	1612
1405	67585	756	339			No media	0	0	Content	109	416
1406	67638	643	296			No media	0	0	Content	109	416
1407	67691	654	290			No media	0	0	Content	109	416
1408	67741	656	308			No media	0	0	Content	109	416
1409	67795	677	324			No media	0	0	Content	109	416
1410	67847	693	326			No media	0	0	Content	109	416
1411	67896	679	343			No media	0	0	Content	109	416
1412	67948	661	332			No media	0	0	Content	109	416
1413	68001	410	572			No media	0	0	Content	110	737
1414	68052	168	762			No media	0	0	Content	110	737
1415	68100	170	785			No media	0	0	Content	110	737
1416	68150	81	791			No media	0	0	Content	110	737
1417	68199	62	790			No media	0	0	Content	110	737
1418	68245	83	796			No media	0	0	Content	110	737
1419	68296	8	871			No media	0	0	Content	110	737
1420	68345	-15	896			No media	0	0	Content	110	737
1421	68391	-19	886			No media	0	0	Content	110	737
1422	68441	-9	894			No media	0	0	Content	110	737
1423	68491	-11	896			No media	0	0	Content	110	737
	68494			ImageStart	8
1424	68541	-9	901			144_163_neu_an.jpg	0	0	Content	110	737
1425	68590	-8	882			144_163_neu_an.jpg	0	0	Content	110	737
1426	68640	73	861			144_163_neu_an.jpg	0	0	Content	110	737
1427	68688	199	800			144_163_neu_an.jpg	0	0	Content	110	737
1428	68738	233	777			144_163_neu_an.jpg	0	106	AOI_23	111	386
1429	68786	458	435			144_163_neu_an.jpg	0	106	AOI_23	111	386
1430	68833	521	356			144_163_neu_an.jpg	0	106	AOI_23	111	386
1431	68882	531	370			144_163_neu_an.jpg	0	106	AOI_23	111	386
1432	68933	547	378			144_163_neu_an.jpg	0	106	AOI_23	111	386
1433	68981	530	374			144_163_neu_an.jpg	0	106	AOI_23	111	386
1434	69029	549	370			144_163_neu_an.jpg	0	106	AOI_23	111	386
1435	69076	546	385			144_163_neu_an.jpg	0	106	AOI_23	111	386
1436	69124	830	355			144_163_neu_an.jpg	0	105	AOI_21	112	951
1437	69169	847	344			144_163_neu_an.jpg	0	105	AOI_21	112	951
1438	69217	903	339			144_163_neu_an.jpg	0	105	AOI_21	112	951
1439	69264	910	340			144_163_neu_an.jpg	0	105	AOI_21	112	951
1440	69313	893	348			144_163_neu_an.jpg	0	105	AOI_21	112	951
1441	69361	906	350			144_163_neu_an.jpg	0	105	AOI_21	112	951
1442	69409	902	355			144_163_neu_an.jpg	0	105	AOI_21	112	951
1443	69457	903	376			144_163_neu_an.jpg	0	105	AOI_21	112	951
1444	69506	894	375			144_163_neu_an.jpg	0	105	AOI_21	112	951
1445	69551	912	387			144_163_neu_an.jpg	0	105	AOI_21	112	951
1446	69596	914	378			144_163_neu_an.jpg	0	105	AOI_21	112	951
1447	69644	899	376			144_163_neu_an.jpg	0	105	AOI_21	112	951
1448	69694	906	372			144_163_neu_an.jpg	0	105	AOI_21	112	951
1449	69740	906	377			144_163_neu_an.jpg	0	105	AOI_21	112	951
1450	69787	907	375			144_163_neu_an.jpg	0	105	AOI_21	112	951
1451	69835	914	363			144_163_neu_an.jpg	0	105	AOI_21	112	951
1452	69885	935	367			144_163_neu_an.jpg	0	105	AOI_21	112	951
1453	69930	941	362			144_163_neu_an.jpg	0	105	AOI_21	112	951
1454	69979	950	373			144_163_neu_an.jpg	0	105	AOI_21	112	951
1455	70027	949	375			144_163_neu_an.jpg	0	105	AOI_21	112	951
1456	70074	930	395			144_163_neu_an.jpg	0	105	AOI_21	113	425
1457	70121	911	426			144_163_neu_an.jpg	0	105	AOI_21	113	425
1458	70168	922	436			144_163_neu_an.jpg	0	105	AOI_21	113	425
1459	70216	921	428			144_163_neu_an.jpg	0	105	AOI_21	113	425
1460	70264	920	431			144_163_neu_an.jpg	0	105	AOI_21	113	425
1461	70310	920	434			144_163_neu_an.jpg	0	105	AOI_21	113	425
1462	70358	911	409			144_163_neu_an.jpg	0	105	AOI_21	113	425
1463	70406	915	424			144_163_neu_an.jpg	0	105	AOI_21	113	425
1464	70454	907	411			144_163_neu_an.jpg	0	105	AOI_21	113	425
1465	70500	910	422			144_163_neu_an.jpg	0	105	AOI_21	114	1332
1466	70547	932	389			144_163_neu_an.jpg	0	105	AOI_21	114	1332
1467	70594	933	381			144_163_neu_an.jpg	0	105	AOI_21	114	1332
1468	70643	921	381			144_163_neu_an.jpg	0	105	AOI_21	114	1332
1469	70690	934	384			144_163_neu_an.jpg	0	105	AOI_21	114	1332
1470	70735	923	387			144_163_neu_an.jpg	0	105	AOI_21	114	1332
1471	70780	919	389			144_163_neu_an.jpg	0	105	AOI_21	114	1332
1472	70827	914	350			144_163_neu_an.jpg	0	105	AOI_21	114	1332
1473	70872	920	344			144_163_neu_an.jpg	0	105	AOI_21	114	1332
1474	70919	914	351			144_163_neu_an.jpg	0	105	AOI_21	114	1332
1475	70965	918	356			144_163_neu_an.jpg	0	105	AOI_21	114	1332
1476	71011	915	355			144_163_neu_an.jpg	0	105	AOI_21	114	1332
1477	71056	909	363			144_163_neu_an.jpg	0	105	AOI_21	114	1332
1478	71103	904	380			144_163_neu_an.jpg	0	105	AOI_21	114	1332
1479	71147	916	379			144_163_neu_an.jpg	0	105	AOI_21	114	1332
1480	71193	910	372			144_163_neu_an.jpg	0	105	AOI_21	114	1332
1481	71238	907	382			144_163_neu_an.jpg	0	105	AOI_21	114	1332
1482	71287	915	398			144_163_neu_an.jpg	0	105	AOI_21	114	1332
1483	71330	928	402			144_163_neu_an.jpg	0	105	AOI_21	114	1332
1484	71377	918	397			144_163_neu_an.jpg	0	105	AOI_21	114	1332
1485	71421	920	408			144_163_neu_an.jpg	0	105	AOI_21	114	1332
1486	71468	911	401			144_163_neu_an.jpg	0	105	AOI_21	114	1332
	71479			ImageEnd	16
	71505			ImageStart	8
1487	71513	918	395			Fix.jpg	0	0	Content	114	1332
1488	71560	925	408			Fix.jpg	0	0	Content	114	1332
1489	71605	918	412			Fix.jpg	0	0	Content	114	1332
1490	71651	919	407			Fix.jpg	0	0	Content	114	1332
1491	71696	921	396			Fix.jpg	0	0	Content	114	1332
1492	71743	912	405			Fix.jpg	0	0	Content	114	1332
1493	71787	905	410			Fix.jpg	0	0	Content	114	1332
1494	71831	919	399			Fix.jpg	0	0	Content	115	461
1495	71877	819	361			Fix.jpg	0	0	Content	115	461
1496	71923	814	355			Fix.jpg	0	0	Content	115	461
1497	71969	813	359			Fix.jpg	0	0	Content	115	461
	72007			ImageEnd	16
1498	72014	809	356			No media	0	0	Content	115	461
	72057			ImageStart	8
1499	72062	812	360			155_170_neu_fe.jpg	0	130	AOI_26	115	461
1500	72110	813	360			155_170_neu_fe.jpg	0	130	AOI_26	115	461
1501	72155	819	354			155_170_neu_fe.jpg	0	130	AOI_26	115	461
1502	72202	808	366			155_170_neu_fe.jpg	0	130	AOI_26	115	461
1503	72247	804	368			155_170_neu_fe.jpg	0	130	AOI_26	115	461
1504	72293	900	341			155_170_neu_fe.jpg	0	130	AOI_26	116	509
1505	72337	901	338			155_170_neu_fe.jpg	0	130	AOI_26	116	509
1506	72383	891	346			155_170_neu_fe.jpg	0	130	AOI_26	116	509
1507	72428	896	332			155_170_neu_fe.jpg	0	130	AOI_26	116	509
1508	72474	904	337			155_170_neu_fe.jpg	0	130	AOI_26	116	509
1509	72520	927	346			155_170_neu_fe.jpg	0	130	AOI_26	116	509
1510	72567	939	348			155_170_neu_fe.jpg	0	130	AOI_26	116	509
1511	72612	931	360			155_170_neu_fe.jpg	0	130	AOI_26	116	509
1512	72659	921	345			155_170_neu_fe.jpg	0	130	AOI_26	116	509
1513	72706	940	350			155_170_neu_fe.jpg	0	130	AOI_26	116	509
1514	72755	925	343			155_170_neu_fe.jpg	0	130	AOI_26	116	509
1515	72802	927	411			155_170_neu_fe.jpg	0	130	AOI_26	117	708
1516	72849	912	412			155_170_neu_fe.jpg	0	130	AOI_26	117	708
1517	72897	935	418			155_170_neu_fe.jpg	0	130	AOI_26	117	708
1518	72944	918	418			155_170_neu_fe.jpg	0	130	AOI_26	117	708
1519	72991	930	443			155_170_neu_fe.jpg	0	130	AOI_26	117	708
1520	73039	946	446			155_170_neu_fe.jpg	0	130	AOI_26	117	708
1521	73086	924	454			155_170_neu_fe.jpg	0	130	AOI_26	117	708
1522	73135	939	452			155_170_neu_fe.jpg	0	130	AOI_26	117	708
1523	73181	922	453			155_170_neu_fe.jpg	0	130	AOI_26	117	708
1524	73227	942	452			155_170_neu_fe.jpg	0	130	AOI_26	117	708
1525	73274	946	461			155_170_neu_fe.jpg	0	130	AOI_26	117	708
1526	73322	933	452			155_170_neu_fe.jpg	0	130	AOI_26	117	708
1527	73371	949	471			155_170_neu_fe.jpg	0	130	AOI_26	117	708
1528	73419	942	460			155_170_neu_fe.jpg	0	130	AOI_26	117	708
1529	73464	952	461			155_170_neu_fe.jpg	0	130	AOI_26	117	708
1530	73509	908	355			155_170_neu_fe.jpg	0	130	AOI_26	118	279
1531	73555	909	319			155_170_neu_fe.jpg	0	130	AOI_26	118	279
1532	73602	911	337			155_170_neu_fe.jpg	0	130	AOI_26	118	279
1533	73647	911	329			155_170_neu_fe.jpg	0	130	AOI_26	118	279
1534	73694	907	339			155_170_neu_fe.jpg	0	130	AOI_26	118	279
1535	73740	916	328			155_170_neu_fe.jpg	0	130	AOI_26	118	279
1536	73789	742	348			155_170_neu_fe.jpg	0	129	AOI_27	119	786
1537	73836	507	372			155_170_neu_fe.jpg	0	129	AOI_27	119	786
1538	73882	511	372			155_170_neu_fe.jpg	0	129	AOI_27	119	786
1539	73926	499	367			155_170_neu_fe.jpg	0	129	AOI_27	119	786
1540	73974	513	377			155_170_neu_fe.jpg	0	129	AOI_27	119	786
1541	74018	503	393			155_170_neu_fe.jpg	0	129	AOI_27	119	786
1542	74064	490	400			155_170_neu_fe.jpg	0	129	AOI_27	119	786
1543	74109	498	396			155_170_neu_fe.jpg	0	129	AOI_27	119	786
1544	74155	496	408			155_170_neu_fe.jpg	0	129	AOI_27	119	786
1545	74201	502	407			155_170_neu_fe.jpg	0	129	AOI_27	119	786
1546	74247	493	371			155_170_neu_fe.jpg	0	129	AOI_27	119	786
1547	74293	499	371			155_170_neu_fe.jpg	0	129	AOI_27	119	786
1548	74340	510	354			155_170_neu_fe.jpg	0	129	AOI_27	119	786
1549	74386	511	362			155_170_neu_fe.jpg	0	129	AOI_27	119	786
1550	74434	501	369			155_170_neu_fe.jpg	0	129	AOI_27	119	786
1551	74481	499	371			155_170_neu_fe.jpg	0	129	AOI_27	119	786
1552	74527	504	376			155_170_neu_fe.jpg	0	129	AOI_27	119	786
1553	74574	895	303			155_170_neu_fe.jpg	0	130	AOI_26	120	1863
1554	74621	902	311			155_170_neu_fe.jpg	0	130	AOI_26	120	1863
1555	74668	910	310			155_170_neu_fe.jpg	0	130	AOI_26	120	1863
1556	74718	910	320			155_170_neu_fe.jpg	0	130	AOI_26	120	1863
1557	74766	917	313			155_170_neu_fe.jpg	0	130	AOI_26	120	1863
1558	74815	928	319			155_170_neu_fe.jpg	0	130	AOI_26	120	1863
1559	74859	905	311			155_170_neu_fe.jpg	0	130	AOI_26	120	1863
1560	74907	939	326			155_170_neu_fe.jpg	0	130	AOI_26	120	1863
1561	74953	945	318			155_170_neu_fe.jpg	0	130	AOI_26	120	1863
1562	75004	948	318			155_170_neu_fe.jpg	0	130	AOI_26	120	1863
	75050			ImageEnd	16
1563	75051	941	312			No media	0	0	Content	120	1863
1564	75097	946	316			No media	0	0	Content	120	1863
	75098			ImageStart	8
1565	75145	931	328			Fix.jpg	0	0	Content	120	1863
1566	75196	956	310			Fix.jpg	0	0	Content	120	1863
1567	75243	964	312			Fix.jpg	0	0	Content	120	1863
1568	75291	957	310			Fix.jpg	0	0	Content	120	1863
1569	75339	939	303			Fix.jpg	0	0	Content	120	1863
1570	75387	952	315			Fix.jpg	0	0	Content	120	1863
1571	75435	938	315			Fix.jpg	0	0	Content	120	1863
1572	75482	954	302			Fix.jpg	0	0	Content	120	1863
1573	75528	946	310			Fix.jpg	0	0	Content	120	1863
1574	75576	946	306			Fix.jpg	0	0	Content	120	1863
	75610			ImageEnd	16
1575	75625	941	313			No media	0	0	Content	120	1863
	75647			ImageStart	8
1576	75674	943	309			159_175_an_neu.jpg	0	138	AOI_31	120	1863
1577	75719	949	328			159_175_an_neu.jpg	0	138	AOI_31	120	1863
1578	75767	953	330			159_175_an_neu.jpg	0	138	AOI_31	120	1863
1579	75814	938	310			159_175_an_neu.jpg	0	138	AOI_31	120	1863
1580	75865	960	316			159_175_an_neu.jpg	0	138	AOI_31	120	1863
1581	75911	960	318			159_175_an_neu.jpg	0	138	AOI_31	120	1863
1582	75959	938	340			159_175_an_neu.jpg	0	138	AOI_31	120	1863
1583	76006	953	340			159_175_an_neu.jpg	0	138	AOI_31	120	1863
1584	76057	950	332			159_175_an_neu.jpg	0	138	AOI_31	120	1863
1585	76103	944	327			159_175_an_neu.jpg	0	138	AOI_31	120	1863
1586	76150	945	349			159_175_an_neu.jpg	0	138	AOI_31	120	1863
1587	76196	946	333			159_175_an_neu.jpg	0	138	AOI_31	120	1863
1588	76245	946	347			159_175_an_neu.jpg	0	138	AOI_31	120	1863
1589	76293	884	319			159_175_an_neu.jpg	0	138	AOI_31	120	1863
1590	76343	880	321			159_175_an_neu.jpg	0	138	AOI_31	120	1863
1591	76390	892	330			159_175_an_neu.jpg	0	138	AOI_31	120	1863
1592	76437	814	334			159_175_an_neu.jpg	0	137	AOI_29	121	690
1593	76484	543	376			159_175_an_neu.jpg	0	137	AOI_29	121	690
1594	76534	534	374			159_175_an_neu.jpg	0	137	AOI_29	121	690
1595	76581	545	380			159_175_an_neu.jpg	0	137	AOI_29	121	690
1596	76629	504	392			159_175_an_neu.jpg	0	137	AOI_29	121	690
1597	76676	549	377			159_175_an_neu.jpg	0	137	AOI_29	121	690
1598	76726	497	370			159_175_an_neu.jpg	0	137	AOI_29	121	690
1599	76788	510	383			159_175_an_neu.jpg	0	137	AOI_29	121	690
1600	76837	506	382			159_175_an_neu.jpg	0	137	AOI_29	121	690
1601	76883	510	393			159_175_an_neu.jpg	0	137	AOI_29	121	690
1602	76933	508	381			159_175_an_neu.jpg	0	137	AOI_29	121	690
1603	76980	510	380			159_175_an_neu.jpg	0	137	AOI_29	121	690
1604	77029	492	377			159_175_an_neu.jpg	0	137	AOI_29	121	690
1605	77079	502	377			159_175_an_neu.jpg	0	137	AOI_29	121	690
1606	77128	509	452			159_175_an_neu.jpg	0	137	AOI_29	122	670
1607	77175	531	481			159_175_an_neu.jpg	0	137	AOI_29	122	670
1608	77224	513	479			159_175_an_neu.jpg	0	137	AOI_29	122	670
1609	77272	527	481			159_175_an_neu.jpg	0	137	AOI_29	122	670
1610	77321	537	476			159_175_an_neu.jpg	0	137	AOI_29	122	670
1611	77368	529	476			159_175_an_neu.jpg	0	137	AOI_29	122	670
1612	77416	524	477			159_175_an_neu.jpg	0	137	AOI_29	122	670
1613	77463	526	488			159_175_an_neu.jpg	0	137	AOI_29	122	670
1614	77512	528	484			159_175_an_neu.jpg	0	137	AOI_29	122	670
1615	77559	528	474			159_175_an_neu.jpg	0	137	AOI_29	122	670
1616	77607	534	483			159_175_an_neu.jpg	0	137	AOI_29	122	670
1617	77654	517	485			159_175_an_neu.jpg	0	137	AOI_29	122	670
1618	77703	518	478			159_175_an_neu.jpg	0	137	AOI_29	122	670
1619	77748	522	481			159_175_an_neu.jpg	0	137	AOI_29	122	670
1620	77798	522	403			159_175_an_neu.jpg	0	137	AOI_29	123	382
1621	77844	547	362			159_175_an_neu.jpg	0	137	AOI_29	123	382
1622	77893	522	368			159_175_an_neu.jpg	0	137	AOI_29	123	382
1623	77942	528	361			159_175_an_neu.jpg	0	137	AOI_29	123	382
1624	77991	537	361			159_175_an_neu.jpg	0	137	AOI_29	123	382
1625	78037	547	380			159_175_an_neu.jpg	0	137	AOI_29	123	382
1626	78085	541	357			159_175_an_neu.jpg	0	137	AOI_29	123	382
1627	78132	548	363			159_175_an_neu.jpg	0	137	AOI_29	123	382
1628	78180	612	359			159_175_an_neu.jpg	0	138	AOI_31	124	597
1629	78226	853	268			159_175_an_neu.jpg	0	138	AOI_31	124	597
1630	78276	845	274			159_175_an_neu.jpg	0	138	AOI_31	124	597
1631	78324	855	272			159_175_an_neu.jpg	0	138	AOI_31	124	597
1632	78372	841	269			159_175_an_neu.jpg	0	138	AOI_31	124	597
1633	78423	862	268			159_175_an_neu.jpg	0	138	AOI_31	124	597
1634	78475	843	265			159_175_an_neu.jpg	0	138	AOI_31	124	597
1635	78524	855	282			159_175_an_neu.jpg	0	138	AOI_31	124	597
1636	78575	856	276			159_175_an_neu.jpg	0	138	AOI_31	124	597
1637	78624	853	265			159_175_an_neu.jpg	0	138	AOI_31	124	597
	78637			ImageEnd	16
1638	78675	853	280			No media	0	0	Content	124	597
	78680			ImageStart	8
1639	78725	839	276			Fix.jpg	0	0	Content	124	597
1640	78777	868	280			Fix.jpg	0	0	Content	125	406
1641	78826	880	288			Fix.jpg	0	0	Content	125	406
1642	78879	909	315			Fix.jpg	0	0	Content	125	406
1643	78929	906	322			Fix.jpg	0	0	Content	125	406
1644	78980	891	315			Fix.jpg	0	0	Content	125	406
1645	79028	899	312			Fix.jpg	0	0	Content	125	406
1646	79080	842	318			Fix.jpg	0	0	Content	125	406
1647	79131	838	312			Fix.jpg	0	0	Content	125	406
	79151			ImageEnd	16
1648	79183	828	308			No media	0	0	Content	126	305
	79192			ImageStart	8
1649	79233	762	331			32_069_ha_fe.jpg	0	194	AOI_34	126	305
1650	79286	762	332			32_069_ha_fe.jpg	0	194	AOI_34	126	305
1651	79337	762	339			32_069_ha_fe.jpg	0	194	AOI_34	126	305
1652	79387	745	349			32_069_ha_fe.jpg	0	194	AOI_34	126	305
1653	79436	746	349			32_069_ha_fe.jpg	0	194	AOI_34	126	305
1654	79487	870	361			32_069_ha_fe.jpg	0	194	AOI_34	127	352
1655	79538	888	351			32_069_ha_fe.jpg	0	194	AOI_34	127	352
1656	79590	888	355			32_069_ha_fe.jpg	0	194	AOI_34	127	352
1657	79640	903	361			32_069_ha_fe.jpg	0	194	AOI_34	127	352
1658	79691	900	352			32_069_ha_fe.jpg	0	194	AOI_34	127	352
1659	79741	899	357			32_069_ha_fe.jpg	0	194	AOI_34	127	352
1660	79790	901	364			32_069_ha_fe.jpg	0	194	AOI_34	127	352
1661	79839	902	367			32_069_ha_fe.jpg	0	194	AOI_34	128	856
1662	79889	950	491			32_069_ha_fe.jpg	0	194	AOI_34	128	856
1663	79937	949	499			32_069_ha_fe.jpg	0	194	AOI_34	128	856
1664	79987	948	505			32_069_ha_fe.jpg	0	194	AOI_34	128	856
1665	80036	950	495			32_069_ha_fe.jpg	0	194	AOI_34	128	856
1666	80087	964	507			32_069_ha_fe.jpg	0	194	AOI_34	128	856
1667	80144	952	511			32_069_ha_fe.jpg	0	194	AOI_34	128	856
1668	80224	957	494			32_069_ha_fe.jpg	0	194	AOI_34	128	856
1669	80275	957	501			32_069_ha_fe.jpg	0	194	AOI_34	128	856
1670	80426	954	515			32_069_ha_fe.jpg	0	194	AOI_34	128	856
1671	80483	962	501			32_069_ha_fe.jpg	0	194	AOI_34	128	856
1672	80695	0	0			32_069_ha_fe.jpg	0	193	AOI_36
1673	80885	0	0			32_069_ha_fe.jpg	0	193	AOI_36
1674	81024	0	0			32_069_ha_fe.jpg	0	193	AOI_36
1675	81069	0	0			32_069_ha_fe.jpg	0	193	AOI_36
1676	81123	989	309			32_069_ha_fe.jpg	0	194	AOI_34	129	1035
1677	81228	915	332			32_069_ha_fe.jpg	0	194	AOI_34	129	1035
1678	81301	983	323			32_069_ha_fe.jpg	0	194	AOI_34	129	1035
1679	81397	1000	395			32_069_ha_fe.jpg	0	194	AOI_34	129	1035
1680	81517	0	0			32_069_ha_fe.jpg	0	194	AOI_34	129	1035
1681	81579	985	406			32_069_ha_fe.jpg	0	194	AOI_34	129	1035
1682	81662	957	446			32_069_ha_fe.jpg	0	194	AOI_34	129	1035
1683	81749	958	444			32_069_ha_fe.jpg	0	194	AOI_34	129	1035
1684	81805	951	435			32_069_ha_fe.jpg	0	194	AOI_34	129	1035
1685	81855	960	422			32_069_ha_fe.jpg	0	194	AOI_34	129	1035
1686	81900	973	336			32_069_ha_fe.jpg	0	194	AOI_34	129	1035
1687	81954	967	345			32_069_ha_fe.jpg	0	194	AOI_34	129	1035
1688	82007	987	345			32_069_ha_fe.jpg	0	194	AOI_34	129	1035
1689	82057	977	359			32_069_ha_fe.jpg	0	194	AOI_34	129	1035
1690	82106	968	352			32_069_ha_fe.jpg	0	194	AOI_34	129	1035
1691	82158	849	363			32_069_ha_fe.jpg	0	194	AOI_34	130	353
	82178			ImageEnd	16
1692	82208	708	362			No media	0	0	Content	130	353
	82216			ImageStart	8
1693	82261	708	356			Fix.jpg	0	0	Content	130	353
1694	82310	705	344			Fix.jpg	0	0	Content	130	353
1695	82361	708	366			Fix.jpg	0	0	Content	130	353
1696	82410	704	366			Fix.jpg	0	0	Content	130	353
1697	82462	698	351			Fix.jpg	0	0	Content	130	353
1698	82512	714	370			Fix.jpg	0	0	Content	131	1047
1699	82561	785	343			Fix.jpg	0	0	Content	131	1047
1700	82612	795	338			Fix.jpg	0	0	Content	131	1047
1701	82671	804	335			Fix.jpg	0	0	Content	131	1047
1702	82722	787	343			Fix.jpg	0	0	Content	131	1047
	82723			ImageEnd	16
1703	82772	761	356			No media	0	0	Content	131	1047
1704	82822	768	339			No media	0	0	Content	131	1047
1705	82872	775	340			No media	0	0	Content	131	1047
1706	82918	763	336			No media	0	0	Content	131	1047
1707	82968	773	350			No media	0	0	Content	131	1047
1708	83015	760	356			No media	0	0	Content	131	1047
1709	83067	761	363			No media	0	0	Content	131	1047
1710	83115	762	355			No media	0	0	Content	131	1047
1711	83167	763	354			No media	0	0	Content	131	1047
1712	83215	762	361			No media	0	0	Content	131	1047
1713	83266	764	353			No media	0	0	Content	131	1047
1714	83314	761	351			No media	0	0	Content	131	1047
1715	83362	770	361			No media	0	0	Content	131	1047
1716	83411	773	360			No media	0	0	Content	131	1047
1717	83460	769	361			No media	0	0	Content	131	1047
1718	83508	761	354			No media	0	0	Content	131	1047
1719	83559	787	335			No media	0	0	Content	132	766
1720	83608	841	287			No media	0	0	Content	132	766
1721	83659	848	293			No media	0	0	Content	132	766
1722	83709	841	293			No media	0	0	Content	132	766
1723	83762	837	291			No media	0	0	Content	132	766
1724	83811	838	294			No media	0	0	Content	132	766
1725	83862	844	296			No media	0	0	Content	132	766
1726	83912	838	295			No media	0	0	Content	132	766
1727	83963	836	292			No media	0	0	Content	132	766
1728	84013	842	298			No media	0	0	Content	132	766
1729	84068	847	299			No media	0	0	Content	132	766
1730	84118	850	303			No media	0	0	Content	132	766
1731	84171	835	291			No media	0	0	Content	132	766
1732	84222	835	291			No media	0	0	Content	132	766
1733	84274	842	285			No media	0	0	Content	132	766
1734	84325	835	259			No media	0	0	Content	133	416
1735	84378	810	201			No media	0	0	Content	133	416
1736	84430	826	185			No media	0	0	Content	133	416
1737	84482	818	188			No media	0	0	Content	133	416
1738	84534	822	189			No media	0	0	Content	133	416
1739	84587	816	189			No media	0	0	Content	133	416
1740	84638	813	210			No media	0	0	Content	133	416
1741	84690	811	217			No media	0	0	Content	133	416
1742	84741	768	198			No media	0	0	Content	134	811
1743	84794	689	208			No media	0	0	Content	134	811
1744	84854	687	213			No media	0	0	Content	134	811
1745	84935	686	210			No media	0	0	Content	134	811
1746	84980	670	216			No media	0	0	Content	134	811
1747	85037	676	210			No media	0	0	Content	134	811
	85050			ImageStart	8
1748	85085	675	206			90_140_fe_neu.jpg	0	322	AOI_55	134	811
1749	85136	682	197			90_140_fe_neu.jpg	0	322	AOI_55	134	811
1750	85188	688	216			90_140_fe_neu.jpg	0	322	AOI_55	134	811
1751	85240	693	224			90_140_fe_neu.jpg	0	322	AOI_55	134	811
1752	85292	672	227			90_140_fe_neu.jpg	0	322	AOI_55	134	811
1753	85345	686	229			90_140_fe_neu.jpg	0	322	AOI_55	134	811
1754	85395	768	283			90_140_fe_neu.jpg	0	322	AOI_55	134	811
1755	85448	768	292			90_140_fe_neu.jpg	0	322	AOI_55	134	811
1756	85500	755	302			90_140_fe_neu.jpg	0	322	AOI_55	134	811
1757	85552	838	306			90_140_fe_neu.jpg	0	322	AOI_55	135	1056
1758	85601	889	337			90_140_fe_neu.jpg	0	322	AOI_55	135	1056
1759	85652	895	338			90_140_fe_neu.jpg	0	322	AOI_55	135	1056
1760	85702	893	325			90_140_fe_neu.jpg	0	322	AOI_55	135	1056
1761	85755	904	337			90_140_fe_neu.jpg	0	322	AOI_55	135	1056
1762	85804	926	341			90_140_fe_neu.jpg	0	322	AOI_55	135	1056
1763	85858	938	349			90_140_fe_neu.jpg	0	322	AOI_55	135	1056
1764	85906	932	366			90_140_fe_neu.jpg	0	322	AOI_55	135	1056
1765	85957	942	364			90_140_fe_neu.jpg	0	322	AOI_55	135	1056
1766	86008	922	357			90_140_fe_neu.jpg	0	322	AOI_55	135	1056
1767	86061	930	356			90_140_fe_neu.jpg	0	322	AOI_55	135	1056
1768	86110	940	347			90_140_fe_neu.jpg	0	322	AOI_55	135	1056
1769	86161	964	329			90_140_fe_neu.jpg	0	322	AOI_55	135	1056
1770	86212	963	337			90_140_fe_neu.jpg	0	322	AOI_55	135	1056
1771	86262	963	343			90_140_fe_neu.jpg	0	322	AOI_55	135	1056
1772	86308	963	333			90_140_fe_neu.jpg	0	322	AOI_55	135	1056
1773	86359	974	345			90_140_fe_neu.jpg	0	322	AOI_55	135	1056
1774	86409	953	357			90_140_fe_neu.jpg	0	322	AOI_55	135	1056
1775	86460	949	413			90_140_fe_neu.jpg	0	322	AOI_55	135	1056
1776	86509	953	412			90_140_fe_neu.jpg	0	322	AOI_55	135	1056
1777	86558	952	402			90_140_fe_neu.jpg	0	322	AOI_55	135	1056
1778	86607	861	409			90_140_fe_neu.jpg	0	321	AOI_54	136	538
1779	86655	581	418			90_140_fe_neu.jpg	0	321	AOI_54	136	538
1780	86704	573	420			90_140_fe_neu.jpg	0	321	AOI_54	136	538
1781	86755	572	422			90_140_fe_neu.jpg	0	321	AOI_54	136	538
1782	86803	586	414			90_140_fe_neu.jpg	0	321	AOI_54	136	538
1783	86853	587	379			90_140_fe_neu.jpg	0	321	AOI_54	136	538
1784	86901	581	340			90_140_fe_neu.jpg	0	321	AOI_54	136	538
1785	86950	580	340			90_140_fe_neu.jpg	0	321	AOI_54	136	538
1786	86998	574	339			90_140_fe_neu.jpg	0	321	AOI_54	136	538
1787	87047	582	343			90_140_fe_neu.jpg	0	321	AOI_54	136	538
1788	87095	588	345			90_140_fe_neu.jpg	0	321	AOI_54	136	538
1789	87145	538	459			90_140_fe_neu.jpg	0	321	AOI_54	137	1212
1790	87195	532	488			90_140_fe_neu.jpg	0	321	AOI_54	137	1212
1791	87242	538	490			90_140_fe_neu.jpg	0	321	AOI_54	137	1212
1792	87288	542	482			90_140_fe_neu.jpg	0	321	AOI_54	137	1212
1793	87338	538	483			90_140_fe_neu.jpg	0	321	AOI_54	137	1212
1794	87385	537	488			90_140_fe_neu.jpg	0	321	AOI_54	137	1212
1795	87434	546	490			90_140_fe_neu.jpg	0	321	AOI_54	137	1212
1796	87482	537	498			90_140_fe_neu.jpg	0	321	AOI_54	137	1212
1797	87531	543	493			90_140_fe_neu.jpg	0	321	AOI_54	137	1212
1798	87579	533	489			90_140_fe_neu.jpg	0	321	AOI_54	137	1212
1799	87629	539	489			90_140_fe_neu.jpg	0	321	AOI_54	137	1212
1800	87677	534	485			90_140_fe_neu.jpg	0	321	AOI_54	137	1212
1801	87727	555	486			90_140_fe_neu.jpg	0	321	AOI_54	137	1212
1802	87775	543	481			90_140_fe_neu.jpg	0	321	AOI_54	137	1212
1803	87824	540	487			90_140_fe_neu.jpg	0	321	AOI_54	137	1212
1804	87871	546	494			90_140_fe_neu.jpg	0	321	AOI_54	137	1212
1805	87922	558	486			90_140_fe_neu.jpg	0	321	AOI_54	137	1212
1806	87972	545	490			90_140_fe_neu.jpg	0	321	AOI_54	137	1212
1807	88020	540	497			90_140_fe_neu.jpg	0	321	AOI_54	137	1212
	88047			ImageEnd	16
1808	88068	550	498			No media	0	0	Content	137	1212
	88090			ImageStart	8
1809	88117	538	486			Fix.jpg	0	0	Content	137	1212
1810	88165	539	495			Fix.jpg	0	0	Content	137	1212
1811	88214	544	498			Fix.jpg	0	0	Content	137	1212
1812	88261	543	493			Fix.jpg	0	0	Content	137	1212
1813	88310	545	499			Fix.jpg	0	0	Content	137	1212
1814	88357	655	387			Fix.jpg	0	0	Content	138	749
1815	88406	739	315			Fix.jpg	0	0	Content	138	749
1816	88458	744	331			Fix.jpg	0	0	Content	138	749
1817	88509	738	314			Fix.jpg	0	0	Content	138	749
1818	88560	739	324			Fix.jpg	0	0	Content	138	749
	88591			ImageEnd	16
	88607			ImageStart	8
1819	88610	735	334			47_089_neu_fe.jpg	0	226	AOI_38	138	749
1820	88660	733	320			47_089_neu_fe.jpg	0	226	AOI_38	138	749
1821	88710	738	336			47_089_neu_fe.jpg	0	226	AOI_38	138	749
1822	88757	738	330			47_089_neu_fe.jpg	0	226	AOI_38	138	749
1823	88808	736	338			47_089_neu_fe.jpg	0	226	AOI_38	138	749
1824	88857	736	322			47_089_neu_fe.jpg	0	226	AOI_38	138	749
1825	88906	747	333			47_089_neu_fe.jpg	0	226	AOI_38	138	749
1826	88957	749	328			47_089_neu_fe.jpg	0	226	AOI_38	138	749
1827	89008	745	338			47_089_neu_fe.jpg	0	226	AOI_38	138	749
1828	89057	734	329			47_089_neu_fe.jpg	0	226	AOI_38	138	749
1829	89106	872	318			47_089_neu_fe.jpg	0	226	AOI_38	139	852
1830	89154	912	297			47_089_neu_fe.jpg	0	226	AOI_38	139	852
1831	89207	918	295			47_089_neu_fe.jpg	0	226	AOI_38	139	852
1832	89253	911	295			47_089_neu_fe.jpg	0	226	AOI_38	139	852
1833	89304	900	315			47_089_neu_fe.jpg	0	226	AOI_38	139	852
1834	89355	907	297			47_089_neu_fe.jpg	0	226	AOI_38	139	852
1835	89407	918	309			47_089_neu_fe.jpg	0	226	AOI_38	139	852
1836	89454	909	315			47_089_neu_fe.jpg	0	226	AOI_38	139	852
1837	89506	917	308			47_089_neu_fe.jpg	0	226	AOI_38	139	852
1838	89557	916	306			47_089_neu_fe.jpg	0	226	AOI_38	139	852
1839	89608	900	301			47_089_neu_fe.jpg	0	226	AOI_38	139	852
1840	89655	909	296			47_089_neu_fe.jpg	0	226	AOI_38	139	852
1841	89706	909	302			47_089_neu_fe.jpg	0	226	AOI_38	139	852
1842	89757	924	361			47_089_neu_fe.jpg	0	226	AOI_38	139	852
1843	89807	931	348			47_089_neu_fe.jpg	0	226	AOI_38	139	852
1844	89857	930	345			47_089_neu_fe.jpg	0	226	AOI_38	139	852
1845	89907	935	360			47_089_neu_fe.jpg	0	226	AOI_38	139	852
1846	89958	933	418			47_089_neu_fe.jpg	0	226	AOI_38	140	353
1847	90013	929	453			47_089_neu_fe.jpg	0	226	AOI_38	140	353
1848	90062	945	448			47_089_neu_fe.jpg	0	226	AOI_38	140	353
1849	90112	937	446			47_089_neu_fe.jpg	0	226	AOI_38	140	353
1850	90162	952	494			47_089_neu_fe.jpg	0	226	AOI_38	140	353
1851	90213	938	489			47_089_neu_fe.jpg	0	226	AOI_38	140	353
1852	90262	943	490			47_089_neu_fe.jpg	0	226	AOI_38	140	353
1853	90311	694	448			47_089_neu_fe.jpg	0	225	AOI_39	141	336
1854	90359	515	437			47_089_neu_fe.jpg	0	225	AOI_39	141	336
1855	90409	497	443			47_089_neu_fe.jpg	0	225	AOI_39	141	336
1856	90457	505	457			47_089_neu_fe.jpg	0	225	AOI_39	141	336
1857	90506	511	455			47_089_neu_fe.jpg	0	225	AOI_39	141	336
1858	90554	497	440			47_089_neu_fe.jpg	0	225	AOI_39	141	336
1859	90602	497	454			47_089_neu_fe.jpg	0	225	AOI_39	141	336
1860	90647	505	433			47_089_neu_fe.jpg	0	225	AOI_39	142	516
1861	90695	518	335			47_089_neu_fe.jpg	0	225	AOI_39	142	516
1862	90743	518	349			47_089_neu_fe.jpg	0	225	AOI_39	142	516
1863	90790	522	346			47_089_neu_fe.jpg	0	225	AOI_39	142	516
1864	90836	513	337			47_089_neu_fe.jpg	0	225	AOI_39	142	516
1865	90884	536	333			47_089_neu_fe.jpg	0	225	AOI_39	142	516
1866	90929	546	331			47_089_neu_fe.jpg	0	225	AOI_39	142	516
1867	90978	537	331			47_089_neu_fe.jpg	0	225	AOI_39	142	516
1868	91024	533	333			47_089_neu_fe.jpg	0	225	AOI_39	142	516
1869	91070	541	327			47_089_neu_fe.jpg	0	225	AOI_39	142	516
1870	91115	530	317			47_089_neu_fe.jpg	0	225	AOI_39	142	516
1871	91163	522	490			47_089_neu_fe.jpg	0	225	AOI_39	143	425
1872	91210	503	533			47_089_neu_fe.jpg	0	225	AOI_39	143	425
1873	91256	508	522			47_089_neu_fe.jpg	0	225	AOI_39	143	425
1874	91305	513	525			47_089_neu_fe.jpg	0	225	AOI_39	143	425
1875	91353	494	525			47_089_neu_fe.jpg	0	225	AOI_39	143	425
1876	91400	498	539			47_089_neu_fe.jpg	0	225	AOI_39	143	425
1877	91448	504	543			47_089_neu_fe.jpg	0	225	AOI_39	143	425
1878	91495	499	545			47_089_neu_fe.jpg	0	225	AOI_39	143	425
1879	91542	497	537			47_089_neu_fe.jpg	0	225	AOI_39	143	425
1880	91588	516	414			47_089_neu_fe.jpg	0	225	AOI_39	144	939
	91601			ImageEnd	16
1881	91637	523	370			No media	0	0	Content	144	939
	91643			ImageStart	8
1882	91684	506	370			Fix.jpg	0	0	Content	144	939
1883	91730	518	385			Fix.jpg	0	0	Content	144	939
1884	91776	505	377			Fix.jpg	0	0	Content	144	939
1885	91825	511	380			Fix.jpg	0	0	Content	144	939
1886	91871	504	376			Fix.jpg	0	0	Content	144	939
1887	91916	515	373			Fix.jpg	0	0	Content	144	939
[truncated: 12,791 more rows]
