# Supplementary material for: Attentional Bias to Facial Expressions of Different Emotions – A Cross-Cultural Comparison of ≠Akhoe Hai||om and German Children and Adolescents
Source: Front Psychol. 2020 Apr 28;11:795. doi: 10.3389/fpsyg.2020.00795 (PMC7199105; doi:10.3389/fpsyg.2020.00795)
Supplement: Supplementary file 1 [file Data_Sheet_1.ZIP › Raw data_Germany and Namibia/Raw data Namibia/VP_14-test.tsv]

Data properties:
Recording date: 10.02.2013
Recording time: 15:19:26:774 (corresponds to time 0)
Study: NegBias_1
Subject: VP_14
Recording: VP_14
Screen resolution: 1366 x 768
Coordinate unit: Pixels
Filter settings:
Eye: Average
Validity: Normal
Fixation filter: Tobii fixation filter
Velocity threshold: 35
Distance threshold: 35
Number	Timestamp	GazePointX	GazePointY	Event	EventKey	StimuliName	StimuliID	AoiIds	AoiNames	FixationIndex	FixationDuration
0	1	334	247			No media	0	0	Content	4	592
1	37	386	256			No media	0	0	Content	4	592
2	75	329	241			No media	0	0	Content	4	592
3	110	322	243			No media	0	0	Content	4	592
4	148	334	240			No media	0	0	Content	4	592
5	185	334	248			No media	0	0	Content	4	592
6	222	326	254			No media	0	0	Content	4	592
7	259	342	279			No media	0	0	Content	4	592
	285			ImageStart	8
8	297	329	244			Fix.jpg	0	0	Content	4	592
9	336	328	255			Fix.jpg	0	0	Content	4	592
10	370	337	250			Fix.jpg	0	0	Content	4	592
11	404	332	258			Fix.jpg	0	0	Content	4	592
12	441	338	260			Fix.jpg	0	0	Content	4	592
13	479	336	258			Fix.jpg	0	0	Content	4	592
14	517	330	258			Fix.jpg	0	0	Content	4	592
15	554	326	257			Fix.jpg	0	0	Content	4	592
16	592	521	283			Fix.jpg	0	0	Content	5	610
17	630	660	350			Fix.jpg	0	0	Content	5	610
18	671	663	345			Fix.jpg	0	0	Content	5	610
19	703	690	361			Fix.jpg	0	0	Content	5	610
20	741	664	347			Fix.jpg	0	0	Content	5	610
	750			ImageEnd	16
21	778	666	356			No media	0	0	Content	5	610
	785			ImageStart	8
22	817	686	354			122_162_an_ha.jpg	0	58	AOI_13	5	610
23	854	672	364			122_162_an_ha.jpg	0	58	AOI_13	5	610
24	892	672	341			122_162_an_ha.jpg	0	58	AOI_13	5	610
25	930	0	0			122_162_an_ha.jpg	0	58	AOI_13	5	610
26	968	0	0			122_162_an_ha.jpg	0	58	AOI_13	5	610
27	1004	927	918			122_162_an_ha.jpg	0	58	AOI_13	5	610
28	1049	776	626			122_162_an_ha.jpg	0	58	AOI_13	5	610
29	1099	0	0			122_162_an_ha.jpg	0	58	AOI_13	5	610
30	1137	674	342			122_162_an_ha.jpg	0	58	AOI_13	5	610
31	1164	674	342			122_162_an_ha.jpg	0	58	AOI_13	5	610
32	1201	476	362			122_162_an_ha.jpg	0	58	AOI_13	6	424
33	1240	463	350			122_162_an_ha.jpg	0	58	AOI_13	6	424
34	1278	465	352			122_162_an_ha.jpg	0	58	AOI_13	6	424
35	1316	469	365			122_162_an_ha.jpg	0	58	AOI_13	6	424
36	1359	464	352			122_162_an_ha.jpg	0	58	AOI_13	6	424
37	1398	473	349			122_162_an_ha.jpg	0	58	AOI_13	6	424
38	1436	468	352			122_162_an_ha.jpg	0	58	AOI_13	6	424
39	1474	471	354			122_162_an_ha.jpg	0	58	AOI_13	6	424
40	1512	530	400			122_162_an_ha.jpg	0	58	AOI_13	6	424
41	1551	500	381			122_162_an_ha.jpg	0	58	AOI_13	6	424
42	1587	502	390			122_162_an_ha.jpg	0	58	AOI_13	6	424
43	1625	683	369			122_162_an_ha.jpg	0	57	AOI_16	7	385
44	1664	868	325			122_162_an_ha.jpg	0	57	AOI_16	7	385
45	1702	856	325			122_162_an_ha.jpg	0	57	AOI_16	7	385
46	1740	846	329			122_162_an_ha.jpg	0	57	AOI_16	7	385
47	1780	843	327			122_162_an_ha.jpg	0	57	AOI_16	7	385
48	1815	835	329			122_162_an_ha.jpg	0	57	AOI_16	7	385
49	1855	846	333			122_162_an_ha.jpg	0	57	AOI_16	7	385
50	1894	876	349			122_162_an_ha.jpg	0	57	AOI_16	7	385
51	1932	879	353			122_162_an_ha.jpg	0	57	AOI_16	7	385
52	1970	887	354			122_162_an_ha.jpg	0	57	AOI_16	7	385
53	2011	0	0			122_162_an_ha.jpg	0	58	AOI_13
54	2049	0	0			122_162_an_ha.jpg	0	58	AOI_13
55	2085	0	0			122_162_an_ha.jpg	0	58	AOI_13
56	2132	0	0			122_162_an_ha.jpg	0	58	AOI_13
57	2182	0	0			122_162_an_ha.jpg	0	58	AOI_13
58	2252	858	318			122_162_an_ha.jpg	0	57	AOI_16	8	212
59	2311	0	0			122_162_an_ha.jpg	0	57	AOI_16	8	212
60	2347	750	321			122_162_an_ha.jpg	0	57	AOI_16	8	212
61	2379	858	345			122_162_an_ha.jpg	0	57	AOI_16	8	212
62	2420	452	406			122_162_an_ha.jpg	0	57	AOI_16	8	212
63	2463	460	417			122_162_an_ha.jpg	0	58	AOI_13	9	375
64	2500	458	407			122_162_an_ha.jpg	0	58	AOI_13	9	375
65	2566	450	405			122_162_an_ha.jpg	0	58	AOI_13	9	375
66	2608	453	408			122_162_an_ha.jpg	0	58	AOI_13	9	375
67	2643	457	487			122_162_an_ha.jpg	0	58	AOI_13	9	375
68	2787	456	480			122_162_an_ha.jpg	0	58	AOI_13	9	375
69	2838	451	484			122_162_an_ha.jpg	0	58	AOI_13	10	512
70	2993	550	490			122_162_an_ha.jpg	0	58	AOI_13	10	512
71	3166	550	490			122_162_an_ha.jpg	0	58	AOI_13	10	512
72	3228	845	401			122_162_an_ha.jpg	0	58	AOI_13	10	512
73	3273	845	401			122_162_an_ha.jpg	0	58	AOI_13	10	512
74	3310	672	447			122_162_an_ha.jpg	0	58	AOI_13	10	512
75	3350	457	482			122_162_an_ha.jpg	0	58	AOI_13	11	283
76	3389	452	481			122_162_an_ha.jpg	0	58	AOI_13	11	283
77	3430	457	486			122_162_an_ha.jpg	0	58	AOI_13	11	283
78	3470	451	477			122_162_an_ha.jpg	0	58	AOI_13	11	283
79	3512	451	483			122_162_an_ha.jpg	0	58	AOI_13	11	283
80	3552	456	489			122_162_an_ha.jpg	0	58	AOI_13	11	283
81	3594	448	479			122_162_an_ha.jpg	0	58	AOI_13	11	283
82	3634	450	478			122_162_an_ha.jpg	0	58	AOI_13	12	521
83	3675	452	358			122_162_an_ha.jpg	0	58	AOI_13	12	521
84	3714	455	369			122_162_an_ha.jpg	0	58	AOI_13	12	521
85	3755	439	368			122_162_an_ha.jpg	0	58	AOI_13	12	521
	3763			ImageEnd	16
86	3794	451	369			No media	0	0	Content	12	521
87	3834	442	362			No media	0	0	Content	12	521
88	3875	446	365			No media	0	0	Content	12	521
	3877			ImageStart	8
89	3917	444	365			Fix.jpg	0	0	Content	12	521
90	3956	443	368			Fix.jpg	0	0	Content	12	521
91	3996	441	363			Fix.jpg	0	0	Content	12	521
92	4035	449	370			Fix.jpg	0	0	Content	12	521
93	4076	445	365			Fix.jpg	0	0	Content	12	521
94	4115	451	365			Fix.jpg	0	0	Content	12	521
95	4155	505	364			Fix.jpg	0	0	Content	13	318
96	4194	667	339			Fix.jpg	0	0	Content	13	318
97	4235	658	341			Fix.jpg	0	0	Content	13	318
98	4275	656	335			Fix.jpg	0	0	Content	13	318
99	4314	665	340			Fix.jpg	0	0	Content	13	318
100	4354	661	339			Fix.jpg	0	0	Content	13	318
	4381			ImageEnd	16
101	4395	665	345			No media	0	0	Content	13	318
	4414			ImageStart	8
102	4433	696	540			79_115_ha_an.jpg	0	295	AOI_52	13	318
103	4473	0	0			79_115_ha_an.jpg	0	295	AOI_52
104	4532	0	0			79_115_ha_an.jpg	0	295	AOI_52
105	4582	0	0			79_115_ha_an.jpg	0	295	AOI_52
106	4624	0	0			79_115_ha_an.jpg	0	295	AOI_52
107	4679	0	0			79_115_ha_an.jpg	0	295	AOI_52
108	4720	662	344			79_115_ha_an.jpg	0	295	AOI_52	14	174
109	4749	544	333			79_115_ha_an.jpg	0	295	AOI_52	14	174
110	4780	544	333			79_115_ha_an.jpg	0	295	AOI_52	14	174
111	4818	480	352			79_115_ha_an.jpg	0	295	AOI_52	14	174
112	4853	484	351			79_115_ha_an.jpg	0	295	AOI_52	14	174
113	4894	486	354			79_115_ha_an.jpg	0	295	AOI_52	15	359
114	4934	448	413			79_115_ha_an.jpg	0	295	AOI_52	15	359
115	4975	432	421			79_115_ha_an.jpg	0	295	AOI_52	15	359
116	5015	413	427			79_115_ha_an.jpg	0	295	AOI_52	15	359
117	5057	427	421			79_115_ha_an.jpg	0	295	AOI_52	15	359
118	5095	418	428			79_115_ha_an.jpg	0	295	AOI_52	15	359
119	5137	444	435			79_115_ha_an.jpg	0	295	AOI_52	15	359
120	5181	444	435			79_115_ha_an.jpg	0	295	AOI_52	15	359
121	5215	445	440			79_115_ha_an.jpg	0	295	AOI_52	15	359
122	5252	640	415			79_115_ha_an.jpg	0	296	AOI_49	16	484
123	5292	847	377			79_115_ha_an.jpg	0	296	AOI_49	16	484
124	5334	859	377			79_115_ha_an.jpg	0	296	AOI_49	16	484
125	5376	858	382			79_115_ha_an.jpg	0	296	AOI_49	16	484
126	5417	856	378			79_115_ha_an.jpg	0	296	AOI_49	16	484
127	5456	852	371			79_115_ha_an.jpg	0	296	AOI_49	16	484
128	5496	851	376			79_115_ha_an.jpg	0	296	AOI_49	16	484
129	5536	854	314			79_115_ha_an.jpg	0	296	AOI_49	16	484
130	5577	861	318			79_115_ha_an.jpg	0	296	AOI_49	16	484
131	5620	860	330			79_115_ha_an.jpg	0	296	AOI_49	16	484
132	5661	859	316			79_115_ha_an.jpg	0	296	AOI_49	16	484
133	5700	853	322			79_115_ha_an.jpg	0	296	AOI_49	16	484
134	5736	853	320			79_115_ha_an.jpg	0	296	AOI_49	17	558
135	5772	845	451			79_115_ha_an.jpg	0	296	AOI_49	17	558
136	5814	856	454			79_115_ha_an.jpg	0	296	AOI_49	17	558
137	5854	862	457			79_115_ha_an.jpg	0	296	AOI_49	17	558
138	5897	848	461			79_115_ha_an.jpg	0	296	AOI_49	17	558
139	5938	849	459			79_115_ha_an.jpg	0	296	AOI_49	17	558
140	5980	863	435			79_115_ha_an.jpg	0	296	AOI_49	17	558
141	6019	855	429			79_115_ha_an.jpg	0	296	AOI_49	17	558
142	6056	865	428			79_115_ha_an.jpg	0	296	AOI_49	17	558
143	6092	860	440			79_115_ha_an.jpg	0	296	AOI_49	17	558
144	6132	852	323			79_115_ha_an.jpg	0	296	AOI_49	17	558
145	6175	869	300			79_115_ha_an.jpg	0	296	AOI_49	17	558
146	6217	868	304			79_115_ha_an.jpg	0	296	AOI_49	17	558
147	6257	856	299			79_115_ha_an.jpg	0	296	AOI_49	17	558
148	6294	818	314			79_115_ha_an.jpg	0	295	AOI_52	18	241
149	6330	446	273			79_115_ha_an.jpg	0	295	AOI_52	18	241
150	6372	417	322			79_115_ha_an.jpg	0	295	AOI_52	18	241
151	6414	446	279			79_115_ha_an.jpg	0	295	AOI_52	18	241
152	6453	447	275			79_115_ha_an.jpg	0	295	AOI_52	18	241
153	6493	446	280			79_115_ha_an.jpg	0	295	AOI_52	18	241
154	6536	0	0			79_115_ha_an.jpg	0	295	AOI_52
155	6576	0	0			79_115_ha_an.jpg	0	295	AOI_52
156	6612	0	0			79_115_ha_an.jpg	0	295	AOI_52
157	6658	0	0			79_115_ha_an.jpg	0	295	AOI_52
158	6709	0	0			79_115_ha_an.jpg	0	295	AOI_52
159	6781	495	335			79_115_ha_an.jpg	0	295	AOI_52	19	454
160	6845	0	0			79_115_ha_an.jpg	0	295	AOI_52	19	454
161	6881	486	315			79_115_ha_an.jpg	0	295	AOI_52	19	454
162	6904	486	314			79_115_ha_an.jpg	0	295	AOI_52	19	454
163	6954	492	317			79_115_ha_an.jpg	0	295	AOI_52	19	454
164	6993	484	308			79_115_ha_an.jpg	0	295	AOI_52	19	454
165	7032	489	314			79_115_ha_an.jpg	0	295	AOI_52	19	454
166	7072	528	356			79_115_ha_an.jpg	0	295	AOI_52	19	454
167	7114	493	323			79_115_ha_an.jpg	0	295	AOI_52	19	454
168	7157	493	322			79_115_ha_an.jpg	0	295	AOI_52	19	454
169	7196	487	309			79_115_ha_an.jpg	0	295	AOI_52	19	454
170	7235	471	306			79_115_ha_an.jpg	0	295	AOI_52	20	687
171	7276	451	430			79_115_ha_an.jpg	0	295	AOI_52	20	687
172	7323	450	425			79_115_ha_an.jpg	0	295	AOI_52	20	687
173	7361	451	430			79_115_ha_an.jpg	0	295	AOI_52	20	687
	7395			ImageEnd	16
174	7401	443	429			No media	0	0	Content	20	687
175	7441	446	436			No media	0	0	Content	20	687
176	7483	445	428			No media	0	0	Content	20	687
177	7524	447	433			No media	0	0	Content	20	687
178	7566	424	430			No media	0	0	Content	20	687
179	7606	0	0			No media	0	0	Content	20	687
180	7645	452	429			No media	0	0	Content	20	687
	7664			ImageStart	8
181	7695	452	429			Fix.jpg	0	0	Content	20	687
182	7730	449	432			Fix.jpg	0	0	Content	20	687
183	7765	430	423			Fix.jpg	0	0	Content	20	687
184	7805	427	432			Fix.jpg	0	0	Content	20	687
185	7846	457	432			Fix.jpg	0	0	Content	20	687
186	7883	443	431			Fix.jpg	0	0	Content	20	687
187	7922	637	351			Fix.jpg	0	0	Content	21	364
188	7961	661	351			Fix.jpg	0	0	Content	21	364
189	8004	649	348			Fix.jpg	0	0	Content	21	364
190	8046	661	364			Fix.jpg	0	0	Content	21	364
191	8086	667	363			Fix.jpg	0	0	Content	21	364
192	8127	651	347			Fix.jpg	0	0	Content	21	364
	8167			ImageEnd	16
193	8174	659	353			No media	0	0	Content	21	364
	8184			ImageStart	8
194	8204	654	356			97_144_an_fe.jpg	0	335	AOI_5	21	364
195	8243	663	363			97_144_an_fe.jpg	0	335	AOI_5	21	364
196	8286	0	0			97_144_an_fe.jpg	0	335	AOI_5
197	8325	0	0			97_144_an_fe.jpg	0	335	AOI_5
198	8363	0	0			97_144_an_fe.jpg	0	335	AOI_5
199	8404	0	0			97_144_an_fe.jpg	0	335	AOI_5
200	8448	0	0			97_144_an_fe.jpg	0	335	AOI_5
201	8518	0	0			97_144_an_fe.jpg	0	335	AOI_5
202	8603	689	338			97_144_an_fe.jpg	0	336	AOI_6	22	230
203	8632	689	338			97_144_an_fe.jpg	0	336	AOI_6	22	230
204	8683	892	357			97_144_an_fe.jpg	0	336	AOI_6	22	230
205	8725	891	358			97_144_an_fe.jpg	0	336	AOI_6	22	230
206	8756	872	350			97_144_an_fe.jpg	0	336	AOI_6	22	230
207	8794	864	339			97_144_an_fe.jpg	0	336	AOI_6	22	230
208	8833	859	343			97_144_an_fe.jpg	0	336	AOI_6	23	295
209	8877	882	489			97_144_an_fe.jpg	0	336	AOI_6	23	295
210	8919	879	496			97_144_an_fe.jpg	0	336	AOI_6	23	295
211	8960	882	496			97_144_an_fe.jpg	0	336	AOI_6	23	295
212	9003	881	498			97_144_an_fe.jpg	0	336	AOI_6	23	295
213	9044	863	458			97_144_an_fe.jpg	0	336	AOI_6	23	295
214	9085	866	462			97_144_an_fe.jpg	0	336	AOI_6	23	295
215	9128	709	502			97_144_an_fe.jpg	0	335	AOI_5	24	693
216	9168	403	509			97_144_an_fe.jpg	0	335	AOI_5	24	693
217	9205	422	499			97_144_an_fe.jpg	0	335	AOI_5	24	693
218	9242	424	512			97_144_an_fe.jpg	0	335	AOI_5	24	693
219	9283	406	510			97_144_an_fe.jpg	0	335	AOI_5	24	693
220	9326	415	508			97_144_an_fe.jpg	0	335	AOI_5	24	693
221	9366	443	532			97_144_an_fe.jpg	0	335	AOI_5	24	693
222	9409	440	520			97_144_an_fe.jpg	0	335	AOI_5	24	693
223	9449	443	528			97_144_an_fe.jpg	0	335	AOI_5	24	693
224	9491	443	526			97_144_an_fe.jpg	0	335	AOI_5	24	693
225	9532	437	522			97_144_an_fe.jpg	0	335	AOI_5	24	693
226	9574	435	527			97_144_an_fe.jpg	0	335	AOI_5	24	693
227	9614	443	532			97_144_an_fe.jpg	0	335	AOI_5	24	693
228	9656	448	530			97_144_an_fe.jpg	0	335	AOI_5	24	693
229	9696	443	527			97_144_an_fe.jpg	0	335	AOI_5	24	693
230	9738	451	535			97_144_an_fe.jpg	0	335	AOI_5	24	693
231	9779	447	538			97_144_an_fe.jpg	0	335	AOI_5	24	693
232	9821	422	374			97_144_an_fe.jpg	0	335	AOI_5	25	242
233	9863	446	327			97_144_an_fe.jpg	0	335	AOI_5	25	242
234	9904	449	326			97_144_an_fe.jpg	0	335	AOI_5	25	242
235	9941	448	325			97_144_an_fe.jpg	0	335	AOI_5	25	242
236	9980	452	321			97_144_an_fe.jpg	0	335	AOI_5	25	242
237	10021	448	322			97_144_an_fe.jpg	0	335	AOI_5	25	242
238	10063	467	359			97_144_an_fe.jpg	0	335	AOI_5	26	288
239	10105	499	387			97_144_an_fe.jpg	0	335	AOI_5	26	288
240	10146	499	385			97_144_an_fe.jpg	0	335	AOI_5	26	288
241	10187	498	374			97_144_an_fe.jpg	0	335	AOI_5	26	288
242	10227	494	373			97_144_an_fe.jpg	0	335	AOI_5	26	288
243	10267	488	381			97_144_an_fe.jpg	0	335	AOI_5	26	288
244	10310	490	374			97_144_an_fe.jpg	0	335	AOI_5	26	288
245	10351	849	335			97_144_an_fe.jpg	0	336	AOI_6	27	691
246	10392	867	336			97_144_an_fe.jpg	0	336	AOI_6	27	691
247	10434	866	338			97_144_an_fe.jpg	0	336	AOI_6	27	691
248	10476	860	338			97_144_an_fe.jpg	0	336	AOI_6	27	691
249	10517	859	336			97_144_an_fe.jpg	0	336	AOI_6	27	691
250	10559	865	333			97_144_an_fe.jpg	0	336	AOI_6	27	691
251	10600	867	483			97_144_an_fe.jpg	0	336	AOI_6	27	691
252	10642	865	476			97_144_an_fe.jpg	0	336	AOI_6	27	691
253	10684	862	483			97_144_an_fe.jpg	0	336	AOI_6	27	691
254	10727	866	474			97_144_an_fe.jpg	0	336	AOI_6	27	691
255	10762	858	474			97_144_an_fe.jpg	0	336	AOI_6	27	691
256	10800	857	482			97_144_an_fe.jpg	0	336	AOI_6	27	691
257	10843	865	473			97_144_an_fe.jpg	0	336	AOI_6	27	691
258	10884	871	473			97_144_an_fe.jpg	0	336	AOI_6	27	691
259	10920	874	454			97_144_an_fe.jpg	0	336	AOI_6	27	691
260	10958	869	451			97_144_an_fe.jpg	0	336	AOI_6	27	691
261	10998	864	501			97_144_an_fe.jpg	0	336	AOI_6	27	691
262	11042	0	0			97_144_an_fe.jpg	0	335	AOI_5
263	11083	0	0			97_144_an_fe.jpg	0	335	AOI_5
264	11119	0	0			97_144_an_fe.jpg	0	335	AOI_5
265	11166	0	0			97_144_an_fe.jpg	0	335	AOI_5
	11182			ImageEnd	16
266	11234	920	491			No media	0	0	Content	28	413
267	11308	886	373			No media	0	0	Content	28	413
268	11338	886	373			No media	0	0	Content	28	413
269	11395	864	467			No media	0	0	Content	28	413
270	11441	869	480			No media	0	0	Content	28	413
271	11480	876	480			No media	0	0	Content	28	413
272	11520	867	462			No media	0	0	Content	28	413
273	11562	861	467			No media	0	0	Content	28	413
274	11604	872	474			No media	0	0	Content	28	413
275	11647	791	433			No media	0	0	Content	29	439
276	11690	741	364			No media	0	0	Content	29	439
	11726			ImageStart	8
277	11729	741	369			Fix.jpg	0	0	Content	29	439
278	11770	753	377			Fix.jpg	0	0	Content	29	439
279	11808	727	390			Fix.jpg	0	0	Content	29	439
280	11852	732	366			Fix.jpg	0	0	Content	29	439
281	11888	742	367			Fix.jpg	0	0	Content	29	439
282	11926	753	371			Fix.jpg	0	0	Content	29	439
283	11970	740	372			Fix.jpg	0	0	Content	29	439
284	12010	736	369			Fix.jpg	0	0	Content	29	439
285	12048	737	367			Fix.jpg	0	0	Content	29	439
286	12086	730	370			Fix.jpg	0	0	Content	30	506
287	12128	675	352			Fix.jpg	0	0	Content	30	506
288	12171	666	354			Fix.jpg	0	0	Content	30	506
289	12212	670	360			Fix.jpg	0	0	Content	30	506
	12220			ImageEnd	16
290	12255	661	361			No media	0	0	Content	30	506
	12258			ImageStart	8
291	12298	666	361			10_008_neu_an.jpg	0	9	AOI_3	30	506
292	12341	668	350			10_008_neu_an.jpg	0	9	AOI_3	30	506
293	12383	662	360			10_008_neu_an.jpg	0	9	AOI_3	30	506
294	12427	656	361			10_008_neu_an.jpg	0	9	AOI_3	30	506
295	12468	658	362			10_008_neu_an.jpg	0	9	AOI_3	30	506
296	12511	660	357			10_008_neu_an.jpg	0	9	AOI_3	30	506
297	12552	658	364			10_008_neu_an.jpg	0	9	AOI_3	30	506
298	12592	874	383			10_008_neu_an.jpg	0	8	AOI_1	31	400
299	12633	863	370			10_008_neu_an.jpg	0	8	AOI_1	31	400
300	12674	882	388			10_008_neu_an.jpg	0	8	AOI_1	31	400
301	12716	873	379			10_008_neu_an.jpg	0	8	AOI_1	31	400
302	12755	873	371			10_008_neu_an.jpg	0	8	AOI_1	31	400
303	12794	878	471			10_008_neu_an.jpg	0	8	AOI_1	31	400
304	12834	869	479			10_008_neu_an.jpg	0	8	AOI_1	31	400
305	12870	856	458			10_008_neu_an.jpg	0	8	AOI_1	31	400
306	12907	867	474			10_008_neu_an.jpg	0	8	AOI_1	31	400
307	12949	869	482			10_008_neu_an.jpg	0	8	AOI_1	31	400
308	12992	455	421			10_008_neu_an.jpg	0	9	AOI_3	32	498
309	13030	452	422			10_008_neu_an.jpg	0	9	AOI_3	32	498
310	13072	456	422			10_008_neu_an.jpg	0	9	AOI_3	32	498
311	13114	454	431			10_008_neu_an.jpg	0	9	AOI_3	32	498
312	13157	459	438			10_008_neu_an.jpg	0	9	AOI_3	32	498
313	13198	458	439			10_008_neu_an.jpg	0	9	AOI_3	32	498
314	13238	455	356			10_008_neu_an.jpg	0	9	AOI_3	32	498
315	13280	453	345			10_008_neu_an.jpg	0	9	AOI_3	32	498
316	13322	459	347			10_008_neu_an.jpg	0	9	AOI_3	32	498
317	13363	456	348			10_008_neu_an.jpg	0	9	AOI_3	32	498
318	13406	457	348			10_008_neu_an.jpg	0	9	AOI_3	32	498
319	13447	472	544			10_008_neu_an.jpg	0	9	AOI_3	32	498
320	13490	0	0			10_008_neu_an.jpg	0	9	AOI_3
321	13528	0	0			10_008_neu_an.jpg	0	9	AOI_3
322	13564	0	0			10_008_neu_an.jpg	0	9	AOI_3
323	13611	0	0			10_008_neu_an.jpg	0	9	AOI_3
324	13661	0	0			10_008_neu_an.jpg	0	9	AOI_3
325	13721	0	0			10_008_neu_an.jpg	0	9	AOI_3
326	13774	932	397			10_008_neu_an.jpg	0	8	AOI_1	33	400
327	13803	932	397			10_008_neu_an.jpg	0	8	AOI_1	33	400
328	13840	887	357			10_008_neu_an.jpg	0	8	AOI_1	33	400
329	13881	894	363			10_008_neu_an.jpg	0	8	AOI_1	33	400
330	13922	895	362			10_008_neu_an.jpg	0	8	AOI_1	33	400
331	13965	860	353			10_008_neu_an.jpg	0	8	AOI_1	33	400
332	14007	859	353			10_008_neu_an.jpg	0	8	AOI_1	33	400
333	14048	852	357			10_008_neu_an.jpg	0	8	AOI_1	33	400
334	14090	850	356			10_008_neu_an.jpg	0	8	AOI_1	33	400
335	14130	855	357			10_008_neu_an.jpg	0	8	AOI_1	33	400
336	14174	840	348			10_008_neu_an.jpg	0	9	AOI_3	34	243
337	14215	442	251			10_008_neu_an.jpg	0	9	AOI_3	34	243
338	14257	393	245			10_008_neu_an.jpg	0	9	AOI_3	34	243
339	14296	371	205			10_008_neu_an.jpg	0	9	AOI_3	34	243
340	14338	444	251			10_008_neu_an.jpg	0	9	AOI_3	34	243
341	14376	442	252			10_008_neu_an.jpg	0	9	AOI_3	34	243
342	14417	448	248			10_008_neu_an.jpg	0	9	AOI_3	35	250
343	14460	437	242			10_008_neu_an.jpg	0	9	AOI_3	35	250
344	14503	505	301			10_008_neu_an.jpg	0	9	AOI_3	35	250
345	14543	511	307			10_008_neu_an.jpg	0	9	AOI_3	35	250
346	14585	513	304			10_008_neu_an.jpg	0	9	AOI_3	35	250
347	14625	559	649			10_008_neu_an.jpg	0	9	AOI_3	35	250
348	14667	0	0			10_008_neu_an.jpg	0	9	AOI_3
349	14720	0	0			10_008_neu_an.jpg	0	9	AOI_3
350	14766	0	0			10_008_neu_an.jpg	0	9	AOI_3
351	14807	0	0			10_008_neu_an.jpg	0	9	AOI_3
352	14853	0	0			10_008_neu_an.jpg	0	9	AOI_3
353	14903	0	0			10_008_neu_an.jpg	0	9	AOI_3
354	14948	0	0			10_008_neu_an.jpg	0	9	AOI_3
355	14998	526	353			10_008_neu_an.jpg	0	9	AOI_3	36	283
356	15040	526	353			10_008_neu_an.jpg	0	9	AOI_3	36	283
357	15074	476	533			10_008_neu_an.jpg	0	9	AOI_3	36	283
358	15113	480	527			10_008_neu_an.jpg	0	9	AOI_3	36	283
359	15155	480	536			10_008_neu_an.jpg	0	9	AOI_3	36	283
360	15198	475	538			10_008_neu_an.jpg	0	9	AOI_3	36	283
361	15238	478	531			10_008_neu_an.jpg	0	9	AOI_3	36	283
	15266			ImageEnd	16
362	15281	512	397			No media	0	0	Content	37	457
363	15322	536	333			No media	0	0	Content	37	457
364	15364	533	335			No media	0	0	Content	37	457
365	15405	542	336			No media	0	0	Content	37	457
366	15447	545	342			No media	0	0	Content	37	457
367	15488	533	338			No media	0	0	Content	37	457
368	15530	541	346			No media	0	0	Content	37	457
369	15571	545	342			No media	0	0	Content	37	457
	15591			ImageStart	8
370	15613	547	343			Fix.jpg	0	0	Content	37	457
371	15654	542	350			Fix.jpg	0	0	Content	37	457
372	15697	541	340			Fix.jpg	0	0	Content	37	457
373	15738	546	345			Fix.jpg	0	0	Content	38	719
374	15780	671	348			Fix.jpg	0	0	Content	38	719
375	15822	669	348			Fix.jpg	0	0	Content	38	719
376	15865	668	348			Fix.jpg	0	0	Content	38	719
377	15907	679	347			Fix.jpg	0	0	Content	38	719
378	15950	676	351			Fix.jpg	0	0	Content	38	719
379	15992	669	347			Fix.jpg	0	0	Content	38	719
380	16035	675	348			Fix.jpg	0	0	Content	38	719
	16072			ImageEnd	16
381	16077	670	358			No media	0	0	Content	38	719
	16091			ImageStart	8
382	16120	673	359			63_114_an_neu.jpg	0	261	AOI_45	38	719
383	16162	666	358			63_114_an_neu.jpg	0	261	AOI_45	38	719
384	16203	662	360			63_114_an_neu.jpg	0	261	AOI_45	38	719
385	16246	667	360			63_114_an_neu.jpg	0	261	AOI_45	38	719
386	16289	676	363			63_114_an_neu.jpg	0	261	AOI_45	38	719
387	16332	655	364			63_114_an_neu.jpg	0	261	AOI_45	38	719
388	16375	663	376			63_114_an_neu.jpg	0	261	AOI_45	38	719
389	16415	657	374			63_114_an_neu.jpg	0	261	AOI_45	38	719
390	16457	499	387			63_114_an_neu.jpg	0	261	AOI_45	39	244
391	16498	510	385			63_114_an_neu.jpg	0	261	AOI_45	39	244
392	16539	506	395			63_114_an_neu.jpg	0	261	AOI_45	39	244
393	16579	509	390			63_114_an_neu.jpg	0	261	AOI_45	39	244
394	16619	504	380			63_114_an_neu.jpg	0	261	AOI_45	39	244
395	16659	472	472			63_114_an_neu.jpg	0	261	AOI_45	39	244
396	16701	472	467			63_114_an_neu.jpg	0	261	AOI_45	40	249
397	16742	472	465			63_114_an_neu.jpg	0	261	AOI_45	40	249
398	16784	470	476			63_114_an_neu.jpg	0	261	AOI_45	40	249
399	16825	478	470			63_114_an_neu.jpg	0	261	AOI_45	40	249
400	16866	470	467			63_114_an_neu.jpg	0	261	AOI_45	40	249
401	16907	484	589			63_114_an_neu.jpg	0	261	AOI_45	40	249
402	16949	0	0			63_114_an_neu.jpg	0	261	AOI_45
403	16989	0	0			63_114_an_neu.jpg	0	261	AOI_45
404	17025	0	0			63_114_an_neu.jpg	0	261	AOI_45
405	17071	0	0			63_114_an_neu.jpg	0	261	AOI_45
406	17120	848	672			63_114_an_neu.jpg	0	262	AOI_47	41	230
407	17176	901	663			63_114_an_neu.jpg	0	262	AOI_47	41	230
408	17210	0	0			63_114_an_neu.jpg	0	262	AOI_47	41	230
409	17279	862	327			63_114_an_neu.jpg	0	262	AOI_47	41	230
410	17302	862	327			63_114_an_neu.jpg	0	262	AOI_47	41	230
411	17351	899	328			63_114_an_neu.jpg	0	262	AOI_47	42	445
412	17394	902	324			63_114_an_neu.jpg	0	262	AOI_47	42	445
413	17426	857	321			63_114_an_neu.jpg	0	262	AOI_47	42	445
414	17468	799	299			63_114_an_neu.jpg	0	262	AOI_47	42	445
415	17507	867	320			63_114_an_neu.jpg	0	262	AOI_47	42	445
416	17549	857	319			63_114_an_neu.jpg	0	262	AOI_47	42	445
417	17589	886	326			63_114_an_neu.jpg	0	262	AOI_47	42	445
418	17631	876	320			63_114_an_neu.jpg	0	262	AOI_47	42	445
419	17671	875	327			63_114_an_neu.jpg	0	262	AOI_47	42	445
420	17713	881	336			63_114_an_neu.jpg	0	262	AOI_47	42	445
421	17753	875	331			63_114_an_neu.jpg	0	262	AOI_47	42	445
422	17795	880	432			63_114_an_neu.jpg	0	262	AOI_47	43	286
423	17835	876	474			63_114_an_neu.jpg	0	262	AOI_47	43	286
424	17876	876	472			63_114_an_neu.jpg	0	262	AOI_47	43	286
425	17917	867	474			63_114_an_neu.jpg	0	262	AOI_47	43	286
426	17959	867	474			63_114_an_neu.jpg	0	262	AOI_47	43	286
427	17999	869	450			63_114_an_neu.jpg	0	262	AOI_47	43	286
428	18041	870	445			63_114_an_neu.jpg	0	262	AOI_47	43	286
429	18081	807	462			63_114_an_neu.jpg	0	261	AOI_45	44	327
430	18123	434	496			63_114_an_neu.jpg	0	261	AOI_45	44	327
431	18163	440	487			63_114_an_neu.jpg	0	261	AOI_45	44	327
432	18204	435	496			63_114_an_neu.jpg	0	261	AOI_45	44	327
433	18244	440	492			63_114_an_neu.jpg	0	261	AOI_45	44	327
434	18285	444	502			63_114_an_neu.jpg	0	261	AOI_45	44	327
435	18326	439	497			63_114_an_neu.jpg	0	261	AOI_45	44	327
436	18367	441	498			63_114_an_neu.jpg	0	261	AOI_45	44	327
437	18408	457	395			63_114_an_neu.jpg	0	261	AOI_45	45	333
438	18448	459	402			63_114_an_neu.jpg	0	261	AOI_45	45	333
439	18491	449	398			63_114_an_neu.jpg	0	261	AOI_45	45	333
440	18533	460	405			63_114_an_neu.jpg	0	261	AOI_45	45	333
441	18573	456	398			63_114_an_neu.jpg	0	261	AOI_45	45	333
442	18615	488	372			63_114_an_neu.jpg	0	261	AOI_45	45	333
443	18655	486	374			63_114_an_neu.jpg	0	261	AOI_45	45	333
444	18698	482	373			63_114_an_neu.jpg	0	261	AOI_45	45	333
445	18741	489	370			63_114_an_neu.jpg	0	262	AOI_47	46	249
446	18783	487	375			63_114_an_neu.jpg	0	262	AOI_47	46	249
447	18823	813	343			63_114_an_neu.jpg	0	262	AOI_47	46	249
448	18865	846	348			63_114_an_neu.jpg	0	262	AOI_47	46	249
449	18906	842	355			63_114_an_neu.jpg	0	262	AOI_47	46	249
450	18948	845	341			63_114_an_neu.jpg	0	262	AOI_47	46	249
451	18989	0	0			63_114_an_neu.jpg	0	261	AOI_45
452	19031	0	0			63_114_an_neu.jpg	0	261	AOI_45
453	19071	0	0			63_114_an_neu.jpg	0	261	AOI_45
	19094			ImageEnd	16
454	19117	0	0			No media	0	0	Content
455	19169	0	0			No media	0	0	Content
456	19217	0	0			No media	0	0	Content
457	19270	610	325			No media	0	0	Content	47	351
458	19307	610	325			No media	0	0	Content	47	351
459	19351	904	382			No media	0	0	Content	47	351
460	19392	850	317			No media	0	0	Content	47	351
461	19423	869	311			No media	0	0	Content	47	351
462	19457	863	304			No media	0	0	Content	47	351
463	19496	853	300			No media	0	0	Content	47	351
464	19535	857	302			No media	0	0	Content	47	351
465	19578	860	312			No media	0	0	Content	47	351
466	19621	740	334			No media	0	0	Content	48	1025
467	19661	644	334			No media	0	0	Content	48	1025
468	19705	642	332			No media	0	0	Content	48	1025
	19726			ImageStart	8
469	19743	655	342			Fix.jpg	0	0	Content	48	1025
470	19782	646	336			Fix.jpg	0	0	Content	48	1025
471	19825	637	334			Fix.jpg	0	0	Content	48	1025
472	19868	641	335			Fix.jpg	0	0	Content	48	1025
473	19909	651	342			Fix.jpg	0	0	Content	48	1025
474	19951	646	340			Fix.jpg	0	0	Content	48	1025
475	19993	650	356			Fix.jpg	0	0	Content	48	1025
476	20036	644	343			Fix.jpg	0	0	Content	48	1025
477	20078	648	345			Fix.jpg	0	0	Content	48	1025
478	20121	648	345			Fix.jpg	0	0	Content	48	1025
479	20159	643	348			Fix.jpg	0	0	Content	48	1025
480	20199	646	362			Fix.jpg	0	0	Content	48	1025
	20202			ImageEnd	16
	20233			ImageStart	8
481	20241	652	360			167_175_neu_fe.jpg	0	155	AOI_31	48	1025
482	20283	652	362			167_175_neu_fe.jpg	0	155	AOI_31	48	1025
483	20322	649	365			167_175_neu_fe.jpg	0	155	AOI_31	48	1025
484	20365	647	362			167_175_neu_fe.jpg	0	155	AOI_31	48	1025
485	20404	648	360			167_175_neu_fe.jpg	0	155	AOI_31	48	1025
486	20444	641	352			167_175_neu_fe.jpg	0	155	AOI_31	48	1025
487	20484	647	350			167_175_neu_fe.jpg	0	155	AOI_31	48	1025
488	20523	649	358			167_175_neu_fe.jpg	0	155	AOI_31	48	1025
489	20563	659	366			167_175_neu_fe.jpg	0	155	AOI_31	48	1025
490	20605	637	356			167_175_neu_fe.jpg	0	155	AOI_31	48	1025
491	20646	493	342			167_175_neu_fe.jpg	0	155	AOI_31	49	279
492	20687	483	335			167_175_neu_fe.jpg	0	155	AOI_31	49	279
493	20725	488	334			167_175_neu_fe.jpg	0	155	AOI_31	49	279
494	20765	494	337			167_175_neu_fe.jpg	0	155	AOI_31	49	279
495	20804	485	358			167_175_neu_fe.jpg	0	155	AOI_31	49	279
496	20845	465	365			167_175_neu_fe.jpg	0	155	AOI_31	49	279
497	20885	465	367			167_175_neu_fe.jpg	0	155	AOI_31	49	279
498	20925	576	371			167_175_neu_fe.jpg	0	156	AOI_30	50	410
499	20966	872	360			167_175_neu_fe.jpg	0	156	AOI_30	50	410
500	21007	861	371			167_175_neu_fe.jpg	0	156	AOI_30	50	410
501	21048	872	372			167_175_neu_fe.jpg	0	156	AOI_30	50	410
502	21090	870	371			167_175_neu_fe.jpg	0	156	AOI_30	50	410
503	21128	867	380			167_175_neu_fe.jpg	0	156	AOI_30	50	410
504	21172	868	369			167_175_neu_fe.jpg	0	156	AOI_30	50	410
505	21212	898	344			167_175_neu_fe.jpg	0	156	AOI_30	50	410
506	21254	889	352			167_175_neu_fe.jpg	0	156	AOI_30	50	410
507	21294	893	355			167_175_neu_fe.jpg	0	156	AOI_30	50	410
508	21336	0	0			167_175_neu_fe.jpg	0	155	AOI_31
509	21376	0	0			167_175_neu_fe.jpg	0	155	AOI_31
510	21411	0	0			167_175_neu_fe.jpg	0	155	AOI_31
511	21458	0	0			167_175_neu_fe.jpg	0	155	AOI_31
512	21508	0	0			167_175_neu_fe.jpg	0	155	AOI_31
513	21579	871	353			167_175_neu_fe.jpg	0	155	AOI_31	51	534
514	21638	0	0			167_175_neu_fe.jpg	0	155	AOI_31	51	534
515	21672	450	340			167_175_neu_fe.jpg	0	155	AOI_31	51	534
516	21695	450	340			167_175_neu_fe.jpg	0	155	AOI_31	51	534
517	21745	443	347			167_175_neu_fe.jpg	0	155	AOI_31	51	534
518	21785	446	346			167_175_neu_fe.jpg	0	155	AOI_31	51	534
519	21823	447	353			167_175_neu_fe.jpg	0	155	AOI_31	51	534
520	21864	483	360			167_175_neu_fe.jpg	0	155	AOI_31	51	534
521	21906	479	356			167_175_neu_fe.jpg	0	155	AOI_31	51	534
522	21947	475	366			167_175_neu_fe.jpg	0	155	AOI_31	51	534
523	21989	482	365			167_175_neu_fe.jpg	0	155	AOI_31	51	534
524	22030	479	367			167_175_neu_fe.jpg	0	155	AOI_31	51	534
525	22071	482	365			167_175_neu_fe.jpg	0	155	AOI_31	51	534
526	22113	535	343			167_175_neu_fe.jpg	0	156	AOI_30	52	287
527	22154	777	179			167_175_neu_fe.jpg	0	156	AOI_30	52	287
528	22195	770	183			167_175_neu_fe.jpg	0	156	AOI_30	52	287
529	22237	776	195			167_175_neu_fe.jpg	0	156	AOI_30	52	287
530	22278	775	198			167_175_neu_fe.jpg	0	156	AOI_30	52	287
531	22319	774	193			167_175_neu_fe.jpg	0	156	AOI_30	52	287
532	22360	780	200			167_175_neu_fe.jpg	0	156	AOI_30	52	287
533	22400	879	450			167_175_neu_fe.jpg	0	156	AOI_30	53	792
534	22442	876	447			167_175_neu_fe.jpg	0	156	AOI_30	53	792
535	22482	870	448			167_175_neu_fe.jpg	0	156	AOI_30	53	792
536	22523	880	447			167_175_neu_fe.jpg	0	156	AOI_30	53	792
537	22563	870	450			167_175_neu_fe.jpg	0	156	AOI_30	53	792
538	22603	883	503			167_175_neu_fe.jpg	0	156	AOI_30	53	792
539	22645	882	506			167_175_neu_fe.jpg	0	156	AOI_30	53	792
540	22687	890	509			167_175_neu_fe.jpg	0	156	AOI_30	53	792
541	22728	888	506			167_175_neu_fe.jpg	0	156	AOI_30	53	792
542	22773	880	500			167_175_neu_fe.jpg	0	156	AOI_30	53	792
543	22815	882	495			167_175_neu_fe.jpg	0	156	AOI_30	53	792
544	22856	886	502			167_175_neu_fe.jpg	0	156	AOI_30	53	792
545	22897	883	505			167_175_neu_fe.jpg	0	156	AOI_30	53	792
546	22940	887	500			167_175_neu_fe.jpg	0	156	AOI_30	53	792
547	22981	873	497			167_175_neu_fe.jpg	0	156	AOI_30	53	792
548	23023	891	508			167_175_neu_fe.jpg	0	156	AOI_30	53	792
549	23065	879	501			167_175_neu_fe.jpg	0	156	AOI_30	53	792
550	23108	877	500			167_175_neu_fe.jpg	0	156	AOI_30	53	792
551	23149	884	502			167_175_neu_fe.jpg	0	156	AOI_30	53	792
552	23191	861	351			167_175_neu_fe.jpg	0	156	AOI_30	54	599
	23223			ImageEnd	16
553	23233	857	337			No media	0	0	Content	54	599
	23263			ImageStart	8
554	23283	853	337			Fix.jpg	0	0	Content	54	599
555	23355	855	336			Fix.jpg	0	0	Content	54	599
556	23397	857	337			Fix.jpg	0	0	Content	54	599
557	23437	856	338			Fix.jpg	0	0	Content	54	599
558	23577	855	340			Fix.jpg	0	0	Content	54	599
559	23626	842	339			Fix.jpg	0	0	Content	54	599
	23769			ImageEnd	16
560	23790	0	0			No media	0	0	Content
	23807			ImageStart	8
561	23963	545	330			61_114_an_fe.jpg	0	257	AOI_45	55	166
562	24022	549	330			61_114_an_fe.jpg	0	257	AOI_45	55	166
563	24067	530	319			61_114_an_fe.jpg	0	257	AOI_45	55	166
564	24129	0	0			61_114_an_fe.jpg	0	257	AOI_45
565	24175	0	0			61_114_an_fe.jpg	0	257	AOI_45
566	24216	0	0			61_114_an_fe.jpg	0	257	AOI_45
567	24261	860	437			61_114_an_fe.jpg	0	258	AOI_46	56	190
568	24306	828	428			61_114_an_fe.jpg	0	258	AOI_46	56	190
569	24340	863	436			61_114_an_fe.jpg	0	258	AOI_46	56	190
570	24373	855	434			61_114_an_fe.jpg	0	258	AOI_46	56	190
571	24412	598	461			61_114_an_fe.jpg	0	258	AOI_46	56	190
572	24451	479	469			61_114_an_fe.jpg	0	257	AOI_45	57	464
573	24493	483	487			61_114_an_fe.jpg	0	257	AOI_45	57	464
574	24535	476	478			61_114_an_fe.jpg	0	257	AOI_45	57	464
575	24576	476	483			61_114_an_fe.jpg	0	257	AOI_45	57	464
576	24618	463	468			61_114_an_fe.jpg	0	257	AOI_45	57	464
577	24659	462	488			61_114_an_fe.jpg	0	257	AOI_45	57	464
578	24703	453	486			61_114_an_fe.jpg	0	257	AOI_45	57	464
579	24745	451	483			61_114_an_fe.jpg	0	257	AOI_45	57	464
580	24788	456	494			61_114_an_fe.jpg	0	257	AOI_45	57	464
581	24828	457	491			61_114_an_fe.jpg	0	257	AOI_45	57	464
582	24871	447	484			61_114_an_fe.jpg	0	257	AOI_45	57	464
583	24915	426	365			61_114_an_fe.jpg	0	257	AOI_45	58	254
584	24957	440	362			61_114_an_fe.jpg	0	257	AOI_45	58	254
585	24999	431	356			61_114_an_fe.jpg	0	257	AOI_45	58	254
586	25043	447	360			61_114_an_fe.jpg	0	257	AOI_45	58	254
587	25083	444	358			61_114_an_fe.jpg	0	257	AOI_45	58	254
588	25127	428	353			61_114_an_fe.jpg	0	257	AOI_45	58	254
589	25169	518	376			61_114_an_fe.jpg	0	258	AOI_46	59	543
590	25212	899	326			61_114_an_fe.jpg	0	258	AOI_46	59	543
591	25251	907	334			61_114_an_fe.jpg	0	258	AOI_46	59	543
592	25291	916	336			61_114_an_fe.jpg	0	258	AOI_46	59	543
593	25333	918	335			61_114_an_fe.jpg	0	258	AOI_46	59	543
594	25375	909	333			61_114_an_fe.jpg	0	258	AOI_46	59	543
595	25416	902	324			61_114_an_fe.jpg	0	258	AOI_46	59	543
596	25459	890	320			61_114_an_fe.jpg	0	258	AOI_46	59	543
597	25500	890	315			61_114_an_fe.jpg	0	258	AOI_46	59	543
598	25543	893	315			61_114_an_fe.jpg	0	258	AOI_46	59	543
599	25584	896	313			61_114_an_fe.jpg	0	258	AOI_46	59	543
600	25627	890	326			61_114_an_fe.jpg	0	258	AOI_46	59	543
601	25668	890	343			61_114_an_fe.jpg	0	258	AOI_46	59	543
602	25711	0	0			61_114_an_fe.jpg	0	257	AOI_45
603	25752	0	0			61_114_an_fe.jpg	0	257	AOI_45
604	25788	0	0			61_114_an_fe.jpg	0	257	AOI_45
605	25835	0	0			61_114_an_fe.jpg	0	257	AOI_45
606	25886	0	0			61_114_an_fe.jpg	0	257	AOI_45
607	25958	0	0			61_114_an_fe.jpg	0	257	AOI_45
608	26018	0	0			61_114_an_fe.jpg	0	257	AOI_45
609	26063	859	334			61_114_an_fe.jpg	0	258	AOI_46	60	780
610	26092	859	334			61_114_an_fe.jpg	0	258	AOI_46	60	780
611	26139	855	336			61_114_an_fe.jpg	0	258	AOI_46	60	780
612	26179	850	336			61_114_an_fe.jpg	0	258	AOI_46	60	780
613	26220	838	340			61_114_an_fe.jpg	0	258	AOI_46	60	780
614	26263	845	344			61_114_an_fe.jpg	0	258	AOI_46	60	780
615	26304	857	338			61_114_an_fe.jpg	0	258	AOI_46	60	780
616	26344	852	340			61_114_an_fe.jpg	0	258	AOI_46	60	780
617	26381	845	336			61_114_an_fe.jpg	0	258	AOI_46	60	780
618	26419	845	336			61_114_an_fe.jpg	0	258	AOI_46	60	780
619	26457	842	333			61_114_an_fe.jpg	0	258	AOI_46	60	780
620	26499	853	339			61_114_an_fe.jpg	0	258	AOI_46	60	780
621	26544	850	342			61_114_an_fe.jpg	0	258	AOI_46	60	780
622	26593	855	350			61_114_an_fe.jpg	0	258	AOI_46	60	780
623	26631	853	343			61_114_an_fe.jpg	0	258	AOI_46	60	780
624	26674	846	342			61_114_an_fe.jpg	0	258	AOI_46	60	780
625	26717	846	343			61_114_an_fe.jpg	0	258	AOI_46	60	780
626	26756	846	343			61_114_an_fe.jpg	0	258	AOI_46	60	780
	26792			ImageEnd	16
627	26799	845	337			No media	0	0	Content	60	780
628	26843	809	362			No media	0	0	Content	61	847
629	26889	500	389			No media	0	0	Content	61	847
630	26929	500	389			No media	0	0	Content	61	847
631	26965	508	388			No media	0	0	Content	61	847
632	27007	497	377			No media	0	0	Content	61	847
633	27053	491	384			No media	0	0	Content	61	847
634	27096	502	383			No media	0	0	Content	61	847
635	27137	497	388			No media	0	0	Content	61	847
636	27180	504	379			No media	0	0	Content	61	847
637	27221	504	375			No media	0	0	Content	61	847
638	27265	488	385			No media	0	0	Content	61	847
639	27308	492	378			No media	0	0	Content	61	847
640	27350	497	378			No media	0	0	Content	61	847
	27376			ImageStart	8
641	27392	505	383			Fix.jpg	0	0	Content	61	847
642	27435	504	382			Fix.jpg	0	0	Content	61	847
643	27477	504	380			Fix.jpg	0	0	Content	61	847
644	27520	517	390			Fix.jpg	0	0	Content	61	847
645	27563	514	399			Fix.jpg	0	0	Content	61	847
646	27605	495	379			Fix.jpg	0	0	Content	61	847
647	27647	515	385			Fix.jpg	0	0	Content	61	847
648	27690	573	385			Fix.jpg	0	0	Content	62	551
649	27725	672	339			Fix.jpg	0	0	Content	62	551
650	27764	661	338			Fix.jpg	0	0	Content	62	551
651	27805	660	349			Fix.jpg	0	0	Content	62	551
652	27848	671	357			Fix.jpg	0	0	Content	62	551
	27863			ImageEnd	16
653	27893	663	349			No media	0	0	Content	62	551
	27911			ImageStart	8
654	27947	664	352			130_162_neu_an.jpg	0	76	AOI_15	62	551
655	27989	665	352			130_162_neu_an.jpg	0	76	AOI_15	62	551
656	28038	667	351			130_162_neu_an.jpg	0	76	AOI_15	62	551
657	28079	655	342			130_162_neu_an.jpg	0	76	AOI_15	62	551
658	28117	657	366			130_162_neu_an.jpg	0	76	AOI_15	62	551
659	28158	656	358			130_162_neu_an.jpg	0	76	AOI_15	62	551
660	28201	685	387			130_162_neu_an.jpg	0	76	AOI_15	62	551
661	28241	622	463			130_162_neu_an.jpg	0	76	AOI_15	63	360
662	28278	535	479			130_162_neu_an.jpg	0	76	AOI_15	63	360
663	28315	0	0			130_162_neu_an.jpg	0	76	AOI_15	63	360
664	28359	487	461			130_162_neu_an.jpg	0	76	AOI_15	63	360
665	28393	487	461			130_162_neu_an.jpg	0	76	AOI_15	63	360
666	28435	471	448			130_162_neu_an.jpg	0	76	AOI_15	63	360
667	28475	469	456			130_162_neu_an.jpg	0	76	AOI_15	63	360
668	28515	464	452			130_162_neu_an.jpg	0	76	AOI_15	63	360
669	28559	467	454			130_162_neu_an.jpg	0	76	AOI_15	63	360
670	28601	453	340			130_162_neu_an.jpg	0	76	AOI_15	64	257
671	28643	453	303			130_162_neu_an.jpg	0	76	AOI_15	64	257
672	28685	454	309			130_162_neu_an.jpg	0	76	AOI_15	64	257
673	28729	457	309			130_162_neu_an.jpg	0	76	AOI_15	64	257
674	28772	447	303			130_162_neu_an.jpg	0	76	AOI_15	64	257
675	28815	448	303			130_162_neu_an.jpg	0	76	AOI_15	64	257
676	28857	0	0			130_162_neu_an.jpg	0	76	AOI_15
677	28901	0	0			130_162_neu_an.jpg	0	76	AOI_15
678	28937	0	0			130_162_neu_an.jpg	0	76	AOI_15
679	28984	0	0			130_162_neu_an.jpg	0	76	AOI_15
680	29035	0	0			130_162_neu_an.jpg	0	76	AOI_15
681	29101	851	457			130_162_neu_an.jpg	0	75	AOI_13	65	437
682	29157	0	0			130_162_neu_an.jpg	0	75	AOI_13	65	437
683	29199	848	480			130_162_neu_an.jpg	0	75	AOI_13	65	437
684	29221	848	480			130_162_neu_an.jpg	0	75	AOI_13	65	437
685	29272	862	494			130_162_neu_an.jpg	0	75	AOI_13	65	437
686	29320	857	484			130_162_neu_an.jpg	0	75	AOI_13	65	437
687	29359	861	483			130_162_neu_an.jpg	0	75	AOI_13	65	437
688	29413	831	467			130_162_neu_an.jpg	0	75	AOI_13	65	437
689	29459	860	485			130_162_neu_an.jpg	0	75	AOI_13	65	437
690	29496	849	484			130_162_neu_an.jpg	0	75	AOI_13	65	437
691	29537	844	493			130_162_neu_an.jpg	0	75	AOI_13	66	246
692	29577	864	518			130_162_neu_an.jpg	0	75	AOI_13	66	246
693	29619	872	514			130_162_neu_an.jpg	0	75	AOI_13	66	246
694	29656	870	520			130_162_neu_an.jpg	0	75	AOI_13	66	246
695	29695	877	524			130_162_neu_an.jpg	0	75	AOI_13	66	246
696	29736	877	643			130_162_neu_an.jpg	0	75	AOI_13	66	246
697	29783	0	0			130_162_neu_an.jpg	0	76	AOI_15
698	29824	0	0			130_162_neu_an.jpg	0	76	AOI_15
699	29861	0	0			130_162_neu_an.jpg	0	76	AOI_15
700	29908	0	0			130_162_neu_an.jpg	0	76	AOI_15
701	29961	891	764			130_162_neu_an.jpg	0	75	AOI_13	67	221
702	30018	869	639			130_162_neu_an.jpg	0	75	AOI_13	67	221
703	30045	869	639			130_162_neu_an.jpg	0	75	AOI_13	67	221
704	30100	862	482			130_162_neu_an.jpg	0	75	AOI_13	67	221
705	30144	865	468			130_162_neu_an.jpg	0	75	AOI_13	67	221
706	30182	868	462			130_162_neu_an.jpg	0	75	AOI_13	68	551
707	30223	874	467			130_162_neu_an.jpg	0	75	AOI_13	68	551
708	30265	865	462			130_162_neu_an.jpg	0	75	AOI_13	68	551
709	30308	872	460			130_162_neu_an.jpg	0	75	AOI_13	68	551
710	30349	864	470			130_162_neu_an.jpg	0	75	AOI_13	68	551
711	30392	870	456			130_162_neu_an.jpg	0	75	AOI_13	68	551
712	30436	876	466			130_162_neu_an.jpg	0	75	AOI_13	68	551
713	30479	868	460			130_162_neu_an.jpg	0	75	AOI_13	68	551
714	30520	875	466			130_162_neu_an.jpg	0	75	AOI_13	68	551
715	30563	874	461			130_162_neu_an.jpg	0	75	AOI_13	68	551
716	30604	874	462			130_162_neu_an.jpg	0	75	AOI_13	68	551
717	30647	880	468			130_162_neu_an.jpg	0	75	AOI_13	68	551
718	30689	876	458			130_162_neu_an.jpg	0	75	AOI_13	68	551
719	30732	868	378			130_162_neu_an.jpg	0	75	AOI_13	69	249
720	30774	859	316			130_162_neu_an.jpg	0	75	AOI_13	69	249
721	30816	864	316			130_162_neu_an.jpg	0	75	AOI_13	69	249
722	30857	853	316			130_162_neu_an.jpg	0	75	AOI_13	69	249
723	30899	858	313			130_162_neu_an.jpg	0	75	AOI_13	69	249
	30932			ImageEnd	16
724	30940	836	306			No media	0	0	Content	69	249
725	30982	510	436			No media	0	0	Content	70	454
726	31023	472	432			No media	0	0	Content	70	454
727	31065	477	429			No media	0	0	Content	70	454
728	31101	467	425			No media	0	0	Content	70	454
729	31139	478	431			No media	0	0	Content	70	454
730	31181	472	437			No media	0	0	Content	70	454
731	31224	477	439			No media	0	0	Content	70	454
732	31265	482	431			No media	0	0	Content	70	454
733	31308	482	439			No media	0	0	Content	70	454
734	31353	479	444			No media	0	0	Content	70	454
735	31395	513	444			No media	0	0	Content	70	454
736	31436	513	444			No media	0	0	Content	71	498
737	31490	593	371			No media	0	0	Content	71	498
738	31528	611	371			No media	0	0	Content	71	498
739	31576	599	358			No media	0	0	Content	71	498
	31609			ImageStart	8
740	31611	599	358			Fix.jpg	0	0	Content	71	498
741	31648	606	363			Fix.jpg	0	0	Content	71	498
742	31686	599	370			Fix.jpg	0	0	Content	71	498
743	31731	603	370			Fix.jpg	0	0	Content	71	498
744	31774	633	388			Fix.jpg	0	0	Content	71	498
745	31815	627	375			Fix.jpg	0	0	Content	71	498
746	31857	597	376			Fix.jpg	0	0	Content	71	498
747	31898	596	373			Fix.jpg	0	0	Content	71	498
748	31934	660	347			Fix.jpg	0	0	Content	72	531
749	31973	669	332			Fix.jpg	0	0	Content	72	531
750	32018	656	348			Fix.jpg	0	0	Content	72	531
751	32059	678	348			Fix.jpg	0	0	Content	72	531
752	32100	670	350			Fix.jpg	0	0	Content	72	531
	32108			ImageEnd	16
753	32140	673	352			No media	0	0	Content	72	531
	32148			ImageStart	8
754	32180	662	355			33_069_ha_neu.jpg	0	195	AOI_36	72	531
755	32220	671	353			33_069_ha_neu.jpg	0	195	AOI_36	72	531
756	32263	669	357			33_069_ha_neu.jpg	0	195	AOI_36	72	531
757	32306	669	342			33_069_ha_neu.jpg	0	195	AOI_36	72	531
758	32345	677	360			33_069_ha_neu.jpg	0	195	AOI_36	72	531
759	32383	665	360			33_069_ha_neu.jpg	0	195	AOI_36	72	531
760	32423	689	356			33_069_ha_neu.jpg	0	195	AOI_36	72	531
761	32465	849	400			33_069_ha_neu.jpg	0	196	AOI_35	73	500
762	32509	849	399			33_069_ha_neu.jpg	0	196	AOI_35	73	500
763	32542	843	403			33_069_ha_neu.jpg	0	196	AOI_35	73	500
764	32580	838	394			33_069_ha_neu.jpg	0	196	AOI_35	73	500
765	32622	876	452			33_069_ha_neu.jpg	0	196	AOI_35	73	500
766	32665	880	451			33_069_ha_neu.jpg	0	196	AOI_35	73	500
767	32707	879	455			33_069_ha_neu.jpg	0	196	AOI_35	73	500
768	32749	881	451			33_069_ha_neu.jpg	0	196	AOI_35	73	500
769	32792	875	394			33_069_ha_neu.jpg	0	196	AOI_35	73	500
770	32834	866	343			33_069_ha_neu.jpg	0	196	AOI_35	73	500
771	32877	875	342			33_069_ha_neu.jpg	0	196	AOI_35	73	500
772	32923	870	327			33_069_ha_neu.jpg	0	196	AOI_35	73	500
773	32965	869	337			33_069_ha_neu.jpg	0	195	AOI_36	74	295
774	33006	464	394			33_069_ha_neu.jpg	0	195	AOI_36	74	295
775	33048	466	390			33_069_ha_neu.jpg	0	195	AOI_36	74	295
776	33090	474	392			33_069_ha_neu.jpg	0	195	AOI_36	74	295
777	33131	458	393			33_069_ha_neu.jpg	0	195	AOI_36	74	295
778	33173	469	392			33_069_ha_neu.jpg	0	195	AOI_36	74	295
779	33217	466	398			33_069_ha_neu.jpg	0	195	AOI_36	74	295
780	33259	572	379			33_069_ha_neu.jpg	0	196	AOI_35	75	598
781	33301	826	343			33_069_ha_neu.jpg	0	196	AOI_35	75	598
782	33344	819	347			33_069_ha_neu.jpg	0	196	AOI_35	75	598
783	33387	817	346			33_069_ha_neu.jpg	0	196	AOI_35	75	598
784	33432	826	352			33_069_ha_neu.jpg	0	196	AOI_35	75	598
785	33478	818	353			33_069_ha_neu.jpg	0	196	AOI_35	75	598
786	33520	870	344			33_069_ha_neu.jpg	0	196	AOI_35	75	598
787	33559	915	341			33_069_ha_neu.jpg	0	196	AOI_35	75	598
788	33604	913	342			33_069_ha_neu.jpg	0	196	AOI_35	75	598
789	33646	914	344			33_069_ha_neu.jpg	0	196	AOI_35	75	598
790	33689	907	343			33_069_ha_neu.jpg	0	196	AOI_35	75	598
791	33730	907	346			33_069_ha_neu.jpg	0	196	AOI_35	75	598
792	33773	917	343			33_069_ha_neu.jpg	0	196	AOI_35	75	598
793	33815	907	337			33_069_ha_neu.jpg	0	196	AOI_35	75	598
794	33857	817	352			33_069_ha_neu.jpg	0	195	AOI_36	76	339
795	33899	471	372			33_069_ha_neu.jpg	0	195	AOI_36	76	339
796	33942	473	370			33_069_ha_neu.jpg	0	195	AOI_36	76	339
797	33983	476	379			33_069_ha_neu.jpg	0	195	AOI_36	76	339
798	34026	473	372			33_069_ha_neu.jpg	0	195	AOI_36	76	339
799	34068	499	352			33_069_ha_neu.jpg	0	195	AOI_36	76	339
800	34111	503	352			33_069_ha_neu.jpg	0	195	AOI_36	76	339
801	34152	502	351			33_069_ha_neu.jpg	0	195	AOI_36	76	339
802	34196	513	362			33_069_ha_neu.jpg	0	196	AOI_35	77	377
803	34237	886	347			33_069_ha_neu.jpg	0	196	AOI_35	77	377
804	34280	886	346			33_069_ha_neu.jpg	0	196	AOI_35	77	377
805	34322	883	332			33_069_ha_neu.jpg	0	196	AOI_35	77	377
806	34364	882	342			33_069_ha_neu.jpg	0	196	AOI_35	77	377
807	34405	868	345			33_069_ha_neu.jpg	0	196	AOI_35	77	377
808	34448	819	351			33_069_ha_neu.jpg	0	196	AOI_35	77	377
809	34489	828	339			33_069_ha_neu.jpg	0	196	AOI_35	77	377
810	34532	831	340			33_069_ha_neu.jpg	0	196	AOI_35	77	377
811	34573	765	361			33_069_ha_neu.jpg	0	195	AOI_36	78	459
812	34611	476	374			33_069_ha_neu.jpg	0	195	AOI_36	78	459
813	34654	493	384			33_069_ha_neu.jpg	0	195	AOI_36	78	459
814	34697	473	376			33_069_ha_neu.jpg	0	195	AOI_36	78	459
815	34736	485	380			33_069_ha_neu.jpg	0	195	AOI_36	78	459
816	34779	476	376			33_069_ha_neu.jpg	0	195	AOI_36	78	459
817	34821	481	384			33_069_ha_neu.jpg	0	195	AOI_36	78	459
818	34863	495	357			33_069_ha_neu.jpg	0	195	AOI_36	78	459
819	34904	507	364			33_069_ha_neu.jpg	0	195	AOI_36	78	459
820	34947	500	359			33_069_ha_neu.jpg	0	195	AOI_36	78	459
821	34988	500	357			33_069_ha_neu.jpg	0	195	AOI_36	78	459
822	35032	488	436			33_069_ha_neu.jpg	0	195	AOI_36	79	489
823	35073	456	517			33_069_ha_neu.jpg	0	195	AOI_36	79	489
824	35116	473	536			33_069_ha_neu.jpg	0	195	AOI_36	79	489
825	35153	473	505			33_069_ha_neu.jpg	0	195	AOI_36	79	489
	35153			ImageEnd	16
826	35195	457	471			No media	0	0	Content	79	489
827	35235	463	471			No media	0	0	Content	79	489
828	35278	456	476			No media	0	0	Content	79	489
829	35318	458	480			No media	0	0	Content	79	489
830	35359	462	473			No media	0	0	Content	79	489
831	35400	460	487			No media	0	0	Content	79	489
832	35440	465	473			No media	0	0	Content	79	489
	35462			ImageStart	8
833	35480	521	758			Fix.jpg	0	0	Content	79	489
834	35521	0	0			Fix.jpg	0	0	Content
835	35568	0	0			Fix.jpg	0	0	Content
836	35617	0	0			Fix.jpg	0	0	Content
837	35659	0	0			Fix.jpg	0	0	Content
838	35704	651	563			Fix.jpg	0	0	Content	80	194
839	35745	652	562			Fix.jpg	0	0	Content	80	194
840	35777	651	408			Fix.jpg	0	0	Content	80	194
841	35822	661	371			Fix.jpg	0	0	Content	80	194
842	35857	697	351			Fix.jpg	0	0	Content	80	194
843	35898	699	345			Fix.jpg	0	0	Content	81	465
844	35941	701	341			Fix.jpg	0	0	Content	81	465
	35976			ImageEnd	16
845	35983	692	348			No media	0	0	Content	81	465
	36019			ImageStart	8
846	36024	698	347			138_163_fe_neu.jpg	0	91	AOI_23	81	465
847	36067	703	353			138_163_fe_neu.jpg	0	91	AOI_23	81	465
848	36108	689	343			138_163_fe_neu.jpg	0	91	AOI_23	81	465
849	36151	693	349			138_163_fe_neu.jpg	0	91	AOI_23	81	465
850	36193	703	349			138_163_fe_neu.jpg	0	91	AOI_23	81	465
851	36237	691	354			138_163_fe_neu.jpg	0	91	AOI_23	81	465
852	36278	698	353			138_163_fe_neu.jpg	0	91	AOI_23	81	465
853	36321	706	353			138_163_fe_neu.jpg	0	91	AOI_23	81	465
854	36363	647	359			138_163_fe_neu.jpg	0	92	AOI_22	82	450
855	36405	506	361			138_163_fe_neu.jpg	0	92	AOI_22	82	450
856	36446	510	348			138_163_fe_neu.jpg	0	92	AOI_22	82	450
857	36487	503	358			138_163_fe_neu.jpg	0	92	AOI_22	82	450
858	36527	507	357			138_163_fe_neu.jpg	0	92	AOI_22	82	450
859	36569	504	327			138_163_fe_neu.jpg	0	92	AOI_22	82	450
860	36609	502	327			138_163_fe_neu.jpg	0	92	AOI_22	82	450
861	36651	505	329			138_163_fe_neu.jpg	0	92	AOI_22	82	450
862	36691	513	328			138_163_fe_neu.jpg	0	92	AOI_22	82	450
863	36732	496	329			138_163_fe_neu.jpg	0	92	AOI_22	82	450
864	36772	510	331			138_163_fe_neu.jpg	0	92	AOI_22	82	450
865	36813	505	324			138_163_fe_neu.jpg	0	92	AOI_22	83	244
866	36854	482	508			138_163_fe_neu.jpg	0	92	AOI_22	83	244
867	36895	478	537			138_163_fe_neu.jpg	0	92	AOI_22	83	244
868	36935	471	543			138_163_fe_neu.jpg	0	92	AOI_22	83	244
869	36976	474	540			138_163_fe_neu.jpg	0	92	AOI_22	83	244
870	37016	510	541			138_163_fe_neu.jpg	0	92	AOI_22	83	244
871	37057	879	348			138_163_fe_neu.jpg	0	91	AOI_23	84	247
872	37096	848	351			138_163_fe_neu.jpg	0	91	AOI_23	84	247
873	37138	846	337			138_163_fe_neu.jpg	0	91	AOI_23	84	247
874	37195	857	345			138_163_fe_neu.jpg	0	91	AOI_23	84	247
875	37232	857	345			138_163_fe_neu.jpg	0	91	AOI_23	84	247
876	37268	867	359			138_163_fe_neu.jpg	0	91	AOI_23	84	247
877	37304	829	323			138_163_fe_neu.jpg	0	91	AOI_23	85	278
878	37344	897	325			138_163_fe_neu.jpg	0	91	AOI_23	85	278
879	37383	902	337			138_163_fe_neu.jpg	0	91	AOI_23	85	278
880	37423	895	329			138_163_fe_neu.jpg	0	91	AOI_23	85	278
881	37462	898	327			138_163_fe_neu.jpg	0	91	AOI_23	85	278
882	37502	894	329			138_163_fe_neu.jpg	0	91	AOI_23	85	278
883	37541	871	329			138_163_fe_neu.jpg	0	91	AOI_23	85	278
884	37582	855	334			138_163_fe_neu.jpg	0	91	AOI_23	86	318
885	37621	856	329			138_163_fe_neu.jpg	0	91	AOI_23	86	318
886	37660	847	329			138_163_fe_neu.jpg	0	91	AOI_23	86	318
887	37699	832	325			138_163_fe_neu.jpg	0	91	AOI_23	86	318
888	37740	825	323			138_163_fe_neu.jpg	0	91	AOI_23	86	318
889	37778	819	315			138_163_fe_neu.jpg	0	91	AOI_23	86	318
890	37820	819	314			138_163_fe_neu.jpg	0	91	AOI_23	86	318
891	37860	822	317			138_163_fe_neu.jpg	0	91	AOI_23	86	318
892	37899	799	317			138_163_fe_neu.jpg	0	92	AOI_22	87	230
893	37938	416	291			138_163_fe_neu.jpg	0	92	AOI_22	87	230
894	37978	412	310			138_163_fe_neu.jpg	0	92	AOI_22	87	230
895	38018	424	325			138_163_fe_neu.jpg	0	92	AOI_22	87	230
896	38057	427	321			138_163_fe_neu.jpg	0	92	AOI_22	87	230
897	38092	418	304			138_163_fe_neu.jpg	0	92	AOI_22	87	230
898	38129	454	349			138_163_fe_neu.jpg	0	92	AOI_22	88	418
899	38169	472	322			138_163_fe_neu.jpg	0	92	AOI_22	88	418
900	38210	472	312			138_163_fe_neu.jpg	0	92	AOI_22	88	418
901	38247	487	313			138_163_fe_neu.jpg	0	92	AOI_22	88	418
902	38284	496	331			138_163_fe_neu.jpg	0	92	AOI_22	88	418
903	38321	492	323			138_163_fe_neu.jpg	0	92	AOI_22	88	418
904	38358	480	301			138_163_fe_neu.jpg	0	92	AOI_22	88	418
905	38394	461	325			138_163_fe_neu.jpg	0	92	AOI_22	88	418
906	38434	490	331			138_163_fe_neu.jpg	0	92	AOI_22	88	418
907	38471	487	314			138_163_fe_neu.jpg	0	92	AOI_22	88	418
908	38507	500	346			138_163_fe_neu.jpg	0	92	AOI_22	88	418
909	38547	674	369			138_163_fe_neu.jpg	0	92	AOI_22	89	255
910	38587	0	0			138_163_fe_neu.jpg	0	92	AOI_22	89	255
911	38624	819	1074			138_163_fe_neu.jpg	0	92	AOI_22	89	255
912	38664	605	863			138_163_fe_neu.jpg	0	92	AOI_22	89	255
913	38704	605	863			138_163_fe_neu.jpg	0	92	AOI_22	89	255
914	38752	808	436			138_163_fe_neu.jpg	0	92	AOI_22	89	255
915	38803	784	346			138_163_fe_neu.jpg	0	91	AOI_23	90	354
916	38839	784	346			138_163_fe_neu.jpg	0	91	AOI_23	90	354
917	38874	783	344			138_163_fe_neu.jpg	0	91	AOI_23	90	354
918	38912	827	302			138_163_fe_neu.jpg	0	91	AOI_23	90	354
919	38952	828	309			138_163_fe_neu.jpg	0	91	AOI_23	90	354
920	38994	822	303			138_163_fe_neu.jpg	0	91	AOI_23	90	354
	39026			ImageEnd	16
921	39034	818	314			No media	0	0	Content	90	354
922	39075	827	315			No media	0	0	Content	90	354
	39113			ImageStart	8
923	39116	814	307			Fix.jpg	0	0	Content	90	354
924	39157	625	314			Fix.jpg	0	0	Content	91	454
925	39197	446	308			Fix.jpg	0	0	Content	91	454
926	39240	445	313			Fix.jpg	0	0	Content	91	454
927	39281	441	309			Fix.jpg	0	0	Content	91	454
928	39322	451	309			Fix.jpg	0	0	Content	91	454
929	39362	453	311			Fix.jpg	0	0	Content	91	454
930	39404	453	311			Fix.jpg	0	0	Content	91	454
931	39446	449	312			Fix.jpg	0	0	Content	91	454
932	39487	453	309			Fix.jpg	0	0	Content	91	454
933	39528	452	311			Fix.jpg	0	0	Content	91	454
934	39569	448	309			Fix.jpg	0	0	Content	91	454
	39596			ImageEnd	16
	39611			ImageStart	8
935	39611	563	343			74_115_an_ha.jpg	0	285	AOI_49	92	286
936	39653	644	347			74_115_an_ha.jpg	0	285	AOI_49	92	286
937	39695	645	354			74_115_an_ha.jpg	0	285	AOI_49	92	286
938	39735	636	340			74_115_an_ha.jpg	0	285	AOI_49	92	286
939	39772	650	344			74_115_an_ha.jpg	0	285	AOI_49	92	286
940	39815	645	353			74_115_an_ha.jpg	0	285	AOI_49	92	286
941	39857	644	354			74_115_an_ha.jpg	0	285	AOI_49	92	286
942	39898	635	352			74_115_an_ha.jpg	0	285	AOI_49	93	289
943	39938	474	359			74_115_an_ha.jpg	0	285	AOI_49	93	289
944	39982	466	357			74_115_an_ha.jpg	0	285	AOI_49	93	289
945	40023	469	356			74_115_an_ha.jpg	0	285	AOI_49	93	289
946	40063	472	362			74_115_an_ha.jpg	0	285	AOI_49	93	289
947	40104	473	353			74_115_an_ha.jpg	0	285	AOI_49	93	289
948	40146	473	349			74_115_an_ha.jpg	0	285	AOI_49	93	289
949	40186	620	343			74_115_an_ha.jpg	0	286	AOI_52	94	247
950	40227	870	307			74_115_an_ha.jpg	0	286	AOI_52	94	247
951	40268	876	319			74_115_an_ha.jpg	0	286	AOI_52	94	247
952	40310	867	314			74_115_an_ha.jpg	0	286	AOI_52	94	247
953	40351	863	314			74_115_an_ha.jpg	0	286	AOI_52	94	247
954	40392	867	316			74_115_an_ha.jpg	0	286	AOI_52	94	247
955	40433	854	307			74_115_an_ha.jpg	0	286	AOI_52	95	248
956	40474	859	420			74_115_an_ha.jpg	0	286	AOI_52	95	248
957	40515	867	422			74_115_an_ha.jpg	0	286	AOI_52	95	248
958	40556	871	423			74_115_an_ha.jpg	0	286	AOI_52	95	248
959	40596	870	419			74_115_an_ha.jpg	0	286	AOI_52	95	248
960	40638	847	407			74_115_an_ha.jpg	0	286	AOI_52	95	248
961	40681	0	0			74_115_an_ha.jpg	0	285	AOI_49
962	40723	0	0			74_115_an_ha.jpg	0	285	AOI_49
963	40768	0	0			74_115_an_ha.jpg	0	285	AOI_49
964	40808	0	0			74_115_an_ha.jpg	0	285	AOI_49
965	40853	0	0			74_115_an_ha.jpg	0	285	AOI_49
966	40903	0	0			74_115_an_ha.jpg	0	285	AOI_49
967	40958	0	0			74_115_an_ha.jpg	0	285	AOI_49
968	41021	441	432			74_115_an_ha.jpg	0	285	AOI_49	96	238
969	41058	440	431			74_115_an_ha.jpg	0	285	AOI_49	96	238
970	41095	449	317			74_115_an_ha.jpg	0	285	AOI_49	96	238
971	41133	449	328			74_115_an_ha.jpg	0	285	AOI_49	96	238
972	41176	445	324			74_115_an_ha.jpg	0	285	AOI_49	96	238
973	41216	448	326			74_115_an_ha.jpg	0	285	AOI_49	96	238
974	41258	635	344			74_115_an_ha.jpg	0	286	AOI_52	97	631
975	41299	874	362			74_115_an_ha.jpg	0	286	AOI_52	97	631
976	41343	874	364			74_115_an_ha.jpg	0	286	AOI_52	97	631
977	41386	870	359			74_115_an_ha.jpg	0	286	AOI_52	97	631
978	41430	873	365			74_115_an_ha.jpg	0	286	AOI_52	97	631
979	41471	877	373			74_115_an_ha.jpg	0	286	AOI_52	97	631
980	41512	874	371			74_115_an_ha.jpg	0	286	AOI_52	97	631
981	41553	870	367			74_115_an_ha.jpg	0	286	AOI_52	97	631
982	41594	878	376			74_115_an_ha.jpg	0	286	AOI_52	97	631
983	41634	875	367			74_115_an_ha.jpg	0	286	AOI_52	97	631
984	41678	868	367			74_115_an_ha.jpg	0	286	AOI_52	97	631
985	41720	875	365			74_115_an_ha.jpg	0	286	AOI_52	97	631
986	41764	861	359			74_115_an_ha.jpg	0	286	AOI_52	97	631
987	41807	866	370			74_115_an_ha.jpg	0	286	AOI_52	97	631
988	41849	871	368			74_115_an_ha.jpg	0	286	AOI_52	97	631
989	41889	852	493			74_115_an_ha.jpg	0	286	AOI_52	98	468
990	41932	851	543			74_115_an_ha.jpg	0	286	AOI_52	98	468
991	41976	839	534			74_115_an_ha.jpg	0	286	AOI_52	98	468
992	42018	844	542			74_115_an_ha.jpg	0	286	AOI_52	98	468
993	42058	843	542			74_115_an_ha.jpg	0	286	AOI_52	98	468
994	42103	844	537			74_115_an_ha.jpg	0	286	AOI_52	98	468
995	42145	844	544			74_115_an_ha.jpg	0	286	AOI_52	98	468
996	42188	841	542			74_115_an_ha.jpg	0	286	AOI_52	98	468
997	42230	848	547			74_115_an_ha.jpg	0	286	AOI_52	98	468
998	42273	845	538			74_115_an_ha.jpg	0	286	AOI_52	98	468
999	42315	847	543			74_115_an_ha.jpg	0	286	AOI_52	98	468
1000	42357	733	550			74_115_an_ha.jpg	0	285	AOI_49	99	290
1001	42399	449	534			74_115_an_ha.jpg	0	285	AOI_49	99	290
1002	42443	457	537			74_115_an_ha.jpg	0	285	AOI_49	99	290
1003	42481	450	537			74_115_an_ha.jpg	0	285	AOI_49	99	290
1004	42520	457	538			74_115_an_ha.jpg	0	285	AOI_49	99	290
1005	42563	453	543			74_115_an_ha.jpg	0	285	AOI_49	99	290
1006	42606	451	543			74_115_an_ha.jpg	0	285	AOI_49	99	290
	42607			ImageEnd	16
1007	42647	449	364			No media	0	0	Content	100	875
1008	42688	438	360			No media	0	0	Content	100	875
1009	42727	436	354			No media	0	0	Content	100	875
1010	42772	452	363			No media	0	0	Content	100	875
1011	42810	452	363			No media	0	0	Content	100	875
1012	42847	422	363			No media	0	0	Content	100	875
1013	42886	429	354			No media	0	0	Content	100	875
1014	42927	444	371			No media	0	0	Content	100	875
1015	42966	441	362			No media	0	0	Content	100	875
1016	43003	0	0			No media	0	0	Content	100	875
1017	43045	0	0			No media	0	0	Content	100	875
1018	43080	465	373			No media	0	0	Content	100	875
1019	43126	457	368			No media	0	0	Content	100	875
1020	43172	457	368			No media	0	0	Content	100	875
	43195			ImageStart	8
1021	43211	467	387			Fix.jpg	0	0	Content	100	875
1022	43249	0	0			Fix.jpg	0	0	Content	100	875
1023	43292	0	0			Fix.jpg	0	0	Content	100	875
1024	43336	443	365			Fix.jpg	0	0	Content	100	875
1025	43376	442	365			Fix.jpg	0	0	Content	100	875
1026	43407	0	0			Fix.jpg	0	0	Content	100	875
1027	43454	456	377			Fix.jpg	0	0	Content	100	875
1028	43477	456	377			Fix.jpg	0	0	Content	100	875
1029	43521	648	355			Fix.jpg	0	0	Content	101	497
1030	43562	654	351			Fix.jpg	0	0	Content	101	497
1031	43600	650	354			Fix.jpg	0	0	Content	101	497
1032	43639	659	350			Fix.jpg	0	0	Content	101	497
1033	43680	664	365			Fix.jpg	0	0	Content	101	497
	43696			ImageEnd	16
	43718			ImageStart	8
1034	43725	651	356			93_140_ha_neu.jpg	0	327	AOI_56	101	497
1035	43767	655	363			93_140_ha_neu.jpg	0	327	AOI_56	101	497
1036	43811	659	369			93_140_ha_neu.jpg	0	327	AOI_56	101	497
1037	43852	652	365			93_140_ha_neu.jpg	0	327	AOI_56	101	497
1038	43894	680	377			93_140_ha_neu.jpg	0	327	AOI_56	101	497
1039	43937	660	376			93_140_ha_neu.jpg	0	327	AOI_56	101	497
1040	43979	662	371			93_140_ha_neu.jpg	0	327	AOI_56	101	497
1041	44018	668	378			93_140_ha_neu.jpg	0	327	AOI_56	102	434
1042	44061	653	632			93_140_ha_neu.jpg	0	327	AOI_56	102	434
1043	44107	658	638			93_140_ha_neu.jpg	0	327	AOI_56	102	434
1044	44182	0	0			93_140_ha_neu.jpg	0	327	AOI_56	102	434
1045	44255	481	613			93_140_ha_neu.jpg	0	327	AOI_56	102	434
1046	44383	508	373			93_140_ha_neu.jpg	0	327	AOI_56	102	434
1047	44452	516	369			93_140_ha_neu.jpg	0	328	AOI_55	103	550
1048	44612	866	340			93_140_ha_neu.jpg	0	328	AOI_55	103	550
1049	44771	866	340			93_140_ha_neu.jpg	0	328	AOI_55	103	550
1050	44838	848	340			93_140_ha_neu.jpg	0	328	AOI_55	103	550
1051	44883	848	340			93_140_ha_neu.jpg	0	328	AOI_55	103	550
1052	44920	907	333			93_140_ha_neu.jpg	0	328	AOI_55	103	550
1053	44961	907	330			93_140_ha_neu.jpg	0	328	AOI_55	103	550
1054	45002	793	369			93_140_ha_neu.jpg	0	327	AOI_56	104	366
1055	45043	461	403			93_140_ha_neu.jpg	0	327	AOI_56	104	366
1056	45085	461	401			93_140_ha_neu.jpg	0	327	AOI_56	104	366
1057	45125	466	399			93_140_ha_neu.jpg	0	327	AOI_56	104	366
1058	45161	467	401			93_140_ha_neu.jpg	0	327	AOI_56	104	366
1059	45202	464	400			93_140_ha_neu.jpg	0	327	AOI_56	104	366
1060	45244	459	401			93_140_ha_neu.jpg	0	327	AOI_56	104	366
1061	45285	471	405			93_140_ha_neu.jpg	0	327	AOI_56	104	366
1062	45327	466	405			93_140_ha_neu.jpg	0	327	AOI_56	104	366
1063	45368	508	359			93_140_ha_neu.jpg	0	327	AOI_56	105	495
1064	45409	497	357			93_140_ha_neu.jpg	0	327	AOI_56	105	495
1065	45451	494	354			93_140_ha_neu.jpg	0	327	AOI_56	105	495
1066	45492	499	356			93_140_ha_neu.jpg	0	327	AOI_56	105	495
1067	45534	497	360			93_140_ha_neu.jpg	0	327	AOI_56	105	495
1068	45575	515	363			93_140_ha_neu.jpg	0	327	AOI_56	105	495
1069	45616	515	349			93_140_ha_neu.jpg	0	327	AOI_56	105	495
1070	45657	511	355			93_140_ha_neu.jpg	0	327	AOI_56	105	495
1071	45699	508	362			93_140_ha_neu.jpg	0	327	AOI_56	105	495
1072	45740	522	362			93_140_ha_neu.jpg	0	327	AOI_56	105	495
1073	45781	507	358			93_140_ha_neu.jpg	0	327	AOI_56	105	495
1074	45822	523	361			93_140_ha_neu.jpg	0	327	AOI_56	105	495
1075	45863	841	316			93_140_ha_neu.jpg	0	328	AOI_55	106	405
1076	45904	866	328			93_140_ha_neu.jpg	0	328	AOI_55	106	405
1077	45948	838	315			93_140_ha_neu.jpg	0	328	AOI_55	106	405
1078	45988	843	309			93_140_ha_neu.jpg	0	328	AOI_55	106	405
1079	46030	859	321			93_140_ha_neu.jpg	0	328	AOI_55	106	405
1080	46070	880	330			93_140_ha_neu.jpg	0	328	AOI_55	106	405
1081	46106	913	332			93_140_ha_neu.jpg	0	328	AOI_55	106	405
1082	46144	879	311			93_140_ha_neu.jpg	0	328	AOI_55	106	405
1083	46187	914	324			93_140_ha_neu.jpg	0	328	AOI_55	106	405
1084	46228	912	325			93_140_ha_neu.jpg	0	328	AOI_55	106	405
1085	46269	900	353			93_140_ha_neu.jpg	0	328	AOI_55	107	366
1086	46307	892	419			93_140_ha_neu.jpg	0	328	AOI_55	107	366
1087	46349	887	426			93_140_ha_neu.jpg	0	328	AOI_55	107	366
1088	46389	887	430			93_140_ha_neu.jpg	0	328	AOI_55	107	366
1089	46433	878	425			93_140_ha_neu.jpg	0	328	AOI_55	107	366
1090	46474	877	429			93_140_ha_neu.jpg	0	328	AOI_55	107	366
1091	46514	893	431			93_140_ha_neu.jpg	0	328	AOI_55	107	366
1092	46554	888	433			93_140_ha_neu.jpg	0	328	AOI_55	107	366
1093	46595	886	425			93_140_ha_neu.jpg	0	328	AOI_55	107	366
1094	46635	878	428			93_140_ha_neu.jpg	0	328	AOI_55	108	244
1095	46676	880	393			93_140_ha_neu.jpg	0	328	AOI_55	108	244
1096	46717	892	369			93_140_ha_neu.jpg	0	328	AOI_55	108	244
	46726			ImageEnd	16
1097	46758	887	373			No media	0	0	Content	108	244
1098	46798	891	374			No media	0	0	Content	108	244
1099	46839	891	377			No media	0	0	Content	108	244
1100	46879	0	0			No media	0	0	Content
1101	46921	0	0			No media	0	0	Content
1102	46958	0	0			No media	0	0	Content
1103	47005	0	0			No media	0	0	Content
1104	47056	0	0			No media	0	0	Content
1105	47130	536	416			No media	0	0	Content	109	404
1106	47197	0	0			No media	0	0	Content	109	404
	47241			ImageStart	8
1107	47253	538	365			Fix.jpg	0	0	Content	109	404
1108	47274	538	365			Fix.jpg	0	0	Content	109	404
1109	47326	536	353			Fix.jpg	0	0	Content	109	404
1110	47367	542	366			Fix.jpg	0	0	Content	109	404
1111	47408	535	370			Fix.jpg	0	0	Content	109	404
1112	47450	531	364			Fix.jpg	0	0	Content	109	404
1113	47494	543	386			Fix.jpg	0	0	Content	109	404
1114	47535	632	351			Fix.jpg	0	0	Content	110	516
1115	47576	647	361			Fix.jpg	0	0	Content	110	516
1116	47612	644	343			Fix.jpg	0	0	Content	110	516
1117	47653	641	350			Fix.jpg	0	0	Content	110	516
1118	47691	642	358			Fix.jpg	0	0	Content	110	516
1119	47729	641	354			Fix.jpg	0	0	Content	110	516
	47736			ImageEnd	16
	47753			ImageStart	8
1120	47769	647	356			76_115_fe_an.jpg	0	289	AOI_50	110	516
1121	47812	647	358			76_115_fe_an.jpg	0	289	AOI_50	110	516
1122	47852	646	358			76_115_fe_an.jpg	0	289	AOI_50	110	516
1123	47892	642	365			76_115_fe_an.jpg	0	289	AOI_50	110	516
1124	47932	648	367			76_115_fe_an.jpg	0	289	AOI_50	110	516
1125	47972	653	367			76_115_fe_an.jpg	0	289	AOI_50	110	516
1126	48011	645	359			76_115_fe_an.jpg	0	289	AOI_50	110	516
1127	48051	558	345			76_115_fe_an.jpg	0	289	AOI_50	111	311
1128	48089	468	335			76_115_fe_an.jpg	0	289	AOI_50	111	311
1129	48131	474	329			76_115_fe_an.jpg	0	289	AOI_50	111	311
1130	48167	486	326			76_115_fe_an.jpg	0	289	AOI_50	111	311
1131	48204	472	320			76_115_fe_an.jpg	0	289	AOI_50	111	311
1132	48244	423	365			76_115_fe_an.jpg	0	289	AOI_50	111	311
1133	48285	483	328			76_115_fe_an.jpg	0	289	AOI_50	111	311
1134	48322	483	339			76_115_fe_an.jpg	0	289	AOI_50	111	311
1135	48362	0	0			76_115_fe_an.jpg	0	289	AOI_50
1136	48401	0	0			76_115_fe_an.jpg	0	289	AOI_50
1137	48436	0	0			76_115_fe_an.jpg	0	289	AOI_50
1138	48482	0	0			76_115_fe_an.jpg	0	289	AOI_50
1139	48532	0	0			76_115_fe_an.jpg	0	289	AOI_50
1140	48604	901	331			76_115_fe_an.jpg	0	290	AOI_49	112	372
1141	48664	0	0			76_115_fe_an.jpg	0	290	AOI_49	112	372
1142	48697	860	395			76_115_fe_an.jpg	0	290	AOI_49	112	372
1143	48734	860	395			76_115_fe_an.jpg	0	290	AOI_49	112	372
1144	48772	858	394			76_115_fe_an.jpg	0	290	AOI_49	112	372
1145	48810	865	395			76_115_fe_an.jpg	0	290	AOI_49	112	372
1146	48851	862	398			76_115_fe_an.jpg	0	290	AOI_49	112	372
1147	48893	856	394			76_115_fe_an.jpg	0	290	AOI_49	112	372
1148	48934	862	395			76_115_fe_an.jpg	0	290	AOI_49	112	372
1149	48976	845	336			76_115_fe_an.jpg	0	290	AOI_49	113	434
1150	49016	834	331			76_115_fe_an.jpg	0	290	AOI_49	113	434
1151	49059	839	338			76_115_fe_an.jpg	0	290	AOI_49	113	434
1152	49099	850	326			76_115_fe_an.jpg	0	290	AOI_49	113	434
1153	49142	849	340			76_115_fe_an.jpg	0	290	AOI_49	113	434
1154	49173	851	333			76_115_fe_an.jpg	0	290	AOI_49	113	434
1155	49213	849	330			76_115_fe_an.jpg	0	290	AOI_49	113	434
1156	49252	892	336			76_115_fe_an.jpg	0	290	AOI_49	113	434
1157	49290	895	340			76_115_fe_an.jpg	0	290	AOI_49	113	434
1158	49327	893	338			76_115_fe_an.jpg	0	290	AOI_49	113	434
1159	49369	891	341			76_115_fe_an.jpg	0	290	AOI_49	113	434
1160	49410	485	342			76_115_fe_an.jpg	0	289	AOI_50	114	377
1161	49452	473	335			76_115_fe_an.jpg	0	289	AOI_50	114	377
1162	49492	476	335			76_115_fe_an.jpg	0	289	AOI_50	114	377
1163	49534	486	342			76_115_fe_an.jpg	0	289	AOI_50	114	377
1164	49576	483	342			76_115_fe_an.jpg	0	289	AOI_50	114	377
1165	49621	488	339			76_115_fe_an.jpg	0	289	AOI_50	114	377
1166	49663	490	342			76_115_fe_an.jpg	0	289	AOI_50	114	377
1167	49704	488	343			76_115_fe_an.jpg	0	289	AOI_50	114	377
1168	49745	490	334			76_115_fe_an.jpg	0	289	AOI_50	114	377
1169	49787	455	471			76_115_fe_an.jpg	0	289	AOI_50	115	248
1170	49828	448	474			76_115_fe_an.jpg	0	289	AOI_50	115	248
1171	49870	452	474			76_115_fe_an.jpg	0	289	AOI_50	115	248
1172	49910	454	472			76_115_fe_an.jpg	0	289	AOI_50	115	248
1173	49952	450	479			76_115_fe_an.jpg	0	289	AOI_50	115	248
1174	49993	455	479			76_115_fe_an.jpg	0	289	AOI_50	115	248
1175	50035	476	348			76_115_fe_an.jpg	0	289	AOI_50	116	289
1176	50076	477	355			76_115_fe_an.jpg	0	289	AOI_50	116	289
1177	50117	473	345			76_115_fe_an.jpg	0	289	AOI_50	116	289
1178	50159	480	351			76_115_fe_an.jpg	0	289	AOI_50	116	289
1179	50202	474	348			76_115_fe_an.jpg	0	289	AOI_50	116	289
1180	50242	492	337			76_115_fe_an.jpg	0	289	AOI_50	116	289
1181	50283	502	336			76_115_fe_an.jpg	0	289	AOI_50	116	289
1182	50324	694	347			76_115_fe_an.jpg	0	290	AOI_49	117	406
1183	50365	854	327			76_115_fe_an.jpg	0	290	AOI_49	117	406
1184	50406	854	331			76_115_fe_an.jpg	0	290	AOI_49	117	406
1185	50447	853	332			76_115_fe_an.jpg	0	290	AOI_49	117	406
1186	50488	851	343			76_115_fe_an.jpg	0	290	AOI_49	117	406
1187	50529	856	334			76_115_fe_an.jpg	0	290	AOI_49	117	406
1188	50570	837	330			76_115_fe_an.jpg	0	290	AOI_49	117	406
1189	50611	907	341			76_115_fe_an.jpg	0	290	AOI_49	117	406
1190	50652	896	347			76_115_fe_an.jpg	0	290	AOI_49	117	406
1191	50692	904	355			76_115_fe_an.jpg	0	290	AOI_49	117	406
1192	50730	891	352			76_115_fe_an.jpg	0	290	AOI_49	118	245
1193	50772	863	439			76_115_fe_an.jpg	0	290	AOI_49	118	245
	50772			ImageEnd	16
1194	50813	869	449			No media	0	0	Content	118	245
	50820			ImageStart	8
1195	50855	861	451			Fix.jpg	0	0	Content	118	245
1196	50897	867	454			Fix.jpg	0	0	Content	118	245
1197	50939	864	447			Fix.jpg	0	0	Content	118	245
1198	50975	0	0			Fix.jpg	0	0	Content
1199	51019	0	0			Fix.jpg	0	0	Content
1200	51067	0	0			Fix.jpg	0	0	Content
1201	51113	633	481			Fix.jpg	0	0	Content	119	353
1202	51186	690	339			Fix.jpg	0	0	Content	119	353
1203	51235	0	0			Fix.jpg	0	0	Content	119	353
1204	51274	694	355			Fix.jpg	0	0	Content	119	353
1205	51297	694	355			Fix.jpg	0	0	Content	119	353
	51303			ImageEnd	16
	51325			ImageStart	8
1206	51339	687	355			58_098_neu_an.jpg	0	250	AOI_41	119	353
1207	51382	696	353			58_098_neu_an.jpg	0	250	AOI_41	119	353
1208	51425	696	353			58_098_neu_an.jpg	0	250	AOI_41	119	353
1209	51466	0	0			58_098_neu_an.jpg	0	249	AOI_43
1210	51508	0	0			58_098_neu_an.jpg	0	249	AOI_43
1211	51543	0	0			58_098_neu_an.jpg	0	249	AOI_43
1212	51589	0	0			58_098_neu_an.jpg	0	249	AOI_43
1213	51639	0	0			58_098_neu_an.jpg	0	249	AOI_43
1214	51695	701	415			58_098_neu_an.jpg	0	249	AOI_43	120	199
1215	51738	700	417			58_098_neu_an.jpg	0	249	AOI_43	120	199
1216	51770	700	336			58_098_neu_an.jpg	0	249	AOI_43	120	199
1217	51815	491	321			58_098_neu_an.jpg	0	249	AOI_43	120	199
1218	51854	494	318			58_098_neu_an.jpg	0	249	AOI_43	120	199
1219	51895	490	312			58_098_neu_an.jpg	0	249	AOI_43	121	378
1220	51937	498	324			58_098_neu_an.jpg	0	249	AOI_43	121	378
1221	51978	492	322			58_098_neu_an.jpg	0	249	AOI_43	121	378
1222	52020	491	322			58_098_neu_an.jpg	0	249	AOI_43	121	378
1223	52063	528	315			58_098_neu_an.jpg	0	249	AOI_43	121	378
1224	52104	531	317			58_098_neu_an.jpg	0	249	AOI_43	121	378
1225	52146	532	320			58_098_neu_an.jpg	0	249	AOI_43	121	378
1226	52188	527	326			58_098_neu_an.jpg	0	249	AOI_43	121	378
1227	52231	532	331			58_098_neu_an.jpg	0	249	AOI_43	121	378
1228	52273	552	298			58_098_neu_an.jpg	0	249	AOI_43	122	374
1229	52315	693	173			58_098_neu_an.jpg	0	249	AOI_43	122	374
1230	52357	688	173			58_098_neu_an.jpg	0	249	AOI_43	122	374
1231	52400	635	165			58_098_neu_an.jpg	0	249	AOI_43	122	374
1232	52441	645	176			58_098_neu_an.jpg	0	249	AOI_43	122	374
1233	52483	644	167			58_098_neu_an.jpg	0	249	AOI_43	122	374
1234	52524	637	170			58_098_neu_an.jpg	0	249	AOI_43	122	374
1235	52563	654	177			58_098_neu_an.jpg	0	249	AOI_43	122	374
1236	52603	653	175			58_098_neu_an.jpg	0	249	AOI_43	122	374
1237	52647	644	310			58_098_neu_an.jpg	0	249	AOI_43	123	244
1238	52687	647	336			58_098_neu_an.jpg	0	249	AOI_43	123	244
1239	52724	645	340			58_098_neu_an.jpg	0	249	AOI_43	123	244
1240	52761	656	343			58_098_neu_an.jpg	0	249	AOI_43	123	244
1241	52804	646	331			58_098_neu_an.jpg	0	249	AOI_43	123	244
1242	52846	644	341			58_098_neu_an.jpg	0	249	AOI_43	123	244
1243	52891	648	344			58_098_neu_an.jpg	0	249	AOI_43	124	424
1244	52933	441	429			58_098_neu_an.jpg	0	249	AOI_43	124	424
1245	52974	448	426			58_098_neu_an.jpg	0	249	AOI_43	124	424
1246	53015	447	428			58_098_neu_an.jpg	0	249	AOI_43	124	424
1247	53058	439	426			58_098_neu_an.jpg	0	249	AOI_43	124	424
1248	53099	442	428			58_098_neu_an.jpg	0	249	AOI_43	124	424
1249	53142	449	330			58_098_neu_an.jpg	0	249	AOI_43	124	424
1250	53183	447	310			58_098_neu_an.jpg	0	249	AOI_43	124	424
1251	53227	453	312			58_098_neu_an.jpg	0	249	AOI_43	124	424
1252	53270	440	313			58_098_neu_an.jpg	0	249	AOI_43	124	424
1253	53315	445	322			58_098_neu_an.jpg	0	250	AOI_41	125	256
1254	53359	769	342			58_098_neu_an.jpg	0	250	AOI_41	125	256
1255	53403	852	358			58_098_neu_an.jpg	0	250	AOI_41	125	256
1256	53444	864	365			58_098_neu_an.jpg	0	250	AOI_41	125	256
1257	53486	852	351			58_098_neu_an.jpg	0	250	AOI_41	125	256
1258	53529	854	371			58_098_neu_an.jpg	0	250	AOI_41	125	256
1259	53571	0	0			58_098_neu_an.jpg	0	249	AOI_43
1260	53614	0	0			58_098_neu_an.jpg	0	249	AOI_43
1261	53650	0	0			58_098_neu_an.jpg	0	249	AOI_43
1262	53697	0	0			58_098_neu_an.jpg	0	249	AOI_43
1263	53747	0	0			58_098_neu_an.jpg	0	249	AOI_43
1264	53792	0	0			58_098_neu_an.jpg	0	249	AOI_43
1265	53846	903	518			58_098_neu_an.jpg	0	249	AOI_43	126	198
1266	53882	903	518			58_098_neu_an.jpg	0	249	AOI_43	126	198
1267	53920	503	344			58_098_neu_an.jpg	0	249	AOI_43	126	198
1268	53959	495	341			58_098_neu_an.jpg	0	249	AOI_43	126	198
1269	54002	502	348			58_098_neu_an.jpg	0	249	AOI_43	126	198
1270	54044	494	340			58_098_neu_an.jpg	0	249	AOI_43	127	421
1271	54085	496	339			58_098_neu_an.jpg	0	249	AOI_43	127	421
1272	54127	509	255			58_098_neu_an.jpg	0	249	AOI_43	127	421
1273	54170	504	260			58_098_neu_an.jpg	0	249	AOI_43	127	421
1274	54211	501	261			58_098_neu_an.jpg	0	249	AOI_43	127	421
1275	54253	504	259			58_098_neu_an.jpg	0	249	AOI_43	127	421
1276	54294	502	260			58_098_neu_an.jpg	0	249	AOI_43	127	421
	54320			ImageEnd	16
1277	54339	502	258			No media	0	0	Content	127	421
	54366			ImageStart	8
1278	54381	493	270			Fix.jpg	0	0	Content	127	421
1279	54424	502	264			Fix.jpg	0	0	Content	127	421
1280	54464	483	284			Fix.jpg	0	0	Content	128	250
1281	54506	464	272			Fix.jpg	0	0	Content	128	250
1282	54548	454	273			Fix.jpg	0	0	Content	128	250
1283	54590	462	276			Fix.jpg	0	0	Content	128	250
1284	54631	467	280			Fix.jpg	0	0	Content	128	250
1285	54673	462	288			Fix.jpg	0	0	Content	128	250
1286	54714	686	337			Fix.jpg	0	0	Content	129	764
1287	54756	695	339			Fix.jpg	0	0	Content	129	764
1288	54798	688	346			Fix.jpg	0	0	Content	129	764
	54834			ImageEnd	16
1289	54843	688	343			No media	0	0	Content	129	764
1290	54884	688	343			No media	0	0	Content	129	764
1291	54928	684	340			No media	0	0	Content	129	764
1292	54970	686	349			No media	0	0	Content	129	764
1293	55014	692	342			No media	0	0	Content	129	764
1294	55058	689	339			No media	0	0	Content	129	764
1295	55101	681	336			No media	0	0	Content	129	764
1296	55142	695	357			No media	0	0	Content	129	764
1297	55185	697	355			No media	0	0	Content	129	764
1298	55228	688	352			No media	0	0	Content	129	764
1299	55270	686	336			No media	0	0	Content	129	764
1300	55310	681	343			No media	0	0	Content	129	764
1301	55353	668	349			No media	0	0	Content	129	764
1302	55395	696	344			No media	0	0	Content	129	764
1303	55438	682	350			No media	0	0	Content	129	764
1304	55479	0	0			No media	0	0	Content
1305	55523	0	0			No media	0	0	Content
1306	55558	0	0			No media	0	0	Content
1307	55605	0	0			No media	0	0	Content
1308	55657	0	0			No media	0	0	Content
1309	55712	669	590			No media	0	0	Content	130	211
1310	55764	668	590			No media	0	0	Content	130	211
1311	55799	673	349			No media	0	0	Content	130	211
1312	55843	672	333			No media	0	0	Content	130	211
1313	55880	645	320			No media	0	0	Content	130	211
1314	55924	379	72			No media	0	0	Content	131	464
1315	55967	350	25			No media	0	0	Content	131	464
1316	56010	352	28			No media	0	0	Content	131	464
1317	56051	347	24			No media	0	0	Content	131	464
1318	56094	348	32			No media	0	0	Content	131	464
1319	56136	317	-5			No media	0	0	Content	131	464
1320	56179	288	-62			No media	0	0	Content	131	464
1321	56219	292	-58			No media	0	0	Content	131	464
1322	56262	288	-48			No media	0	0	Content	131	464
1323	56304	291	-60			No media	0	0	Content	131	464
1324	56346	322	154			No media	0	0	Content	131	464
1325	56388	406	452			No media	0	0	Content	132	390
1326	56432	417	458			No media	0	0	Content	132	390
1327	56474	418	453			No media	0	0	Content	132	390
1328	56518	415	460			No media	0	0	Content	132	390
1329	56560	415	449			No media	0	0	Content	132	390
1330	56604	410	742			No media	0	0	Content	132	390
1331	56646	402	736			No media	0	0	Content	132	390
1332	56691	395	747			No media	0	0	Content	132	390
1333	56734	407	751			No media	0	0	Content	132	390
1334	56778	0	0			No media	0	0	Content
1335	56819	0	0			No media	0	0	Content
1336	56856	0	0			No media	0	0	Content
1337	56902	0	0			No media	0	0	Content
1338	56954	0	0			No media	0	0	Content
1339	57009	0	0			No media	0	0	Content
1340	57093	0	0			No media	0	0	Content
1341	57184	0	0			No media	0	0	Content
1342	57220	-51	948			No media	0	0	Content	133	204
1343	57273	-10	952			No media	0	0	Content	133	204
1344	57304	-10	952			No media	0	0	Content	133	204
1345	57342	339	780			No media	0	0	Content	133	204
1346	57383	320	760			No media	0	0	Content	133	204
1347	57424	323	763			No media	0	0	Content	134	252
1348	57468	342	760			No media	0	0	Content	134	252
1349	57510	343	759			No media	0	0	Content	134	252
1350	57553	329	761			No media	0	0	Content	134	252
1351	57594	332	758			No media	0	0	Content	134	252
1352	57635	339	758			No media	0	0	Content	134	252
1353	57676	292	774			No media	0	0	Content	135	492
1354	57718	291	780			No media	0	0	Content	135	492
1355	57759	295	769			No media	0	0	Content	135	492
1356	57801	290	780			No media	0	0	Content	135	492
1357	57842	298	778			No media	0	0	Content	135	492
1358	57884	295	784			No media	0	0	Content	135	492
1359	57924	297	781			No media	0	0	Content	135	492
	57928			ImageStart	8
1360	57965	290	782			99_144_an_neu.jpg	0	0	Content	135	492
1361	58006	293	779			99_144_an_neu.jpg	0	0	Content	135	492
1362	58048	295	789			99_144_an_neu.jpg	0	0	Content	135	492
1363	58088	306	783			99_144_an_neu.jpg	0	0	Content	135	492
1364	58128	371	1178			99_144_an_neu.jpg	0	0	Content	135	492
1365	58168	549	707			99_144_an_neu.jpg	0	339	AOI_5	136	410
1366	58241	638	338			99_144_an_neu.jpg	0	339	AOI_5	136	410
1367	58298	627	317			99_144_an_neu.jpg	0	339	AOI_5	136	410
1368	58339	632	338			99_144_an_neu.jpg	0	339	AOI_5	136	410
1369	58374	607	332			99_144_an_neu.jpg	0	339	AOI_5	136	410
1370	58425	515	362			99_144_an_neu.jpg	0	339	AOI_5	136	410
1371	58461	513	359			99_144_an_neu.jpg	0	339	AOI_5	136	410
1372	58499	514	358			99_144_an_neu.jpg	0	339	AOI_5	136	410
1373	58538	520	359			99_144_an_neu.jpg	0	339	AOI_5	136	410
1374	58579	0	0			99_144_an_neu.jpg	0	339	AOI_5
1375	58617	0	0			99_144_an_neu.jpg	0	339	AOI_5
1376	58653	0	0			99_144_an_neu.jpg	0	339	AOI_5
1377	58699	0	0			99_144_an_neu.jpg	0	339	AOI_5
1378	58748	0	0			99_144_an_neu.jpg	0	339	AOI_5
1379	58803	0	0			99_144_an_neu.jpg	0	339	AOI_5
1380	58836	0	0			99_144_an_neu.jpg	0	339	AOI_5
1381	58880	902	325			99_144_an_neu.jpg	0	340	AOI_7	137	253
1382	58919	0	0			99_144_an_neu.jpg	0	340	AOI_7	137	253
1383	58949	868	331			99_144_an_neu.jpg	0	340	AOI_7	137	253
1384	58986	868	331			99_144_an_neu.jpg	0	340	AOI_7	137	253
1385	59021	847	312			99_144_an_neu.jpg	0	340	AOI_7	137	253
1386	59057	850	328			99_144_an_neu.jpg	0	340	AOI_7	137	253
1387	59097	864	328			99_144_an_neu.jpg	0	340	AOI_7	137	253
1388	59134	853	325			99_144_an_neu.jpg	0	340	AOI_7	138	690
1389	59172	830	326			99_144_an_neu.jpg	0	340	AOI_7	138	690
1390	59209	834	326			99_144_an_neu.jpg	0	340	AOI_7	138	690
1391	59248	821	323			99_144_an_neu.jpg	0	340	AOI_7	138	690
1392	59286	808	304			99_144_an_neu.jpg	0	340	AOI_7	138	690
1393	59324	814	316			99_144_an_neu.jpg	0	340	AOI_7	138	690
1394	59365	835	327			99_144_an_neu.jpg	0	340	AOI_7	138	690
1395	59404	827	315			99_144_an_neu.jpg	0	340	AOI_7	138	690
1396	59440	801	319			99_144_an_neu.jpg	0	340	AOI_7	138	690
1397	59477	804	312			99_144_an_neu.jpg	0	340	AOI_7	138	690
1398	59517	823	316			99_144_an_neu.jpg	0	340	AOI_7	138	690
1399	59556	814	328			99_144_an_neu.jpg	0	340	AOI_7	138	690
1400	59593	794	310			99_144_an_neu.jpg	0	340	AOI_7	138	690
1401	59629	809	319			99_144_an_neu.jpg	0	340	AOI_7	138	690
1402	59670	817	326			99_144_an_neu.jpg	0	340	AOI_7	138	690
1403	59709	823	323			99_144_an_neu.jpg	0	340	AOI_7	138	690
1404	59746	800	356			99_144_an_neu.jpg	0	340	AOI_7	138	690
1405	59783	551	930			99_144_an_neu.jpg	0	340	AOI_7	138	690
1406	59824	0	0			99_144_an_neu.jpg	0	339	AOI_5
1407	59865	0	0			99_144_an_neu.jpg	0	339	AOI_5
1408	59908	0	0			99_144_an_neu.jpg	0	339	AOI_5
1409	59956	0	0			99_144_an_neu.jpg	0	339	AOI_5
1410	60007	0	0			99_144_an_neu.jpg	0	339	AOI_5
1411	60064	0	0			99_144_an_neu.jpg	0	339	AOI_5
1412	60115	0	0			99_144_an_neu.jpg	0	339	AOI_5
1413	60178	0	0			99_144_an_neu.jpg	0	339	AOI_5
1414	60241	0	0			99_144_an_neu.jpg	0	339	AOI_5
1415	60272	441	609			99_144_an_neu.jpg	0	339	AOI_5	139	385
1416	60305	441	609			99_144_an_neu.jpg	0	339	AOI_5	139	385
1417	60347	445	502			99_144_an_neu.jpg	0	339	AOI_5	139	385
1418	60383	445	502			99_144_an_neu.jpg	0	339	AOI_5	139	385
1419	60424	435	479			99_144_an_neu.jpg	0	339	AOI_5	139	385
1420	60467	421	477			99_144_an_neu.jpg	0	339	AOI_5	139	385
1421	60497	426	484			99_144_an_neu.jpg	0	339	AOI_5	139	385
1422	60534	438	478			99_144_an_neu.jpg	0	339	AOI_5	139	385
1423	60576	424	470			99_144_an_neu.jpg	0	339	AOI_5	139	385
1424	60617	437	497			99_144_an_neu.jpg	0	339	AOI_5	139	385
1425	60658	436	424			99_144_an_neu.jpg	0	339	AOI_5	140	313
1426	60696	448	352			99_144_an_neu.jpg	0	339	AOI_5	140	313
1427	60734	446	342			99_144_an_neu.jpg	0	339	AOI_5	140	313
1428	60773	433	340			99_144_an_neu.jpg	0	339	AOI_5	140	313
1429	60812	438	342			99_144_an_neu.jpg	0	339	AOI_5	140	313
1430	60852	442	343			99_144_an_neu.jpg	0	339	AOI_5	140	313
1431	60891	451	351			99_144_an_neu.jpg	0	339	AOI_5	140	313
	60917			ImageEnd	16
1432	60931	446	349			No media	0	0	Content	140	313
	60959			ImageStart	8
1433	60971	481	496			Fix.jpg	0	0	Content	141	275
1434	61012	423	580			Fix.jpg	0	0	Content	141	275
1435	61051	435	592			Fix.jpg	0	0	Content	141	275
1436	61092	425	581			Fix.jpg	0	0	Content	141	275
1437	61128	429	586			Fix.jpg	0	0	Content	141	275
1438	61169	415	585			Fix.jpg	0	0	Content	141	275
1439	61206	427	594			Fix.jpg	0	0	Content	141	275
1440	61247	526	465			Fix.jpg	0	0	Content	142	800
1441	61289	651	320			Fix.jpg	0	0	Content	142	800
1442	61330	645	324			Fix.jpg	0	0	Content	142	800
1443	61371	641	328			Fix.jpg	0	0	Content	142	800
1444	61418	632	335			Fix.jpg	0	0	Content	142	800
1445	61458	634	342			Fix.jpg	0	0	Content	142	800
	61463			ImageEnd	16
1446	61498	637	346			No media	0	0	Content	142	800
1447	61537	628	339			No media	0	0	Content	142	800
1448	61579	643	344			No media	0	0	Content	142	800
	61612			ImageStart	8
1449	61624	635	330			82_115_neu_an.jpg	0	303	AOI_51	142	800
1450	61656	635	330			82_115_neu_an.jpg	0	303	AOI_51	142	800
1451	61691	642	334			82_115_neu_an.jpg	0	303	AOI_51	142	800
1452	61727	642	334			82_115_neu_an.jpg	0	303	AOI_51	142	800
1453	61763	637	349			82_115_neu_an.jpg	0	303	AOI_51	142	800
1454	61800	638	345			82_115_neu_an.jpg	0	303	AOI_51	142	800
1455	61840	630	340			82_115_neu_an.jpg	0	303	AOI_51	142	800
1456	61878	633	339			82_115_neu_an.jpg	0	303	AOI_51	142	800
1457	61916	638	335			82_115_neu_an.jpg	0	303	AOI_51	142	800
1458	61957	643	349			82_115_neu_an.jpg	0	303	AOI_51	142	800
1459	62000	638	360			82_115_neu_an.jpg	0	303	AOI_51	142	800
1460	62046	0	0			82_115_neu_an.jpg	0	303	AOI_51
1461	62079	0	0			82_115_neu_an.jpg	0	303	AOI_51
1462	62117	0	0			82_115_neu_an.jpg	0	303	AOI_51
1463	62167	478	534			82_115_neu_an.jpg	0	303	AOI_51	143	206
1464	62217	482	351			82_115_neu_an.jpg	0	303	AOI_51	143	206
1465	62272	0	0			82_115_neu_an.jpg	0	303	AOI_51	143	206
1466	62310	497	300			82_115_neu_an.jpg	0	303	AOI_51	143	206
1467	62334	497	300			82_115_neu_an.jpg	0	303	AOI_51	143	206
1468	62373	542	289			82_115_neu_an.jpg	0	303	AOI_51	144	761
1469	62413	532	293			82_115_neu_an.jpg	0	303	AOI_51	144	761
1470	62450	533	288			82_115_neu_an.jpg	0	303	AOI_51	144	761
1471	62487	533	288			82_115_neu_an.jpg	0	303	AOI_51	144	761
1472	62530	517	289			82_115_neu_an.jpg	0	303	AOI_51	144	761
1473	62575	517	289			82_115_neu_an.jpg	0	303	AOI_51	144	761
1474	62604	512	286			82_115_neu_an.jpg	0	303	AOI_51	144	761
1475	62641	511	296			82_115_neu_an.jpg	0	303	AOI_51	144	761
1476	62683	464	285			82_115_neu_an.jpg	0	303	AOI_51	144	761
1477	62724	459	295			82_115_neu_an.jpg	0	303	AOI_51	144	761
1478	62766	461	296			82_115_neu_an.jpg	0	303	AOI_51	144	761
1479	62807	458	295			82_115_neu_an.jpg	0	303	AOI_51	144	761
1480	62848	460	286			82_115_neu_an.jpg	0	303	AOI_51	144	761
1481	62888	521	296			82_115_neu_an.jpg	0	303	AOI_51	144	761
1482	62931	521	299			82_115_neu_an.jpg	0	303	AOI_51	144	761
1483	62972	515	294			82_115_neu_an.jpg	0	303	AOI_51	144	761
1484	63013	509	296			82_115_neu_an.jpg	0	303	AOI_51	144	761
1485	63053	504	299			82_115_neu_an.jpg	0	303	AOI_51	144	761
1486	63094	515	296			82_115_neu_an.jpg	0	303	AOI_51	144	761
1487	63134	764	309			82_115_neu_an.jpg	0	304	AOI_49	145	244
1488	63175	887	319			82_115_neu_an.jpg	0	304	AOI_49	145	244
1489	63216	818	317			82_115_neu_an.jpg	0	304	AOI_49	145	244
1490	63259	851	314			82_115_neu_an.jpg	0	304	AOI_49	145	244
1491	63299	843	310			82_115_neu_an.jpg	0	304	AOI_49	145	244
1492	63339	855	314			82_115_neu_an.jpg	0	304	AOI_49	145	244
1493	63378	867	383			82_115_neu_an.jpg	0	304	AOI_49	146	243
1494	63421	835	392			82_115_neu_an.jpg	0	304	AOI_49	146	243
1495	63462	836	393			82_115_neu_an.jpg	0	304	AOI_49	146	243
1496	63504	824	393			82_115_neu_an.jpg	0	304	AOI_49	146	243
1497	63546	863	404			82_115_neu_an.jpg	0	304	AOI_49	146	243
1498	63588	936	781			82_115_neu_an.jpg	0	304	AOI_49	146	243
1499	63621	0	0			82_115_neu_an.jpg	0	303	AOI_51
1500	63664	0	0			82_115_neu_an.jpg	0	303	AOI_51
1501	63710	0	0			82_115_neu_an.jpg	0	303	AOI_51
1502	63751	0	0			82_115_neu_an.jpg	0	303	AOI_51
1503	63799	487	450			82_115_neu_an.jpg	0	303	AOI_51	147	53
1504	63852	0	0			82_115_neu_an.jpg	0	303	AOI_51
1505	63880	0	0			82_115_neu_an.jpg	0	303	AOI_51
1506	63961	477	306			82_115_neu_an.jpg	0	303	AOI_51	148	270
1507	64027	467	280			82_115_neu_an.jpg	0	303	AOI_51	148	270
1508	64073	473	297			82_115_neu_an.jpg	0	303	AOI_51	148	270
1509	64108	473	297			82_115_neu_an.jpg	0	303	AOI_51	148	270
1510	64147	474	303			82_115_neu_an.jpg	0	303	AOI_51	148	270
1511	64188	465	286			82_115_neu_an.jpg	0	303	AOI_51	148	270
1512	64231	476	425			82_115_neu_an.jpg	0	303	AOI_51	149	248
1513	64275	479	484			82_115_neu_an.jpg	0	303	AOI_51	149	248
1514	64316	474	485			82_115_neu_an.jpg	0	303	AOI_51	149	248
1515	64358	474	486			82_115_neu_an.jpg	0	303	AOI_51	149	248
1516	64399	467	477			82_115_neu_an.jpg	0	303	AOI_51	149	248
1517	64440	466	481			82_115_neu_an.jpg	0	303	AOI_51	149	248
1518	64480	481	348			82_115_neu_an.jpg	0	303	AOI_51	150	1171
1519	64521	468	318			82_115_neu_an.jpg	0	303	AOI_51	150	1171
1520	64562	471	311			82_115_neu_an.jpg	0	303	AOI_51	150	1171
	64602			ImageEnd	16
1521	64603	473	331			No media	0	0	Content	150	1171
1522	64645	469	327			No media	0	0	Content	150	1171
1523	64689	466	312			No media	0	0	Content	150	1171
	64692			ImageStart	8
1524	64731	459	325			Fix.jpg	0	0	Content	150	1171
1525	64772	462	319			Fix.jpg	0	0	Content	150	1171
1526	64809	460	317			Fix.jpg	0	0	Content	150	1171
1527	64848	475	325			Fix.jpg	0	0	Content	150	1171
1528	64900	470	337			Fix.jpg	0	0	Content	150	1171
1529	64974	470	329			Fix.jpg	0	0	Content	150	1171
1530	65017	473	329			Fix.jpg	0	0	Content	150	1171
1531	65152	473	327			Fix.jpg	0	0	Content	150	1171
	65180			ImageEnd	16
1532	65200	478	334			No media	0	0	Content	150	1171
	65219			ImageStart	8
1533	65349	507	321			13_061_an_fe.jpg	0	74	AOI_17	150	1171
1534	65442	494	326			13_061_an_fe.jpg	0	74	AOI_17	150	1171
1535	65651	0	0			13_061_an_fe.jpg	0	74	AOI_17
1536	65737	0	0			13_061_an_fe.jpg	0	74	AOI_17
1537	65770	0	0			13_061_an_fe.jpg	0	74	AOI_17
1538	65802	871	433			13_061_an_fe.jpg	0	73	AOI_18	151	479
1539	65847	871	433			13_061_an_fe.jpg	0	73	AOI_18	151	479
1540	65908	872	329			13_061_an_fe.jpg	0	73	AOI_18	151	479
1541	65976	935	307			13_061_an_fe.jpg	0	73	AOI_18	151	479
1542	66050	932	316			13_061_an_fe.jpg	0	73	AOI_18	151	479
1543	66125	921	311			13_061_an_fe.jpg	0	73	AOI_18	151	479
1544	66201	876	432			13_061_an_fe.jpg	0	73	AOI_18	151	479
1545	66281	881	418			13_061_an_fe.jpg	0	73	AOI_18	152	448
1546	66361	886	439			13_061_an_fe.jpg	0	73	AOI_18	152	448
1547	66435	876	422			13_061_an_fe.jpg	0	73	AOI_18	152	448
1548	66512	891	495			13_061_an_fe.jpg	0	73	AOI_18	152	448
1549	66577	884	475			13_061_an_fe.jpg	0	73	AOI_18	152	448
1550	66661	887	498			13_061_an_fe.jpg	0	73	AOI_18	152	448
1551	66729	885	481			13_061_an_fe.jpg	0	73	AOI_18	153	621
1552	66798	880	589			13_061_an_fe.jpg	0	73	AOI_18	153	621
1553	66868	876	579			13_061_an_fe.jpg	0	73	AOI_18	153	621
1554	66942	882	595			13_061_an_fe.jpg	0	73	AOI_18	153	621
1555	67020	851	570			13_061_an_fe.jpg	0	73	AOI_18	153	621
1556	67098	852	566			13_061_an_fe.jpg	0	73	AOI_18	153	621
1557	67143	849	580			13_061_an_fe.jpg	0	73	AOI_18	153	621
1558	67181	861	570			13_061_an_fe.jpg	0	73	AOI_18	153	621
1559	67218	864	574			13_061_an_fe.jpg	0	73	AOI_18	153	621
1560	67262	859	567			13_061_an_fe.jpg	0	73	AOI_18	153	621
1561	67306	853	569			13_061_an_fe.jpg	0	73	AOI_18	153	621
1562	67350	826	582			13_061_an_fe.jpg	0	74	AOI_17	154	451
1563	67391	473	536			13_061_an_fe.jpg	0	74	AOI_17	154	451
1564	67434	491	541			13_061_an_fe.jpg	0	74	AOI_17	154	451
1565	67475	475	547			13_061_an_fe.jpg	0	74	AOI_17	154	451
1566	67518	480	543			13_061_an_fe.jpg	0	74	AOI_17	154	451
1567	67561	478	538			13_061_an_fe.jpg	0	74	AOI_17	154	451
1568	67606	478	538			13_061_an_fe.jpg	0	74	AOI_17	154	451
1569	67634	462	548			13_061_an_fe.jpg	0	74	AOI_17	154	451
1570	67671	445	554			13_061_an_fe.jpg	0	74	AOI_17	154	451
1571	67714	446	571			13_061_an_fe.jpg	0	74	AOI_17	154	451
1572	67756	442	562			13_061_an_fe.jpg	0	74	AOI_17	154	451
1573	67801	453	518			13_061_an_fe.jpg	0	74	AOI_17	155	907
1574	67844	471	377			13_061_an_fe.jpg	0	74	AOI_17	155	907
1575	67884	487	391			13_061_an_fe.jpg	0	74	AOI_17	155	907
1576	67924	465	387			13_061_an_fe.jpg	0	74	AOI_17	155	907
1577	67967	469	388			13_061_an_fe.jpg	0	74	AOI_17	155	907
1578	68010	476	385			13_061_an_fe.jpg	0	74	AOI_17	155	907
1579	68055	462	360			13_061_an_fe.jpg	0	74	AOI_17	155	907
1580	68088	462	360			13_061_an_fe.jpg	0	74	AOI_17	155	907
1581	68127	472	375			13_061_an_fe.jpg	0	74	AOI_17	155	907
1582	68167	467	393			13_061_an_fe.jpg	0	74	AOI_17	155	907
	68201			ImageEnd	16
1583	68209	452	398			No media	0	0	Content	155	907
1584	68252	438	377			No media	0	0	Content	155	907
1585	68295	438	377			No media	0	0	Content	155	907
1586	68329	435	362			No media	0	0	Content	155	907
1587	68369	439	380			No media	0	0	Content	155	907
1588	68412	415	443			No media	0	0	Content	155	907
1589	68457	428	407			No media	0	0	Content	155	907
	68468			ImageStart	8
1590	68497	433	391			Fix.jpg	0	0	Content	155	907
1591	68537	440	395			Fix.jpg	0	0	Content	155	907
1592	68581	444	451			Fix.jpg	0	0	Content	155	907
1593	68626	436	418			Fix.jpg	0	0	Content	155	907
1594	68669	487	399			Fix.jpg	0	0	Content	155	907
1595	68707	499	392			Fix.jpg	0	0	Content	156	255
1596	68744	502	403			Fix.jpg	0	0	Content	156	255
1597	68787	522	390			Fix.jpg	0	0	Content	156	255
1598	68832	506	384			Fix.jpg	0	0	Content	156	255
1599	68874	503	399			Fix.jpg	0	0	Content	156	255
1600	68917	607	726			Fix.jpg	0	0	Content	156	255
	68952			ImageEnd	16
1601	68962	0	0			No media	0	0	Content
1602	68995	0	0			No media	0	0	Content
1603	69033	0	0			No media	0	0	Content
	69064			ImageStart	8
1604	69085	0	0			147_170_an_neu.jpg	0	112	AOI_25
1605	69133	696	402			147_170_an_neu.jpg	0	111	AOI_27	157	310
1606	69171	709	393			147_170_an_neu.jpg	0	111	AOI_27	157	310
1607	69244	682	329			147_170_an_neu.jpg	0	111	AOI_27	157	310
1608	69309	707	319			147_170_an_neu.jpg	0	111	AOI_27	157	310
1609	69388	684	321			147_170_an_neu.jpg	0	111	AOI_27	157	310
1610	69443	784	338			147_170_an_neu.jpg	0	111	AOI_27	158	400
1611	69526	839	351			147_170_an_neu.jpg	0	111	AOI_27	158	400
1612	69580	855	365			147_170_an_neu.jpg	0	111	AOI_27	158	400
1613	69662	866	393			147_170_an_neu.jpg	0	111	AOI_27	158	400
1614	69716	897	448			147_170_an_neu.jpg	0	111	AOI_27	158	400
1615	69784	855	441			147_170_an_neu.jpg	0	111	AOI_27	158	400
1616	69843	434	444			147_170_an_neu.jpg	0	112	AOI_25	159	694
1617	69922	436	461			147_170_an_neu.jpg	0	112	AOI_25	159	694
1618	69977	437	449			147_170_an_neu.jpg	0	112	AOI_25	159	694
1619	70040	425	467			147_170_an_neu.jpg	0	112	AOI_25	159	694
1620	70099	450	388			147_170_an_neu.jpg	0	112	AOI_25	159	694
1621	70178	455	402			147_170_an_neu.jpg	0	112	AOI_25	159	694
1622	70235	454	381			147_170_an_neu.jpg	0	112	AOI_25	159	694
1623	70305	437	404			147_170_an_neu.jpg	0	112	AOI_25	159	694
1624	70362	450	390			147_170_an_neu.jpg	0	112	AOI_25	159	694
1625	70440	442	402			147_170_an_neu.jpg	0	112	AOI_25	159	694
1626	70497	445	401			147_170_an_neu.jpg	0	112	AOI_25	159	694
1627	70537	430	380			147_170_an_neu.jpg	0	112	AOI_25	160	443
1628	70582	430	380			147_170_an_neu.jpg	0	112	AOI_25	160	443
1629	70618	415	380			147_170_an_neu.jpg	0	112	AOI_25	160	443
1630	70663	417	370			147_170_an_neu.jpg	0	112	AOI_25	160	443
1631	70701	409	351			147_170_an_neu.jpg	0	112	AOI_25	160	443
1632	70740	409	351			147_170_an_neu.jpg	0	112	AOI_25	160	443
1633	70774	425	486			147_170_an_neu.jpg	0	112	AOI_25	160	443
1634	70812	425	489			147_170_an_neu.jpg	0	112	AOI_25	160	443
1635	70855	409	489			147_170_an_neu.jpg	0	112	AOI_25	160	443
1636	70897	420	500			147_170_an_neu.jpg	0	112	AOI_25	160	443
1637	70939	415	495			147_170_an_neu.jpg	0	112	AOI_25	160	443
1638	70980	476	496			147_170_an_neu.jpg	0	111	AOI_27	161	516
1639	71022	844	306			147_170_an_neu.jpg	0	111	AOI_27	161	516
1640	71063	855	317			147_170_an_neu.jpg	0	111	AOI_27	161	516
1641	71107	850	314			147_170_an_neu.jpg	0	111	AOI_27	161	516
1642	71152	846	314			147_170_an_neu.jpg	0	111	AOI_27	161	516
1643	71196	862	324			147_170_an_neu.jpg	0	111	AOI_27	161	516
1644	71241	850	318			147_170_an_neu.jpg	0	111	AOI_27	161	516
1645	71285	863	314			147_170_an_neu.jpg	0	111	AOI_27	161	516
1646	71326	877	310			147_170_an_neu.jpg	0	111	AOI_27	161	516
1647	71371	878	303			147_170_an_neu.jpg	0	111	AOI_27	161	516
1648	71413	870	308			147_170_an_neu.jpg	0	111	AOI_27	161	516
1649	71455	870	311			147_170_an_neu.jpg	0	111	AOI_27	161	516
1650	71496	854	366			147_170_an_neu.jpg	0	111	AOI_27	162	327
1651	71538	842	401			147_170_an_neu.jpg	0	111	AOI_27	162	327
1652	71580	837	404			147_170_an_neu.jpg	0	111	AOI_27	162	327
1653	71623	832	410			147_170_an_neu.jpg	0	111	AOI_27	162	327
1654	71665	832	413			147_170_an_neu.jpg	0	111	AOI_27	162	327
1655	71706	820	403			147_170_an_neu.jpg	0	111	AOI_27	162	327
1656	71750	834	412			147_170_an_neu.jpg	0	111	AOI_27	162	327
1657	71783	834	412			147_170_an_neu.jpg	0	111	AOI_27	162	327
1658	71823	859	538			147_170_an_neu.jpg	0	111	AOI_27	163	243
1659	71864	873	557			147_170_an_neu.jpg	0	111	AOI_27	163	243
1660	71901	873	557			147_170_an_neu.jpg	0	111	AOI_27	163	243
1661	71937	868	552			147_170_an_neu.jpg	0	111	AOI_27	163	243
1662	71977	851	539			147_170_an_neu.jpg	0	111	AOI_27	163	243
1663	72023	875	551			147_170_an_neu.jpg	0	111	AOI_27	163	243
	72061			ImageEnd	16
1664	72066	865	487			No media	0	0	Content	164	751
	72101			ImageStart	8
1665	72102	851	373			Fix.jpg	0	0	Content	164	751
1666	72140	860	382			Fix.jpg	0	0	Content	164	751
1667	72185	857	375			Fix.jpg	0	0	Content	164	751
1668	72228	860	388			Fix.jpg	0	0	Content	164	751
1669	72270	857	378			Fix.jpg	0	0	Content	164	751
1670	72312	854	379			Fix.jpg	0	0	Content	164	751
1671	72355	856	376			Fix.jpg	0	0	Content	164	751
1672	72397	849	382			Fix.jpg	0	0	Content	164	751
1673	72440	859	391			Fix.jpg	0	0	Content	164	751
1674	72482	856	380			Fix.jpg	0	0	Content	164	751
1675	72525	847	388			Fix.jpg	0	0	Content	164	751
1676	72567	848	389			Fix.jpg	0	0	Content	164	751
	72576			ImageEnd	16
	72591			ImageStart	8
1677	72607	854	391			144_163_neu_an.jpg	0	105	AOI_21	164	751
1678	72650	852	381			144_163_neu_an.jpg	0	105	AOI_21	164	751
1679	72692	853	384			144_163_neu_an.jpg	0	105	AOI_21	164	751
1680	72733	849	381			144_163_neu_an.jpg	0	105	AOI_21	164	751
1681	72775	862	389			144_163_neu_an.jpg	0	105	AOI_21	164	751
1682	72817	852	389			144_163_neu_an.jpg	0	105	AOI_21	165	245
1683	72860	861	395			144_163_neu_an.jpg	0	105	AOI_21	165	245
1684	72901	843	332			144_163_neu_an.jpg	0	105	AOI_21	165	245
1685	72942	841	335			144_163_neu_an.jpg	0	105	AOI_21	165	245
1686	72985	850	345			144_163_neu_an.jpg	0	105	AOI_21	165	245
1687	73025	826	324			144_163_neu_an.jpg	0	105	AOI_21	165	245
1688	73062	0	0			144_163_neu_an.jpg	0	106	AOI_23
1689	73104	0	0			144_163_neu_an.jpg	0	106	AOI_23
1690	73143	0	0			144_163_neu_an.jpg	0	106	AOI_23
1691	73184	0	0			144_163_neu_an.jpg	0	106	AOI_23
1692	73227	910	643			144_163_neu_an.jpg	0	105	AOI_21	166	216
1693	73275	874	507			144_163_neu_an.jpg	0	105	AOI_21	166	216
1694	73304	874	507			144_163_neu_an.jpg	0	105	AOI_21	166	216
1695	73363	844	399			144_163_neu_an.jpg	0	105	AOI_21	166	216
1696	73406	839	383			144_163_neu_an.jpg	0	105	AOI_21	166	216
1697	73443	856	371			144_163_neu_an.jpg	0	105	AOI_21	167	303
1698	73488	848	371			144_163_neu_an.jpg	0	105	AOI_21	167	303
1699	73527	821	357			144_163_neu_an.jpg	0	105	AOI_21	167	303
1700	73565	839	368			144_163_neu_an.jpg	0	105	AOI_21	167	303
1701	73611	827	362			144_163_neu_an.jpg	0	105	AOI_21	167	303
1702	73654	829	345			144_163_neu_an.jpg	0	105	AOI_21	167	303
1703	73698	829	345			144_163_neu_an.jpg	0	105	AOI_21	167	303
1704	73745	870	470			144_163_neu_an.jpg	0	105	AOI_21	168	293
1705	73779	870	470			144_163_neu_an.jpg	0	105	AOI_21	168	293
1706	73832	854	482			144_163_neu_an.jpg	0	105	AOI_21	168	293
1707	73881	862	475			144_163_neu_an.jpg	0	105	AOI_21	168	293
1708	73921	862	475			144_163_neu_an.jpg	0	105	AOI_21	168	293
1709	73956	859	449			144_163_neu_an.jpg	0	105	AOI_21	168	293
1710	73993	860	443			144_163_neu_an.jpg	0	105	AOI_21	168	293
1711	74038	479	389			144_163_neu_an.jpg	0	106	AOI_23	169	826
1712	74080	447	359			144_163_neu_an.jpg	0	106	AOI_23	169	826
1713	74124	462	376			144_163_neu_an.jpg	0	106	AOI_23	169	826
1714	74161	463	383			144_163_neu_an.jpg	0	106	AOI_23	169	826
1715	74205	444	374			144_163_neu_an.jpg	0	106	AOI_23	169	826
1716	74246	453	385			144_163_neu_an.jpg	0	106	AOI_23	169	826
1717	74290	449	302			144_163_neu_an.jpg	0	106	AOI_23	169	826
1718	74337	449	302			144_163_neu_an.jpg	0	106	AOI_23	169	826
1719	74369	435	295			144_163_neu_an.jpg	0	106	AOI_23	169	826
1720	74408	448	299			144_163_neu_an.jpg	0	106	AOI_23	169	826
1721	74450	438	299			144_163_neu_an.jpg	0	106	AOI_23	169	826
1722	74493	447	296			144_163_neu_an.jpg	0	106	AOI_23	169	826
1723	74535	461	310			144_163_neu_an.jpg	0	106	AOI_23	169	826
1724	74576	477	283			144_163_neu_an.jpg	0	106	AOI_23	169	826
1725	74621	470	290			144_163_neu_an.jpg	0	106	AOI_23	169	826
1726	74661	467	282			144_163_neu_an.jpg	0	106	AOI_23	169	826
1727	74698	475	294			144_163_neu_an.jpg	0	106	AOI_23	169	826
1728	74739	470	283			144_163_neu_an.jpg	0	106	AOI_23	169	826
1729	74782	475	287			144_163_neu_an.jpg	0	106	AOI_23	169	826
1730	74824	469	297			144_163_neu_an.jpg	0	106	AOI_23	169	826
1731	74864	504	320			144_163_neu_an.jpg	0	105	AOI_21	170	453
1732	74907	811	352			144_163_neu_an.jpg	0	105	AOI_21	170	453
1733	74949	786	364			144_163_neu_an.jpg	0	105	AOI_21	170	453
1734	74991	804	351			144_163_neu_an.jpg	0	105	AOI_21	170	453
1735	75035	800	347			144_163_neu_an.jpg	0	105	AOI_21	170	453
1736	75076	810	355			144_163_neu_an.jpg	0	105	AOI_21	170	453
1737	75114	785	358			144_163_neu_an.jpg	0	105	AOI_21	170	453
1738	75158	799	351			144_163_neu_an.jpg	0	105	AOI_21	170	453
1739	75200	810	351			144_163_neu_an.jpg	0	105	AOI_21	170	453
1740	75241	801	358			144_163_neu_an.jpg	0	105	AOI_21	170	453
1741	75277	792	347			144_163_neu_an.jpg	0	105	AOI_21	170	453
1742	75317	850	325			144_163_neu_an.jpg	0	105	AOI_21	171	246
1743	75357	836	328			144_163_neu_an.jpg	0	105	AOI_21	171	246
1744	75398	849	324			144_163_neu_an.jpg	0	105	AOI_21	171	246
1745	75440	834	309			144_163_neu_an.jpg	0	105	AOI_21	171	246
1746	75480	849	324			144_163_neu_an.jpg	0	105	AOI_21	171	246
1747	75522	849	328			144_163_neu_an.jpg	0	105	AOI_21	171	246
1748	75564	0	0			144_163_neu_an.jpg	0	106	AOI_23
	75594			ImageEnd	16
1749	75605	0	0			No media	0	0	Content
	75609			ImageStart	8
1750	75657	0	0			Fix.jpg	0	0	Content
1751	75703	0	0			Fix.jpg	0	0	Content
1752	75755	0	0			Fix.jpg	0	0	Content
1753	75814	0	0			Fix.jpg	0	0	Content
1754	75870	0	0			Fix.jpg	0	0	Content
1755	75935	0	0			Fix.jpg	0	0	Content
1756	75987	0	0			Fix.jpg	0	0	Content
1757	76039	0	0			Fix.jpg	0	0	Content
1758	76073	0	0			Fix.jpg	0	0	Content
	76101			ImageEnd	16
1759	76107	0	0			No media	0	0	Content
1760	76158	0	0			No media	0	0	Content
1761	76210	0	0			No media	0	0	Content
	76214			ImageStart	8
1762	76243	443	332			155_170_neu_fe.jpg	0	129	AOI_27	172	503
1763	76275	443	336			155_170_neu_fe.jpg	0	129	AOI_27	172	503
1764	76317	454	331			155_170_neu_fe.jpg	0	129	AOI_27	172	503
1765	76359	466	353			155_170_neu_fe.jpg	0	129	AOI_27	172	503
1766	76403	451	332			155_170_neu_fe.jpg	0	129	AOI_27	172	503
1767	76444	464	352			155_170_neu_fe.jpg	0	129	AOI_27	172	503
1768	76488	453	337			155_170_neu_fe.jpg	0	129	AOI_27	172	503
1769	76540	463	356			155_170_neu_fe.jpg	0	129	AOI_27	172	503
1770	76582	462	313			155_170_neu_fe.jpg	0	129	AOI_27	172	503
1771	76622	464	324			155_170_neu_fe.jpg	0	129	AOI_27	172	503
1772	76660	465	321			155_170_neu_fe.jpg	0	129	AOI_27	172	503
1773	76702	499	324			155_170_neu_fe.jpg	0	129	AOI_27	172	503
1774	76746	824	310			155_170_neu_fe.jpg	0	130	AOI_26	173	458
1775	76788	830	317			155_170_neu_fe.jpg	0	130	AOI_26	173	458
1776	76832	823	318			155_170_neu_fe.jpg	0	130	AOI_26	173	458
1777	76872	831	322			155_170_neu_fe.jpg	0	130	AOI_26	173	458
1778	76915	837	324			155_170_neu_fe.jpg	0	130	AOI_26	173	458
1779	76949	884	307			155_170_neu_fe.jpg	0	130	AOI_26	173	458
1780	76989	882	311			155_170_neu_fe.jpg	0	130	AOI_26	173	458
1781	77033	891	301			155_170_neu_fe.jpg	0	130	AOI_26	173	458
1782	77076	891	309			155_170_neu_fe.jpg	0	130	AOI_26	173	458
1783	77118	882	312			155_170_neu_fe.jpg	0	130	AOI_26	173	458
1784	77160	888	302			155_170_neu_fe.jpg	0	130	AOI_26	173	458
1785	77204	0	0			155_170_neu_fe.jpg	0	129	AOI_27
1786	77247	0	0			155_170_neu_fe.jpg	0	129	AOI_27
1787	77283	0	0			155_170_neu_fe.jpg	0	129	AOI_27
1788	77330	0	0			155_170_neu_fe.jpg	0	129	AOI_27
1789	77382	0	0			155_170_neu_fe.jpg	0	129	AOI_27
1790	77438	0	0			155_170_neu_fe.jpg	0	129	AOI_27
1791	77522	873	557			155_170_neu_fe.jpg	0	130	AOI_26	174	356
1792	77594	881	485			155_170_neu_fe.jpg	0	130	AOI_26	174	356
1793	77661	908	411			155_170_neu_fe.jpg	0	130	AOI_26	174	356
1794	77728	903	376			155_170_neu_fe.jpg	0	130	AOI_26	174	356
1795	77803	899	356			155_170_neu_fe.jpg	0	130	AOI_26	174	356
1796	77878	911	295			155_170_neu_fe.jpg	0	130	AOI_26	175	460
1797	77972	918	311			155_170_neu_fe.jpg	0	130	AOI_26	175	460
1798	78053	924	291			155_170_neu_fe.jpg	0	130	AOI_26	175	460
1799	78136	862	279			155_170_neu_fe.jpg	0	130	AOI_26	175	460
1800	78202	875	289			155_170_neu_fe.jpg	0	130	AOI_26	175	460
1801	78285	863	290			155_170_neu_fe.jpg	0	130	AOI_26	175	460
1802	78339	875	281			155_170_neu_fe.jpg	0	129	AOI_27	176	887
1803	78419	493	294			155_170_neu_fe.jpg	0	129	AOI_27	176	887
1804	78480	510	306			155_170_neu_fe.jpg	0	129	AOI_27	176	887
1805	78562	488	295			155_170_neu_fe.jpg	0	129	AOI_27	176	887
1806	78621	509	303			155_170_neu_fe.jpg	0	129	AOI_27	176	887
1807	78702	488	300			155_170_neu_fe.jpg	0	129	AOI_27	176	887
1808	78760	500	281			155_170_neu_fe.jpg	0	129	AOI_27	176	887
1809	78842	488	305			155_170_neu_fe.jpg	0	129	AOI_27	176	887
1810	78899	489	337			155_170_neu_fe.jpg	0	129	AOI_27	176	887
1811	78982	528	302			155_170_neu_fe.jpg	0	129	AOI_27	176	887
1812	79020	528	302			155_170_neu_fe.jpg	0	129	AOI_27	176	887
1813	79060	519	313			155_170_neu_fe.jpg	0	129	AOI_27	176	887
1814	79098	510	309			155_170_neu_fe.jpg	0	129	AOI_27	176	887
1815	79140	516	313			155_170_neu_fe.jpg	0	129	AOI_27	176	887
1816	79185	527	303			155_170_neu_fe.jpg	0	129	AOI_27	176	887
	79204			ImageEnd	16
	79220			ImageStart	8
1817	79226	519	307			Fix.jpg	0	0	Content	177	1260
1818	79269	888	292			Fix.jpg	0	0	Content	177	1260
1819	79311	892	299			Fix.jpg	0	0	Content	177	1260
1820	79355	830	289			Fix.jpg	0	0	Content	177	1260
1821	79398	834	293			Fix.jpg	0	0	Content	177	1260
1822	79439	852	290			Fix.jpg	0	0	Content	177	1260
1823	79483	847	294			Fix.jpg	0	0	Content	177	1260
1824	79522	847	279			Fix.jpg	0	0	Content	177	1260
1825	79560	0	0			Fix.jpg	0	0	Content	177	1260
1826	79604	0	0			Fix.jpg	0	0	Content	177	1260
1827	79638	855	292			Fix.jpg	0	0	Content	177	1260
1828	79685	855	292			Fix.jpg	0	0	Content	177	1260
1829	79714	0	0			Fix.jpg	0	0	Content	177	1260
	79720			ImageEnd	16
1830	79763	839	291			No media	0	0	Content	177	1260
1831	79787	839	291			No media	0	0	Content	177	1260
1832	79833	839	291			No media	0	0	Content	177	1260
1833	79874	822	292			No media	0	0	Content	177	1260
1834	79912	830	289			No media	0	0	Content	177	1260
1835	79953	839	292			No media	0	0	Content	177	1260
1836	79995	841	306			No media	0	0	Content	177	1260
1837	80036	841	297			No media	0	0	Content	177	1260
1838	80084	835	287			No media	0	0	Content	177	1260
1839	80128	835	287			No media	0	0	Content	177	1260
1840	80162	0	0			No media	0	0	Content	177	1260
1841	80203	821	290			No media	0	0	Content	177	1260
1842	80242	821	290			No media	0	0	Content	177	1260
1843	80288	840	298			No media	0	0	Content	177	1260
1844	80328	0	0			No media	0	0	Content	177	1260
1845	80364	833	287			No media	0	0	Content	177	1260
1846	80406	843	300			No media	0	0	Content	177	1260
1847	80450	843	300			No media	0	0	Content	177	1260
1848	80486	0	0			No media	0	0	Content
1849	80526	0	0			No media	0	0	Content
1850	80561	0	0			No media	0	0	Content
1851	80624	0	0			No media	0	0	Content
1852	80687	803	338			No media	0	0	Content	178	255
1853	80735	866	265			No media	0	0	Content	178	255
1854	80817	798	286			No media	0	0	Content	178	255
1855	80862	798	286			No media	0	0	Content	178	255
1856	80941	0	0			No media	0	0	Content
1857	81024	0	0			No media	0	0	Content
1858	81070	0	0			No media	0	0	Content
1859	81142	0	0			No media	0	0	Content
1860	81221	633	325			No media	0	0	Content	179	868
1861	81282	616	298			No media	0	0	Content	179	868
1862	81369	628	282			No media	0	0	Content	179	868
1863	81458	617	272			No media	0	0	Content	179	868
1864	81550	627	274			No media	0	0	Content	179	868
1865	81632	642	265			No media	0	0	Content	179	868
1866	81715	624	293			No media	0	0	Content	179	868
1867	81789	642	278			No media	0	0	Content	179	868
1868	81872	632	293			No media	0	0	Content	179	868
1869	81926	624	294			No media	0	0	Content	179	868
1870	82008	634	297			No media	0	0	Content	179	868
1871	82090	0	0			No media	0	0	Content
1872	82176	0	0			No media	0	0	Content
1873	82231	0	0			No media	0	0	Content
1874	82301	0	0			No media	0	0	Content
1875	82357	0	0			No media	0	0	Content
1876	82388	527	335			No media	0	0	Content	180	470
1877	82438	527	335			No media	0	0	Content	180	470
1878	82504	229	759			No media	0	0	Content	180	470
1879	82580	240	751			No media	0	0	Content	180	470
1880	82663	50	862			No media	0	0	Content	180	470
1881	82738	-10	863			No media	0	0	Content	180	470
1882	82775	-10	863			No media	0	0	Content	180	470
1883	82814	7	878			No media	0	0	Content	180	470
1884	82857	309	768			No media	0	0	Content	181	416
1885	82898	403	775			No media	0	0	Content	181	416
1886	82934	372	756			No media	0	0	Content	181	416
1887	82976	371	742			No media	0	0	Content	181	416
1888	83016	380	747			No media	0	0	Content	181	416
1889	83056	366	755			No media	0	0	Content	181	416
1890	83099	366	749			No media	0	0	Content	181	416
1891	83145	362	746			No media	0	0	Content	181	416
1892	83187	374	746			No media	0	0	Content	181	416
1893	83230	395	709			No media	0	0	Content	181	416
1894	83273	668	360			No media	0	0	Content	182	455
1895	83316	705	185			No media	0	0	Content	182	455
1896	83356	699	179			No media	0	0	Content	182	455
	83367			ImageStart	8
1897	83400	614	175			159_175_an_neu.jpg	0	137	AOI_29	182	455
1898	83444	621	182			159_175_an_neu.jpg	0	137	AOI_29	182	455
1899	83484	613	201			159_175_an_neu.jpg	0	137	AOI_29	182	455
1900	83526	638	195			159_175_an_neu.jpg	0	137	AOI_29	182	455
1901	83568	651	201			159_175_an_neu.jpg	0	137	AOI_29	182	455
[truncated: 14,959 more rows]
