# Supplementary material for: Attentional Bias to Facial Expressions of Different Emotions – A Cross-Cultural Comparison of ≠Akhoe Hai||om and German Children and Adolescents
Source: Front Psychol. 2020 Apr 28;11:795. doi: 10.3389/fpsyg.2020.00795 (PMC7199105; doi:10.3389/fpsyg.2020.00795)
Supplement: Supplementary file 1 [file Data_Sheet_1.ZIP › Raw data_Germany and Namibia/Raw data Namibia/VP_15-test.tsv]

Data properties:
Recording date: 09.02.2013
Recording time: 15:24:18:966 (corresponds to time 0)
Study: NegBias_1
Subject: VP_15
Recording: VP_15
Screen resolution: 1366 x 768
Coordinate unit: Pixels
Filter settings:
Eye: Average
Validity: Normal
Fixation filter: Tobii fixation filter
Velocity threshold: 35
Distance threshold: 35
Number	Timestamp	GazePointX	GazePointY	Event	EventKey	StimuliName	StimuliID	AoiIds	AoiNames	FixationIndex	FixationDuration
0	28	270	274			No media	0	0	Content	2	1583
1	68	273	257			No media	0	0	Content	2	1583
2	107	267	250			No media	0	0	Content	2	1583
3	146	272	264			No media	0	0	Content	2	1583
4	185	277	280			No media	0	0	Content	2	1583
5	226	283	269			No media	0	0	Content	2	1583
6	264	286	259			No media	0	0	Content	2	1583
7	305	272	281			No media	0	0	Content	2	1583
8	344	275	265			No media	0	0	Content	2	1583
9	383	289	292			No media	0	0	Content	2	1583
10	422	266	262			No media	0	0	Content	2	1583
11	462	299	276			No media	0	0	Content	2	1583
12	500	313	247			No media	0	0	Content	2	1583
13	538	293	275			No media	0	0	Content	2	1583
14	576	298	265			No media	0	0	Content	2	1583
15	614	288	265			No media	0	0	Content	2	1583
16	653	298	268			No media	0	0	Content	2	1583
17	692	296	251			No media	0	0	Content	2	1583
18	731	304	262			No media	0	0	Content	2	1583
19	768	279	262			No media	0	0	Content	2	1583
20	806	279	261			No media	0	0	Content	2	1583
21	844	307	241			No media	0	0	Content	2	1583
22	882	283	246			No media	0	0	Content	2	1583
23	923	269	230			No media	0	0	Content	2	1583
24	964	270	222			No media	0	0	Content	2	1583
25	1002	271	225			No media	0	0	Content	2	1583
26	1040	257	187			No media	0	0	Content	2	1583
27	1077	266	235			No media	0	0	Content	2	1583
28	1125	277	238			No media	0	0	Content	2	1583
29	1155	284	233			No media	0	0	Content	2	1583
30	1191	284	217			No media	0	0	Content	2	1583
31	1228	269	231			No media	0	0	Content	2	1583
32	1267	266	243			No media	0	0	Content	2	1583
33	1305	278	245			No media	0	0	Content	2	1583
34	1347	275	240			No media	0	0	Content	2	1583
	1364			ImageStart	8
35	1388	279	236			Fix.jpg	0	0	Content	2	1583
36	1425	276	235			Fix.jpg	0	0	Content	2	1583
37	1465	272	226			Fix.jpg	0	0	Content	2	1583
38	1510	277	242			Fix.jpg	0	0	Content	2	1583
39	1546	276	223			Fix.jpg	0	0	Content	2	1583
40	1583	429	299			Fix.jpg	0	0	Content	3	349
41	1625	582	356			Fix.jpg	0	0	Content	3	349
42	1663	606	356			Fix.jpg	0	0	Content	3	349
43	1700	594	355			Fix.jpg	0	0	Content	3	349
44	1740	602	353			Fix.jpg	0	0	Content	3	349
45	1779	590	349			Fix.jpg	0	0	Content	3	349
46	1817	609	365			Fix.jpg	0	0	Content	3	349
	1849			ImageEnd	16
47	1855	595	379			No media	0	0	Content	3	349
48	1893	613	351			No media	0	0	Content	3	349
	1900			ImageStart	8
49	1932	624	370			122_162_an_ha.jpg	0	58	AOI_13	4	349
50	1970	654	391			122_162_an_ha.jpg	0	58	AOI_13	4	349
51	2008	649	377			122_162_an_ha.jpg	0	58	AOI_13	4	349
52	2048	659	388			122_162_an_ha.jpg	0	58	AOI_13	4	349
53	2086	651	386			122_162_an_ha.jpg	0	58	AOI_13	4	349
54	2125	660	385			122_162_an_ha.jpg	0	58	AOI_13	4	349
55	2164	651	385			122_162_an_ha.jpg	0	58	AOI_13	4	349
56	2203	658	381			122_162_an_ha.jpg	0	58	AOI_13	4	349
57	2242	651	377			122_162_an_ha.jpg	0	58	AOI_13	4	349
58	2281	821	397			122_162_an_ha.jpg	0	57	AOI_16	5	745
59	2319	876	412			122_162_an_ha.jpg	0	57	AOI_16	5	745
60	2358	892	409			122_162_an_ha.jpg	0	57	AOI_16	5	745
61	2396	892	402			122_162_an_ha.jpg	0	57	AOI_16	5	745
62	2435	899	413			122_162_an_ha.jpg	0	57	AOI_16	5	745
63	2474	873	404			122_162_an_ha.jpg	0	57	AOI_16	5	745
64	2513	876	432			122_162_an_ha.jpg	0	57	AOI_16	5	745
65	2551	875	437			122_162_an_ha.jpg	0	57	AOI_16	5	745
66	2590	866	431			122_162_an_ha.jpg	0	57	AOI_16	5	745
67	2631	889	430			122_162_an_ha.jpg	0	57	AOI_16	5	745
68	2671	877	435			122_162_an_ha.jpg	0	57	AOI_16	5	745
69	2710	872	429			122_162_an_ha.jpg	0	57	AOI_16	5	745
70	2752	887	418			122_162_an_ha.jpg	0	57	AOI_16	5	745
71	2791	887	422			122_162_an_ha.jpg	0	57	AOI_16	5	745
72	2830	873	423			122_162_an_ha.jpg	0	57	AOI_16	5	745
73	2869	865	433			122_162_an_ha.jpg	0	57	AOI_16	5	745
74	2908	799	451			122_162_an_ha.jpg	0	57	AOI_16	5	745
75	2947	745	446			122_162_an_ha.jpg	0	57	AOI_16	5	745
76	2987	757	461			122_162_an_ha.jpg	0	57	AOI_16	5	745
77	3026	743	428			122_162_an_ha.jpg	0	58	AOI_13	6	428
78	3065	513	475			122_162_an_ha.jpg	0	58	AOI_13	6	428
79	3104	429	483			122_162_an_ha.jpg	0	58	AOI_13	6	428
80	3143	435	487			122_162_an_ha.jpg	0	58	AOI_13	6	428
81	3181	435	481			122_162_an_ha.jpg	0	58	AOI_13	6	428
82	3220	421	481			122_162_an_ha.jpg	0	58	AOI_13	6	428
83	3259	446	488			122_162_an_ha.jpg	0	58	AOI_13	6	428
84	3299	434	496			122_162_an_ha.jpg	0	58	AOI_13	6	428
85	3337	430	474			122_162_an_ha.jpg	0	58	AOI_13	6	428
86	3378	436	480			122_162_an_ha.jpg	0	58	AOI_13	6	428
87	3416	447	458			122_162_an_ha.jpg	0	58	AOI_13	6	428
88	3454	451	475			122_162_an_ha.jpg	0	58	AOI_13	7	284
89	3497	426	417			122_162_an_ha.jpg	0	58	AOI_13	7	284
90	3536	410	425			122_162_an_ha.jpg	0	58	AOI_13	7	284
91	3574	414	415			122_162_an_ha.jpg	0	58	AOI_13	7	284
92	3614	425	415			122_162_an_ha.jpg	0	58	AOI_13	7	284
93	3653	423	425			122_162_an_ha.jpg	0	58	AOI_13	7	284
94	3692	422	434			122_162_an_ha.jpg	0	58	AOI_13	7	284
95	3738	437	405			122_162_an_ha.jpg	0	58	AOI_13	8	262
96	3772	472	403			122_162_an_ha.jpg	0	58	AOI_13	8	262
97	3808	459	389			122_162_an_ha.jpg	0	58	AOI_13	8	262
98	3847	454	383			122_162_an_ha.jpg	0	58	AOI_13	8	262
99	3885	476	389			122_162_an_ha.jpg	0	58	AOI_13	8	262
100	3924	447	393			122_162_an_ha.jpg	0	58	AOI_13	8	262
101	3962	460	400			122_162_an_ha.jpg	0	58	AOI_13	8	262
102	4000	440	492			122_162_an_ha.jpg	0	58	AOI_13	9	309
103	4038	444	481			122_162_an_ha.jpg	0	58	AOI_13	9	309
104	4078	436	508			122_162_an_ha.jpg	0	58	AOI_13	9	309
105	4116	449	487			122_162_an_ha.jpg	0	58	AOI_13	9	309
106	4155	448	490			122_162_an_ha.jpg	0	58	AOI_13	9	309
107	4194	444	492			122_162_an_ha.jpg	0	58	AOI_13	9	309
108	4232	446	496			122_162_an_ha.jpg	0	58	AOI_13	9	309
109	4271	448	493			122_162_an_ha.jpg	0	58	AOI_13	9	309
110	4309	429	465			122_162_an_ha.jpg	0	58	AOI_13	10	622
111	4347	413	406			122_162_an_ha.jpg	0	58	AOI_13	10	622
112	4392	423	407			122_162_an_ha.jpg	0	58	AOI_13	10	622
113	4429	418	414			122_162_an_ha.jpg	0	58	AOI_13	10	622
114	4465	422	401			122_162_an_ha.jpg	0	58	AOI_13	10	622
115	4506	408	405			122_162_an_ha.jpg	0	58	AOI_13	10	622
116	4545	416	385			122_162_an_ha.jpg	0	58	AOI_13	10	622
117	4583	422	398			122_162_an_ha.jpg	0	58	AOI_13	10	622
118	4621	406	403			122_162_an_ha.jpg	0	58	AOI_13	10	622
119	4658	435	411			122_162_an_ha.jpg	0	58	AOI_13	10	622
120	4696	423	400			122_162_an_ha.jpg	0	58	AOI_13	10	622
121	4734	418	399			122_162_an_ha.jpg	0	58	AOI_13	10	622
122	4777	449	368			122_162_an_ha.jpg	0	58	AOI_13	10	622
123	4819	589	357			122_162_an_ha.jpg	0	58	AOI_13	10	622
124	4855	591	360			122_162_an_ha.jpg	0	58	AOI_13	10	622
	4876			ImageEnd	16
125	4893	583	364			No media	0	0	Content	10	622
	4898			ImageStart	8
126	4931	584	359			Fix.jpg	0	0	Content	11	514
127	5006	858	384			Fix.jpg	0	0	Content	11	514
128	5047	902	391			Fix.jpg	0	0	Content	11	514
129	5080	903	381			Fix.jpg	0	0	Content	11	514
130	5218	942	380			Fix.jpg	0	0	Content	11	514
131	5272	907	395			Fix.jpg	0	0	Content	11	514
	5407			ImageEnd	16
132	5444	694	383			No media	0	0	Content	12	392
	5518			ImageStart	8
133	5615	694	383			79_115_ha_an.jpg	0	296	AOI_49	12	392
134	5689	698	383			79_115_ha_an.jpg	0	296	AOI_49	12	392
135	5730	698	383			79_115_ha_an.jpg	0	296	AOI_49	12	392
136	5758	679	376			79_115_ha_an.jpg	0	296	AOI_49	12	392
137	5797	681	358			79_115_ha_an.jpg	0	296	AOI_49	12	392
138	5836	759	380			79_115_ha_an.jpg	0	296	AOI_49	13	279
139	5876	858	412			79_115_ha_an.jpg	0	296	AOI_49	13	279
140	5917	868	391			79_115_ha_an.jpg	0	296	AOI_49	13	279
141	5957	842	412			79_115_ha_an.jpg	0	296	AOI_49	13	279
142	5997	880	388			79_115_ha_an.jpg	0	296	AOI_49	13	279
143	6035	887	385			79_115_ha_an.jpg	0	296	AOI_49	13	279
144	6075	862	433			79_115_ha_an.jpg	0	296	AOI_49	13	279
145	6115	873	423			79_115_ha_an.jpg	0	296	AOI_49	14	356
146	6155	886	438			79_115_ha_an.jpg	0	296	AOI_49	14	356
147	6194	871	426			79_115_ha_an.jpg	0	296	AOI_49	14	356
148	6234	885	435			79_115_ha_an.jpg	0	296	AOI_49	14	356
149	6273	880	458			79_115_ha_an.jpg	0	296	AOI_49	14	356
150	6313	872	464			79_115_ha_an.jpg	0	296	AOI_49	14	356
151	6353	877	452			79_115_ha_an.jpg	0	296	AOI_49	14	356
152	6394	853	460			79_115_ha_an.jpg	0	296	AOI_49	14	356
153	6431	876	465			79_115_ha_an.jpg	0	296	AOI_49	14	356
154	6471	798	456			79_115_ha_an.jpg	0	295	AOI_52	15	526
155	6510	430	438			79_115_ha_an.jpg	0	295	AOI_52	15	526
156	6549	439	460			79_115_ha_an.jpg	0	295	AOI_52	15	526
157	6589	445	433			79_115_ha_an.jpg	0	295	AOI_52	15	526
158	6632	451	461			79_115_ha_an.jpg	0	295	AOI_52	15	526
159	6675	441	453			79_115_ha_an.jpg	0	295	AOI_52	15	526
160	6714	450	424			79_115_ha_an.jpg	0	295	AOI_52	15	526
161	6752	451	452			79_115_ha_an.jpg	0	295	AOI_52	15	526
162	6791	447	455			79_115_ha_an.jpg	0	295	AOI_52	15	526
163	6830	442	443			79_115_ha_an.jpg	0	295	AOI_52	15	526
164	6871	456	461			79_115_ha_an.jpg	0	295	AOI_52	15	526
165	6913	442	467			79_115_ha_an.jpg	0	295	AOI_52	15	526
166	6958	440	447			79_115_ha_an.jpg	0	295	AOI_52	15	526
167	6997	429	402			79_115_ha_an.jpg	0	295	AOI_52	16	429
168	7036	436	362			79_115_ha_an.jpg	0	295	AOI_52	16	429
169	7075	440	355			79_115_ha_an.jpg	0	295	AOI_52	16	429
170	7122	438	350			79_115_ha_an.jpg	0	295	AOI_52	16	429
171	7153	443	377			79_115_ha_an.jpg	0	295	AOI_52	16	429
172	7200	429	364			79_115_ha_an.jpg	0	295	AOI_52	16	429
173	7231	457	360			79_115_ha_an.jpg	0	295	AOI_52	16	429
174	7268	426	352			79_115_ha_an.jpg	0	295	AOI_52	16	429
175	7307	430	364			79_115_ha_an.jpg	0	295	AOI_52	16	429
176	7346	446	376			79_115_ha_an.jpg	0	295	AOI_52	16	429
177	7394	423	357			79_115_ha_an.jpg	0	295	AOI_52	16	429
178	7426	709	377			79_115_ha_an.jpg	0	296	AOI_49	17	720
179	7464	814	413			79_115_ha_an.jpg	0	296	AOI_49	17	720
180	7503	820	397			79_115_ha_an.jpg	0	296	AOI_49	17	720
181	7542	820	398			79_115_ha_an.jpg	0	296	AOI_49	17	720
182	7583	827	409			79_115_ha_an.jpg	0	296	AOI_49	17	720
183	7622	871	446			79_115_ha_an.jpg	0	296	AOI_49	17	720
184	7660	870	450			79_115_ha_an.jpg	0	296	AOI_49	17	720
185	7700	843	446			79_115_ha_an.jpg	0	296	AOI_49	17	720
186	7741	857	442			79_115_ha_an.jpg	0	296	AOI_49	17	720
187	7787	868	460			79_115_ha_an.jpg	0	296	AOI_49	17	720
188	7821	848	450			79_115_ha_an.jpg	0	296	AOI_49	17	720
189	7857	898	468			79_115_ha_an.jpg	0	296	AOI_49	17	720
190	7902	892	448			79_115_ha_an.jpg	0	296	AOI_49	17	720
191	7942	870	464			79_115_ha_an.jpg	0	296	AOI_49	17	720
192	7982	867	468			79_115_ha_an.jpg	0	296	AOI_49	17	720
193	8020	873	459			79_115_ha_an.jpg	0	296	AOI_49	17	720
194	8062	872	451			79_115_ha_an.jpg	0	296	AOI_49	17	720
195	8102	869	477			79_115_ha_an.jpg	0	296	AOI_49	17	720
196	8147	872	453			79_115_ha_an.jpg	0	296	AOI_49	18	486
197	8185	870	349			79_115_ha_an.jpg	0	296	AOI_49	18	486
198	8224	858	368			79_115_ha_an.jpg	0	296	AOI_49	18	486
199	8263	848	340			79_115_ha_an.jpg	0	296	AOI_49	18	486
200	8306	854	374			79_115_ha_an.jpg	0	296	AOI_49	18	486
201	8345	857	369			79_115_ha_an.jpg	0	296	AOI_49	18	486
202	8384	841	357			79_115_ha_an.jpg	0	296	AOI_49	18	486
203	8425	845	378			79_115_ha_an.jpg	0	296	AOI_49	18	486
204	8466	861	348			79_115_ha_an.jpg	0	296	AOI_49	18	486
205	8512	856	364			79_115_ha_an.jpg	0	296	AOI_49	18	486
	8513			ImageEnd	16
	8546			ImageStart	8
206	8553	845	375			Fix.jpg	0	0	Content	18	486
207	8592	865	370			Fix.jpg	0	0	Content	18	486
208	8633	873	373			Fix.jpg	0	0	Content	19	376
209	8674	890	383			Fix.jpg	0	0	Content	19	376
210	8715	917	362			Fix.jpg	0	0	Content	19	376
211	8755	902	369			Fix.jpg	0	0	Content	19	376
212	8808	919	363			Fix.jpg	0	0	Content	19	376
213	8849	915	370			Fix.jpg	0	0	Content	19	376
214	8884	905	371			Fix.jpg	0	0	Content	19	376
215	8929	906	363			Fix.jpg	0	0	Content	19	376
216	8970	895	357			Fix.jpg	0	0	Content	19	376
217	9009	806	372			Fix.jpg	0	0	Content	20	408
	9030			ImageEnd	16
218	9055	705	376			No media	0	0	Content	20	408
	9089			ImageStart	8
219	9095	685	399			97_144_an_fe.jpg	0	336	AOI_6	20	408
220	9137	687	369			97_144_an_fe.jpg	0	336	AOI_6	20	408
221	9177	682	387			97_144_an_fe.jpg	0	336	AOI_6	20	408
222	9216	689	379			97_144_an_fe.jpg	0	336	AOI_6	20	408
223	9255	690	378			97_144_an_fe.jpg	0	336	AOI_6	20	408
224	9295	689	379			97_144_an_fe.jpg	0	336	AOI_6	20	408
225	9334	673	365			97_144_an_fe.jpg	0	336	AOI_6	20	408
226	9378	667	375			97_144_an_fe.jpg	0	336	AOI_6	20	408
227	9417	774	382			97_144_an_fe.jpg	0	336	AOI_6	21	619
228	9458	885	324			97_144_an_fe.jpg	0	336	AOI_6	21	619
229	9497	894	380			97_144_an_fe.jpg	0	336	AOI_6	21	619
230	9539	885	376			97_144_an_fe.jpg	0	336	AOI_6	21	619
231	9589	900	389			97_144_an_fe.jpg	0	336	AOI_6	21	619
232	9633	897	436			97_144_an_fe.jpg	0	336	AOI_6	21	619
233	9670	897	455			97_144_an_fe.jpg	0	336	AOI_6	21	619
234	9710	904	457			97_144_an_fe.jpg	0	336	AOI_6	21	619
235	9752	883	454			97_144_an_fe.jpg	0	336	AOI_6	21	619
236	9792	883	452			97_144_an_fe.jpg	0	336	AOI_6	21	619
237	9833	887	481			97_144_an_fe.jpg	0	336	AOI_6	21	619
238	9873	882	482			97_144_an_fe.jpg	0	336	AOI_6	21	619
239	9913	882	474			97_144_an_fe.jpg	0	336	AOI_6	21	619
240	9953	886	494			97_144_an_fe.jpg	0	336	AOI_6	21	619
241	9994	869	488			97_144_an_fe.jpg	0	336	AOI_6	21	619
242	10035	632	501			97_144_an_fe.jpg	0	335	AOI_5	22	536
243	10075	423	562			97_144_an_fe.jpg	0	335	AOI_5	22	536
244	10115	425	559			97_144_an_fe.jpg	0	335	AOI_5	22	536
245	10154	422	550			97_144_an_fe.jpg	0	335	AOI_5	22	536
246	10197	439	543			97_144_an_fe.jpg	0	335	AOI_5	22	536
247	10237	432	563			97_144_an_fe.jpg	0	335	AOI_5	22	536
248	10282	421	564			97_144_an_fe.jpg	0	335	AOI_5	22	536
249	10322	412	492			97_144_an_fe.jpg	0	335	AOI_5	22	536
250	10369	415	505			97_144_an_fe.jpg	0	335	AOI_5	22	536
251	10401	425	507			97_144_an_fe.jpg	0	335	AOI_5	22	536
252	10443	438	501			97_144_an_fe.jpg	0	335	AOI_5	22	536
253	10488	410	514			97_144_an_fe.jpg	0	335	AOI_5	22	536
254	10532	432	530			97_144_an_fe.jpg	0	335	AOI_5	22	536
255	10571	427	516			97_144_an_fe.jpg	0	335	AOI_5	23	365
256	10614	422	399			97_144_an_fe.jpg	0	335	AOI_5	23	365
257	10656	415	437			97_144_an_fe.jpg	0	335	AOI_5	23	365
258	10695	419	422			97_144_an_fe.jpg	0	335	AOI_5	23	365
259	10735	411	393			97_144_an_fe.jpg	0	335	AOI_5	23	365
260	10777	430	423			97_144_an_fe.jpg	0	335	AOI_5	23	365
261	10825	432	420			97_144_an_fe.jpg	0	335	AOI_5	23	365
262	10859	423	425			97_144_an_fe.jpg	0	335	AOI_5	23	365
263	10896	418	413			97_144_an_fe.jpg	0	335	AOI_5	23	365
264	10937	448	424			97_144_an_fe.jpg	0	336	AOI_6	24	461
265	10978	886	385			97_144_an_fe.jpg	0	336	AOI_6	24	461
266	11022	858	394			97_144_an_fe.jpg	0	336	AOI_6	24	461
267	11060	871	365			97_144_an_fe.jpg	0	336	AOI_6	24	461
268	11100	869	390			97_144_an_fe.jpg	0	336	AOI_6	24	461
269	11139	869	380			97_144_an_fe.jpg	0	336	AOI_6	24	461
270	11182	865	381			97_144_an_fe.jpg	0	336	AOI_6	24	461
271	11223	869	369			97_144_an_fe.jpg	0	336	AOI_6	24	461
272	11263	874	370			97_144_an_fe.jpg	0	336	AOI_6	24	461
273	11303	911	391			97_144_an_fe.jpg	0	336	AOI_6	24	461
274	11343	927	368			97_144_an_fe.jpg	0	336	AOI_6	24	461
275	11398	871	393			97_144_an_fe.jpg	0	336	AOI_6	25	434
276	11433	895	494			97_144_an_fe.jpg	0	336	AOI_6	25	434
277	11473	886	493			97_144_an_fe.jpg	0	336	AOI_6	25	434
278	11513	892	500			97_144_an_fe.jpg	0	336	AOI_6	25	434
279	11553	888	502			97_144_an_fe.jpg	0	336	AOI_6	25	434
280	11592	902	496			97_144_an_fe.jpg	0	336	AOI_6	25	434
281	11632	892	482			97_144_an_fe.jpg	0	336	AOI_6	25	434
282	11673	878	501			97_144_an_fe.jpg	0	336	AOI_6	25	434
283	11712	875	494			97_144_an_fe.jpg	0	336	AOI_6	25	434
284	11757	890	487			97_144_an_fe.jpg	0	336	AOI_6	25	434
285	11792	883	490			97_144_an_fe.jpg	0	336	AOI_6	25	434
286	11832	867	399			97_144_an_fe.jpg	0	336	AOI_6	26	657
287	11871	868	387			97_144_an_fe.jpg	0	336	AOI_6	26	657
288	11914	851	386			97_144_an_fe.jpg	0	336	AOI_6	26	657
289	11955	859	397			97_144_an_fe.jpg	0	336	AOI_6	26	657
290	11996	850	394			97_144_an_fe.jpg	0	336	AOI_6	26	657
291	12035	853	385			97_144_an_fe.jpg	0	336	AOI_6	26	657
292	12076	860	376			97_144_an_fe.jpg	0	336	AOI_6	26	657
	12083			ImageEnd	16
293	12122	862	392			No media	0	0	Content	26	657
	12124			ImageStart	8
294	12168	870	373			Fix.jpg	0	0	Content	26	657
295	12209	868	376			Fix.jpg	0	0	Content	26	657
296	12247	849	374			Fix.jpg	0	0	Content	26	657
297	12291	853	381			Fix.jpg	0	0	Content	26	657
298	12332	867	401			Fix.jpg	0	0	Content	26	657
299	12370	862	383			Fix.jpg	0	0	Content	26	657
300	12410	841	387			Fix.jpg	0	0	Content	26	657
301	12449	855	367			Fix.jpg	0	0	Content	26	657
302	12489	845	383			Fix.jpg	0	0	Content	27	1439
303	12528	688	393			Fix.jpg	0	0	Content	27	1439
304	12568	699	375			Fix.jpg	0	0	Content	27	1439
305	12608	702	378			Fix.jpg	0	0	Content	27	1439
	12616			ImageEnd	16
306	12647	700	384			No media	0	0	Content	27	1439
307	12686	687	392			No media	0	0	Content	27	1439
308	12726	692	389			No media	0	0	Content	27	1439
309	12765	695	385			No media	0	0	Content	27	1439
310	12805	680	401			No media	0	0	Content	27	1439
311	12844	710	389			No media	0	0	Content	27	1439
312	12887	702	380			No media	0	0	Content	27	1439
313	12926	689	365			No media	0	0	Content	27	1439
314	12964	690	384			No media	0	0	Content	27	1439
315	13003	689	378			No media	0	0	Content	27	1439
316	13049	700	376			No media	0	0	Content	27	1439
317	13094	700	380			No media	0	0	Content	27	1439
318	13134	700	375			No media	0	0	Content	27	1439
319	13176	702	365			No media	0	0	Content	27	1439
320	13215	699	388			No media	0	0	Content	27	1439
321	13255	713	357			No media	0	0	Content	27	1439
322	13300	713	368			No media	0	0	Content	27	1439
323	13342	707	372			No media	0	0	Content	27	1439
324	13385	706	375			No media	0	0	Content	27	1439
325	13425	698	384			No media	0	0	Content	27	1439
326	13464	703	368			No media	0	0	Content	27	1439
327	13508	708	383			No media	0	0	Content	27	1439
328	13552	712	390			No media	0	0	Content	27	1439
329	13592	696	388			No media	0	0	Content	27	1439
330	13632	713	390			No media	0	0	Content	27	1439
331	13678	714	375			No media	0	0	Content	27	1439
332	13720	703	388			No media	0	0	Content	27	1439
333	13764	700	391			No media	0	0	Content	27	1439
334	13805	704	367			No media	0	0	Content	27	1439
335	13846	703	368			No media	0	0	Content	27	1439
336	13888	697	382			No media	0	0	Content	27	1439
337	13928	666	384			No media	0	0	Content	28	463
338	13970	345	429			No media	0	0	Content	28	463
339	14011	343	442			No media	0	0	Content	28	463
340	14056	339	446			No media	0	0	Content	28	463
341	14097	357	424			No media	0	0	Content	28	463
342	14138	335	454			No media	0	0	Content	28	463
343	14180	340	442			No media	0	0	Content	28	463
344	14224	329	449			No media	0	0	Content	28	463
345	14263	338	455			No media	0	0	Content	28	463
346	14306	339	444			No media	0	0	Content	28	463
347	14351	323	445			No media	0	0	Content	28	463
348	14390	156	422			No media	0	0	Content	29	307
349	14429	-306	515			No media	0	0	Content	29	307
350	14476	-297	513			No media	0	0	Content	29	307
351	14513	-336	504			No media	0	0	Content	29	307
352	14566	-346	492			No media	0	0	Content	29	307
353	14608	-285	493			No media	0	0	Content	29	307
354	14644	-337	516			No media	0	0	Content	29	307
355	14697	-393	534			No media	0	0	Content	30	387
356	14749	-818	443			No media	0	0	Content	30	387
357	14784	-860	456			No media	0	0	Content	30	387
358	14842	-843	446			No media	0	0	Content	30	387
359	14885	-839	443			No media	0	0	Content	30	387
360	14922	-828	477			No media	0	0	Content	30	387
361	14962	-750	488			No media	0	0	Content	30	387
362	15002	-782	503			No media	0	0	Content	30	387
363	15043	-655	443			No media	0	0	Content	30	387
364	15083	-883	-14			No media	0	0	Content	31	435
	15128			ImageStart	8
365	15143	-911	-104			10_008_neu_an.jpg	0	0	Content	31	435
366	15194	-927	-86			10_008_neu_an.jpg	0	0	Content	31	435
367	15239	-947	-101			10_008_neu_an.jpg	0	0	Content	31	435
368	15275	-947	-101			10_008_neu_an.jpg	0	0	Content	31	435
369	15318	-978	-95			10_008_neu_an.jpg	0	0	Content	31	435
370	15362	-981	-112			10_008_neu_an.jpg	0	0	Content	31	435
371	15400	-937	-123			10_008_neu_an.jpg	0	0	Content	31	435
372	15439	-931	-107			10_008_neu_an.jpg	0	0	Content	31	435
373	15479	-258	177			10_008_neu_an.jpg	0	0	Content	31	435
374	15518	-258	177			10_008_neu_an.jpg	0	9	AOI_3	32	328
375	15553	543	445			10_008_neu_an.jpg	0	9	AOI_3	32	328
376	15591	524	464			10_008_neu_an.jpg	0	9	AOI_3	32	328
377	15633	530	470			10_008_neu_an.jpg	0	9	AOI_3	32	328
378	15678	532	463			10_008_neu_an.jpg	0	9	AOI_3	32	328
379	15718	523	462			10_008_neu_an.jpg	0	9	AOI_3	32	328
380	15761	529	461			10_008_neu_an.jpg	0	9	AOI_3	32	328
381	15807	527	462			10_008_neu_an.jpg	0	9	AOI_3	32	328
382	15847	861	388			10_008_neu_an.jpg	0	8	AOI_1	33	569
383	15886	852	411			10_008_neu_an.jpg	0	8	AOI_1	33	569
384	15931	861	407			10_008_neu_an.jpg	0	8	AOI_1	33	569
385	15968	846	402			10_008_neu_an.jpg	0	8	AOI_1	33	569
386	16008	854	379			10_008_neu_an.jpg	0	8	AOI_1	33	569
387	16055	874	396			10_008_neu_an.jpg	0	8	AOI_1	33	569
388	16099	863	414			10_008_neu_an.jpg	0	8	AOI_1	33	569
389	16141	874	398			10_008_neu_an.jpg	0	8	AOI_1	33	569
390	16186	847	387			10_008_neu_an.jpg	0	8	AOI_1	33	569
391	16227	854	405			10_008_neu_an.jpg	0	8	AOI_1	33	569
392	16268	859	413			10_008_neu_an.jpg	0	8	AOI_1	33	569
393	16312	452	314			10_008_neu_an.jpg	0	8	AOI_1	33	569
394	16354	-320	70			10_008_neu_an.jpg	0	8	AOI_1	33	569
395	16415	0	0			10_008_neu_an.jpg	0	9	AOI_3
396	16454	0	0			10_008_neu_an.jpg	0	9	AOI_3
397	16495	0	0			10_008_neu_an.jpg	0	9	AOI_3
398	16535	0	0			10_008_neu_an.jpg	0	9	AOI_3
399	16575	0	0			10_008_neu_an.jpg	0	9	AOI_3
400	16621	0	0			10_008_neu_an.jpg	0	9	AOI_3
401	16680	0	0			10_008_neu_an.jpg	0	9	AOI_3
402	16732	0	0			10_008_neu_an.jpg	0	9	AOI_3
403	16784	0	0			10_008_neu_an.jpg	0	9	AOI_3
404	16817	0	0			10_008_neu_an.jpg	0	9	AOI_3
405	16851	0	0			10_008_neu_an.jpg	0	9	AOI_3
406	16903	0	0			10_008_neu_an.jpg	0	9	AOI_3
407	16955	0	0			10_008_neu_an.jpg	0	9	AOI_3
408	17007	0	0			10_008_neu_an.jpg	0	9	AOI_3
409	17040	0	0			10_008_neu_an.jpg	0	9	AOI_3
410	17077	660	313			10_008_neu_an.jpg	0	9	AOI_3	34	210
411	17124	666	301			10_008_neu_an.jpg	0	9	AOI_3	34	210
412	17159	645	327			10_008_neu_an.jpg	0	9	AOI_3	34	210
413	17196	656	328			10_008_neu_an.jpg	0	9	AOI_3	34	210
414	17248	649	331			10_008_neu_an.jpg	0	9	AOI_3	34	210
415	17287	898	404			10_008_neu_an.jpg	0	8	AOI_1	35	312
416	17321	926	432			10_008_neu_an.jpg	0	8	AOI_1	35	312
417	17361	918	434			10_008_neu_an.jpg	0	8	AOI_1	35	312
418	17401	908	421			10_008_neu_an.jpg	0	8	AOI_1	35	312
419	17441	910	438			10_008_neu_an.jpg	0	8	AOI_1	35	312
420	17481	924	434			10_008_neu_an.jpg	0	8	AOI_1	35	312
421	17521	927	430			10_008_neu_an.jpg	0	8	AOI_1	35	312
422	17559	918	432			10_008_neu_an.jpg	0	8	AOI_1	35	312
423	17599	923	478			10_008_neu_an.jpg	0	8	AOI_1	36	357
424	17638	921	479			10_008_neu_an.jpg	0	8	AOI_1	36	357
425	17678	946	466			10_008_neu_an.jpg	0	8	AOI_1	36	357
426	17717	941	476			10_008_neu_an.jpg	0	8	AOI_1	36	357
427	17757	915	482			10_008_neu_an.jpg	0	8	AOI_1	36	357
428	17796	920	487			10_008_neu_an.jpg	0	8	AOI_1	36	357
429	17837	920	484			10_008_neu_an.jpg	0	8	AOI_1	36	357
430	17876	916	468			10_008_neu_an.jpg	0	8	AOI_1	36	357
431	17917	922	478			10_008_neu_an.jpg	0	8	AOI_1	36	357
432	17957	826	453			10_008_neu_an.jpg	0	9	AOI_3	37	477
433	17996	461	370			10_008_neu_an.jpg	0	9	AOI_3	37	477
434	18035	473	381			10_008_neu_an.jpg	0	9	AOI_3	37	477
435	18075	476	372			10_008_neu_an.jpg	0	9	AOI_3	37	477
436	18114	467	380			10_008_neu_an.jpg	0	9	AOI_3	37	477
	18122			ImageEnd	16
437	18154	461	373			No media	0	0	Content	37	477
	18160			ImageStart	8
438	18193	460	385			Fix.jpg	0	0	Content	37	477
439	18233	472	387			Fix.jpg	0	0	Content	37	477
440	18274	466	390			Fix.jpg	0	0	Content	37	477
441	18314	464	381			Fix.jpg	0	0	Content	37	477
442	18354	454	384			Fix.jpg	0	0	Content	37	477
443	18394	453	386			Fix.jpg	0	0	Content	37	477
444	18434	475	379			Fix.jpg	0	0	Content	38	609
445	18474	665	363			Fix.jpg	0	0	Content	38	609
446	18514	677	367			Fix.jpg	0	0	Content	38	609
447	18554	676	362			Fix.jpg	0	0	Content	38	609
448	18596	672	360			Fix.jpg	0	0	Content	38	609
449	18637	672	362			Fix.jpg	0	0	Content	38	609
	18650			ImageEnd	16
450	18677	671	367			No media	0	0	Content	38	609
	18687			ImageStart	8
451	18718	676	373			63_114_an_neu.jpg	0	261	AOI_45	38	609
452	18758	688	368			63_114_an_neu.jpg	0	261	AOI_45	38	609
453	18799	685	356			63_114_an_neu.jpg	0	261	AOI_45	38	609
454	18838	670	368			63_114_an_neu.jpg	0	261	AOI_45	38	609
455	18879	685	378			63_114_an_neu.jpg	0	261	AOI_45	38	609
456	18919	682	363			63_114_an_neu.jpg	0	261	AOI_45	38	609
457	18960	684	370			63_114_an_neu.jpg	0	261	AOI_45	38	609
458	19000	683	378			63_114_an_neu.jpg	0	261	AOI_45	38	609
459	19042	909	387			63_114_an_neu.jpg	0	262	AOI_47	39	362
460	19082	912	386			63_114_an_neu.jpg	0	262	AOI_47	39	362
461	19123	903	395			63_114_an_neu.jpg	0	262	AOI_47	39	362
462	19163	918	389			63_114_an_neu.jpg	0	262	AOI_47	39	362
463	19203	909	374			63_114_an_neu.jpg	0	262	AOI_47	39	362
464	19245	926	389			63_114_an_neu.jpg	0	262	AOI_47	39	362
465	19285	908	391			63_114_an_neu.jpg	0	262	AOI_47	39	362
466	19325	916	387			63_114_an_neu.jpg	0	262	AOI_47	39	362
467	19365	919	374			63_114_an_neu.jpg	0	262	AOI_47	39	362
468	19404	528	449			63_114_an_neu.jpg	0	261	AOI_45	40	764
469	19445	451	462			63_114_an_neu.jpg	0	261	AOI_45	40	764
470	19485	454	455			63_114_an_neu.jpg	0	261	AOI_45	40	764
471	19525	450	471			63_114_an_neu.jpg	0	261	AOI_45	40	764
472	19566	465	466			63_114_an_neu.jpg	0	261	AOI_45	40	764
473	19607	459	452			63_114_an_neu.jpg	0	261	AOI_45	40	764
474	19647	446	466			63_114_an_neu.jpg	0	261	AOI_45	40	764
475	19687	467	491			63_114_an_neu.jpg	0	261	AOI_45	40	764
476	19727	470	498			63_114_an_neu.jpg	0	261	AOI_45	40	764
477	19768	480	495			63_114_an_neu.jpg	0	261	AOI_45	40	764
478	19808	475	496			63_114_an_neu.jpg	0	261	AOI_45	40	764
479	19849	473	484			63_114_an_neu.jpg	0	261	AOI_45	40	764
480	19889	473	501			63_114_an_neu.jpg	0	261	AOI_45	40	764
481	19930	475	480			63_114_an_neu.jpg	0	261	AOI_45	40	764
482	19969	474	488			63_114_an_neu.jpg	0	261	AOI_45	40	764
483	20008	452	391			63_114_an_neu.jpg	0	261	AOI_45	40	764
484	20048	453	403			63_114_an_neu.jpg	0	261	AOI_45	40	764
485	20088	457	404			63_114_an_neu.jpg	0	261	AOI_45	40	764
486	20127	464	394			63_114_an_neu.jpg	0	261	AOI_45	40	764
487	20168	491	395			63_114_an_neu.jpg	0	262	AOI_47	41	324
488	20208	923	366			63_114_an_neu.jpg	0	262	AOI_47	41	324
489	20249	925	384			63_114_an_neu.jpg	0	262	AOI_47	41	324
490	20290	922	375			63_114_an_neu.jpg	0	262	AOI_47	41	324
491	20331	929	397			63_114_an_neu.jpg	0	262	AOI_47	41	324
492	20371	925	376			63_114_an_neu.jpg	0	262	AOI_47	41	324
493	20412	923	376			63_114_an_neu.jpg	0	262	AOI_47	41	324
494	20452	931	390			63_114_an_neu.jpg	0	262	AOI_47	41	324
495	20492	933	398			63_114_an_neu.jpg	0	262	AOI_47	42	1539
496	20532	919	428			63_114_an_neu.jpg	0	262	AOI_47	42	1539
497	20573	920	440			63_114_an_neu.jpg	0	262	AOI_47	42	1539
498	20614	928	430			63_114_an_neu.jpg	0	262	AOI_47	42	1539
499	20654	931	432			63_114_an_neu.jpg	0	262	AOI_47	42	1539
500	20695	913	437			63_114_an_neu.jpg	0	262	AOI_47	42	1539
501	20735	917	433			63_114_an_neu.jpg	0	262	AOI_47	42	1539
502	20775	932	434			63_114_an_neu.jpg	0	262	AOI_47	42	1539
503	20815	920	439			63_114_an_neu.jpg	0	262	AOI_47	42	1539
504	20856	928	439			63_114_an_neu.jpg	0	262	AOI_47	42	1539
505	20897	924	427			63_114_an_neu.jpg	0	262	AOI_47	42	1539
506	20937	922	431			63_114_an_neu.jpg	0	262	AOI_47	42	1539
507	20978	905	432			63_114_an_neu.jpg	0	262	AOI_47	42	1539
508	21017	920	444			63_114_an_neu.jpg	0	262	AOI_47	42	1539
509	21057	905	441			63_114_an_neu.jpg	0	262	AOI_47	42	1539
510	21097	923	437			63_114_an_neu.jpg	0	262	AOI_47	42	1539
511	21138	916	433			63_114_an_neu.jpg	0	262	AOI_47	42	1539
512	21178	920	435			63_114_an_neu.jpg	0	262	AOI_47	42	1539
513	21218	911	442			63_114_an_neu.jpg	0	262	AOI_47	42	1539
514	21259	914	443			63_114_an_neu.jpg	0	262	AOI_47	42	1539
515	21302	912	454			63_114_an_neu.jpg	0	262	AOI_47	42	1539
516	21341	920	433			63_114_an_neu.jpg	0	262	AOI_47	42	1539
517	21382	916	434			63_114_an_neu.jpg	0	262	AOI_47	42	1539
518	21422	908	438			63_114_an_neu.jpg	0	262	AOI_47	42	1539
519	21463	906	440			63_114_an_neu.jpg	0	262	AOI_47	42	1539
520	21503	918	440			63_114_an_neu.jpg	0	262	AOI_47	42	1539
521	21545	911	451			63_114_an_neu.jpg	0	262	AOI_47	42	1539
522	21587	913	446			63_114_an_neu.jpg	0	262	AOI_47	42	1539
523	21627	925	457			63_114_an_neu.jpg	0	262	AOI_47	42	1539
524	21667	913	437			63_114_an_neu.jpg	0	262	AOI_47	42	1539
	21679			ImageEnd	16
	21701			ImageStart	8
525	21707	915	449			Fix.jpg	0	0	Content	42	1539
526	21747	913	446			Fix.jpg	0	0	Content	42	1539
527	21788	917	427			Fix.jpg	0	0	Content	42	1539
528	21829	915	436			Fix.jpg	0	0	Content	42	1539
529	21871	918	432			Fix.jpg	0	0	Content	42	1539
530	21910	919	443			Fix.jpg	0	0	Content	42	1539
531	21950	916	447			Fix.jpg	0	0	Content	42	1539
532	21990	918	433			Fix.jpg	0	0	Content	42	1539
533	22031	682	393			Fix.jpg	0	0	Content	43	611
534	22071	692	385			Fix.jpg	0	0	Content	43	611
535	22111	681	371			Fix.jpg	0	0	Content	43	611
536	22152	681	389			Fix.jpg	0	0	Content	43	611
	22179			ImageEnd	16
537	22194	684	393			No media	0	0	Content	43	611
538	22232	676	375			No media	0	0	Content	43	611
539	22274	684	379			No media	0	0	Content	43	611
	22291			ImageStart	8
540	22313	684	379			167_175_neu_fe.jpg	0	0	Content	43	611
541	22355	688	376			167_175_neu_fe.jpg	0	0	Content	43	611
542	22396	688	378			167_175_neu_fe.jpg	0	0	Content	43	611
543	22436	675	385			167_175_neu_fe.jpg	0	0	Content	43	611
544	22476	680	372			167_175_neu_fe.jpg	0	0	Content	43	611
545	22517	687	369			167_175_neu_fe.jpg	0	0	Content	43	611
546	22557	666	385			167_175_neu_fe.jpg	0	0	Content	43	611
547	22597	687	380			167_175_neu_fe.jpg	0	0	Content	43	611
548	22642	856	430			167_175_neu_fe.jpg	0	156	AOI_30	44	281
549	22678	927	436			167_175_neu_fe.jpg	0	156	AOI_30	44	281
550	22717	939	439			167_175_neu_fe.jpg	0	156	AOI_30	44	281
551	22758	943	444			167_175_neu_fe.jpg	0	156	AOI_30	44	281
552	22797	941	440			167_175_neu_fe.jpg	0	156	AOI_30	44	281
553	22838	932	453			167_175_neu_fe.jpg	0	156	AOI_30	44	281
554	22878	933	439			167_175_neu_fe.jpg	0	156	AOI_30	44	281
555	22923	918	497			167_175_neu_fe.jpg	0	156	AOI_30	45	488
556	22957	928	491			167_175_neu_fe.jpg	0	156	AOI_30	45	488
557	22995	931	487			167_175_neu_fe.jpg	0	156	AOI_30	45	488
558	23036	938	504			167_175_neu_fe.jpg	0	156	AOI_30	45	488
559	23078	919	510			167_175_neu_fe.jpg	0	156	AOI_30	45	488
560	23116	929	508			167_175_neu_fe.jpg	0	156	AOI_30	45	488
561	23157	929	493			167_175_neu_fe.jpg	0	156	AOI_30	45	488
562	23196	945	481			167_175_neu_fe.jpg	0	156	AOI_30	45	488
563	23236	968	489			167_175_neu_fe.jpg	0	156	AOI_30	45	488
564	23276	924	508			167_175_neu_fe.jpg	0	156	AOI_30	45	488
565	23322	932	519			167_175_neu_fe.jpg	0	156	AOI_30	45	488
566	23372	937	527			167_175_neu_fe.jpg	0	156	AOI_30	45	488
567	23411	911	502			167_175_neu_fe.jpg	0	155	AOI_31	46	495
568	23449	490	467			167_175_neu_fe.jpg	0	155	AOI_31	46	495
569	23488	511	485			167_175_neu_fe.jpg	0	155	AOI_31	46	495
570	23531	488	486			167_175_neu_fe.jpg	0	155	AOI_31	46	495
571	23574	489	495			167_175_neu_fe.jpg	0	155	AOI_31	46	495
572	23613	485	489			167_175_neu_fe.jpg	0	155	AOI_31	46	495
573	23653	503	491			167_175_neu_fe.jpg	0	155	AOI_31	46	495
574	23694	491	487			167_175_neu_fe.jpg	0	155	AOI_31	46	495
575	23737	477	449			167_175_neu_fe.jpg	0	155	AOI_31	46	495
576	23777	481	460			167_175_neu_fe.jpg	0	155	AOI_31	46	495
577	23824	481	459			167_175_neu_fe.jpg	0	155	AOI_31	46	495
578	23865	475	456			167_175_neu_fe.jpg	0	155	AOI_31	46	495
579	23906	480	451			167_175_neu_fe.jpg	0	155	AOI_31	47	319
580	23948	485	380			167_175_neu_fe.jpg	0	155	AOI_31	47	319
581	23994	410	342			167_175_neu_fe.jpg	0	155	AOI_31	47	319
582	24035	439	326			167_175_neu_fe.jpg	0	155	AOI_31	47	319
583	24095	436	345			167_175_neu_fe.jpg	0	155	AOI_31	47	319
584	24139	412	337			167_175_neu_fe.jpg	0	155	AOI_31	47	319
585	24175	483	355			167_175_neu_fe.jpg	0	155	AOI_31	47	319
586	24225	479	369			167_175_neu_fe.jpg	0	155	AOI_31	48	330
587	24268	605	288			167_175_neu_fe.jpg	0	155	AOI_31	48	330
588	24303	599	284			167_175_neu_fe.jpg	0	155	AOI_31	48	330
589	24344	599	273			167_175_neu_fe.jpg	0	155	AOI_31	48	330
590	24385	602	285			167_175_neu_fe.jpg	0	155	AOI_31	48	330
591	24426	594	288			167_175_neu_fe.jpg	0	155	AOI_31	48	330
592	24471	604	286			167_175_neu_fe.jpg	0	155	AOI_31	48	330
593	24514	603	277			167_175_neu_fe.jpg	0	155	AOI_31	48	330
594	24555	704	302			167_175_neu_fe.jpg	0	156	AOI_30	49	722
595	24596	900	307			167_175_neu_fe.jpg	0	156	AOI_30	49	722
596	24638	899	316			167_175_neu_fe.jpg	0	156	AOI_30	49	722
597	24681	901	315			167_175_neu_fe.jpg	0	156	AOI_30	49	722
598	24721	894	322			167_175_neu_fe.jpg	0	156	AOI_30	49	722
599	24762	886	320			167_175_neu_fe.jpg	0	156	AOI_30	49	722
600	24803	899	324			167_175_neu_fe.jpg	0	156	AOI_30	49	722
601	24845	903	322			167_175_neu_fe.jpg	0	156	AOI_30	49	722
602	24889	893	328			167_175_neu_fe.jpg	0	156	AOI_30	49	722
603	24931	887	314			167_175_neu_fe.jpg	0	156	AOI_30	49	722
604	24971	891	316			167_175_neu_fe.jpg	0	156	AOI_30	49	722
605	25014	896	324			167_175_neu_fe.jpg	0	156	AOI_30	49	722
606	25056	884	332			167_175_neu_fe.jpg	0	156	AOI_30	49	722
607	25098	866	140			167_175_neu_fe.jpg	0	156	AOI_30	49	722
608	25139	893	247			167_175_neu_fe.jpg	0	156	AOI_30	49	722
609	25190	893	342			167_175_neu_fe.jpg	0	156	AOI_30	49	722
610	25242	895	374			167_175_neu_fe.jpg	0	156	AOI_30	49	722
611	25277	883	369			167_175_neu_fe.jpg	0	156	AOI_30	50	345
	25281			ImageEnd	16
	25304			ImageStart	8
612	25316	893	441			Fix.jpg	0	0	Content	50	345
613	25360	897	423			Fix.jpg	0	0	Content	50	345
614	25417	901	433			Fix.jpg	0	0	Content	50	345
615	25468	895	430			Fix.jpg	0	0	Content	50	345
616	25503	906	435			Fix.jpg	0	0	Content	50	345
617	25541	904	411			Fix.jpg	0	0	Content	50	345
618	25580	885	435			Fix.jpg	0	0	Content	50	345
619	25622	774	398			Fix.jpg	0	0	Content	51	621
620	25699	713	389			Fix.jpg	0	0	Content	51	621
621	25743	713	390			Fix.jpg	0	0	Content	51	621
	25810			ImageEnd	16
	25827			ImageStart	8
622	25877	0	0			61_114_an_fe.jpg	0	258	AOI_46	51	621
623	25924	697	388			61_114_an_fe.jpg	0	258	AOI_46	51	621
624	26003	706	382			61_114_an_fe.jpg	0	258	AOI_46	51	621
625	26061	703	385			61_114_an_fe.jpg	0	258	AOI_46	51	621
626	26095	696	384			61_114_an_fe.jpg	0	258	AOI_46	51	621
627	26243	929	380			61_114_an_fe.jpg	0	258	AOI_46	52	464
628	26402	929	380			61_114_an_fe.jpg	0	258	AOI_46	52	464
629	26473	930	467			61_114_an_fe.jpg	0	258	AOI_46	52	464
630	26512	930	467			61_114_an_fe.jpg	0	258	AOI_46	52	464
631	26542	931	464			61_114_an_fe.jpg	0	258	AOI_46	52	464
632	26582	925	457			61_114_an_fe.jpg	0	258	AOI_46	52	464
633	26624	933	455			61_114_an_fe.jpg	0	258	AOI_46	52	464
634	26663	924	456			61_114_an_fe.jpg	0	258	AOI_46	52	464
635	26707	579	498			61_114_an_fe.jpg	0	257	AOI_45	53	362
636	26748	473	501			61_114_an_fe.jpg	0	257	AOI_45	53	362
637	26788	478	487			61_114_an_fe.jpg	0	257	AOI_45	53	362
638	26828	472	485			61_114_an_fe.jpg	0	257	AOI_45	53	362
639	26868	468	502			61_114_an_fe.jpg	0	257	AOI_45	53	362
640	26907	473	482			61_114_an_fe.jpg	0	257	AOI_45	53	362
641	26948	489	494			61_114_an_fe.jpg	0	257	AOI_45	53	362
642	26989	479	498			61_114_an_fe.jpg	0	257	AOI_45	53	362
643	27029	472	492			61_114_an_fe.jpg	0	257	AOI_45	53	362
644	27069	455	429			61_114_an_fe.jpg	0	257	AOI_45	54	364
645	27110	460	423			61_114_an_fe.jpg	0	257	AOI_45	54	364
646	27149	457	428			61_114_an_fe.jpg	0	257	AOI_45	54	364
647	27190	459	425			61_114_an_fe.jpg	0	257	AOI_45	54	364
648	27230	468	416			61_114_an_fe.jpg	0	257	AOI_45	54	364
649	27270	516	407			61_114_an_fe.jpg	0	257	AOI_45	54	364
650	27311	513	407			61_114_an_fe.jpg	0	257	AOI_45	54	364
651	27352	517	407			61_114_an_fe.jpg	0	257	AOI_45	54	364
652	27392	522	400			61_114_an_fe.jpg	0	257	AOI_45	54	364
653	27433	854	351			61_114_an_fe.jpg	0	258	AOI_46	55	327
654	27474	929	353			61_114_an_fe.jpg	0	258	AOI_46	55	327
655	27517	924	353			61_114_an_fe.jpg	0	258	AOI_46	55	327
656	27557	928	355			61_114_an_fe.jpg	0	258	AOI_46	55	327
657	27598	926	344			61_114_an_fe.jpg	0	258	AOI_46	55	327
658	27639	932	352			61_114_an_fe.jpg	0	258	AOI_46	55	327
659	27679	936	361			61_114_an_fe.jpg	0	258	AOI_46	55	327
660	27719	933	355			61_114_an_fe.jpg	0	258	AOI_46	55	327
661	27760	930	363			61_114_an_fe.jpg	0	258	AOI_46	56	362
662	27800	921	479			61_114_an_fe.jpg	0	258	AOI_46	56	362
663	27840	930	472			61_114_an_fe.jpg	0	258	AOI_46	56	362
664	27880	916	475			61_114_an_fe.jpg	0	258	AOI_46	56	362
665	27921	921	465			61_114_an_fe.jpg	0	258	AOI_46	56	362
666	27961	920	468			61_114_an_fe.jpg	0	258	AOI_46	56	362
667	28002	921	467			61_114_an_fe.jpg	0	258	AOI_46	56	362
668	28041	928	463			61_114_an_fe.jpg	0	258	AOI_46	56	362
669	28082	922	457			61_114_an_fe.jpg	0	258	AOI_46	56	362
670	28122	887	360			61_114_an_fe.jpg	0	258	AOI_46	57	338
671	28162	889	340			61_114_an_fe.jpg	0	258	AOI_46	57	338
672	28203	897	337			61_114_an_fe.jpg	0	258	AOI_46	57	338
673	28248	892	334			61_114_an_fe.jpg	0	258	AOI_46	57	338
674	28290	882	342			61_114_an_fe.jpg	0	258	AOI_46	57	338
675	28332	900	339			61_114_an_fe.jpg	0	258	AOI_46	57	338
676	28377	889	348			61_114_an_fe.jpg	0	258	AOI_46	57	338
677	28420	890	347			61_114_an_fe.jpg	0	258	AOI_46	57	338
678	28461	910	427			61_114_an_fe.jpg	0	258	AOI_46	58	463
679	28503	925	480			61_114_an_fe.jpg	0	258	AOI_46	58	463
680	28545	916	478			61_114_an_fe.jpg	0	258	AOI_46	58	463
681	28588	917	487			61_114_an_fe.jpg	0	258	AOI_46	58	463
682	28629	925	490			61_114_an_fe.jpg	0	258	AOI_46	58	463
683	28671	920	483			61_114_an_fe.jpg	0	258	AOI_46	58	463
684	28712	913	494			61_114_an_fe.jpg	0	258	AOI_46	58	463
685	28755	921	487			61_114_an_fe.jpg	0	258	AOI_46	58	463
686	28796	926	478			61_114_an_fe.jpg	0	258	AOI_46	58	463
	28821			ImageEnd	16
687	28838	935	467			No media	0	0	Content	58	463
	28839			ImageStart	8
688	28880	923	487			Fix.jpg	0	0	Content	58	463
689	28923	898	359			Fix.jpg	0	0	Content	59	466
690	28965	892	352			Fix.jpg	0	0	Content	59	466
691	29008	879	350			Fix.jpg	0	0	Content	59	466
692	29049	895	352			Fix.jpg	0	0	Content	59	466
693	29091	893	353			Fix.jpg	0	0	Content	59	466
694	29133	885	352			Fix.jpg	0	0	Content	59	466
695	29175	895	350			Fix.jpg	0	0	Content	59	466
696	29217	898	359			Fix.jpg	0	0	Content	59	466
697	29260	904	336			Fix.jpg	0	0	Content	59	466
698	29305	891	342			Fix.jpg	0	0	Content	59	466
699	29348	889	345			Fix.jpg	0	0	Content	59	466
	29351			ImageEnd	16
	29362			ImageStart	8
700	29389	758	361			130_162_neu_an.jpg	0	76	AOI_15	60	431
701	29432	692	375			130_162_neu_an.jpg	0	76	AOI_15	60	431
702	29474	673	384			130_162_neu_an.jpg	0	76	AOI_15	60	431
703	29517	675	370			130_162_neu_an.jpg	0	76	AOI_15	60	431
704	29562	680	388			130_162_neu_an.jpg	0	76	AOI_15	60	431
705	29606	669	346			130_162_neu_an.jpg	0	76	AOI_15	60	431
706	29647	670	380			130_162_neu_an.jpg	0	76	AOI_15	60	431
707	29691	661	385			130_162_neu_an.jpg	0	76	AOI_15	60	431
708	29734	662	357			130_162_neu_an.jpg	0	76	AOI_15	60	431
709	29777	668	375			130_162_neu_an.jpg	0	76	AOI_15	60	431
710	29821	506	372			130_162_neu_an.jpg	0	76	AOI_15	61	420
711	29862	461	397			130_162_neu_an.jpg	0	76	AOI_15	61	420
712	29906	464	383			130_162_neu_an.jpg	0	76	AOI_15	61	420
713	29950	463	389			130_162_neu_an.jpg	0	76	AOI_15	61	420
714	29989	466	393			130_162_neu_an.jpg	0	76	AOI_15	61	420
715	30032	470	457			130_162_neu_an.jpg	0	76	AOI_15	61	420
716	30074	473	453			130_162_neu_an.jpg	0	76	AOI_15	61	420
717	30116	470	453			130_162_neu_an.jpg	0	76	AOI_15	61	420
718	30158	461	453			130_162_neu_an.jpg	0	76	AOI_15	61	420
719	30199	463	448			130_162_neu_an.jpg	0	76	AOI_15	61	420
720	30241	649	454			130_162_neu_an.jpg	0	75	AOI_13	62	792
721	30284	894	430			130_162_neu_an.jpg	0	75	AOI_13	62	792
722	30326	911	429			130_162_neu_an.jpg	0	75	AOI_13	62	792
723	30370	901	439			130_162_neu_an.jpg	0	75	AOI_13	62	792
724	30412	897	440			130_162_neu_an.jpg	0	75	AOI_13	62	792
725	30454	909	432			130_162_neu_an.jpg	0	75	AOI_13	62	792
726	30494	916	452			130_162_neu_an.jpg	0	75	AOI_13	62	792
727	30537	910	472			130_162_neu_an.jpg	0	75	AOI_13	62	792
728	30578	917	475			130_162_neu_an.jpg	0	75	AOI_13	62	792
729	30620	924	463			130_162_neu_an.jpg	0	75	AOI_13	62	792
730	30661	927	478			130_162_neu_an.jpg	0	75	AOI_13	62	792
731	30702	927	470			130_162_neu_an.jpg	0	75	AOI_13	62	792
732	30744	935	484			130_162_neu_an.jpg	0	75	AOI_13	62	792
733	30785	925	484			130_162_neu_an.jpg	0	75	AOI_13	62	792
734	30826	921	488			130_162_neu_an.jpg	0	75	AOI_13	62	792
735	30868	924	474			130_162_neu_an.jpg	0	75	AOI_13	62	792
736	30909	915	491			130_162_neu_an.jpg	0	75	AOI_13	62	792
737	30951	926	496			130_162_neu_an.jpg	0	75	AOI_13	62	792
738	30991	916	492			130_162_neu_an.jpg	0	75	AOI_13	62	792
739	31033	915	416			130_162_neu_an.jpg	0	75	AOI_13	63	459
740	31074	887	396			130_162_neu_an.jpg	0	75	AOI_13	63	459
741	31116	895	382			130_162_neu_an.jpg	0	75	AOI_13	63	459
742	31163	892	389			130_162_neu_an.jpg	0	75	AOI_13	63	459
743	31205	889	392			130_162_neu_an.jpg	0	75	AOI_13	63	459
744	31243	891	380			130_162_neu_an.jpg	0	75	AOI_13	63	459
745	31285	886	393			130_162_neu_an.jpg	0	75	AOI_13	63	459
746	31326	898	381			130_162_neu_an.jpg	0	75	AOI_13	63	459
747	31368	877	382			130_162_neu_an.jpg	0	75	AOI_13	63	459
748	31409	887	378			130_162_neu_an.jpg	0	75	AOI_13	63	459
749	31451	886	388			130_162_neu_an.jpg	0	75	AOI_13	63	459
750	31492	864	326			130_162_neu_an.jpg	0	75	AOI_13	64	292
751	31534	863	336			130_162_neu_an.jpg	0	75	AOI_13	64	292
752	31575	870	325			130_162_neu_an.jpg	0	75	AOI_13	64	292
753	31619	862	331			130_162_neu_an.jpg	0	75	AOI_13	64	292
754	31661	870	308			130_162_neu_an.jpg	0	75	AOI_13	64	292
755	31702	861	325			130_162_neu_an.jpg	0	75	AOI_13	64	292
756	31742	877	317			130_162_neu_an.jpg	0	75	AOI_13	64	292
757	31784	796	349			130_162_neu_an.jpg	0	76	AOI_15	65	332
758	31825	531	451			130_162_neu_an.jpg	0	76	AOI_15	65	332
759	31865	526	448			130_162_neu_an.jpg	0	76	AOI_15	65	332
760	31907	518	450			130_162_neu_an.jpg	0	76	AOI_15	65	332
761	31948	532	450			130_162_neu_an.jpg	0	76	AOI_15	65	332
762	31989	530	454			130_162_neu_an.jpg	0	76	AOI_15	65	332
763	32031	529	458			130_162_neu_an.jpg	0	76	AOI_15	65	332
764	32073	535	439			130_162_neu_an.jpg	0	76	AOI_15	65	332
765	32115	479	420			130_162_neu_an.jpg	0	76	AOI_15	66	293
766	32157	491	412			130_162_neu_an.jpg	0	76	AOI_15	66	293
767	32199	474	404			130_162_neu_an.jpg	0	76	AOI_15	66	293
768	32239	472	403			130_162_neu_an.jpg	0	76	AOI_15	66	293
769	32282	487	403			130_162_neu_an.jpg	0	76	AOI_15	66	293
770	32326	475	379			130_162_neu_an.jpg	0	76	AOI_15	66	293
	32365			ImageEnd	16
771	32369	488	412			No media	0	0	Content	66	293
	32402			ImageStart	8
772	32408	489	399			Fix.jpg	0	0	Content	67	500
773	32449	807	331			Fix.jpg	0	0	Content	67	500
774	32490	798	342			Fix.jpg	0	0	Content	67	500
775	32532	806	335			Fix.jpg	0	0	Content	67	500
776	32572	800	333			Fix.jpg	0	0	Content	67	500
777	32615	806	333			Fix.jpg	0	0	Content	67	500
778	32657	801	338			Fix.jpg	0	0	Content	67	500
779	32698	804	337			Fix.jpg	0	0	Content	67	500
780	32740	803	338			Fix.jpg	0	0	Content	67	500
781	32783	805	332			Fix.jpg	0	0	Content	67	500
782	32824	797	320			Fix.jpg	0	0	Content	67	500
783	32866	794	340			Fix.jpg	0	0	Content	67	500
	32892			ImageEnd	16
784	32908	721	359			No media	0	0	Content	68	416
785	32952	597	378			No media	0	0	Content	68	416
	32977			ImageStart	8
786	32992	581	379			33_069_ha_neu.jpg	0	195	AOI_36	68	416
787	33033	581	384			33_069_ha_neu.jpg	0	195	AOI_36	68	416
788	33075	592	378			33_069_ha_neu.jpg	0	195	AOI_36	68	416
789	33117	572	383			33_069_ha_neu.jpg	0	195	AOI_36	68	416
790	33159	576	393			33_069_ha_neu.jpg	0	195	AOI_36	68	416
791	33201	586	383			33_069_ha_neu.jpg	0	195	AOI_36	68	416
792	33242	589	376			33_069_ha_neu.jpg	0	195	AOI_36	68	416
793	33283	599	381			33_069_ha_neu.jpg	0	195	AOI_36	68	416
794	33324	603	386			33_069_ha_neu.jpg	0	196	AOI_35	69	469
795	33367	902	391			33_069_ha_neu.jpg	0	196	AOI_35	69	469
796	33408	893	380			33_069_ha_neu.jpg	0	196	AOI_35	69	469
797	33450	890	377			33_069_ha_neu.jpg	0	196	AOI_35	69	469
798	33491	899	387			33_069_ha_neu.jpg	0	196	AOI_35	69	469
799	33533	903	382			33_069_ha_neu.jpg	0	196	AOI_35	69	469
800	33573	918	406			33_069_ha_neu.jpg	0	196	AOI_35	69	469
801	33615	926	448			33_069_ha_neu.jpg	0	196	AOI_35	69	469
802	33671	914	455			33_069_ha_neu.jpg	0	196	AOI_35	69	469
803	33716	924	453			33_069_ha_neu.jpg	0	196	AOI_35	69	469
804	33751	923	447			33_069_ha_neu.jpg	0	196	AOI_35	69	469
805	33793	607	455			33_069_ha_neu.jpg	0	195	AOI_36	70	381
806	33835	486	447			33_069_ha_neu.jpg	0	195	AOI_36	70	381
807	33878	486	459			33_069_ha_neu.jpg	0	195	AOI_36	70	381
808	33920	486	469			33_069_ha_neu.jpg	0	195	AOI_36	70	381
809	33964	479	459			33_069_ha_neu.jpg	0	195	AOI_36	70	381
810	34005	490	457			33_069_ha_neu.jpg	0	195	AOI_36	70	381
811	34049	481	462			33_069_ha_neu.jpg	0	195	AOI_36	70	381
812	34090	493	474			33_069_ha_neu.jpg	0	195	AOI_36	70	381
813	34134	482	476			33_069_ha_neu.jpg	0	195	AOI_36	70	381
814	34174	551	468			33_069_ha_neu.jpg	0	196	AOI_35	71	582
815	34214	938	416			33_069_ha_neu.jpg	0	196	AOI_35	71	582
816	34257	942	414			33_069_ha_neu.jpg	0	196	AOI_35	71	582
817	34299	939	415			33_069_ha_neu.jpg	0	196	AOI_35	71	582
818	34341	931	407			33_069_ha_neu.jpg	0	196	AOI_35	71	582
819	34383	929	417			33_069_ha_neu.jpg	0	196	AOI_35	71	582
820	34424	933	413			33_069_ha_neu.jpg	0	196	AOI_35	71	582
821	34467	917	460			33_069_ha_neu.jpg	0	196	AOI_35	71	582
822	34509	932	465			33_069_ha_neu.jpg	0	196	AOI_35	71	582
823	34550	920	461			33_069_ha_neu.jpg	0	196	AOI_35	71	582
824	34591	925	461			33_069_ha_neu.jpg	0	196	AOI_35	71	582
825	34633	918	462			33_069_ha_neu.jpg	0	196	AOI_35	71	582
826	34673	923	453			33_069_ha_neu.jpg	0	196	AOI_35	71	582
827	34716	914	469			33_069_ha_neu.jpg	0	196	AOI_35	71	582
828	34756	935	462			33_069_ha_neu.jpg	0	196	AOI_35	72	351
829	34798	882	354			33_069_ha_neu.jpg	0	196	AOI_35	72	351
830	34839	904	372			33_069_ha_neu.jpg	0	196	AOI_35	72	351
831	34881	915	389			33_069_ha_neu.jpg	0	196	AOI_35	72	351
832	34922	897	375			33_069_ha_neu.jpg	0	196	AOI_35	72	351
833	34976	887	371			33_069_ha_neu.jpg	0	196	AOI_35	72	351
834	35027	898	377			33_069_ha_neu.jpg	0	196	AOI_35	72	351
835	35067	892	371			33_069_ha_neu.jpg	0	196	AOI_35	72	351
836	35107	892	383			33_069_ha_neu.jpg	0	196	AOI_35	73	287
837	35154	732	379			33_069_ha_neu.jpg	0	196	AOI_35	73	287
838	35194	745	388			33_069_ha_neu.jpg	0	196	AOI_35	73	287
839	35232	731	375			33_069_ha_neu.jpg	0	196	AOI_35	73	287
840	35273	749	376			33_069_ha_neu.jpg	0	196	AOI_35	73	287
841	35312	753	395			33_069_ha_neu.jpg	0	196	AOI_35	73	287
842	35351	765	385			33_069_ha_neu.jpg	0	196	AOI_35	73	287
843	35394	519	415			33_069_ha_neu.jpg	0	195	AOI_36	74	664
844	35435	469	440			33_069_ha_neu.jpg	0	195	AOI_36	74	664
845	35477	468	436			33_069_ha_neu.jpg	0	195	AOI_36	74	664
846	35518	480	447			33_069_ha_neu.jpg	0	195	AOI_36	74	664
847	35560	478	432			33_069_ha_neu.jpg	0	195	AOI_36	74	664
848	35602	469	438			33_069_ha_neu.jpg	0	195	AOI_36	74	664
849	35643	483	441			33_069_ha_neu.jpg	0	195	AOI_36	74	664
850	35683	478	466			33_069_ha_neu.jpg	0	195	AOI_36	74	664
851	35723	478	470			33_069_ha_neu.jpg	0	195	AOI_36	74	664
852	35766	481	465			33_069_ha_neu.jpg	0	195	AOI_36	74	664
853	35810	485	474			33_069_ha_neu.jpg	0	195	AOI_36	74	664
854	35849	476	467			33_069_ha_neu.jpg	0	195	AOI_36	74	664
855	35889	474	470			33_069_ha_neu.jpg	0	195	AOI_36	74	664
856	35932	452	424			33_069_ha_neu.jpg	0	195	AOI_36	74	664
	35965			ImageEnd	16
857	35976	449	438			No media	0	0	Content	74	664
	35998			ImageStart	8
858	36016	458	441			Fix.jpg	0	0	Content	74	664
859	36058	457	432			Fix.jpg	0	0	Content	75	291
860	36102	468	397			Fix.jpg	0	0	Content	75	291
861	36142	446	378			Fix.jpg	0	0	Content	75	291
862	36184	441	382			Fix.jpg	0	0	Content	75	291
863	36225	448	373			Fix.jpg	0	0	Content	75	291
864	36267	449	361			Fix.jpg	0	0	Content	75	291
865	36311	433	368			Fix.jpg	0	0	Content	75	291
866	36349	579	317			Fix.jpg	0	0	Content	76	603
867	36389	638	391			Fix.jpg	0	0	Content	76	603
868	36424	638	391			Fix.jpg	0	0	Content	76	603
869	36464	646	386			Fix.jpg	0	0	Content	76	603
	36496			ImageEnd	16
870	36502	646	373			No media	0	0	Content	76	603
871	36545	647	388			No media	0	0	Content	76	603
	36575			ImageStart	8
872	36584	640	390			138_163_fe_neu.jpg	0	92	AOI_22	76	603
873	36624	642	387			138_163_fe_neu.jpg	0	92	AOI_22	76	603
874	36666	654	379			138_163_fe_neu.jpg	0	92	AOI_22	76	603
875	36706	641	383			138_163_fe_neu.jpg	0	92	AOI_22	76	603
876	36748	642	383			138_163_fe_neu.jpg	0	92	AOI_22	76	603
877	36789	642	373			138_163_fe_neu.jpg	0	92	AOI_22	76	603
878	36830	653	378			138_163_fe_neu.jpg	0	92	AOI_22	76	603
879	36870	650	373			138_163_fe_neu.jpg	0	92	AOI_22	76	603
880	36911	646	381			138_163_fe_neu.jpg	0	92	AOI_22	76	603
881	36952	600	394			138_163_fe_neu.jpg	0	92	AOI_22	77	528
882	36993	483	392			138_163_fe_neu.jpg	0	92	AOI_22	77	528
883	37035	476	399			138_163_fe_neu.jpg	0	92	AOI_22	77	528
884	37078	485	373			138_163_fe_neu.jpg	0	92	AOI_22	77	528
885	37118	478	395			138_163_fe_neu.jpg	0	92	AOI_22	77	528
886	37158	462	408			138_163_fe_neu.jpg	0	92	AOI_22	77	528
887	37199	466	414			138_163_fe_neu.jpg	0	92	AOI_22	77	528
888	37233	466	414			138_163_fe_neu.jpg	0	92	AOI_22	77	528
889	37273	472	431			138_163_fe_neu.jpg	0	92	AOI_22	77	528
890	37312	465	441			138_163_fe_neu.jpg	0	92	AOI_22	77	528
891	37354	447	426			138_163_fe_neu.jpg	0	92	AOI_22	77	528
892	37396	474	427			138_163_fe_neu.jpg	0	92	AOI_22	77	528
893	37439	475	433			138_163_fe_neu.jpg	0	92	AOI_22	77	528
894	37480	838	387			138_163_fe_neu.jpg	0	91	AOI_23	78	581
895	37521	909	386			138_163_fe_neu.jpg	0	91	AOI_23	78	581
896	37561	912	405			138_163_fe_neu.jpg	0	91	AOI_23	78	581
897	37603	915	390			138_163_fe_neu.jpg	0	91	AOI_23	78	581
898	37644	906	392			138_163_fe_neu.jpg	0	91	AOI_23	78	581
899	37686	905	394			138_163_fe_neu.jpg	0	91	AOI_23	78	581
900	37727	911	398			138_163_fe_neu.jpg	0	91	AOI_23	78	581
901	37769	894	396			138_163_fe_neu.jpg	0	91	AOI_23	78	581
902	37812	906	427			138_163_fe_neu.jpg	0	91	AOI_23	78	581
903	37853	916	422			138_163_fe_neu.jpg	0	91	AOI_23	78	581
904	37894	916	423			138_163_fe_neu.jpg	0	91	AOI_23	78	581
905	37936	917	413			138_163_fe_neu.jpg	0	91	AOI_23	78	581
906	37977	910	422			138_163_fe_neu.jpg	0	91	AOI_23	78	581
907	38019	918	424			138_163_fe_neu.jpg	0	91	AOI_23	78	581
908	38060	887	353			138_163_fe_neu.jpg	0	91	AOI_23	79	330
909	38101	891	350			138_163_fe_neu.jpg	0	91	AOI_23	79	330
910	38142	896	346			138_163_fe_neu.jpg	0	91	AOI_23	79	330
911	38183	893	353			138_163_fe_neu.jpg	0	91	AOI_23	79	330
912	38224	877	362			138_163_fe_neu.jpg	0	91	AOI_23	79	330
913	38267	881	345			138_163_fe_neu.jpg	0	91	AOI_23	79	330
914	38309	879	340			138_163_fe_neu.jpg	0	91	AOI_23	79	330
915	38350	888	350			138_163_fe_neu.jpg	0	91	AOI_23	79	330
916	38390	875	351			138_163_fe_neu.jpg	0	91	AOI_23	80	506
917	38432	916	309			138_163_fe_neu.jpg	0	91	AOI_23	80	506
918	38473	895	322			138_163_fe_neu.jpg	0	91	AOI_23	80	506
919	38517	911	326			138_163_fe_neu.jpg	0	91	AOI_23	80	506
920	38557	907	315			138_163_fe_neu.jpg	0	91	AOI_23	80	506
921	38599	909	315			138_163_fe_neu.jpg	0	91	AOI_23	80	506
922	38640	917	329			138_163_fe_neu.jpg	0	91	AOI_23	80	506
923	38681	947	306			138_163_fe_neu.jpg	0	91	AOI_23	80	506
924	38722	943	319			138_163_fe_neu.jpg	0	91	AOI_23	80	506
925	38764	943	306			138_163_fe_neu.jpg	0	91	AOI_23	80	506
926	38804	935	318			138_163_fe_neu.jpg	0	91	AOI_23	80	506
927	38850	941	322			138_163_fe_neu.jpg	0	91	AOI_23	80	506
928	38896	637	347			138_163_fe_neu.jpg	0	92	AOI_22	81	1045
929	38936	478	343			138_163_fe_neu.jpg	0	92	AOI_22	81	1045
930	38978	489	355			138_163_fe_neu.jpg	0	92	AOI_22	81	1045
931	39019	485	322			138_163_fe_neu.jpg	0	92	AOI_22	81	1045
932	39059	493	368			138_163_fe_neu.jpg	0	92	AOI_22	81	1045
933	39094	493	368			138_163_fe_neu.jpg	0	92	AOI_22	81	1045
934	39135	490	362			138_163_fe_neu.jpg	0	92	AOI_22	81	1045
935	39174	486	337			138_163_fe_neu.jpg	0	92	AOI_22	81	1045
936	39215	486	320			138_163_fe_neu.jpg	0	92	AOI_22	81	1045
937	39258	500	347			138_163_fe_neu.jpg	0	92	AOI_22	81	1045
938	39302	494	339			138_163_fe_neu.jpg	0	92	AOI_22	81	1045
939	39343	500	341			138_163_fe_neu.jpg	0	92	AOI_22	81	1045
940	39385	495	347			138_163_fe_neu.jpg	0	92	AOI_22	81	1045
941	39425	494	344			138_163_fe_neu.jpg	0	92	AOI_22	81	1045
942	39467	494	353			138_163_fe_neu.jpg	0	92	AOI_22	81	1045
943	39508	495	342			138_163_fe_neu.jpg	0	92	AOI_22	81	1045
944	39554	496	346			138_163_fe_neu.jpg	0	92	AOI_22	81	1045
	39584			ImageEnd	16
945	39595	487	339			No media	0	0	Content	81	1045
	39609			ImageStart	8
946	39651	492	339			Fix.jpg	0	0	Content	81	1045
947	39692	482	355			Fix.jpg	0	0	Content	81	1045
948	39731	496	345			Fix.jpg	0	0	Content	81	1045
949	39773	501	350			Fix.jpg	0	0	Content	81	1045
950	39815	495	338			Fix.jpg	0	0	Content	81	1045
951	39856	483	333			Fix.jpg	0	0	Content	81	1045
952	39898	493	326			Fix.jpg	0	0	Content	81	1045
953	39941	686	395			Fix.jpg	0	0	Content	82	538
954	39985	680	398			Fix.jpg	0	0	Content	82	538
955	40027	682	402			Fix.jpg	0	0	Content	82	538
956	40069	695	396			Fix.jpg	0	0	Content	82	538
957	40109	685	391			Fix.jpg	0	0	Content	82	538
	40115			ImageEnd	16
	40132			ImageStart	8
958	40150	694	394			74_115_an_ha.jpg	0	286	AOI_52	82	538
959	40190	685	394			74_115_an_ha.jpg	0	286	AOI_52	82	538
960	40231	681	391			74_115_an_ha.jpg	0	286	AOI_52	82	538
961	40272	692	396			74_115_an_ha.jpg	0	286	AOI_52	82	538
962	40314	683	405			74_115_an_ha.jpg	0	286	AOI_52	82	538
963	40354	688	395			74_115_an_ha.jpg	0	286	AOI_52	82	538
964	40396	678	398			74_115_an_ha.jpg	0	286	AOI_52	82	538
965	40437	683	399			74_115_an_ha.jpg	0	286	AOI_52	82	538
966	40479	868	364			74_115_an_ha.jpg	0	286	AOI_52	83	329
967	40520	917	394			74_115_an_ha.jpg	0	286	AOI_52	83	329
968	40561	913	386			74_115_an_ha.jpg	0	286	AOI_52	83	329
969	40602	914	380			74_115_an_ha.jpg	0	286	AOI_52	83	329
970	40643	913	377			74_115_an_ha.jpg	0	286	AOI_52	83	329
971	40684	910	381			74_115_an_ha.jpg	0	286	AOI_52	83	329
972	40726	905	369			74_115_an_ha.jpg	0	286	AOI_52	83	329
973	40768	910	375			74_115_an_ha.jpg	0	286	AOI_52	83	329
974	40808	922	432			74_115_an_ha.jpg	0	286	AOI_52	84	622
975	40850	910	427			74_115_an_ha.jpg	0	286	AOI_52	84	622
976	40892	914	434			74_115_an_ha.jpg	0	286	AOI_52	84	622
977	40933	922	442			74_115_an_ha.jpg	0	286	AOI_52	84	622
978	40974	909	441			74_115_an_ha.jpg	0	286	AOI_52	84	622
979	41015	905	436			74_115_an_ha.jpg	0	286	AOI_52	84	622
980	41056	913	437			74_115_an_ha.jpg	0	286	AOI_52	84	622
981	41098	907	450			74_115_an_ha.jpg	0	286	AOI_52	84	622
982	41140	907	436			74_115_an_ha.jpg	0	286	AOI_52	84	622
983	41181	909	440			74_115_an_ha.jpg	0	286	AOI_52	84	622
984	41222	919	423			74_115_an_ha.jpg	0	286	AOI_52	84	622
985	41264	906	441			74_115_an_ha.jpg	0	286	AOI_52	84	622
986	41307	914	445			74_115_an_ha.jpg	0	286	AOI_52	84	622
987	41347	907	441			74_115_an_ha.jpg	0	286	AOI_52	84	622
988	41389	925	426			74_115_an_ha.jpg	0	286	AOI_52	84	622
989	41430	873	370			74_115_an_ha.jpg	0	286	AOI_52	85	1779
990	41475	880	367			74_115_an_ha.jpg	0	286	AOI_52	85	1779
991	41520	882	365			74_115_an_ha.jpg	0	286	AOI_52	85	1779
992	41561	882	359			74_115_an_ha.jpg	0	286	AOI_52	85	1779
993	41602	882	361			74_115_an_ha.jpg	0	286	AOI_52	85	1779
994	41647	871	352			74_115_an_ha.jpg	0	286	AOI_52	85	1779
995	41687	880	349			74_115_an_ha.jpg	0	286	AOI_52	85	1779
996	41726	865	363			74_115_an_ha.jpg	0	286	AOI_52	85	1779
997	41769	879	356			74_115_an_ha.jpg	0	286	AOI_52	85	1779
998	41811	865	350			74_115_an_ha.jpg	0	286	AOI_52	85	1779
999	41851	865	359			74_115_an_ha.jpg	0	286	AOI_52	85	1779
1000	41891	875	352			74_115_an_ha.jpg	0	286	AOI_52	85	1779
1001	41934	870	361			74_115_an_ha.jpg	0	286	AOI_52	85	1779
1002	41977	879	358			74_115_an_ha.jpg	0	286	AOI_52	85	1779
1003	42018	886	350			74_115_an_ha.jpg	0	286	AOI_52	85	1779
1004	42060	869	340			74_115_an_ha.jpg	0	286	AOI_52	85	1779
1005	42100	867	361			74_115_an_ha.jpg	0	286	AOI_52	85	1779
1006	42140	886	348			74_115_an_ha.jpg	0	286	AOI_52	85	1779
1007	42182	869	360			74_115_an_ha.jpg	0	286	AOI_52	85	1779
1008	42223	879	351			74_115_an_ha.jpg	0	286	AOI_52	85	1779
1009	42264	869	352			74_115_an_ha.jpg	0	286	AOI_52	85	1779
1010	42306	883	346			74_115_an_ha.jpg	0	286	AOI_52	85	1779
1011	42347	868	354			74_115_an_ha.jpg	0	286	AOI_52	85	1779
1012	42387	868	351			74_115_an_ha.jpg	0	286	AOI_52	85	1779
1013	42428	867	352			74_115_an_ha.jpg	0	286	AOI_52	85	1779
1014	42469	884	352			74_115_an_ha.jpg	0	286	AOI_52	85	1779
1015	42510	874	356			74_115_an_ha.jpg	0	286	AOI_52	85	1779
1016	42552	884	347			74_115_an_ha.jpg	0	286	AOI_52	85	1779
1017	42592	875	350			74_115_an_ha.jpg	0	286	AOI_52	85	1779
1018	42634	875	349			74_115_an_ha.jpg	0	286	AOI_52	85	1779
1019	42674	889	341			74_115_an_ha.jpg	0	286	AOI_52	85	1779
1020	42716	887	347			74_115_an_ha.jpg	0	286	AOI_52	85	1779
1021	42757	882	354			74_115_an_ha.jpg	0	286	AOI_52	85	1779
1022	42799	885	357			74_115_an_ha.jpg	0	286	AOI_52	85	1779
1023	42840	880	354			74_115_an_ha.jpg	0	286	AOI_52	85	1779
1024	42881	901	347			74_115_an_ha.jpg	0	286	AOI_52	85	1779
1025	42921	895	347			74_115_an_ha.jpg	0	286	AOI_52	85	1779
1026	42961	925	345			74_115_an_ha.jpg	0	286	AOI_52	85	1779
1027	43002	917	347			74_115_an_ha.jpg	0	286	AOI_52	85	1779
1028	43044	917	343			74_115_an_ha.jpg	0	286	AOI_52	85	1779
1029	43086	921	349			74_115_an_ha.jpg	0	286	AOI_52	85	1779
1030	43127	921	348			74_115_an_ha.jpg	0	286	AOI_52	85	1779
	43143			ImageEnd	16
1031	43166	931	340			No media	0	0	Content	85	1779
	43180			ImageStart	8
1032	43209	938	347			Fix.jpg	0	0	Content	86	332
1033	43250	960	335			Fix.jpg	0	0	Content	86	332
1034	43291	963	337			Fix.jpg	0	0	Content	86	332
1035	43330	960	337			Fix.jpg	0	0	Content	86	332
1036	43371	953	338			Fix.jpg	0	0	Content	86	332
1037	43416	957	349			Fix.jpg	0	0	Content	86	332
1038	43459	956	347			Fix.jpg	0	0	Content	86	332
1039	43500	954	349			Fix.jpg	0	0	Content	86	332
1040	43541	951	343			Fix.jpg	0	0	Content	87	500
1041	43583	721	358			Fix.jpg	0	0	Content	87	500
1042	43625	717	358			Fix.jpg	0	0	Content	87	500
1043	43666	714	369			Fix.jpg	0	0	Content	87	500
	43687			ImageEnd	16
1044	43706	711	365			No media	0	0	Content	87	500
	43709			ImageStart	8
1045	43747	717	366			93_140_ha_neu.jpg	0	328	AOI_55	87	500
1046	43788	718	369			93_140_ha_neu.jpg	0	328	AOI_55	87	500
1047	43829	713	361			93_140_ha_neu.jpg	0	328	AOI_55	87	500
1048	43872	719	358			93_140_ha_neu.jpg	0	328	AOI_55	87	500
1049	43913	717	363			93_140_ha_neu.jpg	0	328	AOI_55	87	500
1050	43953	710	371			93_140_ha_neu.jpg	0	328	AOI_55	87	500
1051	43997	705	361			93_140_ha_neu.jpg	0	328	AOI_55	87	500
1052	44040	906	370			93_140_ha_neu.jpg	0	328	AOI_55	88	286
1053	44079	906	371			93_140_ha_neu.jpg	0	328	AOI_55	88	286
1054	44122	906	363			93_140_ha_neu.jpg	0	328	AOI_55	88	286
1055	44162	893	369			93_140_ha_neu.jpg	0	328	AOI_55	88	286
1056	44204	908	367			93_140_ha_neu.jpg	0	328	AOI_55	88	286
1057	44244	900	357			93_140_ha_neu.jpg	0	328	AOI_55	88	286
1058	44285	897	369			93_140_ha_neu.jpg	0	328	AOI_55	88	286
1059	44326	656	402			93_140_ha_neu.jpg	0	327	AOI_56	89	609
1060	44368	491	449			93_140_ha_neu.jpg	0	327	AOI_56	89	609
1061	44409	484	429			93_140_ha_neu.jpg	0	327	AOI_56	89	609
1062	44451	500	437			93_140_ha_neu.jpg	0	327	AOI_56	89	609
1063	44491	487	448			93_140_ha_neu.jpg	0	327	AOI_56	89	609
1064	44534	493	447			93_140_ha_neu.jpg	0	327	AOI_56	89	609
1065	44575	492	431			93_140_ha_neu.jpg	0	327	AOI_56	89	609
1066	44615	511	432			93_140_ha_neu.jpg	0	327	AOI_56	89	609
1067	44655	504	448			93_140_ha_neu.jpg	0	327	AOI_56	89	609
1068	44689	504	448			93_140_ha_neu.jpg	0	327	AOI_56	89	609
1069	44729	500	459			93_140_ha_neu.jpg	0	327	AOI_56	89	609
1070	44767	500	451			93_140_ha_neu.jpg	0	327	AOI_56	89	609
1071	44810	507	462			93_140_ha_neu.jpg	0	327	AOI_56	89	609
1072	44852	501	452			93_140_ha_neu.jpg	0	327	AOI_56	89	609
1073	44895	492	461			93_140_ha_neu.jpg	0	327	AOI_56	89	609
1074	44936	748	427			93_140_ha_neu.jpg	0	328	AOI_55	90	578
1075	44979	959	405			93_140_ha_neu.jpg	0	328	AOI_55	90	578
1076	45020	951	408			93_140_ha_neu.jpg	0	328	AOI_55	90	578
1077	45063	962	412			93_140_ha_neu.jpg	0	328	AOI_55	90	578
1078	45105	945	410			93_140_ha_neu.jpg	0	328	AOI_55	90	578
1079	45147	949	408			93_140_ha_neu.jpg	0	328	AOI_55	90	578
1080	45189	940	408			93_140_ha_neu.jpg	0	328	AOI_55	90	578
1081	45231	948	433			93_140_ha_neu.jpg	0	328	AOI_55	90	578
1082	45266	948	433			93_140_ha_neu.jpg	0	328	AOI_55	90	578
1083	45306	947	437			93_140_ha_neu.jpg	0	328	AOI_55	90	578
1084	45346	951	439			93_140_ha_neu.jpg	0	328	AOI_55	90	578
1085	45388	948	439			93_140_ha_neu.jpg	0	328	AOI_55	90	578
1086	45431	948	451			93_140_ha_neu.jpg	0	328	AOI_55	90	578
1087	45472	954	441			93_140_ha_neu.jpg	0	328	AOI_55	90	578
1088	45514	941	383			93_140_ha_neu.jpg	0	328	AOI_55	91	295
1089	45556	925	367			93_140_ha_neu.jpg	0	328	AOI_55	91	295
1090	45598	919	368			93_140_ha_neu.jpg	0	328	AOI_55	91	295
1091	45640	918	380			93_140_ha_neu.jpg	0	328	AOI_55	91	295
1092	45682	930	371			93_140_ha_neu.jpg	0	328	AOI_55	91	295
1093	45724	917	369			93_140_ha_neu.jpg	0	328	AOI_55	91	295
1094	45766	923	371			93_140_ha_neu.jpg	0	328	AOI_55	91	295
1095	45808	899	317			93_140_ha_neu.jpg	0	328	AOI_55	92	385
1096	45852	877	296			93_140_ha_neu.jpg	0	328	AOI_55	92	385
1097	45893	871	295			93_140_ha_neu.jpg	0	328	AOI_55	92	385
1098	45937	876	300			93_140_ha_neu.jpg	0	328	AOI_55	92	385
1099	45979	870	309			93_140_ha_neu.jpg	0	328	AOI_55	92	385
1100	46022	856	311			93_140_ha_neu.jpg	0	328	AOI_55	92	385
1101	46065	866	311			93_140_ha_neu.jpg	0	328	AOI_55	92	385
1102	46110	875	308			93_140_ha_neu.jpg	0	328	AOI_55	92	385
1103	46151	874	315			93_140_ha_neu.jpg	0	328	AOI_55	92	385
1104	46193	582	362			93_140_ha_neu.jpg	0	327	AOI_56	93	1027
1105	46235	498	375			93_140_ha_neu.jpg	0	327	AOI_56	93	1027
1106	46278	512	375			93_140_ha_neu.jpg	0	327	AOI_56	93	1027
1107	46319	505	380			93_140_ha_neu.jpg	0	327	AOI_56	93	1027
1108	46362	507	378			93_140_ha_neu.jpg	0	327	AOI_56	93	1027
1109	46405	511	377			93_140_ha_neu.jpg	0	327	AOI_56	93	1027
1110	46460	500	392			93_140_ha_neu.jpg	0	327	AOI_56	93	1027
1111	46503	495	387			93_140_ha_neu.jpg	0	327	AOI_56	93	1027
1112	46575	506	388			93_140_ha_neu.jpg	0	327	AOI_56	93	1027
1113	46619	511	383			93_140_ha_neu.jpg	0	327	AOI_56	93	1027
	46702			ImageEnd	16
	46714			ImageStart	8
1114	46736	494	384			Fix.jpg	0	0	Content	93	1027
1115	46794	491	391			Fix.jpg	0	0	Content	93	1027
1116	46835	492	446			Fix.jpg	0	0	Content	93	1027
1117	46990	894	315			Fix.jpg	0	0	Content	93	1027
1118	47042	608	409			Fix.jpg	0	0	Content	93	1027
1119	47220	0	0			Fix.jpg	0	0	Content
	47229			ImageEnd	16
1120	47282	0	0			No media	0	0	Content
	47286			ImageStart	8
1121	47347	0	0			76_115_fe_an.jpg	0	289	AOI_50
1122	47387	0	0			76_115_fe_an.jpg	0	289	AOI_50
1123	47427	0	0			76_115_fe_an.jpg	0	289	AOI_50
1124	47471	0	0			76_115_fe_an.jpg	0	289	AOI_50
1125	47514	710	375			76_115_fe_an.jpg	0	289	AOI_50	94	207
1126	47554	712	377			76_115_fe_an.jpg	0	289	AOI_50	94	207
1127	47598	696	388			76_115_fe_an.jpg	0	289	AOI_50	94	207
1128	47636	647	380			76_115_fe_an.jpg	0	289	AOI_50	94	207
1129	47678	510	377			76_115_fe_an.jpg	0	289	AOI_50	94	207
1130	47721	477	394			76_115_fe_an.jpg	0	289	AOI_50	95	825
1131	47763	482	383			76_115_fe_an.jpg	0	289	AOI_50	95	825
1132	47809	473	386			76_115_fe_an.jpg	0	289	AOI_50	95	825
1133	47852	488	379			76_115_fe_an.jpg	0	289	AOI_50	95	825
1134	47893	485	385			76_115_fe_an.jpg	0	289	AOI_50	95	825
1135	47935	484	463			76_115_fe_an.jpg	0	289	AOI_50	95	825
1136	47977	474	442			76_115_fe_an.jpg	0	289	AOI_50	95	825
1137	48019	464	463			76_115_fe_an.jpg	0	289	AOI_50	95	825
1138	48059	467	449			76_115_fe_an.jpg	0	289	AOI_50	95	825
1139	48098	475	457			76_115_fe_an.jpg	0	289	AOI_50	95	825
1140	48133	475	457			76_115_fe_an.jpg	0	289	AOI_50	95	825
1141	48173	467	469			76_115_fe_an.jpg	0	289	AOI_50	95	825
1142	48212	475	460			76_115_fe_an.jpg	0	289	AOI_50	95	825
1143	48253	465	459			76_115_fe_an.jpg	0	289	AOI_50	95	825
1144	48296	469	463			76_115_fe_an.jpg	0	289	AOI_50	95	825
1145	48339	470	458			76_115_fe_an.jpg	0	289	AOI_50	95	825
1146	48380	477	463			76_115_fe_an.jpg	0	289	AOI_50	95	825
1147	48423	481	465			76_115_fe_an.jpg	0	289	AOI_50	95	825
1148	48462	477	460			76_115_fe_an.jpg	0	289	AOI_50	95	825
1149	48504	475	454			76_115_fe_an.jpg	0	289	AOI_50	95	825
1150	48547	579	454			76_115_fe_an.jpg	0	289	AOI_50	96	667
1151	48589	593	446			76_115_fe_an.jpg	0	289	AOI_50	96	667
1152	48629	601	447			76_115_fe_an.jpg	0	289	AOI_50	96	667
1153	48670	592	448			76_115_fe_an.jpg	0	289	AOI_50	96	667
1154	48711	591	435			76_115_fe_an.jpg	0	289	AOI_50	96	667
1155	48752	594	433			76_115_fe_an.jpg	0	289	AOI_50	96	667
1156	48793	599	453			76_115_fe_an.jpg	0	289	AOI_50	96	667
1157	48835	635	443			76_115_fe_an.jpg	0	289	AOI_50	96	667
1158	48876	621	446			76_115_fe_an.jpg	0	289	AOI_50	96	667
1159	48918	617	435			76_115_fe_an.jpg	0	289	AOI_50	96	667
1160	48960	628	431			76_115_fe_an.jpg	0	289	AOI_50	96	667
1161	49003	626	431			76_115_fe_an.jpg	0	289	AOI_50	96	667
1162	49043	624	440			76_115_fe_an.jpg	0	289	AOI_50	96	667
1163	49084	631	443			76_115_fe_an.jpg	0	289	AOI_50	96	667
1164	49127	626	433			76_115_fe_an.jpg	0	289	AOI_50	96	667
1165	49172	629	421			76_115_fe_an.jpg	0	289	AOI_50	96	667
1166	49214	615	437			76_115_fe_an.jpg	0	289	AOI_50	97	356
1167	49260	550	390			76_115_fe_an.jpg	0	289	AOI_50	97	356
1168	49300	543	391			76_115_fe_an.jpg	0	289	AOI_50	97	356
1169	49338	548	395			76_115_fe_an.jpg	0	289	AOI_50	97	356
1170	49381	542	397			76_115_fe_an.jpg	0	289	AOI_50	97	356
1171	49424	564	408			76_115_fe_an.jpg	0	289	AOI_50	97	356
1172	49465	555	378			76_115_fe_an.jpg	0	289	AOI_50	97	356
1173	49517	536	389			76_115_fe_an.jpg	0	289	AOI_50	97	356
1174	49570	532	392			76_115_fe_an.jpg	0	289	AOI_50	98	480
1175	49606	470	457			76_115_fe_an.jpg	0	289	AOI_50	98	480
1176	49645	473	457			76_115_fe_an.jpg	0	289	AOI_50	98	480
1177	49686	473	445			76_115_fe_an.jpg	0	289	AOI_50	98	480
1178	49726	463	454			76_115_fe_an.jpg	0	289	AOI_50	98	480
1179	49767	453	441			76_115_fe_an.jpg	0	289	AOI_50	98	480
1180	49806	468	448			76_115_fe_an.jpg	0	289	AOI_50	98	480
1181	49847	466	465			76_115_fe_an.jpg	0	289	AOI_50	98	480
1182	49887	480	444			76_115_fe_an.jpg	0	289	AOI_50	98	480
1183	49928	463	453			76_115_fe_an.jpg	0	289	AOI_50	98	480
1184	49968	476	451			76_115_fe_an.jpg	0	289	AOI_50	98	480
1185	50009	473	444			76_115_fe_an.jpg	0	289	AOI_50	98	480
1186	50050	492	373			76_115_fe_an.jpg	0	289	AOI_50	99	290
1187	50091	489	366			76_115_fe_an.jpg	0	289	AOI_50	99	290
1188	50132	476	368			76_115_fe_an.jpg	0	289	AOI_50	99	290
1189	50174	492	352			76_115_fe_an.jpg	0	289	AOI_50	99	290
1190	50217	476	359			76_115_fe_an.jpg	0	289	AOI_50	99	290
1191	50259	484	362			76_115_fe_an.jpg	0	289	AOI_50	99	290
	50289			ImageEnd	16
1192	50298	476	361			No media	0	0	Content	99	290
	50311			ImageStart	8
1193	50340	530	341			Fix.jpg	0	0	Content	100	258
1194	50380	517	337			Fix.jpg	0	0	Content	100	258
1195	50424	518	339			Fix.jpg	0	0	Content	100	258
1196	50465	528	337			Fix.jpg	0	0	Content	100	258
1197	50505	525	359			Fix.jpg	0	0	Content	100	258
1198	50545	523	333			Fix.jpg	0	0	Content	100	258
1199	50599	542	310			Fix.jpg	0	0	Content	101	1588
1200	50651	702	360			Fix.jpg	0	0	Content	101	1588
1201	50690	704	363			Fix.jpg	0	0	Content	101	1588
1202	50730	699	373			Fix.jpg	0	0	Content	101	1588
1203	50777	692	372			Fix.jpg	0	0	Content	101	1588
1204	50816	700	358			Fix.jpg	0	0	Content	101	1588
	50817			ImageEnd	16
1205	50855	691	364			No media	0	0	Content	101	1588
1206	50896	694	351			No media	0	0	Content	101	1588
1207	50939	695	341			No media	0	0	Content	101	1588
1208	50979	698	341			No media	0	0	Content	101	1588
1209	51021	701	359			No media	0	0	Content	101	1588
1210	51062	702	362			No media	0	0	Content	101	1588
1211	51103	695	373			No media	0	0	Content	101	1588
1212	51144	703	354			No media	0	0	Content	101	1588
1213	51185	695	361			No media	0	0	Content	101	1588
1214	51226	703	362			No media	0	0	Content	101	1588
1215	51268	705	363			No media	0	0	Content	101	1588
1216	51308	704	366			No media	0	0	Content	101	1588
1217	51350	701	361			No media	0	0	Content	101	1588
1218	51391	703	360			No media	0	0	Content	101	1588
1219	51433	692	361			No media	0	0	Content	101	1588
1220	51473	696	364			No media	0	0	Content	101	1588
1221	51514	700	356			No media	0	0	Content	101	1588
1222	51555	698	357			No media	0	0	Content	101	1588
1223	51597	705	364			No media	0	0	Content	101	1588
1224	51638	696	364			No media	0	0	Content	101	1588
1225	51680	709	365			No media	0	0	Content	101	1588
1226	51720	702	353			No media	0	0	Content	101	1588
1227	51761	692	362			No media	0	0	Content	101	1588
1228	51804	704	367			No media	0	0	Content	101	1588
1229	51847	694	359			No media	0	0	Content	101	1588
1230	51888	697	377			No media	0	0	Content	101	1588
1231	51931	702	366			No media	0	0	Content	101	1588
1232	51973	696	361			No media	0	0	Content	101	1588
1233	52015	697	361			No media	0	0	Content	101	1588
1234	52057	694	367			No media	0	0	Content	101	1588
1235	52100	688	356			No media	0	0	Content	101	1588
1236	52142	704	357			No media	0	0	Content	101	1588
1237	52186	688	356			No media	0	0	Content	102	584
1238	52228	479	42			No media	0	0	Content	102	584
1239	52274	495	120			No media	0	0	Content	102	584
1240	52319	532	277			No media	0	0	Content	102	584
1241	52363	510	290			No media	0	0	Content	102	584
1242	52406	510	285			No media	0	0	Content	102	584
1243	52447	524	295			No media	0	0	Content	102	584
1244	52482	524	295			No media	0	0	Content	102	584
1245	52523	509	293			No media	0	0	Content	102	584
1246	52563	522	285			No media	0	0	Content	102	584
1247	52604	516	284			No media	0	0	Content	102	584
1248	52646	517	292			No media	0	0	Content	102	584
1249	52689	508	293			No media	0	0	Content	102	584
1250	52729	518	284			No media	0	0	Content	102	584
1251	52770	403	163			No media	0	0	Content	103	341
1252	52812	286	19			No media	0	0	Content	103	341
1253	52853	287	25			No media	0	0	Content	103	341
1254	52895	253	-32			No media	0	0	Content	103	341
1255	52935	268	-6			No media	0	0	Content	103	341
1256	52977	273	19			No media	0	0	Content	103	341
1257	53024	266	-17			No media	0	0	Content	103	341
1258	53065	258	-40			No media	0	0	Content	103	341
1259	53111	393	-2			No media	0	0	Content	104	462
1260	53154	669	3			No media	0	0	Content	104	462
1261	53192	687	6			No media	0	0	Content	104	462
1262	53234	721	13			No media	0	0	Content	104	462
1263	53275	710	-5			No media	0	0	Content	104	462
1264	53316	722	22			No media	0	0	Content	104	462
	53332			ImageStart	8
1265	53361	727	10			58_098_neu_an.jpg	0	0	Content	104	462
1266	53406	707	21			58_098_neu_an.jpg	0	0	Content	104	462
1267	53447	711	7			58_098_neu_an.jpg	0	0	Content	104	462
1268	53488	720	1			58_098_neu_an.jpg	0	0	Content	104	462
1269	53529	719	0			58_098_neu_an.jpg	0	0	Content	104	462
1270	53573	730	30			58_098_neu_an.jpg	0	250	AOI_41	105	383
1271	53615	855	410			58_098_neu_an.jpg	0	250	AOI_41	105	383
1272	53658	852	406			58_098_neu_an.jpg	0	250	AOI_41	105	383
1273	53700	849	393			58_098_neu_an.jpg	0	250	AOI_41	105	383
1274	53742	847	406			58_098_neu_an.jpg	0	250	AOI_41	105	383
1275	53784	843	399			58_098_neu_an.jpg	0	250	AOI_41	105	383
1276	53827	857	393			58_098_neu_an.jpg	0	250	AOI_41	105	383
1277	53870	850	400			58_098_neu_an.jpg	0	250	AOI_41	105	383
1278	53914	846	394			58_098_neu_an.jpg	0	250	AOI_41	105	383
1279	53956	905	497			58_098_neu_an.jpg	0	250	AOI_41	106	422
1280	54000	917	484			58_098_neu_an.jpg	0	250	AOI_41	106	422
1281	54041	911	488			58_098_neu_an.jpg	0	250	AOI_41	106	422
1282	54082	925	483			58_098_neu_an.jpg	0	250	AOI_41	106	422
1283	54123	908	494			58_098_neu_an.jpg	0	250	AOI_41	106	422
1284	54165	929	500			58_098_neu_an.jpg	0	250	AOI_41	106	422
1285	54206	939	475			58_098_neu_an.jpg	0	250	AOI_41	106	422
1286	54249	944	488			58_098_neu_an.jpg	0	250	AOI_41	106	422
1287	54292	950	495			58_098_neu_an.jpg	0	250	AOI_41	106	422
1288	54336	949	490			58_098_neu_an.jpg	0	250	AOI_41	106	422
1289	54378	926	412			58_098_neu_an.jpg	0	250	AOI_41	107	340
1290	54419	906	406			58_098_neu_an.jpg	0	250	AOI_41	107	340
1291	54461	914	410			58_098_neu_an.jpg	0	250	AOI_41	107	340
1292	54504	913	422			58_098_neu_an.jpg	0	250	AOI_41	107	340
1293	54547	904	416			58_098_neu_an.jpg	0	250	AOI_41	107	340
1294	54590	909	406			58_098_neu_an.jpg	0	250	AOI_41	107	340
1295	54633	916	394			58_098_neu_an.jpg	0	250	AOI_41	107	340
1296	54676	908	409			58_098_neu_an.jpg	0	250	AOI_41	107	340
1297	54718	676	352			58_098_neu_an.jpg	0	249	AOI_43	108	1090
1298	54761	498	358			58_098_neu_an.jpg	0	249	AOI_43	108	1090
1299	54802	496	358			58_098_neu_an.jpg	0	249	AOI_43	108	1090
1300	54845	501	369			58_098_neu_an.jpg	0	249	AOI_43	108	1090
1301	54888	498	363			58_098_neu_an.jpg	0	249	AOI_43	108	1090
1302	54931	487	376			58_098_neu_an.jpg	0	249	AOI_43	108	1090
1303	54975	504	365			58_098_neu_an.jpg	0	249	AOI_43	108	1090
1304	55018	475	437			58_098_neu_an.jpg	0	249	AOI_43	108	1090
1305	55059	463	423			58_098_neu_an.jpg	0	249	AOI_43	108	1090
1306	55101	465	448			58_098_neu_an.jpg	0	249	AOI_43	108	1090
1307	55142	471	426			58_098_neu_an.jpg	0	249	AOI_43	108	1090
1308	55184	466	432			58_098_neu_an.jpg	0	249	AOI_43	108	1090
1309	55224	462	438			58_098_neu_an.jpg	0	249	AOI_43	108	1090
1310	55266	479	437			58_098_neu_an.jpg	0	249	AOI_43	108	1090
1311	55308	470	428			58_098_neu_an.jpg	0	249	AOI_43	108	1090
1312	55351	475	441			58_098_neu_an.jpg	0	249	AOI_43	108	1090
1313	55391	489	449			58_098_neu_an.jpg	0	249	AOI_43	108	1090
1314	55432	481	440			58_098_neu_an.jpg	0	249	AOI_43	108	1090
1315	55474	475	439			58_098_neu_an.jpg	0	249	AOI_43	108	1090
1316	55518	481	446			58_098_neu_an.jpg	0	249	AOI_43	108	1090
1317	55559	478	455			58_098_neu_an.jpg	0	249	AOI_43	108	1090
1318	55600	473	448			58_098_neu_an.jpg	0	249	AOI_43	108	1090
1319	55641	483	451			58_098_neu_an.jpg	0	249	AOI_43	108	1090
1320	55684	480	445			58_098_neu_an.jpg	0	249	AOI_43	108	1090
1321	55724	468	435			58_098_neu_an.jpg	0	249	AOI_43	108	1090
1322	55766	474	436			58_098_neu_an.jpg	0	249	AOI_43	108	1090
1323	55807	476	333			58_098_neu_an.jpg	0	249	AOI_43	109	418
1324	55849	477	315			58_098_neu_an.jpg	0	249	AOI_43	109	418
1325	55890	485	316			58_098_neu_an.jpg	0	249	AOI_43	109	418
1326	55931	471	323			58_098_neu_an.jpg	0	249	AOI_43	109	418
1327	55973	472	322			58_098_neu_an.jpg	0	249	AOI_43	109	418
1328	56016	477	311			58_098_neu_an.jpg	0	249	AOI_43	109	418
1329	56058	474	321			58_098_neu_an.jpg	0	249	AOI_43	109	418
1330	56100	464	327			58_098_neu_an.jpg	0	249	AOI_43	109	418
1331	56142	476	328			58_098_neu_an.jpg	0	249	AOI_43	109	418
1332	56185	469	329			58_098_neu_an.jpg	0	249	AOI_43	109	418
1333	56226	804	370			58_098_neu_an.jpg	0	250	AOI_41	110	577
1334	56268	924	416			58_098_neu_an.jpg	0	250	AOI_41	110	577
	56308			ImageEnd	16
1335	56311	912	415			No media	0	0	Content	110	577
	56343			ImageStart	8
1336	56354	914	408			Fix.jpg	0	0	Content	110	577
1337	56396	928	413			Fix.jpg	0	0	Content	110	577
1338	56438	915	417			Fix.jpg	0	0	Content	110	577
1339	56477	924	414			Fix.jpg	0	0	Content	110	577
1340	56517	916	419			Fix.jpg	0	0	Content	110	577
1341	56558	911	415			Fix.jpg	0	0	Content	110	577
1342	56599	917	417			Fix.jpg	0	0	Content	110	577
1343	56640	917	425			Fix.jpg	0	0	Content	110	577
1344	56682	916	413			Fix.jpg	0	0	Content	110	577
1345	56722	915	422			Fix.jpg	0	0	Content	110	577
1346	56763	920	423			Fix.jpg	0	0	Content	110	577
1347	56803	687	380			Fix.jpg	0	0	Content	111	496
1348	56845	693	371			Fix.jpg	0	0	Content	111	496
	56862			ImageEnd	16
1349	56886	692	374			No media	0	0	Content	111	496
	56918			ImageStart	8
1350	56927	690	387			99_144_an_neu.jpg	0	340	AOI_7	111	496
1351	56968	683	386			99_144_an_neu.jpg	0	340	AOI_7	111	496
1352	57009	689	382			99_144_an_neu.jpg	0	340	AOI_7	111	496
1353	57050	688	368			99_144_an_neu.jpg	0	340	AOI_7	111	496
1354	57092	684	383			99_144_an_neu.jpg	0	340	AOI_7	111	496
1355	57132	692	380			99_144_an_neu.jpg	0	340	AOI_7	111	496
1356	57174	694	373			99_144_an_neu.jpg	0	340	AOI_7	111	496
1357	57214	700	374			99_144_an_neu.jpg	0	340	AOI_7	111	496
1358	57256	693	375			99_144_an_neu.jpg	0	340	AOI_7	111	496
1359	57299	924	379			99_144_an_neu.jpg	0	340	AOI_7	112	622
1360	57339	928	382			99_144_an_neu.jpg	0	340	AOI_7	112	622
1361	57380	931	375			99_144_an_neu.jpg	0	340	AOI_7	112	622
1362	57421	922	384			99_144_an_neu.jpg	0	340	AOI_7	112	622
1363	57461	922	378			99_144_an_neu.jpg	0	340	AOI_7	112	622
1364	57503	930	435			99_144_an_neu.jpg	0	340	AOI_7	112	622
1365	57543	928	454			99_144_an_neu.jpg	0	340	AOI_7	112	622
1366	57584	918	462			99_144_an_neu.jpg	0	340	AOI_7	112	622
1367	57625	922	464			99_144_an_neu.jpg	0	340	AOI_7	112	622
1368	57666	924	470			99_144_an_neu.jpg	0	340	AOI_7	112	622
1369	57707	916	464			99_144_an_neu.jpg	0	340	AOI_7	112	622
1370	57752	924	473			99_144_an_neu.jpg	0	340	AOI_7	112	622
1371	57794	915	471			99_144_an_neu.jpg	0	340	AOI_7	112	622
1372	57835	911	467			99_144_an_neu.jpg	0	340	AOI_7	112	622
1373	57877	913	456			99_144_an_neu.jpg	0	340	AOI_7	112	622
1374	57921	588	530			99_144_an_neu.jpg	0	339	AOI_5	113	295
1375	57962	482	547			99_144_an_neu.jpg	0	339	AOI_5	113	295
1376	58002	484	548			99_144_an_neu.jpg	0	339	AOI_5	113	295
1377	58044	487	553			99_144_an_neu.jpg	0	339	AOI_5	113	295
1378	58088	485	540			99_144_an_neu.jpg	0	339	AOI_5	113	295
1379	58130	492	542			99_144_an_neu.jpg	0	339	AOI_5	113	295
1380	58173	480	545			99_144_an_neu.jpg	0	339	AOI_5	113	295
1381	58216	488	532			99_144_an_neu.jpg	0	339	AOI_5	114	647
1382	58259	462	440			99_144_an_neu.jpg	0	339	AOI_5	114	647
1383	58301	467	437			99_144_an_neu.jpg	0	339	AOI_5	114	647
1384	58346	466	429			99_144_an_neu.jpg	0	339	AOI_5	114	647
1385	58388	466	428			99_144_an_neu.jpg	0	339	AOI_5	114	647
1386	58432	466	445			99_144_an_neu.jpg	0	339	AOI_5	114	647
1387	58477	475	444			99_144_an_neu.jpg	0	339	AOI_5	114	647
1388	58522	458	442			99_144_an_neu.jpg	0	339	AOI_5	114	647
1389	58563	470	418			99_144_an_neu.jpg	0	339	AOI_5	114	647
1390	58609	481	395			99_144_an_neu.jpg	0	339	AOI_5	114	647
1391	58651	470	406			99_144_an_neu.jpg	0	339	AOI_5	114	647
1392	58694	476	415			99_144_an_neu.jpg	0	339	AOI_5	114	647
1393	58735	471	415			99_144_an_neu.jpg	0	339	AOI_5	114	647
1394	58780	475	409			99_144_an_neu.jpg	0	339	AOI_5	114	647
1395	58821	490	402			99_144_an_neu.jpg	0	339	AOI_5	114	647
1396	58863	838	355			99_144_an_neu.jpg	0	340	AOI_7	115	372
1397	58905	914	350			99_144_an_neu.jpg	0	340	AOI_7	115	372
1398	58948	908	348			99_144_an_neu.jpg	0	340	AOI_7	115	372
1399	58989	906	351			99_144_an_neu.jpg	0	340	AOI_7	115	372
1400	59029	912	348			99_144_an_neu.jpg	0	340	AOI_7	115	372
1401	59070	910	351			99_144_an_neu.jpg	0	340	AOI_7	115	372
1402	59112	905	349			99_144_an_neu.jpg	0	340	AOI_7	115	372
1403	59152	909	354			99_144_an_neu.jpg	0	340	AOI_7	115	372
1404	59194	903	356			99_144_an_neu.jpg	0	340	AOI_7	115	372
1405	59235	918	410			99_144_an_neu.jpg	0	340	AOI_7	116	707
1406	59277	921	474			99_144_an_neu.jpg	0	340	AOI_7	116	707
1407	59318	922	471			99_144_an_neu.jpg	0	340	AOI_7	116	707
1408	59360	915	477			99_144_an_neu.jpg	0	340	AOI_7	116	707
1409	59400	929	470			99_144_an_neu.jpg	0	340	AOI_7	116	707
1410	59442	917	483			99_144_an_neu.jpg	0	340	AOI_7	116	707
1411	59483	921	472			99_144_an_neu.jpg	0	340	AOI_7	116	707
1412	59527	919	476			99_144_an_neu.jpg	0	340	AOI_7	116	707
1413	59568	911	465			99_144_an_neu.jpg	0	340	AOI_7	116	707
1414	59608	924	459			99_144_an_neu.jpg	0	340	AOI_7	116	707
1415	59649	921	460			99_144_an_neu.jpg	0	340	AOI_7	116	707
1416	59691	931	474			99_144_an_neu.jpg	0	340	AOI_7	116	707
1417	59735	909	487			99_144_an_neu.jpg	0	340	AOI_7	116	707
1418	59777	926	491			99_144_an_neu.jpg	0	340	AOI_7	116	707
1419	59817	919	468			99_144_an_neu.jpg	0	340	AOI_7	116	707
1420	59859	915	478			99_144_an_neu.jpg	0	340	AOI_7	116	707
1421	59899	910	474			99_144_an_neu.jpg	0	340	AOI_7	116	707
	59908			ImageEnd	16
	59929			ImageStart	8
1422	59942	887	381			Fix.jpg	0	0	Content	117	456
1423	59982	892	373			Fix.jpg	0	0	Content	117	456
1424	60025	889	370			Fix.jpg	0	0	Content	117	456
1425	60066	903	366			Fix.jpg	0	0	Content	117	456
1426	60108	894	362			Fix.jpg	0	0	Content	117	456
1427	60149	894	360			Fix.jpg	0	0	Content	117	456
1428	60191	880	371			Fix.jpg	0	0	Content	117	456
1429	60232	896	362			Fix.jpg	0	0	Content	117	456
1430	60274	894	366			Fix.jpg	0	0	Content	117	456
1431	60315	901	367			Fix.jpg	0	0	Content	117	456
1432	60357	885	375			Fix.jpg	0	0	Content	117	456
1433	60398	747	359			Fix.jpg	0	0	Content	118	510
1434	60442	696	366			Fix.jpg	0	0	Content	118	510
	60442			ImageEnd	16
1435	60482	693	375			No media	0	0	Content	118	510
1436	60528	698	372			No media	0	0	Content	118	510
	60537			ImageStart	8
1437	60571	689	370			82_115_neu_an.jpg	0	304	AOI_49	118	510
1438	60613	693	375			82_115_neu_an.jpg	0	304	AOI_49	118	510
1439	60653	701	372			82_115_neu_an.jpg	0	304	AOI_49	118	510
1440	60698	694	368			82_115_neu_an.jpg	0	304	AOI_49	118	510
1441	60744	709	371			82_115_neu_an.jpg	0	304	AOI_49	118	510
1442	60786	700	366			82_115_neu_an.jpg	0	304	AOI_49	118	510
1443	60826	696	359			82_115_neu_an.jpg	0	304	AOI_49	118	510
1444	60867	693	378			82_115_neu_an.jpg	0	304	AOI_49	118	510
1445	60908	471	377			82_115_neu_an.jpg	0	303	AOI_51	119	248
1446	60952	458	380			82_115_neu_an.jpg	0	303	AOI_51	119	248
1447	60993	445	356			82_115_neu_an.jpg	0	303	AOI_51	119	248
1448	61037	449	381			82_115_neu_an.jpg	0	303	AOI_51	119	248
1449	61077	458	378			82_115_neu_an.jpg	0	303	AOI_51	119	248
1450	61117	454	374			82_115_neu_an.jpg	0	303	AOI_51	119	248
1451	61156	466	414			82_115_neu_an.jpg	0	303	AOI_51	120	374
1452	61198	460	412			82_115_neu_an.jpg	0	303	AOI_51	120	374
1453	61239	465	412			82_115_neu_an.jpg	0	303	AOI_51	120	374
1454	61281	460	404			82_115_neu_an.jpg	0	303	AOI_51	120	374
1455	61326	460	414			82_115_neu_an.jpg	0	303	AOI_51	120	374
1456	61367	480	434			82_115_neu_an.jpg	0	303	AOI_51	120	374
1457	61407	473	425			82_115_neu_an.jpg	0	303	AOI_51	120	374
1458	61449	466	382			82_115_neu_an.jpg	0	303	AOI_51	120	374
1459	61490	470	413			82_115_neu_an.jpg	0	303	AOI_51	120	374
1460	61530	502	416			82_115_neu_an.jpg	0	304	AOI_49	121	500
1461	61569	915	429			82_115_neu_an.jpg	0	304	AOI_49	121	500
1462	61609	918	432			82_115_neu_an.jpg	0	304	AOI_49	121	500
1463	61651	921	418			82_115_neu_an.jpg	0	304	AOI_49	121	500
1464	61694	915	432			82_115_neu_an.jpg	0	304	AOI_49	121	500
1465	61737	918	428			82_115_neu_an.jpg	0	304	AOI_49	121	500
1466	61779	908	427			82_115_neu_an.jpg	0	304	AOI_49	121	500
1467	61819	904	419			82_115_neu_an.jpg	0	304	AOI_49	121	500
1468	61865	912	431			82_115_neu_an.jpg	0	304	AOI_49	121	500
1469	61907	906	424			82_115_neu_an.jpg	0	304	AOI_49	121	500
1470	61948	906	412			82_115_neu_an.jpg	0	304	AOI_49	121	500
1471	61989	902	415			82_115_neu_an.jpg	0	304	AOI_49	121	500
1472	62030	902	427			82_115_neu_an.jpg	0	304	AOI_49	122	633
1473	62071	874	370			82_115_neu_an.jpg	0	304	AOI_49	122	633
1474	62113	879	364			82_115_neu_an.jpg	0	304	AOI_49	122	633
1475	62156	882	370			82_115_neu_an.jpg	0	304	AOI_49	122	633
1476	62199	881	365			82_115_neu_an.jpg	0	304	AOI_49	122	633
1477	62240	893	358			82_115_neu_an.jpg	0	304	AOI_49	122	633
1478	62281	885	369			82_115_neu_an.jpg	0	304	AOI_49	122	633
1479	62321	887	359			82_115_neu_an.jpg	0	304	AOI_49	122	633
1480	62363	881	349			82_115_neu_an.jpg	0	304	AOI_49	122	633
1481	62403	885	364			82_115_neu_an.jpg	0	304	AOI_49	122	633
1482	62453	888	349			82_115_neu_an.jpg	0	304	AOI_49	122	633
1483	62493	885	358			82_115_neu_an.jpg	0	304	AOI_49	122	633
1484	62540	887	366			82_115_neu_an.jpg	0	304	AOI_49	122	633
1485	62582	894	365			82_115_neu_an.jpg	0	304	AOI_49	122	633
1486	62621	889	373			82_115_neu_an.jpg	0	304	AOI_49	122	633
1487	62663	869	297			82_115_neu_an.jpg	0	304	AOI_49	123	458
1488	62706	874	286			82_115_neu_an.jpg	0	304	AOI_49	123	458
1489	62746	875	289			82_115_neu_an.jpg	0	304	AOI_49	123	458
1490	62788	868	285			82_115_neu_an.jpg	0	304	AOI_49	123	458
1491	62830	861	264			82_115_neu_an.jpg	0	304	AOI_49	123	458
1492	62873	872	279			82_115_neu_an.jpg	0	304	AOI_49	123	458
1493	62911	867	295			82_115_neu_an.jpg	0	304	AOI_49	123	458
1494	62953	875	279			82_115_neu_an.jpg	0	304	AOI_49	123	458
1495	62993	879	286			82_115_neu_an.jpg	0	304	AOI_49	123	458
1496	63036	874	284			82_115_neu_an.jpg	0	304	AOI_49	123	458
1497	63078	882	283			82_115_neu_an.jpg	0	304	AOI_49	123	458
1498	63121	623	262			82_115_neu_an.jpg	0	303	AOI_51	124	877
1499	63163	535	274			82_115_neu_an.jpg	0	303	AOI_51	124	877
1500	63204	541	265			82_115_neu_an.jpg	0	303	AOI_51	124	877
1501	63246	532	272			82_115_neu_an.jpg	0	303	AOI_51	124	877
1502	63290	532	257			82_115_neu_an.jpg	0	303	AOI_51	124	877
1503	63333	536	262			82_115_neu_an.jpg	0	303	AOI_51	124	877
1504	63377	537	258			82_115_neu_an.jpg	0	303	AOI_51	124	877
1505	63420	530	248			82_115_neu_an.jpg	0	303	AOI_51	124	877
1506	63464	538	267			82_115_neu_an.jpg	0	303	AOI_51	124	877
1507	63507	536	254			82_115_neu_an.jpg	0	303	AOI_51	124	877
	63524			ImageEnd	16
1508	63552	521	237			No media	0	0	Content	124	877
	63561			ImageStart	8
1509	63595	529	259			Fix.jpg	0	0	Content	124	877
1510	63639	515	238			Fix.jpg	0	0	Content	124	877
1511	63678	510	275			Fix.jpg	0	0	Content	124	877
1512	63713	510	275			Fix.jpg	0	0	Content	124	877
1513	63753	536	269			Fix.jpg	0	0	Content	124	877
1514	63791	531	263			Fix.jpg	0	0	Content	124	877
1515	63833	516	266			Fix.jpg	0	0	Content	124	877
1516	63873	513	270			Fix.jpg	0	0	Content	124	877
1517	63915	517	265			Fix.jpg	0	0	Content	124	877
1518	63956	516	274			Fix.jpg	0	0	Content	124	877
1519	63997	528	266			Fix.jpg	0	0	Content	125	581
	64038			ImageEnd	16
1520	64039	741	346			No media	0	0	Content	125	581
1521	64082	729	355			No media	0	0	Content	125	581
1522	64123	749	359			No media	0	0	Content	125	581
	64133			ImageStart	8
1523	64164	740	360			13_061_an_fe.jpg	0	73	AOI_18	125	581
1524	64205	747	357			13_061_an_fe.jpg	0	73	AOI_18	125	581
1525	64247	734	357			13_061_an_fe.jpg	0	73	AOI_18	125	581
1526	64289	744	358			13_061_an_fe.jpg	0	73	AOI_18	125	581
1527	64330	739	364			13_061_an_fe.jpg	0	73	AOI_18	125	581
1528	64371	743	356			13_061_an_fe.jpg	0	73	AOI_18	125	581
1529	64413	754	358			13_061_an_fe.jpg	0	73	AOI_18	125	581
1530	64454	742	365			13_061_an_fe.jpg	0	73	AOI_18	125	581
1531	64496	739	369			13_061_an_fe.jpg	0	73	AOI_18	125	581
1532	64536	737	366			13_061_an_fe.jpg	0	73	AOI_18	125	581
1533	64578	501	427			13_061_an_fe.jpg	0	74	AOI_17	126	572
1534	64619	471	445			13_061_an_fe.jpg	0	74	AOI_17	126	572
1535	64665	475	439			13_061_an_fe.jpg	0	74	AOI_17	126	572
1536	64705	464	451			13_061_an_fe.jpg	0	74	AOI_17	126	572
1537	64749	467	461			13_061_an_fe.jpg	0	74	AOI_17	126	572
1538	64786	472	451			13_061_an_fe.jpg	0	74	AOI_17	126	572
1539	64826	467	459			13_061_an_fe.jpg	0	74	AOI_17	126	572
1540	64865	470	456			13_061_an_fe.jpg	0	74	AOI_17	126	572
1541	64905	500	463			13_061_an_fe.jpg	0	74	AOI_17	126	572
1542	64945	526	490			13_061_an_fe.jpg	0	74	AOI_17	126	572
1543	64986	525	482			13_061_an_fe.jpg	0	74	AOI_17	126	572
1544	65033	535	489			13_061_an_fe.jpg	0	74	AOI_17	126	572
1545	65073	529	483			13_061_an_fe.jpg	0	74	AOI_17	126	572
1546	65108	529	474			13_061_an_fe.jpg	0	74	AOI_17	126	572
1547	65150	736	486			13_061_an_fe.jpg	0	73	AOI_18	127	288
1548	65193	930	469			13_061_an_fe.jpg	0	73	AOI_18	127	288
1549	65238	927	479			13_061_an_fe.jpg	0	73	AOI_18	127	288
1550	65279	931	481			13_061_an_fe.jpg	0	73	AOI_18	127	288
1551	65317	931	468			13_061_an_fe.jpg	0	73	AOI_18	127	288
1552	65357	923	478			13_061_an_fe.jpg	0	73	AOI_18	127	288
1553	65398	936	482			13_061_an_fe.jpg	0	73	AOI_18	127	288
1554	65438	932	456			13_061_an_fe.jpg	0	73	AOI_18	128	469
1555	65487	917	416			13_061_an_fe.jpg	0	73	AOI_18	128	469
1556	65526	923	428			13_061_an_fe.jpg	0	73	AOI_18	128	469
1557	65566	914	419			13_061_an_fe.jpg	0	73	AOI_18	128	469
1558	65606	916	405			13_061_an_fe.jpg	0	73	AOI_18	128	469
1559	65648	915	414			13_061_an_fe.jpg	0	73	AOI_18	128	469
1560	65695	918	422			13_061_an_fe.jpg	0	73	AOI_18	128	469
1561	65736	912	411			13_061_an_fe.jpg	0	73	AOI_18	128	469
1562	65774	913	420			13_061_an_fe.jpg	0	73	AOI_18	128	469
1563	65822	927	398			13_061_an_fe.jpg	0	73	AOI_18	128	469
1564	65861	919	406			13_061_an_fe.jpg	0	73	AOI_18	128	469
1565	65907	915	395			13_061_an_fe.jpg	0	73	AOI_18	129	594
1566	65945	907	329			13_061_an_fe.jpg	0	73	AOI_18	129	594
1567	65992	892	330			13_061_an_fe.jpg	0	73	AOI_18	129	594
1568	66031	896	332			13_061_an_fe.jpg	0	73	AOI_18	129	594
1569	66076	897	329			13_061_an_fe.jpg	0	73	AOI_18	129	594
1570	66115	900	334			13_061_an_fe.jpg	0	73	AOI_18	129	594
1571	66160	891	324			13_061_an_fe.jpg	0	73	AOI_18	129	594
1572	66198	910	320			13_061_an_fe.jpg	0	73	AOI_18	129	594
1573	66244	903	334			13_061_an_fe.jpg	0	73	AOI_18	129	594
1574	66283	900	338			13_061_an_fe.jpg	0	73	AOI_18	129	594
1575	66329	914	335			13_061_an_fe.jpg	0	73	AOI_18	129	594
1576	66370	901	327			13_061_an_fe.jpg	0	73	AOI_18	129	594
1577	66417	905	341			13_061_an_fe.jpg	0	73	AOI_18	129	594
1578	66455	911	326			13_061_an_fe.jpg	0	73	AOI_18	129	594
1579	66502	807	328			13_061_an_fe.jpg	0	74	AOI_17	130	384
1580	66540	490	448			13_061_an_fe.jpg	0	74	AOI_17	130	384
1581	66585	509	435			13_061_an_fe.jpg	0	74	AOI_17	130	384
1582	66623	471	419			13_061_an_fe.jpg	0	74	AOI_17	130	384
1583	66670	471	417			13_061_an_fe.jpg	0	74	AOI_17	130	384
1584	66711	470	400			13_061_an_fe.jpg	0	74	AOI_17	130	384
1585	66754	519	412			13_061_an_fe.jpg	0	74	AOI_17	130	384
1586	66797	445	451			13_061_an_fe.jpg	0	74	AOI_17	130	384
1587	66845	582	443			13_061_an_fe.jpg	0	74	AOI_17	130	384
1588	66885	442	474			13_061_an_fe.jpg	0	74	AOI_17	131	263
1589	66931	445	464			13_061_an_fe.jpg	0	74	AOI_17	131	263
1590	66975	444	495			13_061_an_fe.jpg	0	74	AOI_17	131	263
1591	67020	444	471			13_061_an_fe.jpg	0	74	AOI_17	131	263
1592	67063	416	470			13_061_an_fe.jpg	0	74	AOI_17	131	263
1593	67105	400	486			13_061_an_fe.jpg	0	74	AOI_17	131	263
	67127			ImageEnd	16
1594	67148	454	471			No media	0	0	Content	132	293
	67150			ImageStart	8
1595	67189	487	503			Fix.jpg	0	0	Content	132	293
1596	67238	481	508			Fix.jpg	0	0	Content	132	293
1597	67280	486	505			Fix.jpg	0	0	Content	132	293
1598	67328	484	487			Fix.jpg	0	0	Content	132	293
1599	67402	491	480			Fix.jpg	0	0	Content	132	293
1600	67441	475	496			Fix.jpg	0	0	Content	133	1643
1601	67573	861	356			Fix.jpg	0	0	Content	133	1643
	67656			ImageEnd	16
1602	67715	861	356			No media	0	0	Content	133	1643
1603	67763	748	391			No media	0	0	Content	133	1643
1604	67950	749	405			No media	0	0	Content	133	1643
1605	68003	749	405			No media	0	0	Content	133	1643
1606	68086	756	391			No media	0	0	Content	133	1643
1607	68130	739	401			No media	0	0	Content	133	1643
1608	68170	737	402			No media	0	0	Content	133	1643
1609	68214	753	395			No media	0	0	Content	133	1643
1610	68253	741	400			No media	0	0	Content	133	1643
1611	68294	740	394			No media	0	0	Content	133	1643
1612	68335	737	405			No media	0	0	Content	133	1643
1613	68382	751	395			No media	0	0	Content	133	1643
1614	68420	741	406			No media	0	0	Content	133	1643
1615	68461	729	400			No media	0	0	Content	133	1643
1616	68502	739	404			No media	0	0	Content	133	1643
1617	68549	736	391			No media	0	0	Content	133	1643
1618	68586	741	393			No media	0	0	Content	133	1643
1619	68632	738	406			No media	0	0	Content	133	1643
1620	68669	734	409			No media	0	0	Content	133	1643
1621	68715	744	408			No media	0	0	Content	133	1643
1622	68753	735	420			No media	0	0	Content	133	1643
1623	68795	736	408			No media	0	0	Content	133	1643
1624	68835	735	402			No media	0	0	Content	133	1643
1625	68881	732	403			No media	0	0	Content	133	1643
1626	68919	738	402			No media	0	0	Content	133	1643
1627	68960	736	417			No media	0	0	Content	133	1643
1628	69000	737	418			No media	0	0	Content	133	1643
1629	69043	743	399			No media	0	0	Content	133	1643
1630	69084	516	409			No media	0	0	Content	134	853
1631	69129	538	371			No media	0	0	Content	134	853
1632	69174	523	394			No media	0	0	Content	134	853
1633	69218	526	395			No media	0	0	Content	134	853
1634	69260	513	401			No media	0	0	Content	134	853
1635	69308	522	387			No media	0	0	Content	134	853
1636	69347	527	389			No media	0	0	Content	134	853
1637	69389	514	383			No media	0	0	Content	134	853
1638	69432	510	401			No media	0	0	Content	134	853
1639	69475	492	402			No media	0	0	Content	134	853
1640	69514	512	379			No media	0	0	Content	134	853
1641	69555	505	230			No media	0	0	Content	134	853
1642	69596	496	382			No media	0	0	Content	134	853
1643	69644	513	393			No media	0	0	Content	134	853
1644	69683	510	410			No media	0	0	Content	134	853
1645	69728	519	394			No media	0	0	Content	134	853
1646	69771	497	415			No media	0	0	Content	134	853
1647	69823	513	372			No media	0	0	Content	134	853
1648	69862	521	403			No media	0	0	Content	134	853
1649	69894	559	420			No media	0	0	Content	134	853
1650	69937	581	397			No media	0	0	Content	135	377
1651	69985	777	183			No media	0	0	Content	135	377
1652	70026	789	243			No media	0	0	Content	135	377
1653	70070	785	233			No media	0	0	Content	135	377
1654	70110	782	225			No media	0	0	Content	135	377
1655	70153	771	231			No media	0	0	Content	135	377
1656	70197	772	215			No media	0	0	Content	135	377
	70202			ImageStart	8
1657	70237	790	233			147_170_an_neu.jpg	0	111	AOI_27	135	377
1658	70274	870	266			147_170_an_neu.jpg	0	111	AOI_27	135	377
1659	70314	0	0			147_170_an_neu.jpg	0	112	AOI_25
1660	70355	0	0			147_170_an_neu.jpg	0	112	AOI_25
1661	70395	0	0			147_170_an_neu.jpg	0	112	AOI_25
1662	70435	0	0			147_170_an_neu.jpg	0	112	AOI_25
1663	70479	0	0			147_170_an_neu.jpg	0	112	AOI_25
1664	70521	767	161			147_170_an_neu.jpg	0	112	AOI_25	136	201
1665	70567	530	346			147_170_an_neu.jpg	0	112	AOI_25	136	201
1666	70603	0	0			147_170_an_neu.jpg	0	112	AOI_25	136	201
1667	70646	558	381			147_170_an_neu.jpg	0	112	AOI_25	136	201
1668	70678	558	381			147_170_an_neu.jpg	0	112	AOI_25	136	201
1669	70722	564	405			147_170_an_neu.jpg	0	112	AOI_25	137	769
1670	70761	518	417			147_170_an_neu.jpg	0	112	AOI_25	137	769
1671	70803	427	475			147_170_an_neu.jpg	0	112	AOI_25	137	769
1672	70843	438	470			147_170_an_neu.jpg	0	112	AOI_25	137	769
1673	70884	442	476			147_170_an_neu.jpg	0	112	AOI_25	137	769
1674	70925	450	483			147_170_an_neu.jpg	0	112	AOI_25	137	769
1675	70965	452	489			147_170_an_neu.jpg	0	112	AOI_25	137	769
1676	71006	429	492			147_170_an_neu.jpg	0	112	AOI_25	137	769
1677	71046	437	464			147_170_an_neu.jpg	0	112	AOI_25	137	769
1678	71086	455	484			147_170_an_neu.jpg	0	112	AOI_25	137	769
1679	71131	463	477			147_170_an_neu.jpg	0	112	AOI_25	137	769
1680	71166	439	490			147_170_an_neu.jpg	0	112	AOI_25	137	769
1681	71207	432	485			147_170_an_neu.jpg	0	112	AOI_25	137	769
1682	71247	416	397			147_170_an_neu.jpg	0	112	AOI_25	137	769
1683	71289	431	393			147_170_an_neu.jpg	0	112	AOI_25	137	769
1684	71331	421	404			147_170_an_neu.jpg	0	112	AOI_25	137	769
1685	71370	425	404			147_170_an_neu.jpg	0	112	AOI_25	137	769
1686	71411	415	405			147_170_an_neu.jpg	0	112	AOI_25	137	769
1687	71451	419	381			147_170_an_neu.jpg	0	112	AOI_25	137	769
1688	71491	803	372			147_170_an_neu.jpg	0	111	AOI_27	138	323
1689	71531	895	374			147_170_an_neu.jpg	0	111	AOI_27	138	323
1690	71571	889	370			147_170_an_neu.jpg	0	111	AOI_27	138	323
1691	71612	872	381			147_170_an_neu.jpg	0	111	AOI_27	138	323
1692	71652	890	369			147_170_an_neu.jpg	0	111	AOI_27	138	323
1693	71694	879	368			147_170_an_neu.jpg	0	111	AOI_27	138	323
1694	71733	893	388			147_170_an_neu.jpg	0	111	AOI_27	138	323
1695	71774	877	366			147_170_an_neu.jpg	0	111	AOI_27	138	323
1696	71814	878	442			147_170_an_neu.jpg	0	111	AOI_27	139	560
1697	71855	883	432			147_170_an_neu.jpg	0	111	AOI_27	139	560
1698	71895	875	451			147_170_an_neu.jpg	0	111	AOI_27	139	560
1699	71939	873	442			147_170_an_neu.jpg	0	111	AOI_27	139	560
1700	71976	879	439			147_170_an_neu.jpg	0	111	AOI_27	139	560
1701	72017	866	437			147_170_an_neu.jpg	0	111	AOI_27	139	560
1702	72056	887	446			147_170_an_neu.jpg	0	111	AOI_27	139	560
1703	72096	888	466			147_170_an_neu.jpg	0	111	AOI_27	139	560
1704	72135	875	445			147_170_an_neu.jpg	0	111	AOI_27	139	560
1705	72175	885	456			147_170_an_neu.jpg	0	111	AOI_27	139	560
1706	72214	891	467			147_170_an_neu.jpg	0	111	AOI_27	139	560
1707	72254	881	468			147_170_an_neu.jpg	0	111	AOI_27	139	560
1708	72294	886	444			147_170_an_neu.jpg	0	111	AOI_27	139	560
1709	72334	885	452			147_170_an_neu.jpg	0	111	AOI_27	139	560
1710	72374	863	322			147_170_an_neu.jpg	0	111	AOI_27	140	247
1711	72414	855	343			147_170_an_neu.jpg	0	111	AOI_27	140	247
1712	72453	854	333			147_170_an_neu.jpg	0	111	AOI_27	140	247
1713	72493	859	326			147_170_an_neu.jpg	0	111	AOI_27	140	247
1714	72533	913	236			147_170_an_neu.jpg	0	111	AOI_27	140	247
1715	72573	882	302			147_170_an_neu.jpg	0	111	AOI_27	140	247
1716	72621	810	351			147_170_an_neu.jpg	0	112	AOI_25	141	640
1717	72655	470	435			147_170_an_neu.jpg	0	112	AOI_25	141	640
1718	72690	476	427			147_170_an_neu.jpg	0	112	AOI_25	141	640
1719	72732	477	429			147_170_an_neu.jpg	0	112	AOI_25	141	640
1720	72772	475	433			147_170_an_neu.jpg	0	112	AOI_25	141	640
1721	72814	485	430			147_170_an_neu.jpg	0	112	AOI_25	141	640
1722	72854	469	460			147_170_an_neu.jpg	0	112	AOI_25	141	640
1723	72897	473	515			147_170_an_neu.jpg	0	112	AOI_25	141	640
1724	72938	472	491			147_170_an_neu.jpg	0	112	AOI_25	141	640
1725	72979	467	504			147_170_an_neu.jpg	0	112	AOI_25	141	640
1726	73019	461	501			147_170_an_neu.jpg	0	112	AOI_25	141	640
1727	73060	470	495			147_170_an_neu.jpg	0	112	AOI_25	141	640
1728	73100	462	499			147_170_an_neu.jpg	0	112	AOI_25	141	640
1729	73141	477	494			147_170_an_neu.jpg	0	112	AOI_25	141	640
	73181			ImageEnd	16
1730	73182	437	484			No media	0	0	Content	141	640
	73192			ImageStart	8
1731	73223	466	502			Fix.jpg	0	0	Content	141	640
1732	73261	465	500			Fix.jpg	0	0	Content	142	244
1733	73302	469	548			Fix.jpg	0	0	Content	142	244
1734	73339	469	514			Fix.jpg	0	0	Content	142	244
1735	73380	475	541			Fix.jpg	0	0	Content	142	244
1736	73422	469	535			Fix.jpg	0	0	Content	142	244
1737	73464	464	536			Fix.jpg	0	0	Content	142	244
1738	73505	472	540			Fix.jpg	0	0	Content	143	514
1739	73546	657	383			Fix.jpg	0	0	Content	143	514
1740	73587	637	377			Fix.jpg	0	0	Content	143	514
1741	73628	663	384			Fix.jpg	0	0	Content	143	514
1742	73667	654	378			Fix.jpg	0	0	Content	143	514
	73693			ImageEnd	16
1743	73708	639	396			No media	0	0	Content	143	514
	73709			ImageStart	8
1744	73743	639	396			144_163_neu_an.jpg	0	106	AOI_23	143	514
1745	73783	647	388			144_163_neu_an.jpg	0	106	AOI_23	143	514
1746	73820	652	385			144_163_neu_an.jpg	0	106	AOI_23	143	514
1747	73860	643	396			144_163_neu_an.jpg	0	106	AOI_23	143	514
1748	73902	657	391			144_163_neu_an.jpg	0	106	AOI_23	143	514
1749	73940	641	380			144_163_neu_an.jpg	0	106	AOI_23	143	514
1750	73981	658	380			144_163_neu_an.jpg	0	106	AOI_23	143	514
1751	74019	660	393			144_163_neu_an.jpg	0	105	AOI_21	144	735
1752	74059	922	380			144_163_neu_an.jpg	0	105	AOI_21	144	735
1753	74100	924	383			144_163_neu_an.jpg	0	105	AOI_21	144	735
1754	74141	914	395			144_163_neu_an.jpg	0	105	AOI_21	144	735
1755	74181	913	397			144_163_neu_an.jpg	0	105	AOI_21	144	735
1756	74224	915	407			144_163_neu_an.jpg	0	105	AOI_21	144	735
1757	74266	916	457			144_163_neu_an.jpg	0	105	AOI_21	144	735
1758	74307	916	469			144_163_neu_an.jpg	0	105	AOI_21	144	735
1759	74347	922	465			144_163_neu_an.jpg	0	105	AOI_21	144	735
1760	74388	920	454			144_163_neu_an.jpg	0	105	AOI_21	144	735
1761	74429	929	450			144_163_neu_an.jpg	0	105	AOI_21	144	735
1762	74470	925	448			144_163_neu_an.jpg	0	105	AOI_21	144	735
1763	74511	915	461			144_163_neu_an.jpg	0	105	AOI_21	144	735
1764	74553	904	454			144_163_neu_an.jpg	0	105	AOI_21	144	735
1765	74593	923	460			144_163_neu_an.jpg	0	105	AOI_21	144	735
1766	74635	933	458			144_163_neu_an.jpg	0	105	AOI_21	144	735
1767	74675	923	470			144_163_neu_an.jpg	0	105	AOI_21	144	735
1768	74715	931	463			144_163_neu_an.jpg	0	105	AOI_21	144	735
1769	74754	893	380			144_163_neu_an.jpg	0	105	AOI_21	145	325
1770	74795	896	374			144_163_neu_an.jpg	0	105	AOI_21	145	325
1771	74835	896	367			144_163_neu_an.jpg	0	105	AOI_21	145	325
1772	74875	899	385			144_163_neu_an.jpg	0	105	AOI_21	145	325
1773	74916	882	382			144_163_neu_an.jpg	0	105	AOI_21	145	325
1774	74958	895	382			144_163_neu_an.jpg	0	105	AOI_21	145	325
1775	74999	902	376			144_163_neu_an.jpg	0	105	AOI_21	145	325
1776	75040	900	373			144_163_neu_an.jpg	0	105	AOI_21	145	325
1777	75080	693	369			144_163_neu_an.jpg	0	106	AOI_23	146	869
1778	75122	478	393			144_163_neu_an.jpg	0	106	AOI_23	146	869
1779	75165	477	407			144_163_neu_an.jpg	0	106	AOI_23	146	869
1780	75208	463	382			144_163_neu_an.jpg	0	106	AOI_23	146	869
1781	75251	455	399			144_163_neu_an.jpg	0	106	AOI_23	146	869
1782	75295	447	408			144_163_neu_an.jpg	0	106	AOI_23	146	869
1783	75339	457	412			144_163_neu_an.jpg	0	106	AOI_23	146	869
1784	75381	457	396			144_163_neu_an.jpg	0	106	AOI_23	146	869
1785	75420	458	395			144_163_neu_an.jpg	0	106	AOI_23	146	869
1786	75461	454	406			144_163_neu_an.jpg	0	106	AOI_23	146	869
1787	75501	465	403			144_163_neu_an.jpg	0	106	AOI_23	146	869
1788	75542	466	395			144_163_neu_an.jpg	0	106	AOI_23	146	869
1789	75582	476	393			144_163_neu_an.jpg	0	106	AOI_23	146	869
1790	75623	466	390			144_163_neu_an.jpg	0	106	AOI_23	146	869
1791	75664	469	384			144_163_neu_an.jpg	0	106	AOI_23	146	869
1792	75705	472	377			144_163_neu_an.jpg	0	106	AOI_23	146	869
1793	75743	468	400			144_163_neu_an.jpg	0	106	AOI_23	146	869
1794	75785	478	376			144_163_neu_an.jpg	0	106	AOI_23	146	869
1795	75825	469	403			144_163_neu_an.jpg	0	106	AOI_23	146	869
1796	75866	472	386			144_163_neu_an.jpg	0	106	AOI_23	146	869
1797	75907	479	372			144_163_neu_an.jpg	0	106	AOI_23	146	869
1798	75948	485	385			144_163_neu_an.jpg	0	106	AOI_23	147	488
1799	75989	495	291			144_163_neu_an.jpg	0	106	AOI_23	147	488
1800	76031	478	296			144_163_neu_an.jpg	0	106	AOI_23	147	488
1801	76072	491	290			144_163_neu_an.jpg	0	106	AOI_23	147	488
1802	76113	476	298			144_163_neu_an.jpg	0	106	AOI_23	147	488
1803	76153	479	294			144_163_neu_an.jpg	0	106	AOI_23	147	488
1804	76194	471	294			144_163_neu_an.jpg	0	106	AOI_23	147	488
1805	76234	476	299			144_163_neu_an.jpg	0	106	AOI_23	147	488
1806	76275	485	289			144_163_neu_an.jpg	0	106	AOI_23	147	488
1807	76316	482	291			144_163_neu_an.jpg	0	106	AOI_23	147	488
1808	76354	493	273			144_163_neu_an.jpg	0	106	AOI_23	147	488
1809	76395	491	288			144_163_neu_an.jpg	0	106	AOI_23	147	488
1810	76436	510	294			144_163_neu_an.jpg	0	105	AOI_21	148	406
1811	76476	844	288			144_163_neu_an.jpg	0	105	AOI_21	148	406
1812	76518	853	267			144_163_neu_an.jpg	0	105	AOI_21	148	406
1813	76558	852	273			144_163_neu_an.jpg	0	105	AOI_21	148	406
1814	76598	862	282			144_163_neu_an.jpg	0	105	AOI_21	148	406
1815	76639	854	277			144_163_neu_an.jpg	0	105	AOI_21	148	406
1816	76680	850	286			144_163_neu_an.jpg	0	105	AOI_21	148	406
1817	76720	858	289			144_163_neu_an.jpg	0	105	AOI_21	148	406
	76720			ImageEnd	16
1818	76761	856	286			No media	0	0	Content	148	406
	76761			ImageStart	8
1819	76802	848	284			Fix.jpg	0	0	Content	148	406
1820	76842	861	292			Fix.jpg	0	0	Content	149	365
1821	76882	880	381			Fix.jpg	0	0	Content	149	365
1822	76923	880	400			Fix.jpg	0	0	Content	149	365
1823	76963	881	385			Fix.jpg	0	0	Content	149	365
1824	77005	878	392			Fix.jpg	0	0	Content	149	365
1825	77045	881	395			Fix.jpg	0	0	Content	149	365
1826	77085	870	389			Fix.jpg	0	0	Content	149	365
1827	77126	883	382			Fix.jpg	0	0	Content	149	365
1828	77168	879	396			Fix.jpg	0	0	Content	149	365
1829	77207	861	406			Fix.jpg	0	0	Content	150	489
1830	77248	663	370			Fix.jpg	0	0	Content	150	489
	77267			ImageEnd	16
1831	77288	670	377			No media	0	0	Content	150	489
1832	77329	662	376			No media	0	0	Content	150	489
	77354			ImageStart	8
1833	77369	659	384			155_170_neu_fe.jpg	0	129	AOI_27	150	489
1834	77410	645	392			155_170_neu_fe.jpg	0	129	AOI_27	150	489
1835	77450	664	384			155_170_neu_fe.jpg	0	129	AOI_27	150	489
1836	77492	656	387			155_170_neu_fe.jpg	0	129	AOI_27	150	489
1837	77532	659	385			155_170_neu_fe.jpg	0	129	AOI_27	150	489
1838	77574	666	375			155_170_neu_fe.jpg	0	129	AOI_27	150	489
1839	77615	656	382			155_170_neu_fe.jpg	0	129	AOI_27	150	489
1840	77656	663	377			155_170_neu_fe.jpg	0	129	AOI_27	150	489
1841	77696	857	340			155_170_neu_fe.jpg	0	130	AOI_26	151	244
1842	77737	898	322			155_170_neu_fe.jpg	0	130	AOI_26	151	244
1843	77778	886	325			155_170_neu_fe.jpg	0	130	AOI_26	151	244
1844	77820	897	323			155_170_neu_fe.jpg	0	130	AOI_26	151	244
1845	77860	888	324			155_170_neu_fe.jpg	0	130	AOI_26	151	244
1846	77901	885	338			155_170_neu_fe.jpg	0	130	AOI_26	151	244
1847	77940	893	328			155_170_neu_fe.jpg	0	130	AOI_26	152	369
1848	77981	911	458			155_170_neu_fe.jpg	0	130	AOI_26	152	369
1849	78021	904	461			155_170_neu_fe.jpg	0	130	AOI_26	152	369
1850	78063	903	464			155_170_neu_fe.jpg	0	130	AOI_26	152	369
1851	78103	894	448			155_170_neu_fe.jpg	0	130	AOI_26	152	369
1852	78145	901	466			155_170_neu_fe.jpg	0	130	AOI_26	152	369
1853	78184	899	462			155_170_neu_fe.jpg	0	130	AOI_26	152	369
1854	78225	900	450			155_170_neu_fe.jpg	0	130	AOI_26	152	369
1855	78268	901	452			155_170_neu_fe.jpg	0	130	AOI_26	152	369
1856	78309	878	351			155_170_neu_fe.jpg	0	130	AOI_26	153	942
1857	78349	879	340			155_170_neu_fe.jpg	0	130	AOI_26	153	942
1858	78390	877	328			155_170_neu_fe.jpg	0	130	AOI_26	153	942
1859	78431	879	332			155_170_neu_fe.jpg	0	130	AOI_26	153	942
1860	78472	876	337			155_170_neu_fe.jpg	0	130	AOI_26	153	942
1861	78512	883	301			155_170_neu_fe.jpg	0	130	AOI_26	153	942
1862	78553	871	250			155_170_neu_fe.jpg	0	130	AOI_26	153	942
1863	78593	864	255			155_170_neu_fe.jpg	0	130	AOI_26	153	942
1864	78635	863	256			155_170_neu_fe.jpg	0	130	AOI_26	153	942
1865	78675	854	255			155_170_neu_fe.jpg	0	130	AOI_26	153	942
1866	78717	861	260			155_170_neu_fe.jpg	0	130	AOI_26	153	942
1867	78758	862	273			155_170_neu_fe.jpg	0	130	AOI_26	153	942
1868	78799	871	258			155_170_neu_fe.jpg	0	130	AOI_26	153	942
1869	78840	871	244			155_170_neu_fe.jpg	0	130	AOI_26	153	942
1870	78881	867	257			155_170_neu_fe.jpg	0	130	AOI_26	153	942
1871	78922	885	240			155_170_neu_fe.jpg	0	130	AOI_26	153	942
1872	78964	872	237			155_170_neu_fe.jpg	0	130	AOI_26	153	942
1873	79004	875	251			155_170_neu_fe.jpg	0	130	AOI_26	153	942
1874	79045	870	253			155_170_neu_fe.jpg	0	130	AOI_26	153	942
1875	79087	871	236			155_170_neu_fe.jpg	0	130	AOI_26	153	942
1876	79130	878	236			155_170_neu_fe.jpg	0	130	AOI_26	153	942
1877	79170	861	253			155_170_neu_fe.jpg	0	130	AOI_26	153	942
1878	79210	876	237			155_170_neu_fe.jpg	0	130	AOI_26	153	942
1879	79251	870	242			155_170_neu_fe.jpg	0	130	AOI_26	154	532
1880	79292	854	207			155_170_neu_fe.jpg	0	130	AOI_26	154	532
1881	79332	861	200			155_170_neu_fe.jpg	0	130	AOI_26	154	532
1882	79373	868	207			155_170_neu_fe.jpg	0	130	AOI_26	154	532
1883	79414	860	213			155_170_neu_fe.jpg	0	130	AOI_26	154	532
1884	79456	858	200			155_170_neu_fe.jpg	0	130	AOI_26	154	532
1885	79497	872	209			155_170_neu_fe.jpg	0	130	AOI_26	154	532
1886	79538	862	218			155_170_neu_fe.jpg	0	130	AOI_26	154	532
1887	79579	864	204			155_170_neu_fe.jpg	0	130	AOI_26	154	532
1888	79621	869	210			155_170_neu_fe.jpg	0	130	AOI_26	154	532
1889	79661	854	202			155_170_neu_fe.jpg	0	130	AOI_26	154	532
1890	79703	861	215			155_170_neu_fe.jpg	0	130	AOI_26	154	532
1891	79743	859	210			155_170_neu_fe.jpg	0	130	AOI_26	154	532
1892	79782	665	256			155_170_neu_fe.jpg	0	129	AOI_27	155	661
1893	79824	648	269			155_170_neu_fe.jpg	0	129	AOI_27	155	661
1894	79865	643	275			155_170_neu_fe.jpg	0	129	AOI_27	155	661
1895	79907	644	277			155_170_neu_fe.jpg	0	129	AOI_27	155	661
1896	79952	638	279			155_170_neu_fe.jpg	0	129	AOI_27	155	661
1897	79991	627	286			155_170_neu_fe.jpg	0	129	AOI_27	155	661
1898	80033	636	266			155_170_neu_fe.jpg	0	129	AOI_27	155	661
1899	80078	635	270			155_170_neu_fe.jpg	0	129	AOI_27	155	661
1900	80119	627	274			155_170_neu_fe.jpg	0	129	AOI_27	155	661
1901	80157	630	283			155_170_neu_fe.jpg	0	129	AOI_27	155	661
1902	80198	636	284			155_170_neu_fe.jpg	0	129	AOI_27	155	661
1903	80242	640	271			155_170_neu_fe.jpg	0	129	AOI_27	155	661
1904	80281	634	281			155_170_neu_fe.jpg	0	129	AOI_27	155	661
1905	80322	637	272			155_170_neu_fe.jpg	0	129	AOI_27	155	661
[truncated: 13,437 more rows]
