# Supplementary material for: Attentional Bias to Facial Expressions of Different Emotions – A Cross-Cultural Comparison of ≠Akhoe Hai||om and German Children and Adolescents
Source: Front Psychol. 2020 Apr 28;11:795. doi: 10.3389/fpsyg.2020.00795 (PMC7199105; doi:10.3389/fpsyg.2020.00795)
Supplement: Supplementary file 1 [file Data_Sheet_1.ZIP › Raw data_Germany and Namibia/Raw data Namibia/VP_09-test.tsv]

Data properties:
Recording date: 10.02.2013
Recording time: 15:54:43:552 (corresponds to time 0)
Study: NegBias_1
Subject: VP_09
Recording: VP_09
Screen resolution: 1366 x 768
Coordinate unit: Pixels
Filter settings:
Eye: Average
Validity: Normal
Fixation filter: Tobii fixation filter
Velocity threshold: 35
Distance threshold: 35
Number	Timestamp	GazePointX	GazePointY	Event	EventKey	StimuliName	StimuliID	AoiIds	AoiNames	FixationIndex	FixationDuration
0	9	299	293			No media	0	0	Content	3	516
1	45	299	291			No media	0	0	Content	3	516
2	84	295	282			No media	0	0	Content	3	516
3	128	291	279			No media	0	0	Content	3	516
4	162	287	313			No media	0	0	Content	3	516
5	199	291	282			No media	0	0	Content	3	516
6	235	276	335			No media	0	0	Content	3	516
7	271	285	314			No media	0	0	Content	3	516
	286			ImageStart	8
8	309	279	304			Fix.jpg	0	0	Content	3	516
9	343	297	332			Fix.jpg	0	0	Content	3	516
10	377	281	321			Fix.jpg	0	0	Content	3	516
11	412	291	328			Fix.jpg	0	0	Content	3	516
12	447	280	286			Fix.jpg	0	0	Content	3	516
13	482	289	324			Fix.jpg	0	0	Content	3	516
14	516	322	330			Fix.jpg	0	0	Content	4	619
15	552	601	173			Fix.jpg	0	0	Content	4	619
16	589	617	284			Fix.jpg	0	0	Content	4	619
17	629	606	222			Fix.jpg	0	0	Content	4	619
18	671	597	221			Fix.jpg	0	0	Content	4	619
19	713	622	273			Fix.jpg	0	0	Content	4	619
20	749	624	297			Fix.jpg	0	0	Content	4	619
	765			ImageEnd	16
21	787	644	356			No media	0	0	Content	4	619
	813			ImageStart	8
22	824	651	352			122_162_an_ha.jpg	0	58	AOI_13	4	619
23	863	655	354			122_162_an_ha.jpg	0	58	AOI_13	4	619
24	905	663	328			122_162_an_ha.jpg	0	58	AOI_13	4	619
25	946	657	337			122_162_an_ha.jpg	0	58	AOI_13	4	619
26	987	650	359			122_162_an_ha.jpg	0	58	AOI_13	4	619
27	1023	629	371			122_162_an_ha.jpg	0	58	AOI_13	4	619
28	1058	657	361			122_162_an_ha.jpg	0	58	AOI_13	4	619
29	1096	673	351			122_162_an_ha.jpg	0	58	AOI_13	4	619
30	1135	531	386			122_162_an_ha.jpg	0	58	AOI_13	5	470
31	1175	485	408			122_162_an_ha.jpg	0	58	AOI_13	5	470
32	1216	479	365			122_162_an_ha.jpg	0	58	AOI_13	5	470
33	1256	495	462			122_162_an_ha.jpg	0	58	AOI_13	5	470
34	1303	476	369			122_162_an_ha.jpg	0	58	AOI_13	5	470
35	1339	480	437			122_162_an_ha.jpg	0	58	AOI_13	5	470
36	1377	460	419			122_162_an_ha.jpg	0	58	AOI_13	5	470
37	1420	432	386			122_162_an_ha.jpg	0	58	AOI_13	5	470
38	1457	451	386			122_162_an_ha.jpg	0	58	AOI_13	5	470
39	1499	435	467			122_162_an_ha.jpg	0	58	AOI_13	5	470
40	1536	465	399			122_162_an_ha.jpg	0	58	AOI_13	5	470
41	1570	449	437			122_162_an_ha.jpg	0	58	AOI_13	5	470
42	1606	596	361			122_162_an_ha.jpg	0	57	AOI_16	6	342
43	1642	889	385			122_162_an_ha.jpg	0	57	AOI_16	6	342
44	1680	890	349			122_162_an_ha.jpg	0	57	AOI_16	6	342
45	1718	886	410			122_162_an_ha.jpg	0	57	AOI_16	6	342
46	1758	882	398			122_162_an_ha.jpg	0	57	AOI_16	6	342
47	1796	867	415			122_162_an_ha.jpg	0	57	AOI_16	6	342
48	1834	885	400			122_162_an_ha.jpg	0	57	AOI_16	6	342
49	1871	881	403			122_162_an_ha.jpg	0	57	AOI_16	6	342
50	1908	879	409			122_162_an_ha.jpg	0	57	AOI_16	6	342
51	1948	880	396			122_162_an_ha.jpg	0	57	AOI_16	7	280
52	1983	898	464			122_162_an_ha.jpg	0	57	AOI_16	7	280
53	2023	891	469			122_162_an_ha.jpg	0	57	AOI_16	7	280
54	2058	876	453			122_162_an_ha.jpg	0	57	AOI_16	7	280
55	2092	0	0			122_162_an_ha.jpg	0	57	AOI_16	7	280
56	2128	894	460			122_162_an_ha.jpg	0	57	AOI_16	7	280
57	2163	876	458			122_162_an_ha.jpg	0	57	AOI_16	7	280
58	2197	884	418			122_162_an_ha.jpg	0	57	AOI_16	7	280
59	2228	570	391			122_162_an_ha.jpg	0	58	AOI_13	8	472
60	2265	440	380			122_162_an_ha.jpg	0	58	AOI_13	8	472
61	2300	448	379			122_162_an_ha.jpg	0	58	AOI_13	8	472
62	2339	405	366			122_162_an_ha.jpg	0	58	AOI_13	8	472
63	2382	420	269			122_162_an_ha.jpg	0	58	AOI_13	8	472
64	2420	416	260			122_162_an_ha.jpg	0	58	AOI_13	8	472
65	2460	444	340			122_162_an_ha.jpg	0	58	AOI_13	8	472
66	2500	463	285			122_162_an_ha.jpg	0	58	AOI_13	8	472
67	2542	478	347			122_162_an_ha.jpg	0	58	AOI_13	8	472
68	2580	487	399			122_162_an_ha.jpg	0	58	AOI_13	8	472
69	2618	469	363			122_162_an_ha.jpg	0	58	AOI_13	8	472
70	2658	482	384			122_162_an_ha.jpg	0	58	AOI_13	8	472
71	2700	477	358			122_162_an_ha.jpg	0	58	AOI_13	9	320
72	2740	432	445			122_162_an_ha.jpg	0	58	AOI_13	9	320
73	2779	430	475			122_162_an_ha.jpg	0	58	AOI_13	9	320
74	2818	429	478			122_162_an_ha.jpg	0	58	AOI_13	9	320
75	2857	463	503			122_162_an_ha.jpg	0	58	AOI_13	9	320
76	2898	445	433			122_162_an_ha.jpg	0	58	AOI_13	9	320
77	2939	434	474			122_162_an_ha.jpg	0	58	AOI_13	9	320
78	2976	433	521			122_162_an_ha.jpg	0	58	AOI_13	9	320
79	3020	445	342			122_162_an_ha.jpg	0	58	AOI_13	10	269
80	3056	484	349			122_162_an_ha.jpg	0	58	AOI_13	10	269
81	3095	467	328			122_162_an_ha.jpg	0	58	AOI_13	10	269
82	3136	467	295			122_162_an_ha.jpg	0	58	AOI_13	10	269
83	3174	471	314			122_162_an_ha.jpg	0	58	AOI_13	10	269
84	3210	473	354			122_162_an_ha.jpg	0	58	AOI_13	10	269
85	3250	477	364			122_162_an_ha.jpg	0	58	AOI_13	10	269
86	3288	850	295			122_162_an_ha.jpg	0	57	AOI_16	11	578
87	3327	844	349			122_162_an_ha.jpg	0	57	AOI_16	11	578
88	3367	828	207			122_162_an_ha.jpg	0	57	AOI_16	11	578
89	3404	853	366			122_162_an_ha.jpg	0	57	AOI_16	11	578
90	3440	837	218			122_162_an_ha.jpg	0	57	AOI_16	11	578
91	3478	869	358			122_162_an_ha.jpg	0	57	AOI_16	11	578
92	3516	918	384			122_162_an_ha.jpg	0	57	AOI_16	11	578
93	3561	919	364			122_162_an_ha.jpg	0	57	AOI_16	11	578
94	3603	911	356			122_162_an_ha.jpg	0	57	AOI_16	11	578
95	3635	897	385			122_162_an_ha.jpg	0	57	AOI_16	11	578
96	3674	920	355			122_162_an_ha.jpg	0	57	AOI_16	11	578
97	3717	905	367			122_162_an_ha.jpg	0	57	AOI_16	11	578
98	3754	906	373			122_162_an_ha.jpg	0	57	AOI_16	11	578
99	3791	910	266			122_162_an_ha.jpg	0	57	AOI_16	11	578
100	3827	906	340			122_162_an_ha.jpg	0	57	AOI_16	11	578
	3828			ImageEnd	16
101	3866	910	413			No media	0	0	Content	12	358
102	3908	904	428			No media	0	0	Content	12	358
103	3947	890	480			No media	0	0	Content	12	358
104	3989	916	487			No media	0	0	Content	12	358
105	4029	901	501			No media	0	0	Content	12	358
106	4067	920	459			No media	0	0	Content	12	358
107	4106	912	456			No media	0	0	Content	12	358
108	4143	910	474			No media	0	0	Content	12	358
109	4184	892	475			No media	0	0	Content	12	358
110	4224	898	426			No media	0	0	Content	13	429
111	4265	820	243			No media	0	0	Content	13	429
112	4313	795	390			No media	0	0	Content	13	429
113	4351	801	354			No media	0	0	Content	13	429
114	4386	808	307			No media	0	0	Content	13	429
115	4426	810	356			No media	0	0	Content	13	429
116	4465	802	387			No media	0	0	Content	13	429
117	4504	811	416			No media	0	0	Content	13	429
118	4542	804	375			No media	0	0	Content	13	429
119	4579	799	372			No media	0	0	Content	13	429
120	4613	823	342			No media	0	0	Content	13	429
	4648			ImageStart	8
121	4653	804	375			Fix.jpg	0	0	Content	14	279
122	4689	794	245			Fix.jpg	0	0	Content	14	279
123	4731	823	380			Fix.jpg	0	0	Content	14	279
124	4770	815	288			Fix.jpg	0	0	Content	14	279
125	4813	817	284			Fix.jpg	0	0	Content	14	279
126	4852	806	343			Fix.jpg	0	0	Content	14	279
127	4889	811	379			Fix.jpg	0	0	Content	14	279
128	4931	635	219			Fix.jpg	0	0	Content	15	538
129	4972	679	300			Fix.jpg	0	0	Content	15	538
130	5011	675	367			Fix.jpg	0	0	Content	15	538
131	5051	668	372			Fix.jpg	0	0	Content	15	538
132	5091	663	393			Fix.jpg	0	0	Content	15	538
133	5127	659	388			Fix.jpg	0	0	Content	15	538
	5155			ImageEnd	16
134	5163	663	324			No media	0	0	Content	15	538
	5197			ImageStart	8
135	5199	674	337			79_115_ha_an.jpg	0	295	AOI_52	15	538
136	5240	673	320			79_115_ha_an.jpg	0	295	AOI_52	15	538
137	5281	657	326			79_115_ha_an.jpg	0	295	AOI_52	15	538
138	5316	688	396			79_115_ha_an.jpg	0	295	AOI_52	15	538
139	5352	655	220			79_115_ha_an.jpg	0	295	AOI_52	15	538
140	5388	675	265			79_115_ha_an.jpg	0	295	AOI_52	15	538
141	5428	687	371			79_115_ha_an.jpg	0	295	AOI_52	15	538
142	5470	850	284			79_115_ha_an.jpg	0	296	AOI_49	16	579
143	5507	860	366			79_115_ha_an.jpg	0	296	AOI_49	16	579
144	5544	866	357			79_115_ha_an.jpg	0	296	AOI_49	16	579
145	5584	851	364			79_115_ha_an.jpg	0	296	AOI_49	16	579
146	5617	882	382			79_115_ha_an.jpg	0	296	AOI_49	16	579
147	5651	1276	322			79_115_ha_an.jpg	0	296	AOI_49	16	579
148	5682	908	357			79_115_ha_an.jpg	0	296	AOI_49	16	579
149	5717	913	394			79_115_ha_an.jpg	0	296	AOI_49	16	579
150	5747	913	394			79_115_ha_an.jpg	0	296	AOI_49	16	579
151	5781	926	396			79_115_ha_an.jpg	0	296	AOI_49	16	579
152	5813	891	263			79_115_ha_an.jpg	0	296	AOI_49	16	579
153	5848	897	358			79_115_ha_an.jpg	0	296	AOI_49	16	579
154	5886	0	0			79_115_ha_an.jpg	0	296	AOI_49	16	579
155	5924	864	232			79_115_ha_an.jpg	0	296	AOI_49	16	579
156	5962	880	361			79_115_ha_an.jpg	0	296	AOI_49	16	579
157	5999	899	311			79_115_ha_an.jpg	0	296	AOI_49	16	579
158	6049	554	202			79_115_ha_an.jpg	0	295	AOI_52	17	517
159	6089	465	347			79_115_ha_an.jpg	0	295	AOI_52	17	517
160	6133	449	351			79_115_ha_an.jpg	0	295	AOI_52	17	517
161	6177	454	382			79_115_ha_an.jpg	0	295	AOI_52	17	517
162	6213	455	405			79_115_ha_an.jpg	0	295	AOI_52	17	517
163	6249	444	397			79_115_ha_an.jpg	0	295	AOI_52	17	517
164	6288	466	434			79_115_ha_an.jpg	0	295	AOI_52	17	517
165	6326	477	456			79_115_ha_an.jpg	0	295	AOI_52	17	517
166	6358	464	390			79_115_ha_an.jpg	0	295	AOI_52	17	517
167	6396	448	474			79_115_ha_an.jpg	0	295	AOI_52	17	517
168	6432	461	454			79_115_ha_an.jpg	0	295	AOI_52	17	517
169	6464	444	455			79_115_ha_an.jpg	0	295	AOI_52	17	517
170	6500	461	472			79_115_ha_an.jpg	0	295	AOI_52	17	517
171	6534	434	450			79_115_ha_an.jpg	0	295	AOI_52	17	517
172	6566	457	285			79_115_ha_an.jpg	0	295	AOI_52	18	549
173	6605	0	0			79_115_ha_an.jpg	0	295	AOI_52	18	549
174	6649	458	465			79_115_ha_an.jpg	0	295	AOI_52	18	549
175	6685	453	458			79_115_ha_an.jpg	0	295	AOI_52	18	549
176	6719	504	323			79_115_ha_an.jpg	0	295	AOI_52	18	549
177	6750	466	311			79_115_ha_an.jpg	0	295	AOI_52	18	549
178	6786	472	308			79_115_ha_an.jpg	0	295	AOI_52	18	549
179	6822	462	325			79_115_ha_an.jpg	0	295	AOI_52	18	549
180	6858	484	340			79_115_ha_an.jpg	0	295	AOI_52	18	549
181	6894	0	0			79_115_ha_an.jpg	0	295	AOI_52	18	549
182	6932	496	370			79_115_ha_an.jpg	0	295	AOI_52	18	549
183	6976	496	370			79_115_ha_an.jpg	0	295	AOI_52	18	549
184	7013	498	342			79_115_ha_an.jpg	0	295	AOI_52	18	549
185	7043	492	315			79_115_ha_an.jpg	0	295	AOI_52	18	549
186	7078	517	334			79_115_ha_an.jpg	0	295	AOI_52	18	549
187	7115	531	314			79_115_ha_an.jpg	0	296	AOI_49	19	291
188	7153	837	347			79_115_ha_an.jpg	0	296	AOI_49	19	291
189	7189	855	384			79_115_ha_an.jpg	0	296	AOI_49	19	291
190	7221	873	373			79_115_ha_an.jpg	0	296	AOI_49	19	291
191	7257	859	363			79_115_ha_an.jpg	0	296	AOI_49	19	291
192	7295	0	0			79_115_ha_an.jpg	0	296	AOI_49	19	291
193	7331	855	337			79_115_ha_an.jpg	0	296	AOI_49	19	291
194	7370	897	400			79_115_ha_an.jpg	0	296	AOI_49	19	291
195	7407	899	404			79_115_ha_an.jpg	0	296	AOI_49	20	221
196	7437	876	248			79_115_ha_an.jpg	0	296	AOI_49	20	221
197	7474	944	372			79_115_ha_an.jpg	0	296	AOI_49	20	221
198	7517	899	377			79_115_ha_an.jpg	0	296	AOI_49	20	221
199	7558	895	388			79_115_ha_an.jpg	0	296	AOI_49	20	221
200	7592	921	247			79_115_ha_an.jpg	0	296	AOI_49	20	221
201	7627	901	428			79_115_ha_an.jpg	0	296	AOI_49	21	325
202	7673	875	437			79_115_ha_an.jpg	0	296	AOI_49	21	325
203	7717	893	446			79_115_ha_an.jpg	0	296	AOI_49	21	325
204	7750	879	439			79_115_ha_an.jpg	0	296	AOI_49	21	325
205	7798	898	452			79_115_ha_an.jpg	0	296	AOI_49	21	325
206	7839	887	378			79_115_ha_an.jpg	0	296	AOI_49	21	325
207	7879	896	451			79_115_ha_an.jpg	0	296	AOI_49	21	325
208	7915	884	398			79_115_ha_an.jpg	0	296	AOI_49	21	325
209	7952	0	0			79_115_ha_an.jpg	0	296	AOI_49	22	294
210	7994	870	274			79_115_ha_an.jpg	0	296	AOI_49	22	294
211	8028	869	221			79_115_ha_an.jpg	0	296	AOI_49	22	294
212	8081	890	289			79_115_ha_an.jpg	0	296	AOI_49	22	294
213	8116	891	245			79_115_ha_an.jpg	0	296	AOI_49	22	294
214	8158	900	257			79_115_ha_an.jpg	0	296	AOI_49	22	294
	8172			ImageEnd	16
215	8207	890	333			No media	0	0	Content	22	294
216	8247	886	301			No media	0	0	Content	23	277
217	8284	874	363			No media	0	0	Content	23	277
218	8323	927	376			No media	0	0	Content	23	277
219	8367	890	326			No media	0	0	Content	23	277
220	8402	887	301			No media	0	0	Content	23	277
221	8438	894	374			No media	0	0	Content	23	277
	8469			ImageStart	8
222	8483	891	396			Fix.jpg	0	0	Content	23	277
223	8523	879	360			Fix.jpg	0	0	Content	24	568
224	8557	717	326			Fix.jpg	0	0	Content	24	568
225	8595	746	220			Fix.jpg	0	0	Content	24	568
226	8635	704	245			Fix.jpg	0	0	Content	24	568
227	8682	680	307			Fix.jpg	0	0	Content	24	568
228	8725	688	359			Fix.jpg	0	0	Content	24	568
229	8769	686	332			Fix.jpg	0	0	Content	24	568
230	8807	666	216			Fix.jpg	0	0	Content	24	568
231	8845	677	283			Fix.jpg	0	0	Content	24	568
232	8885	671	257			Fix.jpg	0	0	Content	24	568
233	8930	660	259			Fix.jpg	0	0	Content	24	568
	8957			ImageEnd	16
234	8973	676	258			No media	0	0	Content	24	568
235	9011	682	272			No media	0	0	Content	24	568
236	9048	665	262			No media	0	0	Content	24	568
237	9091	661	339			No media	0	0	Content	25	366
238	9130	681	302			No media	0	0	Content	25	366
239	9168	712	349			No media	0	0	Content	25	366
240	9204	680	328			No media	0	0	Content	25	366
241	9246	668	385			No media	0	0	Content	25	366
242	9281	688	406			No media	0	0	Content	25	366
243	9315	678	384			No media	0	0	Content	25	366
244	9347	704	337			No media	0	0	Content	25	366
245	9384	692	391			No media	0	0	Content	25	366
246	9420	681	404			No media	0	0	Content	25	366
247	9457	673	391			No media	0	0	Content	26	785
248	9489	727	327			No media	0	0	Content	26	785
249	9525	706	303			No media	0	0	Content	26	785
250	9568	692	383			No media	0	0	Content	26	785
251	9612	687	360			No media	0	0	Content	26	785
252	9648	688	358			No media	0	0	Content	26	785
253	9685	699	333			No media	0	0	Content	26	785
254	9722	714	288			No media	0	0	Content	26	785
255	9762	698	330			No media	0	0	Content	26	785
256	9803	691	348			No media	0	0	Content	26	785
257	9843	704	357			No media	0	0	Content	26	785
258	9880	707	266			No media	0	0	Content	26	785
259	9917	715	302			No media	0	0	Content	26	785
260	9959	707	373			No media	0	0	Content	26	785
261	10001	684	271			No media	0	0	Content	26	785
262	10040	705	328			No media	0	0	Content	26	785
263	10078	703	318			No media	0	0	Content	26	785
264	10117	710	333			No media	0	0	Content	26	785
265	10164	641	303			No media	0	0	Content	26	785
266	10205	637	244			No media	0	0	Content	26	785
267	10243	625	300			No media	0	0	Content	27	301
268	10288	625	276			No media	0	0	Content	27	301
269	10337	637	344			No media	0	0	Content	27	301
270	10377	523	274			No media	0	0	Content	27	301
271	10417	542	243			No media	0	0	Content	27	301
272	10456	520	235			No media	0	0	Content	27	301
273	10500	545	265			No media	0	0	Content	27	301
274	10543	535	225			No media	0	0	Content	28	321
275	10585	415	243			No media	0	0	Content	28	321
276	10624	382	249			No media	0	0	Content	28	321
277	10672	396	277			No media	0	0	Content	28	321
278	10713	402	260			No media	0	0	Content	28	321
279	10759	399	260			No media	0	0	Content	28	321
280	10794	400	212			No media	0	0	Content	28	321
281	10826	400	234			No media	0	0	Content	28	321
282	10865	437	242			No media	0	0	Content	29	466
283	10906	644	290			No media	0	0	Content	29	466
284	10941	676	270			No media	0	0	Content	29	466
285	10975	673	287			No media	0	0	Content	29	466
286	11011	644	303			No media	0	0	Content	29	466
287	11053	672	305			No media	0	0	Content	29	466
288	11096	673	308			No media	0	0	Content	29	466
289	11132	669	283			No media	0	0	Content	29	466
290	11165	667	299			No media	0	0	Content	29	466
291	11204	661	317			No media	0	0	Content	29	466
292	11241	742	235			No media	0	0	Content	29	466
293	11277	740	336			No media	0	0	Content	29	466
294	11331	0	0			No media	0	0	Content
295	11491	854	478			No media	0	0	Content	30	325
296	11564	851	442			No media	0	0	Content	30	325
297	11599	0	0			No media	0	0	Content	30	325
298	11666	828	417			No media	0	0	Content	30	325
299	11769	1076	427			No media	0	0	Content	30	325
300	11816	0	0			No media	0	0	Content
301	11941	1203	430			No media	0	0	Content	31	247
302	11988	1184	430			No media	0	0	Content	31	247
303	12032	1212	332			No media	0	0	Content	31	247
304	12072	1210	357			No media	0	0	Content	31	247
305	12112	1212	356			No media	0	0	Content	31	247
306	12149	1205	353			No media	0	0	Content	31	247
307	12188	1225	354			No media	0	0	Content	32	420
308	12227	1198	300			No media	0	0	Content	32	420
309	12271	1199	307			No media	0	0	Content	32	420
310	12317	1206	352			No media	0	0	Content	32	420
	12343			ImageStart	8
311	12359	1196	262			97_144_an_fe.jpg	0	0	Content	32	420
312	12399	1186	276			97_144_an_fe.jpg	0	0	Content	32	420
313	12438	1223	353			97_144_an_fe.jpg	0	0	Content	32	420
314	12479	1203	351			97_144_an_fe.jpg	0	0	Content	32	420
315	12521	1189	255			97_144_an_fe.jpg	0	0	Content	32	420
316	12569	1207	292			97_144_an_fe.jpg	0	0	Content	32	420
317	12608	928	300			97_144_an_fe.jpg	0	336	AOI_6	33	287
318	12644	918	264			97_144_an_fe.jpg	0	336	AOI_6	33	287
319	12686	915	297			97_144_an_fe.jpg	0	336	AOI_6	33	287
320	12728	915	270			97_144_an_fe.jpg	0	336	AOI_6	33	287
321	12769	899	293			97_144_an_fe.jpg	0	336	AOI_6	33	287
322	12812	911	289			97_144_an_fe.jpg	0	336	AOI_6	33	287
323	12854	928	259			97_144_an_fe.jpg	0	336	AOI_6	33	287
324	12895	509	349			97_144_an_fe.jpg	0	335	AOI_5	34	560
325	12936	467	356			97_144_an_fe.jpg	0	335	AOI_5	34	560
326	12975	475	409			97_144_an_fe.jpg	0	335	AOI_5	34	560
327	13015	481	445			97_144_an_fe.jpg	0	335	AOI_5	34	560
328	13054	487	463			97_144_an_fe.jpg	0	335	AOI_5	34	560
329	13091	482	460			97_144_an_fe.jpg	0	335	AOI_5	34	560
330	13130	481	482			97_144_an_fe.jpg	0	335	AOI_5	34	560
331	13181	466	441			97_144_an_fe.jpg	0	335	AOI_5	34	560
332	13220	454	427			97_144_an_fe.jpg	0	335	AOI_5	34	560
333	13257	464	404			97_144_an_fe.jpg	0	335	AOI_5	34	560
334	13302	469	437			97_144_an_fe.jpg	0	335	AOI_5	34	560
335	13343	467	420			97_144_an_fe.jpg	0	335	AOI_5	34	560
336	13376	470	429			97_144_an_fe.jpg	0	335	AOI_5	34	560
337	13414	457	440			97_144_an_fe.jpg	0	335	AOI_5	34	560
338	13455	447	480			97_144_an_fe.jpg	0	335	AOI_5	35	548
339	13493	445	530			97_144_an_fe.jpg	0	335	AOI_5	35	548
340	13532	448	520			97_144_an_fe.jpg	0	335	AOI_5	35	548
341	13571	444	501			97_144_an_fe.jpg	0	335	AOI_5	35	548
342	13609	459	548			97_144_an_fe.jpg	0	335	AOI_5	35	548
343	13648	444	521			97_144_an_fe.jpg	0	335	AOI_5	35	548
344	13688	452	522			97_144_an_fe.jpg	0	335	AOI_5	35	548
345	13728	449	476			97_144_an_fe.jpg	0	335	AOI_5	35	548
346	13765	449	506			97_144_an_fe.jpg	0	335	AOI_5	35	548
347	13809	487	435			97_144_an_fe.jpg	0	335	AOI_5	35	548
348	13848	497	452			97_144_an_fe.jpg	0	335	AOI_5	35	548
349	13890	486	443			97_144_an_fe.jpg	0	335	AOI_5	35	548
350	13929	502	451			97_144_an_fe.jpg	0	335	AOI_5	35	548
351	13966	496	412			97_144_an_fe.jpg	0	335	AOI_5	35	548
352	14003	729	296			97_144_an_fe.jpg	0	336	AOI_6	36	547
353	14041	898	313			97_144_an_fe.jpg	0	336	AOI_6	36	547
354	14082	917	366			97_144_an_fe.jpg	0	336	AOI_6	36	547
355	14123	903	355			97_144_an_fe.jpg	0	336	AOI_6	36	547
356	14161	906	368			97_144_an_fe.jpg	0	336	AOI_6	36	547
357	14202	921	402			97_144_an_fe.jpg	0	336	AOI_6	36	547
358	14244	877	350			97_144_an_fe.jpg	0	336	AOI_6	36	547
359	14281	875	340			97_144_an_fe.jpg	0	336	AOI_6	36	547
360	14318	877	349			97_144_an_fe.jpg	0	336	AOI_6	36	547
361	14355	866	369			97_144_an_fe.jpg	0	336	AOI_6	36	547
362	14392	871	368			97_144_an_fe.jpg	0	336	AOI_6	36	547
363	14429	870	310			97_144_an_fe.jpg	0	336	AOI_6	36	547
364	14466	874	307			97_144_an_fe.jpg	0	336	AOI_6	36	547
365	14510	862	296			97_144_an_fe.jpg	0	336	AOI_6	36	547
366	14550	923	370			97_144_an_fe.jpg	0	336	AOI_6	37	261
367	14590	925	373			97_144_an_fe.jpg	0	336	AOI_6	37	261
368	14630	924	355			97_144_an_fe.jpg	0	336	AOI_6	37	261
369	14665	925	362			97_144_an_fe.jpg	0	336	AOI_6	37	261
370	14699	929	366			97_144_an_fe.jpg	0	336	AOI_6	37	261
371	14737	921	356			97_144_an_fe.jpg	0	336	AOI_6	37	261
372	14774	927	359			97_144_an_fe.jpg	0	336	AOI_6	37	261
373	14812	576	349			97_144_an_fe.jpg	0	335	AOI_5	38	592
374	14849	501	352			97_144_an_fe.jpg	0	335	AOI_5	38	592
375	14889	495	395			97_144_an_fe.jpg	0	335	AOI_5	38	592
376	14934	493	366			97_144_an_fe.jpg	0	335	AOI_5	38	592
377	14977	488	380			97_144_an_fe.jpg	0	335	AOI_5	38	592
378	15014	500	372			97_144_an_fe.jpg	0	335	AOI_5	38	592
379	15052	496	412			97_144_an_fe.jpg	0	335	AOI_5	38	592
380	15090	483	390			97_144_an_fe.jpg	0	335	AOI_5	38	592
381	15129	496	385			97_144_an_fe.jpg	0	335	AOI_5	38	592
382	15169	503	373			97_144_an_fe.jpg	0	335	AOI_5	38	592
383	15206	458	420			97_144_an_fe.jpg	0	335	AOI_5	38	592
384	15248	478	432			97_144_an_fe.jpg	0	335	AOI_5	38	592
385	15289	483	507			97_144_an_fe.jpg	0	335	AOI_5	38	592
	15323			ImageEnd	16
386	15328	478	437			No media	0	0	Content	38	592
	15365			ImageStart	8
387	15368	490	476			Fix.jpg	0	0	Content	38	592
388	15403	488	449			Fix.jpg	0	0	Content	39	311
389	15440	578	577			Fix.jpg	0	0	Content	39	311
390	15476	585	491			Fix.jpg	0	0	Content	39	311
391	15518	580	598			Fix.jpg	0	0	Content	39	311
392	15557	570	459			Fix.jpg	0	0	Content	39	311
393	15598	582	528			Fix.jpg	0	0	Content	39	311
394	15642	567	556			Fix.jpg	0	0	Content	39	311
395	15679	553	517			Fix.jpg	0	0	Content	39	311
396	15715	672	254			Fix.jpg	0	0	Content	40	372
397	15757	644	383			Fix.jpg	0	0	Content	40	372
398	15792	667	352			Fix.jpg	0	0	Content	40	372
399	15831	683	346			Fix.jpg	0	0	Content	40	372
	15862			ImageEnd	16
400	15872	670	198			No media	0	0	Content	40	372
401	15915	661	203			No media	0	0	Content	40	372
402	15968	653	270			No media	0	0	Content	40	372
403	16009	692	184			No media	0	0	Content	40	372
404	16047	679	207			No media	0	0	Content	40	372
405	16087	667	345			No media	0	0	Content	41	527
406	16125	694	359			No media	0	0	Content	41	527
407	16165	669	358			No media	0	0	Content	41	527
408	16202	685	319			No media	0	0	Content	41	527
409	16240	667	346			No media	0	0	Content	41	527
410	16277	693	377			No media	0	0	Content	41	527
411	16315	672	390			No media	0	0	Content	41	527
412	16354	663	385			No media	0	0	Content	41	527
413	16393	679	372			No media	0	0	Content	41	527
414	16429	673	404			No media	0	0	Content	41	527
415	16466	682	387			No media	0	0	Content	41	527
416	16503	684	391			No media	0	0	Content	41	527
417	16540	678	396			No media	0	0	Content	41	527
418	16576	679	420			No media	0	0	Content	41	527
419	16614	687	369			No media	0	0	Content	42	820
420	16651	719	346			No media	0	0	Content	42	820
421	16689	721	364			No media	0	0	Content	42	820
422	16725	722	358			No media	0	0	Content	42	820
423	16763	715	368			No media	0	0	Content	42	820
424	16800	715	380			No media	0	0	Content	42	820
425	16836	721	372			No media	0	0	Content	42	820
426	16873	718	365			No media	0	0	Content	42	820
427	16909	727	360			No media	0	0	Content	42	820
428	16946	723	364			No media	0	0	Content	42	820
429	16983	726	385			No media	0	0	Content	42	820
430	17021	722	372			No media	0	0	Content	42	820
431	17061	714	355			No media	0	0	Content	42	820
432	17097	726	360			No media	0	0	Content	42	820
433	17134	724	348			No media	0	0	Content	42	820
434	17171	724	352			No media	0	0	Content	42	820
435	17210	711	405			No media	0	0	Content	42	820
436	17246	720	355			No media	0	0	Content	42	820
437	17284	724	381			No media	0	0	Content	42	820
438	17321	717	360			No media	0	0	Content	42	820
439	17358	715	368			No media	0	0	Content	42	820
440	17396	729	371			No media	0	0	Content	42	820
441	17434	686	338			No media	0	0	Content	43	341
442	17473	671	343			No media	0	0	Content	43	341
443	17512	672	332			No media	0	0	Content	43	341
444	17550	666	345			No media	0	0	Content	43	341
445	17593	672	342			No media	0	0	Content	43	341
446	17625	672	356			No media	0	0	Content	43	341
447	17663	680	369			No media	0	0	Content	43	341
448	17699	662	350			No media	0	0	Content	43	341
449	17738	677	310			No media	0	0	Content	43	341
450	17775	685	340			No media	0	0	Content	44	1309
451	17816	709	307			No media	0	0	Content	44	1309
452	17855	703	297			No media	0	0	Content	44	1309
453	17895	712	328			No media	0	0	Content	44	1309
454	17937	702	297			No media	0	0	Content	44	1309
455	17979	710	313			No media	0	0	Content	44	1309
456	18020	699	325			No media	0	0	Content	44	1309
457	18062	695	314			No media	0	0	Content	44	1309
458	18103	692	333			No media	0	0	Content	44	1309
459	18145	712	337			No media	0	0	Content	44	1309
460	18187	716	343			No media	0	0	Content	44	1309
461	18227	712	377			No media	0	0	Content	44	1309
462	18267	696	366			No media	0	0	Content	44	1309
463	18311	729	366			No media	0	0	Content	44	1309
464	18350	742	358			No media	0	0	Content	44	1309
465	18389	766	338			No media	0	0	Content	44	1309
466	18426	745	305			No media	0	0	Content	44	1309
467	18468	750	303			No media	0	0	Content	44	1309
468	18507	745	327			No media	0	0	Content	44	1309
469	18549	750	329			No media	0	0	Content	44	1309
470	18589	752	331			No media	0	0	Content	44	1309
471	18630	731	258			No media	0	0	Content	44	1309
472	18702	726	259			No media	0	0	Content	44	1309
473	18770	729	257			No media	0	0	Content	44	1309
474	18804	662	272			No media	0	0	Content	44	1309
475	18842	674	287			No media	0	0	Content	44	1309
476	18883	683	303			No media	0	0	Content	44	1309
477	18928	670	297			No media	0	0	Content	44	1309
478	18971	686	351			No media	0	0	Content	44	1309
479	19013	739	374			No media	0	0	Content	44	1309
480	19085	754	472			No media	0	0	Content	45	267
481	19143	752	548			No media	0	0	Content	45	267
482	19178	737	504			No media	0	0	Content	45	267
483	19223	746	479			No media	0	0	Content	45	267
	19268			ImageStart	8
484	19270	750	526			10_008_neu_an.jpg	0	8	AOI_1	45	267
485	19309	749	622			10_008_neu_an.jpg	0	8	AOI_1	45	267
486	19351	0	0			10_008_neu_an.jpg	0	9	AOI_3
487	19404	0	0			10_008_neu_an.jpg	0	9	AOI_3
488	19443	0	0			10_008_neu_an.jpg	0	9	AOI_3
489	19489	0	0			10_008_neu_an.jpg	0	9	AOI_3
490	19539	0	0			10_008_neu_an.jpg	0	9	AOI_3
491	19591	0	0			10_008_neu_an.jpg	0	9	AOI_3
492	19626	0	0			10_008_neu_an.jpg	0	9	AOI_3
493	19660	722	660			10_008_neu_an.jpg	0	9	AOI_3	46	220
494	19707	743	647			10_008_neu_an.jpg	0	9	AOI_3	46	220
495	19745	698	661			10_008_neu_an.jpg	0	9	AOI_3	46	220
496	19786	462	403			10_008_neu_an.jpg	0	9	AOI_3	46	220
497	19826	467	457			10_008_neu_an.jpg	0	9	AOI_3	46	220
498	19880	482	382			10_008_neu_an.jpg	0	9	AOI_3	47	395
499	19914	455	312			10_008_neu_an.jpg	0	9	AOI_3	47	395
500	19956	463	372			10_008_neu_an.jpg	0	9	AOI_3	47	395
501	19996	460	340			10_008_neu_an.jpg	0	9	AOI_3	47	395
502	20037	499	335			10_008_neu_an.jpg	0	9	AOI_3	47	395
503	20077	505	391			10_008_neu_an.jpg	0	9	AOI_3	47	395
504	20119	506	359			10_008_neu_an.jpg	0	9	AOI_3	47	395
505	20157	499	386			10_008_neu_an.jpg	0	9	AOI_3	47	395
506	20197	488	378			10_008_neu_an.jpg	0	9	AOI_3	47	395
507	20235	499	377			10_008_neu_an.jpg	0	9	AOI_3	47	395
508	20275	627	391			10_008_neu_an.jpg	0	8	AOI_1	48	551
509	20314	886	379			10_008_neu_an.jpg	0	8	AOI_1	48	551
510	20353	898	408			10_008_neu_an.jpg	0	8	AOI_1	48	551
511	20392	911	439			10_008_neu_an.jpg	0	8	AOI_1	48	551
512	20433	888	435			10_008_neu_an.jpg	0	8	AOI_1	48	551
513	20471	889	406			10_008_neu_an.jpg	0	8	AOI_1	48	551
514	20511	925	417			10_008_neu_an.jpg	0	8	AOI_1	48	551
515	20549	915	453			10_008_neu_an.jpg	0	8	AOI_1	48	551
516	20589	907	419			10_008_neu_an.jpg	0	8	AOI_1	48	551
517	20628	889	425			10_008_neu_an.jpg	0	8	AOI_1	48	551
518	20669	920	509			10_008_neu_an.jpg	0	8	AOI_1	48	551
519	20709	917	507			10_008_neu_an.jpg	0	8	AOI_1	48	551
520	20749	917	486			10_008_neu_an.jpg	0	8	AOI_1	48	551
521	20787	917	487			10_008_neu_an.jpg	0	8	AOI_1	48	551
522	20826	784	453			10_008_neu_an.jpg	0	9	AOI_3	49	395
523	20865	477	478			10_008_neu_an.jpg	0	9	AOI_3	49	395
524	20905	409	400			10_008_neu_an.jpg	0	9	AOI_3	49	395
525	20945	427	505			10_008_neu_an.jpg	0	9	AOI_3	49	395
526	20992	443	504			10_008_neu_an.jpg	0	9	AOI_3	49	395
527	21025	459	513			10_008_neu_an.jpg	0	9	AOI_3	49	395
528	21063	462	525			10_008_neu_an.jpg	0	9	AOI_3	49	395
529	21104	461	571			10_008_neu_an.jpg	0	9	AOI_3	49	395
530	21150	468	586			10_008_neu_an.jpg	0	9	AOI_3	49	395
531	21184	456	568			10_008_neu_an.jpg	0	9	AOI_3	49	395
532	21221	487	420			10_008_neu_an.jpg	0	9	AOI_3	50	463
533	21262	476	404			10_008_neu_an.jpg	0	9	AOI_3	50	463
534	21303	465	366			10_008_neu_an.jpg	0	9	AOI_3	50	463
535	21345	466	385			10_008_neu_an.jpg	0	9	AOI_3	50	463
536	21387	476	370			10_008_neu_an.jpg	0	9	AOI_3	50	463
537	21427	483	352			10_008_neu_an.jpg	0	9	AOI_3	50	463
538	21467	514	373			10_008_neu_an.jpg	0	9	AOI_3	50	463
539	21507	513	386			10_008_neu_an.jpg	0	9	AOI_3	50	463
540	21547	518	415			10_008_neu_an.jpg	0	9	AOI_3	50	463
541	21586	500	374			10_008_neu_an.jpg	0	9	AOI_3	50	463
542	21638	493	348			10_008_neu_an.jpg	0	9	AOI_3	50	463
543	21683	789	360			10_008_neu_an.jpg	0	8	AOI_1	51	517
544	21722	884	286			10_008_neu_an.jpg	0	8	AOI_1	51	517
545	21760	931	403			10_008_neu_an.jpg	0	8	AOI_1	51	517
546	21807	921	392			10_008_neu_an.jpg	0	8	AOI_1	51	517
547	21854	900	389			10_008_neu_an.jpg	0	8	AOI_1	51	517
548	21890	914	391			10_008_neu_an.jpg	0	8	AOI_1	51	517
549	21925	941	348			10_008_neu_an.jpg	0	8	AOI_1	51	517
550	21965	951	398			10_008_neu_an.jpg	0	8	AOI_1	51	517
551	22003	942	366			10_008_neu_an.jpg	0	8	AOI_1	51	517
552	22051	956	341			10_008_neu_an.jpg	0	8	AOI_1	51	517
553	22082	947	340			10_008_neu_an.jpg	0	8	AOI_1	51	517
554	22121	966	409			10_008_neu_an.jpg	0	8	AOI_1	51	517
555	22161	960	376			10_008_neu_an.jpg	0	8	AOI_1	51	517
556	22200	854	382			10_008_neu_an.jpg	0	8	AOI_1	52	427
557	22238	855	394			10_008_neu_an.jpg	0	8	AOI_1	52	427
558	22277	859	388			10_008_neu_an.jpg	0	8	AOI_1	52	427
	22280			ImageEnd	16
559	22316	848	387			No media	0	0	Content	52	427
	22338			ImageStart	8
560	22356	857	400			Fix.jpg	0	0	Content	52	427
561	22401	854	400			Fix.jpg	0	0	Content	52	427
562	22436	858	381			Fix.jpg	0	0	Content	52	427
563	22472	860	389			Fix.jpg	0	0	Content	52	427
564	22512	855	369			Fix.jpg	0	0	Content	52	427
565	22551	850	413			Fix.jpg	0	0	Content	52	427
566	22591	848	350			Fix.jpg	0	0	Content	52	427
567	22627	713	392			Fix.jpg	0	0	Content	53	614
568	22668	697	362			Fix.jpg	0	0	Content	53	614
569	22707	702	335			Fix.jpg	0	0	Content	53	614
570	22749	693	372			Fix.jpg	0	0	Content	53	614
571	22789	702	387			Fix.jpg	0	0	Content	53	614
572	22828	706	335			Fix.jpg	0	0	Content	53	614
	22835			ImageEnd	16
573	22867	697	340			No media	0	0	Content	53	614
	22907			ImageStart	8
574	22910	692	371			63_114_an_neu.jpg	0	262	AOI_47	53	614
575	22951	694	336			63_114_an_neu.jpg	0	262	AOI_47	53	614
576	22990	704	384			63_114_an_neu.jpg	0	262	AOI_47	53	614
577	23030	687	351			63_114_an_neu.jpg	0	262	AOI_47	53	614
578	23069	678	238			63_114_an_neu.jpg	0	262	AOI_47	53	614
579	23109	700	352			63_114_an_neu.jpg	0	262	AOI_47	53	614
580	23157	700	333			63_114_an_neu.jpg	0	262	AOI_47	53	614
581	23201	689	306			63_114_an_neu.jpg	0	262	AOI_47	53	614
582	23241	540	409			63_114_an_neu.jpg	0	261	AOI_45	54	496
583	23280	518	414			63_114_an_neu.jpg	0	261	AOI_45	54	496
584	23319	492	405			63_114_an_neu.jpg	0	261	AOI_45	54	496
585	23358	499	401			63_114_an_neu.jpg	0	261	AOI_45	54	496
586	23397	435	367			63_114_an_neu.jpg	0	261	AOI_45	54	496
587	23438	471	392			63_114_an_neu.jpg	0	261	AOI_45	54	496
588	23494	420	455			63_114_an_neu.jpg	0	261	AOI_45	54	496
589	23527	397	418			63_114_an_neu.jpg	0	261	AOI_45	54	496
590	23562	417	410			63_114_an_neu.jpg	0	261	AOI_45	54	496
591	23615	408	409			63_114_an_neu.jpg	0	261	AOI_45	54	496
592	23656	450	355			63_114_an_neu.jpg	0	261	AOI_45	54	496
593	23693	460	425			63_114_an_neu.jpg	0	261	AOI_45	54	496
594	23737	509	488			63_114_an_neu.jpg	0	262	AOI_47	55	1132
595	23781	872	337			63_114_an_neu.jpg	0	262	AOI_47	55	1132
596	23827	871	365			63_114_an_neu.jpg	0	262	AOI_47	55	1132
597	23864	869	383			63_114_an_neu.jpg	0	262	AOI_47	55	1132
598	23903	871	342			63_114_an_neu.jpg	0	262	AOI_47	55	1132
599	23941	877	379			63_114_an_neu.jpg	0	262	AOI_47	55	1132
600	23982	861	369			63_114_an_neu.jpg	0	262	AOI_47	55	1132
601	24019	912	325			63_114_an_neu.jpg	0	262	AOI_47	55	1132
602	24059	927	355			63_114_an_neu.jpg	0	262	AOI_47	55	1132
603	24099	917	365			63_114_an_neu.jpg	0	262	AOI_47	55	1132
604	24138	915	373			63_114_an_neu.jpg	0	262	AOI_47	55	1132
605	24176	929	363			63_114_an_neu.jpg	0	262	AOI_47	55	1132
606	24216	895	225			63_114_an_neu.jpg	0	262	AOI_47	55	1132
607	24254	886	304			63_114_an_neu.jpg	0	262	AOI_47	55	1132
608	24299	904	343			63_114_an_neu.jpg	0	262	AOI_47	55	1132
609	24340	904	413			63_114_an_neu.jpg	0	262	AOI_47	55	1132
610	24385	892	378			63_114_an_neu.jpg	0	262	AOI_47	55	1132
611	24426	902	396			63_114_an_neu.jpg	0	262	AOI_47	55	1132
612	24463	905	385			63_114_an_neu.jpg	0	262	AOI_47	55	1132
613	24499	892	347			63_114_an_neu.jpg	0	262	AOI_47	55	1132
614	24539	908	385			63_114_an_neu.jpg	0	262	AOI_47	55	1132
615	24579	932	417			63_114_an_neu.jpg	0	262	AOI_47	55	1132
616	24620	870	249			63_114_an_neu.jpg	0	262	AOI_47	55	1132
617	24657	880	353			63_114_an_neu.jpg	0	262	AOI_47	55	1132
618	24707	903	373			63_114_an_neu.jpg	0	262	AOI_47	55	1132
619	24754	890	320			63_114_an_neu.jpg	0	262	AOI_47	55	1132
620	24800	873	277			63_114_an_neu.jpg	0	262	AOI_47	55	1132
621	24831	872	288			63_114_an_neu.jpg	0	262	AOI_47	55	1132
622	24869	625	319			63_114_an_neu.jpg	0	261	AOI_45	56	283
623	24910	506	300			63_114_an_neu.jpg	0	261	AOI_45	56	283
624	24952	509	358			63_114_an_neu.jpg	0	261	AOI_45	56	283
625	24991	492	301			63_114_an_neu.jpg	0	261	AOI_45	56	283
626	25042	496	399			63_114_an_neu.jpg	0	261	AOI_45	56	283
627	25076	491	361			63_114_an_neu.jpg	0	261	AOI_45	56	283
628	25112	500	387			63_114_an_neu.jpg	0	261	AOI_45	56	283
629	25152	445	353			63_114_an_neu.jpg	0	261	AOI_45	57	557
630	25193	435	377			63_114_an_neu.jpg	0	261	AOI_45	57	557
631	25241	404	344			63_114_an_neu.jpg	0	261	AOI_45	57	557
632	25274	403	326			63_114_an_neu.jpg	0	261	AOI_45	57	557
633	25311	399	438			63_114_an_neu.jpg	0	261	AOI_45	57	557
634	25354	411	323			63_114_an_neu.jpg	0	261	AOI_45	57	557
635	25417	412	312			63_114_an_neu.jpg	0	261	AOI_45	57	557
636	25465	400	443			63_114_an_neu.jpg	0	261	AOI_45	57	557
637	25499	486	297			63_114_an_neu.jpg	0	261	AOI_45	57	557
638	25544	518	395			63_114_an_neu.jpg	0	261	AOI_45	57	557
639	25592	530	393			63_114_an_neu.jpg	0	261	AOI_45	57	557
640	25633	522	396			63_114_an_neu.jpg	0	261	AOI_45	57	557
641	25669	540	379			63_114_an_neu.jpg	0	261	AOI_45	57	557
642	25709	608	316			63_114_an_neu.jpg	0	262	AOI_47	58	522
643	25748	885	368			63_114_an_neu.jpg	0	262	AOI_47	58	522
644	25793	886	343			63_114_an_neu.jpg	0	262	AOI_47	58	522
645	25839	860	287			63_114_an_neu.jpg	0	262	AOI_47	58	522
646	25886	880	328			63_114_an_neu.jpg	0	262	AOI_47	58	522
	25897			ImageEnd	16
	25912			ImageStart	8
647	25919	875	316			Fix.jpg	0	0	Content	58	522
648	25956	871	294			Fix.jpg	0	0	Content	58	522
649	25996	879	324			Fix.jpg	0	0	Content	58	522
650	26037	907	349			Fix.jpg	0	0	Content	58	522
651	26074	909	361			Fix.jpg	0	0	Content	58	522
652	26117	898	357			Fix.jpg	0	0	Content	58	522
653	26155	901	347			Fix.jpg	0	0	Content	58	522
654	26193	908	363			Fix.jpg	0	0	Content	58	522
655	26231	735	416			Fix.jpg	0	0	Content	59	705
656	26269	703	371			Fix.jpg	0	0	Content	59	705
657	26307	716	368			Fix.jpg	0	0	Content	59	705
658	26350	706	339			Fix.jpg	0	0	Content	59	705
659	26389	693	370			Fix.jpg	0	0	Content	59	705
	26427			ImageEnd	16
660	26429	713	359			No media	0	0	Content	59	705
661	26467	710	316			No media	0	0	Content	59	705
662	26524	704	349			No media	0	0	Content	59	705
663	26570	707	351			No media	0	0	Content	59	705
664	26604	708	357			No media	0	0	Content	59	705
665	26651	704	345			No media	0	0	Content	59	705
666	26702	713	373			No media	0	0	Content	59	705
667	26739	712	352			No media	0	0	Content	59	705
668	26776	703	335			No media	0	0	Content	59	705
669	26814	706	368			No media	0	0	Content	59	705
670	26856	711	343			No media	0	0	Content	59	705
	26864			ImageStart	8
671	26896	712	364			167_175_neu_fe.jpg	0	156	AOI_30	59	705
672	26936	698	320			167_175_neu_fe.jpg	0	156	AOI_30	60	279
673	27002	747	285			167_175_neu_fe.jpg	0	156	AOI_30	60	279
674	27045	753	304			167_175_neu_fe.jpg	0	156	AOI_30	60	279
675	27095	756	353			167_175_neu_fe.jpg	0	156	AOI_30	60	279
676	27133	757	350			167_175_neu_fe.jpg	0	156	AOI_30	60	279
677	27183	755	367			167_175_neu_fe.jpg	0	156	AOI_30	60	279
678	27214	597	348			167_175_neu_fe.jpg	0	155	AOI_31	61	579
679	27250	472	369			167_175_neu_fe.jpg	0	155	AOI_31	61	579
680	27292	477	397			167_175_neu_fe.jpg	0	155	AOI_31	61	579
681	27332	484	389			167_175_neu_fe.jpg	0	155	AOI_31	61	579
682	27372	491	410			167_175_neu_fe.jpg	0	155	AOI_31	61	579
683	27410	468	320			167_175_neu_fe.jpg	0	155	AOI_31	61	579
684	27450	472	334			167_175_neu_fe.jpg	0	155	AOI_31	61	579
685	27495	461	291			167_175_neu_fe.jpg	0	155	AOI_31	61	579
686	27536	471	392			167_175_neu_fe.jpg	0	155	AOI_31	61	579
687	27576	488	363			167_175_neu_fe.jpg	0	155	AOI_31	61	579
688	27617	492	430			167_175_neu_fe.jpg	0	155	AOI_31	61	579
689	27660	474	393			167_175_neu_fe.jpg	0	155	AOI_31	61	579
690	27701	431	418			167_175_neu_fe.jpg	0	155	AOI_31	61	579
691	27738	458	354			167_175_neu_fe.jpg	0	155	AOI_31	61	579
692	27793	793	414			167_175_neu_fe.jpg	0	156	AOI_30	62	678
693	27825	885	387			167_175_neu_fe.jpg	0	156	AOI_30	62	678
694	27868	872	379			167_175_neu_fe.jpg	0	156	AOI_30	62	678
695	27907	876	364			167_175_neu_fe.jpg	0	156	AOI_30	62	678
696	27947	895	412			167_175_neu_fe.jpg	0	156	AOI_30	62	678
697	27987	914	483			167_175_neu_fe.jpg	0	156	AOI_30	62	678
698	28027	915	456			167_175_neu_fe.jpg	0	156	AOI_30	62	678
699	28065	906	460			167_175_neu_fe.jpg	0	156	AOI_30	62	678
700	28105	921	450			167_175_neu_fe.jpg	0	156	AOI_30	62	678
701	28145	949	515			167_175_neu_fe.jpg	0	156	AOI_30	62	678
702	28184	916	460			167_175_neu_fe.jpg	0	156	AOI_30	62	678
703	28230	909	462			167_175_neu_fe.jpg	0	156	AOI_30	62	678
704	28263	927	491			167_175_neu_fe.jpg	0	156	AOI_30	62	678
705	28299	907	468			167_175_neu_fe.jpg	0	156	AOI_30	62	678
706	28339	912	416			167_175_neu_fe.jpg	0	156	AOI_30	62	678
707	28379	957	530			167_175_neu_fe.jpg	0	156	AOI_30	62	678
708	28424	933	448			167_175_neu_fe.jpg	0	156	AOI_30	62	678
709	28472	604	384			167_175_neu_fe.jpg	0	155	AOI_31	63	420
710	28505	506	243			167_175_neu_fe.jpg	0	155	AOI_31	63	420
711	28548	476	428			167_175_neu_fe.jpg	0	155	AOI_31	63	420
712	28592	472	456			167_175_neu_fe.jpg	0	155	AOI_31	63	420
713	28641	471	282			167_175_neu_fe.jpg	0	155	AOI_31	63	420
714	28680	483	399			167_175_neu_fe.jpg	0	155	AOI_31	63	420
715	28719	472	381			167_175_neu_fe.jpg	0	155	AOI_31	63	420
716	28760	481	427			167_175_neu_fe.jpg	0	155	AOI_31	63	420
717	28800	490	459			167_175_neu_fe.jpg	0	155	AOI_31	63	420
718	28856	466	394			167_175_neu_fe.jpg	0	155	AOI_31	63	420
719	28892	517	293			167_175_neu_fe.jpg	0	155	AOI_31	64	498
720	28928	515	374			167_175_neu_fe.jpg	0	155	AOI_31	64	498
721	28969	494	409			167_175_neu_fe.jpg	0	155	AOI_31	64	498
722	29017	509	363			167_175_neu_fe.jpg	0	155	AOI_31	64	498
723	29069	509	333			167_175_neu_fe.jpg	0	155	AOI_31	64	498
724	29104	489	389			167_175_neu_fe.jpg	0	155	AOI_31	64	498
725	29155	481	376			167_175_neu_fe.jpg	0	155	AOI_31	64	498
726	29188	498	322			167_175_neu_fe.jpg	0	155	AOI_31	64	498
727	29224	513	335			167_175_neu_fe.jpg	0	155	AOI_31	64	498
728	29265	503	313			167_175_neu_fe.jpg	0	155	AOI_31	64	498
729	29310	491	364			167_175_neu_fe.jpg	0	155	AOI_31	64	498
730	29351	504	304			167_175_neu_fe.jpg	0	155	AOI_31	64	498
731	29390	836	400			167_175_neu_fe.jpg	0	156	AOI_30	65	527
732	29432	865	331			167_175_neu_fe.jpg	0	156	AOI_30	65	527
733	29482	861	366			167_175_neu_fe.jpg	0	156	AOI_30	65	527
734	29516	864	364			167_175_neu_fe.jpg	0	156	AOI_30	65	527
735	29552	865	361			167_175_neu_fe.jpg	0	156	AOI_30	65	527
736	29591	865	391			167_175_neu_fe.jpg	0	156	AOI_30	65	527
737	29631	873	376			167_175_neu_fe.jpg	0	156	AOI_30	65	527
738	29674	870	347			167_175_neu_fe.jpg	0	156	AOI_30	65	527
739	29711	856	329			167_175_neu_fe.jpg	0	156	AOI_30	65	527
740	29752	850	312			167_175_neu_fe.jpg	0	156	AOI_30	65	527
741	29793	871	346			167_175_neu_fe.jpg	0	156	AOI_30	65	527
742	29834	851	327			167_175_neu_fe.jpg	0	156	AOI_30	65	527
	29864			ImageEnd	16
743	29877	844	323			No media	0	0	Content	65	527
744	29917	637	361			No media	0	0	Content	66	372
745	29960	531	353			No media	0	0	Content	66	372
746	30000	517	349			No media	0	0	Content	66	372
747	30040	513	306			No media	0	0	Content	66	372
748	30083	530	379			No media	0	0	Content	66	372
749	30124	540	359			No media	0	0	Content	66	372
750	30165	514	349			No media	0	0	Content	66	372
751	30205	523	326			No media	0	0	Content	66	372
752	30247	530	361			No media	0	0	Content	66	372
	30275			ImageStart	8
753	30290	580	330			Fix.jpg	0	0	Content	67	309
754	30332	723	383			Fix.jpg	0	0	Content	67	309
755	30372	745	354			Fix.jpg	0	0	Content	67	309
756	30429	721	276			Fix.jpg	0	0	Content	67	309
757	30471	721	276			Fix.jpg	0	0	Content	67	309
758	30510	740	231			Fix.jpg	0	0	Content	67	309
759	30552	759	320			Fix.jpg	0	0	Content	67	309
760	30599	694	339			Fix.jpg	0	0	Content	68	590
761	30647	696	338			Fix.jpg	0	0	Content	68	590
762	30679	685	324			Fix.jpg	0	0	Content	68	590
763	30718	679	345			Fix.jpg	0	0	Content	68	590
764	30760	699	376			Fix.jpg	0	0	Content	68	590
	30778			ImageEnd	16
765	30801	695	349			No media	0	0	Content	68	590
766	30841	682	321			No media	0	0	Content	68	590
767	30883	689	410			No media	0	0	Content	68	590
	30906			ImageStart	8
768	30924	697	326			61_114_an_fe.jpg	0	258	AOI_46	68	590
769	30984	685	306			61_114_an_fe.jpg	0	258	AOI_46	68	590
770	31028	686	362			61_114_an_fe.jpg	0	258	AOI_46	68	590
771	31065	704	344			61_114_an_fe.jpg	0	258	AOI_46	68	590
772	31105	691	344			61_114_an_fe.jpg	0	258	AOI_46	68	590
773	31147	695	329			61_114_an_fe.jpg	0	258	AOI_46	68	590
774	31188	621	362			61_114_an_fe.jpg	0	257	AOI_45	69	509
775	31229	505	320			61_114_an_fe.jpg	0	257	AOI_45	69	509
776	31279	490	387			61_114_an_fe.jpg	0	257	AOI_45	69	509
777	31323	441	344			61_114_an_fe.jpg	0	257	AOI_45	69	509
778	31362	403	354			61_114_an_fe.jpg	0	257	AOI_45	69	509
779	31420	459	363			61_114_an_fe.jpg	0	257	AOI_45	69	509
780	31462	459	363			61_114_an_fe.jpg	0	257	AOI_45	69	509
781	31496	420	436			61_114_an_fe.jpg	0	257	AOI_45	69	509
782	31534	432	420			61_114_an_fe.jpg	0	257	AOI_45	69	509
783	31575	420	407			61_114_an_fe.jpg	0	257	AOI_45	69	509
784	31617	421	430			61_114_an_fe.jpg	0	257	AOI_45	69	509
785	31656	451	444			61_114_an_fe.jpg	0	257	AOI_45	69	509
786	31697	682	427			61_114_an_fe.jpg	0	258	AOI_46	70	798
787	31757	857	366			61_114_an_fe.jpg	0	258	AOI_46	70	798
788	31796	879	458			61_114_an_fe.jpg	0	258	AOI_46	70	798
789	31830	903	411			61_114_an_fe.jpg	0	258	AOI_46	70	798
790	31879	877	448			61_114_an_fe.jpg	0	258	AOI_46	70	798
791	31913	877	448			61_114_an_fe.jpg	0	258	AOI_46	70	798
792	31989	916	397			61_114_an_fe.jpg	0	258	AOI_46	70	798
793	32034	905	409			61_114_an_fe.jpg	0	258	AOI_46	70	798
794	32158	1166	403			61_114_an_fe.jpg	0	258	AOI_46	70	798
795	32224	0	0			61_114_an_fe.jpg	0	258	AOI_46	70	798
796	32284	935	426			61_114_an_fe.jpg	0	258	AOI_46	70	798
797	32427	0	0			61_114_an_fe.jpg	0	258	AOI_46	70	798
798	32495	471	511			61_114_an_fe.jpg	0	257	AOI_45	71	343
799	32550	386	385			61_114_an_fe.jpg	0	257	AOI_45	71	343
800	32645	434	360			61_114_an_fe.jpg	0	257	AOI_45	71	343
801	32685	434	360			61_114_an_fe.jpg	0	257	AOI_45	71	343
802	32720	433	438			61_114_an_fe.jpg	0	257	AOI_45	71	343
803	32755	427	413			61_114_an_fe.jpg	0	257	AOI_45	71	343
804	32797	438	438			61_114_an_fe.jpg	0	257	AOI_45	71	343
805	32839	439	342			61_114_an_fe.jpg	0	257	AOI_45	72	257
806	32878	479	338			61_114_an_fe.jpg	0	257	AOI_45	72	257
807	32933	463	451			61_114_an_fe.jpg	0	257	AOI_45	72	257
808	32978	454	474			61_114_an_fe.jpg	0	257	AOI_45	72	257
809	33015	445	473			61_114_an_fe.jpg	0	257	AOI_45	72	257
810	33057	402	479			61_114_an_fe.jpg	0	257	AOI_45	72	257
811	33096	0	0			61_114_an_fe.jpg	0	257	AOI_45
812	33152	0	0			61_114_an_fe.jpg	0	257	AOI_45
813	33192	0	0			61_114_an_fe.jpg	0	257	AOI_45
814	33232	0	0			61_114_an_fe.jpg	0	257	AOI_45
815	33276	0	0			61_114_an_fe.jpg	0	257	AOI_45
816	33326	0	0			61_114_an_fe.jpg	0	257	AOI_45
817	33377	0	0			61_114_an_fe.jpg	0	257	AOI_45
818	33429	0	0			61_114_an_fe.jpg	0	257	AOI_45
819	33465	928	491			61_114_an_fe.jpg	0	258	AOI_46	73	185
820	33492	928	490			61_114_an_fe.jpg	0	258	AOI_46	73	185
821	33538	924	482			61_114_an_fe.jpg	0	258	AOI_46	73	185
822	33571	961	440			61_114_an_fe.jpg	0	258	AOI_46	73	185
823	33612	921	355			61_114_an_fe.jpg	0	258	AOI_46	73	185
824	33650	933	365			61_114_an_fe.jpg	0	258	AOI_46	74	689
825	33689	913	352			61_114_an_fe.jpg	0	258	AOI_46	74	689
826	33729	956	417			61_114_an_fe.jpg	0	258	AOI_46	74	689
827	33775	862	310			61_114_an_fe.jpg	0	258	AOI_46	74	689
828	33808	863	345			61_114_an_fe.jpg	0	258	AOI_46	74	689
829	33845	869	365			61_114_an_fe.jpg	0	258	AOI_46	74	689
830	33884	853	320			61_114_an_fe.jpg	0	258	AOI_46	74	689
	33921			ImageEnd	16
831	33926	862	326			No media	0	0	Content	74	689
832	33968	849	334			No media	0	0	Content	74	689
833	34008	846	357			No media	0	0	Content	74	689
834	34047	845	372			No media	0	0	Content	74	689
835	34105	863	334			No media	0	0	Content	74	689
836	34146	863	334			No media	0	0	Content	74	689
837	34180	855	298			No media	0	0	Content	74	689
838	34219	834	306			No media	0	0	Content	74	689
839	34259	866	328			No media	0	0	Content	74	689
840	34299	861	434			No media	0	0	Content	74	689
841	34339	684	368			No media	0	0	Content	75	604
842	34386	648	367			No media	0	0	Content	75	604
843	34418	632	332			No media	0	0	Content	75	604
844	34457	629	382			No media	0	0	Content	75	604
845	34496	635	333			No media	0	0	Content	75	604
846	34537	627	334			No media	0	0	Content	75	604
847	34576	625	335			No media	0	0	Content	75	604
848	34617	631	344			No media	0	0	Content	75	604
	34626			ImageStart	8
849	34660	613	363			Fix.jpg	0	0	Content	75	604
850	34702	624	358			Fix.jpg	0	0	Content	75	604
851	34743	623	379			Fix.jpg	0	0	Content	75	604
852	34786	624	372			Fix.jpg	0	0	Content	75	604
853	34825	620	349			Fix.jpg	0	0	Content	75	604
854	34864	633	386			Fix.jpg	0	0	Content	75	604
855	34904	625	377			Fix.jpg	0	0	Content	75	604
856	34943	684	351			Fix.jpg	0	0	Content	76	508
857	34988	669	340			Fix.jpg	0	0	Content	76	508
858	35030	663	366			Fix.jpg	0	0	Content	76	508
859	35069	662	367			Fix.jpg	0	0	Content	76	508
860	35109	658	331			Fix.jpg	0	0	Content	76	508
	35112			ImageEnd	16
	35131			ImageStart	8
861	35149	660	312			130_162_neu_an.jpg	0	76	AOI_15	76	508
862	35190	645	256			130_162_neu_an.jpg	0	76	AOI_15	76	508
863	35230	678	379			130_162_neu_an.jpg	0	76	AOI_15	76	508
864	35284	666	402			130_162_neu_an.jpg	0	76	AOI_15	76	508
865	35326	669	377			130_162_neu_an.jpg	0	76	AOI_15	76	508
866	35374	678	326			130_162_neu_an.jpg	0	76	AOI_15	76	508
867	35410	667	334			130_162_neu_an.jpg	0	76	AOI_15	76	508
868	35451	499	398			130_162_neu_an.jpg	0	76	AOI_15	77	322
869	35492	474	398			130_162_neu_an.jpg	0	76	AOI_15	77	322
870	35531	489	410			130_162_neu_an.jpg	0	76	AOI_15	77	322
871	35569	495	376			130_162_neu_an.jpg	0	76	AOI_15	77	322
872	35621	493	413			130_162_neu_an.jpg	0	76	AOI_15	77	322
873	35653	494	417			130_162_neu_an.jpg	0	76	AOI_15	77	322
874	35690	497	406			130_162_neu_an.jpg	0	76	AOI_15	77	322
875	35731	458	418			130_162_neu_an.jpg	0	76	AOI_15	77	322
876	35774	462	437			130_162_neu_an.jpg	0	76	AOI_15	78	230
877	35811	466	482			130_162_neu_an.jpg	0	76	AOI_15	78	230
878	35848	448	455			130_162_neu_an.jpg	0	76	AOI_15	78	230
879	35886	460	470			130_162_neu_an.jpg	0	76	AOI_15	78	230
880	35926	435	422			130_162_neu_an.jpg	0	76	AOI_15	78	230
881	35964	466	476			130_162_neu_an.jpg	0	76	AOI_15	78	230
882	36003	794	404			130_162_neu_an.jpg	0	75	AOI_13	79	1106
883	36044	872	418			130_162_neu_an.jpg	0	75	AOI_13	79	1106
884	36082	880	428			130_162_neu_an.jpg	0	75	AOI_13	79	1106
885	36128	861	396			130_162_neu_an.jpg	0	75	AOI_13	79	1106
886	36161	875	408			130_162_neu_an.jpg	0	75	AOI_13	79	1106
887	36196	893	423			130_162_neu_an.jpg	0	75	AOI_13	79	1106
888	36236	887	388			130_162_neu_an.jpg	0	75	AOI_13	79	1106
889	36274	941	414			130_162_neu_an.jpg	0	75	AOI_13	79	1106
890	36314	914	401			130_162_neu_an.jpg	0	75	AOI_13	79	1106
891	36361	914	373			130_162_neu_an.jpg	0	75	AOI_13	79	1106
892	36396	909	379			130_162_neu_an.jpg	0	75	AOI_13	79	1106
893	36433	886	449			130_162_neu_an.jpg	0	75	AOI_13	79	1106
894	36476	892	429			130_162_neu_an.jpg	0	75	AOI_13	79	1106
895	36513	886	438			130_162_neu_an.jpg	0	75	AOI_13	79	1106
896	36555	904	444			130_162_neu_an.jpg	0	75	AOI_13	79	1106
897	36594	897	445			130_162_neu_an.jpg	0	75	AOI_13	79	1106
898	36632	901	473			130_162_neu_an.jpg	0	75	AOI_13	79	1106
899	36672	885	436			130_162_neu_an.jpg	0	75	AOI_13	79	1106
900	36710	891	430			130_162_neu_an.jpg	0	75	AOI_13	79	1106
901	36749	905	485			130_162_neu_an.jpg	0	75	AOI_13	79	1106
902	36788	886	481			130_162_neu_an.jpg	0	75	AOI_13	79	1106
903	36829	922	497			130_162_neu_an.jpg	0	75	AOI_13	79	1106
904	36867	902	437			130_162_neu_an.jpg	0	75	AOI_13	79	1106
905	36921	895	384			130_162_neu_an.jpg	0	75	AOI_13	79	1106
906	36956	907	338			130_162_neu_an.jpg	0	75	AOI_13	79	1106
907	36989	909	372			130_162_neu_an.jpg	0	75	AOI_13	79	1106
908	37030	898	363			130_162_neu_an.jpg	0	75	AOI_13	79	1106
909	37069	910	392			130_162_neu_an.jpg	0	75	AOI_13	79	1106
910	37109	692	394			130_162_neu_an.jpg	0	76	AOI_15	80	578
911	37146	491	380			130_162_neu_an.jpg	0	76	AOI_15	80	578
912	37186	482	399			130_162_neu_an.jpg	0	76	AOI_15	80	578
913	37226	481	446			130_162_neu_an.jpg	0	76	AOI_15	80	578
914	37266	490	462			130_162_neu_an.jpg	0	76	AOI_15	80	578
915	37317	488	454			130_162_neu_an.jpg	0	76	AOI_15	80	578
916	37355	489	441			130_162_neu_an.jpg	0	76	AOI_15	80	578
917	37390	461	440			130_162_neu_an.jpg	0	76	AOI_15	80	578
918	37429	460	471			130_162_neu_an.jpg	0	76	AOI_15	80	578
919	37472	455	346			130_162_neu_an.jpg	0	76	AOI_15	80	578
920	37512	468	428			130_162_neu_an.jpg	0	76	AOI_15	80	578
921	37555	460	436			130_162_neu_an.jpg	0	76	AOI_15	80	578
922	37598	475	492			130_162_neu_an.jpg	0	76	AOI_15	80	578
923	37649	472	471			130_162_neu_an.jpg	0	76	AOI_15	80	578
924	37687	476	342			130_162_neu_an.jpg	0	76	AOI_15	81	477
925	37726	476	358			130_162_neu_an.jpg	0	76	AOI_15	81	477
926	37766	420	312			130_162_neu_an.jpg	0	76	AOI_15	81	477
927	37806	452	314			130_162_neu_an.jpg	0	76	AOI_15	81	477
928	37854	477	359			130_162_neu_an.jpg	0	76	AOI_15	81	477
929	37884	526	343			130_162_neu_an.jpg	0	76	AOI_15	81	477
930	37925	529	361			130_162_neu_an.jpg	0	76	AOI_15	81	477
931	37964	508	337			130_162_neu_an.jpg	0	76	AOI_15	81	477
932	38004	424	263			130_162_neu_an.jpg	0	76	AOI_15	81	477
933	38043	491	330			130_162_neu_an.jpg	0	76	AOI_15	81	477
934	38091	502	362			130_162_neu_an.jpg	0	76	AOI_15	81	477
935	38125	512	362			130_162_neu_an.jpg	0	76	AOI_15	81	477
	38143			ImageEnd	16
936	38164	533	322			No media	0	0	Content	82	433
937	38201	919	374			No media	0	0	Content	82	433
938	38242	912	390			No media	0	0	Content	82	433
939	38280	900	381			No media	0	0	Content	82	433
940	38320	902	369			No media	0	0	Content	82	433
941	38358	912	373			No media	0	0	Content	82	433
	38389			ImageStart	8
942	38398	905	384			Fix.jpg	0	0	Content	82	433
943	38436	887	314			Fix.jpg	0	0	Content	82	433
944	38475	892	338			Fix.jpg	0	0	Content	82	433
945	38516	895	348			Fix.jpg	0	0	Content	82	433
946	38558	895	363			Fix.jpg	0	0	Content	82	433
947	38597	787	381			Fix.jpg	0	0	Content	83	634
948	38637	727	386			Fix.jpg	0	0	Content	83	634
949	38676	722	409			Fix.jpg	0	0	Content	83	634
950	38718	735	393			Fix.jpg	0	0	Content	83	634
951	38755	734	391			Fix.jpg	0	0	Content	83	634
952	38794	716	400			Fix.jpg	0	0	Content	83	634
953	38832	703	375			Fix.jpg	0	0	Content	83	634
954	38874	703	352			Fix.jpg	0	0	Content	83	634
	38876			ImageEnd	16
955	38911	704	334			No media	0	0	Content	83	634
	38914			ImageStart	8
956	38954	704	343			33_069_ha_neu.jpg	0	196	AOI_35	83	634
957	38994	703	349			33_069_ha_neu.jpg	0	196	AOI_35	83	634
958	39033	697	370			33_069_ha_neu.jpg	0	196	AOI_35	83	634
959	39072	700	379			33_069_ha_neu.jpg	0	196	AOI_35	83	634
960	39112	700	386			33_069_ha_neu.jpg	0	196	AOI_35	83	634
961	39151	713	368			33_069_ha_neu.jpg	0	196	AOI_35	83	634
962	39191	709	386			33_069_ha_neu.jpg	0	196	AOI_35	83	634
963	39232	494	298			33_069_ha_neu.jpg	0	195	AOI_36	84	604
964	39270	472	378			33_069_ha_neu.jpg	0	195	AOI_36	84	604
965	39314	462	448			33_069_ha_neu.jpg	0	195	AOI_36	84	604
966	39359	476	407			33_069_ha_neu.jpg	0	195	AOI_36	84	604
967	39395	476	447			33_069_ha_neu.jpg	0	195	AOI_36	84	604
968	39435	480	435			33_069_ha_neu.jpg	0	195	AOI_36	84	604
969	39475	460	407			33_069_ha_neu.jpg	0	195	AOI_36	84	604
970	39526	471	416			33_069_ha_neu.jpg	0	195	AOI_36	84	604
971	39565	466	411			33_069_ha_neu.jpg	0	195	AOI_36	84	604
972	39602	469	431			33_069_ha_neu.jpg	0	195	AOI_36	84	604
973	39642	478	436			33_069_ha_neu.jpg	0	195	AOI_36	84	604
974	39680	487	388			33_069_ha_neu.jpg	0	195	AOI_36	84	604
975	39717	488	398			33_069_ha_neu.jpg	0	195	AOI_36	84	604
976	39758	486	410			33_069_ha_neu.jpg	0	195	AOI_36	84	604
977	39797	488	401			33_069_ha_neu.jpg	0	195	AOI_36	84	604
978	39836	458	469			33_069_ha_neu.jpg	0	195	AOI_36	85	275
979	39875	468	474			33_069_ha_neu.jpg	0	195	AOI_36	85	275
980	39913	478	467			33_069_ha_neu.jpg	0	195	AOI_36	85	275
981	39952	454	477			33_069_ha_neu.jpg	0	195	AOI_36	85	275
982	39992	476	478			33_069_ha_neu.jpg	0	195	AOI_36	85	275
983	40032	487	477			33_069_ha_neu.jpg	0	195	AOI_36	85	275
984	40071	489	501			33_069_ha_neu.jpg	0	195	AOI_36	85	275
985	40111	482	463			33_069_ha_neu.jpg	0	196	AOI_35	86	315
986	40151	891	419			33_069_ha_neu.jpg	0	196	AOI_35	86	315
987	40190	890	443			33_069_ha_neu.jpg	0	196	AOI_35	86	315
988	40239	883	446			33_069_ha_neu.jpg	0	196	AOI_35	86	315
989	40270	882	473			33_069_ha_neu.jpg	0	196	AOI_35	86	315
990	40306	886	440			33_069_ha_neu.jpg	0	196	AOI_35	86	315
991	40346	887	461			33_069_ha_neu.jpg	0	196	AOI_35	86	315
992	40389	892	386			33_069_ha_neu.jpg	0	196	AOI_35	86	315
993	40426	910	484			33_069_ha_neu.jpg	0	196	AOI_35	87	226
994	40465	909	535			33_069_ha_neu.jpg	0	196	AOI_35	87	226
995	40504	911	529			33_069_ha_neu.jpg	0	196	AOI_35	87	226
996	40543	902	518			33_069_ha_neu.jpg	0	196	AOI_35	87	226
997	40579	909	528			33_069_ha_neu.jpg	0	196	AOI_35	87	226
998	40615	906	512			33_069_ha_neu.jpg	0	196	AOI_35	87	226
999	40653	917	462			33_069_ha_neu.jpg	0	196	AOI_35	88	320
1000	40692	895	378			33_069_ha_neu.jpg	0	196	AOI_35	88	320
1001	40732	893	343			33_069_ha_neu.jpg	0	196	AOI_35	88	320
1002	40772	922	337			33_069_ha_neu.jpg	0	196	AOI_35	88	320
1003	40811	917	368			33_069_ha_neu.jpg	0	196	AOI_35	88	320
1004	40851	906	370			33_069_ha_neu.jpg	0	196	AOI_35	88	320
1005	40892	911	351			33_069_ha_neu.jpg	0	196	AOI_35	88	320
1006	40931	888	355			33_069_ha_neu.jpg	0	196	AOI_35	88	320
1007	40972	894	323			33_069_ha_neu.jpg	0	196	AOI_35	89	390
1008	41011	889	327			33_069_ha_neu.jpg	0	196	AOI_35	89	390
1009	41049	882	346			33_069_ha_neu.jpg	0	196	AOI_35	89	390
1010	41088	869	338			33_069_ha_neu.jpg	0	196	AOI_35	89	390
1011	41127	873	341			33_069_ha_neu.jpg	0	196	AOI_35	89	390
1012	41167	874	347			33_069_ha_neu.jpg	0	196	AOI_35	89	390
1013	41205	868	336			33_069_ha_neu.jpg	0	196	AOI_35	89	390
1014	41245	871	332			33_069_ha_neu.jpg	0	196	AOI_35	89	390
1015	41284	856	342			33_069_ha_neu.jpg	0	196	AOI_35	89	390
1016	41323	871	330			33_069_ha_neu.jpg	0	196	AOI_35	89	390
1017	41362	652	301			33_069_ha_neu.jpg	0	195	AOI_36	90	405
1018	41401	492	362			33_069_ha_neu.jpg	0	195	AOI_36	90	405
1019	41461	489	403			33_069_ha_neu.jpg	0	195	AOI_36	90	405
1020	41508	472	450			33_069_ha_neu.jpg	0	195	AOI_36	90	405
1021	41538	467	365			33_069_ha_neu.jpg	0	195	AOI_36	90	405
1022	41584	482	422			33_069_ha_neu.jpg	0	195	AOI_36	90	405
1023	41619	472	403			33_069_ha_neu.jpg	0	195	AOI_36	90	405
1024	41654	478	400			33_069_ha_neu.jpg	0	195	AOI_36	90	405
1025	41692	481	414			33_069_ha_neu.jpg	0	195	AOI_36	90	405
1026	41730	184	289			33_069_ha_neu.jpg	0	195	AOI_36	90	405
1027	41767	-225	391			33_069_ha_neu.jpg	0	0	Content	91	307
1028	41822	-767	440			33_069_ha_neu.jpg	0	0	Content	91	307
1029	41862	-970	282			33_069_ha_neu.jpg	0	0	Content	91	307
	41886			ImageEnd	16
1030	41902	-907	292			No media	0	0	Content	91	307
1031	41942	-918	304			No media	0	0	Content	91	307
1032	41978	-918	304			No media	0	0	Content	91	307
1033	42028	-578	355			No media	0	0	Content	91	307
1034	42074	0	0			No media	0	0	Content
1035	42122	0	0			No media	0	0	Content
1036	42165	0	0			No media	0	0	Content
1037	42214	0	0			No media	0	0	Content
1038	42250	0	0			No media	0	0	Content
1039	42285	0	0			No media	0	0	Content
1040	42319	776	443			No media	0	0	Content	92	174
1041	42360	776	443			No media	0	0	Content	92	174
1042	42389	769	430			No media	0	0	Content	92	174
1043	42421	770	455			No media	0	0	Content	92	174
1044	42463	770	433			No media	0	0	Content	92	174
1045	42493	776	372			No media	0	0	Content	93	469
1046	42527	763	361			No media	0	0	Content	93	469
1047	42568	761	346			No media	0	0	Content	93	469
1048	42606	770	361			No media	0	0	Content	93	469
1049	42646	766	352			No media	0	0	Content	93	469
	42674			ImageStart	8
1050	42685	759	367			Fix.jpg	0	0	Content	93	469
1051	42732	767	375			Fix.jpg	0	0	Content	93	469
1052	42769	772	408			Fix.jpg	0	0	Content	93	469
1053	42806	759	361			Fix.jpg	0	0	Content	93	469
1054	42844	754	339			Fix.jpg	0	0	Content	93	469
1055	42883	771	338			Fix.jpg	0	0	Content	93	469
1056	42922	767	340			Fix.jpg	0	0	Content	93	469
1057	42963	751	304			Fix.jpg	0	0	Content	94	539
1058	43001	702	327			Fix.jpg	0	0	Content	94	539
1059	43041	714	358			Fix.jpg	0	0	Content	94	539
1060	43080	689	297			Fix.jpg	0	0	Content	94	539
1061	43126	687	322			Fix.jpg	0	0	Content	94	539
1062	43159	667	206			Fix.jpg	0	0	Content	94	539
	43165			ImageEnd	16
1063	43198	675	250			No media	0	0	Content	94	539
	43204			ImageStart	8
1064	43241	698	386			138_163_fe_neu.jpg	0	91	AOI_23	94	539
1065	43283	677	325			138_163_fe_neu.jpg	0	91	AOI_23	94	539
1066	43343	693	251			138_163_fe_neu.jpg	0	91	AOI_23	94	539
1067	43385	708	329			138_163_fe_neu.jpg	0	91	AOI_23	94	539
1068	43420	692	284			138_163_fe_neu.jpg	0	91	AOI_23	94	539
1069	43460	664	300			138_163_fe_neu.jpg	0	91	AOI_23	94	539
1070	43502	588	291			138_163_fe_neu.jpg	0	92	AOI_22	95	514
1071	43551	471	264			138_163_fe_neu.jpg	0	92	AOI_22	95	514
1072	43590	465	272			138_163_fe_neu.jpg	0	92	AOI_22	95	514
1073	43629	481	391			138_163_fe_neu.jpg	0	92	AOI_22	95	514
1074	43669	469	361			138_163_fe_neu.jpg	0	92	AOI_22	95	514
1075	43713	461	345			138_163_fe_neu.jpg	0	92	AOI_22	95	514
1076	43750	474	388			138_163_fe_neu.jpg	0	92	AOI_22	95	514
1077	43787	455	336			138_163_fe_neu.jpg	0	92	AOI_22	95	514
1078	43825	457	370			138_163_fe_neu.jpg	0	92	AOI_22	95	514
1079	43864	461	333			138_163_fe_neu.jpg	0	92	AOI_22	95	514
1080	43901	456	322			138_163_fe_neu.jpg	0	92	AOI_22	95	514
1081	43939	452	368			138_163_fe_neu.jpg	0	92	AOI_22	95	514
1082	43978	444	350			138_163_fe_neu.jpg	0	92	AOI_22	95	514
1083	44016	525	319			138_163_fe_neu.jpg	0	91	AOI_23	96	575
1084	44058	863	384			138_163_fe_neu.jpg	0	91	AOI_23	96	575
1085	44095	852	329			138_163_fe_neu.jpg	0	91	AOI_23	96	575
1086	44145	851	356			138_163_fe_neu.jpg	0	91	AOI_23	96	575
1087	44177	844	311			138_163_fe_neu.jpg	0	91	AOI_23	96	575
1088	44210	843	317			138_163_fe_neu.jpg	0	91	AOI_23	96	575
1089	44250	891	302			138_163_fe_neu.jpg	0	91	AOI_23	96	575
1090	44288	901	294			138_163_fe_neu.jpg	0	91	AOI_23	96	575
1091	44326	891	326			138_163_fe_neu.jpg	0	91	AOI_23	96	575
1092	44363	911	326			138_163_fe_neu.jpg	0	91	AOI_23	96	575
1093	44399	888	322			138_163_fe_neu.jpg	0	91	AOI_23	96	575
1094	44436	911	330			138_163_fe_neu.jpg	0	91	AOI_23	96	575
1095	44480	890	295			138_163_fe_neu.jpg	0	91	AOI_23	96	575
1096	44512	911	284			138_163_fe_neu.jpg	0	91	AOI_23	96	575
1097	44549	895	313			138_163_fe_neu.jpg	0	91	AOI_23	96	575
1098	44591	893	320			138_163_fe_neu.jpg	0	91	AOI_23	97	466
1099	44625	876	234			138_163_fe_neu.jpg	0	91	AOI_23	97	466
1100	44658	857	226			138_163_fe_neu.jpg	0	91	AOI_23	97	466
1101	44700	834	218			138_163_fe_neu.jpg	0	91	AOI_23	97	466
1102	44740	848	272			138_163_fe_neu.jpg	0	91	AOI_23	97	466
1103	44781	835	307			138_163_fe_neu.jpg	0	91	AOI_23	97	466
1104	44822	856	336			138_163_fe_neu.jpg	0	91	AOI_23	97	466
1105	44874	857	301			138_163_fe_neu.jpg	0	91	AOI_23	97	466
1106	44906	851	296			138_163_fe_neu.jpg	0	91	AOI_23	97	466
1107	44943	860	339			138_163_fe_neu.jpg	0	91	AOI_23	97	466
1108	44981	845	276			138_163_fe_neu.jpg	0	91	AOI_23	97	466
1109	45018	847	273			138_163_fe_neu.jpg	0	91	AOI_23	97	466
1110	45057	575	279			138_163_fe_neu.jpg	0	92	AOI_22	98	377
1111	45097	434	242			138_163_fe_neu.jpg	0	92	AOI_22	98	377
1112	45135	458	283			138_163_fe_neu.jpg	0	92	AOI_22	98	377
1113	45177	459	246			138_163_fe_neu.jpg	0	92	AOI_22	98	377
1114	45217	463	305			138_163_fe_neu.jpg	0	92	AOI_22	98	377
1115	45256	453	246			138_163_fe_neu.jpg	0	92	AOI_22	98	377
1116	45308	458	288			138_163_fe_neu.jpg	0	92	AOI_22	98	377
1117	45360	496	253			138_163_fe_neu.jpg	0	92	AOI_22	98	377
1118	45395	510	254			138_163_fe_neu.jpg	0	92	AOI_22	98	377
1119	45434	490	304			138_163_fe_neu.jpg	0	92	AOI_22	99	272
1120	45473	488	342			138_163_fe_neu.jpg	0	92	AOI_22	99	272
1121	45525	494	364			138_163_fe_neu.jpg	0	92	AOI_22	99	272
1122	45580	506	325			138_163_fe_neu.jpg	0	92	AOI_22	99	272
1123	45637	492	309			138_163_fe_neu.jpg	0	92	AOI_22	99	272
1124	45666	492	348			138_163_fe_neu.jpg	0	92	AOI_22	99	272
1125	45705	424	346			138_163_fe_neu.jpg	0	92	AOI_22	100	518
1126	45757	412	342			138_163_fe_neu.jpg	0	92	AOI_22	100	518
1127	45799	415	314			138_163_fe_neu.jpg	0	92	AOI_22	100	518
1128	45848	420	318			138_163_fe_neu.jpg	0	92	AOI_22	100	518
1129	45891	398	342			138_163_fe_neu.jpg	0	92	AOI_22	100	518
1130	45927	418	426			138_163_fe_neu.jpg	0	92	AOI_22	100	518
1131	45966	409	301			138_163_fe_neu.jpg	0	92	AOI_22	100	518
1132	46009	409	345			138_163_fe_neu.jpg	0	92	AOI_22	100	518
1133	46048	409	380			138_163_fe_neu.jpg	0	92	AOI_22	100	518
1134	46086	430	416			138_163_fe_neu.jpg	0	92	AOI_22	100	518
1135	46124	499	457			138_163_fe_neu.jpg	0	92	AOI_22	100	518
1136	46172	519	426			138_163_fe_neu.jpg	0	92	AOI_22	100	518
	46207			ImageEnd	16
1137	46223	509	313			No media	0	0	Content	101	553
1138	46252	505	265			No media	0	0	Content	101	553
1139	46290	520	332			No media	0	0	Content	101	553
1140	46328	519	196			No media	0	0	Content	101	553
1141	46368	477	345			No media	0	0	Content	101	553
1142	46407	542	280			No media	0	0	Content	101	553
1143	46462	516	259			No media	0	0	Content	101	553
1144	46497	0	0			No media	0	0	Content	101	553
	46522			ImageStart	8
1145	46533	520	282			Fix.jpg	0	0	Content	101	553
1146	46583	517	316			Fix.jpg	0	0	Content	101	553
1147	46621	526	300			Fix.jpg	0	0	Content	101	553
1148	46656	534	292			Fix.jpg	0	0	Content	101	553
1149	46695	528	282			Fix.jpg	0	0	Content	101	553
1150	46736	516	288			Fix.jpg	0	0	Content	101	553
1151	46776	509	302			Fix.jpg	0	0	Content	102	598
1152	46815	672	291			Fix.jpg	0	0	Content	102	598
1153	46855	658	233			Fix.jpg	0	0	Content	102	598
1154	46895	675	321			Fix.jpg	0	0	Content	102	598
1155	46940	670	313			Fix.jpg	0	0	Content	102	598
1156	46982	675	290			Fix.jpg	0	0	Content	102	598
1157	47020	665	294			Fix.jpg	0	0	Content	102	598
	47021			ImageEnd	16
	47062			ImageStart	8
1158	47063	667	274			74_115_an_ha.jpg	0	285	AOI_49	102	598
1159	47103	671	269			74_115_an_ha.jpg	0	285	AOI_49	102	598
1160	47141	674	307			74_115_an_ha.jpg	0	285	AOI_49	102	598
1161	47182	674	354			74_115_an_ha.jpg	0	285	AOI_49	102	598
1162	47227	667	353			74_115_an_ha.jpg	0	285	AOI_49	102	598
1163	47271	650	328			74_115_an_ha.jpg	0	285	AOI_49	102	598
1164	47300	668	334			74_115_an_ha.jpg	0	285	AOI_49	102	598
1165	47337	661	238			74_115_an_ha.jpg	0	285	AOI_49	102	598
1166	47374	481	293			74_115_an_ha.jpg	0	285	AOI_49	103	246
1167	47416	474	254			74_115_an_ha.jpg	0	285	AOI_49	103	246
1168	47455	478	216			74_115_an_ha.jpg	0	285	AOI_49	103	246
1169	47495	480	346			74_115_an_ha.jpg	0	285	AOI_49	103	246
1170	47534	473	323			74_115_an_ha.jpg	0	285	AOI_49	103	246
1171	47578	474	153			74_115_an_ha.jpg	0	285	AOI_49	103	246
1172	47620	477	318			74_115_an_ha.jpg	0	285	AOI_49	104	237
1173	47674	481	368			74_115_an_ha.jpg	0	285	AOI_49	104	237
1174	47713	510	436			74_115_an_ha.jpg	0	285	AOI_49	104	237
1175	47746	471	385			74_115_an_ha.jpg	0	285	AOI_49	104	237
1176	47783	464	448			74_115_an_ha.jpg	0	285	AOI_49	104	237
1177	47821	463	480			74_115_an_ha.jpg	0	285	AOI_49	104	237
1178	47857	511	404			74_115_an_ha.jpg	0	286	AOI_52	105	628
1179	47898	874	327			74_115_an_ha.jpg	0	286	AOI_52	105	628
1180	47939	865	337			74_115_an_ha.jpg	0	286	AOI_52	105	628
1181	47976	878	343			74_115_an_ha.jpg	0	286	AOI_52	105	628
1182	48013	877	375			74_115_an_ha.jpg	0	286	AOI_52	105	628
1183	48058	885	356			74_115_an_ha.jpg	0	286	AOI_52	105	628
1184	48101	874	326			74_115_an_ha.jpg	0	286	AOI_52	105	628
1185	48131	878	382			74_115_an_ha.jpg	0	286	AOI_52	105	628
1186	48167	916	333			74_115_an_ha.jpg	0	286	AOI_52	105	628
1187	48220	929	324			74_115_an_ha.jpg	0	286	AOI_52	105	628
1188	48253	912	360			74_115_an_ha.jpg	0	286	AOI_52	105	628
1189	48289	932	352			74_115_an_ha.jpg	0	286	AOI_52	105	628
1190	48327	923	332			74_115_an_ha.jpg	0	286	AOI_52	105	628
1191	48365	932	369			74_115_an_ha.jpg	0	286	AOI_52	105	628
1192	48402	923	368			74_115_an_ha.jpg	0	286	AOI_52	105	628
1193	48441	946	351			74_115_an_ha.jpg	0	286	AOI_52	105	628
1194	48485	911	351			74_115_an_ha.jpg	0	286	AOI_52	106	341
1195	48528	920	429			74_115_an_ha.jpg	0	286	AOI_52	106	341
1196	48558	913	447			74_115_an_ha.jpg	0	286	AOI_52	106	341
1197	48595	897	385			74_115_an_ha.jpg	0	286	AOI_52	106	341
1198	48633	929	435			74_115_an_ha.jpg	0	286	AOI_52	106	341
1199	48671	912	425			74_115_an_ha.jpg	0	286	AOI_52	106	341
1200	48710	901	401			74_115_an_ha.jpg	0	286	AOI_52	106	341
1201	48749	907	427			74_115_an_ha.jpg	0	286	AOI_52	106	341
1202	48786	891	439			74_115_an_ha.jpg	0	286	AOI_52	106	341
1203	48826	589	400			74_115_an_ha.jpg	0	285	AOI_49	107	273
1204	48863	552	315			74_115_an_ha.jpg	0	285	AOI_49	107	273
1205	48902	550	336			74_115_an_ha.jpg	0	285	AOI_49	107	273
1206	48940	541	328			74_115_an_ha.jpg	0	285	AOI_49	107	273
1207	48979	540	357			74_115_an_ha.jpg	0	285	AOI_49	107	273
1208	49017	537	260			74_115_an_ha.jpg	0	285	AOI_49	107	273
1209	49057	558	235			74_115_an_ha.jpg	0	285	AOI_49	107	273
1210	49099	525	333			74_115_an_ha.jpg	0	285	AOI_49	108	371
1211	49139	488	236			74_115_an_ha.jpg	0	285	AOI_49	108	371
1212	49178	473	282			74_115_an_ha.jpg	0	285	AOI_49	108	371
1213	49219	486	359			74_115_an_ha.jpg	0	285	AOI_49	108	371
1214	49257	476	262			74_115_an_ha.jpg	0	285	AOI_49	108	371
1215	49297	470	326			74_115_an_ha.jpg	0	285	AOI_49	108	371
1216	49336	484	168			74_115_an_ha.jpg	0	285	AOI_49	108	371
1217	49398	465	322			74_115_an_ha.jpg	0	285	AOI_49	108	371
1218	49431	438	305			74_115_an_ha.jpg	0	285	AOI_49	108	371
1219	49471	887	376			74_115_an_ha.jpg	0	286	AOI_52	109	266
1220	49515	882	327			74_115_an_ha.jpg	0	286	AOI_52	109	266
1221	49559	886	373			74_115_an_ha.jpg	0	286	AOI_52	109	266
1222	49617	901	393			74_115_an_ha.jpg	0	286	AOI_52	109	266
1223	49651	881	402			74_115_an_ha.jpg	0	286	AOI_52	109	266
1224	49684	872	414			74_115_an_ha.jpg	0	286	AOI_52	109	266
1225	49736	754	446			74_115_an_ha.jpg	0	285	AOI_49	110	315
1226	49780	719	445			74_115_an_ha.jpg	0	285	AOI_49	110	315
1227	49813	759	529			74_115_an_ha.jpg	0	285	AOI_49	110	315
1228	49854	750	489			74_115_an_ha.jpg	0	285	AOI_49	110	315
1229	49899	667	506			74_115_an_ha.jpg	0	285	AOI_49	110	315
1230	49930	657	513			74_115_an_ha.jpg	0	285	AOI_49	110	315
1231	49970	656	546			74_115_an_ha.jpg	0	285	AOI_49	110	315
1232	50009	679	573			74_115_an_ha.jpg	0	285	AOI_49	110	315
1233	50051	672	560			74_115_an_ha.jpg	0	285	AOI_49	111	459
	50052			ImageEnd	16
1234	50090	458	566			No media	0	0	Content	111	459
1235	50127	444	544			No media	0	0	Content	111	459
1236	50166	433	471			No media	0	0	Content	111	459
1237	50211	428	403			No media	0	0	Content	111	459
1238	50250	414	522			No media	0	0	Content	111	459
1239	50297	457	645			No media	0	0	Content	111	459
1240	50363	428	472			No media	0	0	Content	111	459
1241	50419	483	663			No media	0	0	Content	111	459
1242	50457	483	663			No media	0	0	Content	111	459
1243	50510	545	627			No media	0	0	Content	112	453
	50541			ImageStart	8
1244	50547	557	522			Fix.jpg	0	0	Content	112	453
1245	50582	557	522			Fix.jpg	0	0	Content	112	453
1246	50622	592	538			Fix.jpg	0	0	Content	112	453
1247	50657	582	487			Fix.jpg	0	0	Content	112	453
1248	50709	555	491			Fix.jpg	0	0	Content	112	453
1249	50761	570	529			Fix.jpg	0	0	Content	112	453
1250	50795	0	0			Fix.jpg	0	0	Content	112	453
1251	50832	569	510			Fix.jpg	0	0	Content	112	453
1252	50873	567	462			Fix.jpg	0	0	Content	112	453
1253	50923	559	463			Fix.jpg	0	0	Content	112	453
1254	50962	612	407			Fix.jpg	0	0	Content	113	418
1255	51002	637	401			Fix.jpg	0	0	Content	113	418
	51028			ImageEnd	16
1256	51052	642	385			No media	0	0	Content	113	418
	51065			ImageStart	8
1257	51087	649	426			93_140_ha_neu.jpg	0	327	AOI_56	113	418
1258	51121	689	443			93_140_ha_neu.jpg	0	327	AOI_56	113	418
1259	51169	631	313			93_140_ha_neu.jpg	0	327	AOI_56	113	418
1260	51219	645	375			93_140_ha_neu.jpg	0	327	AOI_56	113	418
1261	51257	625	293			93_140_ha_neu.jpg	0	327	AOI_56	113	418
1262	51292	641	346			93_140_ha_neu.jpg	0	327	AOI_56	113	418
1263	51334	630	325			93_140_ha_neu.jpg	0	327	AOI_56	113	418
1264	51381	514	447			93_140_ha_neu.jpg	0	327	AOI_56	114	579
1265	51424	503	485			93_140_ha_neu.jpg	0	327	AOI_56	114	579
1266	51456	465	355			93_140_ha_neu.jpg	0	327	AOI_56	114	579
1267	51493	0	0			93_140_ha_neu.jpg	0	327	AOI_56	114	579
1268	51538	434	487			93_140_ha_neu.jpg	0	327	AOI_56	114	579
1269	51590	420	475			93_140_ha_neu.jpg	0	327	AOI_56	114	579
1270	51631	481	669			93_140_ha_neu.jpg	0	327	AOI_56	114	579
1271	51672	0	0			93_140_ha_neu.jpg	0	327	AOI_56	114	579
1272	51728	0	0			93_140_ha_neu.jpg	0	327	AOI_56	114	579
1273	51769	523	535			93_140_ha_neu.jpg	0	327	AOI_56	114	579
1274	51842	558	507			93_140_ha_neu.jpg	0	327	AOI_56	114	579
1275	51888	569	561			93_140_ha_neu.jpg	0	327	AOI_56	114	579
1276	51920	554	502			93_140_ha_neu.jpg	0	327	AOI_56	114	579
1277	51959	732	614			93_140_ha_neu.jpg	0	328	AOI_55	115	759
1278	52004	848	518			93_140_ha_neu.jpg	0	328	AOI_55	115	759
1279	52050	829	466			93_140_ha_neu.jpg	0	328	AOI_55	115	759
1280	52082	820	484			93_140_ha_neu.jpg	0	328	AOI_55	115	759
1281	52124	895	418			93_140_ha_neu.jpg	0	328	AOI_55	115	759
1282	52157	920	406			93_140_ha_neu.jpg	0	328	AOI_55	115	759
1283	52193	871	316			93_140_ha_neu.jpg	0	328	AOI_55	115	759
1284	52235	903	375			93_140_ha_neu.jpg	0	328	AOI_55	115	759
1285	52283	927	309			93_140_ha_neu.jpg	0	328	AOI_55	115	759
1286	52323	918	391			93_140_ha_neu.jpg	0	328	AOI_55	115	759
1287	52357	878	361			93_140_ha_neu.jpg	0	328	AOI_55	115	759
1288	52396	906	332			93_140_ha_neu.jpg	0	328	AOI_55	115	759
1289	52445	872	306			93_140_ha_neu.jpg	0	328	AOI_55	115	759
1290	52487	876	382			93_140_ha_neu.jpg	0	328	AOI_55	115	759
1291	52522	876	382			93_140_ha_neu.jpg	0	328	AOI_55	115	759
1292	52556	949	378			93_140_ha_neu.jpg	0	328	AOI_55	115	759
1293	52618	946	374			93_140_ha_neu.jpg	0	328	AOI_55	115	759
1294	52677	898	396			93_140_ha_neu.jpg	0	328	AOI_55	115	759
1295	52718	713	323			93_140_ha_neu.jpg	0	327	AOI_56	116	688
1296	52833	491	403			93_140_ha_neu.jpg	0	327	AOI_56	116	688
1297	52891	492	418			93_140_ha_neu.jpg	0	327	AOI_56	116	688
1298	52974	494	443			93_140_ha_neu.jpg	0	327	AOI_56	116	688
1299	53029	494	443			93_140_ha_neu.jpg	0	327	AOI_56	116	688
1300	53073	467	327			93_140_ha_neu.jpg	0	327	AOI_56	116	688
1301	53208	0	0			93_140_ha_neu.jpg	0	327	AOI_56	116	688
1302	53270	479	482			93_140_ha_neu.jpg	0	327	AOI_56	116	688
1303	53406	0	0			93_140_ha_neu.jpg	0	327	AOI_56
1304	53465	0	0			93_140_ha_neu.jpg	0	327	AOI_56
1305	53498	0	0			93_140_ha_neu.jpg	0	327	AOI_56
1306	53562	0	0			93_140_ha_neu.jpg	0	327	AOI_56
1307	53617	0	0			93_140_ha_neu.jpg	0	327	AOI_56
1308	53661	0	0			93_140_ha_neu.jpg	0	327	AOI_56
1309	53700	0	0			93_140_ha_neu.jpg	0	327	AOI_56
1310	53744	0	0			93_140_ha_neu.jpg	0	327	AOI_56
1311	53798	893	370			93_140_ha_neu.jpg	0	328	AOI_55	117	640
1312	53835	879	371			93_140_ha_neu.jpg	0	328	AOI_55	117	640
1313	53872	905	385			93_140_ha_neu.jpg	0	328	AOI_55	117	640
1314	53906	0	0			93_140_ha_neu.jpg	0	328	AOI_55	117	640
1315	53948	923	340			93_140_ha_neu.jpg	0	328	AOI_55	117	640
1316	53983	912	469			93_140_ha_neu.jpg	0	328	AOI_55	117	640
1317	54039	913	451			93_140_ha_neu.jpg	0	328	AOI_55	117	640
	54063			ImageEnd	16
1318	54078	865	400			No media	0	0	Content	117	640
	54081			ImageStart	8
1319	54118	893	317			Fix.jpg	0	0	Content	117	640
1320	54156	886	331			Fix.jpg	0	0	Content	117	640
1321	54195	935	384			Fix.jpg	0	0	Content	117	640
1322	54242	890	356			Fix.jpg	0	0	Content	117	640
1323	54285	920	403			Fix.jpg	0	0	Content	117	640
1324	54316	918	321			Fix.jpg	0	0	Content	117	640
1325	54363	896	384			Fix.jpg	0	0	Content	117	640
1326	54403	926	392			Fix.jpg	0	0	Content	117	640
1327	54438	738	334			Fix.jpg	0	0	Content	118	1158
1328	54476	727	343			Fix.jpg	0	0	Content	118	1158
1329	54518	723	339			Fix.jpg	0	0	Content	118	1158
	54551			ImageEnd	16
1330	54551	742	378			No media	0	0	Content	118	1158
1331	54587	755	340			No media	0	0	Content	118	1158
1332	54625	723	301			No media	0	0	Content	118	1158
1333	54668	764	392			No media	0	0	Content	118	1158
1334	54701	742	366			No media	0	0	Content	118	1158
1335	54746	737	343			No media	0	0	Content	118	1158
1336	54787	743	366			No media	0	0	Content	118	1158
1337	54819	752	391			No media	0	0	Content	118	1158
1338	54857	740	371			No media	0	0	Content	118	1158
1339	54895	724	414			No media	0	0	Content	118	1158
1340	54934	739	274			No media	0	0	Content	118	1158
1341	55010	673	386			No media	0	0	Content	118	1158
1342	55066	745	286			No media	0	0	Content	118	1158
1343	55151	706	386			No media	0	0	Content	118	1158
1344	55204	747	267			No media	0	0	Content	118	1158
	55234			ImageStart	8
1345	55272	702	419			76_115_fe_an.jpg	0	290	AOI_49	118	1158
1346	55322	749	305			76_115_fe_an.jpg	0	290	AOI_49	118	1158
1347	55381	707	407			76_115_fe_an.jpg	0	290	AOI_49	118	1158
1348	55434	748	228			76_115_fe_an.jpg	0	290	AOI_49	118	1158
1349	55482	714	388			76_115_fe_an.jpg	0	290	AOI_49	118	1158
1350	55531	717	261			76_115_fe_an.jpg	0	290	AOI_49	118	1158
1351	55596	435	496			76_115_fe_an.jpg	0	289	AOI_50	119	534
1352	55650	487	367			76_115_fe_an.jpg	0	289	AOI_50	119	534
1353	55697	449	411			76_115_fe_an.jpg	0	289	AOI_50	119	534
1354	55786	463	376			76_115_fe_an.jpg	0	289	AOI_50	119	534
1355	55860	444	442			76_115_fe_an.jpg	0	289	AOI_50	119	534
1356	55928	476	464			76_115_fe_an.jpg	0	289	AOI_50	119	534
1357	55986	466	402			76_115_fe_an.jpg	0	289	AOI_50	119	534
1358	56058	515	323			76_115_fe_an.jpg	0	289	AOI_50	119	534
1359	56131	604	306			76_115_fe_an.jpg	0	290	AOI_49	120	841
1360	56192	785	350			76_115_fe_an.jpg	0	290	AOI_49	120	841
1361	56264	846	429			76_115_fe_an.jpg	0	290	AOI_49	120	841
1362	56338	854	404			76_115_fe_an.jpg	0	290	AOI_49	120	841
1363	56403	833	418			76_115_fe_an.jpg	0	290	AOI_49	120	841
1364	56444	867	409			76_115_fe_an.jpg	0	290	AOI_49	120	841
1365	56482	820	424			76_115_fe_an.jpg	0	290	AOI_49	120	841
1366	56521	856	486			76_115_fe_an.jpg	0	290	AOI_49	120	841
1367	56560	856	486			76_115_fe_an.jpg	0	290	AOI_49	120	841
1368	56600	871	487			76_115_fe_an.jpg	0	290	AOI_49	120	841
1369	56637	856	478			76_115_fe_an.jpg	0	290	AOI_49	120	841
1370	56678	857	479			76_115_fe_an.jpg	0	290	AOI_49	120	841
1371	56708	857	479			76_115_fe_an.jpg	0	290	AOI_49	120	841
1372	56755	855	475			76_115_fe_an.jpg	0	290	AOI_49	120	841
1373	56799	858	490			76_115_fe_an.jpg	0	290	AOI_49	120	841
1374	56827	858	490			76_115_fe_an.jpg	0	290	AOI_49	120	841
1375	56862	852	486			76_115_fe_an.jpg	0	290	AOI_49	120	841
1376	56899	845	488			76_115_fe_an.jpg	0	290	AOI_49	120	841
1377	56936	857	491			76_115_fe_an.jpg	0	290	AOI_49	120	841
1378	56972	556	522			76_115_fe_an.jpg	0	289	AOI_50	121	237
1379	57009	510	514			76_115_fe_an.jpg	0	289	AOI_50	121	237
1380	57045	488	506			76_115_fe_an.jpg	0	289	AOI_50	121	237
1381	57080	508	497			76_115_fe_an.jpg	0	289	AOI_50	121	237
1382	57116	492	500			76_115_fe_an.jpg	0	289	AOI_50	121	237
1383	57152	498	493			76_115_fe_an.jpg	0	289	AOI_50	121	237
1384	57209	519	436			76_115_fe_an.jpg	0	289	AOI_50	122	374
1385	57245	502	446			76_115_fe_an.jpg	0	289	AOI_50	122	374
1386	57312	505	450			76_115_fe_an.jpg	0	289	AOI_50	122	374
1387	57353	526	417			76_115_fe_an.jpg	0	289	AOI_50	122	374
1388	57392	531	405			76_115_fe_an.jpg	0	289	AOI_50	122	374
1389	57451	538	405			76_115_fe_an.jpg	0	289	AOI_50	122	374
1390	57489	542	402			76_115_fe_an.jpg	0	289	AOI_50	122	374
1391	57522	540	399			76_115_fe_an.jpg	0	289	AOI_50	122	374
1392	57583	512	442			76_115_fe_an.jpg	0	289	AOI_50	123	395
1393	57647	477	503			76_115_fe_an.jpg	0	289	AOI_50	123	395
1394	57691	476	500			76_115_fe_an.jpg	0	289	AOI_50	123	395
1395	57722	485	497			76_115_fe_an.jpg	0	289	AOI_50	123	395
1396	57760	479	502			76_115_fe_an.jpg	0	289	AOI_50	123	395
1397	57797	475	502			76_115_fe_an.jpg	0	289	AOI_50	123	395
1398	57834	475	504			76_115_fe_an.jpg	0	289	AOI_50	123	395
1399	57869	479	511			76_115_fe_an.jpg	0	289	AOI_50	123	395
1400	57905	476	507			76_115_fe_an.jpg	0	289	AOI_50	123	395
1401	57941	479	505			76_115_fe_an.jpg	0	289	AOI_50	123	395
1402	57978	493	534			76_115_fe_an.jpg	0	289	AOI_50	124	265
1403	58013	508	522			76_115_fe_an.jpg	0	289	AOI_50	124	265
1404	58061	523	544			76_115_fe_an.jpg	0	289	AOI_50	124	265
1405	58098	511	538			76_115_fe_an.jpg	0	289	AOI_50	124	265
1406	58134	504	539			76_115_fe_an.jpg	0	289	AOI_50	124	265
1407	58170	499	533			76_115_fe_an.jpg	0	289	AOI_50	124	265
1408	58207	511	523			76_115_fe_an.jpg	0	289	AOI_50	124	265
	58221			ImageEnd	16
	58236			ImageStart	8
1409	58243	538	443			Fix.jpg	0	0	Content	125	511
1410	58280	528	423			Fix.jpg	0	0	Content	125	511
1411	58350	523	439			Fix.jpg	0	0	Content	125	511
1412	58403	462	431			Fix.jpg	0	0	Content	125	511
1413	58443	511	397			Fix.jpg	0	0	Content	125	511
1414	58483	524	404			Fix.jpg	0	0	Content	125	511
1415	58519	509	412			Fix.jpg	0	0	Content	125	511
1416	58556	521	402			Fix.jpg	0	0	Content	125	511
1417	58601	521	404			Fix.jpg	0	0	Content	125	511
1418	58663	513	397			Fix.jpg	0	0	Content	125	511
1419	58722	523	432			Fix.jpg	0	0	Content	125	511
	58736			ImageEnd	16
1420	58755	580	383			No media	0	0	Content	126	597
1421	58795	586	373			No media	0	0	Content	126	597
1422	58833	577	381			No media	0	0	Content	126	597
1423	58869	581	377			No media	0	0	Content	126	597
1424	58906	582	374			No media	0	0	Content	126	597
1425	58943	579	373			No media	0	0	Content	126	597
1426	58981	573	375			No media	0	0	Content	126	597
1427	59019	575	371			No media	0	0	Content	126	597
1428	59057	590	388			No media	0	0	Content	126	597
1429	59094	576	377			No media	0	0	Content	126	597
1430	59132	577	382			No media	0	0	Content	126	597
1431	59194	577	385			No media	0	0	Content	126	597
1432	59233	578	380			No media	0	0	Content	126	597
1433	59277	588	375			No media	0	0	Content	126	597
1434	59315	516	410			No media	0	0	Content	126	597
1435	59352	625	382			No media	0	0	Content	127	235
1436	59398	621	383			No media	0	0	Content	127	235
1437	59435	628	388			No media	0	0	Content	127	235
1438	59473	635	389			No media	0	0	Content	127	235
1439	59512	643	379			No media	0	0	Content	127	235
1440	59550	622	405			No media	0	0	Content	127	235
1441	59587	632	378			No media	0	0	Content	128	1242
1442	59635	679	371			No media	0	0	Content	128	1242
1443	59673	685	353			No media	0	0	Content	128	1242
1444	59710	683	348			No media	0	0	Content	128	1242
1445	59748	679	355			No media	0	0	Content	128	1242
1446	59787	691	367			No media	0	0	Content	128	1242
1447	59824	689	368			No media	0	0	Content	128	1242
1448	59864	692	363			No media	0	0	Content	128	1242
1449	59906	687	364			No media	0	0	Content	128	1242
1450	59945	685	362			No media	0	0	Content	128	1242
1451	59982	688	376			No media	0	0	Content	128	1242
1452	60021	672	361			No media	0	0	Content	128	1242
1453	60059	675	360			No media	0	0	Content	128	1242
1454	60099	680	361			No media	0	0	Content	128	1242
1455	60142	679	369			No media	0	0	Content	128	1242
1456	60185	679	369			No media	0	0	Content	128	1242
1457	60215	684	361			No media	0	0	Content	128	1242
1458	60252	685	367			No media	0	0	Content	128	1242
1459	60294	676	369			No media	0	0	Content	128	1242
1460	60335	676	369			No media	0	0	Content	128	1242
1461	60371	653	350			No media	0	0	Content	128	1242
1462	60409	650	348			No media	0	0	Content	128	1242
1463	60450	659	372			No media	0	0	Content	128	1242
1464	60493	659	372			No media	0	0	Content	128	1242
1465	60533	661	366			No media	0	0	Content	128	1242
1466	60581	658	374			No media	0	0	Content	128	1242
1467	60624	658	370			No media	0	0	Content	128	1242
1468	60666	0	0			No media	0	0	Content	128	1242
1469	60709	325	419			No media	0	0	Content	128	1242
1470	60750	325	419			No media	0	0	Content	128	1242
1471	60790	0	0			No media	0	0	Content	128	1242
1472	60829	716	346			No media	0	0	Content	129	304
1473	60870	716	346			No media	0	0	Content	129	304
1474	60909	725	345			No media	0	0	Content	129	304
1475	60946	691	363			No media	0	0	Content	129	304
1476	60984	709	356			No media	0	0	Content	129	304
1477	61038	705	371			No media	0	0	Content	129	304
1478	61080	715	392			No media	0	0	Content	129	304
1479	61133	0	0			No media	0	0	Content
1480	61183	0	0			No media	0	0	Content
1481	61222	0	0			No media	0	0	Content
1482	61265	0	0			No media	0	0	Content
1483	61311	0	0			No media	0	0	Content
1484	61379	0	0			No media	0	0	Content
1485	61444	0	0			No media	0	0	Content
1486	61500	0	0			No media	0	0	Content
1487	61537	710	348			No media	0	0	Content	130	198
1488	61587	697	363			No media	0	0	Content	130	198
1489	61625	697	363			No media	0	0	Content	130	198
1490	61660	0	0			No media	0	0	Content	130	198
1491	61697	408	425			No media	0	0	Content	130	198
1492	61735	0	0			No media	0	0	Content
1493	61771	0	0			No media	0	0	Content
1494	61810	0	0			No media	0	0	Content
1495	61862	0	0			No media	0	0	Content
1496	61913	0	0			No media	0	0	Content
1497	61958	561	422			No media	0	0	Content	131	1013
1498	62022	643	452			No media	0	0	Content	131	1013
1499	62057	0	0			No media	0	0	Content	131	1013
1500	62111	642	457			No media	0	0	Content	131	1013
1501	62138	642	457			No media	0	0	Content	131	1013
1502	62178	673	455			No media	0	0	Content	131	1013
1503	62219	660	456			No media	0	0	Content	131	1013
1504	62257	667	460			No media	0	0	Content	131	1013
1505	62296	636	477			No media	0	0	Content	131	1013
1506	62335	658	458			No media	0	0	Content	131	1013
1507	62375	645	469			No media	0	0	Content	131	1013
1508	62412	674	456			No media	0	0	Content	131	1013
1509	62452	650	473			No media	0	0	Content	131	1013
1510	62490	640	468			No media	0	0	Content	131	1013
1511	62531	580	501			No media	0	0	Content	131	1013
1512	62571	640	478			No media	0	0	Content	131	1013
	62595			ImageStart	8
1513	62620	665	456			58_098_neu_an.jpg	0	249	AOI_43	131	1013
1514	62666	670	456			58_098_neu_an.jpg	0	249	AOI_43	131	1013
1515	62702	634	470			58_098_neu_an.jpg	0	249	AOI_43	131	1013
1516	62740	651	470			58_098_neu_an.jpg	0	249	AOI_43	131	1013
1517	62779	656	465			58_098_neu_an.jpg	0	249	AOI_43	131	1013
1518	62817	668	467			58_098_neu_an.jpg	0	249	AOI_43	131	1013
1519	62857	674	468			58_098_neu_an.jpg	0	249	AOI_43	131	1013
1520	62894	661	469			58_098_neu_an.jpg	0	249	AOI_43	131	1013
1521	62933	658	478			58_098_neu_an.jpg	0	249	AOI_43	131	1013
1522	62971	553	478			58_098_neu_an.jpg	0	249	AOI_43	132	340
1523	63011	475	467			58_098_neu_an.jpg	0	249	AOI_43	132	340
1524	63051	464	441			58_098_neu_an.jpg	0	249	AOI_43	132	340
1525	63089	461	448			58_098_neu_an.jpg	0	249	AOI_43	132	340
1526	63126	460	439			58_098_neu_an.jpg	0	249	AOI_43	132	340
1527	63164	458	434			58_098_neu_an.jpg	0	249	AOI_43	132	340
1528	63201	450	432			58_098_neu_an.jpg	0	249	AOI_43	132	340
1529	63238	452	430			58_098_neu_an.jpg	0	249	AOI_43	132	340
1530	63275	451	436			58_098_neu_an.jpg	0	249	AOI_43	132	340
1531	63312	447	437			58_098_neu_an.jpg	0	249	AOI_43	133	294
1532	63348	470	399			58_098_neu_an.jpg	0	249	AOI_43	133	294
1533	63386	464	394			58_098_neu_an.jpg	0	249	AOI_43	133	294
1534	63422	468	401			58_098_neu_an.jpg	0	249	AOI_43	133	294
1535	63459	461	398			58_098_neu_an.jpg	0	249	AOI_43	133	294
1536	63496	463	392			58_098_neu_an.jpg	0	249	AOI_43	133	294
1537	63533	470	403			58_098_neu_an.jpg	0	249	AOI_43	133	294
1538	63569	464	409			58_098_neu_an.jpg	0	249	AOI_43	133	294
1539	63606	696	466			58_098_neu_an.jpg	0	250	AOI_41	134	328
1540	63643	838	461			58_098_neu_an.jpg	0	250	AOI_41	134	328
1541	63680	855	451			58_098_neu_an.jpg	0	250	AOI_41	134	328
1542	63716	835	457			58_098_neu_an.jpg	0	250	AOI_41	134	328
1543	63753	834	445			58_098_neu_an.jpg	0	250	AOI_41	134	328
1544	63789	836	444			58_098_neu_an.jpg	0	250	AOI_41	134	328
1545	63825	835	442			58_098_neu_an.jpg	0	250	AOI_41	134	328
1546	63861	827	454			58_098_neu_an.jpg	0	250	AOI_41	134	328
1547	63898	875	493			58_098_neu_an.jpg	0	250	AOI_41	134	328
1548	63934	851	511			58_098_neu_an.jpg	0	250	AOI_41	135	253
1549	63968	922	485			58_098_neu_an.jpg	0	250	AOI_41	135	253
1550	64005	946	485			58_098_neu_an.jpg	0	250	AOI_41	135	253
1551	64040	880	500			58_098_neu_an.jpg	0	250	AOI_41	135	253
1552	64076	926	499			58_098_neu_an.jpg	0	250	AOI_41	135	253
1553	64113	942	484			58_098_neu_an.jpg	0	250	AOI_41	135	253
1554	64149	921	493			58_098_neu_an.jpg	0	250	AOI_41	135	253
1555	64186	617	515			58_098_neu_an.jpg	0	249	AOI_43	136	449
1556	64222	476	477			58_098_neu_an.jpg	0	249	AOI_43	136	449
1557	64261	462	454			58_098_neu_an.jpg	0	249	AOI_43	136	449
1558	64298	468	447			58_098_neu_an.jpg	0	249	AOI_43	136	449
1559	64336	469	445			58_098_neu_an.jpg	0	249	AOI_43	136	449
1560	64371	455	447			58_098_neu_an.jpg	0	249	AOI_43	136	449
1561	64411	461	459			58_098_neu_an.jpg	0	249	AOI_43	136	449
1562	64448	461	443			58_098_neu_an.jpg	0	249	AOI_43	136	449
1563	64486	464	445			58_098_neu_an.jpg	0	249	AOI_43	136	449
1564	64523	466	444			58_098_neu_an.jpg	0	249	AOI_43	136	449
1565	64561	465	449			58_098_neu_an.jpg	0	249	AOI_43	136	449
1566	64598	462	450			58_098_neu_an.jpg	0	249	AOI_43	136	449
1567	64636	480	414			58_098_neu_an.jpg	0	249	AOI_43	137	225
1568	64673	477	401			58_098_neu_an.jpg	0	249	AOI_43	137	225
1569	64711	473	405			58_098_neu_an.jpg	0	249	AOI_43	137	225
1570	64748	472	405			58_098_neu_an.jpg	0	249	AOI_43	137	225
1571	64786	474	397			58_098_neu_an.jpg	0	249	AOI_43	137	225
1572	64823	478	400			58_098_neu_an.jpg	0	249	AOI_43	137	225
1573	64860	457	483			58_098_neu_an.jpg	0	249	AOI_43	138	306
1574	64899	458	478			58_098_neu_an.jpg	0	249	AOI_43	138	306
1575	64937	443	482			58_098_neu_an.jpg	0	249	AOI_43	138	306
1576	64975	453	484			58_098_neu_an.jpg	0	249	AOI_43	138	306
1577	65014	447	482			58_098_neu_an.jpg	0	249	AOI_43	138	306
1578	65051	455	488			58_098_neu_an.jpg	0	249	AOI_43	138	306
1579	65090	449	486			58_098_neu_an.jpg	0	249	AOI_43	138	306
1580	65128	455	488			58_098_neu_an.jpg	0	249	AOI_43	138	306
1581	65166	484	428			58_098_neu_an.jpg	0	249	AOI_43	139	226
1582	65203	490	427			58_098_neu_an.jpg	0	249	AOI_43	139	226
1583	65242	497	416			58_098_neu_an.jpg	0	249	AOI_43	139	226
1584	65278	501	412			58_098_neu_an.jpg	0	249	AOI_43	139	226
1585	65317	492	398			58_098_neu_an.jpg	0	249	AOI_43	139	226
1586	65354	492	403			58_098_neu_an.jpg	0	249	AOI_43	139	226
1587	65392	496	397			58_098_neu_an.jpg	0	249	AOI_43	140	228
1588	65429	501	393			58_098_neu_an.jpg	0	249	AOI_43	140	228
1589	65468	491	374			58_098_neu_an.jpg	0	249	AOI_43	140	228
1590	65505	482	369			58_098_neu_an.jpg	0	249	AOI_43	140	228
1591	65543	477	368			58_098_neu_an.jpg	0	249	AOI_43	140	228
1592	65581	479	368			58_098_neu_an.jpg	0	249	AOI_43	140	228
	65588			ImageEnd	16
	65619			ImageStart	8
1593	65620	473	379			Fix.jpg	0	0	Content	141	458
1594	65658	400	378			Fix.jpg	0	0	Content	141	458
1595	65696	394	360			Fix.jpg	0	0	Content	141	458
1596	65734	393	350			Fix.jpg	0	0	Content	141	458
1597	65773	399	366			Fix.jpg	0	0	Content	141	458
1598	65810	394	367			Fix.jpg	0	0	Content	141	458
1599	65849	403	359			Fix.jpg	0	0	Content	141	458
1600	65886	398	360			Fix.jpg	0	0	Content	141	458
1601	65925	401	352			Fix.jpg	0	0	Content	141	458
1602	65963	404	359			Fix.jpg	0	0	Content	141	458
1603	66002	404	362			Fix.jpg	0	0	Content	141	458
1604	66040	404	378			Fix.jpg	0	0	Content	141	458
1605	66078	546	401			Fix.jpg	0	0	Content	142	383
	66112			ImageEnd	16
1606	66116	589	403			No media	0	0	Content	142	383
1607	66154	587	388			No media	0	0	Content	142	383
	66176			ImageStart	8
1608	66192	589	379			99_144_an_neu.jpg	0	339	AOI_5	142	383
1609	66230	597	376			99_144_an_neu.jpg	0	339	AOI_5	142	383
1610	66270	583	373			99_144_an_neu.jpg	0	339	AOI_5	142	383
1611	66309	593	370			99_144_an_neu.jpg	0	339	AOI_5	142	383
1612	66346	579	381			99_144_an_neu.jpg	0	339	AOI_5	142	383
1613	66385	583	396			99_144_an_neu.jpg	0	339	AOI_5	142	383
1614	66422	585	383			99_144_an_neu.jpg	0	339	AOI_5	142	383
1615	66461	553	415			99_144_an_neu.jpg	0	339	AOI_5	143	496
1616	66499	467	485			99_144_an_neu.jpg	0	339	AOI_5	143	496
1617	66537	465	491			99_144_an_neu.jpg	0	339	AOI_5	143	496
1618	66575	466	482			99_144_an_neu.jpg	0	339	AOI_5	143	496
1619	66614	463	480			99_144_an_neu.jpg	0	339	AOI_5	143	496
1620	66653	468	480			99_144_an_neu.jpg	0	339	AOI_5	143	496
1621	66691	460	479			99_144_an_neu.jpg	0	339	AOI_5	143	496
1622	66728	465	478			99_144_an_neu.jpg	0	339	AOI_5	143	496
1623	66767	461	481			99_144_an_neu.jpg	0	339	AOI_5	143	496
1624	66805	457	551			99_144_an_neu.jpg	0	339	AOI_5	143	496
1625	66844	454	551			99_144_an_neu.jpg	0	339	AOI_5	143	496
1626	66881	448	548			99_144_an_neu.jpg	0	339	AOI_5	143	496
1627	66919	454	549			99_144_an_neu.jpg	0	339	AOI_5	143	496
1628	66957	499	538			99_144_an_neu.jpg	0	340	AOI_7	144	304
1629	66995	819	465			99_144_an_neu.jpg	0	340	AOI_7	144	304
1630	67032	833	437			99_144_an_neu.jpg	0	340	AOI_7	144	304
1631	67070	824	438			99_144_an_neu.jpg	0	340	AOI_7	144	304
1632	67108	814	440			99_144_an_neu.jpg	0	340	AOI_7	144	304
1633	67147	800	440			99_144_an_neu.jpg	0	340	AOI_7	144	304
1634	67185	813	434			99_144_an_neu.jpg	0	340	AOI_7	144	304
1635	67223	818	429			99_144_an_neu.jpg	0	340	AOI_7	144	304
1636	67261	849	414			99_144_an_neu.jpg	0	340	AOI_7	145	347
1637	67299	859	405			99_144_an_neu.jpg	0	340	AOI_7	145	347
1638	67337	853	406			99_144_an_neu.jpg	0	340	AOI_7	145	347
1639	67376	842	408			99_144_an_neu.jpg	0	340	AOI_7	145	347
1640	67414	836	412			99_144_an_neu.jpg	0	340	AOI_7	145	347
1641	67453	840	411			99_144_an_neu.jpg	0	340	AOI_7	145	347
1642	67491	839	417			99_144_an_neu.jpg	0	340	AOI_7	145	347
1643	67531	846	416			99_144_an_neu.jpg	0	340	AOI_7	145	347
1644	67569	946	413			99_144_an_neu.jpg	0	340	AOI_7	145	347
1645	67608	827	458			99_144_an_neu.jpg	0	340	AOI_7	146	224
1646	67645	839	500			99_144_an_neu.jpg	0	340	AOI_7	146	224
1647	67683	813	500			99_144_an_neu.jpg	0	340	AOI_7	146	224
1648	67719	816	486			99_144_an_neu.jpg	0	340	AOI_7	146	224
1649	67757	798	489			99_144_an_neu.jpg	0	340	AOI_7	146	224
1650	67794	819	479			99_144_an_neu.jpg	0	340	AOI_7	146	224
1651	67832	818	481			99_144_an_neu.jpg	0	340	AOI_7	147	632
1652	67870	800	437			99_144_an_neu.jpg	0	340	AOI_7	147	632
1653	67908	798	433			99_144_an_neu.jpg	0	340	AOI_7	147	632
1654	67945	792	428			99_144_an_neu.jpg	0	340	AOI_7	147	632
1655	67984	781	439			99_144_an_neu.jpg	0	340	AOI_7	147	632
1656	68022	785	438			99_144_an_neu.jpg	0	340	AOI_7	147	632
1657	68061	805	434			99_144_an_neu.jpg	0	340	AOI_7	147	632
1658	68099	784	412			99_144_an_neu.jpg	0	340	AOI_7	147	632
1659	68138	769	421			99_144_an_neu.jpg	0	340	AOI_7	147	632
1660	68176	776	417			99_144_an_neu.jpg	0	340	AOI_7	147	632
1661	68215	776	420			99_144_an_neu.jpg	0	340	AOI_7	147	632
1662	68253	775	422			99_144_an_neu.jpg	0	340	AOI_7	147	632
1663	68292	788	416			99_144_an_neu.jpg	0	340	AOI_7	147	632
1664	68330	784	425			99_144_an_neu.jpg	0	340	AOI_7	147	632
1665	68368	757	425			99_144_an_neu.jpg	0	340	AOI_7	147	632
1666	68408	764	420			99_144_an_neu.jpg	0	340	AOI_7	147	632
1667	68465	867	400			99_144_an_neu.jpg	0	340	AOI_7	148	241
1668	68509	870	392			99_144_an_neu.jpg	0	340	AOI_7	148	241
1669	68553	879	387			99_144_an_neu.jpg	0	340	AOI_7	148	241
1670	68589	854	405			99_144_an_neu.jpg	0	340	AOI_7	148	241
1671	68628	886	381			99_144_an_neu.jpg	0	340	AOI_7	148	241
1672	68666	860	398			99_144_an_neu.jpg	0	340	AOI_7	148	241
1673	68706	787	405			99_144_an_neu.jpg	0	340	AOI_7	149	446
1674	68744	750	421			99_144_an_neu.jpg	0	340	AOI_7	149	446
1675	68797	784	411			99_144_an_neu.jpg	0	340	AOI_7	149	446
1676	68833	784	411			99_144_an_neu.jpg	0	340	AOI_7	149	446
1677	68876	781	418			99_144_an_neu.jpg	0	340	AOI_7	149	446
1678	68914	775	419			99_144_an_neu.jpg	0	340	AOI_7	149	446
1679	68950	780	423			99_144_an_neu.jpg	0	340	AOI_7	149	446
1680	68990	934	402			99_144_an_neu.jpg	0	340	AOI_7	149	446
1681	69027	794	428			99_144_an_neu.jpg	0	340	AOI_7	149	446
1682	69075	775	430			99_144_an_neu.jpg	0	340	AOI_7	149	446
1683	69114	799	432			99_144_an_neu.jpg	0	340	AOI_7	149	446
1684	69151	497	459			99_144_an_neu.jpg	0	339	AOI_5	150	422
	69172			ImageEnd	16
1685	69188	472	457			No media	0	0	Content	150	422
1686	69228	488	461			No media	0	0	Content	150	422
1687	69265	485	445			No media	0	0	Content	150	422
1688	69304	478	461			No media	0	0	Content	150	422
1689	69342	478	449			No media	0	0	Content	150	422
1690	69381	469	452			No media	0	0	Content	150	422
1691	69419	469	454			No media	0	0	Content	150	422
1692	69458	476	448			No media	0	0	Content	150	422
1693	69496	483	444			No media	0	0	Content	150	422
1694	69536	477	445			No media	0	0	Content	150	422
1695	69574	524	431			No media	0	0	Content	151	1134
1696	69612	623	408			No media	0	0	Content	151	1134
1697	69651	624	412			No media	0	0	Content	151	1134
1698	69690	684	395			No media	0	0	Content	151	1134
1699	69729	635	396			No media	0	0	Content	151	1134
1700	69784	634	403			No media	0	0	Content	151	1134
1701	69815	634	404			No media	0	0	Content	151	1134
	69831			ImageStart	8
1702	69853	644	402			Fix.jpg	0	0	Content	151	1134
1703	69891	645	415			Fix.jpg	0	0	Content	151	1134
1704	69930	696	383			Fix.jpg	0	0	Content	151	1134
1705	69969	652	410			Fix.jpg	0	0	Content	151	1134
1706	70009	664	400			Fix.jpg	0	0	Content	151	1134
1707	70048	684	399			Fix.jpg	0	0	Content	151	1134
1708	70089	699	382			Fix.jpg	0	0	Content	151	1134
1709	70129	600	444			Fix.jpg	0	0	Content	151	1134
1710	70167	656	400			Fix.jpg	0	0	Content	151	1134
1711	70206	612	440			Fix.jpg	0	0	Content	151	1134
1712	70245	643	416			Fix.jpg	0	0	Content	151	1134
1713	70284	655	411			Fix.jpg	0	0	Content	151	1134
1714	70324	664	409			Fix.jpg	0	0	Content	151	1134
	70327			ImageEnd	16
1715	70362	641	397			No media	0	0	Content	151	1134
1716	70401	638	403			No media	0	0	Content	151	1134
	70417			ImageStart	8
1717	70439	641	395			82_115_neu_an.jpg	0	303	AOI_51	151	1134
1718	70478	592	422			82_115_neu_an.jpg	0	303	AOI_51	151	1134
1719	70515	643	388			82_115_neu_an.jpg	0	303	AOI_51	151	1134
1720	70556	613	411			82_115_neu_an.jpg	0	303	AOI_51	151	1134
1721	70593	647	394			82_115_neu_an.jpg	0	303	AOI_51	151	1134
1722	70632	636	405			82_115_neu_an.jpg	0	303	AOI_51	151	1134
1723	70669	639	396			82_115_neu_an.jpg	0	303	AOI_51	151	1134
1724	70708	500	406			82_115_neu_an.jpg	0	303	AOI_51	152	412
1725	70745	472	397			82_115_neu_an.jpg	0	303	AOI_51	152	412
1726	70784	451	378			82_115_neu_an.jpg	0	303	AOI_51	152	412
1727	70821	458	384			82_115_neu_an.jpg	0	303	AOI_51	152	412
1728	70858	459	380			82_115_neu_an.jpg	0	303	AOI_51	152	412
1729	70896	458	382			82_115_neu_an.jpg	0	303	AOI_51	152	412
1730	70932	458	379			82_115_neu_an.jpg	0	303	AOI_51	152	412
1731	70970	467	376			82_115_neu_an.jpg	0	303	AOI_51	152	412
1732	71007	460	374			82_115_neu_an.jpg	0	303	AOI_51	152	412
1733	71044	460	375			82_115_neu_an.jpg	0	303	AOI_51	152	412
1734	71082	457	379			82_115_neu_an.jpg	0	303	AOI_51	152	412
1735	71120	649	393			82_115_neu_an.jpg	0	304	AOI_49	153	519
1736	71157	832	428			82_115_neu_an.jpg	0	304	AOI_49	153	519
1737	71193	839	421			82_115_neu_an.jpg	0	304	AOI_49	153	519
1738	71230	829	421			82_115_neu_an.jpg	0	304	AOI_49	153	519
1739	71267	831	434			82_115_neu_an.jpg	0	304	AOI_49	153	519
1740	71304	852	416			82_115_neu_an.jpg	0	304	AOI_49	153	519
1741	71340	830	435			82_115_neu_an.jpg	0	304	AOI_49	153	519
1742	71376	831	433			82_115_neu_an.jpg	0	304	AOI_49	153	519
1743	71413	825	429			82_115_neu_an.jpg	0	304	AOI_49	153	519
1744	71450	809	439			82_115_neu_an.jpg	0	304	AOI_49	153	519
1745	71488	815	488			82_115_neu_an.jpg	0	304	AOI_49	153	519
1746	71526	806	478			82_115_neu_an.jpg	0	304	AOI_49	153	519
1747	71563	838	474			82_115_neu_an.jpg	0	304	AOI_49	153	519
1748	71601	817	497			82_115_neu_an.jpg	0	304	AOI_49	153	519
1749	71639	567	448			82_115_neu_an.jpg	0	303	AOI_51	154	599
1750	71676	471	428			82_115_neu_an.jpg	0	303	AOI_51	154	599
1751	71712	454	404			82_115_neu_an.jpg	0	303	AOI_51	154	599
1752	71750	457	405			82_115_neu_an.jpg	0	303	AOI_51	154	599
1753	71788	469	396			82_115_neu_an.jpg	0	303	AOI_51	154	599
1754	71825	468	413			82_115_neu_an.jpg	0	303	AOI_51	154	599
1755	71863	453	401			82_115_neu_an.jpg	0	303	AOI_51	154	599
1756	71900	464	402			82_115_neu_an.jpg	0	303	AOI_51	154	599
1757	71937	461	406			82_115_neu_an.jpg	0	303	AOI_51	154	599
1758	71975	466	410			82_115_neu_an.jpg	0	303	AOI_51	154	599
1759	72012	461	412			82_115_neu_an.jpg	0	303	AOI_51	154	599
1760	72049	494	391			82_115_neu_an.jpg	0	303	AOI_51	154	599
1761	72086	493	388			82_115_neu_an.jpg	0	303	AOI_51	154	599
1762	72125	496	374			82_115_neu_an.jpg	0	303	AOI_51	154	599
1763	72161	491	393			82_115_neu_an.jpg	0	303	AOI_51	154	599
1764	72199	494	392			82_115_neu_an.jpg	0	303	AOI_51	154	599
1765	72237	573	396			82_115_neu_an.jpg	0	304	AOI_49	155	822
1766	72276	805	446			82_115_neu_an.jpg	0	304	AOI_49	155	822
1767	72314	827	422			82_115_neu_an.jpg	0	304	AOI_49	155	822
1768	72354	827	420			82_115_neu_an.jpg	0	304	AOI_49	155	822
1769	72391	840	424			82_115_neu_an.jpg	0	304	AOI_49	155	822
1770	72429	816	424			82_115_neu_an.jpg	0	304	AOI_49	155	822
1771	72466	819	428			82_115_neu_an.jpg	0	304	AOI_49	155	822
1772	72505	794	444			82_115_neu_an.jpg	0	304	AOI_49	155	822
1773	72542	884	436			82_115_neu_an.jpg	0	304	AOI_49	155	822
1774	72582	811	431			82_115_neu_an.jpg	0	304	AOI_49	155	822
1775	72632	826	422			82_115_neu_an.jpg	0	304	AOI_49	155	822
1776	72671	800	435			82_115_neu_an.jpg	0	304	AOI_49	155	822
1777	72706	861	435			82_115_neu_an.jpg	0	304	AOI_49	155	822
1778	72746	832	436			82_115_neu_an.jpg	0	304	AOI_49	155	822
1779	72793	853	421			82_115_neu_an.jpg	0	304	AOI_49	155	822
1780	72833	830	414			82_115_neu_an.jpg	0	304	AOI_49	155	822
1781	72868	823	458			82_115_neu_an.jpg	0	304	AOI_49	155	822
1782	72908	810	471			82_115_neu_an.jpg	0	304	AOI_49	155	822
1783	72945	838	473			82_115_neu_an.jpg	0	304	AOI_49	155	822
1784	72983	835	468			82_115_neu_an.jpg	0	304	AOI_49	155	822
1785	73020	827	477			82_115_neu_an.jpg	0	304	AOI_49	155	822
1786	73059	734	459			82_115_neu_an.jpg	0	303	AOI_51	156	302
1787	73096	468	433			82_115_neu_an.jpg	0	303	AOI_51	156	302
1788	73135	465	419			82_115_neu_an.jpg	0	303	AOI_51	156	302
1789	73173	461	406			82_115_neu_an.jpg	0	303	AOI_51	156	302
1790	73211	467	408			82_115_neu_an.jpg	0	303	AOI_51	156	302
1791	73248	457	405			82_115_neu_an.jpg	0	303	AOI_51	156	302
1792	73287	453	399			82_115_neu_an.jpg	0	303	AOI_51	156	302
1793	73324	458	386			82_115_neu_an.jpg	0	303	AOI_51	156	302
1794	73361	460	388			82_115_neu_an.jpg	0	303	AOI_51	157	670
	73405			ImageEnd	16
	73421			ImageStart	8
1795	73431	497	389			Fix.jpg	0	0	Content	157	670
1796	73473	498	379			Fix.jpg	0	0	Content	157	670
1797	73516	498	383			Fix.jpg	0	0	Content	157	670
1798	73553	490	384			Fix.jpg	0	0	Content	157	670
1799	73590	490	386			Fix.jpg	0	0	Content	157	670
1800	73721	489	378			Fix.jpg	0	0	Content	157	670
1801	73826	489	378			Fix.jpg	0	0	Content	157	670
	73924			ImageEnd	16
1802	73977	0	0			No media	0	0	Content	157	670
1803	74032	613	380			No media	0	0	Content	158	1019
1804	74134	613	380			No media	0	0	Content	158	1019
1805	74207	640	352			No media	0	0	Content	158	1019
1806	74264	720	330			No media	0	0	Content	158	1019
1807	74290	720	330			No media	0	0	Content	158	1019
1808	74332	643	356			No media	0	0	Content	158	1019
1809	74373	630	347			No media	0	0	Content	158	1019
1810	74402	630	347			No media	0	0	Content	158	1019
1811	74437	637	355			No media	0	0	Content	158	1019
1812	74476	574	395			No media	0	0	Content	158	1019
1813	74513	634	347			No media	0	0	Content	158	1019
1814	74552	646	350			No media	0	0	Content	158	1019
1815	74589	607	371			No media	0	0	Content	158	1019
1816	74628	588	377			No media	0	0	Content	158	1019
1817	74667	635	359			No media	0	0	Content	158	1019
1818	74705	638	362			No media	0	0	Content	158	1019
1819	74743	606	362			No media	0	0	Content	158	1019
1820	74784	632	349			No media	0	0	Content	158	1019
1821	74822	585	365			No media	0	0	Content	158	1019
1822	74860	631	344			No media	0	0	Content	158	1019
1823	74899	622	347			No media	0	0	Content	158	1019
1824	74936	627	354			No media	0	0	Content	158	1019
1825	74974	621	361			No media	0	0	Content	158	1019
1826	75013	633	353			No media	0	0	Content	158	1019
1827	75051	628	358			No media	0	0	Content	159	465
1828	75090	558	414			No media	0	0	Content	159	465
1829	75128	570	426			No media	0	0	Content	159	465
1830	75168	568	426			No media	0	0	Content	159	465
1831	75206	575	421			No media	0	0	Content	159	465
1832	75245	569	419			No media	0	0	Content	159	465
1833	75283	563	425			No media	0	0	Content	159	465
1834	75322	559	425			No media	0	0	Content	159	465
1835	75360	521	454			No media	0	0	Content	159	465
1836	75400	571	415			No media	0	0	Content	159	465
1837	75439	566	403			No media	0	0	Content	159	465
1838	75478	554	401			No media	0	0	Content	159	465
1839	75516	571	302			No media	0	0	Content	160	347
1840	75555	578	238			No media	0	0	Content	160	347
1841	75593	583	223			No media	0	0	Content	160	347
1842	75632	591	221			No media	0	0	Content	160	347
1843	75669	582	219			No media	0	0	Content	160	347
1844	75709	586	222			No media	0	0	Content	160	347
1845	75747	569	236			No media	0	0	Content	160	347
1846	75786	580	230			No media	0	0	Content	160	347
1847	75824	584	240			No media	0	0	Content	160	347
1848	75863	659	186			No media	0	0	Content	161	345
1849	75901	647	173			No media	0	0	Content	161	345
1850	75940	651	184			No media	0	0	Content	161	345
1851	75978	655	179			No media	0	0	Content	161	345
1852	76016	658	179			No media	0	0	Content	161	345
1853	76054	652	189			No media	0	0	Content	161	345
1854	76093	647	184			No media	0	0	Content	161	345
1855	76131	644	180			No media	0	0	Content	161	345
1856	76170	652	111			No media	0	0	Content	161	345
1857	76208	635	83			No media	0	0	Content	162	351
1858	76247	627	71			No media	0	0	Content	162	351
1859	76285	634	70			No media	0	0	Content	162	351
1860	76324	637	63			No media	0	0	Content	162	351
1861	76362	639	15			No media	0	0	Content	162	351
1862	76401	642	1			No media	0	0	Content	162	351
1863	76440	633	3			No media	0	0	Content	162	351
1864	76479	639	-2			No media	0	0	Content	162	351
1865	76518	642	-5			No media	0	0	Content	162	351
1866	76559	622	72			No media	0	0	Content	163	437
1867	76598	593	362			No media	0	0	Content	163	437
1868	76637	617	410			No media	0	0	Content	163	437
1869	76675	614	407			No media	0	0	Content	163	437
1870	76717	624	403			No media	0	0	Content	163	437
1871	76756	625	407			No media	0	0	Content	163	437
1872	76796	614	409			No media	0	0	Content	163	437
1873	76836	622	401			No media	0	0	Content	163	437
1874	76875	621	406			No media	0	0	Content	163	437
1875	76916	612	398			No media	0	0	Content	163	437
1876	76956	614	406			No media	0	0	Content	163	437
1877	76996	455	595			No media	0	0	Content	164	306
1878	77036	453	633			No media	0	0	Content	164	306
1879	77073	445	635			No media	0	0	Content	164	306
1880	77113	462	634			No media	0	0	Content	164	306
1881	77151	449	634			No media	0	0	Content	164	306
1882	77196	446	634			No media	0	0	Content	164	306
1883	77228	451	634			No media	0	0	Content	164	306
	77240			ImageStart	8
1884	77263	457	627			13_061_an_fe.jpg	0	74	AOI_17	164	306
1885	77301	454	639			13_061_an_fe.jpg	0	0	Content	165	233
1886	77340	354	721			13_061_an_fe.jpg	0	0	Content	165	233
1887	77379	361	730			13_061_an_fe.jpg	0	0	Content	165	233
1888	77418	364	735			13_061_an_fe.jpg	0	0	Content	165	233
1889	77456	369	730			13_061_an_fe.jpg	0	0	Content	165	233
1890	77495	360	728			13_061_an_fe.jpg	0	0	Content	165	233
1891	77534	595	534			13_061_an_fe.jpg	0	73	AOI_18	166	426
1892	77572	596	471			13_061_an_fe.jpg	0	73	AOI_18	166	426
1893	77611	707	381			13_061_an_fe.jpg	0	73	AOI_18	166	426
1894	77658	667	390			13_061_an_fe.jpg	0	73	AOI_18	166	426
1895	77698	647	400			13_061_an_fe.jpg	0	73	AOI_18	166	426
1896	77731	671	391			13_061_an_fe.jpg	0	73	AOI_18	166	426
1897	77767	773	383			13_061_an_fe.jpg	0	73	AOI_18	166	426
1898	77806	799	363			13_061_an_fe.jpg	0	73	AOI_18	166	426
1899	77844	803	371			13_061_an_fe.jpg	0	73	AOI_18	166	426
1900	77883	786	382			13_061_an_fe.jpg	0	73	AOI_18	166	426
1901	77921	792	387			13_061_an_fe.jpg	0	73	AOI_18	166	426
1902	77960	0	0			13_061_an_fe.jpg	0	74	AOI_17
1903	77997	0	0			13_061_an_fe.jpg	0	74	AOI_17
1904	78054	0	0			13_061_an_fe.jpg	0	74	AOI_17
1905	78097	0	0			13_061_an_fe.jpg	0	74	AOI_17
1906	78148	0	0			13_061_an_fe.jpg	0	74	AOI_17
1907	78211	0	0			13_061_an_fe.jpg	0	74	AOI_17
1908	78256	0	0			13_061_an_fe.jpg	0	74	AOI_17
1909	78291	502	429			13_061_an_fe.jpg	0	74	AOI_17	167	643
1910	78338	502	428			13_061_an_fe.jpg	0	74	AOI_17	167	643
1911	78372	508	432			13_061_an_fe.jpg	0	74	AOI_17	167	643
1912	78406	495	491			13_061_an_fe.jpg	0	74	AOI_17	167	643
1913	78444	484	494			13_061_an_fe.jpg	0	74	AOI_17	167	643
1914	78480	497	491			13_061_an_fe.jpg	0	74	AOI_17	167	643
1915	78518	491	486			13_061_an_fe.jpg	0	74	AOI_17	167	643
1916	78556	478	489			13_061_an_fe.jpg	0	74	AOI_17	167	643
1917	78593	482	491			13_061_an_fe.jpg	0	74	AOI_17	167	643
[truncated: 19,874 more rows]
