# Supplementary material for: Attentional Bias to Facial Expressions of Different Emotions – A Cross-Cultural Comparison of ≠Akhoe Hai||om and German Children and Adolescents
Source: Front Psychol. 2020 Apr 28;11:795. doi: 10.3389/fpsyg.2020.00795 (PMC7199105; doi:10.3389/fpsyg.2020.00795)
Supplement: Supplementary file 1 [file Data_Sheet_1.ZIP › Raw data_Germany and Namibia/Raw data Namibia/VP_08-test.tsv]

Data properties:
Recording date: 11.02.2013
Recording time: 14:36:01:088 (corresponds to time 0)
Study: NegBias_1
Subject: VP_08
Recording: VP_08
Screen resolution: 1366 x 768
Coordinate unit: Pixels
Filter settings:
Eye: Average
Validity: Normal
Fixation filter: Tobii fixation filter
Velocity threshold: 35
Distance threshold: 35
Number	Timestamp	GazePointX	GazePointY	Event	EventKey	StimuliName	StimuliID	AoiIds	AoiNames	FixationIndex	FixationDuration
0	26	347	230			No media	0	0	Content	4	480
1	69	279	241			No media	0	0	Content	4	480
2	111	274	262			No media	0	0	Content	4	480
3	151	277	251			No media	0	0	Content	4	480
4	191	283	256			No media	0	0	Content	4	480
5	233	284	258			No media	0	0	Content	4	480
	259			ImageStart	8
6	273	281	245			Fix.jpg	0	0	Content	4	480
7	317	276	249			Fix.jpg	0	0	Content	4	480
8	358	279	248			Fix.jpg	0	0	Content	4	480
9	399	278	254			Fix.jpg	0	0	Content	4	480
10	440	277	251			Fix.jpg	0	0	Content	4	480
11	480	479	314			Fix.jpg	0	0	Content	5	547
12	524	635	345			Fix.jpg	0	0	Content	5	547
13	566	630	347			Fix.jpg	0	0	Content	5	547
14	607	632	342			Fix.jpg	0	0	Content	5	547
15	649	634	349			Fix.jpg	0	0	Content	5	547
16	691	651	355			Fix.jpg	0	0	Content	5	547
17	732	663	366			Fix.jpg	0	0	Content	5	547
	755			ImageEnd	16
18	775	654	383			No media	0	0	Content	5	547
	784			ImageStart	8
19	818	656	393			122_162_an_ha.jpg	0	58	AOI_13	5	547
20	859	661	360			122_162_an_ha.jpg	0	58	AOI_13	5	547
21	902	659	380			122_162_an_ha.jpg	0	58	AOI_13	5	547
22	943	658	372			122_162_an_ha.jpg	0	58	AOI_13	5	547
23	984	660	365			122_162_an_ha.jpg	0	58	AOI_13	5	547
24	1027	867	343			122_162_an_ha.jpg	0	57	AOI_16	6	504
25	1070	873	341			122_162_an_ha.jpg	0	57	AOI_16	6	504
26	1111	885	330			122_162_an_ha.jpg	0	57	AOI_16	6	504
27	1152	878	319			122_162_an_ha.jpg	0	57	AOI_16	6	504
28	1195	898	346			122_162_an_ha.jpg	0	57	AOI_16	6	504
29	1240	898	336			122_162_an_ha.jpg	0	57	AOI_16	6	504
30	1280	908	341			122_162_an_ha.jpg	0	57	AOI_16	6	504
31	1323	903	344			122_162_an_ha.jpg	0	57	AOI_16	6	504
32	1364	899	338			122_162_an_ha.jpg	0	57	AOI_16	6	504
33	1410	841	340			122_162_an_ha.jpg	0	57	AOI_16	6	504
34	1451	839	332			122_162_an_ha.jpg	0	57	AOI_16	6	504
35	1490	841	337			122_162_an_ha.jpg	0	57	AOI_16	6	504
36	1531	606	369			122_162_an_ha.jpg	0	58	AOI_13	7	396
37	1572	432	361			122_162_an_ha.jpg	0	58	AOI_13	7	396
38	1612	442	356			122_162_an_ha.jpg	0	58	AOI_13	7	396
39	1653	441	359			122_162_an_ha.jpg	0	58	AOI_13	7	396
40	1691	444	370			122_162_an_ha.jpg	0	58	AOI_13	7	396
41	1732	506	379			122_162_an_ha.jpg	0	58	AOI_13	7	396
42	1770	497	382			122_162_an_ha.jpg	0	58	AOI_13	7	396
43	1809	497	375			122_162_an_ha.jpg	0	58	AOI_13	7	396
44	1848	510	371			122_162_an_ha.jpg	0	58	AOI_13	7	396
45	1888	500	386			122_162_an_ha.jpg	0	58	AOI_13	7	396
46	1927	495	394			122_162_an_ha.jpg	0	58	AOI_13	8	375
47	1967	468	515			122_162_an_ha.jpg	0	58	AOI_13	8	375
48	2005	473	521			122_162_an_ha.jpg	0	58	AOI_13	8	375
49	2048	453	516			122_162_an_ha.jpg	0	58	AOI_13	8	375
50	2088	457	511			122_162_an_ha.jpg	0	58	AOI_13	8	375
51	2130	462	478			122_162_an_ha.jpg	0	58	AOI_13	8	375
52	2172	458	476			122_162_an_ha.jpg	0	58	AOI_13	8	375
53	2216	448	467			122_162_an_ha.jpg	0	58	AOI_13	8	375
54	2259	463	482			122_162_an_ha.jpg	0	58	AOI_13	8	375
55	2302	633	446			122_162_an_ha.jpg	0	57	AOI_16	9	505
56	2344	866	359			122_162_an_ha.jpg	0	57	AOI_16	9	505
57	2387	868	350			122_162_an_ha.jpg	0	57	AOI_16	9	505
58	2428	871	345			122_162_an_ha.jpg	0	57	AOI_16	9	505
59	2471	867	355			122_162_an_ha.jpg	0	57	AOI_16	9	505
60	2512	866	346			122_162_an_ha.jpg	0	57	AOI_16	9	505
61	2554	925	338			122_162_an_ha.jpg	0	57	AOI_16	9	505
62	2596	931	326			122_162_an_ha.jpg	0	57	AOI_16	9	505
63	2638	922	319			122_162_an_ha.jpg	0	57	AOI_16	9	505
64	2680	918	323			122_162_an_ha.jpg	0	57	AOI_16	9	505
65	2723	929	326			122_162_an_ha.jpg	0	57	AOI_16	9	505
66	2765	890	377			122_162_an_ha.jpg	0	57	AOI_16	9	505
67	2807	886	388			122_162_an_ha.jpg	0	57	AOI_16	10	882
68	2848	889	384			122_162_an_ha.jpg	0	57	AOI_16	10	882
69	2891	879	374			122_162_an_ha.jpg	0	57	AOI_16	10	882
70	2933	882	394			122_162_an_ha.jpg	0	57	AOI_16	10	882
71	2975	898	445			122_162_an_ha.jpg	0	57	AOI_16	10	882
72	3017	911	459			122_162_an_ha.jpg	0	57	AOI_16	10	882
73	3062	894	446			122_162_an_ha.jpg	0	57	AOI_16	10	882
74	3100	903	443			122_162_an_ha.jpg	0	57	AOI_16	10	882
75	3143	905	446			122_162_an_ha.jpg	0	57	AOI_16	10	882
76	3183	912	446			122_162_an_ha.jpg	0	57	AOI_16	10	882
77	3223	904	442			122_162_an_ha.jpg	0	57	AOI_16	10	882
78	3264	897	444			122_162_an_ha.jpg	0	57	AOI_16	10	882
79	3304	902	446			122_162_an_ha.jpg	0	57	AOI_16	10	882
80	3343	905	435			122_162_an_ha.jpg	0	57	AOI_16	10	882
81	3385	901	430			122_162_an_ha.jpg	0	57	AOI_16	10	882
82	3425	868	382			122_162_an_ha.jpg	0	57	AOI_16	10	882
83	3464	886	450			122_162_an_ha.jpg	0	57	AOI_16	10	882
84	3506	0	0			122_162_an_ha.jpg	0	57	AOI_16	10	882
85	3548	897	507			122_162_an_ha.jpg	0	57	AOI_16	10	882
86	3598	975	384			122_162_an_ha.jpg	0	57	AOI_16	10	882
87	3648	892	334			122_162_an_ha.jpg	0	57	AOI_16	10	882
88	3689	505	398			122_162_an_ha.jpg	0	58	AOI_13	11	249
89	3734	452	373			122_162_an_ha.jpg	0	58	AOI_13	11	249
	3768			ImageEnd	16
90	3776	458	384			No media	0	0	Content	11	249
91	3817	447	383			No media	0	0	Content	11	249
92	3856	455	392			No media	0	0	Content	11	249
93	3900	464	396			No media	0	0	Content	11	249
94	3937	495	380			No media	0	0	Content	12	278
95	3977	490	389			No media	0	0	Content	12	278
96	4015	508	391			No media	0	0	Content	12	278
97	4056	505	386			No media	0	0	Content	12	278
98	4096	504	388			No media	0	0	Content	12	278
99	4136	500	389			No media	0	0	Content	12	278
100	4176	502	386			No media	0	0	Content	12	278
101	4216	502	378			No media	0	0	Content	13	2148
102	4256	714	341			No media	0	0	Content	13	2148
103	4296	692	349			No media	0	0	Content	13	2148
104	4335	698	346			No media	0	0	Content	13	2148
105	4375	707	351			No media	0	0	Content	13	2148
106	4413	706	357			No media	0	0	Content	13	2148
107	4453	709	352			No media	0	0	Content	13	2148
108	4492	701	357			No media	0	0	Content	13	2148
109	4532	704	346			No media	0	0	Content	13	2148
	4561			ImageStart	8
110	4572	689	361			Fix.jpg	0	0	Content	13	2148
111	4613	704	354			Fix.jpg	0	0	Content	13	2148
112	4653	699	356			Fix.jpg	0	0	Content	13	2148
113	4693	713	347			Fix.jpg	0	0	Content	13	2148
114	4732	702	348			Fix.jpg	0	0	Content	13	2148
115	4772	704	352			Fix.jpg	0	0	Content	13	2148
116	4815	698	347			Fix.jpg	0	0	Content	13	2148
117	4855	681	358			Fix.jpg	0	0	Content	13	2148
118	4898	672	365			Fix.jpg	0	0	Content	13	2148
119	4942	678	366			Fix.jpg	0	0	Content	13	2148
120	4983	685	370			Fix.jpg	0	0	Content	13	2148
121	5026	693	360			Fix.jpg	0	0	Content	13	2148
	5057			ImageEnd	16
122	5068	684	370			No media	0	0	Content	13	2148
123	5112	675	364			No media	0	0	Content	13	2148
124	5154	668	365			No media	0	0	Content	13	2148
125	5195	676	360			No media	0	0	Content	13	2148
126	5236	675	358			No media	0	0	Content	13	2148
127	5280	676	366			No media	0	0	Content	13	2148
128	5321	671	355			No media	0	0	Content	13	2148
129	5364	675	366			No media	0	0	Content	13	2148
130	5408	674	364			No media	0	0	Content	13	2148
131	5450	677	362			No media	0	0	Content	13	2148
132	5490	672	357			No media	0	0	Content	13	2148
133	5532	679	360			No media	0	0	Content	13	2148
134	5569	688	403			No media	0	0	Content	13	2148
135	5608	685	416			No media	0	0	Content	13	2148
136	5650	676	413			No media	0	0	Content	13	2148
137	5689	683	414			No media	0	0	Content	13	2148
138	5726	677	399			No media	0	0	Content	13	2148
139	5765	684	394			No media	0	0	Content	13	2148
140	5804	683	400			No media	0	0	Content	13	2148
141	5844	680	397			No media	0	0	Content	13	2148
142	5883	676	406			No media	0	0	Content	13	2148
143	5922	683	376			No media	0	0	Content	13	2148
144	5961	667	379			No media	0	0	Content	13	2148
145	6002	672	374			No media	0	0	Content	13	2148
146	6042	683	371			No media	0	0	Content	13	2148
147	6082	676	367			No media	0	0	Content	13	2148
148	6120	671	369			No media	0	0	Content	13	2148
149	6160	672	376			No media	0	0	Content	13	2148
150	6200	683	371			No media	0	0	Content	13	2148
151	6241	666	371			No media	0	0	Content	13	2148
152	6281	678	381			No media	0	0	Content	13	2148
153	6323	667	378			No media	0	0	Content	13	2148
154	6364	655	383			No media	0	0	Content	14	1128
155	6456	608	458			No media	0	0	Content	14	1128
156	6543	633	387			No media	0	0	Content	14	1128
157	6638	609	414			No media	0	0	Content	14	1128
158	6727	656	384			No media	0	0	Content	14	1128
159	6814	602	463			No media	0	0	Content	14	1128
160	6900	652	380			No media	0	0	Content	14	1128
161	6996	661	374			No media	0	0	Content	14	1128
162	7079	647	375			No media	0	0	Content	14	1128
163	7191	552	448			No media	0	0	Content	14	1128
164	7274	636	396			No media	0	0	Content	14	1128
165	7492	0	0			No media	0	0	Content
166	7628	0	0			No media	0	0	Content
167	7676	632	250			No media	0	0	Content	15	430
168	7712	617	259			No media	0	0	Content	15	430
169	7801	619	248			No media	0	0	Content	15	430
170	7894	641	265			No media	0	0	Content	15	430
171	7976	635	303			No media	0	0	Content	15	430
172	8106	0	0			No media	0	0	Content
173	8206	0	0			No media	0	0	Content
174	8366	581	344			No media	0	0	Content	16	190
175	8556	0	0			No media	0	0	Content
176	8713	0	0			No media	0	0	Content
177	8765	632	285			No media	0	0	Content	17	311
178	8826	632	285			No media	0	0	Content	17	311
	8953			ImageStart	8
179	9076	0	0			79_115_ha_an.jpg	0	295	AOI_52
180	9173	0	0			79_115_ha_an.jpg	0	295	AOI_52
181	9216	586	270			79_115_ha_an.jpg	0	296	AOI_49	18	253
182	9253	586	270			79_115_ha_an.jpg	0	296	AOI_49	18	253
183	9314	892	304			79_115_ha_an.jpg	0	296	AOI_49	18	253
184	9368	897	297			79_115_ha_an.jpg	0	296	AOI_49	18	253
185	9415	894	349			79_115_ha_an.jpg	0	296	AOI_49	18	253
186	9468	908	367			79_115_ha_an.jpg	0	296	AOI_49	19	318
187	9516	907	361			79_115_ha_an.jpg	0	296	AOI_49	19	318
188	9563	899	379			79_115_ha_an.jpg	0	296	AOI_49	19	318
189	9607	848	366			79_115_ha_an.jpg	0	296	AOI_49	19	318
190	9653	856	362			79_115_ha_an.jpg	0	296	AOI_49	19	318
191	9698	853	352			79_115_ha_an.jpg	0	296	AOI_49	19	318
192	9744	857	366			79_115_ha_an.jpg	0	296	AOI_49	19	318
193	9786	531	394			79_115_ha_an.jpg	0	295	AOI_52	20	611
194	9831	471	377			79_115_ha_an.jpg	0	295	AOI_52	20	611
195	9873	483	384			79_115_ha_an.jpg	0	295	AOI_52	20	611
196	9918	475	383			79_115_ha_an.jpg	0	295	AOI_52	20	611
197	9962	475	381			79_115_ha_an.jpg	0	295	AOI_52	20	611
198	10006	451	413			79_115_ha_an.jpg	0	295	AOI_52	20	611
199	10048	464	416			79_115_ha_an.jpg	0	295	AOI_52	20	611
200	10093	451	417			79_115_ha_an.jpg	0	295	AOI_52	20	611
201	10137	451	412			79_115_ha_an.jpg	0	295	AOI_52	20	611
202	10181	487	340			79_115_ha_an.jpg	0	295	AOI_52	20	611
203	10224	490	331			79_115_ha_an.jpg	0	295	AOI_52	20	611
204	10269	493	336			79_115_ha_an.jpg	0	295	AOI_52	20	611
205	10312	497	347			79_115_ha_an.jpg	0	295	AOI_52	20	611
206	10356	493	340			79_115_ha_an.jpg	0	295	AOI_52	20	611
207	10397	496	338			79_115_ha_an.jpg	0	295	AOI_52	21	262
208	10443	418	333			79_115_ha_an.jpg	0	295	AOI_52	21	262
209	10486	420	338			79_115_ha_an.jpg	0	295	AOI_52	21	262
210	10530	388	348			79_115_ha_an.jpg	0	295	AOI_52	21	262
211	10573	384	339			79_115_ha_an.jpg	0	295	AOI_52	21	262
212	10615	387	331			79_115_ha_an.jpg	0	295	AOI_52	21	262
213	10659	846	342			79_115_ha_an.jpg	0	296	AOI_49	22	490
214	10703	871	369			79_115_ha_an.jpg	0	296	AOI_49	22	490
215	10747	895	344			79_115_ha_an.jpg	0	296	AOI_49	22	490
216	10795	893	348			79_115_ha_an.jpg	0	296	AOI_49	22	490
217	10840	901	341			79_115_ha_an.jpg	0	296	AOI_49	22	490
218	10888	862	352			79_115_ha_an.jpg	0	296	AOI_49	22	490
219	10930	835	350			79_115_ha_an.jpg	0	296	AOI_49	22	490
220	10974	835	346			79_115_ha_an.jpg	0	296	AOI_49	22	490
221	11017	829	348			79_115_ha_an.jpg	0	296	AOI_49	22	490
222	11061	843	350			79_115_ha_an.jpg	0	296	AOI_49	22	490
223	11104	827	355			79_115_ha_an.jpg	0	296	AOI_49	22	490
224	11149	840	353			79_115_ha_an.jpg	0	296	AOI_49	23	260
225	11191	857	391			79_115_ha_an.jpg	0	296	AOI_49	23	260
226	11234	859	397			79_115_ha_an.jpg	0	296	AOI_49	23	260
227	11276	861	397			79_115_ha_an.jpg	0	296	AOI_49	23	260
228	11322	872	397			79_115_ha_an.jpg	0	296	AOI_49	23	260
229	11365	863	403			79_115_ha_an.jpg	0	296	AOI_49	23	260
230	11409	838	380			79_115_ha_an.jpg	0	296	AOI_49	24	264
231	11453	845	359			79_115_ha_an.jpg	0	296	AOI_49	24	264
232	11497	842	355			79_115_ha_an.jpg	0	296	AOI_49	24	264
233	11540	835	360			79_115_ha_an.jpg	0	296	AOI_49	24	264
234	11585	838	367			79_115_ha_an.jpg	0	296	AOI_49	24	264
235	11628	838	369			79_115_ha_an.jpg	0	296	AOI_49	24	264
236	11673	841	374			79_115_ha_an.jpg	0	295	AOI_52	25	585
237	11715	583	318			79_115_ha_an.jpg	0	295	AOI_52	25	585
238	11759	588	326			79_115_ha_an.jpg	0	295	AOI_52	25	585
239	11802	596	332			79_115_ha_an.jpg	0	295	AOI_52	25	585
240	11845	592	340			79_115_ha_an.jpg	0	295	AOI_52	25	585
241	11887	595	335			79_115_ha_an.jpg	0	295	AOI_52	25	585
242	11931	857	354			79_115_ha_an.jpg	0	295	AOI_52	25	585
	11934			ImageEnd	16
243	11973	864	351			No media	0	0	Content	25	585
	11982			ImageStart	8
244	12016	855	351			Fix.jpg	0	0	Content	25	585
245	12059	786	379			Fix.jpg	0	0	Content	25	585
246	12104	206	463			Fix.jpg	0	0	Content	25	585
247	12146	385	685			Fix.jpg	0	0	Content	25	585
248	12187	657	479			Fix.jpg	0	0	Content	25	585
249	12257	873	355			Fix.jpg	0	0	Content	26	674
250	12303	876	332			Fix.jpg	0	0	Content	26	674
251	12346	907	328			Fix.jpg	0	0	Content	26	674
252	12394	863	337			Fix.jpg	0	0	Content	26	674
253	12445	658	334			Fix.jpg	0	0	Content	26	674
	12449			ImageEnd	16
254	12496	661	350			No media	0	0	Content	26	674
255	12541	658	349			No media	0	0	Content	26	674
256	12588	659	346			No media	0	0	Content	26	674
257	12636	657	345			No media	0	0	Content	26	674
	12676			ImageStart	8
258	12681	664	344			97_144_an_fe.jpg	0	335	AOI_5	26	674
259	12724	662	343			97_144_an_fe.jpg	0	335	AOI_5	26	674
260	12767	660	347			97_144_an_fe.jpg	0	335	AOI_5	26	674
261	12809	670	340			97_144_an_fe.jpg	0	335	AOI_5	26	674
262	12852	665	343			97_144_an_fe.jpg	0	335	AOI_5	26	674
263	12891	670	341			97_144_an_fe.jpg	0	335	AOI_5	26	674
264	12931	878	324			97_144_an_fe.jpg	0	336	AOI_6	27	393
265	12971	905	319			97_144_an_fe.jpg	0	336	AOI_6	27	393
266	13011	900	316			97_144_an_fe.jpg	0	336	AOI_6	27	393
267	13063	895	340			97_144_an_fe.jpg	0	336	AOI_6	27	393
268	13107	891	334			97_144_an_fe.jpg	0	336	AOI_6	27	393
269	13148	895	330			97_144_an_fe.jpg	0	336	AOI_6	27	393
270	13193	834	334			97_144_an_fe.jpg	0	336	AOI_6	27	393
271	13236	835	341			97_144_an_fe.jpg	0	336	AOI_6	27	393
272	13280	839	338			97_144_an_fe.jpg	0	336	AOI_6	27	393
273	13324	588	410			97_144_an_fe.jpg	0	335	AOI_5	28	417
274	13367	449	417			97_144_an_fe.jpg	0	335	AOI_5	28	417
275	13411	456	422			97_144_an_fe.jpg	0	335	AOI_5	28	417
276	13451	459	395			97_144_an_fe.jpg	0	335	AOI_5	28	417
277	13493	453	409			97_144_an_fe.jpg	0	335	AOI_5	28	417
278	13532	460	421			97_144_an_fe.jpg	0	335	AOI_5	28	417
279	13572	500	405			97_144_an_fe.jpg	0	335	AOI_5	28	417
280	13613	489	401			97_144_an_fe.jpg	0	335	AOI_5	28	417
281	13654	503	398			97_144_an_fe.jpg	0	335	AOI_5	28	417
282	13703	504	403			97_144_an_fe.jpg	0	335	AOI_5	28	417
283	13741	443	542			97_144_an_fe.jpg	0	335	AOI_5	29	280
284	13780	453	546			97_144_an_fe.jpg	0	335	AOI_5	29	280
285	13819	449	548			97_144_an_fe.jpg	0	335	AOI_5	29	280
286	13859	441	548			97_144_an_fe.jpg	0	335	AOI_5	29	280
287	13898	442	542			97_144_an_fe.jpg	0	335	AOI_5	29	280
288	13939	444	540			97_144_an_fe.jpg	0	335	AOI_5	29	280
289	13980	446	536			97_144_an_fe.jpg	0	335	AOI_5	29	280
290	14021	857	462			97_144_an_fe.jpg	0	336	AOI_6	30	286
291	14063	890	447			97_144_an_fe.jpg	0	336	AOI_6	30	286
292	14106	898	456			97_144_an_fe.jpg	0	336	AOI_6	30	286
293	14146	893	452			97_144_an_fe.jpg	0	336	AOI_6	30	286
294	14187	907	442			97_144_an_fe.jpg	0	336	AOI_6	30	286
295	14227	903	453			97_144_an_fe.jpg	0	336	AOI_6	30	286
296	14268	915	416			97_144_an_fe.jpg	0	336	AOI_6	30	286
297	14306	900	356			97_144_an_fe.jpg	0	336	AOI_6	31	446
298	14347	899	359			97_144_an_fe.jpg	0	336	AOI_6	31	446
299	14388	893	355			97_144_an_fe.jpg	0	336	AOI_6	31	446
300	14428	865	347			97_144_an_fe.jpg	0	336	AOI_6	31	446
301	14468	841	323			97_144_an_fe.jpg	0	336	AOI_6	31	446
302	14508	834	323			97_144_an_fe.jpg	0	336	AOI_6	31	446
303	14547	841	322			97_144_an_fe.jpg	0	336	AOI_6	31	446
304	14588	840	332			97_144_an_fe.jpg	0	336	AOI_6	31	446
305	14629	839	317			97_144_an_fe.jpg	0	336	AOI_6	31	446
306	14670	836	317			97_144_an_fe.jpg	0	336	AOI_6	31	446
307	14711	841	324			97_144_an_fe.jpg	0	336	AOI_6	31	446
308	14752	927	359			97_144_an_fe.jpg	0	336	AOI_6	32	336
309	14793	919	360			97_144_an_fe.jpg	0	336	AOI_6	32	336
310	14834	922	362			97_144_an_fe.jpg	0	336	AOI_6	32	336
311	14875	913	356			97_144_an_fe.jpg	0	336	AOI_6	32	336
312	14918	935	330			97_144_an_fe.jpg	0	336	AOI_6	32	336
313	14958	941	342			97_144_an_fe.jpg	0	336	AOI_6	32	336
314	15000	931	333			97_144_an_fe.jpg	0	336	AOI_6	32	336
315	15042	944	339			97_144_an_fe.jpg	0	336	AOI_6	32	336
316	15088	449	404			97_144_an_fe.jpg	0	335	AOI_5	33	455
317	15129	469	392			97_144_an_fe.jpg	0	335	AOI_5	33	455
318	15168	472	394			97_144_an_fe.jpg	0	335	AOI_5	33	455
319	15206	467	389			97_144_an_fe.jpg	0	335	AOI_5	33	455
320	15251	474	391			97_144_an_fe.jpg	0	335	AOI_5	33	455
321	15291	437	405			97_144_an_fe.jpg	0	335	AOI_5	33	455
322	15334	431	400			97_144_an_fe.jpg	0	335	AOI_5	33	455
323	15376	440	405			97_144_an_fe.jpg	0	335	AOI_5	33	455
324	15418	447	400			97_144_an_fe.jpg	0	335	AOI_5	33	455
325	15460	444	404			97_144_an_fe.jpg	0	335	AOI_5	33	455
326	15502	432	399			97_144_an_fe.jpg	0	335	AOI_5	33	455
327	15543	495	425			97_144_an_fe.jpg	0	335	AOI_5	34	383
328	15585	496	413			97_144_an_fe.jpg	0	335	AOI_5	34	383
329	15627	491	418			97_144_an_fe.jpg	0	335	AOI_5	34	383
	15656			ImageEnd	16
330	15671	499	414			No media	0	0	Content	34	383
	15672			ImageStart	8
331	15713	502	399			Fix.jpg	0	0	Content	34	383
332	15756	499	397			Fix.jpg	0	0	Content	34	383
333	15798	499	400			Fix.jpg	0	0	Content	34	383
334	15841	503	398			Fix.jpg	0	0	Content	34	383
335	15884	504	402			Fix.jpg	0	0	Content	34	383
336	15926	590	395			Fix.jpg	0	0	Content	35	1743
337	15967	676	353			Fix.jpg	0	0	Content	35	1743
338	16010	682	354			Fix.jpg	0	0	Content	35	1743
339	16053	680	357			Fix.jpg	0	0	Content	35	1743
340	16096	689	366			Fix.jpg	0	0	Content	35	1743
341	16138	684	351			Fix.jpg	0	0	Content	35	1743
	16171			ImageEnd	16
342	16180	682	361			No media	0	0	Content	35	1743
343	16223	689	364			No media	0	0	Content	35	1743
344	16264	673	361			No media	0	0	Content	35	1743
345	16305	677	353			No media	0	0	Content	35	1743
346	16347	674	362			No media	0	0	Content	35	1743
347	16388	680	356			No media	0	0	Content	35	1743
348	16430	679	357			No media	0	0	Content	35	1743
349	16470	683	357			No media	0	0	Content	35	1743
350	16512	678	349			No media	0	0	Content	35	1743
351	16553	680	354			No media	0	0	Content	35	1743
352	16594	677	354			No media	0	0	Content	35	1743
353	16635	675	353			No media	0	0	Content	35	1743
354	16677	674	354			No media	0	0	Content	35	1743
355	16717	670	351			No media	0	0	Content	35	1743
356	16758	684	359			No media	0	0	Content	35	1743
357	16799	674	356			No media	0	0	Content	35	1743
358	16841	672	350			No media	0	0	Content	35	1743
359	16882	667	356			No media	0	0	Content	35	1743
360	16925	671	358			No media	0	0	Content	35	1743
361	16967	679	350			No media	0	0	Content	35	1743
362	17008	647	360			No media	0	0	Content	35	1743
363	17051	657	355			No media	0	0	Content	35	1743
364	17094	657	347			No media	0	0	Content	35	1743
365	17138	655	362			No media	0	0	Content	35	1743
366	17181	658	355			No media	0	0	Content	35	1743
367	17225	651	354			No media	0	0	Content	35	1743
368	17319	667	350			No media	0	0	Content	35	1743
369	17374	658	353			No media	0	0	Content	35	1743
370	17507	673	345			No media	0	0	Content	35	1743
371	17560	670	345			No media	0	0	Content	35	1743
372	17669	659	347			No media	0	0	Content	36	570
373	17724	744	316			No media	0	0	Content	36	570
374	17798	738	309			No media	0	0	Content	36	570
375	17843	734	337			No media	0	0	Content	36	570
376	18004	684	335			No media	0	0	Content	36	570
377	18055	684	335			No media	0	0	Content	36	570
378	18240	0	0			No media	0	0	Content
379	18313	0	0			No media	0	0	Content
380	18365	0	0			No media	0	0	Content
381	18399	0	0			No media	0	0	Content
382	18433	0	0			No media	0	0	Content
383	18484	0	0			No media	0	0	Content
384	18522	703	454			No media	0	0	Content	37	217
385	18558	705	429			No media	0	0	Content	37	217
386	18596	705	429			No media	0	0	Content	37	217
387	18654	691	366			No media	0	0	Content	37	217
388	18702	687	336			No media	0	0	Content	37	217
389	18738	697	340			No media	0	0	Content	38	462
390	18784	693	352			No media	0	0	Content	38	462
391	18825	668	340			No media	0	0	Content	38	462
392	18865	668	353			No media	0	0	Content	38	462
393	18906	667	350			No media	0	0	Content	38	462
394	18947	665	355			No media	0	0	Content	38	462
395	18989	672	352			No media	0	0	Content	38	462
396	19031	667	353			No media	0	0	Content	38	462
397	19072	668	348			No media	0	0	Content	38	462
398	19119	667	354			No media	0	0	Content	38	462
399	19160	672	341			No media	0	0	Content	38	462
400	19200	672	352			No media	0	0	Content	39	291
401	19242	741	332			No media	0	0	Content	39	291
402	19285	739	342			No media	0	0	Content	39	291
403	19325	743	342			No media	0	0	Content	39	291
404	19366	742	334			No media	0	0	Content	39	291
405	19409	734	348			No media	0	0	Content	39	291
406	19452	740	344			No media	0	0	Content	39	291
407	19491	740	341			No media	0	0	Content	40	289
408	19532	642	321			No media	0	0	Content	40	289
409	19573	651	326			No media	0	0	Content	40	289
410	19615	648	333			No media	0	0	Content	40	289
411	19657	655	322			No media	0	0	Content	40	289
412	19699	658	329			No media	0	0	Content	40	289
413	19740	647	322			No media	0	0	Content	40	289
414	19780	658	332			No media	0	0	Content	41	252
415	19821	714	345			No media	0	0	Content	41	252
416	19864	723	334			No media	0	0	Content	41	252
417	19906	729	345			No media	0	0	Content	41	252
418	19948	730	348			No media	0	0	Content	41	252
419	19988	719	345			No media	0	0	Content	41	252
420	20032	720	330			No media	0	0	Content	42	506
421	20073	642	255			No media	0	0	Content	42	506
422	20115	655	269			No media	0	0	Content	42	506
423	20154	646	270			No media	0	0	Content	42	506
424	20198	655	271			No media	0	0	Content	42	506
425	20240	647	275			No media	0	0	Content	42	506
426	20282	651	276			No media	0	0	Content	42	506
427	20324	651	269			No media	0	0	Content	42	506
428	20367	649	272			No media	0	0	Content	42	506
429	20409	649	254			No media	0	0	Content	42	506
430	20452	648	269			No media	0	0	Content	42	506
431	20495	647	276			No media	0	0	Content	42	506
432	20538	709	325			No media	0	0	Content	43	259
433	20581	715	318			No media	0	0	Content	43	259
434	20624	706	340			No media	0	0	Content	43	259
435	20667	708	327			No media	0	0	Content	43	259
436	20710	708	323			No media	0	0	Content	43	259
	20741			ImageStart	8
437	20753	704	332			10_008_neu_an.jpg	0	8	AOI_1	43	259
438	20798	708	323			10_008_neu_an.jpg	0	9	AOI_3	44	261
439	20841	703	323			10_008_neu_an.jpg	0	9	AOI_3	44	261
440	20885	659	294			10_008_neu_an.jpg	0	9	AOI_3	44	261
441	20928	662	295			10_008_neu_an.jpg	0	9	AOI_3	44	261
442	20971	668	291			10_008_neu_an.jpg	0	9	AOI_3	44	261
443	21015	657	294			10_008_neu_an.jpg	0	9	AOI_3	44	261
444	21059	904	339			10_008_neu_an.jpg	0	8	AOI_1	45	385
445	21100	905	326			10_008_neu_an.jpg	0	8	AOI_1	45	385
446	21145	905	335			10_008_neu_an.jpg	0	8	AOI_1	45	385
447	21187	897	351			10_008_neu_an.jpg	0	8	AOI_1	45	385
448	21231	899	388			10_008_neu_an.jpg	0	8	AOI_1	45	385
449	21274	896	383			10_008_neu_an.jpg	0	8	AOI_1	45	385
450	21317	902	390			10_008_neu_an.jpg	0	8	AOI_1	45	385
451	21360	894	393			10_008_neu_an.jpg	0	8	AOI_1	45	385
452	21402	891	393			10_008_neu_an.jpg	0	8	AOI_1	45	385
453	21443	609	398			10_008_neu_an.jpg	0	9	AOI_3	46	757
454	21485	578	382			10_008_neu_an.jpg	0	9	AOI_3	46	757
455	21527	595	389			10_008_neu_an.jpg	0	9	AOI_3	46	757
456	21571	578	399			10_008_neu_an.jpg	0	9	AOI_3	46	757
457	21612	437	362			10_008_neu_an.jpg	0	9	AOI_3	46	757
458	21654	443	374			10_008_neu_an.jpg	0	9	AOI_3	46	757
459	21697	446	370			10_008_neu_an.jpg	0	9	AOI_3	46	757
460	21741	454	367			10_008_neu_an.jpg	0	9	AOI_3	46	757
461	21784	485	351			10_008_neu_an.jpg	0	9	AOI_3	46	757
462	21825	492	356			10_008_neu_an.jpg	0	9	AOI_3	46	757
463	21867	480	361			10_008_neu_an.jpg	0	9	AOI_3	46	757
464	21909	477	362			10_008_neu_an.jpg	0	9	AOI_3	46	757
465	21950	483	359			10_008_neu_an.jpg	0	9	AOI_3	46	757
466	21992	478	364			10_008_neu_an.jpg	0	9	AOI_3	46	757
467	22034	493	366			10_008_neu_an.jpg	0	9	AOI_3	46	757
468	22077	507	378			10_008_neu_an.jpg	0	9	AOI_3	46	757
469	22117	495	370			10_008_neu_an.jpg	0	9	AOI_3	46	757
470	22159	493	361			10_008_neu_an.jpg	0	9	AOI_3	46	757
471	22200	613	385			10_008_neu_an.jpg	0	8	AOI_1	47	406
472	22242	879	370			10_008_neu_an.jpg	0	8	AOI_1	47	406
473	22283	881	364			10_008_neu_an.jpg	0	8	AOI_1	47	406
474	22325	881	372			10_008_neu_an.jpg	0	8	AOI_1	47	406
475	22364	874	376			10_008_neu_an.jpg	0	8	AOI_1	47	406
476	22405	877	373			10_008_neu_an.jpg	0	8	AOI_1	47	406
477	22445	830	398			10_008_neu_an.jpg	0	8	AOI_1	47	406
478	22485	841	384			10_008_neu_an.jpg	0	8	AOI_1	47	406
479	22525	851	386			10_008_neu_an.jpg	0	8	AOI_1	47	406
480	22566	849	386			10_008_neu_an.jpg	0	8	AOI_1	47	406
481	22606	851	390			10_008_neu_an.jpg	0	9	AOI_3	48	329
482	22647	465	319			10_008_neu_an.jpg	0	9	AOI_3	48	329
483	22687	482	329			10_008_neu_an.jpg	0	9	AOI_3	48	329
484	22728	477	334			10_008_neu_an.jpg	0	9	AOI_3	48	329
485	22770	484	328			10_008_neu_an.jpg	0	9	AOI_3	48	329
486	22812	480	327			10_008_neu_an.jpg	0	9	AOI_3	48	329
487	22853	479	331			10_008_neu_an.jpg	0	9	AOI_3	48	329
488	22895	493	318			10_008_neu_an.jpg	0	9	AOI_3	48	329
489	22936	439	383			10_008_neu_an.jpg	0	9	AOI_3	49	327
490	22978	437	379			10_008_neu_an.jpg	0	9	AOI_3	49	327
491	23018	430	376			10_008_neu_an.jpg	0	9	AOI_3	49	327
492	23058	442	396			10_008_neu_an.jpg	0	9	AOI_3	49	327
493	23099	439	388			10_008_neu_an.jpg	0	9	AOI_3	49	327
494	23142	446	377			10_008_neu_an.jpg	0	9	AOI_3	49	327
495	23180	439	385			10_008_neu_an.jpg	0	9	AOI_3	49	327
496	23221	449	393			10_008_neu_an.jpg	0	9	AOI_3	49	327
497	23263	458	387			10_008_neu_an.jpg	0	9	AOI_3	50	505
498	23304	482	363			10_008_neu_an.jpg	0	9	AOI_3	50	505
499	23346	488	360			10_008_neu_an.jpg	0	9	AOI_3	50	505
500	23388	483	359			10_008_neu_an.jpg	0	9	AOI_3	50	505
501	23429	484	362			10_008_neu_an.jpg	0	9	AOI_3	50	505
502	23471	476	350			10_008_neu_an.jpg	0	9	AOI_3	50	505
503	23513	502	375			10_008_neu_an.jpg	0	9	AOI_3	50	505
504	23555	496	366			10_008_neu_an.jpg	0	9	AOI_3	50	505
505	23595	492	364			10_008_neu_an.jpg	0	9	AOI_3	50	505
506	23639	496	376			10_008_neu_an.jpg	0	9	AOI_3	50	505
507	23681	499	374			10_008_neu_an.jpg	0	9	AOI_3	50	505
	23713			ImageEnd	16
508	23725	502	379			No media	0	0	Content	50	505
	23757			ImageStart	8
509	23767	739	377			Fix.jpg	0	0	Content	51	250
510	23810	871	361			Fix.jpg	0	0	Content	51	250
511	23853	876	346			Fix.jpg	0	0	Content	51	250
512	23895	874	358			Fix.jpg	0	0	Content	51	250
513	23935	863	357			Fix.jpg	0	0	Content	51	250
514	23976	868	366			Fix.jpg	0	0	Content	51	250
515	24017	867	364			Fix.jpg	0	0	Content	52	582
516	24058	676	368			Fix.jpg	0	0	Content	52	582
517	24100	676	365			Fix.jpg	0	0	Content	52	582
518	24143	685	358			Fix.jpg	0	0	Content	52	582
519	24183	677	354			Fix.jpg	0	0	Content	52	582
520	24225	670	361			Fix.jpg	0	0	Content	52	582
	24256			ImageEnd	16
521	24266	680	360			No media	0	0	Content	52	582
522	24308	633	360			No media	0	0	Content	52	582
523	24350	645	357			No media	0	0	Content	52	582
	24361			ImageStart	8
524	24391	646	359			63_114_an_neu.jpg	0	261	AOI_45	52	582
525	24432	640	364			63_114_an_neu.jpg	0	261	AOI_45	52	582
526	24474	645	363			63_114_an_neu.jpg	0	261	AOI_45	52	582
527	24515	653	356			63_114_an_neu.jpg	0	261	AOI_45	52	582
528	24558	651	354			63_114_an_neu.jpg	0	261	AOI_45	52	582
529	24599	750	361			63_114_an_neu.jpg	0	262	AOI_47	53	617
530	24641	874	337			63_114_an_neu.jpg	0	262	AOI_47	53	617
531	24681	873	340			63_114_an_neu.jpg	0	262	AOI_47	53	617
532	24722	874	333			63_114_an_neu.jpg	0	262	AOI_47	53	617
533	24761	874	341			63_114_an_neu.jpg	0	262	AOI_47	53	617
534	24803	904	360			63_114_an_neu.jpg	0	262	AOI_47	53	617
535	24843	907	357			63_114_an_neu.jpg	0	262	AOI_47	53	617
536	24884	908	354			63_114_an_neu.jpg	0	262	AOI_47	53	617
537	24925	903	359			63_114_an_neu.jpg	0	262	AOI_47	53	617
538	24966	899	365			63_114_an_neu.jpg	0	262	AOI_47	53	617
539	25007	866	413			63_114_an_neu.jpg	0	262	AOI_47	53	617
540	25048	871	430			63_114_an_neu.jpg	0	262	AOI_47	53	617
541	25090	874	407			63_114_an_neu.jpg	0	262	AOI_47	53	617
542	25133	874	413			63_114_an_neu.jpg	0	262	AOI_47	53	617
543	25173	873	407			63_114_an_neu.jpg	0	262	AOI_47	53	617
544	25216	674	426			63_114_an_neu.jpg	0	261	AOI_45	54	333
545	25257	470	399			63_114_an_neu.jpg	0	261	AOI_45	54	333
546	25299	470	390			63_114_an_neu.jpg	0	261	AOI_45	54	333
547	25340	458	391			63_114_an_neu.jpg	0	261	AOI_45	54	333
548	25382	478	381			63_114_an_neu.jpg	0	261	AOI_45	54	333
549	25424	458	391			63_114_an_neu.jpg	0	261	AOI_45	54	333
550	25466	467	392			63_114_an_neu.jpg	0	261	AOI_45	54	333
551	25507	464	392			63_114_an_neu.jpg	0	261	AOI_45	54	333
552	25549	464	394			63_114_an_neu.jpg	0	261	AOI_45	55	415
553	25589	491	442			63_114_an_neu.jpg	0	261	AOI_45	55	415
554	25632	489	433			63_114_an_neu.jpg	0	261	AOI_45	55	415
555	25673	491	433			63_114_an_neu.jpg	0	261	AOI_45	55	415
556	25714	497	437			63_114_an_neu.jpg	0	261	AOI_45	55	415
557	25753	488	441			63_114_an_neu.jpg	0	261	AOI_45	55	415
558	25798	492	439			63_114_an_neu.jpg	0	261	AOI_45	55	415
559	25839	488	438			63_114_an_neu.jpg	0	261	AOI_45	55	415
560	25879	483	430			63_114_an_neu.jpg	0	261	AOI_45	55	415
561	25922	488	431			63_114_an_neu.jpg	0	261	AOI_45	55	415
562	25964	447	500			63_114_an_neu.jpg	0	261	AOI_45	56	289
563	26003	441	505			63_114_an_neu.jpg	0	261	AOI_45	56	289
564	26044	448	511			63_114_an_neu.jpg	0	261	AOI_45	56	289
565	26087	442	505			63_114_an_neu.jpg	0	261	AOI_45	56	289
566	26128	441	516			63_114_an_neu.jpg	0	261	AOI_45	56	289
567	26170	441	516			63_114_an_neu.jpg	0	261	AOI_45	56	289
568	26212	448	514			63_114_an_neu.jpg	0	261	AOI_45	56	289
569	26253	484	397			63_114_an_neu.jpg	0	261	AOI_45	57	464
570	26295	496	420			63_114_an_neu.jpg	0	261	AOI_45	57	464
571	26336	488	411			63_114_an_neu.jpg	0	261	AOI_45	57	464
572	26378	489	415			63_114_an_neu.jpg	0	261	AOI_45	57	464
573	26419	489	412			63_114_an_neu.jpg	0	261	AOI_45	57	464
574	26461	485	402			63_114_an_neu.jpg	0	261	AOI_45	57	464
575	26503	486	398			63_114_an_neu.jpg	0	261	AOI_45	57	464
576	26547	490	403			63_114_an_neu.jpg	0	261	AOI_45	57	464
577	26589	490	407			63_114_an_neu.jpg	0	261	AOI_45	57	464
578	26632	490	407			63_114_an_neu.jpg	0	261	AOI_45	57	464
579	26674	527	392			63_114_an_neu.jpg	0	261	AOI_45	57	464
580	26717	542	387			63_114_an_neu.jpg	0	262	AOI_47	58	882
581	26758	869	349			63_114_an_neu.jpg	0	262	AOI_47	58	882
582	26800	871	352			63_114_an_neu.jpg	0	262	AOI_47	58	882
583	26841	869	344			63_114_an_neu.jpg	0	262	AOI_47	58	882
584	26883	877	350			63_114_an_neu.jpg	0	262	AOI_47	58	882
585	26924	868	348			63_114_an_neu.jpg	0	262	AOI_47	58	882
586	26967	870	348			63_114_an_neu.jpg	0	262	AOI_47	58	882
587	27008	842	357			63_114_an_neu.jpg	0	262	AOI_47	58	882
588	27051	840	358			63_114_an_neu.jpg	0	262	AOI_47	58	882
589	27093	848	356			63_114_an_neu.jpg	0	262	AOI_47	58	882
590	27135	847	357			63_114_an_neu.jpg	0	262	AOI_47	58	882
591	27177	845	355			63_114_an_neu.jpg	0	262	AOI_47	58	882
592	27219	847	350			63_114_an_neu.jpg	0	262	AOI_47	58	882
593	27261	849	349			63_114_an_neu.jpg	0	262	AOI_47	58	882
594	27303	844	357			63_114_an_neu.jpg	0	262	AOI_47	58	882
595	27345	846	355			63_114_an_neu.jpg	0	262	AOI_47	58	882
	27356			ImageEnd	16
	27372			ImageStart	8
596	27387	851	357			Fix.jpg	0	0	Content	58	882
597	27429	837	344			Fix.jpg	0	0	Content	58	882
598	27472	808	363			Fix.jpg	0	0	Content	58	882
599	27514	809	362			Fix.jpg	0	0	Content	58	882
600	27556	813	357			Fix.jpg	0	0	Content	58	882
601	27599	803	369			Fix.jpg	0	0	Content	59	339
602	27641	650	374			Fix.jpg	0	0	Content	59	339
603	27683	670	362			Fix.jpg	0	0	Content	59	339
604	27727	675	362			Fix.jpg	0	0	Content	59	339
605	27768	669	352			Fix.jpg	0	0	Content	59	339
606	27811	671	357			Fix.jpg	0	0	Content	59	339
607	27853	662	361			Fix.jpg	0	0	Content	59	339
	27871			ImageEnd	16
608	27896	664	357			No media	0	0	Content	59	339
609	27938	633	370			No media	0	0	Content	60	1115
610	27984	629	370			No media	0	0	Content	60	1115
611	28026	632	363			No media	0	0	Content	60	1115
612	28068	625	362			No media	0	0	Content	60	1115
613	28111	632	370			No media	0	0	Content	60	1115
614	28153	631	368			No media	0	0	Content	60	1115
615	28195	618	372			No media	0	0	Content	60	1115
616	28238	631	367			No media	0	0	Content	60	1115
617	28279	622	366			No media	0	0	Content	60	1115
618	28323	628	370			No media	0	0	Content	60	1115
619	28365	618	364			No media	0	0	Content	60	1115
620	28407	637	361			No media	0	0	Content	60	1115
621	28450	624	357			No media	0	0	Content	60	1115
622	28493	633	376			No media	0	0	Content	60	1115
623	28534	629	372			No media	0	0	Content	60	1115
624	28576	626	362			No media	0	0	Content	60	1115
625	28618	638	371			No media	0	0	Content	60	1115
626	28663	618	391			No media	0	0	Content	60	1115
627	28705	618	384			No media	0	0	Content	60	1115
628	28750	613	388			No media	0	0	Content	60	1115
629	28793	623	380			No media	0	0	Content	60	1115
630	28838	614	381			No media	0	0	Content	60	1115
631	28882	612	385			No media	0	0	Content	60	1115
632	28926	623	385			No media	0	0	Content	60	1115
633	28967	623	392			No media	0	0	Content	60	1115
634	29011	622	390			No media	0	0	Content	60	1115
635	29054	614	374			No media	0	0	Content	61	265
636	29098	730	353			No media	0	0	Content	61	265
637	29141	731	356			No media	0	0	Content	61	265
638	29185	726	348			No media	0	0	Content	61	265
639	29229	739	355			No media	0	0	Content	61	265
640	29274	723	349			No media	0	0	Content	61	265
641	29318	699	355			No media	0	0	Content	62	890
642	29363	635	362			No media	0	0	Content	62	890
643	29411	627	359			No media	0	0	Content	62	890
644	29454	623	368			No media	0	0	Content	62	890
645	29495	626	355			No media	0	0	Content	62	890
646	29540	630	362			No media	0	0	Content	62	890
647	29583	621	350			No media	0	0	Content	62	890
648	29627	625	350			No media	0	0	Content	62	890
649	29671	638	352			No media	0	0	Content	62	890
650	29716	646	356			No media	0	0	Content	62	890
651	29760	635	354			No media	0	0	Content	62	890
652	29805	634	350			No media	0	0	Content	62	890
653	29849	632	355			No media	0	0	Content	62	890
654	29894	631	356			No media	0	0	Content	62	890
655	29938	603	341			No media	0	0	Content	62	890
656	29982	599	339			No media	0	0	Content	62	890
657	30026	597	338			No media	0	0	Content	62	890
658	30071	599	332			No media	0	0	Content	62	890
659	30118	605	331			No media	0	0	Content	62	890
660	30164	601	339			No media	0	0	Content	62	890
661	30209	749	342			No media	0	0	Content	63	316
662	30253	754	319			No media	0	0	Content	63	316
663	30297	757	313			No media	0	0	Content	63	316
664	30343	755	314			No media	0	0	Content	63	316
665	30388	754	316			No media	0	0	Content	63	316
666	30435	764	317			No media	0	0	Content	63	316
667	30479	760	311			No media	0	0	Content	63	316
668	30524	743	317			No media	0	0	Content	64	450
669	30570	656	293			No media	0	0	Content	64	450
670	30614	649	285			No media	0	0	Content	64	450
671	30660	641	286			No media	0	0	Content	64	450
672	30706	643	292			No media	0	0	Content	64	450
673	30753	654	283			No media	0	0	Content	64	450
674	30797	653	289			No media	0	0	Content	64	450
675	30841	647	285			No media	0	0	Content	64	450
676	30888	648	290			No media	0	0	Content	64	450
677	30930	643	295			No media	0	0	Content	64	450
678	30975	932	727			No media	0	0	Content	65	343
679	31018	962	806			No media	0	0	Content	65	343
680	31063	966	791			No media	0	0	Content	65	343
681	31106	959	782			No media	0	0	Content	65	343
682	31148	1017	901			No media	0	0	Content	65	343
683	31191	1016	897			No media	0	0	Content	65	343
684	31233	1025	884			No media	0	0	Content	65	343
685	31275	1025	906			No media	0	0	Content	65	343
686	31318	650	358			No media	0	0	Content	66	1320
687	31359	589	240			No media	0	0	Content	66	1320
688	31403	601	240			No media	0	0	Content	66	1320
689	31446	600	259			No media	0	0	Content	66	1320
690	31492	609	280			No media	0	0	Content	66	1320
691	31536	605	279			No media	0	0	Content	66	1320
692	31583	605	277			No media	0	0	Content	66	1320
693	31628	606	281			No media	0	0	Content	66	1320
694	31673	602	278			No media	0	0	Content	66	1320
695	31718	604	283			No media	0	0	Content	66	1320
696	31765	605	285			No media	0	0	Content	66	1320
697	31810	617	281			No media	0	0	Content	66	1320
698	31856	593	280			No media	0	0	Content	66	1320
699	31902	598	270			No media	0	0	Content	66	1320
700	31949	605	279			No media	0	0	Content	66	1320
701	31994	582	276			No media	0	0	Content	66	1320
702	32043	575	286			No media	0	0	Content	66	1320
703	32088	580	285			No media	0	0	Content	66	1320
704	32136	575	290			No media	0	0	Content	66	1320
705	32181	583	286			No media	0	0	Content	66	1320
706	32228	568	294			No media	0	0	Content	66	1320
707	32275	576	286			No media	0	0	Content	66	1320
708	32321	572	285			No media	0	0	Content	66	1320
709	32365	584	274			No media	0	0	Content	66	1320
710	32412	572	286			No media	0	0	Content	66	1320
	32440			ImageStart	8
711	32457	579	283			167_175_neu_fe.jpg	0	155	AOI_31	66	1320
712	32504	576	275			167_175_neu_fe.jpg	0	155	AOI_31	66	1320
713	32548	590	279			167_175_neu_fe.jpg	0	155	AOI_31	66	1320
714	32593	580	280			167_175_neu_fe.jpg	0	155	AOI_31	66	1320
715	32638	572	287			167_175_neu_fe.jpg	0	156	AOI_30	67	273
716	32683	702	305			167_175_neu_fe.jpg	0	156	AOI_30	67	273
717	32729	750	320			167_175_neu_fe.jpg	0	156	AOI_30	67	273
718	32774	757	301			167_175_neu_fe.jpg	0	156	AOI_30	67	273
719	32820	747	306			167_175_neu_fe.jpg	0	156	AOI_30	67	273
720	32867	759	298			167_175_neu_fe.jpg	0	156	AOI_30	67	273
721	32912	564	364			167_175_neu_fe.jpg	0	155	AOI_31	68	265
722	32957	476	368			167_175_neu_fe.jpg	0	155	AOI_31	68	265
723	33001	469	373			167_175_neu_fe.jpg	0	155	AOI_31	68	265
724	33044	470	371			167_175_neu_fe.jpg	0	155	AOI_31	68	265
725	33089	467	366			167_175_neu_fe.jpg	0	155	AOI_31	68	265
726	33134	473	360			167_175_neu_fe.jpg	0	155	AOI_31	68	265
727	33176	505	369			167_175_neu_fe.jpg	0	156	AOI_30	69	301
728	33220	951	390			167_175_neu_fe.jpg	0	156	AOI_30	69	301
729	33263	953	393			167_175_neu_fe.jpg	0	156	AOI_30	69	301
730	33307	959	398			167_175_neu_fe.jpg	0	156	AOI_30	69	301
731	33351	942	382			167_175_neu_fe.jpg	0	156	AOI_30	69	301
732	33394	907	376			167_175_neu_fe.jpg	0	156	AOI_30	69	301
733	33436	908	375			167_175_neu_fe.jpg	0	156	AOI_30	69	301
734	33477	913	374			167_175_neu_fe.jpg	0	156	AOI_30	70	421
735	33520	852	371			167_175_neu_fe.jpg	0	156	AOI_30	70	421
736	33563	835	371			167_175_neu_fe.jpg	0	156	AOI_30	70	421
737	33605	843	368			167_175_neu_fe.jpg	0	156	AOI_30	70	421
738	33646	831	373			167_175_neu_fe.jpg	0	156	AOI_30	70	421
739	33688	843	366			167_175_neu_fe.jpg	0	156	AOI_30	70	421
740	33732	845	384			167_175_neu_fe.jpg	0	156	AOI_30	70	421
741	33772	849	381			167_175_neu_fe.jpg	0	156	AOI_30	70	421
742	33814	842	382			167_175_neu_fe.jpg	0	156	AOI_30	70	421
743	33855	848	380			167_175_neu_fe.jpg	0	156	AOI_30	70	421
744	33899	779	388			167_175_neu_fe.jpg	0	155	AOI_31	71	464
745	33941	477	380			167_175_neu_fe.jpg	0	155	AOI_31	71	464
746	33983	478	364			167_175_neu_fe.jpg	0	155	AOI_31	71	464
747	34026	471	357			167_175_neu_fe.jpg	0	155	AOI_31	71	464
748	34068	473	367			167_175_neu_fe.jpg	0	155	AOI_31	71	464
749	34108	472	364			167_175_neu_fe.jpg	0	155	AOI_31	71	464
750	34152	485	375			167_175_neu_fe.jpg	0	155	AOI_31	71	464
751	34195	486	369			167_175_neu_fe.jpg	0	155	AOI_31	71	464
752	34238	487	378			167_175_neu_fe.jpg	0	155	AOI_31	71	464
753	34278	481	377			167_175_neu_fe.jpg	0	155	AOI_31	71	464
754	34320	478	363			167_175_neu_fe.jpg	0	155	AOI_31	71	464
755	34362	481	371			167_175_neu_fe.jpg	0	155	AOI_31	72	299
756	34407	402	390			167_175_neu_fe.jpg	0	155	AOI_31	72	299
757	34446	398	379			167_175_neu_fe.jpg	0	155	AOI_31	72	299
758	34490	399	378			167_175_neu_fe.jpg	0	155	AOI_31	72	299
759	34533	396	375			167_175_neu_fe.jpg	0	155	AOI_31	72	299
760	34576	401	366			167_175_neu_fe.jpg	0	155	AOI_31	72	299
761	34617	396	377			167_175_neu_fe.jpg	0	155	AOI_31	72	299
762	34661	474	359			167_175_neu_fe.jpg	0	155	AOI_31	73	517
763	34704	518	366			167_175_neu_fe.jpg	0	155	AOI_31	73	517
764	34748	526	370			167_175_neu_fe.jpg	0	155	AOI_31	73	517
765	34790	521	362			167_175_neu_fe.jpg	0	155	AOI_31	73	517
766	34834	515	351			167_175_neu_fe.jpg	0	155	AOI_31	73	517
767	34876	520	351			167_175_neu_fe.jpg	0	155	AOI_31	73	517
768	34919	496	375			167_175_neu_fe.jpg	0	155	AOI_31	73	517
769	34961	489	371			167_175_neu_fe.jpg	0	155	AOI_31	73	517
770	35005	483	367			167_175_neu_fe.jpg	0	155	AOI_31	73	517
771	35047	495	375			167_175_neu_fe.jpg	0	155	AOI_31	73	517
772	35091	487	373			167_175_neu_fe.jpg	0	155	AOI_31	73	517
773	35134	489	373			167_175_neu_fe.jpg	0	155	AOI_31	73	517
774	35178	749	333			167_175_neu_fe.jpg	0	156	AOI_30	74	258
775	35221	903	310			167_175_neu_fe.jpg	0	156	AOI_30	74	258
776	35268	893	302			167_175_neu_fe.jpg	0	156	AOI_30	74	258
777	35309	892	303			167_175_neu_fe.jpg	0	156	AOI_30	74	258
778	35352	898	300			167_175_neu_fe.jpg	0	156	AOI_30	74	258
779	35393	892	306			167_175_neu_fe.jpg	0	156	AOI_30	74	258
	35416			ImageEnd	16
780	35436	823	348			No media	0	0	Content	75	256
	35464			ImageStart	8
781	35479	831	348			Fix.jpg	0	0	Content	75	256
782	35523	833	341			Fix.jpg	0	0	Content	75	256
783	35566	830	346			Fix.jpg	0	0	Content	75	256
784	35609	831	344			Fix.jpg	0	0	Content	75	256
785	35650	821	343			Fix.jpg	0	0	Content	75	256
786	35692	816	348			Fix.jpg	0	0	Content	76	558
787	35734	670	363			Fix.jpg	0	0	Content	76	558
788	35778	661	358			Fix.jpg	0	0	Content	76	558
789	35820	660	349			Fix.jpg	0	0	Content	76	558
790	35863	652	353			Fix.jpg	0	0	Content	76	558
791	35906	660	350			Fix.jpg	0	0	Content	76	558
792	35949	669	344			Fix.jpg	0	0	Content	76	558
	35961			ImageEnd	16
793	35992	662	356			No media	0	0	Content	76	558
	35998			ImageStart	8
794	36036	659	343			61_114_an_fe.jpg	0	257	AOI_45	76	558
795	36079	667	355			61_114_an_fe.jpg	0	257	AOI_45	76	558
796	36122	661	363			61_114_an_fe.jpg	0	257	AOI_45	76	558
797	36165	662	355			61_114_an_fe.jpg	0	257	AOI_45	76	558
798	36208	661	351			61_114_an_fe.jpg	0	257	AOI_45	76	558
799	36251	880	334			61_114_an_fe.jpg	0	258	AOI_46	77	341
800	36294	886	331			61_114_an_fe.jpg	0	258	AOI_46	77	341
801	36335	878	332			61_114_an_fe.jpg	0	258	AOI_46	77	341
802	36378	890	336			61_114_an_fe.jpg	0	258	AOI_46	77	341
803	36419	882	328			61_114_an_fe.jpg	0	258	AOI_46	77	341
804	36462	902	339			61_114_an_fe.jpg	0	258	AOI_46	77	341
805	36504	909	333			61_114_an_fe.jpg	0	258	AOI_46	77	341
806	36549	906	342			61_114_an_fe.jpg	0	258	AOI_46	77	341
807	36592	679	390			61_114_an_fe.jpg	0	257	AOI_45	78	292
808	36633	483	394			61_114_an_fe.jpg	0	257	AOI_45	78	292
809	36674	472	404			61_114_an_fe.jpg	0	257	AOI_45	78	292
810	36717	461	407			61_114_an_fe.jpg	0	257	AOI_45	78	292
811	36760	475	398			61_114_an_fe.jpg	0	257	AOI_45	78	292
812	36801	469	393			61_114_an_fe.jpg	0	257	AOI_45	78	292
813	36842	477	402			61_114_an_fe.jpg	0	257	AOI_45	78	292
814	36884	479	400			61_114_an_fe.jpg	0	257	AOI_45	79	630
815	36928	458	513			61_114_an_fe.jpg	0	257	AOI_45	79	630
816	36970	456	517			61_114_an_fe.jpg	0	257	AOI_45	79	630
817	37011	459	520			61_114_an_fe.jpg	0	257	AOI_45	79	630
818	37053	464	519			61_114_an_fe.jpg	0	257	AOI_45	79	630
819	37094	447	515			61_114_an_fe.jpg	0	257	AOI_45	79	630
820	37137	459	491			61_114_an_fe.jpg	0	257	AOI_45	79	630
821	37178	456	476			61_114_an_fe.jpg	0	257	AOI_45	79	630
822	37220	470	482			61_114_an_fe.jpg	0	257	AOI_45	79	630
823	37262	483	431			61_114_an_fe.jpg	0	257	AOI_45	79	630
824	37304	500	365			61_114_an_fe.jpg	0	257	AOI_45	79	630
825	37346	498	367			61_114_an_fe.jpg	0	257	AOI_45	79	630
826	37389	501	360			61_114_an_fe.jpg	0	257	AOI_45	79	630
827	37430	499	359			61_114_an_fe.jpg	0	257	AOI_45	79	630
828	37472	492	363			61_114_an_fe.jpg	0	257	AOI_45	79	630
829	37514	883	347			61_114_an_fe.jpg	0	258	AOI_46	80	254
830	37558	895	342			61_114_an_fe.jpg	0	258	AOI_46	80	254
831	37601	902	342			61_114_an_fe.jpg	0	258	AOI_46	80	254
832	37641	895	337			61_114_an_fe.jpg	0	258	AOI_46	80	254
833	37683	906	339			61_114_an_fe.jpg	0	258	AOI_46	80	254
834	37727	908	346			61_114_an_fe.jpg	0	258	AOI_46	80	254
835	37769	857	343			61_114_an_fe.jpg	0	258	AOI_46	81	548
836	37813	850	341			61_114_an_fe.jpg	0	258	AOI_46	81	548
837	37853	850	342			61_114_an_fe.jpg	0	258	AOI_46	81	548
838	37895	850	340			61_114_an_fe.jpg	0	258	AOI_46	81	548
839	37937	842	330			61_114_an_fe.jpg	0	258	AOI_46	81	548
840	37981	859	336			61_114_an_fe.jpg	0	258	AOI_46	81	548
841	38025	890	374			61_114_an_fe.jpg	0	258	AOI_46	81	548
842	38067	895	361			61_114_an_fe.jpg	0	258	AOI_46	81	548
843	38108	894	366			61_114_an_fe.jpg	0	258	AOI_46	81	548
844	38215	941	329			61_114_an_fe.jpg	0	258	AOI_46	81	548
845	38317	0	0			61_114_an_fe.jpg	0	257	AOI_45
846	38474	0	0			61_114_an_fe.jpg	0	257	AOI_45
847	38533	903	469			61_114_an_fe.jpg	0	258	AOI_46	82	250
848	38618	902	473			61_114_an_fe.jpg	0	258	AOI_46	82	250
849	38783	0	0			61_114_an_fe.jpg	0	257	AOI_45
850	38860	0	0			61_114_an_fe.jpg	0	257	AOI_45
851	38912	0	0			61_114_an_fe.jpg	0	257	AOI_45
852	38964	0	0			61_114_an_fe.jpg	0	257	AOI_45
	38992			ImageEnd	16
853	38998	0	0			No media	0	0	Content
	39007			ImageStart	8
854	39032	0	0			Fix.jpg	0	0	Content
855	39083	0	0			Fix.jpg	0	0	Content
856	39114	463	521			Fix.jpg	0	0	Content	83	250
857	39149	473	484			Fix.jpg	0	0	Content	83	250
858	39220	461	481			Fix.jpg	0	0	Content	83	250
859	39283	674	408			Fix.jpg	0	0	Content	83	250
860	39321	667	381			Fix.jpg	0	0	Content	83	250
861	39364	647	374			Fix.jpg	0	0	Content	84	2546
862	39412	652	369			Fix.jpg	0	0	Content	84	2546
863	39454	653	367			Fix.jpg	0	0	Content	84	2546
	39494			ImageEnd	16
864	39497	659	361			No media	0	0	Content	84	2546
865	39541	670	364			No media	0	0	Content	84	2546
866	39585	662	366			No media	0	0	Content	84	2546
867	39629	650	361			No media	0	0	Content	84	2546
868	39673	659	353			No media	0	0	Content	84	2546
869	39715	654	361			No media	0	0	Content	84	2546
870	39759	662	355			No media	0	0	Content	84	2546
871	39801	654	358			No media	0	0	Content	84	2546
872	39845	665	364			No media	0	0	Content	84	2546
873	39885	676	360			No media	0	0	Content	84	2546
874	39928	669	359			No media	0	0	Content	84	2546
875	39971	673	358			No media	0	0	Content	84	2546
876	40014	659	347			No media	0	0	Content	84	2546
877	40056	657	352			No media	0	0	Content	84	2546
878	40099	652	363			No media	0	0	Content	84	2546
879	40142	660	358			No media	0	0	Content	84	2546
880	40187	660	352			No media	0	0	Content	84	2546
881	40229	657	346			No media	0	0	Content	84	2546
882	40273	658	351			No media	0	0	Content	84	2546
883	40317	650	359			No media	0	0	Content	84	2546
884	40363	652	362			No media	0	0	Content	84	2546
885	40407	640	378			No media	0	0	Content	84	2546
886	40452	641	375			No media	0	0	Content	84	2546
887	40496	633	376			No media	0	0	Content	84	2546
888	40542	631	387			No media	0	0	Content	84	2546
889	40586	643	386			No media	0	0	Content	84	2546
890	40632	647	384			No media	0	0	Content	84	2546
891	40676	648	374			No media	0	0	Content	84	2546
892	40720	654	386			No media	0	0	Content	84	2546
893	40764	641	374			No media	0	0	Content	84	2546
894	40811	647	374			No media	0	0	Content	84	2546
895	40854	636	374			No media	0	0	Content	84	2546
896	40898	654	371			No media	0	0	Content	84	2546
897	40943	652	380			No media	0	0	Content	84	2546
898	40990	644	365			No media	0	0	Content	84	2546
899	41034	659	365			No media	0	0	Content	84	2546
900	41081	645	352			No media	0	0	Content	84	2546
901	41128	659	363			No media	0	0	Content	84	2546
902	41175	652	358			No media	0	0	Content	84	2546
903	41220	636	345			No media	0	0	Content	84	2546
904	41269	640	348			No media	0	0	Content	84	2546
905	41313	661	362			No media	0	0	Content	84	2546
906	41360	655	352			No media	0	0	Content	84	2546
907	41404	650	355			No media	0	0	Content	84	2546
908	41449	661	371			No media	0	0	Content	84	2546
909	41495	654	357			No media	0	0	Content	84	2546
910	41540	648	354			No media	0	0	Content	84	2546
911	41586	674	364			No media	0	0	Content	84	2546
912	41632	655	344			No media	0	0	Content	84	2546
913	41678	653	354			No media	0	0	Content	84	2546
914	41725	653	339			No media	0	0	Content	84	2546
915	41770	658	345			No media	0	0	Content	84	2546
916	41817	666	357			No media	0	0	Content	84	2546
917	41862	648	345			No media	0	0	Content	84	2546
918	41910	622	352			No media	0	0	Content	85	320
919	41954	624	336			No media	0	0	Content	85	320
920	42001	616	325			No media	0	0	Content	85	320
921	42045	620	324			No media	0	0	Content	85	320
922	42092	627	332			No media	0	0	Content	85	320
923	42137	622	329			No media	0	0	Content	85	320
924	42184	614	328			No media	0	0	Content	85	320
925	42230	625	337			No media	0	0	Content	86	877
926	42279	680	335			No media	0	0	Content	86	877
927	42325	683	337			No media	0	0	Content	86	877
928	42371	686	328			No media	0	0	Content	86	877
929	42415	673	343			No media	0	0	Content	86	877
930	42462	681	345			No media	0	0	Content	86	877
931	42509	684	338			No media	0	0	Content	86	877
932	42553	670	345			No media	0	0	Content	86	877
933	42597	644	343			No media	0	0	Content	86	877
934	42644	633	335			No media	0	0	Content	86	877
935	42689	651	345			No media	0	0	Content	86	877
936	42734	643	345			No media	0	0	Content	86	877
937	42781	639	336			No media	0	0	Content	86	877
938	42829	647	342			No media	0	0	Content	86	877
939	42874	700	300			No media	0	0	Content	86	877
940	42920	704	280			No media	0	0	Content	86	877
941	42966	706	295			No media	0	0	Content	86	877
942	43014	705	291			No media	0	0	Content	86	877
943	43060	695	293			No media	0	0	Content	86	877
944	43108	700	287			No media	0	0	Content	87	282
945	43154	591	208			No media	0	0	Content	87	282
946	43202	607	206			No media	0	0	Content	87	282
947	43248	593	209			No media	0	0	Content	87	282
948	43296	603	212			No media	0	0	Content	87	282
949	43343	610	227			No media	0	0	Content	87	282
950	43390	603	204			No media	0	0	Content	88	426
951	43438	631	264			No media	0	0	Content	88	426
952	43486	633	255			No media	0	0	Content	88	426
953	43533	634	257			No media	0	0	Content	88	426
954	43582	651	259			No media	0	0	Content	88	426
955	43628	631	249			No media	0	0	Content	88	426
956	43675	640	253			No media	0	0	Content	88	426
957	43722	652	263			No media	0	0	Content	88	426
958	43770	642	251			No media	0	0	Content	88	426
959	43816	620	272			No media	0	0	Content	89	474
960	43864	583	270			No media	0	0	Content	89	474
961	43912	571	224			No media	0	0	Content	89	474
962	43959	575	259			No media	0	0	Content	89	474
	43993			ImageStart	8
963	44006	574	222			130_162_neu_an.jpg	0	76	AOI_15	89	474
964	44054	588	237			130_162_neu_an.jpg	0	76	AOI_15	89	474
965	44100	586	260			130_162_neu_an.jpg	0	76	AOI_15	89	474
966	44148	590	263			130_162_neu_an.jpg	0	76	AOI_15	89	474
967	44196	571	249			130_162_neu_an.jpg	0	76	AOI_15	89	474
968	44244	675	315			130_162_neu_an.jpg	0	76	AOI_15	89	474
969	44290	750	338			130_162_neu_an.jpg	0	75	AOI_13	90	454
970	44338	763	335			130_162_neu_an.jpg	0	75	AOI_13	90	454
971	44385	740	320			130_162_neu_an.jpg	0	75	AOI_13	90	454
972	44433	886	379			130_162_neu_an.jpg	0	75	AOI_13	90	454
973	44478	894	372			130_162_neu_an.jpg	0	75	AOI_13	90	454
974	44524	884	374			130_162_neu_an.jpg	0	75	AOI_13	90	454
975	44568	884	382			130_162_neu_an.jpg	0	75	AOI_13	90	454
976	44612	898	384			130_162_neu_an.jpg	0	75	AOI_13	90	454
977	44656	891	384			130_162_neu_an.jpg	0	75	AOI_13	90	454
978	44701	886	376			130_162_neu_an.jpg	0	75	AOI_13	90	454
979	44744	810	394			130_162_neu_an.jpg	0	76	AOI_15	91	1056
980	44787	448	339			130_162_neu_an.jpg	0	76	AOI_15	91	1056
981	44832	465	352			130_162_neu_an.jpg	0	76	AOI_15	91	1056
982	44876	453	354			130_162_neu_an.jpg	0	76	AOI_15	91	1056
983	44920	467	358			130_162_neu_an.jpg	0	76	AOI_15	91	1056
984	44966	466	332			130_162_neu_an.jpg	0	76	AOI_15	91	1056
985	45010	497	347			130_162_neu_an.jpg	0	76	AOI_15	91	1056
986	45056	502	358			130_162_neu_an.jpg	0	76	AOI_15	91	1056
987	45100	499	351			130_162_neu_an.jpg	0	76	AOI_15	91	1056
988	45146	495	346			130_162_neu_an.jpg	0	76	AOI_15	91	1056
989	45188	494	346			130_162_neu_an.jpg	0	76	AOI_15	91	1056
990	45231	503	345			130_162_neu_an.jpg	0	76	AOI_15	91	1056
991	45274	507	351			130_162_neu_an.jpg	0	76	AOI_15	91	1056
992	45320	509	359			130_162_neu_an.jpg	0	76	AOI_15	91	1056
993	45364	498	365			130_162_neu_an.jpg	0	76	AOI_15	91	1056
994	45408	445	380			130_162_neu_an.jpg	0	76	AOI_15	91	1056
995	45451	439	384			130_162_neu_an.jpg	0	76	AOI_15	91	1056
996	45495	457	384			130_162_neu_an.jpg	0	76	AOI_15	91	1056
997	45537	500	369			130_162_neu_an.jpg	0	76	AOI_15	91	1056
998	45582	509	364			130_162_neu_an.jpg	0	76	AOI_15	91	1056
999	45626	504	364			130_162_neu_an.jpg	0	76	AOI_15	91	1056
1000	45669	497	356			130_162_neu_an.jpg	0	76	AOI_15	91	1056
1001	45710	500	350			130_162_neu_an.jpg	0	76	AOI_15	91	1056
1002	45755	490	362			130_162_neu_an.jpg	0	76	AOI_15	91	1056
1003	45800	738	362			130_162_neu_an.jpg	0	75	AOI_13	92	257
1004	45844	880	329			130_162_neu_an.jpg	0	75	AOI_13	92	257
1005	45887	877	338			130_162_neu_an.jpg	0	75	AOI_13	92	257
1006	45929	878	342			130_162_neu_an.jpg	0	75	AOI_13	92	257
1007	45971	875	336			130_162_neu_an.jpg	0	75	AOI_13	92	257
1008	46015	878	330			130_162_neu_an.jpg	0	75	AOI_13	92	257
1009	46057	850	373			130_162_neu_an.jpg	0	75	AOI_13	93	555
1010	46100	847	367			130_162_neu_an.jpg	0	75	AOI_13	93	555
1011	46142	846	372			130_162_neu_an.jpg	0	75	AOI_13	93	555
1012	46186	852	380			130_162_neu_an.jpg	0	75	AOI_13	93	555
1013	46228	844	370			130_162_neu_an.jpg	0	75	AOI_13	93	555
1014	46273	860	376			130_162_neu_an.jpg	0	75	AOI_13	93	555
1015	46314	848	363			130_162_neu_an.jpg	0	75	AOI_13	93	555
1016	46358	858	369			130_162_neu_an.jpg	0	75	AOI_13	93	555
1017	46400	852	387			130_162_neu_an.jpg	0	75	AOI_13	93	555
1018	46443	837	387			130_162_neu_an.jpg	0	75	AOI_13	93	555
1019	46485	843	382			130_162_neu_an.jpg	0	75	AOI_13	93	555
1020	46527	845	392			130_162_neu_an.jpg	0	75	AOI_13	93	555
1021	46569	843	390			130_162_neu_an.jpg	0	75	AOI_13	93	555
1022	46612	884	473			130_162_neu_an.jpg	0	75	AOI_13	94	639
1023	46654	887	473			130_162_neu_an.jpg	0	75	AOI_13	94	639
1024	46697	887	497			130_162_neu_an.jpg	0	75	AOI_13	94	639
1025	46738	895	475			130_162_neu_an.jpg	0	75	AOI_13	94	639
1026	46782	884	476			130_162_neu_an.jpg	0	75	AOI_13	94	639
1027	46823	884	496			130_162_neu_an.jpg	0	75	AOI_13	94	639
1028	46866	895	501			130_162_neu_an.jpg	0	75	AOI_13	94	639
1029	46908	891	482			130_162_neu_an.jpg	0	75	AOI_13	94	639
1030	46950	889	502			130_162_neu_an.jpg	0	75	AOI_13	94	639
	46969			ImageEnd	16
1031	46993	898	497			No media	0	0	Content	94	639
	47023			ImageStart	8
1032	47035	883	503			Fix.jpg	0	0	Content	94	639
1033	47078	889	512			Fix.jpg	0	0	Content	94	639
1034	47123	896	516			Fix.jpg	0	0	Content	94	639
1035	47166	883	500			Fix.jpg	0	0	Content	94	639
1036	47209	891	501			Fix.jpg	0	0	Content	94	639
1037	47251	894	498			Fix.jpg	0	0	Content	95	343
1038	47295	710	365			Fix.jpg	0	0	Content	95	343
1039	47337	702	359			Fix.jpg	0	0	Content	95	343
1040	47380	718	372			Fix.jpg	0	0	Content	95	343
1041	47423	702	369			Fix.jpg	0	0	Content	95	343
1042	47468	710	376			Fix.jpg	0	0	Content	95	343
	47500			ImageEnd	16
1043	47509	709	376			No media	0	0	Content	95	343
1044	47552	712	359			No media	0	0	Content	95	343
1045	47594	659	373			No media	0	0	Content	96	342
1046	47638	668	371			No media	0	0	Content	96	342
	47646			ImageStart	8
1047	47680	650	356			33_069_ha_neu.jpg	0	195	AOI_36	96	342
1048	47724	667	363			33_069_ha_neu.jpg	0	195	AOI_36	96	342
1049	47765	655	368			33_069_ha_neu.jpg	0	195	AOI_36	96	342
1050	47808	651	367			33_069_ha_neu.jpg	0	195	AOI_36	96	342
1051	47850	652	362			33_069_ha_neu.jpg	0	195	AOI_36	96	342
1052	47894	665	369			33_069_ha_neu.jpg	0	195	AOI_36	96	342
1053	47936	882	369			33_069_ha_neu.jpg	0	196	AOI_35	97	633
1054	47980	882	369			33_069_ha_neu.jpg	0	196	AOI_35	97	633
1055	48021	885	369			33_069_ha_neu.jpg	0	196	AOI_35	97	633
1056	48061	880	369			33_069_ha_neu.jpg	0	196	AOI_35	97	633
1057	48103	881	374			33_069_ha_neu.jpg	0	196	AOI_35	97	633
1058	48146	927	397			33_069_ha_neu.jpg	0	196	AOI_35	97	633
1059	48188	928	374			33_069_ha_neu.jpg	0	196	AOI_35	97	633
1060	48230	930	377			33_069_ha_neu.jpg	0	196	AOI_35	97	633
1061	48272	927	384			33_069_ha_neu.jpg	0	196	AOI_35	97	633
1062	48314	921	393			33_069_ha_neu.jpg	0	196	AOI_35	97	633
1063	48355	917	399			33_069_ha_neu.jpg	0	196	AOI_35	97	633
1064	48398	902	501			33_069_ha_neu.jpg	0	196	AOI_35	97	633
1065	48441	885	498			33_069_ha_neu.jpg	0	196	AOI_35	97	633
1066	48483	901	512			33_069_ha_neu.jpg	0	196	AOI_35	97	633
1067	48525	896	502			33_069_ha_neu.jpg	0	196	AOI_35	97	633
1068	48569	881	508			33_069_ha_neu.jpg	0	195	AOI_36	98	460
1069	48611	487	408			33_069_ha_neu.jpg	0	195	AOI_36	98	460
1070	48652	495	414			33_069_ha_neu.jpg	0	195	AOI_36	98	460
1071	48693	488	414			33_069_ha_neu.jpg	0	195	AOI_36	98	460
1072	48737	495	408			33_069_ha_neu.jpg	0	195	AOI_36	98	460
1073	48779	495	411			33_069_ha_neu.jpg	0	195	AOI_36	98	460
1074	48821	514	372			33_069_ha_neu.jpg	0	195	AOI_36	98	460
1075	48861	514	374			33_069_ha_neu.jpg	0	195	AOI_36	98	460
1076	48903	507	364			33_069_ha_neu.jpg	0	195	AOI_36	98	460
1077	48943	512	379			33_069_ha_neu.jpg	0	195	AOI_36	98	460
1078	48985	514	372			33_069_ha_neu.jpg	0	195	AOI_36	98	460
1079	49029	508	371			33_069_ha_neu.jpg	0	195	AOI_36	99	462
1080	49072	469	495			33_069_ha_neu.jpg	0	195	AOI_36	99	462
1081	49115	469	505			33_069_ha_neu.jpg	0	195	AOI_36	99	462
1082	49158	467	505			33_069_ha_neu.jpg	0	195	AOI_36	99	462
1083	49199	477	499			33_069_ha_neu.jpg	0	195	AOI_36	99	462
1084	49240	466	509			33_069_ha_neu.jpg	0	195	AOI_36	99	462
1085	49281	463	491			33_069_ha_neu.jpg	0	195	AOI_36	99	462
1086	49325	468	487			33_069_ha_neu.jpg	0	195	AOI_36	99	462
1087	49366	470	492			33_069_ha_neu.jpg	0	195	AOI_36	99	462
1088	49406	466	491			33_069_ha_neu.jpg	0	195	AOI_36	99	462
1089	49448	465	480			33_069_ha_neu.jpg	0	195	AOI_36	99	462
1090	49491	833	464			33_069_ha_neu.jpg	0	196	AOI_35	100	248
1091	49531	909	454			33_069_ha_neu.jpg	0	196	AOI_35	100	248
1092	49575	915	455			33_069_ha_neu.jpg	0	196	AOI_35	100	248
1093	49617	905	456			33_069_ha_neu.jpg	0	196	AOI_35	100	248
1094	49657	914	450			33_069_ha_neu.jpg	0	196	AOI_35	100	248
1095	49698	901	449			33_069_ha_neu.jpg	0	196	AOI_35	100	248
1096	49739	919	387			33_069_ha_neu.jpg	0	196	AOI_35	101	442
1097	49778	916	379			33_069_ha_neu.jpg	0	196	AOI_35	101	442
1098	49818	916	379			33_069_ha_neu.jpg	0	196	AOI_35	101	442
1099	49859	918	379			33_069_ha_neu.jpg	0	196	AOI_35	101	442
1100	49900	907	374			33_069_ha_neu.jpg	0	196	AOI_35	101	442
1101	49940	851	354			33_069_ha_neu.jpg	0	196	AOI_35	101	442
1102	49981	851	350			33_069_ha_neu.jpg	0	196	AOI_35	101	442
1103	50020	848	359			33_069_ha_neu.jpg	0	196	AOI_35	101	442
1104	50061	859	359			33_069_ha_neu.jpg	0	196	AOI_35	101	442
1105	50100	857	360			33_069_ha_neu.jpg	0	196	AOI_35	101	442
1106	50141	851	352			33_069_ha_neu.jpg	0	196	AOI_35	101	442
1107	50181	669	368			33_069_ha_neu.jpg	0	195	AOI_36	102	253
1108	50222	479	352			33_069_ha_neu.jpg	0	195	AOI_36	102	253
1109	50261	484	361			33_069_ha_neu.jpg	0	195	AOI_36	102	253
1110	50304	480	355			33_069_ha_neu.jpg	0	195	AOI_36	102	253
1111	50347	481	354			33_069_ha_neu.jpg	0	195	AOI_36	102	253
1112	50393	483	343			33_069_ha_neu.jpg	0	195	AOI_36	102	253
1113	50434	486	363			33_069_ha_neu.jpg	0	195	AOI_36	103	255
1114	50477	519	369			33_069_ha_neu.jpg	0	195	AOI_36	103	255
1115	50520	543	376			33_069_ha_neu.jpg	0	195	AOI_36	103	255
1116	50562	521	369			33_069_ha_neu.jpg	0	195	AOI_36	103	255
1117	50603	523	368			33_069_ha_neu.jpg	0	195	AOI_36	103	255
	50640			ImageEnd	16
1118	50647	530	375			No media	0	0	Content	103	255
	50656			ImageStart	8
1119	50689	511	391			Fix.jpg	0	0	Content	104	251
1120	50732	441	374			Fix.jpg	0	0	Content	104	251
1121	50774	426	380			Fix.jpg	0	0	Content	104	251
1122	50817	434	374			Fix.jpg	0	0	Content	104	251
1123	50858	438	369			Fix.jpg	0	0	Content	104	251
1124	50899	443	365			Fix.jpg	0	0	Content	104	251
1125	50940	682	354			Fix.jpg	0	0	Content	105	580
1126	50984	694	347			Fix.jpg	0	0	Content	105	580
1127	51025	684	359			Fix.jpg	0	0	Content	105	580
1128	51066	692	358			Fix.jpg	0	0	Content	105	580
1129	51108	680	351			Fix.jpg	0	0	Content	105	580
1130	51149	685	355			Fix.jpg	0	0	Content	105	580
	51155			ImageEnd	16
1131	51190	694	358			No media	0	0	Content	105	580
1132	51233	673	353			No media	0	0	Content	105	580
1133	51273	693	351			No media	0	0	Content	105	580
1134	51316	692	349			No media	0	0	Content	105	580
1135	51356	678	359			No media	0	0	Content	105	580
1136	51398	689	362			No media	0	0	Content	105	580
1137	51438	697	353			No media	0	0	Content	105	580
1138	51479	686	358			No media	0	0	Content	105	580
1139	51520	687	367			No media	0	0	Content	106	1172
1140	51561	634	371			No media	0	0	Content	106	1172
1141	51601	651	348			No media	0	0	Content	106	1172
1142	51642	649	355			No media	0	0	Content	106	1172
1143	51682	650	360			No media	0	0	Content	106	1172
1144	51722	633	359			No media	0	0	Content	106	1172
1145	51763	640	359			No media	0	0	Content	106	1172
1146	51803	647	352			No media	0	0	Content	106	1172
1147	51843	655	355			No media	0	0	Content	106	1172
1148	51883	638	362			No media	0	0	Content	106	1172
1149	51923	648	363			No media	0	0	Content	106	1172
1150	51964	641	367			No media	0	0	Content	106	1172
1151	52005	640	352			No media	0	0	Content	106	1172
1152	52048	648	353			No media	0	0	Content	106	1172
1153	52090	645	355			No media	0	0	Content	106	1172
1154	52133	667	352			No media	0	0	Content	106	1172
1155	52175	679	354			No media	0	0	Content	106	1172
1156	52218	682	355			No media	0	0	Content	106	1172
1157	52261	666	346			No media	0	0	Content	106	1172
1158	52304	666	348			No media	0	0	Content	106	1172
1159	52348	675	355			No media	0	0	Content	106	1172
1160	52393	635	345			No media	0	0	Content	106	1172
1161	52434	652	335			No media	0	0	Content	106	1172
1162	52478	637	345			No media	0	0	Content	106	1172
1163	52521	647	348			No media	0	0	Content	106	1172
1164	52563	642	352			No media	0	0	Content	106	1172
1165	52606	646	337			No media	0	0	Content	106	1172
1166	52649	653	341			No media	0	0	Content	106	1172
1167	52692	642	348			No media	0	0	Content	107	259
1168	52735	665	341			No media	0	0	Content	107	259
1169	52779	723	347			No media	0	0	Content	107	259
1170	52824	714	338			No media	0	0	Content	107	259
1171	52865	727	340			No media	0	0	Content	107	259
1172	52909	717	335			No media	0	0	Content	107	259
1173	52951	632	349			No media	0	0	Content	108	474
1174	52993	639	342			No media	0	0	Content	108	474
1175	53036	642	346			No media	0	0	Content	108	474
1176	53080	646	346			No media	0	0	Content	108	474
1177	53122	640	358			No media	0	0	Content	108	474
1178	53167	634	345			No media	0	0	Content	108	474
1179	53208	648	356			No media	0	0	Content	108	474
1180	53253	642	349			No media	0	0	Content	108	474
1181	53297	633	340			No media	0	0	Content	108	474
1182	53340	633	347			No media	0	0	Content	108	474
1183	53383	634	349			No media	0	0	Content	108	474
1184	53425	629	336			No media	0	0	Content	109	263
1185	53468	684	333			No media	0	0	Content	109	263
1186	53511	687	334			No media	0	0	Content	109	263
1187	53555	685	333			No media	0	0	Content	109	263
1188	53601	683	340			No media	0	0	Content	109	263
1189	53644	684	336			No media	0	0	Content	109	263
1190	53688	614	309			No media	0	0	Content	110	360
1191	53733	594	283			No media	0	0	Content	110	360
1192	53777	595	272			No media	0	0	Content	110	360
1193	53821	600	272			No media	0	0	Content	110	360
1194	53866	597	269			No media	0	0	Content	110	360
1195	53912	607	281			No media	0	0	Content	110	360
1196	53960	592	267			No media	0	0	Content	110	360
1197	54003	580	285			No media	0	0	Content	110	360
1198	54049	660	292			No media	0	0	Content	111	317
1199	54093	674	293			No media	0	0	Content	111	317
1200	54138	672	300			No media	0	0	Content	111	317
1201	54182	678	308			No media	0	0	Content	111	317
1202	54228	660	292			No media	0	0	Content	111	317
1203	54274	665	294			No media	0	0	Content	111	317
1204	54321	665	300			No media	0	0	Content	111	317
1205	54366	671	301			No media	0	0	Content	112	351
1206	54411	995	862			No media	0	0	Content	112	351
1207	54455	983	855			No media	0	0	Content	112	351
1208	54502	984	849			No media	0	0	Content	112	351
1209	54545	986	847			No media	0	0	Content	112	351
1210	54588	999	856			No media	0	0	Content	112	351
1211	54631	982	847			No media	0	0	Content	112	351
1212	54674	986	842			No media	0	0	Content	112	351
1213	54716	892	781			No media	0	0	Content	113	496
1214	54759	646	286			No media	0	0	Content	113	496
1215	54801	627	244			No media	0	0	Content	113	496
1216	54844	613	246			No media	0	0	Content	113	496
1217	54889	616	253			No media	0	0	Content	113	496
1218	54937	625	282			No media	0	0	Content	113	496
1219	54982	628	268			No media	0	0	Content	113	496
1220	55028	620	294			No media	0	0	Content	113	496
1221	55074	621	296			No media	0	0	Content	113	496
1222	55121	622	272			No media	0	0	Content	113	496
1223	55167	629	303			No media	0	0	Content	113	496
1224	55213	790	563			No media	0	0	Content	114	484
1225	55257	981	786			No media	0	0	Content	114	484
1226	55302	974	800			No media	0	0	Content	114	484
1227	55359	979	793			No media	0	0	Content	114	484
1228	55413	984	808			No media	0	0	Content	114	484
1229	55446	981	824			No media	0	0	Content	114	484
1230	55485	981	810			No media	0	0	Content	114	484
1231	55529	994	831			No media	0	0	Content	114	484
1232	55571	1000	848			No media	0	0	Content	114	484
1233	55613	991	838			No media	0	0	Content	114	484
1234	55656	988	831			No media	0	0	Content	114	484
1235	55697	891	775			No media	0	0	Content	115	444
1236	55740	662	238			No media	0	0	Content	115	444
1237	55781	636	186			No media	0	0	Content	115	444
1238	55824	660	141			No media	0	0	Content	115	444
1239	55867	641	143			No media	0	0	Content	115	444
	55901			ImageStart	8
1240	55912	638	171			138_163_fe_neu.jpg	0	92	AOI_22	115	444
1241	55956	646	188			138_163_fe_neu.jpg	0	92	AOI_22	115	444
1242	56003	645	178			138_163_fe_neu.jpg	0	92	AOI_22	115	444
1243	56049	635	184			138_163_fe_neu.jpg	0	92	AOI_22	115	444
1244	56096	645	153			138_163_fe_neu.jpg	0	92	AOI_22	115	444
1245	56141	723	281			138_163_fe_neu.jpg	0	91	AOI_23	116	444
1246	56187	822	296			138_163_fe_neu.jpg	0	91	AOI_23	116	444
1247	56233	812	307			138_163_fe_neu.jpg	0	91	AOI_23	116	444
1248	56280	813	304			138_163_fe_neu.jpg	0	91	AOI_23	116	444
1249	56323	888	344			138_163_fe_neu.jpg	0	91	AOI_23	116	444
1250	56370	886	349			138_163_fe_neu.jpg	0	91	AOI_23	116	444
1251	56413	890	351			138_163_fe_neu.jpg	0	91	AOI_23	116	444
1252	56456	891	347			138_163_fe_neu.jpg	0	91	AOI_23	116	444
1253	56499	886	347			138_163_fe_neu.jpg	0	91	AOI_23	116	444
1254	56543	892	362			138_163_fe_neu.jpg	0	91	AOI_23	116	444
1255	56585	887	404			138_163_fe_neu.jpg	0	91	AOI_23	117	296
1256	56628	890	403			138_163_fe_neu.jpg	0	91	AOI_23	117	296
1257	56669	897	412			138_163_fe_neu.jpg	0	91	AOI_23	117	296
1258	56714	876	446			138_163_fe_neu.jpg	0	91	AOI_23	117	296
1259	56757	879	437			138_163_fe_neu.jpg	0	91	AOI_23	117	296
1260	56798	870	437			138_163_fe_neu.jpg	0	91	AOI_23	117	296
1261	56839	871	443			138_163_fe_neu.jpg	0	91	AOI_23	117	296
1262	56881	870	443			138_163_fe_neu.jpg	0	92	AOI_22	118	504
1263	56922	484	394			138_163_fe_neu.jpg	0	92	AOI_22	118	504
1264	56964	484	391			138_163_fe_neu.jpg	0	92	AOI_22	118	504
1265	57006	474	380			138_163_fe_neu.jpg	0	92	AOI_22	118	504
1266	57048	486	395			138_163_fe_neu.jpg	0	92	AOI_22	118	504
1267	57090	483	358			138_163_fe_neu.jpg	0	92	AOI_22	118	504
1268	57134	485	348			138_163_fe_neu.jpg	0	92	AOI_22	118	504
1269	57174	484	349			138_163_fe_neu.jpg	0	92	AOI_22	118	504
1270	57217	511	350			138_163_fe_neu.jpg	0	92	AOI_22	118	504
1271	57260	496	350			138_163_fe_neu.jpg	0	92	AOI_22	118	504
1272	57303	493	349			138_163_fe_neu.jpg	0	92	AOI_22	118	504
1273	57344	492	352			138_163_fe_neu.jpg	0	92	AOI_22	118	504
1274	57385	466	359			138_163_fe_neu.jpg	0	92	AOI_22	119	293
1275	57428	441	329			138_163_fe_neu.jpg	0	92	AOI_22	119	293
1276	57472	456	348			138_163_fe_neu.jpg	0	92	AOI_22	119	293
1277	57512	449	337			138_163_fe_neu.jpg	0	92	AOI_22	119	293
1278	57554	446	331			138_163_fe_neu.jpg	0	92	AOI_22	119	293
1279	57595	458	345			138_163_fe_neu.jpg	0	92	AOI_22	119	293
1280	57637	446	337			138_163_fe_neu.jpg	0	92	AOI_22	119	293
1281	57678	713	324			138_163_fe_neu.jpg	0	91	AOI_23	120	574
1282	57719	885	305			138_163_fe_neu.jpg	0	91	AOI_23	120	574
1283	57760	879	308			138_163_fe_neu.jpg	0	91	AOI_23	120	574
1284	57802	879	309			138_163_fe_neu.jpg	0	91	AOI_23	120	574
1285	57842	882	304			138_163_fe_neu.jpg	0	91	AOI_23	120	574
1286	57883	881	312			138_163_fe_neu.jpg	0	91	AOI_23	120	574
1287	57924	882	318			138_163_fe_neu.jpg	0	91	AOI_23	120	574
1288	57965	886	313			138_163_fe_neu.jpg	0	91	AOI_23	120	574
1289	58006	875	321			138_163_fe_neu.jpg	0	91	AOI_23	120	574
1290	58047	883	316			138_163_fe_neu.jpg	0	91	AOI_23	120	574
1291	58088	863	331			138_163_fe_neu.jpg	0	91	AOI_23	120	574
1292	58129	853	335			138_163_fe_neu.jpg	0	91	AOI_23	120	574
1293	58169	843	327			138_163_fe_neu.jpg	0	91	AOI_23	120	574
1294	58212	860	331			138_163_fe_neu.jpg	0	91	AOI_23	120	574
1295	58252	848	330			138_163_fe_neu.jpg	0	91	AOI_23	121	244
1296	58294	837	328			138_163_fe_neu.jpg	0	91	AOI_23	121	244
1297	58333	799	255			138_163_fe_neu.jpg	0	91	AOI_23	121	244
1298	58374	811	255			138_163_fe_neu.jpg	0	91	AOI_23	121	244
1299	58415	801	253			138_163_fe_neu.jpg	0	91	AOI_23	121	244
1300	58456	807	252			138_163_fe_neu.jpg	0	91	AOI_23	121	244
1301	58496	805	378			138_163_fe_neu.jpg	0	91	AOI_23	122	726
1302	58536	894	564			138_163_fe_neu.jpg	0	91	AOI_23	122	726
1303	58576	887	562			138_163_fe_neu.jpg	0	91	AOI_23	122	726
1304	58617	889	570			138_163_fe_neu.jpg	0	91	AOI_23	122	726
1305	58658	892	569			138_163_fe_neu.jpg	0	91	AOI_23	122	726
1306	58699	882	562			138_163_fe_neu.jpg	0	91	AOI_23	122	726
1307	58739	878	606			138_163_fe_neu.jpg	0	91	AOI_23	122	726
1308	58842	862	587			138_163_fe_neu.jpg	0	91	AOI_23	122	726
	58871			ImageEnd	16
1309	58888	881	603			No media	0	0	Content	122	726
	58912			ImageStart	8
1310	59000	0	0			Fix.jpg	0	0	Content	122	726
1311	59061	883	477			Fix.jpg	0	0	Content	122	726
1312	59114	883	477			Fix.jpg	0	0	Content	122	726
1313	59222	0	0			Fix.jpg	0	0	Content
1314	59365	0	0			Fix.jpg	0	0	Content
	59401			ImageEnd	16
1315	59480	0	0			No media	0	0	Content
1316	59532	0	0			No media	0	0	Content
1317	59584	0	0			No media	0	0	Content
1318	59636	0	0			No media	0	0	Content
1319	59669	0	0			No media	0	0	Content
1320	59703	0	0			No media	0	0	Content
1321	59755	0	0			No media	0	0	Content
1322	59785	696	354			No media	0	0	Content	123	1391
1323	59819	696	354			No media	0	0	Content	123	1391
1324	59859	698	351			No media	0	0	Content	123	1391
1325	59894	701	344			No media	0	0	Content	123	1391
1326	59932	702	343			No media	0	0	Content	123	1391
1327	59970	697	353			No media	0	0	Content	123	1391
1328	60009	700	355			No media	0	0	Content	123	1391
1329	60046	686	345			No media	0	0	Content	123	1391
1330	60087	694	342			No media	0	0	Content	123	1391
1331	60126	690	356			No media	0	0	Content	123	1391
1332	60164	693	343			No media	0	0	Content	123	1391
1333	60201	694	346			No media	0	0	Content	123	1391
1334	60242	698	348			No media	0	0	Content	123	1391
1335	60281	704	344			No media	0	0	Content	123	1391
1336	60321	695	342			No media	0	0	Content	123	1391
1337	60364	688	330			No media	0	0	Content	123	1391
1338	60404	691	337			No media	0	0	Content	123	1391
1339	60443	695	334			No media	0	0	Content	123	1391
1340	60486	698	337			No media	0	0	Content	123	1391
1341	60526	699	341			No media	0	0	Content	123	1391
1342	60568	694	330			No media	0	0	Content	123	1391
1343	60608	697	340			No media	0	0	Content	123	1391
1344	60650	694	339			No media	0	0	Content	123	1391
1345	60691	687	346			No media	0	0	Content	123	1391
1346	60732	692	340			No media	0	0	Content	123	1391
1347	60771	689	336			No media	0	0	Content	123	1391
1348	60814	686	337			No media	0	0	Content	123	1391
1349	60853	695	334			No media	0	0	Content	123	1391
1350	60893	693	334			No media	0	0	Content	123	1391
1351	60934	653	376			No media	0	0	Content	123	1391
1352	60974	670	364			No media	0	0	Content	123	1391
1353	61012	666	361			No media	0	0	Content	123	1391
1354	61053	665	367			No media	0	0	Content	123	1391
1355	61094	667	370			No media	0	0	Content	123	1391
1356	61136	560	406			No media	0	0	Content	123	1391
1357	61176	-73	490			No media	0	0	Content	124	850
1358	61218	-339	510			No media	0	0	Content	124	850
1359	61256	-272	522			No media	0	0	Content	124	850
1360	61298	-292	541			No media	0	0	Content	124	850
1361	61379	-278	533			No media	0	0	Content	124	850
1362	61443	-289	539			No media	0	0	Content	124	850
1363	61486	-285	544			No media	0	0	Content	124	850
1364	61523	-271	538			No media	0	0	Content	124	850
1365	61566	-277	535			No media	0	0	Content	124	850
1366	61609	-277	521			No media	0	0	Content	124	850
1367	61650	-304	530			No media	0	0	Content	124	850
1368	61693	-297	548			No media	0	0	Content	124	850
1369	61733	-294	538			No media	0	0	Content	124	850
1370	61775	-300	531			No media	0	0	Content	124	850
1371	61818	-301	538			No media	0	0	Content	124	850
1372	61859	-308	536			No media	0	0	Content	124	850
1373	61901	-294	529			No media	0	0	Content	124	850
1374	61944	-310	532			No media	0	0	Content	124	850
1375	61985	-298	528			No media	0	0	Content	124	850
1376	62026	194	399			No media	0	0	Content	125	1757
1377	62068	619	267			No media	0	0	Content	125	1757
1378	62111	614	270			No media	0	0	Content	125	1757
1379	62151	617	274			No media	0	0	Content	125	1757
1380	62192	621	278			No media	0	0	Content	125	1757
1381	62234	624	274			No media	0	0	Content	125	1757
1382	62277	621	272			No media	0	0	Content	125	1757
1383	62317	614	273			No media	0	0	Content	125	1757
1384	62359	616	277			No media	0	0	Content	125	1757
1385	62400	625	269			No media	0	0	Content	125	1757
1386	62443	624	267			No media	0	0	Content	125	1757
1387	62487	615	277			No media	0	0	Content	125	1757
1388	62530	619	277			No media	0	0	Content	125	1757
1389	62573	621	273			No media	0	0	Content	125	1757
1390	62616	621	268			No media	0	0	Content	125	1757
1391	62658	627	256			No media	0	0	Content	125	1757
1392	62701	626	265			No media	0	0	Content	125	1757
1393	62743	627	265			No media	0	0	Content	125	1757
1394	62785	616	300			No media	0	0	Content	125	1757
1395	62826	611	298			No media	0	0	Content	125	1757
1396	62874	613	298			No media	0	0	Content	125	1757
1397	62916	617	288			No media	0	0	Content	125	1757
1398	62959	622	289			No media	0	0	Content	125	1757
1399	63001	622	287			No media	0	0	Content	125	1757
1400	63045	614	290			No media	0	0	Content	125	1757
1401	63086	618	287			No media	0	0	Content	125	1757
1402	63130	625	290			No media	0	0	Content	125	1757
1403	63173	610	299			No media	0	0	Content	125	1757
1404	63217	617	293			No media	0	0	Content	125	1757
1405	63260	604	296			No media	0	0	Content	125	1757
1406	63303	610	303			No media	0	0	Content	125	1757
1407	63346	605	285			No media	0	0	Content	125	1757
1408	63390	610	293			No media	0	0	Content	125	1757
1409	63434	614	298			No media	0	0	Content	125	1757
1410	63478	612	285			No media	0	0	Content	125	1757
	63508			ImageStart	8
1411	63521	607	287			74_115_an_ha.jpg	0	285	AOI_49	125	1757
1412	63566	615	285			74_115_an_ha.jpg	0	285	AOI_49	125	1757
1413	63610	600	297			74_115_an_ha.jpg	0	285	AOI_49	125	1757
1414	63653	608	294			74_115_an_ha.jpg	0	285	AOI_49	125	1757
1415	63697	611	292			74_115_an_ha.jpg	0	285	AOI_49	125	1757
1416	63740	618	274			74_115_an_ha.jpg	0	285	AOI_49	125	1757
1417	63783	861	305			74_115_an_ha.jpg	0	286	AOI_52	126	512
1418	63827	856	332			74_115_an_ha.jpg	0	286	AOI_52	126	512
1419	63871	902	324			74_115_an_ha.jpg	0	286	AOI_52	126	512
1420	63922	904	318			74_115_an_ha.jpg	0	286	AOI_52	126	512
1421	63963	897	342			74_115_an_ha.jpg	0	286	AOI_52	126	512
1422	64008	899	346			74_115_an_ha.jpg	0	286	AOI_52	126	512
1423	64049	901	337			74_115_an_ha.jpg	0	286	AOI_52	126	512
1424	64091	900	342			74_115_an_ha.jpg	0	286	AOI_52	126	512
1425	64133	873	408			74_115_an_ha.jpg	0	286	AOI_52	126	512
1426	64174	865	403			74_115_an_ha.jpg	0	286	AOI_52	126	512
1427	64214	858	407			74_115_an_ha.jpg	0	286	AOI_52	126	512
1428	64256	869	407			74_115_an_ha.jpg	0	286	AOI_52	126	512
1429	64295	659	387			74_115_an_ha.jpg	0	285	AOI_49	127	593
1430	64335	444	362			74_115_an_ha.jpg	0	285	AOI_49	127	593
1431	64374	455	371			74_115_an_ha.jpg	0	285	AOI_49	127	593
1432	64415	452	363			74_115_an_ha.jpg	0	285	AOI_49	127	593
1433	64456	441	359			74_115_an_ha.jpg	0	285	AOI_49	127	593
1434	64495	468	372			74_115_an_ha.jpg	0	285	AOI_49	127	593
1435	64535	433	444			74_115_an_ha.jpg	0	285	AOI_49	127	593
1436	64576	447	435			74_115_an_ha.jpg	0	285	AOI_49	127	593
1437	64616	441	436			74_115_an_ha.jpg	0	285	AOI_49	127	593
1438	64656	450	438			74_115_an_ha.jpg	0	285	AOI_49	127	593
1439	64694	452	429			74_115_an_ha.jpg	0	285	AOI_49	127	593
1440	64732	451	433			74_115_an_ha.jpg	0	285	AOI_49	127	593
1441	64772	459	435			74_115_an_ha.jpg	0	285	AOI_49	127	593
1442	64811	453	438			74_115_an_ha.jpg	0	285	AOI_49	127	593
1443	64850	451	430			74_115_an_ha.jpg	0	285	AOI_49	127	593
1444	64889	690	421			74_115_an_ha.jpg	0	286	AOI_52	128	349
1445	64927	891	386			74_115_an_ha.jpg	0	286	AOI_52	128	349
1446	64967	888	382			74_115_an_ha.jpg	0	286	AOI_52	128	349
1447	65005	899	392			74_115_an_ha.jpg	0	286	AOI_52	128	349
1448	65044	904	387			74_115_an_ha.jpg	0	286	AOI_52	128	349
1449	65083	901	381			74_115_an_ha.jpg	0	286	AOI_52	128	349
1450	65123	901	351			74_115_an_ha.jpg	0	286	AOI_52	128	349
1451	65160	911	345			74_115_an_ha.jpg	0	286	AOI_52	128	349
1452	65198	896	346			74_115_an_ha.jpg	0	286	AOI_52	128	349
1453	65237	910	336			74_115_an_ha.jpg	0	286	AOI_52	129	271
1454	65277	833	333			74_115_an_ha.jpg	0	286	AOI_52	129	271
1455	65314	848	324			74_115_an_ha.jpg	0	286	AOI_52	129	271
1456	65353	838	317			74_115_an_ha.jpg	0	286	AOI_52	129	271
1457	65390	838	318			74_115_an_ha.jpg	0	286	AOI_52	129	271
1458	65430	847	336			74_115_an_ha.jpg	0	286	AOI_52	129	271
1459	65469	830	332			74_115_an_ha.jpg	0	286	AOI_52	129	271
1460	65509	553	256			74_115_an_ha.jpg	0	285	AOI_49	130	562
1461	65548	505	240			74_115_an_ha.jpg	0	285	AOI_49	130	562
1462	65588	507	235			74_115_an_ha.jpg	0	285	AOI_49	130	562
1463	65627	510	246			74_115_an_ha.jpg	0	285	AOI_49	130	562
1464	65667	518	249			74_115_an_ha.jpg	0	285	AOI_49	130	562
1465	65707	502	240			74_115_an_ha.jpg	0	285	AOI_49	130	562
1466	65747	509	247			74_115_an_ha.jpg	0	285	AOI_49	130	562
1467	65787	515	261			74_115_an_ha.jpg	0	285	AOI_49	130	562
1468	65827	515	263			74_115_an_ha.jpg	0	285	AOI_49	130	562
1469	65867	490	237			74_115_an_ha.jpg	0	285	AOI_49	130	562
1470	65908	507	250			74_115_an_ha.jpg	0	285	AOI_49	130	562
1471	65948	494	230			74_115_an_ha.jpg	0	285	AOI_49	130	562
1472	65989	496	242			74_115_an_ha.jpg	0	285	AOI_49	130	562
1473	66029	493	253			74_115_an_ha.jpg	0	285	AOI_49	130	562
1474	66070	469	365			74_115_an_ha.jpg	0	285	AOI_49	131	242
1475	66111	470	371			74_115_an_ha.jpg	0	285	AOI_49	131	242
1476	66151	476	375			74_115_an_ha.jpg	0	285	AOI_49	131	242
1477	66191	477	368			74_115_an_ha.jpg	0	285	AOI_49	131	242
1478	66231	478	365			74_115_an_ha.jpg	0	285	AOI_49	131	242
1479	66271	471	372			74_115_an_ha.jpg	0	285	AOI_49	131	242
1480	66312	482	379			74_115_an_ha.jpg	0	285	AOI_49	132	445
1481	66352	455	435			74_115_an_ha.jpg	0	285	AOI_49	132	445
1482	66393	466	438			74_115_an_ha.jpg	0	285	AOI_49	132	445
1483	66433	461	443			74_115_an_ha.jpg	0	285	AOI_49	132	445
	66468			ImageEnd	16
1484	66474	453	441			No media	0	0	Content	132	445
1485	66515	451	442			No media	0	0	Content	132	445
	66519			ImageStart	8
1486	66555	471	423			Fix.jpg	0	0	Content	132	445
1487	66595	474	407			Fix.jpg	0	0	Content	132	445
1488	66636	479	405			Fix.jpg	0	0	Content	132	445
1489	66677	478	412			Fix.jpg	0	0	Content	132	445
1490	66717	477	403			Fix.jpg	0	0	Content	132	445
1491	66757	474	406			Fix.jpg	0	0	Content	133	607
1492	66798	696	366			Fix.jpg	0	0	Content	133	607
1493	66841	696	353			Fix.jpg	0	0	Content	133	607
1494	66883	704	360			Fix.jpg	0	0	Content	133	607
1495	66924	696	353			Fix.jpg	0	0	Content	133	607
1496	66964	692	350			Fix.jpg	0	0	Content	133	607
1497	67004	669	368			Fix.jpg	0	0	Content	133	607
	67030			ImageEnd	16
1498	67046	668	369			No media	0	0	Content	133	607
1499	67084	662	360			No media	0	0	Content	133	607
	67117			ImageStart	8
1500	67126	675	366			93_140_ha_neu.jpg	0	327	AOI_56	133	607
1501	67166	663	360			93_140_ha_neu.jpg	0	327	AOI_56	133	607
1502	67206	673	366			93_140_ha_neu.jpg	0	327	AOI_56	133	607
1503	67245	665	377			93_140_ha_neu.jpg	0	327	AOI_56	133	607
1504	67286	661	367			93_140_ha_neu.jpg	0	327	AOI_56	133	607
1505	67325	669	365			93_140_ha_neu.jpg	0	327	AOI_56	133	607
1506	67365	724	351			93_140_ha_neu.jpg	0	328	AOI_55	134	392
1507	67405	907	342			93_140_ha_neu.jpg	0	328	AOI_55	134	392
1508	67445	907	341			93_140_ha_neu.jpg	0	328	AOI_55	134	392
1509	67483	909	336			93_140_ha_neu.jpg	0	328	AOI_55	134	392
1510	67522	907	348			93_140_ha_neu.jpg	0	328	AOI_55	134	392
1511	67562	904	332			93_140_ha_neu.jpg	0	328	AOI_55	134	392
1512	67601	937	340			93_140_ha_neu.jpg	0	328	AOI_55	134	392
1513	67638	930	354			93_140_ha_neu.jpg	0	328	AOI_55	134	392
1514	67677	933	337			93_140_ha_neu.jpg	0	328	AOI_55	134	392
1515	67717	937	351			93_140_ha_neu.jpg	0	328	AOI_55	134	392
1516	67757	917	406			93_140_ha_neu.jpg	0	328	AOI_55	135	313
1517	67796	910	458			93_140_ha_neu.jpg	0	328	AOI_55	135	313
1518	67833	909	450			93_140_ha_neu.jpg	0	328	AOI_55	135	313
1519	67873	913	449			93_140_ha_neu.jpg	0	328	AOI_55	135	313
1520	67913	922	460			93_140_ha_neu.jpg	0	328	AOI_55	135	313
1521	67952	904	422			93_140_ha_neu.jpg	0	328	AOI_55	135	313
1522	67992	901	442			93_140_ha_neu.jpg	0	328	AOI_55	135	313
1523	68029	885	435			93_140_ha_neu.jpg	0	328	AOI_55	135	313
1524	68069	848	439			93_140_ha_neu.jpg	0	327	AOI_56	136	477
1525	68108	487	385			93_140_ha_neu.jpg	0	327	AOI_56	136	477
1526	68146	494	378			93_140_ha_neu.jpg	0	327	AOI_56	136	477
1527	68184	485	386			93_140_ha_neu.jpg	0	327	AOI_56	136	477
1528	68225	492	389			93_140_ha_neu.jpg	0	327	AOI_56	136	477
1529	68264	504	392			93_140_ha_neu.jpg	0	327	AOI_56	136	477
1530	68305	520	354			93_140_ha_neu.jpg	0	327	AOI_56	136	477
1531	68345	506	362			93_140_ha_neu.jpg	0	327	AOI_56	136	477
1532	68385	512	365			93_140_ha_neu.jpg	0	327	AOI_56	136	477
1533	68425	523	355			93_140_ha_neu.jpg	0	327	AOI_56	136	477
1534	68465	516	348			93_140_ha_neu.jpg	0	327	AOI_56	136	477
1535	68505	518	348			93_140_ha_neu.jpg	0	327	AOI_56	136	477
1536	68546	501	411			93_140_ha_neu.jpg	0	327	AOI_56	137	243
1537	68585	474	488			93_140_ha_neu.jpg	0	327	AOI_56	137	243
1538	68627	481	497			93_140_ha_neu.jpg	0	327	AOI_56	137	243
1539	68668	477	506			93_140_ha_neu.jpg	0	327	AOI_56	137	243
1540	68708	470	502			93_140_ha_neu.jpg	0	327	AOI_56	137	243
1541	68749	474	499			93_140_ha_neu.jpg	0	327	AOI_56	137	243
1542	68789	892	384			93_140_ha_neu.jpg	0	328	AOI_55	138	392
1543	68829	898	370			93_140_ha_neu.jpg	0	328	AOI_55	138	392
1544	68870	910	376			93_140_ha_neu.jpg	0	328	AOI_55	138	392
1545	68908	906	370			93_140_ha_neu.jpg	0	328	AOI_55	138	392
1546	68947	905	358			93_140_ha_neu.jpg	0	328	AOI_55	138	392
1547	68988	940	332			93_140_ha_neu.jpg	0	328	AOI_55	138	392
1548	69027	943	341			93_140_ha_neu.jpg	0	328	AOI_55	138	392
1549	69065	936	341			93_140_ha_neu.jpg	0	328	AOI_55	138	392
1550	69104	944	333			93_140_ha_neu.jpg	0	328	AOI_55	138	392
1551	69141	946	339			93_140_ha_neu.jpg	0	328	AOI_55	138	392
1552	69181	858	345			93_140_ha_neu.jpg	0	328	AOI_55	139	315
1553	69220	868	345			93_140_ha_neu.jpg	0	328	AOI_55	139	315
1554	69260	865	349			93_140_ha_neu.jpg	0	328	AOI_55	139	315
1555	69298	852	348			93_140_ha_neu.jpg	0	328	AOI_55	139	315
1556	69338	862	347			93_140_ha_neu.jpg	0	328	AOI_55	139	315
1557	69376	846	338			93_140_ha_neu.jpg	0	328	AOI_55	139	315
1558	69416	869	347			93_140_ha_neu.jpg	0	328	AOI_55	139	315
1559	69455	867	334			93_140_ha_neu.jpg	0	328	AOI_55	139	315
1560	69496	568	302			93_140_ha_neu.jpg	0	327	AOI_56	140	442
1561	69535	528	285			93_140_ha_neu.jpg	0	327	AOI_56	140	442
1562	69574	523	281			93_140_ha_neu.jpg	0	327	AOI_56	140	442
1563	69613	527	295			93_140_ha_neu.jpg	0	327	AOI_56	140	442
1564	69654	526	300			93_140_ha_neu.jpg	0	327	AOI_56	140	442
1565	69695	533	288			93_140_ha_neu.jpg	0	327	AOI_56	140	442
1566	69737	527	296			93_140_ha_neu.jpg	0	327	AOI_56	140	442
1567	69777	522	291			93_140_ha_neu.jpg	0	327	AOI_56	140	442
1568	69816	497	291			93_140_ha_neu.jpg	0	327	AOI_56	140	442
1569	69857	493	290			93_140_ha_neu.jpg	0	327	AOI_56	140	442
1570	69899	494	288			93_140_ha_neu.jpg	0	327	AOI_56	140	442
1571	69939	514	365			93_140_ha_neu.jpg	0	327	AOI_56	141	808
1572	69980	521	368			93_140_ha_neu.jpg	0	327	AOI_56	141	808
1573	70020	522	375			93_140_ha_neu.jpg	0	327	AOI_56	141	808
1574	70061	516	368			93_140_ha_neu.jpg	0	327	AOI_56	141	808
1575	70099	533	376			93_140_ha_neu.jpg	0	327	AOI_56	141	808
	70107			ImageEnd	16
1576	70141	516	364			No media	0	0	Content	141	808
1577	70183	517	363			No media	0	0	Content	141	808
1578	70224	516	365			No media	0	0	Content	141	808
1579	70264	515	364			No media	0	0	Content	141	808
1580	70305	516	365			No media	0	0	Content	141	808
1581	70347	512	363			No media	0	0	Content	141	808
1582	70388	515	373			No media	0	0	Content	141	808
1583	70429	522	358			No media	0	0	Content	141	808
1584	70470	518	372			No media	0	0	Content	141	808
1585	70509	511	358			No media	0	0	Content	141	808
1586	70549	518	363			No media	0	0	Content	141	808
1587	70589	502	361			No media	0	0	Content	141	808
1588	70629	510	352			No media	0	0	Content	141	808
1589	70668	509	358			No media	0	0	Content	141	808
1590	70709	511	356			No media	0	0	Content	141	808
1591	70747	652	353			No media	0	0	Content	142	1155
1592	70788	687	350			No media	0	0	Content	142	1155
1593	70829	687	357			No media	0	0	Content	142	1155
1594	70871	676	351			No media	0	0	Content	142	1155
1595	70912	691	348			No media	0	0	Content	142	1155
1596	70953	677	357			No media	0	0	Content	142	1155
1597	70994	688	353			No media	0	0	Content	142	1155
1598	71036	685	358			No media	0	0	Content	142	1155
1599	71077	690	363			No media	0	0	Content	142	1155
	71083			ImageStart	8
1600	71119	692	354			Fix.jpg	0	0	Content	142	1155
1601	71164	681	354			Fix.jpg	0	0	Content	142	1155
1602	71206	685	353			Fix.jpg	0	0	Content	142	1155
1603	71247	686	350			Fix.jpg	0	0	Content	142	1155
1604	71289	693	345			Fix.jpg	0	0	Content	142	1155
1605	71331	703	358			Fix.jpg	0	0	Content	142	1155
1606	71373	696	362			Fix.jpg	0	0	Content	142	1155
1607	71414	694	355			Fix.jpg	0	0	Content	142	1155
1608	71455	689	359			Fix.jpg	0	0	Content	142	1155
1609	71497	695	349			Fix.jpg	0	0	Content	142	1155
1610	71539	660	358			Fix.jpg	0	0	Content	142	1155
	71573			ImageEnd	16
1611	71580	660	364			No media	0	0	Content	142	1155
	71620			ImageStart	8
1612	71622	667	354			76_115_fe_an.jpg	0	290	AOI_49	142	1155
1613	71663	661	356			76_115_fe_an.jpg	0	290	AOI_49	142	1155
1614	71704	659	355			76_115_fe_an.jpg	0	290	AOI_49	142	1155
1615	71743	670	358			76_115_fe_an.jpg	0	290	AOI_49	142	1155
1616	71783	658	363			76_115_fe_an.jpg	0	290	AOI_49	142	1155
1617	71823	671	356			76_115_fe_an.jpg	0	290	AOI_49	142	1155
1618	71863	669	356			76_115_fe_an.jpg	0	290	AOI_49	142	1155
1619	71902	899	328			76_115_fe_an.jpg	0	290	AOI_49	143	514
1620	71942	891	331			76_115_fe_an.jpg	0	290	AOI_49	143	514
1621	71981	894	326			76_115_fe_an.jpg	0	290	AOI_49	143	514
1622	72019	902	323			76_115_fe_an.jpg	0	290	AOI_49	143	514
1623	72059	911	346			76_115_fe_an.jpg	0	290	AOI_49	143	514
1624	72099	922	348			76_115_fe_an.jpg	0	290	AOI_49	143	514
1625	72138	912	339			76_115_fe_an.jpg	0	290	AOI_49	143	514
1626	72178	924	343			76_115_fe_an.jpg	0	290	AOI_49	143	514
1627	72217	910	346			76_115_fe_an.jpg	0	290	AOI_49	143	514
1628	72257	924	337			76_115_fe_an.jpg	0	290	AOI_49	143	514
1629	72296	889	439			76_115_fe_an.jpg	0	290	AOI_49	143	514
1630	72336	894	451			76_115_fe_an.jpg	0	290	AOI_49	143	514
1631	72376	893	458			76_115_fe_an.jpg	0	290	AOI_49	143	514
1632	72416	880	453			76_115_fe_an.jpg	0	289	AOI_50	144	473
1633	72455	472	368			76_115_fe_an.jpg	0	289	AOI_50	144	473
1634	72495	467	381			76_115_fe_an.jpg	0	289	AOI_50	144	473
1635	72533	473	382			76_115_fe_an.jpg	0	289	AOI_50	144	473
1636	72572	475	373			76_115_fe_an.jpg	0	289	AOI_50	144	473
1637	72612	486	380			76_115_fe_an.jpg	0	289	AOI_50	144	473
1638	72651	513	356			76_115_fe_an.jpg	0	289	AOI_50	144	473
1639	72690	504	334			76_115_fe_an.jpg	0	289	AOI_50	144	473
1640	72729	508	332			76_115_fe_an.jpg	0	289	AOI_50	144	473
1641	72768	511	331			76_115_fe_an.jpg	0	289	AOI_50	144	473
1642	72808	507	336			76_115_fe_an.jpg	0	289	AOI_50	144	473
1643	72848	512	340			76_115_fe_an.jpg	0	289	AOI_50	144	473
1644	72889	508	329			76_115_fe_an.jpg	0	289	AOI_50	145	241
1645	72930	517	331			76_115_fe_an.jpg	0	289	AOI_50	145	241
1646	72971	427	343			76_115_fe_an.jpg	0	289	AOI_50	145	241
1647	73009	433	348			76_115_fe_an.jpg	0	289	AOI_50	145	241
1648	73049	434	350			76_115_fe_an.jpg	0	289	AOI_50	145	241
1649	73089	424	346			76_115_fe_an.jpg	0	289	AOI_50	145	241
1650	73131	892	377			76_115_fe_an.jpg	0	290	AOI_49	146	557
1651	73171	901	362			76_115_fe_an.jpg	0	290	AOI_49	146	557
1652	73211	900	382			76_115_fe_an.jpg	0	290	AOI_49	146	557
1653	73250	899	374			76_115_fe_an.jpg	0	290	AOI_49	146	557
1654	73291	902	374			76_115_fe_an.jpg	0	290	AOI_49	146	557
1655	73332	895	374			76_115_fe_an.jpg	0	290	AOI_49	146	557
1656	73371	899	370			76_115_fe_an.jpg	0	290	AOI_49	146	557
1657	73411	868	372			76_115_fe_an.jpg	0	290	AOI_49	146	557
1658	73451	868	382			76_115_fe_an.jpg	0	290	AOI_49	146	557
1659	73490	865	380			76_115_fe_an.jpg	0	290	AOI_49	146	557
1660	73530	866	382			76_115_fe_an.jpg	0	290	AOI_49	146	557
1661	73569	859	381			76_115_fe_an.jpg	0	290	AOI_49	146	557
1662	73609	864	375			76_115_fe_an.jpg	0	290	AOI_49	146	557
1663	73648	865	368			76_115_fe_an.jpg	0	290	AOI_49	146	557
1664	73688	883	434			76_115_fe_an.jpg	0	290	AOI_49	147	320
1665	73728	876	439			76_115_fe_an.jpg	0	290	AOI_49	147	320
1666	73769	871	446			76_115_fe_an.jpg	0	290	AOI_49	147	320
1667	73809	876	439			76_115_fe_an.jpg	0	290	AOI_49	147	320
1668	73849	881	443			76_115_fe_an.jpg	0	290	AOI_49	147	320
1669	73888	879	442			76_115_fe_an.jpg	0	290	AOI_49	147	320
1670	73928	877	434			76_115_fe_an.jpg	0	290	AOI_49	147	320
1671	73968	877	440			76_115_fe_an.jpg	0	290	AOI_49	147	320
1672	74008	516	378			76_115_fe_an.jpg	0	289	AOI_50	148	404
1673	74047	427	456			76_115_fe_an.jpg	0	289	AOI_50	148	404
1674	74086	487	398			76_115_fe_an.jpg	0	289	AOI_50	148	404
1675	74125	464	383			76_115_fe_an.jpg	0	289	AOI_50	148	404
1676	74165	468	367			76_115_fe_an.jpg	0	289	AOI_50	148	404
1677	74206	513	328			76_115_fe_an.jpg	0	289	AOI_50	148	404
1678	74247	521	325			76_115_fe_an.jpg	0	289	AOI_50	148	404
1679	74287	518	321			76_115_fe_an.jpg	0	289	AOI_50	148	404
1680	74329	516	333			76_115_fe_an.jpg	0	289	AOI_50	148	404
1681	74370	512	318			76_115_fe_an.jpg	0	289	AOI_50	148	404
1682	74412	428	311			76_115_fe_an.jpg	0	289	AOI_50	149	254
1683	74453	422	323			76_115_fe_an.jpg	0	289	AOI_50	149	254
1684	74497	427	321			76_115_fe_an.jpg	0	289	AOI_50	149	254
1685	74539	427	330			76_115_fe_an.jpg	0	289	AOI_50	149	254
1686	74581	431	333			76_115_fe_an.jpg	0	289	AOI_50	149	254
	74602			ImageEnd	16
1687	74624	411	320			No media	0	0	Content	149	254
1688	74666	410	327			No media	0	0	Content	150	253
1689	74708	398	352			No media	0	0	Content	150	253
1690	74752	381	348			No media	0	0	Content	150	253
1691	74791	394	344			No media	0	0	Content	150	253
1692	74835	386	344			No media	0	0	Content	150	253
1693	74876	383	356			No media	0	0	Content	150	253
1694	74919	466	336			No media	0	0	Content	151	755
1695	74963	664	338			No media	0	0	Content	151	755
1696	75006	662	329			No media	0	0	Content	151	755
1697	75049	669	333			No media	0	0	Content	151	755
1698	75093	660	342			No media	0	0	Content	151	755
1699	75135	670	330			No media	0	0	Content	151	755
1700	75180	673	318			No media	0	0	Content	151	755
1701	75222	667	339			No media	0	0	Content	151	755
1702	75266	663	334			No media	0	0	Content	151	755
1703	75310	663	321			No media	0	0	Content	151	755
1704	75355	643	337			No media	0	0	Content	151	755
1705	75400	645	331			No media	0	0	Content	151	755
1706	75448	636	330			No media	0	0	Content	151	755
1707	75493	649	331			No media	0	0	Content	151	755
1708	75538	647	340			No media	0	0	Content	151	755
1709	75583	641	339			No media	0	0	Content	151	755
1710	75629	633	332			No media	0	0	Content	151	755
1711	75674	629	293			No media	0	0	Content	152	444
1712	75719	625	292			No media	0	0	Content	152	444
1713	75762	622	276			No media	0	0	Content	152	444
1714	75807	619	264			No media	0	0	Content	152	444
1715	75851	616	272			No media	0	0	Content	152	444
	75861			ImageStart	8
1716	75895	619	283			Fix.jpg	0	0	Content	152	444
1717	75938	624	272			Fix.jpg	0	0	Content	152	444
1718	75983	612	287			Fix.jpg	0	0	Content	152	444
1719	76027	616	280			Fix.jpg	0	0	Content	152	444
1720	76072	693	162			Fix.jpg	0	0	Content	152	444
1721	76118	653	318			Fix.jpg	0	0	Content	153	608
1722	76169	642	334			Fix.jpg	0	0	Content	153	608
1723	76205	644	338			Fix.jpg	0	0	Content	153	608
1724	76247	648	347			Fix.jpg	0	0	Content	153	608
1725	76294	633	348			Fix.jpg	0	0	Content	153	608
1726	76339	647	343			Fix.jpg	0	0	Content	153	608
	76340			ImageEnd	16
1727	76382	647	341			No media	0	0	Content	153	608
1728	76427	653	335			No media	0	0	Content	153	608
	76438			ImageStart	8
1729	76470	650	343			58_098_neu_an.jpg	0	249	AOI_43	153	608
1730	76513	645	347			58_098_neu_an.jpg	0	249	AOI_43	153	608
1731	76556	652	345			58_098_neu_an.jpg	0	249	AOI_43	153	608
1732	76599	649	348			58_098_neu_an.jpg	0	249	AOI_43	153	608
1733	76641	650	346			58_098_neu_an.jpg	0	249	AOI_43	153	608
1734	76684	661	361			58_098_neu_an.jpg	0	249	AOI_43	153	608
1735	76726	889	359			58_098_neu_an.jpg	0	250	AOI_41	154	380
1736	76767	891	340			58_098_neu_an.jpg	0	250	AOI_41	154	380
1737	76808	905	348			58_098_neu_an.jpg	0	250	AOI_41	154	380
1738	76850	909	358			58_098_neu_an.jpg	0	250	AOI_41	154	380
1739	76893	914	359			58_098_neu_an.jpg	0	250	AOI_41	154	380
1740	76936	916	401			58_098_neu_an.jpg	0	250	AOI_41	154	380
1741	76977	907	409			58_098_neu_an.jpg	0	250	AOI_41	154	380
1742	77020	909	397			58_098_neu_an.jpg	0	250	AOI_41	154	380
1743	77063	920	408			58_098_neu_an.jpg	0	250	AOI_41	154	380
1744	77106	773	396			58_098_neu_an.jpg	0	249	AOI_43	155	300
1745	77148	492	305			58_098_neu_an.jpg	0	249	AOI_43	155	300
1746	77191	506	327			58_098_neu_an.jpg	0	249	AOI_43	155	300
1747	77235	497	321			58_098_neu_an.jpg	0	249	AOI_43	155	300
1748	77280	496	320			58_098_neu_an.jpg	0	249	AOI_43	155	300
1749	77321	499	310			58_098_neu_an.jpg	0	249	AOI_43	155	300
1750	77364	499	329			58_098_neu_an.jpg	0	249	AOI_43	155	300
1751	77406	456	341			58_098_neu_an.jpg	0	249	AOI_43	156	619
1752	77450	448	346			58_098_neu_an.jpg	0	249	AOI_43	156	619
1753	77491	465	344			58_098_neu_an.jpg	0	249	AOI_43	156	619
1754	77534	447	331			58_098_neu_an.jpg	0	249	AOI_43	156	619
1755	77578	458	345			58_098_neu_an.jpg	0	249	AOI_43	156	619
1756	77622	432	312			58_098_neu_an.jpg	0	249	AOI_43	156	619
1757	77666	430	306			58_098_neu_an.jpg	0	249	AOI_43	156	619
1758	77709	436	310			58_098_neu_an.jpg	0	249	AOI_43	156	619
1759	77753	439	321			58_098_neu_an.jpg	0	249	AOI_43	156	619
1760	77798	437	316			58_098_neu_an.jpg	0	249	AOI_43	156	619
1761	77842	546	314			58_098_neu_an.jpg	0	249	AOI_43	156	619
1762	77887	549	300			58_098_neu_an.jpg	0	249	AOI_43	156	619
1763	77932	562	317			58_098_neu_an.jpg	0	249	AOI_43	156	619
1764	77979	547	297			58_098_neu_an.jpg	0	249	AOI_43	156	619
1765	78025	552	304			58_098_neu_an.jpg	0	250	AOI_41	157	600
1766	78072	872	344			58_098_neu_an.jpg	0	250	AOI_41	157	600
1767	78117	874	353			58_098_neu_an.jpg	0	250	AOI_41	157	600
1768	78164	870	357			58_098_neu_an.jpg	0	250	AOI_41	157	600
1769	78209	876	352			58_098_neu_an.jpg	0	250	AOI_41	157	600
1770	78255	875	361			58_098_neu_an.jpg	0	250	AOI_41	157	600
1771	78301	878	353			58_098_neu_an.jpg	0	250	AOI_41	157	600
1772	78348	891	387			58_098_neu_an.jpg	0	250	AOI_41	157	600
1773	78394	873	373			58_098_neu_an.jpg	0	250	AOI_41	157	600
1774	78441	876	376			58_098_neu_an.jpg	0	250	AOI_41	157	600
1775	78487	868	383			58_098_neu_an.jpg	0	250	AOI_41	157	600
1776	78533	893	397			58_098_neu_an.jpg	0	250	AOI_41	157	600
1777	78579	881	386			58_098_neu_an.jpg	0	250	AOI_41	157	600
1778	78625	538	306			58_098_neu_an.jpg	0	249	AOI_43	158	267
1779	78671	534	285			58_098_neu_an.jpg	0	249	AOI_43	158	267
1780	78714	530	286			58_098_neu_an.jpg	0	249	AOI_43	158	267
1781	78758	541	290			58_098_neu_an.jpg	0	249	AOI_43	158	267
1782	78802	537	286			58_098_neu_an.jpg	0	249	AOI_43	158	267
1783	78847	531	291			58_098_neu_an.jpg	0	249	AOI_43	158	267
1784	78893	528	287			58_098_neu_an.jpg	0	249	AOI_43	159	501
1785	78937	472	316			58_098_neu_an.jpg	0	249	AOI_43	159	501
1786	78984	481	315			58_098_neu_an.jpg	0	249	AOI_43	159	501
1787	79028	479	316			58_098_neu_an.jpg	0	249	AOI_43	159	501
1788	79075	480	318			58_098_neu_an.jpg	0	249	AOI_43	159	501
1789	79120	477	314			58_098_neu_an.jpg	0	249	AOI_43	159	501
1790	79167	517	325			58_098_neu_an.jpg	0	249	AOI_43	159	501
1791	79211	528	324			58_098_neu_an.jpg	0	249	AOI_43	159	501
1792	79258	536	330			58_098_neu_an.jpg	0	249	AOI_43	159	501
1793	79303	534	339			58_098_neu_an.jpg	0	249	AOI_43	159	501
1794	79349	526	327			58_098_neu_an.jpg	0	249	AOI_43	159	501
1795	79394	527	336			58_098_neu_an.jpg	0	250	AOI_41	160	502
1796	79439	672	295			58_098_neu_an.jpg	0	250	AOI_41	160	502
	79444			ImageEnd	16
	79462			ImageStart	8
1797	79546	762	233			Fix.jpg	0	0	Content	160	502
1798	79672	754	230			Fix.jpg	0	0	Content	160	502
1799	79747	761	239			Fix.jpg	0	0	Content	160	502
1800	79846	685	342			Fix.jpg	0	0	Content	160	502
1801	79895	687	348			Fix.jpg	0	0	Content	161	599
	79972			ImageEnd	16
1802	79976	682	344			No media	0	0	Content	161	599
1803	80017	688	342			No media	0	0	Content	161	599
1804	80160	0	0			No media	0	0	Content	161	599
1805	80227	685	339			No media	0	0	Content	161	599
1806	80344	683	344			No media	0	0	Content	161	599
1807	80403	676	334			No media	0	0	Content	161	599
1808	80494	691	351			No media	0	0	Content	162	548
1809	80541	748	337			No media	0	0	Content	162	548
1810	80588	756	337			No media	0	0	Content	162	548
1811	80626	753	323			No media	0	0	Content	162	548
1812	80670	746	333			No media	0	0	Content	162	548
1813	80711	754	338			No media	0	0	Content	162	548
1814	80753	742	328			No media	0	0	Content	162	548
1815	80795	753	336			No media	0	0	Content	162	548
1816	80836	754	333			No media	0	0	Content	162	548
1817	80875	753	333			No media	0	0	Content	162	548
1818	80917	763	334			No media	0	0	Content	162	548
1819	80958	754	333			No media	0	0	Content	162	548
1820	81000	757	336			No media	0	0	Content	162	548
1821	81042	902	628			No media	0	0	Content	163	915
1822	81083	1009	865			No media	0	0	Content	163	915
1823	81124	1005	869			No media	0	0	Content	163	915
1824	81167	999	870			No media	0	0	Content	163	915
1825	81207	1005	865			No media	0	0	Content	163	915
1826	81248	1003	825			No media	0	0	Content	163	915
1827	81290	1016	827			No media	0	0	Content	163	915
1828	81332	1008	819			No media	0	0	Content	163	915
1829	81371	1003	816			No media	0	0	Content	163	915
1830	81412	999	822			No media	0	0	Content	163	915
1831	81453	999	826			No media	0	0	Content	163	915
1832	81496	1014	816			No media	0	0	Content	163	915
1833	81537	1012	834			No media	0	0	Content	163	915
1834	81581	1010	850			No media	0	0	Content	163	915
1835	81621	1023	856			No media	0	0	Content	163	915
1836	81664	1017	839			No media	0	0	Content	163	915
1837	81705	1005	843			No media	0	0	Content	163	915
1838	81748	1011	843			No media	0	0	Content	163	915
1839	81789	1002	846			No media	0	0	Content	163	915
1840	81831	1013	839			No media	0	0	Content	163	915
1841	81874	937	829			No media	0	0	Content	163	915
1842	81916	678	743			No media	0	0	Content	163	915
1843	81956	0	0			No media	0	0	Content
1844	82015	0	0			No media	0	0	Content
1845	82054	0	0			No media	0	0	Content
1846	82095	0	0			No media	0	0	Content
1847	82159	0	0			No media	0	0	Content
1848	82206	0	0			No media	0	0	Content
1849	82304	462	340			No media	0	0	Content	164	431
1850	82341	489	295			No media	0	0	Content	164	431
1851	82387	-72	849			No media	0	0	Content	164	431
1852	82446	-19	822			No media	0	0	Content	164	431
1853	82484	-19	822			No media	0	0	Content	164	431
1854	82528	-120	869			No media	0	0	Content	164	431
1855	82570	-245	913			No media	0	0	Content	164	431
1856	82612	-229	885			No media	0	0	Content	164	431
1857	82655	-242	877			No media	0	0	Content	164	431
1858	82695	-215	898			No media	0	0	Content	164	431
1859	82735	265	809			No media	0	0	Content	165	945
1860	82777	260	861			No media	0	0	Content	165	945
1861	82819	266	819			No media	0	0	Content	165	945
1862	82861	256	840			No media	0	0	Content	165	945
1863	82906	268	795			No media	0	0	Content	165	945
1864	82948	260	845			No media	0	0	Content	165	945
1865	82989	268	838			No media	0	0	Content	165	945
1866	83030	235	838			No media	0	0	Content	165	945
1867	83074	240	823			No media	0	0	Content	165	945
1868	83117	244	810			No media	0	0	Content	165	945
1869	83160	246	828			No media	0	0	Content	165	945
1870	83202	238	818			No media	0	0	Content	165	945
1871	83247	260	833			No media	0	0	Content	165	945
1872	83291	251	809			No media	0	0	Content	165	945
1873	83335	272	804			No media	0	0	Content	165	945
1874	83380	248	842			No media	0	0	Content	165	945
1875	83422	0	0			No media	0	0	Content	165	945
1876	83470	263	819			No media	0	0	Content	165	945
1877	83512	263	819			No media	0	0	Content	165	945
1878	83550	262	838			No media	0	0	Content	165	945
1879	83592	246	835			No media	0	0	Content	165	945
1880	83637	248	799			No media	0	0	Content	165	945
1881	83680	631	878			No media	0	0	Content	166	322
1882	83724	995	913			No media	0	0	Content	166	322
1883	83767	1007	893			No media	0	0	Content	166	322
1884	83809	1030	874			No media	0	0	Content	166	322
1885	83852	1039	878			No media	0	0	Content	166	322
1886	83906	1030	875			No media	0	0	Content	166	322
1887	83955	1028	847			No media	0	0	Content	166	322
1888	84002	852	677			No media	0	0	Content	167	439
1889	84050	663	451			No media	0	0	Content	167	439
1890	84095	653	416			No media	0	0	Content	167	439
1891	84137	659	375			No media	0	0	Content	167	439
1892	84181	659	339			No media	0	0	Content	167	439
1893	84224	663	335			No media	0	0	Content	167	439
1894	84268	655	339			No media	0	0	Content	167	439
1895	84312	665	338			No media	0	0	Content	167	439
1896	84355	651	336			No media	0	0	Content	167	439
1897	84398	657	333			No media	0	0	Content	167	439
1898	84441	587	341			No media	0	0	Content	168	649
1899	84485	545	353			No media	0	0	Content	168	649
1900	84529	539	339			No media	0	0	Content	168	649
1901	84572	550	337			No media	0	0	Content	168	649
1902	84616	547	330			No media	0	0	Content	168	649
1903	84659	547	345			No media	0	0	Content	168	649
1904	84703	544	323			No media	0	0	Content	168	649
1905	84746	540	335			No media	0	0	Content	168	649
1906	84789	544	311			No media	0	0	Content	168	649
1907	84831	643	288			No media	0	0	Content	168	649
	84848			ImageStart	8
1908	84874	671	280			99_144_an_neu.jpg	0	339	AOI_5	168	649
1909	84917	674	263			99_144_an_neu.jpg	0	339	AOI_5	168	649
1910	84960	668	233			99_144_an_neu.jpg	0	339	AOI_5	168	649
1911	85003	669	230			99_144_an_neu.jpg	0	339	AOI_5	168	649
1912	85047	658	240			99_144_an_neu.jpg	0	339	AOI_5	168	649
1913	85091	886	259			99_144_an_neu.jpg	0	340	AOI_7	169	627
1914	85136	924	262			99_144_an_neu.jpg	0	340	AOI_7	169	627
1915	85180	921	272			99_144_an_neu.jpg	0	340	AOI_7	169	627
1916	85224	918	261			99_144_an_neu.jpg	0	340	AOI_7	169	627
1917	85267	894	356			99_144_an_neu.jpg	0	340	AOI_7	169	627
1918	85309	896	368			99_144_an_neu.jpg	0	340	AOI_7	169	627
1919	85352	895	366			99_144_an_neu.jpg	0	340	AOI_7	169	627
1920	85392	899	372			99_144_an_neu.jpg	0	340	AOI_7	169	627
1921	85434	898	377			99_144_an_neu.jpg	0	340	AOI_7	169	627
1922	85477	888	379			99_144_an_neu.jpg	0	340	AOI_7	169	627
1923	85518	890	457			99_144_an_neu.jpg	0	340	AOI_7	169	627
1924	85558	882	454			99_144_an_neu.jpg	0	340	AOI_7	169	627
1925	85598	892	451			99_144_an_neu.jpg	0	340	AOI_7	169	627
[truncated: 21,736 more rows]
