# Supplementary material for: Attentional Bias to Facial Expressions of Different Emotions – A Cross-Cultural Comparison of ≠Akhoe Hai||om and German Children and Adolescents
Source: Front Psychol. 2020 Apr 28;11:795. doi: 10.3389/fpsyg.2020.00795 (PMC7199105; doi:10.3389/fpsyg.2020.00795)
Supplement: Supplementary file 1 [file Data_Sheet_1.ZIP › Raw data_Germany and Namibia/Raw data Namibia/VP_03-test.tsv]

Data properties:
Recording date: 12.02.2013
Recording time: 16:24:37:347 (corresponds to time 0)
Study: NegBias_1
Subject: VP_03
Recording: VP_03
Screen resolution: 1366 x 768
Coordinate unit: Pixels
Filter settings:
Eye: Average
Validity: Normal
Fixation filter: Tobii fixation filter
Velocity threshold: 35
Distance threshold: 35
Number	Timestamp	GazePointX	GazePointY	Event	EventKey	StimuliName	StimuliID	AoiIds	AoiNames	FixationIndex	FixationDuration
0	9	0	0			No media	0	0	Content	3	265
1	44	531	746			No media	0	0	Content	3	265
2	93	574	349			No media	0	0	Content	3	265
3	144	0	0			No media	0	0	Content	3	265
4	172	558	231			No media	0	0	Content	3	265
5	194	557	231			No media	0	0	Content	3	265
6	230	570	242			No media	0	0	Content	3	265
7	265	620	343			No media	0	0	Content	4	457
8	301	614	350			No media	0	0	Content	4	457
9	336	611	335			No media	0	0	Content	4	457
10	372	622	330			No media	0	0	Content	4	457
	380			ImageStart	8
11	407	614	347			Fix.jpg	0	0	Content	4	457
12	441	614	340			Fix.jpg	0	0	Content	4	457
13	476	624	320			Fix.jpg	0	0	Content	4	457
14	511	0	0			Fix.jpg	0	0	Content	4	457
15	549	578	303			Fix.jpg	0	0	Content	4	457
16	591	0	0			Fix.jpg	0	0	Content	4	457
17	632	617	303			Fix.jpg	0	0	Content	4	457
18	672	634	333			Fix.jpg	0	0	Content	4	457
19	721	0	0			Fix.jpg	0	0	Content
20	764	0	0			Fix.jpg	0	0	Content
21	802	0	0			Fix.jpg	0	0	Content
22	844	0	0			Fix.jpg	0	0	Content
	879			ImageEnd	16
23	879	574	440			No media	0	0	Content	5	302
24	916	574	440			No media	0	0	Content	5	302
	924			ImageStart	8
25	943	583	381			122_162_an_ha.jpg	0	58	AOI_13	5	302
26	975	606	377			122_162_an_ha.jpg	0	58	AOI_13	5	302
27	1009	638	373			122_162_an_ha.jpg	0	58	AOI_13	5	302
28	1043	618	359			122_162_an_ha.jpg	0	58	AOI_13	5	302
29	1077	667	356			122_162_an_ha.jpg	0	58	AOI_13	5	302
30	1110	658	347			122_162_an_ha.jpg	0	58	AOI_13	5	302
31	1146	674	349			122_162_an_ha.jpg	0	58	AOI_13	5	302
32	1181	654	350			122_162_an_ha.jpg	0	57	AOI_16	6	248
33	1216	858	343			122_162_an_ha.jpg	0	57	AOI_16	6	248
34	1252	856	354			122_162_an_ha.jpg	0	57	AOI_16	6	248
35	1288	853	342			122_162_an_ha.jpg	0	57	AOI_16	6	248
36	1324	842	341			122_162_an_ha.jpg	0	57	AOI_16	6	248
37	1359	846	347			122_162_an_ha.jpg	0	57	AOI_16	6	248
38	1395	868	343			122_162_an_ha.jpg	0	57	AOI_16	6	248
39	1429	755	354			122_162_an_ha.jpg	0	58	AOI_13	7	623
40	1470	453	431			122_162_an_ha.jpg	0	58	AOI_13	7	623
41	1505	448	431			122_162_an_ha.jpg	0	58	AOI_13	7	623
42	1542	447	436			122_162_an_ha.jpg	0	58	AOI_13	7	623
43	1578	449	431			122_162_an_ha.jpg	0	58	AOI_13	7	623
44	1614	444	431			122_162_an_ha.jpg	0	58	AOI_13	7	623
45	1650	434	428			122_162_an_ha.jpg	0	58	AOI_13	7	623
46	1686	436	425			122_162_an_ha.jpg	0	58	AOI_13	7	623
47	1722	442	429			122_162_an_ha.jpg	0	58	AOI_13	7	623
48	1758	431	435			122_162_an_ha.jpg	0	58	AOI_13	7	623
49	1795	438	423			122_162_an_ha.jpg	0	58	AOI_13	7	623
50	1831	437	434			122_162_an_ha.jpg	0	58	AOI_13	7	623
51	1875	433	374			122_162_an_ha.jpg	0	58	AOI_13	7	623
52	1911	456	376			122_162_an_ha.jpg	0	58	AOI_13	7	623
53	1946	456	386			122_162_an_ha.jpg	0	58	AOI_13	7	623
54	1981	451	363			122_162_an_ha.jpg	0	58	AOI_13	7	623
55	2017	468	385			122_162_an_ha.jpg	0	58	AOI_13	7	623
56	2053	829	361			122_162_an_ha.jpg	0	57	AOI_16	8	213
57	2089	938	371			122_162_an_ha.jpg	0	57	AOI_16	8	213
58	2126	931	375			122_162_an_ha.jpg	0	57	AOI_16	8	213
59	2161	939	383			122_162_an_ha.jpg	0	57	AOI_16	8	213
60	2196	937	377			122_162_an_ha.jpg	0	57	AOI_16	8	213
61	2231	946	372			122_162_an_ha.jpg	0	57	AOI_16	8	213
62	2265	860	430			122_162_an_ha.jpg	0	57	AOI_16	9	349
63	2300	863	437			122_162_an_ha.jpg	0	57	AOI_16	9	349
64	2335	859	440			122_162_an_ha.jpg	0	57	AOI_16	9	349
65	2370	864	452			122_162_an_ha.jpg	0	57	AOI_16	9	349
66	2406	866	439			122_162_an_ha.jpg	0	57	AOI_16	9	349
67	2440	872	434			122_162_an_ha.jpg	0	57	AOI_16	9	349
68	2475	877	444			122_162_an_ha.jpg	0	57	AOI_16	9	349
69	2510	877	436			122_162_an_ha.jpg	0	57	AOI_16	9	349
70	2545	868	436			122_162_an_ha.jpg	0	57	AOI_16	9	349
71	2579	854	435			122_162_an_ha.jpg	0	57	AOI_16	9	349
72	2614	494	432			122_162_an_ha.jpg	0	58	AOI_13	10	424
73	2649	461	439			122_162_an_ha.jpg	0	58	AOI_13	10	424
74	2684	465	433			122_162_an_ha.jpg	0	58	AOI_13	10	424
75	2719	459	436			122_162_an_ha.jpg	0	58	AOI_13	10	424
76	2754	446	442			122_162_an_ha.jpg	0	58	AOI_13	10	424
77	2790	445	449			122_162_an_ha.jpg	0	58	AOI_13	10	424
78	2831	451	432			122_162_an_ha.jpg	0	58	AOI_13	10	424
79	2869	446	418			122_162_an_ha.jpg	0	58	AOI_13	10	424
80	2902	452	438			122_162_an_ha.jpg	0	58	AOI_13	10	424
81	2932	466	439			122_162_an_ha.jpg	0	58	AOI_13	10	424
82	2972	459	438			122_162_an_ha.jpg	0	58	AOI_13	10	424
83	3006	451	423			122_162_an_ha.jpg	0	58	AOI_13	10	424
84	3038	528	420			122_162_an_ha.jpg	0	57	AOI_16	11	284
85	3073	701	321			122_162_an_ha.jpg	0	57	AOI_16	11	284
86	3109	762	340			122_162_an_ha.jpg	0	57	AOI_16	11	284
87	3144	710	304			122_162_an_ha.jpg	0	57	AOI_16	11	284
88	3179	751	332			122_162_an_ha.jpg	0	57	AOI_16	11	284
89	3215	730	308			122_162_an_ha.jpg	0	57	AOI_16	11	284
90	3251	720	292			122_162_an_ha.jpg	0	57	AOI_16	11	284
91	3286	727	317			122_162_an_ha.jpg	0	57	AOI_16	11	284
92	3323	889	373			122_162_an_ha.jpg	0	57	AOI_16	12	298
93	3359	897	372			122_162_an_ha.jpg	0	57	AOI_16	12	298
94	3398	869	356			122_162_an_ha.jpg	0	57	AOI_16	12	298
95	3434	901	377			122_162_an_ha.jpg	0	57	AOI_16	12	298
96	3475	895	370			122_162_an_ha.jpg	0	57	AOI_16	12	298
97	3511	897	369			122_162_an_ha.jpg	0	57	AOI_16	12	298
98	3546	894	371			122_162_an_ha.jpg	0	57	AOI_16	12	298
99	3582	871	367			122_162_an_ha.jpg	0	57	AOI_16	12	298
100	3621	556	426			122_162_an_ha.jpg	0	58	AOI_13	13	257
101	3655	549	421			122_162_an_ha.jpg	0	58	AOI_13	13	257
102	3692	553	428			122_162_an_ha.jpg	0	58	AOI_13	13	257
103	3730	538	413			122_162_an_ha.jpg	0	58	AOI_13	13	257
104	3768	555	413			122_162_an_ha.jpg	0	58	AOI_13	13	257
105	3804	529	411			122_162_an_ha.jpg	0	58	AOI_13	13	257
106	3840	535	419			122_162_an_ha.jpg	0	58	AOI_13	13	257
107	3878	462	469			122_162_an_ha.jpg	0	58	AOI_13	14	435
108	3913	456	462			122_162_an_ha.jpg	0	58	AOI_13	14	435
	3936			ImageEnd	16
109	3949	452	466			No media	0	0	Content	14	435
110	3986	447	474			No media	0	0	Content	14	435
111	4022	447	469			No media	0	0	Content	14	435
112	4059	453	478			No media	0	0	Content	14	435
113	4094	446	476			No media	0	0	Content	14	435
114	4131	450	487			No media	0	0	Content	14	435
115	4167	451	478			No media	0	0	Content	14	435
116	4206	424	478			No media	0	0	Content	14	435
117	4242	421	489			No media	0	0	Content	14	435
118	4277	440	489			No media	0	0	Content	14	435
119	4312	518	444			No media	0	0	Content	15	1356
120	4350	533	430			No media	0	0	Content	15	1356
121	4386	528	431			No media	0	0	Content	15	1356
122	4422	517	423			No media	0	0	Content	15	1356
123	4457	542	415			No media	0	0	Content	15	1356
124	4492	532	446			No media	0	0	Content	15	1356
125	4525	515	436			No media	0	0	Content	15	1356
126	4561	537	432			No media	0	0	Content	15	1356
127	4593	545	430			No media	0	0	Content	15	1356
128	4630	547	422			No media	0	0	Content	15	1356
129	4663	545	423			No media	0	0	Content	15	1356
130	4700	544	434			No media	0	0	Content	15	1356
131	4738	531	424			No media	0	0	Content	15	1356
132	4775	544	432			No media	0	0	Content	15	1356
133	4810	550	439			No media	0	0	Content	15	1356
134	4850	541	434			No media	0	0	Content	15	1356
135	4887	539	423			No media	0	0	Content	15	1356
136	4926	535	435			No media	0	0	Content	15	1356
137	4966	547	435			No media	0	0	Content	15	1356
138	5005	551	429			No media	0	0	Content	15	1356
139	5044	546	424			No media	0	0	Content	15	1356
140	5082	531	432			No media	0	0	Content	15	1356
141	5120	525	432			No media	0	0	Content	15	1356
142	5158	517	439			No media	0	0	Content	15	1356
143	5192	542	437			No media	0	0	Content	15	1356
144	5231	514	435			No media	0	0	Content	15	1356
145	5266	538	426			No media	0	0	Content	15	1356
146	5300	537	440			No media	0	0	Content	15	1356
147	5338	547	423			No media	0	0	Content	15	1356
148	5372	527	427			No media	0	0	Content	15	1356
149	5410	539	431			No media	0	0	Content	15	1356
150	5445	551	429			No media	0	0	Content	15	1356
151	5486	528	429			No media	0	0	Content	15	1356
152	5522	523	439			No media	0	0	Content	15	1356
153	5557	537	435			No media	0	0	Content	15	1356
154	5593	522	432			No media	0	0	Content	15	1356
155	5628	522	432			No media	0	0	Content	15	1356
156	5668	0	0			No media	0	0	Content
157	5710	0	0			No media	0	0	Content
158	5749	0	0			No media	0	0	Content
159	5790	0	0			No media	0	0	Content
160	5834	0	0			No media	0	0	Content
161	5867	0	0			No media	0	0	Content
162	5919	0	0			No media	0	0	Content
	5967			ImageStart	8
163	5971	0	0			Fix.jpg	0	0	Content
164	6004	0	0			Fix.jpg	0	0	Content
165	6038	0	0			Fix.jpg	0	0	Content
166	6090	0	0			Fix.jpg	0	0	Content
167	6142	0	0			Fix.jpg	0	0	Content
168	6194	0	0			Fix.jpg	0	0	Content
169	6227	0	0			Fix.jpg	0	0	Content
170	6261	0	0			Fix.jpg	0	0	Content
171	6313	0	0			Fix.jpg	0	0	Content
172	6365	0	0			Fix.jpg	0	0	Content
173	6417	0	0			Fix.jpg	0	0	Content
174	6456	0	0			Fix.jpg	0	0	Content
	6463			ImageEnd	16
175	6499	677	406			No media	0	0	Content	16	262
	6503			ImageStart	8
176	6536	677	406			79_115_ha_an.jpg	0	295	AOI_52	16	262
177	6573	675	395			79_115_ha_an.jpg	0	295	AOI_52	16	262
178	6607	677	405			79_115_ha_an.jpg	0	295	AOI_52	16	262
179	6645	671	402			79_115_ha_an.jpg	0	295	AOI_52	16	262
180	6684	680	399			79_115_ha_an.jpg	0	295	AOI_52	16	262
181	6722	671	396			79_115_ha_an.jpg	0	295	AOI_52	16	262
182	6761	767	378			79_115_ha_an.jpg	0	296	AOI_49	17	384
183	6798	858	366			79_115_ha_an.jpg	0	296	AOI_49	17	384
184	6837	857	368			79_115_ha_an.jpg	0	296	AOI_49	17	384
185	6877	856	372			79_115_ha_an.jpg	0	296	AOI_49	17	384
186	6916	868	376			79_115_ha_an.jpg	0	296	AOI_49	17	384
187	6953	870	394			79_115_ha_an.jpg	0	296	AOI_49	17	384
188	6992	875	398			79_115_ha_an.jpg	0	296	AOI_49	17	384
189	7029	868	387			79_115_ha_an.jpg	0	296	AOI_49	17	384
190	7068	876	398			79_115_ha_an.jpg	0	296	AOI_49	17	384
191	7106	874	399			79_115_ha_an.jpg	0	296	AOI_49	17	384
192	7145	850	388			79_115_ha_an.jpg	0	295	AOI_52	18	337
193	7182	473	392			79_115_ha_an.jpg	0	295	AOI_52	18	337
194	7219	459	390			79_115_ha_an.jpg	0	295	AOI_52	18	337
195	7257	463	402			79_115_ha_an.jpg	0	295	AOI_52	18	337
196	7295	468	404			79_115_ha_an.jpg	0	295	AOI_52	18	337
197	7332	468	396			79_115_ha_an.jpg	0	295	AOI_52	18	337
198	7369	472	391			79_115_ha_an.jpg	0	295	AOI_52	18	337
199	7405	471	402			79_115_ha_an.jpg	0	295	AOI_52	18	337
200	7445	473	390			79_115_ha_an.jpg	0	295	AOI_52	18	337
201	7482	855	356			79_115_ha_an.jpg	0	296	AOI_49	19	296
202	7519	906	361			79_115_ha_an.jpg	0	296	AOI_49	19	296
203	7556	902	373			79_115_ha_an.jpg	0	296	AOI_49	19	296
204	7594	911	362			79_115_ha_an.jpg	0	296	AOI_49	19	296
205	7630	911	363			79_115_ha_an.jpg	0	296	AOI_49	19	296
206	7667	916	366			79_115_ha_an.jpg	0	296	AOI_49	19	296
207	7704	907	360			79_115_ha_an.jpg	0	296	AOI_49	19	296
208	7741	904	367			79_115_ha_an.jpg	0	296	AOI_49	19	296
209	7778	820	382			79_115_ha_an.jpg	0	295	AOI_52	20	814
210	7814	476	391			79_115_ha_an.jpg	0	295	AOI_52	20	814
211	7851	470	392			79_115_ha_an.jpg	0	295	AOI_52	20	814
212	7887	472	381			79_115_ha_an.jpg	0	295	AOI_52	20	814
213	7924	474	387			79_115_ha_an.jpg	0	295	AOI_52	20	814
214	7962	479	395			79_115_ha_an.jpg	0	295	AOI_52	20	814
215	7998	468	388			79_115_ha_an.jpg	0	295	AOI_52	20	814
216	8036	473	383			79_115_ha_an.jpg	0	295	AOI_52	20	814
217	8072	471	383			79_115_ha_an.jpg	0	295	AOI_52	20	814
218	8110	465	385			79_115_ha_an.jpg	0	295	AOI_52	20	814
219	8148	480	384			79_115_ha_an.jpg	0	295	AOI_52	20	814
220	8186	465	385			79_115_ha_an.jpg	0	295	AOI_52	20	814
221	8222	477	389			79_115_ha_an.jpg	0	295	AOI_52	20	814
222	8260	473	387			79_115_ha_an.jpg	0	295	AOI_52	20	814
223	8297	484	385			79_115_ha_an.jpg	0	295	AOI_52	20	814
224	8334	474	394			79_115_ha_an.jpg	0	295	AOI_52	20	814
225	8370	474	390			79_115_ha_an.jpg	0	295	AOI_52	20	814
226	8408	480	389			79_115_ha_an.jpg	0	295	AOI_52	20	814
227	8444	473	387			79_115_ha_an.jpg	0	295	AOI_52	20	814
228	8481	468	386			79_115_ha_an.jpg	0	295	AOI_52	20	814
229	8518	475	381			79_115_ha_an.jpg	0	295	AOI_52	20	814
230	8555	523	396			79_115_ha_an.jpg	0	295	AOI_52	20	814
231	8592	0	0			79_115_ha_an.jpg	0	295	AOI_52
232	8629	0	0			79_115_ha_an.jpg	0	295	AOI_52
233	8664	0	0			79_115_ha_an.jpg	0	295	AOI_52
234	8709	0	0			79_115_ha_an.jpg	0	295	AOI_52
235	8758	0	0			79_115_ha_an.jpg	0	295	AOI_52
236	8812	854	987			79_115_ha_an.jpg	0	296	AOI_49	21	213
237	8859	0	0			79_115_ha_an.jpg	0	296	AOI_49	21	213
238	8883	0	0			79_115_ha_an.jpg	0	296	AOI_49	21	213
239	8919	600	358			79_115_ha_an.jpg	0	296	AOI_49	21	213
240	8955	606	359			79_115_ha_an.jpg	0	296	AOI_49	21	213
241	8993	606	359			79_115_ha_an.jpg	0	296	AOI_49	21	213
242	9025	864	349			79_115_ha_an.jpg	0	296	AOI_49	22	297
243	9059	866	358			79_115_ha_an.jpg	0	296	AOI_49	22	297
244	9097	867	355			79_115_ha_an.jpg	0	296	AOI_49	22	297
245	9133	867	346			79_115_ha_an.jpg	0	296	AOI_49	22	297
246	9170	865	351			79_115_ha_an.jpg	0	296	AOI_49	22	297
247	9208	860	353			79_115_ha_an.jpg	0	296	AOI_49	22	297
248	9245	855	348			79_115_ha_an.jpg	0	296	AOI_49	22	297
249	9282	863	350			79_115_ha_an.jpg	0	296	AOI_49	22	297
250	9322	480	342			79_115_ha_an.jpg	0	295	AOI_52	23	595
251	9360	442	349			79_115_ha_an.jpg	0	295	AOI_52	23	595
252	9397	453	348			79_115_ha_an.jpg	0	295	AOI_52	23	595
253	9434	444	351			79_115_ha_an.jpg	0	295	AOI_52	23	595
254	9471	449	348			79_115_ha_an.jpg	0	295	AOI_52	23	595
	9505			ImageEnd	16
255	9509	450	351			No media	0	0	Content	23	595
256	9546	445	356			No media	0	0	Content	23	595
257	9583	432	353			No media	0	0	Content	23	595
258	9621	434	348			No media	0	0	Content	23	595
259	9659	443	350			No media	0	0	Content	23	595
260	9695	443	358			No media	0	0	Content	23	595
261	9733	452	352			No media	0	0	Content	23	595
262	9769	446	349			No media	0	0	Content	23	595
263	9807	430	350			No media	0	0	Content	23	595
264	9844	450	357			No media	0	0	Content	23	595
265	9881	453	345			No media	0	0	Content	23	595
266	9917	532	362			No media	0	0	Content	24	674
267	9954	544	373			No media	0	0	Content	24	674
268	9991	540	365			No media	0	0	Content	24	674
269	10028	532	368			No media	0	0	Content	24	674
270	10065	538	376			No media	0	0	Content	24	674
271	10103	549	373			No media	0	0	Content	24	674
272	10140	544	371			No media	0	0	Content	24	674
273	10177	538	380			No media	0	0	Content	24	674
274	10211	544	369			No media	0	0	Content	24	674
275	10252	536	376			No media	0	0	Content	24	674
276	10290	546	372			No media	0	0	Content	24	674
277	10326	549	376			No media	0	0	Content	24	674
278	10363	548	375			No media	0	0	Content	24	674
279	10401	559	369			No media	0	0	Content	24	674
280	10438	547	369			No media	0	0	Content	24	674
281	10477	553	370			No media	0	0	Content	24	674
282	10514	555	378			No media	0	0	Content	24	674
283	10552	555	371			No media	0	0	Content	24	674
284	10590	597	378			No media	0	0	Content	25	571
285	10628	695	385			No media	0	0	Content	25	571
286	10667	694	385			No media	0	0	Content	25	571
287	10704	704	387			No media	0	0	Content	25	571
288	10741	698	387			No media	0	0	Content	25	571
289	10780	692	386			No media	0	0	Content	25	571
290	10817	698	389			No media	0	0	Content	25	571
291	10855	689	381			No media	0	0	Content	25	571
292	10894	698	379			No media	0	0	Content	25	571
293	10934	693	389			No media	0	0	Content	25	571
294	10972	693	379			No media	0	0	Content	25	571
295	11009	698	390			No media	0	0	Content	25	571
296	11047	692	381			No media	0	0	Content	25	571
297	11086	747	381			No media	0	0	Content	25	571
298	11124	736	388			No media	0	0	Content	25	571
299	11162	664	393			No media	0	0	Content	26	231
300	11201	478	413			No media	0	0	Content	26	231
301	11240	474	425			No media	0	0	Content	26	231
302	11278	469	423			No media	0	0	Content	26	231
	11281			ImageStart	8
303	11317	470	419			Fix.jpg	0	0	Content	26	231
304	11354	513	421			Fix.jpg	0	0	Content	26	231
305	11392	659	373			Fix.jpg	0	0	Content	27	804
306	11429	656	381			Fix.jpg	0	0	Content	27	804
307	11468	661	387			Fix.jpg	0	0	Content	27	804
308	11509	657	387			Fix.jpg	0	0	Content	27	804
309	11546	655	386			Fix.jpg	0	0	Content	27	804
310	11584	655	382			Fix.jpg	0	0	Content	27	804
311	11624	658	383			Fix.jpg	0	0	Content	27	804
312	11662	662	380			Fix.jpg	0	0	Content	27	804
313	11701	659	384			Fix.jpg	0	0	Content	27	804
314	11738	662	383			Fix.jpg	0	0	Content	27	804
	11767			ImageEnd	16
315	11776	665	385			No media	0	0	Content	27	804
316	11813	659	389			No media	0	0	Content	27	804
317	11851	672	397			No media	0	0	Content	27	804
318	11888	656	399			No media	0	0	Content	27	804
319	11934	654	386			No media	0	0	Content	27	804
	11940			ImageStart	8
320	11969	646	377			97_144_an_fe.jpg	0	335	AOI_5	27	804
321	12005	658	384			97_144_an_fe.jpg	0	335	AOI_5	27	804
322	12043	657	388			97_144_an_fe.jpg	0	335	AOI_5	27	804
323	12082	639	389			97_144_an_fe.jpg	0	335	AOI_5	27	804
324	12119	633	384			97_144_an_fe.jpg	0	335	AOI_5	27	804
325	12158	645	391			97_144_an_fe.jpg	0	335	AOI_5	27	804
326	12196	800	346			97_144_an_fe.jpg	0	336	AOI_6	28	409
327	12235	877	347			97_144_an_fe.jpg	0	336	AOI_6	28	409
328	12278	880	344			97_144_an_fe.jpg	0	336	AOI_6	28	409
329	12313	870	355			97_144_an_fe.jpg	0	336	AOI_6	28	409
330	12348	877	337			97_144_an_fe.jpg	0	336	AOI_6	28	409
331	12383	886	341			97_144_an_fe.jpg	0	336	AOI_6	28	409
332	12420	873	361			97_144_an_fe.jpg	0	336	AOI_6	28	409
333	12458	867	428			97_144_an_fe.jpg	0	336	AOI_6	28	409
334	12493	878	429			97_144_an_fe.jpg	0	336	AOI_6	28	409
335	12530	867	427			97_144_an_fe.jpg	0	336	AOI_6	28	409
336	12567	876	424			97_144_an_fe.jpg	0	336	AOI_6	28	409
337	12606	724	422			97_144_an_fe.jpg	0	335	AOI_5	29	423
338	12641	494	428			97_144_an_fe.jpg	0	335	AOI_5	29	423
339	12679	493	431			97_144_an_fe.jpg	0	335	AOI_5	29	423
340	12715	477	432			97_144_an_fe.jpg	0	335	AOI_5	29	423
341	12752	475	429			97_144_an_fe.jpg	0	335	AOI_5	29	423
342	12789	482	437			97_144_an_fe.jpg	0	335	AOI_5	29	423
343	12826	483	425			97_144_an_fe.jpg	0	335	AOI_5	29	423
344	12863	487	428			97_144_an_fe.jpg	0	335	AOI_5	29	423
345	12900	483	435			97_144_an_fe.jpg	0	335	AOI_5	29	423
346	12936	489	428			97_144_an_fe.jpg	0	335	AOI_5	29	423
347	12984	514	429			97_144_an_fe.jpg	0	335	AOI_5	29	423
348	13029	887	376			97_144_an_fe.jpg	0	336	AOI_6	30	729
349	13089	896	367			97_144_an_fe.jpg	0	336	AOI_6	30	729
350	13121	917	391			97_144_an_fe.jpg	0	336	AOI_6	30	729
351	13154	890	365			97_144_an_fe.jpg	0	336	AOI_6	30	729
352	13282	0	0			97_144_an_fe.jpg	0	336	AOI_6	30	729
353	13332	1205	364			97_144_an_fe.jpg	0	336	AOI_6	30	729
354	13475	1205	364			97_144_an_fe.jpg	0	336	AOI_6	30	729
355	13671	0	0			97_144_an_fe.jpg	0	336	AOI_6	30	729
356	13758	555	546			97_144_an_fe.jpg	0	335	AOI_5	31	278
357	13809	520	523			97_144_an_fe.jpg	0	335	AOI_5	31	278
358	13836	429	412			97_144_an_fe.jpg	0	335	AOI_5	31	278
359	13890	460	395			97_144_an_fe.jpg	0	335	AOI_5	31	278
360	13927	435	394			97_144_an_fe.jpg	0	335	AOI_5	31	278
361	13959	444	406			97_144_an_fe.jpg	0	335	AOI_5	31	278
362	13994	437	401			97_144_an_fe.jpg	0	335	AOI_5	31	278
363	14036	815	338			97_144_an_fe.jpg	0	336	AOI_6	32	624
364	14073	815	338			97_144_an_fe.jpg	0	336	AOI_6	32	624
365	14114	919	341			97_144_an_fe.jpg	0	336	AOI_6	32	624
366	14157	915	346			97_144_an_fe.jpg	0	336	AOI_6	32	624
367	14184	915	346			97_144_an_fe.jpg	0	336	AOI_6	32	624
368	14219	916	344			97_144_an_fe.jpg	0	336	AOI_6	32	624
369	14256	929	356			97_144_an_fe.jpg	0	336	AOI_6	32	624
370	14294	926	354			97_144_an_fe.jpg	0	336	AOI_6	32	624
371	14330	928	351			97_144_an_fe.jpg	0	336	AOI_6	32	624
372	14366	930	351			97_144_an_fe.jpg	0	336	AOI_6	32	624
373	14403	925	350			97_144_an_fe.jpg	0	336	AOI_6	32	624
374	14439	920	353			97_144_an_fe.jpg	0	336	AOI_6	32	624
375	14476	915	343			97_144_an_fe.jpg	0	336	AOI_6	32	624
376	14513	926	347			97_144_an_fe.jpg	0	336	AOI_6	32	624
377	14550	931	349			97_144_an_fe.jpg	0	336	AOI_6	32	624
378	14587	930	347			97_144_an_fe.jpg	0	336	AOI_6	32	624
379	14624	919	350			97_144_an_fe.jpg	0	336	AOI_6	32	624
380	14660	912	349			97_144_an_fe.jpg	0	335	AOI_5	33	556
381	14698	580	345			97_144_an_fe.jpg	0	335	AOI_5	33	556
382	14734	576	350			97_144_an_fe.jpg	0	335	AOI_5	33	556
383	14771	578	347			97_144_an_fe.jpg	0	335	AOI_5	33	556
384	14807	584	347			97_144_an_fe.jpg	0	335	AOI_5	33	556
385	14844	579	353			97_144_an_fe.jpg	0	335	AOI_5	33	556
386	14881	579	348			97_144_an_fe.jpg	0	335	AOI_5	33	556
387	14920	570	359			97_144_an_fe.jpg	0	335	AOI_5	33	556
	14934			ImageEnd	16
	14950			ImageStart	8
388	14955	578	345			Fix.jpg	0	0	Content	33	556
389	14993	590	348			Fix.jpg	0	0	Content	33	556
390	15031	581	357			Fix.jpg	0	0	Content	33	556
391	15068	585	348			Fix.jpg	0	0	Content	33	556
392	15106	582	352			Fix.jpg	0	0	Content	33	556
393	15143	573	353			Fix.jpg	0	0	Content	33	556
394	15178	552	353			Fix.jpg	0	0	Content	33	556
395	15216	674	353			Fix.jpg	0	0	Content	34	1791
396	15255	664	360			Fix.jpg	0	0	Content	34	1791
397	15290	661	362			Fix.jpg	0	0	Content	34	1791
398	15327	623	370			Fix.jpg	0	0	Content	34	1791
399	15361	659	348			Fix.jpg	0	0	Content	34	1791
400	15395	665	356			Fix.jpg	0	0	Content	34	1791
401	15432	647	353			Fix.jpg	0	0	Content	34	1791
	15449			ImageEnd	16
402	15468	646	362			No media	0	0	Content	34	1791
403	15505	666	349			No media	0	0	Content	34	1791
404	15542	605	348			No media	0	0	Content	34	1791
405	15579	643	354			No media	0	0	Content	34	1791
406	15615	661	369			No media	0	0	Content	34	1791
407	15653	590	370			No media	0	0	Content	34	1791
408	15689	623	371			No media	0	0	Content	34	1791
409	15725	635	371			No media	0	0	Content	34	1791
410	15761	661	371			No media	0	0	Content	34	1791
411	15799	661	361			No media	0	0	Content	34	1791
412	15836	666	362			No media	0	0	Content	34	1791
413	15875	637	356			No media	0	0	Content	34	1791
414	15912	675	360			No media	0	0	Content	34	1791
415	15949	684	352			No media	0	0	Content	34	1791
416	15983	664	358			No media	0	0	Content	34	1791
417	16022	671	357			No media	0	0	Content	34	1791
418	16059	631	338			No media	0	0	Content	34	1791
419	16097	644	351			No media	0	0	Content	34	1791
420	16139	634	348			No media	0	0	Content	34	1791
421	16178	644	363			No media	0	0	Content	34	1791
422	16217	645	363			No media	0	0	Content	34	1791
423	16261	640	362			No media	0	0	Content	34	1791
424	16303	637	360			No media	0	0	Content	34	1791
425	16341	672	358			No media	0	0	Content	34	1791
426	16376	672	358			No media	0	0	Content	34	1791
427	16418	634	361			No media	0	0	Content	34	1791
428	16465	636	344			No media	0	0	Content	34	1791
429	16508	0	0			No media	0	0	Content	34	1791
430	16552	647	359			No media	0	0	Content	34	1791
431	16590	648	360			No media	0	0	Content	34	1791
432	16626	653	344			No media	0	0	Content	34	1791
433	16658	633	365			No media	0	0	Content	34	1791
434	16698	634	369			No media	0	0	Content	34	1791
435	16737	647	369			No media	0	0	Content	34	1791
436	16776	650	375			No media	0	0	Content	34	1791
437	16818	629	348			No media	0	0	Content	34	1791
438	16860	634	381			No media	0	0	Content	34	1791
439	16899	636	356			No media	0	0	Content	34	1791
440	16933	636	356			No media	0	0	Content	34	1791
441	16969	663	362			No media	0	0	Content	34	1791
442	17007	754	417			No media	0	0	Content	35	567
443	17047	754	417			No media	0	0	Content	35	567
444	17073	679	446			No media	0	0	Content	35	567
445	17108	765	418			No media	0	0	Content	35	567
446	17144	757	418			No media	0	0	Content	35	567
447	17183	769	424			No media	0	0	Content	35	567
448	17223	743	415			No media	0	0	Content	35	567
449	17262	731	415			No media	0	0	Content	35	567
450	17304	735	431			No media	0	0	Content	35	567
451	17341	758	428			No media	0	0	Content	35	567
452	17381	0	0			No media	0	0	Content	35	567
453	17425	732	422			No media	0	0	Content	35	567
454	17464	760	431			No media	0	0	Content	35	567
455	17502	733	432			No media	0	0	Content	35	567
456	17537	735	424			No media	0	0	Content	35	567
457	17574	758	419			No media	0	0	Content	36	345
458	17612	685	383			No media	0	0	Content	36	345
459	17651	685	383			No media	0	0	Content	36	345
460	17682	693	377			No media	0	0	Content	36	345
461	17718	692	388			No media	0	0	Content	36	345
462	17758	685	388			No media	0	0	Content	36	345
463	17797	698	380			No media	0	0	Content	36	345
464	17839	689	388			No media	0	0	Content	36	345
465	17879	693	394			No media	0	0	Content	36	345
466	17918	682	406			No media	0	0	Content	37	421
467	17958	575	448			No media	0	0	Content	37	421
468	18001	588	457			No media	0	0	Content	37	421
469	18040	588	457			No media	0	0	Content	37	421
470	18075	554	455			No media	0	0	Content	37	421
471	18112	602	452			No media	0	0	Content	37	421
472	18154	568	465			No media	0	0	Content	37	421
473	18190	587	456			No media	0	0	Content	37	421
474	18230	582	444			No media	0	0	Content	37	421
475	18265	589	439			No media	0	0	Content	37	421
476	18305	578	447			No media	0	0	Content	37	421
477	18339	654	534			No media	0	0	Content	38	877
478	18374	701	726			No media	0	0	Content	38	877
479	18416	696	734			No media	0	0	Content	38	877
480	18453	692	738			No media	0	0	Content	38	877
481	18494	709	753			No media	0	0	Content	38	877
482	18537	709	753			No media	0	0	Content	38	877
483	18569	703	733			No media	0	0	Content	38	877
484	18607	704	742			No media	0	0	Content	38	877
485	18648	694	735			No media	0	0	Content	38	877
486	18684	569	749			No media	0	0	Content	38	877
487	18728	530	762			No media	0	0	Content	38	877
488	18761	698	720			No media	0	0	Content	38	877
489	18795	695	716			No media	0	0	Content	38	877
490	18835	696	733			No media	0	0	Content	38	877
491	18871	698	733			No media	0	0	Content	38	877
492	18916	711	736			No media	0	0	Content	38	877
493	18962	713	732			No media	0	0	Content	38	877
494	18991	696	729			No media	0	0	Content	38	877
495	19028	705	737			No media	0	0	Content	38	877
496	19068	682	730			No media	0	0	Content	38	877
497	19102	707	730			No media	0	0	Content	38	877
498	19139	685	731			No media	0	0	Content	38	877
499	19177	640	586			No media	0	0	Content	38	877
500	19216	640	586			No media	0	0	Content	39	717
501	19249	649	404			No media	0	0	Content	39	717
502	19284	649	395			No media	0	0	Content	39	717
503	19322	644	398			No media	0	0	Content	39	717
504	19362	651	408			No media	0	0	Content	39	717
505	19401	655	401			No media	0	0	Content	39	717
506	19441	663	393			No media	0	0	Content	39	717
507	19479	651	389			No media	0	0	Content	39	717
508	19517	648	409			No media	0	0	Content	39	717
509	19556	652	399			No media	0	0	Content	39	717
510	19597	623	408			No media	0	0	Content	39	717
511	19631	644	386			No media	0	0	Content	39	717
512	19671	642	403			No media	0	0	Content	39	717
513	19705	656	399			No media	0	0	Content	39	717
514	19742	657	397			No media	0	0	Content	39	717
515	19780	622	391			No media	0	0	Content	39	717
516	19820	651	401			No media	0	0	Content	39	717
517	19860	656	383			No media	0	0	Content	39	717
518	19895	657	385			No media	0	0	Content	39	717
519	19933	671	384			No media	0	0	Content	40	304
520	19971	686	376			No media	0	0	Content	40	304
521	20013	703	371			No media	0	0	Content	40	304
522	20053	698	374			No media	0	0	Content	40	304
523	20084	693	390			No media	0	0	Content	40	304
524	20121	675	374			No media	0	0	Content	40	304
525	20161	688	374			No media	0	0	Content	40	304
526	20199	676	373			No media	0	0	Content	40	304
527	20238	676	367			No media	0	0	Content	41	281
528	20280	0	0			No media	0	0	Content	41	281
529	20321	497	376			No media	0	0	Content	41	281
530	20360	497	377			No media	0	0	Content	41	281
531	20407	505	365			No media	0	0	Content	41	281
532	20447	450	391			No media	0	0	Content	41	281
533	20489	678	386			No media	0	0	Content	41	281
534	20518	680	382			No media	0	0	Content	42	524
535	20563	703	379			No media	0	0	Content	42	524
536	20600	0	0			No media	0	0	Content	42	524
537	20636	507	370			No media	0	0	Content	42	524
538	20675	506	369			No media	0	0	Content	42	524
539	20710	691	379			No media	0	0	Content	42	524
540	20742	688	390			No media	0	0	Content	42	524
541	20789	720	376			No media	0	0	Content	42	524
542	20828	703	381			No media	0	0	Content	42	524
543	20859	715	369			No media	0	0	Content	42	524
544	20899	174	373			No media	0	0	Content	42	524
545	20933	713	375			No media	0	0	Content	42	524
546	20971	700	390			No media	0	0	Content	42	524
547	21006	706	374			No media	0	0	Content	42	524
548	21042	727	372			No media	0	0	Content	43	578
549	21076	803	370			No media	0	0	Content	43	578
550	21114	799	376			No media	0	0	Content	43	578
551	21152	803	369			No media	0	0	Content	43	578
552	21192	786	371			No media	0	0	Content	43	578
553	21231	760	386			No media	0	0	Content	43	578
554	21271	804	372			No media	0	0	Content	43	578
555	21312	774	381			No media	0	0	Content	43	578
556	21347	757	362			No media	0	0	Content	43	578
557	21388	779	367			No media	0	0	Content	43	578
558	21428	794	371			No media	0	0	Content	43	578
559	21467	794	371			No media	0	0	Content	43	578
560	21502	801	370			No media	0	0	Content	43	578
561	21541	814	372			No media	0	0	Content	43	578
562	21581	801	375			No media	0	0	Content	43	578
563	21620	851	476			No media	0	0	Content	44	276
564	21658	930	693			No media	0	0	Content	44	276
565	21696	953	705			No media	0	0	Content	44	276
566	21747	961	710			No media	0	0	Content	44	276
567	21784	958	689			No media	0	0	Content	44	276
568	21824	953	693			No media	0	0	Content	44	276
569	21862	961	693			No media	0	0	Content	44	276
	21873			ImageStart	8
570	21896	0	0			10_008_neu_an.jpg	0	9	AOI_3
571	21937	0	0			10_008_neu_an.jpg	0	9	AOI_3
572	21983	0	0			10_008_neu_an.jpg	0	9	AOI_3
573	22024	0	0			10_008_neu_an.jpg	0	9	AOI_3
574	22067	0	0			10_008_neu_an.jpg	0	9	AOI_3
575	22116	0	0			10_008_neu_an.jpg	0	9	AOI_3
576	22168	0	0			10_008_neu_an.jpg	0	9	AOI_3
577	22251	0	0			10_008_neu_an.jpg	0	9	AOI_3
578	22336	0	0			10_008_neu_an.jpg	0	9	AOI_3
579	22366	826	345			10_008_neu_an.jpg	0	8	AOI_1	45	342
580	22418	844	350			10_008_neu_an.jpg	0	8	AOI_1	45	342
581	22484	928	360			10_008_neu_an.jpg	0	8	AOI_1	45	342
582	22564	909	357			10_008_neu_an.jpg	0	8	AOI_1	45	342
583	22632	941	352			10_008_neu_an.jpg	0	8	AOI_1	45	342
584	22708	782	369			10_008_neu_an.jpg	0	9	AOI_3	46	482
585	22770	431	376			10_008_neu_an.jpg	0	9	AOI_3	46	482
586	22840	421	372			10_008_neu_an.jpg	0	9	AOI_3	46	482
587	22890	443	369			10_008_neu_an.jpg	0	9	AOI_3	46	482
588	22956	416	376			10_008_neu_an.jpg	0	9	AOI_3	46	482
589	23041	497	341			10_008_neu_an.jpg	0	9	AOI_3	46	482
590	23116	478	340			10_008_neu_an.jpg	0	9	AOI_3	46	482
591	23191	484	346			10_008_neu_an.jpg	0	8	AOI_1	47	461
592	23258	955	335			10_008_neu_an.jpg	0	8	AOI_1	47	461
593	23310	975	329			10_008_neu_an.jpg	0	8	AOI_1	47	461
594	23374	956	332			10_008_neu_an.jpg	0	8	AOI_1	47	461
595	23445	971	335			10_008_neu_an.jpg	0	8	AOI_1	47	461
596	23510	868	358			10_008_neu_an.jpg	0	8	AOI_1	47	461
597	23583	890	370			10_008_neu_an.jpg	0	8	AOI_1	47	461
598	23652	873	355			10_008_neu_an.jpg	0	9	AOI_3	48	375
599	23721	433	344			10_008_neu_an.jpg	0	9	AOI_3	48	375
600	23793	427	376			10_008_neu_an.jpg	0	9	AOI_3	48	375
601	23830	427	349			10_008_neu_an.jpg	0	9	AOI_3	48	375
602	23876	412	385			10_008_neu_an.jpg	0	9	AOI_3	48	375
603	23910	428	346			10_008_neu_an.jpg	0	9	AOI_3	48	375
604	23955	461	356			10_008_neu_an.jpg	0	9	AOI_3	48	375
605	23993	433	353			10_008_neu_an.jpg	0	9	AOI_3	48	375
606	24027	474	357			10_008_neu_an.jpg	0	8	AOI_1	49	534
607	24067	818	371			10_008_neu_an.jpg	0	8	AOI_1	49	534
608	24106	814	362			10_008_neu_an.jpg	0	8	AOI_1	49	534
609	24143	811	377			10_008_neu_an.jpg	0	8	AOI_1	49	534
610	24182	820	377			10_008_neu_an.jpg	0	8	AOI_1	49	534
611	24221	820	371			10_008_neu_an.jpg	0	8	AOI_1	49	534
612	24259	825	365			10_008_neu_an.jpg	0	8	AOI_1	49	534
613	24299	826	362			10_008_neu_an.jpg	0	8	AOI_1	49	534
614	24337	0	0			10_008_neu_an.jpg	0	8	AOI_1	49	534
615	24375	838	363			10_008_neu_an.jpg	0	8	AOI_1	49	534
616	24410	837	363			10_008_neu_an.jpg	0	8	AOI_1	49	534
617	24454	872	362			10_008_neu_an.jpg	0	8	AOI_1	49	534
618	24491	872	362			10_008_neu_an.jpg	0	8	AOI_1	49	534
619	24525	873	367			10_008_neu_an.jpg	0	8	AOI_1	49	534
620	24561	643	339			10_008_neu_an.jpg	0	9	AOI_3	50	508
621	24600	483	334			10_008_neu_an.jpg	0	9	AOI_3	50	508
622	24640	479	341			10_008_neu_an.jpg	0	9	AOI_3	50	508
623	24681	474	342			10_008_neu_an.jpg	0	9	AOI_3	50	508
624	24717	478	338			10_008_neu_an.jpg	0	9	AOI_3	50	508
625	24758	482	334			10_008_neu_an.jpg	0	9	AOI_3	50	508
626	24797	473	335			10_008_neu_an.jpg	0	9	AOI_3	50	508
627	24836	450	359			10_008_neu_an.jpg	0	9	AOI_3	50	508
	24840			ImageEnd	16
628	24876	443	349			No media	0	0	Content	50	508
	24889			ImageStart	8
629	24918	441	359			Fix.jpg	0	0	Content	50	508
630	24957	443	351			Fix.jpg	0	0	Content	50	508
631	24997	487	341			Fix.jpg	0	0	Content	50	508
632	25039	487	341			Fix.jpg	0	0	Content	50	508
633	25069	0	0			Fix.jpg	0	0	Content	51	244
634	25105	0	0			Fix.jpg	0	0	Content	51	244
635	25138	408	348			Fix.jpg	0	0	Content	51	244
636	25182	405	345			Fix.jpg	0	0	Content	51	244
637	25207	0	0			Fix.jpg	0	0	Content	51	244
638	25251	438	370			Fix.jpg	0	0	Content	51	244
639	25274	438	370			Fix.jpg	0	0	Content	51	244
640	25314	559	362			Fix.jpg	0	0	Content	52	355
641	25354	623	352			Fix.jpg	0	0	Content	52	355
642	25394	626	371			Fix.jpg	0	0	Content	52	355
	25402			ImageEnd	16
	25417			ImageStart	8
643	25434	648	349			63_114_an_neu.jpg	0	261	AOI_45	52	355
644	25474	659	353			63_114_an_neu.jpg	0	261	AOI_45	52	355
645	25510	649	343			63_114_an_neu.jpg	0	261	AOI_45	52	355
646	25547	646	358			63_114_an_neu.jpg	0	261	AOI_45	52	355
647	25588	626	363			63_114_an_neu.jpg	0	261	AOI_45	52	355
648	25628	623	348			63_114_an_neu.jpg	0	261	AOI_45	52	355
649	25669	643	337			63_114_an_neu.jpg	0	262	AOI_47	53	226
650	25708	864	339			63_114_an_neu.jpg	0	262	AOI_47	53	226
651	25742	876	344			63_114_an_neu.jpg	0	262	AOI_47	53	226
652	25778	878	344			63_114_an_neu.jpg	0	262	AOI_47	53	226
653	25817	885	355			63_114_an_neu.jpg	0	262	AOI_47	53	226
654	25857	883	339			63_114_an_neu.jpg	0	262	AOI_47	53	226
655	25894	547	396			63_114_an_neu.jpg	0	261	AOI_45	54	267
656	25934	414	433			63_114_an_neu.jpg	0	261	AOI_45	54	267
657	25973	399	444			63_114_an_neu.jpg	0	261	AOI_45	54	267
658	26011	377	430			63_114_an_neu.jpg	0	261	AOI_45	54	267
659	26051	387	429			63_114_an_neu.jpg	0	261	AOI_45	54	267
660	26088	425	433			63_114_an_neu.jpg	0	261	AOI_45	54	267
661	26127	412	419			63_114_an_neu.jpg	0	261	AOI_45	54	267
662	26161	416	424			63_114_an_neu.jpg	0	261	AOI_45	55	304
663	26196	459	422			63_114_an_neu.jpg	0	261	AOI_45	55	304
664	26235	464	424			63_114_an_neu.jpg	0	261	AOI_45	55	304
665	26273	463	435			63_114_an_neu.jpg	0	261	AOI_45	55	304
666	26311	464	425			63_114_an_neu.jpg	0	261	AOI_45	55	304
667	26350	456	428			63_114_an_neu.jpg	0	261	AOI_45	55	304
668	26388	459	427			63_114_an_neu.jpg	0	261	AOI_45	55	304
669	26427	465	428			63_114_an_neu.jpg	0	261	AOI_45	55	304
670	26465	478	416			63_114_an_neu.jpg	0	261	AOI_45	56	233
671	26503	435	301			63_114_an_neu.jpg	0	261	AOI_45	56	233
672	26542	435	290			63_114_an_neu.jpg	0	261	AOI_45	56	233
673	26579	430	299			63_114_an_neu.jpg	0	261	AOI_45	56	233
674	26622	451	288			63_114_an_neu.jpg	0	261	AOI_45	56	233
675	26660	449	282			63_114_an_neu.jpg	0	261	AOI_45	56	233
676	26698	484	306			63_114_an_neu.jpg	0	262	AOI_47	57	504
677	26735	903	324			63_114_an_neu.jpg	0	262	AOI_47	57	504
678	26775	890	322			63_114_an_neu.jpg	0	262	AOI_47	57	504
679	26811	903	327			63_114_an_neu.jpg	0	262	AOI_47	57	504
680	26850	899	319			63_114_an_neu.jpg	0	262	AOI_47	57	504
681	26891	889	318			63_114_an_neu.jpg	0	262	AOI_47	57	504
682	26932	895	314			63_114_an_neu.jpg	0	262	AOI_47	57	504
683	26970	900	321			63_114_an_neu.jpg	0	262	AOI_47	57	504
684	27009	902	326			63_114_an_neu.jpg	0	262	AOI_47	57	504
685	27048	893	320			63_114_an_neu.jpg	0	262	AOI_47	57	504
686	27085	889	326			63_114_an_neu.jpg	0	262	AOI_47	57	504
687	27124	895	321			63_114_an_neu.jpg	0	262	AOI_47	57	504
688	27163	895	330			63_114_an_neu.jpg	0	262	AOI_47	57	504
689	27202	832	336			63_114_an_neu.jpg	0	261	AOI_45	58	1037
690	27240	464	457			63_114_an_neu.jpg	0	261	AOI_45	58	1037
691	27277	463	453			63_114_an_neu.jpg	0	261	AOI_45	58	1037
692	27315	467	440			63_114_an_neu.jpg	0	261	AOI_45	58	1037
693	27353	472	453			63_114_an_neu.jpg	0	261	AOI_45	58	1037
694	27393	422	456			63_114_an_neu.jpg	0	261	AOI_45	58	1037
695	27431	472	447			63_114_an_neu.jpg	0	261	AOI_45	58	1037
696	27470	437	473			63_114_an_neu.jpg	0	261	AOI_45	58	1037
697	27507	437	476			63_114_an_neu.jpg	0	261	AOI_45	58	1037
698	27542	438	465			63_114_an_neu.jpg	0	261	AOI_45	58	1037
699	27580	429	479			63_114_an_neu.jpg	0	261	AOI_45	58	1037
700	27621	438	472			63_114_an_neu.jpg	0	261	AOI_45	58	1037
701	27659	438	479			63_114_an_neu.jpg	0	261	AOI_45	58	1037
702	27698	430	465			63_114_an_neu.jpg	0	261	AOI_45	58	1037
703	27736	433	472			63_114_an_neu.jpg	0	261	AOI_45	58	1037
704	27774	424	469			63_114_an_neu.jpg	0	261	AOI_45	58	1037
705	27812	439	461			63_114_an_neu.jpg	0	261	AOI_45	58	1037
706	27851	426	472			63_114_an_neu.jpg	0	261	AOI_45	58	1037
707	27889	439	471			63_114_an_neu.jpg	0	261	AOI_45	58	1037
708	27927	439	472			63_114_an_neu.jpg	0	261	AOI_45	58	1037
709	27965	441	472			63_114_an_neu.jpg	0	261	AOI_45	58	1037
710	28004	423	467			63_114_an_neu.jpg	0	261	AOI_45	58	1037
711	28042	406	480			63_114_an_neu.jpg	0	261	AOI_45	58	1037
712	28080	441	476			63_114_an_neu.jpg	0	261	AOI_45	58	1037
713	28118	381	472			63_114_an_neu.jpg	0	261	AOI_45	58	1037
714	28156	436	468			63_114_an_neu.jpg	0	261	AOI_45	58	1037
715	28199	427	467			63_114_an_neu.jpg	0	261	AOI_45	58	1037
716	28239	423	458			63_114_an_neu.jpg	0	261	AOI_45	59	236
717	28276	530	538			63_114_an_neu.jpg	0	261	AOI_45	59	236
718	28326	520	533			63_114_an_neu.jpg	0	261	AOI_45	59	236
719	28363	490	503			63_114_an_neu.jpg	0	261	AOI_45	59	236
720	28399	430	470			63_114_an_neu.jpg	0	261	AOI_45	59	236
	28412			ImageEnd	16
	28426			ImageStart	8
721	28439	522	522			Fix.jpg	0	0	Content	59	236
722	28475	480	498			Fix.jpg	0	0	Content	60	236
723	28509	485	500			Fix.jpg	0	0	Content	60	236
724	28565	431	463			Fix.jpg	0	0	Content	60	236
725	28609	431	463			Fix.jpg	0	0	Content	60	236
726	28639	429	477			Fix.jpg	0	0	Content	60	236
727	28674	433	470			Fix.jpg	0	0	Content	60	236
728	28711	637	367			Fix.jpg	0	0	Content	61	990
729	28750	614	381			Fix.jpg	0	0	Content	61	990
730	28788	607	384			Fix.jpg	0	0	Content	61	990
731	28824	595	373			Fix.jpg	0	0	Content	61	990
732	28857	605	378			Fix.jpg	0	0	Content	61	990
733	28895	633	368			Fix.jpg	0	0	Content	61	990
	28911			ImageEnd	16
734	28933	611	380			No media	0	0	Content	61	990
735	28969	631	380			No media	0	0	Content	61	990
736	29001	599	379			No media	0	0	Content	61	990
737	29042	643	376			No media	0	0	Content	61	990
738	29076	648	370			No media	0	0	Content	61	990
739	29115	640	376			No media	0	0	Content	61	990
740	29150	638	371			No media	0	0	Content	61	990
741	29189	597	375			No media	0	0	Content	61	990
742	29229	642	366			No media	0	0	Content	61	990
743	29268	662	373			No media	0	0	Content	61	990
744	29305	0	0			No media	0	0	Content	61	990
745	29342	613	381			No media	0	0	Content	61	990
746	29386	0	0			No media	0	0	Content	61	990
747	29430	639	371			No media	0	0	Content	61	990
748	29469	640	373			No media	0	0	Content	61	990
749	29508	619	372			No media	0	0	Content	61	990
750	29543	590	374			No media	0	0	Content	61	990
751	29581	621	368			No media	0	0	Content	61	990
752	29625	0	0			No media	0	0	Content	61	990
753	29660	434	402			No media	0	0	Content	61	990
754	29701	0	0			No media	0	0	Content
755	29741	0	0			No media	0	0	Content
756	29781	0	0			No media	0	0	Content
757	29848	0	0			No media	0	0	Content
758	29890	0	0			No media	0	0	Content
759	29928	443	407			No media	0	0	Content	62	157
760	29955	443	407			No media	0	0	Content	62	157
761	30007	0	0			No media	0	0	Content	62	157
762	30046	638	371			No media	0	0	Content	62	157
763	30085	0	0			No media	0	0	Content
764	30120	0	0			No media	0	0	Content
765	30162	0	0			No media	0	0	Content
766	30212	0	0			No media	0	0	Content
767	30267	642	361			No media	0	0	Content	63	197
768	30319	643	361			No media	0	0	Content	63	197
769	30346	649	368			No media	0	0	Content	63	197
	30364			ImageStart	8
770	30391	636	359			167_175_neu_fe.jpg	0	155	AOI_31	63	197
771	30426	635	359			167_175_neu_fe.jpg	0	155	AOI_31	63	197
772	30464	252	684			167_175_neu_fe.jpg	0	155	AOI_31	64	781
773	30503	-285	1203			167_175_neu_fe.jpg	0	155	AOI_31	64	781
774	30543	0	0			167_175_neu_fe.jpg	0	155	AOI_31	64	781
775	30586	0	0			167_175_neu_fe.jpg	0	155	AOI_31	64	781
776	30633	-274	1262			167_175_neu_fe.jpg	0	155	AOI_31	64	781
777	30674	0	0			167_175_neu_fe.jpg	0	155	AOI_31	64	781
778	30702	0	0			167_175_neu_fe.jpg	0	155	AOI_31	64	781
779	30752	535	453			167_175_neu_fe.jpg	0	155	AOI_31	64	781
780	30781	535	453			167_175_neu_fe.jpg	0	155	AOI_31	64	781
781	30817	541	445			167_175_neu_fe.jpg	0	155	AOI_31	64	781
782	30858	537	438			167_175_neu_fe.jpg	0	155	AOI_31	64	781
783	30898	531	442			167_175_neu_fe.jpg	0	155	AOI_31	64	781
784	30937	544	438			167_175_neu_fe.jpg	0	155	AOI_31	64	781
785	30975	506	361			167_175_neu_fe.jpg	0	155	AOI_31	64	781
786	31014	500	367			167_175_neu_fe.jpg	0	155	AOI_31	64	781
787	31052	500	367			167_175_neu_fe.jpg	0	155	AOI_31	64	781
788	31090	508	363			167_175_neu_fe.jpg	0	155	AOI_31	64	781
789	31128	504	373			167_175_neu_fe.jpg	0	155	AOI_31	64	781
790	31167	507	365			167_175_neu_fe.jpg	0	155	AOI_31	64	781
791	31206	495	367			167_175_neu_fe.jpg	0	155	AOI_31	64	781
792	31245	737	348			167_175_neu_fe.jpg	0	156	AOI_30	65	742
793	31283	908	367			167_175_neu_fe.jpg	0	156	AOI_30	65	742
794	31322	915	372			167_175_neu_fe.jpg	0	156	AOI_30	65	742
795	31361	921	366			167_175_neu_fe.jpg	0	156	AOI_30	65	742
796	31400	914	369			167_175_neu_fe.jpg	0	156	AOI_30	65	742
797	31439	920	365			167_175_neu_fe.jpg	0	156	AOI_30	65	742
798	31478	908	367			167_175_neu_fe.jpg	0	156	AOI_30	65	742
799	31517	918	367			167_175_neu_fe.jpg	0	156	AOI_30	65	742
800	31556	923	375			167_175_neu_fe.jpg	0	156	AOI_30	65	742
801	31595	919	365			167_175_neu_fe.jpg	0	156	AOI_30	65	742
802	31634	912	369			167_175_neu_fe.jpg	0	156	AOI_30	65	742
803	31673	911	368			167_175_neu_fe.jpg	0	156	AOI_30	65	742
804	31713	927	361			167_175_neu_fe.jpg	0	156	AOI_30	65	742
805	31751	911	381			167_175_neu_fe.jpg	0	156	AOI_30	65	742
806	31791	884	446			167_175_neu_fe.jpg	0	156	AOI_30	65	742
807	31830	886	453			167_175_neu_fe.jpg	0	156	AOI_30	65	742
808	31870	892	457			167_175_neu_fe.jpg	0	156	AOI_30	65	742
809	31909	890	458			167_175_neu_fe.jpg	0	156	AOI_30	65	742
810	31948	870	451			167_175_neu_fe.jpg	0	156	AOI_30	65	742
811	31987	472	353			167_175_neu_fe.jpg	0	155	AOI_31	66	461
812	32026	429	351			167_175_neu_fe.jpg	0	155	AOI_31	66	461
813	32064	429	358			167_175_neu_fe.jpg	0	155	AOI_31	66	461
814	32103	433	359			167_175_neu_fe.jpg	0	155	AOI_31	66	461
815	32141	431	359			167_175_neu_fe.jpg	0	155	AOI_31	66	461
816	32180	429	349			167_175_neu_fe.jpg	0	155	AOI_31	66	461
817	32218	429	354			167_175_neu_fe.jpg	0	155	AOI_31	66	461
818	32256	501	354			167_175_neu_fe.jpg	0	155	AOI_31	66	461
819	32294	495	357			167_175_neu_fe.jpg	0	155	AOI_31	66	461
820	32332	505	351			167_175_neu_fe.jpg	0	155	AOI_31	66	461
821	32370	506	357			167_175_neu_fe.jpg	0	155	AOI_31	66	461
822	32410	509	353			167_175_neu_fe.jpg	0	155	AOI_31	66	461
823	32448	657	367			167_175_neu_fe.jpg	0	156	AOI_30	67	433
824	32488	944	393			167_175_neu_fe.jpg	0	156	AOI_30	67	433
825	32527	942	394			167_175_neu_fe.jpg	0	156	AOI_30	67	433
826	32567	943	394			167_175_neu_fe.jpg	0	156	AOI_30	67	433
827	32605	947	386			167_175_neu_fe.jpg	0	156	AOI_30	67	433
828	32645	959	398			167_175_neu_fe.jpg	0	156	AOI_30	67	433
829	32684	960	391			167_175_neu_fe.jpg	0	156	AOI_30	67	433
830	32724	893	440			167_175_neu_fe.jpg	0	156	AOI_30	67	433
831	32762	891	445			167_175_neu_fe.jpg	0	156	AOI_30	67	433
832	32802	889	444			167_175_neu_fe.jpg	0	156	AOI_30	67	433
833	32841	908	449			167_175_neu_fe.jpg	0	156	AOI_30	67	433
834	32881	863	452			167_175_neu_fe.jpg	0	155	AOI_31	68	466
835	32920	451	367			167_175_neu_fe.jpg	0	155	AOI_31	68	466
836	32960	457	371			167_175_neu_fe.jpg	0	155	AOI_31	68	466
837	32999	447	367			167_175_neu_fe.jpg	0	155	AOI_31	68	466
838	33038	444	363			167_175_neu_fe.jpg	0	155	AOI_31	68	466
839	33075	449	370			167_175_neu_fe.jpg	0	155	AOI_31	68	466
840	33115	446	366			167_175_neu_fe.jpg	0	155	AOI_31	68	466
841	33153	485	328			167_175_neu_fe.jpg	0	155	AOI_31	68	466
842	33192	484	317			167_175_neu_fe.jpg	0	155	AOI_31	68	466
843	33230	476	332			167_175_neu_fe.jpg	0	155	AOI_31	68	466
844	33269	478	326			167_175_neu_fe.jpg	0	155	AOI_31	68	466
845	33307	483	318			167_175_neu_fe.jpg	0	155	AOI_31	68	466
846	33347	459	411			167_175_neu_fe.jpg	0	155	AOI_31	69	1098
	33357			ImageEnd	16
847	33387	467	416			No media	0	0	Content	69	1098
848	33426	476	416			No media	0	0	Content	69	1098
849	33464	459	422			No media	0	0	Content	69	1098
850	33503	467	422			No media	0	0	Content	69	1098
851	33542	460	414			No media	0	0	Content	69	1098
852	33581	476	421			No media	0	0	Content	69	1098
853	33621	474	425			No media	0	0	Content	69	1098
854	33660	462	420			No media	0	0	Content	69	1098
855	33700	477	419			No media	0	0	Content	69	1098
856	33748	468	426			No media	0	0	Content	69	1098
857	33788	485	398			No media	0	0	Content	69	1098
858	33854	477	421			No media	0	0	Content	69	1098
859	33896	472	414			No media	0	0	Content	69	1098
860	34032	470	416			No media	0	0	Content	69	1098
861	34188	470	416			No media	0	0	Content	69	1098
862	34360	0	0			No media	0	0	Content	69	1098
863	34445	845	357			No media	0	0	Content	70	314
864	34504	832	361			No media	0	0	Content	70	314
865	34531	832	361			No media	0	0	Content	70	314
866	34574	803	352			No media	0	0	Content	70	314
867	34610	804	358			No media	0	0	Content	70	314
868	34649	844	344			No media	0	0	Content	70	314
869	34686	803	356			No media	0	0	Content	70	314
870	34724	848	341			No media	0	0	Content	70	314
871	34759	755	340			No media	0	0	Content	71	434
872	34798	709	375			No media	0	0	Content	71	434
873	34836	742	355			No media	0	0	Content	71	434
874	34875	737	353			No media	0	0	Content	71	434
875	34914	747	344			No media	0	0	Content	71	434
876	34951	739	351			No media	0	0	Content	71	434
877	34990	732	356			No media	0	0	Content	71	434
878	35031	748	348			No media	0	0	Content	71	434
879	35071	874	322			No media	0	0	Content	71	434
880	35112	919	312			No media	0	0	Content	71	434
881	35154	913	310			No media	0	0	Content	71	434
882	35192	1064	189			No media	0	0	Content	72	438
883	35232	1137	166			No media	0	0	Content	72	438
884	35278	1300	124			No media	0	0	Content	72	438
885	35317	1241	106			No media	0	0	Content	72	438
886	35356	1268	-21			No media	0	0	Content	72	438
	35373			ImageStart	8
887	35392	1277	-12			Fix.jpg	0	0	Content	72	438
888	35426	1282	-13			Fix.jpg	0	0	Content	72	438
889	35468	1275	-10			Fix.jpg	0	0	Content	72	438
890	35511	1279	-17			Fix.jpg	0	0	Content	72	438
891	35552	1276	-11			Fix.jpg	0	0	Content	72	438
892	35592	1329	-29			Fix.jpg	0	0	Content	72	438
893	35631	722	310			Fix.jpg	0	0	Content	73	538
894	35671	692	319			Fix.jpg	0	0	Content	73	538
895	35705	655	347			Fix.jpg	0	0	Content	73	538
896	35745	662	354			Fix.jpg	0	0	Content	73	538
897	35782	669	337			Fix.jpg	0	0	Content	73	538
898	35821	688	328			Fix.jpg	0	0	Content	73	538
899	35859	685	343			Fix.jpg	0	0	Content	73	538
	35884			ImageEnd	16
900	35896	660	345			No media	0	0	Content	73	538
	35914			ImageStart	8
901	35934	661	342			61_114_an_fe.jpg	0	257	AOI_45	73	538
902	35972	635	348			61_114_an_fe.jpg	0	257	AOI_45	73	538
903	36006	674	328			61_114_an_fe.jpg	0	257	AOI_45	73	538
904	36046	611	349			61_114_an_fe.jpg	0	257	AOI_45	73	538
905	36082	631	355			61_114_an_fe.jpg	0	257	AOI_45	73	538
906	36130	616	353			61_114_an_fe.jpg	0	257	AOI_45	73	538
907	36169	704	341			61_114_an_fe.jpg	0	258	AOI_46	74	439
908	36214	882	326			61_114_an_fe.jpg	0	258	AOI_46	74	439
909	36272	910	315			61_114_an_fe.jpg	0	258	AOI_46	74	439
910	36339	884	306			61_114_an_fe.jpg	0	258	AOI_46	74	439
911	36408	922	312			61_114_an_fe.jpg	0	258	AOI_46	74	439
912	36470	880	320			61_114_an_fe.jpg	0	258	AOI_46	74	439
913	36537	908	313			61_114_an_fe.jpg	0	258	AOI_46	74	439
914	36608	420	364			61_114_an_fe.jpg	0	257	AOI_45	75	626
915	36678	457	361			61_114_an_fe.jpg	0	257	AOI_45	75	626
916	36745	420	371			61_114_an_fe.jpg	0	257	AOI_45	75	626
917	36816	462	353			61_114_an_fe.jpg	0	257	AOI_45	75	626
918	36883	426	368			61_114_an_fe.jpg	0	257	AOI_45	75	626
919	36949	397	319			61_114_an_fe.jpg	0	257	AOI_45	75	626
920	37040	424	364			61_114_an_fe.jpg	0	257	AOI_45	75	626
921	37098	532	412			61_114_an_fe.jpg	0	257	AOI_45	75	626
922	37170	505	412			61_114_an_fe.jpg	0	257	AOI_45	75	626
923	37234	543	405			61_114_an_fe.jpg	0	258	AOI_46	76	528
924	37309	919	322			61_114_an_fe.jpg	0	258	AOI_46	76	528
925	37373	955	323			61_114_an_fe.jpg	0	258	AOI_46	76	528
926	37443	912	322			61_114_an_fe.jpg	0	258	AOI_46	76	528
927	37515	965	317			61_114_an_fe.jpg	0	258	AOI_46	76	528
928	37580	893	353			61_114_an_fe.jpg	0	258	AOI_46	76	528
929	37648	826	429			61_114_an_fe.jpg	0	258	AOI_46	76	528
930	37687	873	423			61_114_an_fe.jpg	0	258	AOI_46	76	528
931	37723	875	426			61_114_an_fe.jpg	0	258	AOI_46	76	528
932	37761	849	421			61_114_an_fe.jpg	0	257	AOI_45	77	327
933	37800	433	462			61_114_an_fe.jpg	0	257	AOI_45	77	327
934	37842	429	461			61_114_an_fe.jpg	0	257	AOI_45	77	327
935	37884	425	464			61_114_an_fe.jpg	0	257	AOI_45	77	327
936	37923	425	457			61_114_an_fe.jpg	0	257	AOI_45	77	327
937	37963	435	456			61_114_an_fe.jpg	0	257	AOI_45	77	327
938	38002	389	475			61_114_an_fe.jpg	0	257	AOI_45	77	327
939	38042	380	474			61_114_an_fe.jpg	0	257	AOI_45	77	327
940	38088	409	426			61_114_an_fe.jpg	0	257	AOI_45	78	252
941	38127	412	349			61_114_an_fe.jpg	0	257	AOI_45	78	252
942	38168	482	338			61_114_an_fe.jpg	0	257	AOI_45	78	252
943	38219	0	0			61_114_an_fe.jpg	0	257	AOI_45	78	252
944	38252	-72	-209			61_114_an_fe.jpg	0	257	AOI_45	78	252
945	38294	0	0			61_114_an_fe.jpg	0	257	AOI_45	78	252
946	38340	906	308			61_114_an_fe.jpg	0	258	AOI_46	79	313
947	38380	905	307			61_114_an_fe.jpg	0	258	AOI_46	79	313
948	38413	915	309			61_114_an_fe.jpg	0	258	AOI_46	79	313
949	38457	910	303			61_114_an_fe.jpg	0	258	AOI_46	79	313
950	38497	911	307			61_114_an_fe.jpg	0	258	AOI_46	79	313
951	38533	909	306			61_114_an_fe.jpg	0	258	AOI_46	79	313
952	38575	905	308			61_114_an_fe.jpg	0	258	AOI_46	79	313
953	38613	908	311			61_114_an_fe.jpg	0	258	AOI_46	79	313
954	38653	905	336			61_114_an_fe.jpg	0	258	AOI_46	80	282
955	38693	902	439			61_114_an_fe.jpg	0	258	AOI_46	80	282
956	38733	893	440			61_114_an_fe.jpg	0	258	AOI_46	80	282
957	38775	898	437			61_114_an_fe.jpg	0	258	AOI_46	80	282
958	38815	892	440			61_114_an_fe.jpg	0	258	AOI_46	80	282
959	38855	939	448			61_114_an_fe.jpg	0	258	AOI_46	80	282
960	38895	891	456			61_114_an_fe.jpg	0	258	AOI_46	80	282
	38926			ImageEnd	16
961	38936	711	461			No media	0	0	Content	81	466
962	38973	460	498			No media	0	0	Content	81	466
963	39009	471	493			No media	0	0	Content	81	466
964	39049	456	502			No media	0	0	Content	81	466
965	39088	457	504			No media	0	0	Content	81	466
966	39127	467	494			No media	0	0	Content	81	466
967	39166	462	487			No media	0	0	Content	81	466
968	39205	456	493			No media	0	0	Content	81	466
969	39243	457	495			No media	0	0	Content	81	466
970	39283	458	500			No media	0	0	Content	81	466
971	39323	455	500			No media	0	0	Content	81	466
972	39362	457	496			No media	0	0	Content	81	466
973	39401	529	456			No media	0	0	Content	82	591
974	39440	585	361			No media	0	0	Content	82	591
975	39479	595	367			No media	0	0	Content	82	591
976	39518	590	366			No media	0	0	Content	82	591
977	39557	592	373			No media	0	0	Content	82	591
978	39596	590	371			No media	0	0	Content	82	591
979	39636	592	373			No media	0	0	Content	82	591
980	39677	589	363			No media	0	0	Content	82	591
981	39715	595	366			No media	0	0	Content	82	591
982	39754	596	370			No media	0	0	Content	82	591
983	39793	592	365			No media	0	0	Content	82	591
984	39833	592	369			No media	0	0	Content	82	591
985	39872	589	373			No media	0	0	Content	82	591
986	39914	601	374			No media	0	0	Content	82	591
987	39953	599	365			No media	0	0	Content	82	591
988	39992	774	335			No media	0	0	Content	83	278
989	40031	777	335			No media	0	0	Content	83	278
990	40072	778	336			No media	0	0	Content	83	278
991	40112	778	332			No media	0	0	Content	83	278
992	40151	768	337			No media	0	0	Content	83	278
993	40190	782	340			No media	0	0	Content	83	278
994	40231	773	339			No media	0	0	Content	83	278
995	40271	932	324			No media	0	0	Content	84	400
996	40309	1006	321			No media	0	0	Content	84	400
997	40349	1009	334			No media	0	0	Content	84	400
998	40390	984	327			No media	0	0	Content	84	400
999	40429	984	328			No media	0	0	Content	84	400
1000	40467	990	334			No media	0	0	Content	84	400
1001	40510	983	331			No media	0	0	Content	84	400
1002	40551	1113	358			No media	0	0	Content	84	400
1003	40589	1109	361			No media	0	0	Content	84	400
1004	40630	1111	360			No media	0	0	Content	84	400
1005	40671	1107	370			No media	0	0	Content	85	242
1006	40711	1106	361			No media	0	0	Content	85	242
1007	40750	1114	355			No media	0	0	Content	85	242
1008	40792	1145	351			No media	0	0	Content	85	242
1009	40833	1425	251			No media	0	0	Content	85	242
1010	40871	1479	221			No media	0	0	Content	85	242
1011	40913	0	0			No media	0	0	Content
1012	40949	0	0			No media	0	0	Content
1013	40997	0	0			No media	0	0	Content
1014	41038	0	0			No media	0	0	Content
1015	41075	0	0			No media	0	0	Content
1016	41112	1010	244			No media	0	0	Content	86	236
1017	41143	1010	244			No media	0	0	Content	86	236
1018	41183	968	260			No media	0	0	Content	86	236
	41190			ImageStart	8
1019	41223	990	258			Fix.jpg	0	0	Content	86	236
1020	41260	1009	238			Fix.jpg	0	0	Content	86	236
1021	41311	994	256			Fix.jpg	0	0	Content	86	236
1022	41349	994	256			Fix.jpg	0	0	Content	87	687
1023	41394	638	369			Fix.jpg	0	0	Content	87	687
1024	41442	632	371			Fix.jpg	0	0	Content	87	687
1025	41470	638	377			Fix.jpg	0	0	Content	87	687
1026	41509	644	374			Fix.jpg	0	0	Content	87	687
1027	41551	634	366			Fix.jpg	0	0	Content	87	687
1028	41594	632	365			Fix.jpg	0	0	Content	87	687
1029	41635	636	367			Fix.jpg	0	0	Content	87	687
	41672			ImageEnd	16
1030	41676	590	379			No media	0	0	Content	87	687
1031	41718	603	388			No media	0	0	Content	87	687
	41723			ImageStart	8
1032	41763	614	387			130_162_neu_an.jpg	0	76	AOI_15	87	687
1033	41800	602	371			130_162_neu_an.jpg	0	76	AOI_15	87	687
1034	41841	613	392			130_162_neu_an.jpg	0	76	AOI_15	87	687
1035	41885	597	390			130_162_neu_an.jpg	0	76	AOI_15	87	687
1036	41927	612	377			130_162_neu_an.jpg	0	76	AOI_15	87	687
1037	41965	609	370			130_162_neu_an.jpg	0	76	AOI_15	87	687
1038	42000	635	368			130_162_neu_an.jpg	0	76	AOI_15	87	687
1039	42036	635	368			130_162_neu_an.jpg	0	75	AOI_13	88	426
1040	42070	877	365			130_162_neu_an.jpg	0	75	AOI_13	88	426
1041	42107	883	360			130_162_neu_an.jpg	0	75	AOI_13	88	426
1042	42146	903	367			130_162_neu_an.jpg	0	75	AOI_13	88	426
1043	42188	904	369			130_162_neu_an.jpg	0	75	AOI_13	88	426
1044	42260	919	361			130_162_neu_an.jpg	0	75	AOI_13	88	426
1045	42310	892	376			130_162_neu_an.jpg	0	75	AOI_13	88	426
1046	42388	900	378			130_162_neu_an.jpg	0	75	AOI_13	88	426
1047	42461	555	352			130_162_neu_an.jpg	0	76	AOI_15	89	766
1048	42524	476	336			130_162_neu_an.jpg	0	76	AOI_15	89	766
1049	42590	429	336			130_162_neu_an.jpg	0	76	AOI_15	89	766
1050	42659	493	337			130_162_neu_an.jpg	0	76	AOI_15	89	766
1051	42739	426	330			130_162_neu_an.jpg	0	76	AOI_15	89	766
1052	42803	491	332			130_162_neu_an.jpg	0	76	AOI_15	89	766
1053	42880	445	340			130_162_neu_an.jpg	0	76	AOI_15	89	766
1054	42924	537	320			130_162_neu_an.jpg	0	76	AOI_15	89	766
1055	42997	526	327			130_162_neu_an.jpg	0	76	AOI_15	89	766
1056	43082	555	324			130_162_neu_an.jpg	0	76	AOI_15	89	766
1057	43152	526	327			130_162_neu_an.jpg	0	76	AOI_15	89	766
1058	43227	546	330			130_162_neu_an.jpg	0	75	AOI_13	90	573
1059	43299	899	378			130_162_neu_an.jpg	0	75	AOI_13	90	573
1060	43369	930	383			130_162_neu_an.jpg	0	75	AOI_13	90	573
1061	43434	872	366			130_162_neu_an.jpg	0	75	AOI_13	90	573
1062	43506	931	372			130_162_neu_an.jpg	0	75	AOI_13	90	573
1063	43569	895	363			130_162_neu_an.jpg	0	75	AOI_13	90	573
1064	43639	952	370			130_162_neu_an.jpg	0	75	AOI_13	90	573
1065	43693	928	385			130_162_neu_an.jpg	0	75	AOI_13	90	573
1066	43727	949	367			130_162_neu_an.jpg	0	75	AOI_13	90	573
1067	43763	984	363			130_162_neu_an.jpg	0	75	AOI_13	90	573
1068	43800	902	360			130_162_neu_an.jpg	0	76	AOI_15	91	253
1069	43840	624	315			130_162_neu_an.jpg	0	76	AOI_15	91	253
1070	43881	612	333			130_162_neu_an.jpg	0	76	AOI_15	91	253
1071	43923	605	333			130_162_neu_an.jpg	0	76	AOI_15	91	253
1072	43977	613	334			130_162_neu_an.jpg	0	76	AOI_15	91	253
1073	44018	612	327			130_162_neu_an.jpg	0	76	AOI_15	91	253
1074	44053	881	333			130_162_neu_an.jpg	0	75	AOI_13	92	1084
1075	44093	928	315			130_162_neu_an.jpg	0	75	AOI_13	92	1084
1076	44131	913	348			130_162_neu_an.jpg	0	75	AOI_13	92	1084
1077	44172	929	334			130_162_neu_an.jpg	0	75	AOI_13	92	1084
1078	44213	923	344			130_162_neu_an.jpg	0	75	AOI_13	92	1084
1079	44254	924	339			130_162_neu_an.jpg	0	75	AOI_13	92	1084
1080	44296	917	350			130_162_neu_an.jpg	0	75	AOI_13	92	1084
1081	44337	909	329			130_162_neu_an.jpg	0	75	AOI_13	92	1084
1082	44378	948	338			130_162_neu_an.jpg	0	75	AOI_13	92	1084
1083	44418	952	331			130_162_neu_an.jpg	0	75	AOI_13	92	1084
1084	44464	915	327			130_162_neu_an.jpg	0	75	AOI_13	92	1084
1085	44505	958	329			130_162_neu_an.jpg	0	75	AOI_13	92	1084
1086	44546	978	330			130_162_neu_an.jpg	0	75	AOI_13	92	1084
1087	44590	972	339			130_162_neu_an.jpg	0	75	AOI_13	92	1084
1088	44630	943	322			130_162_neu_an.jpg	0	75	AOI_13	92	1084
1089	44673	965	330			130_162_neu_an.jpg	0	75	AOI_13	92	1084
	44714			ImageEnd	16
1090	44715	935	342			No media	0	0	Content	92	1084
1091	44760	961	339			No media	0	0	Content	92	1084
1092	44800	931	335			No media	0	0	Content	92	1084
1093	44843	906	307			No media	0	0	Content	92	1084
1094	44885	925	302			No media	0	0	Content	92	1084
1095	44927	919	316			No media	0	0	Content	92	1084
1096	44968	939	305			No media	0	0	Content	92	1084
1097	45008	925	303			No media	0	0	Content	92	1084
1098	45051	921	312			No media	0	0	Content	92	1084
1099	45094	918	303			No media	0	0	Content	92	1084
1100	45138	762	346			No media	0	0	Content	93	337
1101	45179	774	384			No media	0	0	Content	93	337
1102	45222	743	365			No media	0	0	Content	93	337
1103	45267	719	379			No media	0	0	Content	93	337
1104	45307	710	364			No media	0	0	Content	93	337
1105	45349	718	379			No media	0	0	Content	93	337
1106	45391	739	371			No media	0	0	Content	93	337
1107	45433	718	390			No media	0	0	Content	93	337
1108	45475	698	379			No media	0	0	Content	94	309
1109	45520	626	411			No media	0	0	Content	94	309
1110	45559	685	408			No media	0	0	Content	94	309
1111	45599	701	407			No media	0	0	Content	94	309
1112	45644	637	416			No media	0	0	Content	94	309
1113	45689	614	440			No media	0	0	Content	94	309
1114	45744	630	420			No media	0	0	Content	94	309
1115	45784	611	427			No media	0	0	Content	95	368
1116	45825	491	527			No media	0	0	Content	95	368
1117	45865	465	519			No media	0	0	Content	95	368
1118	45906	464	495			No media	0	0	Content	95	368
1119	45947	475	493			No media	0	0	Content	95	368
1120	45988	482	494			No media	0	0	Content	95	368
1121	46029	457	503			No media	0	0	Content	95	368
1122	46070	459	498			No media	0	0	Content	95	368
1123	46111	418	459			No media	0	0	Content	95	368
1124	46152	356	469			No media	0	0	Content	96	491
1125	46193	89	347			No media	0	0	Content	96	491
1126	46233	45	351			No media	0	0	Content	96	491
1127	46273	26	352			No media	0	0	Content	96	491
1128	46310	38	291			No media	0	0	Content	96	491
1129	46352	13	302			No media	0	0	Content	96	491
1130	46394	23	345			No media	0	0	Content	96	491
	46413			ImageStart	8
1131	46437	37	343			Fix.jpg	0	0	Content	96	491
1132	46479	16	309			Fix.jpg	0	0	Content	96	491
1133	46518	14	341			Fix.jpg	0	0	Content	96	491
1134	46559	15	337			Fix.jpg	0	0	Content	96	491
1135	46601	33	345			Fix.jpg	0	0	Content	96	491
1136	46643	147	352			Fix.jpg	0	0	Content	97	285
1137	46683	650	346			Fix.jpg	0	0	Content	97	285
1138	46723	652	372			Fix.jpg	0	0	Content	97	285
1139	46765	636	378			Fix.jpg	0	0	Content	97	285
1140	46805	610	377			Fix.jpg	0	0	Content	97	285
1141	46845	629	376			Fix.jpg	0	0	Content	97	285
1142	46887	653	368			Fix.jpg	0	0	Content	97	285
	46898			ImageEnd	16
1143	46928	603	323			No media	0	0	Content	98	481
1144	46967	608	327			No media	0	0	Content	98	481
1145	47007	601	323			No media	0	0	Content	98	481
1146	47047	613	339			No media	0	0	Content	98	481
	47066			ImageStart	8
1147	47087	611	343			33_069_ha_neu.jpg	0	195	AOI_36	98	481
1148	47127	618	332			33_069_ha_neu.jpg	0	195	AOI_36	98	481
1149	47168	620	342			33_069_ha_neu.jpg	0	195	AOI_36	98	481
1150	47208	619	332			33_069_ha_neu.jpg	0	195	AOI_36	98	481
1151	47248	618	341			33_069_ha_neu.jpg	0	195	AOI_36	98	481
1152	47288	588	336			33_069_ha_neu.jpg	0	195	AOI_36	98	481
1153	47328	603	343			33_069_ha_neu.jpg	0	195	AOI_36	98	481
1154	47368	614	336			33_069_ha_neu.jpg	0	195	AOI_36	98	481
1155	47409	523	353			33_069_ha_neu.jpg	0	195	AOI_36	99	683
1156	47449	417	364			33_069_ha_neu.jpg	0	195	AOI_36	99	683
1157	47490	423	352			33_069_ha_neu.jpg	0	195	AOI_36	99	683
1158	47530	448	314			33_069_ha_neu.jpg	0	195	AOI_36	99	683
1159	47570	403	366			33_069_ha_neu.jpg	0	195	AOI_36	99	683
1160	47612	451	375			33_069_ha_neu.jpg	0	195	AOI_36	99	683
1161	47651	440	370			33_069_ha_neu.jpg	0	195	AOI_36	99	683
1162	47688	444	337			33_069_ha_neu.jpg	0	195	AOI_36	99	683
1163	47728	476	335			33_069_ha_neu.jpg	0	195	AOI_36	99	683
1164	47768	437	345			33_069_ha_neu.jpg	0	195	AOI_36	99	683
1165	47811	432	364			33_069_ha_neu.jpg	0	195	AOI_36	99	683
1166	47849	428	355			33_069_ha_neu.jpg	0	195	AOI_36	99	683
1167	47886	449	326			33_069_ha_neu.jpg	0	195	AOI_36	99	683
1168	47931	438	325			33_069_ha_neu.jpg	0	195	AOI_36	99	683
1169	47972	428	349			33_069_ha_neu.jpg	0	195	AOI_36	99	683
1170	48020	446	357			33_069_ha_neu.jpg	0	195	AOI_36	99	683
1171	48058	447	363			33_069_ha_neu.jpg	0	195	AOI_36	99	683
1172	48092	848	323			33_069_ha_neu.jpg	0	196	AOI_35	100	359
1173	48131	878	318			33_069_ha_neu.jpg	0	196	AOI_35	100	359
1174	48171	862	345			33_069_ha_neu.jpg	0	196	AOI_35	100	359
1175	48211	885	317			33_069_ha_neu.jpg	0	196	AOI_35	100	359
1176	48253	899	342			33_069_ha_neu.jpg	0	196	AOI_35	100	359
1177	48292	872	331			33_069_ha_neu.jpg	0	196	AOI_35	100	359
1178	48329	889	317			33_069_ha_neu.jpg	0	196	AOI_35	100	359
1179	48368	879	314			33_069_ha_neu.jpg	0	196	AOI_35	100	359
1180	48409	878	325			33_069_ha_neu.jpg	0	196	AOI_35	100	359
1181	48450	704	323			33_069_ha_neu.jpg	0	195	AOI_36	101	275
1182	48488	460	350			33_069_ha_neu.jpg	0	195	AOI_36	101	275
1183	48528	448	341			33_069_ha_neu.jpg	0	195	AOI_36	101	275
1184	48567	460	319			33_069_ha_neu.jpg	0	195	AOI_36	101	275
1185	48606	483	358			33_069_ha_neu.jpg	0	195	AOI_36	101	275
1186	48647	484	374			33_069_ha_neu.jpg	0	195	AOI_36	101	275
1187	48687	477	362			33_069_ha_neu.jpg	0	195	AOI_36	101	275
1188	48726	732	346			33_069_ha_neu.jpg	0	196	AOI_35	102	310
1189	48764	852	349			33_069_ha_neu.jpg	0	196	AOI_35	102	310
1190	48803	863	341			33_069_ha_neu.jpg	0	196	AOI_35	102	310
1191	48843	875	340			33_069_ha_neu.jpg	0	196	AOI_35	102	310
1192	48882	868	360			33_069_ha_neu.jpg	0	196	AOI_35	102	310
1193	48921	892	347			33_069_ha_neu.jpg	0	196	AOI_35	102	310
1194	48960	909	351			33_069_ha_neu.jpg	0	196	AOI_35	102	310
1195	49000	889	363			33_069_ha_neu.jpg	0	196	AOI_35	102	310
1196	49036	752	336			33_069_ha_neu.jpg	0	195	AOI_36	103	424
1197	49075	433	382			33_069_ha_neu.jpg	0	195	AOI_36	103	424
1198	49115	420	376			33_069_ha_neu.jpg	0	195	AOI_36	103	424
1199	49154	393	380			33_069_ha_neu.jpg	0	195	AOI_36	103	424
1200	49192	430	361			33_069_ha_neu.jpg	0	195	AOI_36	103	424
1201	49234	425	388			33_069_ha_neu.jpg	0	195	AOI_36	103	424
1202	49269	415	397			33_069_ha_neu.jpg	0	195	AOI_36	103	424
1203	49306	423	349			33_069_ha_neu.jpg	0	195	AOI_36	103	424
1204	49345	399	347			33_069_ha_neu.jpg	0	195	AOI_36	103	424
1205	49385	411	372			33_069_ha_neu.jpg	0	195	AOI_36	103	424
1206	49425	405	390			33_069_ha_neu.jpg	0	195	AOI_36	103	424
1207	49460	484	389			33_069_ha_neu.jpg	0	196	AOI_35	104	471
1208	49498	885	356			33_069_ha_neu.jpg	0	196	AOI_35	104	471
1209	49538	895	336			33_069_ha_neu.jpg	0	196	AOI_35	104	471
1210	49578	888	345			33_069_ha_neu.jpg	0	196	AOI_35	104	471
1211	49617	884	348			33_069_ha_neu.jpg	0	196	AOI_35	104	471
1212	49655	900	339			33_069_ha_neu.jpg	0	196	AOI_35	104	471
1213	49694	885	365			33_069_ha_neu.jpg	0	196	AOI_35	104	471
1214	49733	880	364			33_069_ha_neu.jpg	0	196	AOI_35	104	471
1215	49773	872	354			33_069_ha_neu.jpg	0	196	AOI_35	104	471
1216	49812	897	360			33_069_ha_neu.jpg	0	196	AOI_35	104	471
1217	49851	883	347			33_069_ha_neu.jpg	0	196	AOI_35	104	471
1218	49890	905	322			33_069_ha_neu.jpg	0	196	AOI_35	104	471
1219	49932	538	354			33_069_ha_neu.jpg	0	195	AOI_36	105	401
1220	49972	444	405			33_069_ha_neu.jpg	0	195	AOI_36	105	401
1221	50013	425	385			33_069_ha_neu.jpg	0	195	AOI_36	105	401
	50049			ImageEnd	16
1222	50051	447	387			No media	0	0	Content	105	401
	50061			ImageStart	8
1223	50096	439	374			Fix.jpg	0	0	Content	105	401
1224	50137	426	375			Fix.jpg	0	0	Content	105	401
1225	50175	436	378			Fix.jpg	0	0	Content	105	401
1226	50213	460	375			Fix.jpg	0	0	Content	105	401
1227	50254	466	379			Fix.jpg	0	0	Content	105	401
1228	50294	448	376			Fix.jpg	0	0	Content	105	401
1229	50332	566	334			Fix.jpg	0	0	Content	106	1988
1230	50371	748	183			Fix.jpg	0	0	Content	106	1988
1231	50412	674	257			Fix.jpg	0	0	Content	106	1988
1232	50455	655	328			Fix.jpg	0	0	Content	106	1988
1233	50501	651	290			Fix.jpg	0	0	Content	106	1988
1234	50536	627	330			Fix.jpg	0	0	Content	106	1988
	50564			ImageEnd	16
1235	50572	666	305			No media	0	0	Content	106	1988
1236	50611	661	294			No media	0	0	Content	106	1988
1237	50650	666	326			No media	0	0	Content	106	1988
1238	50692	645	328			No media	0	0	Content	106	1988
1239	50732	662	332			No media	0	0	Content	106	1988
1240	50769	653	336			No media	0	0	Content	106	1988
1241	50809	665	330			No media	0	0	Content	106	1988
1242	50849	670	331			No media	0	0	Content	106	1988
1243	50887	653	336			No media	0	0	Content	106	1988
1244	50926	675	311			No media	0	0	Content	106	1988
1245	50965	652	325			No media	0	0	Content	106	1988
1246	51004	664	308			No media	0	0	Content	106	1988
1247	51045	646	337			No media	0	0	Content	106	1988
1248	51084	654	332			No media	0	0	Content	106	1988
1249	51123	641	301			No media	0	0	Content	106	1988
1250	51161	668	321			No media	0	0	Content	106	1988
1251	51201	660	293			No media	0	0	Content	106	1988
1252	51241	655	308			No media	0	0	Content	106	1988
1253	51281	652	325			No media	0	0	Content	106	1988
1254	51321	668	311			No media	0	0	Content	106	1988
1255	51359	657	320			No media	0	0	Content	106	1988
1256	51401	650	322			No media	0	0	Content	106	1988
1257	51440	670	333			No media	0	0	Content	106	1988
1258	51479	653	315			No media	0	0	Content	106	1988
1259	51517	639	293			No media	0	0	Content	106	1988
1260	51557	663	312			No media	0	0	Content	106	1988
1261	51599	655	326			No media	0	0	Content	106	1988
1262	51639	683	314			No media	0	0	Content	106	1988
1263	51678	643	311			No media	0	0	Content	106	1988
1264	51717	655	296			No media	0	0	Content	106	1988
1265	51759	652	292			No media	0	0	Content	106	1988
1266	51798	654	305			No media	0	0	Content	106	1988
1267	51838	671	274			No media	0	0	Content	106	1988
1268	51877	658	313			No media	0	0	Content	106	1988
1269	51919	664	313			No media	0	0	Content	106	1988
1270	51959	661	312			No media	0	0	Content	106	1988
1271	51999	658	309			No media	0	0	Content	106	1988
1272	52039	657	312			No media	0	0	Content	106	1988
1273	52080	661	334			No media	0	0	Content	106	1988
1274	52122	650	339			No media	0	0	Content	106	1988
1275	52158	657	324			No media	0	0	Content	106	1988
1276	52203	652	297			No media	0	0	Content	106	1988
1277	52242	742	328			No media	0	0	Content	106	1988
1278	52280	687	380			No media	0	0	Content	106	1988
1279	52320	0	0			No media	0	0	Content
1280	52361	0	0			No media	0	0	Content
1281	52396	0	0			No media	0	0	Content
1282	52442	0	0			No media	0	0	Content
1283	52491	0	0			No media	0	0	Content
1284	52524	0	0			No media	0	0	Content
1285	52576	0	0			No media	0	0	Content
1286	52628	0	0			No media	0	0	Content
1287	52661	0	0			No media	0	0	Content
1288	52695	0	0			No media	0	0	Content
1289	52747	0	0			No media	0	0	Content
1290	52799	0	0			No media	0	0	Content
1291	52851	0	0			No media	0	0	Content
1292	52882	0	0			No media	0	0	Content
1293	52929	596	342			No media	0	0	Content	107	263
1294	52980	660	337			No media	0	0	Content	107	263
1295	53019	0	0			No media	0	0	Content	107	263
1296	53073	566	343			No media	0	0	Content	107	263
1297	53097	550	335			No media	0	0	Content	107	263
1298	53143	627	363			No media	0	0	Content	107	263
1299	53192	814	468			No media	0	0	Content	108	505
1300	53234	980	447			No media	0	0	Content	108	505
1301	53280	935	495			No media	0	0	Content	108	505
1302	53321	923	472			No media	0	0	Content	108	505
1303	53359	962	489			No media	0	0	Content	108	505
1304	53400	932	478			No media	0	0	Content	108	505
1305	53444	971	485			No media	0	0	Content	108	505
1306	53485	1034	485			No media	0	0	Content	108	505
1307	53527	1035	469			No media	0	0	Content	108	505
1308	53569	1069	462			No media	0	0	Content	108	505
1309	53612	1026	485			No media	0	0	Content	108	505
1310	53654	1000	475			No media	0	0	Content	108	505
1311	53697	859	399			No media	0	0	Content	109	589
1312	53738	742	372			No media	0	0	Content	109	589
1313	53780	770	369			No media	0	0	Content	109	589
1314	53820	708	369			No media	0	0	Content	109	589
1315	53863	716	386			No media	0	0	Content	109	589
1316	53911	704	346			No media	0	0	Content	109	589
1317	53951	699	373			No media	0	0	Content	109	589
1318	53991	707	344			No media	0	0	Content	109	589
1319	54032	691	373			No media	0	0	Content	109	589
1320	54072	694	377			No media	0	0	Content	109	589
1321	54114	724	363			No media	0	0	Content	109	589
1322	54154	727	379			No media	0	0	Content	109	589
1323	54200	752	315			No media	0	0	Content	109	589
1324	54245	786	360			No media	0	0	Content	109	589
1325	54286	776	324			No media	0	0	Content	110	256
1326	54325	795	336			No media	0	0	Content	110	256
1327	54367	801	311			No media	0	0	Content	110	256
1328	54406	790	313			No media	0	0	Content	110	256
1329	54457	1003	302			No media	0	0	Content	110	256
1330	54500	1199	135			No media	0	0	Content	110	256
1331	54543	0	0			No media	0	0	Content
1332	54613	0	0			No media	0	0	Content
1333	54729	0	0			No media	0	0	Content
1334	54798	0	0			No media	0	0	Content
1335	54923	0	0			No media	0	0	Content
1336	55086	759	377			No media	0	0	Content	111	548
1337	55137	760	371			No media	0	0	Content	111	548
1338	55165	760	371			No media	0	0	Content	111	548
1339	55205	748	349			No media	0	0	Content	111	548
1340	55248	757	346			No media	0	0	Content	111	548
1341	55288	758	321			No media	0	0	Content	111	548
1342	55324	754	349			No media	0	0	Content	111	548
1343	55363	791	294			No media	0	0	Content	111	548
1344	55402	754	333			No media	0	0	Content	111	548
1345	55442	769	338			No media	0	0	Content	111	548
1346	55481	746	330			No media	0	0	Content	111	548
1347	55520	786	313			No media	0	0	Content	111	548
1348	55558	742	348			No media	0	0	Content	111	548
1349	55598	753	355			No media	0	0	Content	111	548
1350	55634	763	333			No media	0	0	Content	112	232
1351	55670	736	314			No media	0	0	Content	112	232
1352	55708	1018	377			No media	0	0	Content	112	232
1353	55749	1386	382			No media	0	0	Content	112	232
1354	55789	0	0			No media	0	0	Content	112	232
1355	55828	1823	882			No media	0	0	Content	112	232
1356	55866	0	0			No media	0	0	Content
1357	55945	0	0			No media	0	0	Content
1358	55987	0	0			No media	0	0	Content
1359	56036	0	0			No media	0	0	Content
1360	56088	0	0			No media	0	0	Content
1361	56129	2020	438			No media	0	0	Content	113	354
1362	56196	2095	502			No media	0	0	Content	113	354
1363	56275	0	0			No media	0	0	Content	113	354
1364	56347	2155	507			No media	0	0	Content	113	354
1365	56389	2155	507			No media	0	0	Content	113	354
1366	56445	0	0			No media	0	0	Content	113	354
1367	56483	561	401			No media	0	0	Content	114	459
1368	56529	560	396			No media	0	0	Content	114	459
1369	56583	528	397			No media	0	0	Content	114	459
1370	56617	571	401			No media	0	0	Content	114	459
1371	56655	560	399			No media	0	0	Content	114	459
1372	56695	556	416			No media	0	0	Content	114	459
1373	56734	575	404			No media	0	0	Content	114	459
1374	56774	560	403			No media	0	0	Content	114	459
1375	56812	561	411			No media	0	0	Content	114	459
1376	56861	538	401			No media	0	0	Content	114	459
1377	56901	564	402			No media	0	0	Content	114	459
	56930			ImageStart	8
1378	56942	343	544			138_163_fe_neu.jpg	0	0	Content	115	249
1379	56982	6	895			138_163_fe_neu.jpg	0	0	Content	115	249
1380	57024	-90	890			138_163_fe_neu.jpg	0	0	Content	115	249
1381	57064	-72	884			138_163_fe_neu.jpg	0	0	Content	115	249
1382	57105	-60	856			138_163_fe_neu.jpg	0	0	Content	115	249
1383	57148	-50	877			138_163_fe_neu.jpg	0	0	Content	115	249
1384	57190	194	628			138_163_fe_neu.jpg	0	92	AOI_22	116	239
1385	57232	565	314			138_163_fe_neu.jpg	0	92	AOI_22	116	239
1386	57272	531	296			138_163_fe_neu.jpg	0	92	AOI_22	116	239
1387	57310	500	327			138_163_fe_neu.jpg	0	92	AOI_22	116	239
1388	57354	554	313			138_163_fe_neu.jpg	0	92	AOI_22	116	239
1389	57392	486	320			138_163_fe_neu.jpg	0	92	AOI_22	116	239
1390	57430	391	324			138_163_fe_neu.jpg	0	92	AOI_22	117	308
1391	57471	428	290			138_163_fe_neu.jpg	0	92	AOI_22	117	308
1392	57517	421	305			138_163_fe_neu.jpg	0	92	AOI_22	117	308
1393	57555	419	287			138_163_fe_neu.jpg	0	92	AOI_22	117	308
1394	57590	399	335			138_163_fe_neu.jpg	0	92	AOI_22	117	308
1395	57629	417	312			138_163_fe_neu.jpg	0	92	AOI_22	117	308
1396	57667	415	325			138_163_fe_neu.jpg	0	92	AOI_22	117	308
1397	57703	420	315			138_163_fe_neu.jpg	0	92	AOI_22	117	308
1398	57737	661	288			138_163_fe_neu.jpg	0	91	AOI_23	118	237
1399	57773	902	260			138_163_fe_neu.jpg	0	91	AOI_23	118	237
1400	57814	916	282			138_163_fe_neu.jpg	0	91	AOI_23	118	237
1401	57854	921	280			138_163_fe_neu.jpg	0	91	AOI_23	118	237
1402	57896	917	274			138_163_fe_neu.jpg	0	91	AOI_23	118	237
1403	57935	909	257			138_163_fe_neu.jpg	0	91	AOI_23	118	237
1404	57974	873	294			138_163_fe_neu.jpg	0	91	AOI_23	119	351
1405	58013	890	282			138_163_fe_neu.jpg	0	91	AOI_23	119	351
1406	58053	882	301			138_163_fe_neu.jpg	0	91	AOI_23	119	351
1407	58093	871	315			138_163_fe_neu.jpg	0	91	AOI_23	119	351
1408	58131	858	287			138_163_fe_neu.jpg	0	91	AOI_23	119	351
1409	58165	854	296			138_163_fe_neu.jpg	0	91	AOI_23	119	351
1410	58204	875	294			138_163_fe_neu.jpg	0	91	AOI_23	119	351
1411	58246	876	294			138_163_fe_neu.jpg	0	91	AOI_23	119	351
1412	58287	869	307			138_163_fe_neu.jpg	0	91	AOI_23	119	351
1413	58325	466	317			138_163_fe_neu.jpg	0	92	AOI_22	120	382
1414	58364	443	341			138_163_fe_neu.jpg	0	92	AOI_22	120	382
1415	58402	441	309			138_163_fe_neu.jpg	0	92	AOI_22	120	382
1416	58440	452	341			138_163_fe_neu.jpg	0	92	AOI_22	120	382
1417	58477	433	323			138_163_fe_neu.jpg	0	92	AOI_22	120	382
1418	58512	449	317			138_163_fe_neu.jpg	0	92	AOI_22	120	382
1419	58549	441	308			138_163_fe_neu.jpg	0	92	AOI_22	120	382
1420	58594	450	323			138_163_fe_neu.jpg	0	92	AOI_22	120	382
1421	58633	454	313			138_163_fe_neu.jpg	0	92	AOI_22	120	382
1422	58670	406	331			138_163_fe_neu.jpg	0	92	AOI_22	120	382
1423	58707	675	312			138_163_fe_neu.jpg	0	91	AOI_23	121	314
1424	58749	913	336			138_163_fe_neu.jpg	0	91	AOI_23	121	314
1425	58786	904	318			138_163_fe_neu.jpg	0	91	AOI_23	121	314
1426	58821	907	310			138_163_fe_neu.jpg	0	91	AOI_23	121	314
1427	58860	905	313			138_163_fe_neu.jpg	0	91	AOI_23	121	314
1428	58902	915	305			138_163_fe_neu.jpg	0	91	AOI_23	121	314
1429	58942	913	342			138_163_fe_neu.jpg	0	91	AOI_23	121	314
1430	58983	905	309			138_163_fe_neu.jpg	0	91	AOI_23	121	314
1431	59021	862	344			138_163_fe_neu.jpg	0	91	AOI_23	122	278
1432	59061	880	369			138_163_fe_neu.jpg	0	91	AOI_23	122	278
1433	59099	857	351			138_163_fe_neu.jpg	0	91	AOI_23	122	278
1434	59142	863	372			138_163_fe_neu.jpg	0	91	AOI_23	122	278
1435	59183	838	363			138_163_fe_neu.jpg	0	91	AOI_23	122	278
1436	59219	850	378			138_163_fe_neu.jpg	0	91	AOI_23	122	278
1437	59259	848	376			138_163_fe_neu.jpg	0	91	AOI_23	122	278
1438	59300	862	360			138_163_fe_neu.jpg	0	91	AOI_23	123	239
1439	59340	861	347			138_163_fe_neu.jpg	0	91	AOI_23	123	239
1440	59381	889	307			138_163_fe_neu.jpg	0	91	AOI_23	123	239
1441	59422	868	319			138_163_fe_neu.jpg	0	91	AOI_23	123	239
1442	59463	901	311			138_163_fe_neu.jpg	0	91	AOI_23	123	239
1443	59499	895	323			138_163_fe_neu.jpg	0	91	AOI_23	123	239
1444	59539	786	325			138_163_fe_neu.jpg	0	92	AOI_22	124	240
1445	59575	420	333			138_163_fe_neu.jpg	0	92	AOI_22	124	240
1446	59614	414	338			138_163_fe_neu.jpg	0	92	AOI_22	124	240
1447	59654	415	359			138_163_fe_neu.jpg	0	92	AOI_22	124	240
1448	59697	394	342			138_163_fe_neu.jpg	0	92	AOI_22	124	240
1449	59736	397	336			138_163_fe_neu.jpg	0	92	AOI_22	124	240
1450	59779	407	338			138_163_fe_neu.jpg	0	92	AOI_22	125	459
1451	59819	456	299			138_163_fe_neu.jpg	0	92	AOI_22	125	459
1452	59857	437	307			138_163_fe_neu.jpg	0	92	AOI_22	125	459
1453	59896	502	282			138_163_fe_neu.jpg	0	92	AOI_22	125	459
	59908			ImageEnd	16
1454	59935	447	299			No media	0	0	Content	125	459
	59961			ImageStart	8
1455	59973	435	293			Fix.jpg	0	0	Content	125	459
1456	60013	410	324			Fix.jpg	0	0	Content	125	459
1457	60050	419	293			Fix.jpg	0	0	Content	125	459
1458	60088	440	316			Fix.jpg	0	0	Content	125	459
1459	60124	443	321			Fix.jpg	0	0	Content	125	459
1460	60159	457	311			Fix.jpg	0	0	Content	125	459
1461	60197	417	309			Fix.jpg	0	0	Content	125	459
1462	60238	598	323			Fix.jpg	0	0	Content	126	657
1463	60274	656	326			Fix.jpg	0	0	Content	126	657
1464	60312	629	325			Fix.jpg	0	0	Content	126	657
1465	60345	664	320			Fix.jpg	0	0	Content	126	657
1466	60385	681	315			Fix.jpg	0	0	Content	126	657
1467	60426	666	319			Fix.jpg	0	0	Content	126	657
	60454			ImageEnd	16
1468	60466	676	339			No media	0	0	Content	126	657
1469	60504	648	323			No media	0	0	Content	126	657
1470	60544	642	337			No media	0	0	Content	126	657
1471	60582	675	335			No media	0	0	Content	126	657
	60612			ImageStart	8
1472	60620	669	351			74_115_an_ha.jpg	0	285	AOI_49	126	657
1473	60658	734	254			74_115_an_ha.jpg	0	285	AOI_49	126	657
1474	60693	681	275			74_115_an_ha.jpg	0	285	AOI_49	126	657
1475	60734	654	333			74_115_an_ha.jpg	0	285	AOI_49	126	657
1476	60789	645	322			74_115_an_ha.jpg	0	285	AOI_49	126	657
1477	60818	645	322			74_115_an_ha.jpg	0	285	AOI_49	126	657
1478	60854	660	326			74_115_an_ha.jpg	0	285	AOI_49	126	657
1479	60895	916	312			74_115_an_ha.jpg	0	286	AOI_52	127	228
1480	60934	862	336			74_115_an_ha.jpg	0	286	AOI_52	127	228
1481	60974	894	320			74_115_an_ha.jpg	0	286	AOI_52	127	228
1482	61010	897	337			74_115_an_ha.jpg	0	286	AOI_52	127	228
1483	61048	901	329			74_115_an_ha.jpg	0	286	AOI_52	127	228
1484	61085	900	314			74_115_an_ha.jpg	0	286	AOI_52	127	228
1485	61123	480	343			74_115_an_ha.jpg	0	285	AOI_49	128	585
1486	61161	401	346			74_115_an_ha.jpg	0	285	AOI_49	128	585
1487	61199	408	358			74_115_an_ha.jpg	0	285	AOI_49	128	585
1488	61237	419	357			74_115_an_ha.jpg	0	285	AOI_49	128	585
1489	61276	408	346			74_115_an_ha.jpg	0	285	AOI_49	128	585
1490	61311	419	364			74_115_an_ha.jpg	0	285	AOI_49	128	585
1491	61354	419	353			74_115_an_ha.jpg	0	285	AOI_49	128	585
1492	61392	428	351			74_115_an_ha.jpg	0	285	AOI_49	128	585
1493	61428	438	315			74_115_an_ha.jpg	0	285	AOI_49	128	585
1494	61473	404	357			74_115_an_ha.jpg	0	285	AOI_49	128	585
1495	61512	378	357			74_115_an_ha.jpg	0	285	AOI_49	128	585
1496	61548	406	353			74_115_an_ha.jpg	0	285	AOI_49	128	585
1497	61589	415	339			74_115_an_ha.jpg	0	285	AOI_49	128	585
1498	61630	415	347			74_115_an_ha.jpg	0	285	AOI_49	128	585
1499	61670	423	326			74_115_an_ha.jpg	0	285	AOI_49	128	585
1500	61708	451	340			74_115_an_ha.jpg	0	286	AOI_52	129	278
1501	61752	783	323			74_115_an_ha.jpg	0	286	AOI_52	129	278
1502	61791	825	327			74_115_an_ha.jpg	0	286	AOI_52	129	278
1503	61827	809	321			74_115_an_ha.jpg	0	286	AOI_52	129	278
1504	61866	855	314			74_115_an_ha.jpg	0	286	AOI_52	129	278
1505	61906	830	314			74_115_an_ha.jpg	0	286	AOI_52	129	278
1506	61946	828	330			74_115_an_ha.jpg	0	286	AOI_52	129	278
1507	61986	831	324			74_115_an_ha.jpg	0	286	AOI_52	130	364
1508	62025	892	308			74_115_an_ha.jpg	0	286	AOI_52	130	364
1509	62065	873	287			74_115_an_ha.jpg	0	286	AOI_52	130	364
1510	62105	893	303			74_115_an_ha.jpg	0	286	AOI_52	130	364
1511	62145	874	329			74_115_an_ha.jpg	0	286	AOI_52	130	364
1512	62185	888	308			74_115_an_ha.jpg	0	286	AOI_52	130	364
1513	62225	883	312			74_115_an_ha.jpg	0	286	AOI_52	130	364
1514	62266	876	308			74_115_an_ha.jpg	0	286	AOI_52	130	364
1515	62310	880	303			74_115_an_ha.jpg	0	286	AOI_52	130	364
1516	62350	659	333			74_115_an_ha.jpg	0	285	AOI_49	131	624
1517	62388	425	356			74_115_an_ha.jpg	0	285	AOI_49	131	624
1518	62431	431	359			74_115_an_ha.jpg	0	285	AOI_49	131	624
1519	62468	441	372			74_115_an_ha.jpg	0	285	AOI_49	131	624
1520	62504	413	364			74_115_an_ha.jpg	0	285	AOI_49	131	624
1521	62544	432	337			74_115_an_ha.jpg	0	285	AOI_49	131	624
1522	62584	402	398			74_115_an_ha.jpg	0	285	AOI_49	131	624
1523	62623	386	411			74_115_an_ha.jpg	0	285	AOI_49	131	624
1524	62663	388	396			74_115_an_ha.jpg	0	285	AOI_49	131	624
1525	62702	406	401			74_115_an_ha.jpg	0	285	AOI_49	131	624
1526	62739	395	403			74_115_an_ha.jpg	0	285	AOI_49	131	624
1527	62778	394	389			74_115_an_ha.jpg	0	285	AOI_49	131	624
1528	62816	389	402			74_115_an_ha.jpg	0	285	AOI_49	131	624
1529	62856	383	375			74_115_an_ha.jpg	0	285	AOI_49	131	624
1530	62894	419	366			74_115_an_ha.jpg	0	285	AOI_49	131	624
1531	62934	781	130			74_115_an_ha.jpg	0	285	AOI_49	131	624
1532	62974	0	0			74_115_an_ha.jpg	0	285	AOI_49
1533	63018	0	0			74_115_an_ha.jpg	0	285	AOI_49
1534	63064	0	0			74_115_an_ha.jpg	0	285	AOI_49
1535	63103	825	546			74_115_an_ha.jpg	0	286	AOI_52	132	871
1536	63161	0	0			74_115_an_ha.jpg	0	286	AOI_52	132	871
1537	63185	831	198			74_115_an_ha.jpg	0	286	AOI_52	132	871
1538	63216	820	249			74_115_an_ha.jpg	0	286	AOI_52	132	871
1539	63253	794	278			74_115_an_ha.jpg	0	286	AOI_52	132	871
1540	63294	833	273			74_115_an_ha.jpg	0	286	AOI_52	132	871
1541	63332	802	261			74_115_an_ha.jpg	0	286	AOI_52	132	871
1542	63369	807	269			74_115_an_ha.jpg	0	286	AOI_52	132	871
1543	63411	849	253			74_115_an_ha.jpg	0	286	AOI_52	132	871
1544	63452	839	273			74_115_an_ha.jpg	0	286	AOI_52	132	871
1545	63497	861	288			74_115_an_ha.jpg	0	286	AOI_52	132	871
1546	63536	842	285			74_115_an_ha.jpg	0	286	AOI_52	132	871
1547	63574	837	266			74_115_an_ha.jpg	0	286	AOI_52	132	871
	63605			ImageEnd	16
1548	63613	842	283			No media	0	0	Content	132	871
1549	63652	831	259			No media	0	0	Content	132	871
1550	63691	828	283			No media	0	0	Content	132	871
1551	63731	849	295			No media	0	0	Content	132	871
1552	63770	819	258			No media	0	0	Content	132	871
1553	63810	809	273			No media	0	0	Content	132	871
1554	63850	828	281			No media	0	0	Content	132	871
1555	63892	811	270			No media	0	0	Content	132	871
1556	63934	833	288			No media	0	0	Content	132	871
1557	63975	833	263			No media	0	0	Content	133	514
1558	64013	703	327			No media	0	0	Content	133	514
1559	64052	747	362			No media	0	0	Content	133	514
1560	64090	795	345			No media	0	0	Content	133	514
1561	64133	755	345			No media	0	0	Content	133	514
1562	64166	755	345			No media	0	0	Content	133	514
1563	64203	744	348			No media	0	0	Content	133	514
1564	64239	721	342			No media	0	0	Content	133	514
1565	64285	719	352			No media	0	0	Content	133	514
1566	64326	731	338			No media	0	0	Content	133	514
1567	64358	663	310			No media	0	0	Content	133	514
1568	64406	714	338			No media	0	0	Content	133	514
1569	64453	691	350			No media	0	0	Content	133	514
1570	64489	783	382			No media	0	0	Content	134	449
1571	64527	757	400			No media	0	0	Content	134	449
1572	64568	779	384			No media	0	0	Content	134	449
1573	64614	773	402			No media	0	0	Content	134	449
1574	64659	793	388			No media	0	0	Content	134	449
1575	64695	784	388			No media	0	0	Content	134	449
1576	64736	775	395			No media	0	0	Content	134	449
1577	64781	794	383			No media	0	0	Content	134	449
1578	64821	804	396			No media	0	0	Content	134	449
1579	64858	764	366			No media	0	0	Content	134	449
1580	64899	807	365			No media	0	0	Content	134	449
1581	64938	978	358			No media	0	0	Content	135	365
1582	64976	1002	372			No media	0	0	Content	135	365
1583	65016	1004	367			No media	0	0	Content	135	365
1584	65056	1064	356			No media	0	0	Content	135	365
1585	65096	1070	361			No media	0	0	Content	135	365
1586	65135	1068	346			No media	0	0	Content	135	365
1587	65176	1053	386			No media	0	0	Content	135	365
1588	65224	1037	370			No media	0	0	Content	135	365
1589	65269	1032	366			No media	0	0	Content	135	365
1590	65303	836	318			No media	0	0	Content	136	245
1591	65338	685	236			No media	0	0	Content	136	245
	65363			ImageStart	8
1592	65377	714	267			Fix.jpg	0	0	Content	136	245
1593	65417	774	234			Fix.jpg	0	0	Content	136	245
1594	65467	703	285			Fix.jpg	0	0	Content	136	245
1595	65511	677	281			Fix.jpg	0	0	Content	136	245
1596	65548	720	318			Fix.jpg	0	0	Content	137	738
1597	65586	721	340			Fix.jpg	0	0	Content	137	738
1598	65629	705	334			Fix.jpg	0	0	Content	137	738
1599	65670	718	345			Fix.jpg	0	0	Content	137	738
1600	65710	704	317			Fix.jpg	0	0	Content	137	738
1601	65748	715	332			Fix.jpg	0	0	Content	137	738
1602	65786	735	302			Fix.jpg	0	0	Content	137	738
1603	65827	670	324			Fix.jpg	0	0	Content	137	738
	65851			ImageEnd	16
1604	65864	711	330			No media	0	0	Content	137	738
1605	65899	730	335			No media	0	0	Content	137	738
1606	65935	725	334			No media	0	0	Content	137	738
1607	65969	725	337			No media	0	0	Content	137	738
1608	66008	709	314			No media	0	0	Content	137	738
	66038			ImageStart	8
1609	66049	716	308			93_140_ha_neu.jpg	0	328	AOI_55	137	738
1610	66091	720	306			93_140_ha_neu.jpg	0	328	AOI_55	137	738
1611	66131	713	335			93_140_ha_neu.jpg	0	328	AOI_55	137	738
1612	66168	733	333			93_140_ha_neu.jpg	0	328	AOI_55	137	738
1613	66207	715	321			93_140_ha_neu.jpg	0	328	AOI_55	137	738
1614	66247	714	329			93_140_ha_neu.jpg	0	328	AOI_55	137	738
1615	66286	786	314			93_140_ha_neu.jpg	0	328	AOI_55	138	509
1616	66327	909	333			93_140_ha_neu.jpg	0	328	AOI_55	138	509
1617	66367	954	291			93_140_ha_neu.jpg	0	328	AOI_55	138	509
1618	66408	946	329			93_140_ha_neu.jpg	0	328	AOI_55	138	509
1619	66444	914	322			93_140_ha_neu.jpg	0	328	AOI_55	138	509
1620	66486	935	339			93_140_ha_neu.jpg	0	328	AOI_55	138	509
1621	66520	938	283			93_140_ha_neu.jpg	0	328	AOI_55	138	509
1622	66564	942	341			93_140_ha_neu.jpg	0	328	AOI_55	138	509
1623	66600	944	380			93_140_ha_neu.jpg	0	328	AOI_55	138	509
1624	66641	937	379			93_140_ha_neu.jpg	0	328	AOI_55	138	509
1625	66675	929	384			93_140_ha_neu.jpg	0	328	AOI_55	138	509
1626	66713	936	388			93_140_ha_neu.jpg	0	328	AOI_55	138	509
1627	66754	940	396			93_140_ha_neu.jpg	0	328	AOI_55	138	509
1628	66795	600	380			93_140_ha_neu.jpg	0	327	AOI_56	139	1069
1629	66836	485	381			93_140_ha_neu.jpg	0	327	AOI_56	139	1069
1630	66874	474	378			93_140_ha_neu.jpg	0	327	AOI_56	139	1069
1631	66913	467	381			93_140_ha_neu.jpg	0	327	AOI_56	139	1069
1632	66951	483	364			93_140_ha_neu.jpg	0	327	AOI_56	139	1069
1633	66989	474	377			93_140_ha_neu.jpg	0	327	AOI_56	139	1069
1634	67028	508	369			93_140_ha_neu.jpg	0	327	AOI_56	139	1069
1635	67066	507	366			93_140_ha_neu.jpg	0	327	AOI_56	139	1069
1636	67110	517	366			93_140_ha_neu.jpg	0	327	AOI_56	139	1069
1637	67150	502	376			93_140_ha_neu.jpg	0	327	AOI_56	139	1069
1638	67189	488	379			93_140_ha_neu.jpg	0	327	AOI_56	139	1069
1639	67232	496	373			93_140_ha_neu.jpg	0	327	AOI_56	139	1069
1640	67275	518	358			93_140_ha_neu.jpg	0	327	AOI_56	139	1069
1641	67315	496	362			93_140_ha_neu.jpg	0	327	AOI_56	139	1069
1642	67357	531	364			93_140_ha_neu.jpg	0	327	AOI_56	139	1069
1643	67398	515	383			93_140_ha_neu.jpg	0	327	AOI_56	139	1069
1644	67447	499	360			93_140_ha_neu.jpg	0	327	AOI_56	139	1069
1645	67493	490	370			93_140_ha_neu.jpg	0	327	AOI_56	139	1069
1646	67534	509	370			93_140_ha_neu.jpg	0	327	AOI_56	139	1069
1647	67574	497	360			93_140_ha_neu.jpg	0	327	AOI_56	139	1069
1648	67616	521	358			93_140_ha_neu.jpg	0	327	AOI_56	139	1069
1649	67658	495	369			93_140_ha_neu.jpg	0	327	AOI_56	139	1069
1650	67700	542	380			93_140_ha_neu.jpg	0	327	AOI_56	139	1069
1651	67739	520	373			93_140_ha_neu.jpg	0	327	AOI_56	139	1069
1652	67780	511	363			93_140_ha_neu.jpg	0	327	AOI_56	139	1069
1653	67821	546	369			93_140_ha_neu.jpg	0	327	AOI_56	139	1069
1654	67864	679	348			93_140_ha_neu.jpg	0	328	AOI_55	140	631
1655	67906	772	332			93_140_ha_neu.jpg	0	328	AOI_55	140	631
1656	67948	768	328			93_140_ha_neu.jpg	0	328	AOI_55	140	631
1657	67990	780	336			93_140_ha_neu.jpg	0	328	AOI_55	140	631
1658	68032	793	344			93_140_ha_neu.jpg	0	328	AOI_55	140	631
1659	68070	964	304			93_140_ha_neu.jpg	0	328	AOI_55	140	631
1660	68111	953	314			93_140_ha_neu.jpg	0	328	AOI_55	140	631
1661	68161	959	305			93_140_ha_neu.jpg	0	328	AOI_55	140	631
1662	68204	947	309			93_140_ha_neu.jpg	0	328	AOI_55	140	631
1663	68242	954	300			93_140_ha_neu.jpg	0	328	AOI_55	140	631
1664	68288	965	294			93_140_ha_neu.jpg	0	328	AOI_55	140	631
1665	68330	949	281			93_140_ha_neu.jpg	0	328	AOI_55	140	631
1666	68373	951	299			93_140_ha_neu.jpg	0	328	AOI_55	140	631
1667	68414	968	309			93_140_ha_neu.jpg	0	328	AOI_55	140	631
1668	68454	964	294			93_140_ha_neu.jpg	0	328	AOI_55	140	631
1669	68495	863	300			93_140_ha_neu.jpg	0	327	AOI_56	141	1231
1670	68538	578	315			93_140_ha_neu.jpg	0	327	AOI_56	141	1231
1671	68579	586	304			93_140_ha_neu.jpg	0	327	AOI_56	141	1231
1672	68634	579	305			93_140_ha_neu.jpg	0	327	AOI_56	141	1231
1673	68674	557	305			93_140_ha_neu.jpg	0	327	AOI_56	141	1231
1674	68712	587	309			93_140_ha_neu.jpg	0	327	AOI_56	141	1231
1675	68752	585	299			93_140_ha_neu.jpg	0	327	AOI_56	141	1231
1676	68794	576	315			93_140_ha_neu.jpg	0	327	AOI_56	141	1231
1677	68833	579	305			93_140_ha_neu.jpg	0	327	AOI_56	141	1231
1678	68874	581	306			93_140_ha_neu.jpg	0	327	AOI_56	141	1231
1679	68915	585	323			93_140_ha_neu.jpg	0	327	AOI_56	141	1231
1680	68955	575	310			93_140_ha_neu.jpg	0	327	AOI_56	141	1231
1681	68995	579	315			93_140_ha_neu.jpg	0	327	AOI_56	141	1231
	69034			ImageEnd	16
1682	69036	618	274			No media	0	0	Content	141	1231
1683	69076	598	300			No media	0	0	Content	141	1231
1684	69135	573	302			No media	0	0	Content	141	1231
1685	69178	608	317			No media	0	0	Content	141	1231
1686	69217	592	313			No media	0	0	Content	141	1231
1687	69257	620	306			No media	0	0	Content	141	1231
1688	69301	595	304			No media	0	0	Content	141	1231
1689	69341	611	284			No media	0	0	Content	141	1231
1690	69382	611	307			No media	0	0	Content	141	1231
1691	69424	614	306			No media	0	0	Content	141	1231
1692	69466	605	326			No media	0	0	Content	141	1231
1693	69508	595	306			No media	0	0	Content	141	1231
1694	69565	592	305			No media	0	0	Content	141	1231
1695	69606	578	292			No media	0	0	Content	141	1231
1696	69645	583	299			No media	0	0	Content	141	1231
1697	69685	600	310			No media	0	0	Content	141	1231
1698	69726	684	318			No media	0	0	Content	142	718
1699	69772	690	325			No media	0	0	Content	142	718
1700	69815	697	314			No media	0	0	Content	142	718
1701	69856	706	317			No media	0	0	Content	142	718
1702	69898	707	320			No media	0	0	Content	142	718
1703	69941	702	332			No media	0	0	Content	142	718
1704	69985	698	320			No media	0	0	Content	142	718
1705	70024	694	315			No media	0	0	Content	142	718
1706	70067	677	318			No media	0	0	Content	142	718
1707	70109	671	337			No media	0	0	Content	142	718
1708	70151	663	335			No media	0	0	Content	142	718
1709	70206	676	331			No media	0	0	Content	142	718
1710	70246	661	337			No media	0	0	Content	142	718
1711	70283	682	337			No media	0	0	Content	142	718
1712	70324	754	336			No media	0	0	Content	142	718
1713	70364	696	321			No media	0	0	Content	142	718
1714	70405	691	344			No media	0	0	Content	142	718
1715	70444	580	319			No media	0	0	Content	143	372
1716	70488	582	327			No media	0	0	Content	143	372
1717	70527	568	321			No media	0	0	Content	143	372
1718	70567	560	338			No media	0	0	Content	143	372
1719	70607	572	332			No media	0	0	Content	143	372
1720	70648	591	334			No media	0	0	Content	143	372
1721	70687	561	319			No media	0	0	Content	143	372
1722	70730	604	308			No media	0	0	Content	143	372
1723	70769	556	328			No media	0	0	Content	143	372
1724	70816	342	297			No media	0	0	Content	144	327
1725	70859	336	290			No media	0	0	Content	144	327
1726	70900	242	310			No media	0	0	Content	144	327
	70902			ImageStart	8
1727	70942	222	296			Fix.jpg	0	0	Content	144	327
1728	70982	230	289			Fix.jpg	0	0	Content	144	327
1729	71022	236	301			Fix.jpg	0	0	Content	144	327
1730	71063	219	294			Fix.jpg	0	0	Content	144	327
1731	71102	228	310			Fix.jpg	0	0	Content	144	327
1732	71143	521	311			Fix.jpg	0	0	Content	145	588
1733	71183	644	344			Fix.jpg	0	0	Content	145	588
1734	71223	645	346			Fix.jpg	0	0	Content	145	588
1735	71263	673	356			Fix.jpg	0	0	Content	145	588
1736	71303	682	340			Fix.jpg	0	0	Content	145	588
1737	71342	676	350			Fix.jpg	0	0	Content	145	588
1738	71382	671	352			Fix.jpg	0	0	Content	145	588
	71389			ImageEnd	16
1739	71420	666	351			No media	0	0	Content	145	588
1740	71460	675	348			No media	0	0	Content	145	588
	71470			ImageStart	8
1741	71498	662	347			76_115_fe_an.jpg	0	289	AOI_50	145	588
1742	71537	676	339			76_115_fe_an.jpg	0	289	AOI_50	145	588
1743	71576	671	353			76_115_fe_an.jpg	0	289	AOI_50	145	588
1744	71615	658	315			76_115_fe_an.jpg	0	289	AOI_50	145	588
1745	71654	653	354			76_115_fe_an.jpg	0	289	AOI_50	145	588
1746	71693	661	343			76_115_fe_an.jpg	0	289	AOI_50	145	588
1747	71731	795	330			76_115_fe_an.jpg	0	290	AOI_49	146	275
1748	71771	873	338			76_115_fe_an.jpg	0	290	AOI_49	146	275
1749	71810	881	340			76_115_fe_an.jpg	0	290	AOI_49	146	275
1750	71849	858	331			76_115_fe_an.jpg	0	290	AOI_49	146	275
1751	71889	851	335			76_115_fe_an.jpg	0	290	AOI_49	146	275
1752	71928	872	326			76_115_fe_an.jpg	0	290	AOI_49	146	275
1753	71967	868	329			76_115_fe_an.jpg	0	290	AOI_49	146	275
1754	72006	614	343			76_115_fe_an.jpg	0	289	AOI_50	147	234
1755	72045	385	366			76_115_fe_an.jpg	0	289	AOI_50	147	234
1756	72084	396	367			76_115_fe_an.jpg	0	289	AOI_50	147	234
1757	72123	410	376			76_115_fe_an.jpg	0	289	AOI_50	147	234
1758	72162	388	349			76_115_fe_an.jpg	0	289	AOI_50	147	234
1759	72201	407	370			76_115_fe_an.jpg	0	289	AOI_50	147	234
1760	72240	448	354			76_115_fe_an.jpg	0	289	AOI_50	148	383
1761	72277	454	351			76_115_fe_an.jpg	0	289	AOI_50	148	383
1762	72316	459	342			76_115_fe_an.jpg	0	289	AOI_50	148	383
1763	72355	445	349			76_115_fe_an.jpg	0	289	AOI_50	148	383
1764	72393	478	340			76_115_fe_an.jpg	0	289	AOI_50	148	383
1765	72432	462	324			76_115_fe_an.jpg	0	289	AOI_50	148	383
1766	72469	444	354			76_115_fe_an.jpg	0	289	AOI_50	148	383
1767	72506	445	336			76_115_fe_an.jpg	0	289	AOI_50	148	383
1768	72545	466	336			76_115_fe_an.jpg	0	289	AOI_50	148	383
1769	72584	451	324			76_115_fe_an.jpg	0	289	AOI_50	148	383
1770	72623	821	333			76_115_fe_an.jpg	0	290	AOI_49	149	468
1771	72663	896	319			76_115_fe_an.jpg	0	290	AOI_49	149	468
1772	72702	897	317			76_115_fe_an.jpg	0	290	AOI_49	149	468
1773	72740	896	322			76_115_fe_an.jpg	0	290	AOI_49	149	468
1774	72780	894	328			76_115_fe_an.jpg	0	290	AOI_49	149	468
1775	72818	905	316			76_115_fe_an.jpg	0	290	AOI_49	149	468
1776	72858	880	323			76_115_fe_an.jpg	0	290	AOI_49	149	468
1777	72896	910	316			76_115_fe_an.jpg	0	290	AOI_49	149	468
1778	72935	906	325			76_115_fe_an.jpg	0	290	AOI_49	149	468
1779	72974	903	320			76_115_fe_an.jpg	0	290	AOI_49	149	468
1780	73013	890	337			76_115_fe_an.jpg	0	290	AOI_49	149	468
1781	73052	941	323			76_115_fe_an.jpg	0	290	AOI_49	149	468
1782	73091	816	323			76_115_fe_an.jpg	0	289	AOI_50	150	552
1783	73134	519	305			76_115_fe_an.jpg	0	289	AOI_50	150	552
1784	73170	469	314			76_115_fe_an.jpg	0	289	AOI_50	150	552
1785	73206	471	328			76_115_fe_an.jpg	0	289	AOI_50	150	552
1786	73247	481	317			76_115_fe_an.jpg	0	289	AOI_50	150	552
1787	73285	453	332			76_115_fe_an.jpg	0	289	AOI_50	150	552
1788	73324	462	314			76_115_fe_an.jpg	0	289	AOI_50	150	552
1789	73362	470	318			76_115_fe_an.jpg	0	289	AOI_50	150	552
1790	73405	460	334			76_115_fe_an.jpg	0	289	AOI_50	150	552
1791	73442	473	325			76_115_fe_an.jpg	0	289	AOI_50	150	552
1792	73480	458	337			76_115_fe_an.jpg	0	289	AOI_50	150	552
1793	73519	469	322			76_115_fe_an.jpg	0	289	AOI_50	150	552
1794	73564	468	328			76_115_fe_an.jpg	0	289	AOI_50	150	552
1795	73603	474	323			76_115_fe_an.jpg	0	289	AOI_50	150	552
1796	73643	465	326			76_115_fe_an.jpg	0	289	AOI_50	151	242
1797	73682	537	255			76_115_fe_an.jpg	0	289	AOI_50	151	242
1798	73722	477	291			76_115_fe_an.jpg	0	289	AOI_50	151	242
1799	73776	472	285			76_115_fe_an.jpg	0	289	AOI_50	151	242
1800	73813	480	279			76_115_fe_an.jpg	0	289	AOI_50	151	242
1801	73847	477	271			76_115_fe_an.jpg	0	289	AOI_50	151	242
1802	73885	469	311			76_115_fe_an.jpg	0	289	AOI_50	152	1063
1803	73926	467	338			76_115_fe_an.jpg	0	289	AOI_50	152	1063
1804	73968	469	319			76_115_fe_an.jpg	0	289	AOI_50	152	1063
1805	74006	462	344			76_115_fe_an.jpg	0	289	AOI_50	152	1063
1806	74046	478	311			76_115_fe_an.jpg	0	289	AOI_50	152	1063
1807	74085	472	329			76_115_fe_an.jpg	0	289	AOI_50	152	1063
1808	74125	475	325			76_115_fe_an.jpg	0	289	AOI_50	152	1063
1809	74164	479	323			76_115_fe_an.jpg	0	289	AOI_50	152	1063
1810	74204	477	345			76_115_fe_an.jpg	0	289	AOI_50	152	1063
1811	74242	472	337			76_115_fe_an.jpg	0	289	AOI_50	152	1063
1812	74281	489	336			76_115_fe_an.jpg	0	289	AOI_50	152	1063
1813	74320	461	332			76_115_fe_an.jpg	0	289	AOI_50	152	1063
1814	74359	459	321			76_115_fe_an.jpg	0	289	AOI_50	152	1063
1815	74398	463	308			76_115_fe_an.jpg	0	289	AOI_50	152	1063
1816	74437	489	327			76_115_fe_an.jpg	0	289	AOI_50	152	1063
1817	74476	487	321			76_115_fe_an.jpg	0	289	AOI_50	152	1063
	74478			ImageEnd	16
1818	74515	475	323			No media	0	0	Content	152	1063
1819	74554	470	321			No media	0	0	Content	152	1063
1820	74594	473	324			No media	0	0	Content	152	1063
1821	74633	472	327			No media	0	0	Content	152	1063
1822	74672	450	334			No media	0	0	Content	152	1063
1823	74711	448	333			No media	0	0	Content	152	1063
1824	74751	465	316			No media	0	0	Content	152	1063
1825	74790	478	331			No media	0	0	Content	152	1063
1826	74831	471	328			No media	0	0	Content	152	1063
1827	74870	472	315			No media	0	0	Content	152	1063
1828	74910	472	331			No media	0	0	Content	152	1063
1829	74949	482	318			No media	0	0	Content	153	848
1830	74986	599	315			No media	0	0	Content	153	848
1831	75025	622	326			No media	0	0	Content	153	848
1832	75065	600	313			No media	0	0	Content	153	848
1833	75111	617	339			No media	0	0	Content	153	848
1834	75150	588	331			No media	0	0	Content	153	848
1835	75218	594	329			No media	0	0	Content	153	848
1836	75258	600	332			No media	0	0	Content	153	848
1837	75291	588	323			No media	0	0	Content	153	848
1838	75433	590	325			No media	0	0	Content	153	848
1839	75594	590	325			No media	0	0	Content	153	848
1840	75797	0	0			No media	0	0	Content
1841	75865	0	0			No media	0	0	Content
1842	75896	0	0			No media	0	0	Content
1843	75945	0	0			No media	0	0	Content
1844	75998	0	0			No media	0	0	Content
1845	76057	0	0			No media	0	0	Content
1846	76096	219	133			No media	0	0	Content	154	378
1847	76149	191	153			No media	0	0	Content	154	378
1848	76185	207	154			No media	0	0	Content	154	378
1849	76224	184	134			No media	0	0	Content	154	378
	76228			ImageStart	8
1850	76272	200	163			Fix.jpg	0	0	Content	154	378
1851	76313	188	143			Fix.jpg	0	0	Content	154	378
1852	76352	197	133			Fix.jpg	0	0	Content	154	378
1853	76392	183	153			Fix.jpg	0	0	Content	154	378
1854	76433	176	131			Fix.jpg	0	0	Content	154	378
1855	76473	509	293			Fix.jpg	0	0	Content	155	528
1856	76513	594	327			Fix.jpg	0	0	Content	155	528
1857	76553	624	304			Fix.jpg	0	0	Content	155	528
1858	76596	630	312			Fix.jpg	0	0	Content	155	528
1859	76637	628	321			Fix.jpg	0	0	Content	155	528
1860	76677	635	312			Fix.jpg	0	0	Content	155	528
1861	76715	628	335			Fix.jpg	0	0	Content	155	528
	76740			ImageEnd	16
	76755			ImageStart	8
1862	76755	602	293			58_098_neu_an.jpg	0	249	AOI_43	155	528
1863	76801	631	323			58_098_neu_an.jpg	0	249	AOI_43	155	528
1864	76846	632	320			58_098_neu_an.jpg	0	249	AOI_43	155	528
1865	76883	618	325			58_098_neu_an.jpg	0	249	AOI_43	155	528
1866	76922	611	313			58_098_neu_an.jpg	0	249	AOI_43	155	528
1867	76960	621	323			58_098_neu_an.jpg	0	249	AOI_43	155	528
1868	77002	788	318			58_098_neu_an.jpg	0	250	AOI_41	156	361
1869	77041	831	332			58_098_neu_an.jpg	0	250	AOI_41	156	361
1870	77080	828	328			58_098_neu_an.jpg	0	250	AOI_41	156	361
1871	77119	830	350			58_098_neu_an.jpg	0	250	AOI_41	156	361
1872	77158	866	303			58_098_neu_an.jpg	0	250	AOI_41	156	361
1873	77198	836	318			58_098_neu_an.jpg	0	250	AOI_41	156	361
1874	77239	845	347			58_098_neu_an.jpg	0	250	AOI_41	156	361
1875	77283	860	351			58_098_neu_an.jpg	0	250	AOI_41	156	361
1876	77324	866	356			58_098_neu_an.jpg	0	250	AOI_41	156	361
1877	77362	846	364			58_098_neu_an.jpg	0	249	AOI_43	157	714
1878	77402	418	320			58_098_neu_an.jpg	0	249	AOI_43	157	714
1879	77441	397	315			58_098_neu_an.jpg	0	249	AOI_43	157	714
1880	77482	424	335			58_098_neu_an.jpg	0	249	AOI_43	157	714
1881	77521	422	311			58_098_neu_an.jpg	0	249	AOI_43	157	714
1882	77560	401	331			58_098_neu_an.jpg	0	249	AOI_43	157	714
1883	77599	413	322			58_098_neu_an.jpg	0	249	AOI_43	157	714
1884	77639	422	326			58_098_neu_an.jpg	0	249	AOI_43	157	714
1885	77678	426	304			58_098_neu_an.jpg	0	249	AOI_43	157	714
1886	77718	412	340			58_098_neu_an.jpg	0	249	AOI_43	157	714
1887	77758	391	318			58_098_neu_an.jpg	0	249	AOI_43	157	714
1888	77797	432	336			58_098_neu_an.jpg	0	249	AOI_43	157	714
1889	77836	398	333			58_098_neu_an.jpg	0	249	AOI_43	157	714
1890	77876	423	320			58_098_neu_an.jpg	0	249	AOI_43	157	714
1891	77915	412	331			58_098_neu_an.jpg	0	249	AOI_43	157	714
1892	77956	397	304			58_098_neu_an.jpg	0	249	AOI_43	157	714
1893	77995	413	323			58_098_neu_an.jpg	0	249	AOI_43	157	714
1894	78037	403	349			58_098_neu_an.jpg	0	249	AOI_43	157	714
1895	78077	799	307			58_098_neu_an.jpg	0	250	AOI_41	158	489
1896	78119	869	336			58_098_neu_an.jpg	0	250	AOI_41	158	489
1897	78159	861	328			58_098_neu_an.jpg	0	250	AOI_41	158	489
1898	78200	914	350			58_098_neu_an.jpg	0	250	AOI_41	158	489
1899	78240	922	343			58_098_neu_an.jpg	0	250	AOI_41	158	489
1900	78295	911	334			58_098_neu_an.jpg	0	250	AOI_41	158	489
1901	78335	905	356			58_098_neu_an.jpg	0	250	AOI_41	158	489
1902	78371	912	354			58_098_neu_an.jpg	0	250	AOI_41	158	489
1903	78409	901	340			58_098_neu_an.jpg	0	250	AOI_41	158	489
1904	78449	901	338			58_098_neu_an.jpg	0	250	AOI_41	158	489
1905	78487	910	346			58_098_neu_an.jpg	0	250	AOI_41	158	489
1906	78527	927	328			58_098_neu_an.jpg	0	250	AOI_41	158	489
1907	78566	758	305			58_098_neu_an.jpg	0	250	AOI_41	159	625
1908	78605	717	310			58_098_neu_an.jpg	0	250	AOI_41	159	625
1909	78643	703	295			58_098_neu_an.jpg	0	250	AOI_41	159	625
1910	78682	706	286			58_098_neu_an.jpg	0	250	AOI_41	159	625
1911	78720	722	288			58_098_neu_an.jpg	0	250	AOI_41	159	625
1912	78759	705	289			58_098_neu_an.jpg	0	250	AOI_41	159	625
1913	78797	685	310			58_098_neu_an.jpg	0	250	AOI_41	159	625
1914	78837	710	298			58_098_neu_an.jpg	0	250	AOI_41	159	625
1915	78875	698	292			58_098_neu_an.jpg	0	250	AOI_41	159	625
1916	78915	705	296			58_098_neu_an.jpg	0	250	AOI_41	159	625
1917	78953	693	298			58_098_neu_an.jpg	0	250	AOI_41	159	625
1918	78992	708	296			58_098_neu_an.jpg	0	250	AOI_41	159	625
1919	79030	696	279			58_098_neu_an.jpg	0	250	AOI_41	159	625
1920	79070	696	292			58_098_neu_an.jpg	0	250	AOI_41	159	625
1921	79108	704	289			58_098_neu_an.jpg	0	250	AOI_41	159	625
1922	79148	718	284			58_098_neu_an.jpg	0	250	AOI_41	159	625
1923	79191	638	291			58_098_neu_an.jpg	0	249	AOI_43	160	979
1924	79230	612	262			58_098_neu_an.jpg	0	249	AOI_43	160	979
1925	79268	620	246			58_098_neu_an.jpg	0	249	AOI_43	160	979
1926	79307	615	259			58_098_neu_an.jpg	0	249	AOI_43	160	979
1927	79350	616	252			58_098_neu_an.jpg	0	249	AOI_43	160	979
1928	79389	593	258			58_098_neu_an.jpg	0	249	AOI_43	160	979
1929	79428	594	246			58_098_neu_an.jpg	0	249	AOI_43	160	979
[truncated: 23,588 more rows]
