# Supplementary material for: Attentional Bias to Facial Expressions of Different Emotions – A Cross-Cultural Comparison of ≠Akhoe Hai||om and German Children and Adolescents
Source: Front Psychol. 2020 Apr 28;11:795. doi: 10.3389/fpsyg.2020.00795 (PMC7199105; doi:10.3389/fpsyg.2020.00795)
Supplement: Supplementary file 1 [file Data_Sheet_1.ZIP › Raw data_Germany and Namibia/Raw data Namibia/VP_02-test.tsv]

Data properties:
Recording date: 10.02.2013
Recording time: 14:23:23:003 (corresponds to time 0)
Study: NegBias_1
Subject: VP_02
Recording: VP_02
Screen resolution: 1366 x 768
Coordinate unit: Pixels
Filter settings:
Eye: Average
Validity: Normal
Fixation filter: Tobii fixation filter
Velocity threshold: 35
Distance threshold: 35
Number	Timestamp	GazePointX	GazePointY	Event	EventKey	StimuliName	StimuliID	AoiIds	AoiNames	FixationIndex	FixationDuration
0	21	380	225			No media	0	0	Content	4	693
1	60	373	229			No media	0	0	Content	4	693
2	98	369	228			No media	0	0	Content	4	693
	102			ImageStart	8
3	136	396	237			Fix.jpg	0	0	Content	4	693
4	172	388	244			Fix.jpg	0	0	Content	4	693
5	209	385	245			Fix.jpg	0	0	Content	4	693
6	246	371	230			Fix.jpg	0	0	Content	4	693
7	282	372	250			Fix.jpg	0	0	Content	4	693
8	319	387	240			Fix.jpg	0	0	Content	4	693
9	355	396	246			Fix.jpg	0	0	Content	4	693
10	394	396	222			Fix.jpg	0	0	Content	4	693
11	432	398	234			Fix.jpg	0	0	Content	4	693
12	470	396	243			Fix.jpg	0	0	Content	4	693
13	506	362	243			Fix.jpg	0	0	Content	4	693
14	545	380	226			Fix.jpg	0	0	Content	4	693
	573			ImageEnd	16
15	582	356	221			No media	0	0	Content	4	693
	588			ImageStart	8
16	620	372	246			122_162_an_ha.jpg	0	58	AOI_13	4	693
17	656	387	211			122_162_an_ha.jpg	0	58	AOI_13	4	693
18	693	519	299			122_162_an_ha.jpg	0	58	AOI_13	5	371
19	726	662	351			122_162_an_ha.jpg	0	58	AOI_13	5	371
20	761	683	366			122_162_an_ha.jpg	0	58	AOI_13	5	371
21	798	693	364			122_162_an_ha.jpg	0	58	AOI_13	5	371
22	837	675	366			122_162_an_ha.jpg	0	58	AOI_13	5	371
23	874	669	351			122_162_an_ha.jpg	0	58	AOI_13	5	371
24	910	663	371			122_162_an_ha.jpg	0	58	AOI_13	5	371
25	949	667	350			122_162_an_ha.jpg	0	58	AOI_13	5	371
26	988	675	372			122_162_an_ha.jpg	0	58	AOI_13	5	371
27	1025	665	368			122_162_an_ha.jpg	0	58	AOI_13	5	371
28	1064	502	363			122_162_an_ha.jpg	0	58	AOI_13	6	557
29	1101	484	386			122_162_an_ha.jpg	0	58	AOI_13	6	557
30	1137	491	388			122_162_an_ha.jpg	0	58	AOI_13	6	557
31	1174	488	393			122_162_an_ha.jpg	0	58	AOI_13	6	557
32	1213	482	374			122_162_an_ha.jpg	0	58	AOI_13	6	557
33	1250	468	451			122_162_an_ha.jpg	0	58	AOI_13	6	557
34	1287	465	451			122_162_an_ha.jpg	0	58	AOI_13	6	557
35	1324	466	452			122_162_an_ha.jpg	0	58	AOI_13	6	557
36	1363	454	441			122_162_an_ha.jpg	0	58	AOI_13	6	557
37	1399	466	490			122_162_an_ha.jpg	0	58	AOI_13	6	557
38	1436	467	475			122_162_an_ha.jpg	0	58	AOI_13	6	557
39	1473	458	489			122_162_an_ha.jpg	0	58	AOI_13	6	557
40	1513	463	510			122_162_an_ha.jpg	0	58	AOI_13	6	557
41	1550	474	474			122_162_an_ha.jpg	0	58	AOI_13	6	557
42	1585	477	489			122_162_an_ha.jpg	0	58	AOI_13	6	557
43	1621	880	456			122_162_an_ha.jpg	0	57	AOI_16	7	323
44	1656	930	446			122_162_an_ha.jpg	0	57	AOI_16	7	323
45	1692	927	427			122_162_an_ha.jpg	0	57	AOI_16	7	323
46	1730	956	463			122_162_an_ha.jpg	0	57	AOI_16	7	323
47	1764	926	500			122_162_an_ha.jpg	0	57	AOI_16	7	323
48	1805	902	463			122_162_an_ha.jpg	0	57	AOI_16	7	323
49	1838	929	453			122_162_an_ha.jpg	0	57	AOI_16	7	323
50	1874	914	455			122_162_an_ha.jpg	0	57	AOI_16	7	323
51	1906	890	432			122_162_an_ha.jpg	0	57	AOI_16	7	323
52	1944	915	444			122_162_an_ha.jpg	0	57	AOI_16	8	257
53	1982	881	320			122_162_an_ha.jpg	0	57	AOI_16	8	257
54	2020	860	323			122_162_an_ha.jpg	0	57	AOI_16	8	257
55	2055	879	337			122_162_an_ha.jpg	0	57	AOI_16	8	257
56	2093	877	345			122_162_an_ha.jpg	0	57	AOI_16	8	257
57	2124	877	334			122_162_an_ha.jpg	0	57	AOI_16	8	257
58	2161	877	333			122_162_an_ha.jpg	0	57	AOI_16	8	257
59	2201	532	391			122_162_an_ha.jpg	0	58	AOI_13	9	554
60	2239	436	396			122_162_an_ha.jpg	0	58	AOI_13	9	554
61	2275	435	398			122_162_an_ha.jpg	0	58	AOI_13	9	554
62	2313	437	396			122_162_an_ha.jpg	0	58	AOI_13	9	554
63	2348	443	399			122_162_an_ha.jpg	0	58	AOI_13	9	554
64	2385	457	404			122_162_an_ha.jpg	0	58	AOI_13	9	554
65	2422	441	388			122_162_an_ha.jpg	0	58	AOI_13	9	554
66	2461	421	398			122_162_an_ha.jpg	0	58	AOI_13	9	554
67	2498	437	400			122_162_an_ha.jpg	0	58	AOI_13	9	554
68	2534	469	432			122_162_an_ha.jpg	0	58	AOI_13	9	554
69	2571	473	453			122_162_an_ha.jpg	0	58	AOI_13	9	554
70	2608	460	445			122_162_an_ha.jpg	0	58	AOI_13	9	554
71	2645	450	451			122_162_an_ha.jpg	0	58	AOI_13	9	554
72	2684	486	448			122_162_an_ha.jpg	0	58	AOI_13	9	554
73	2718	478	433			122_162_an_ha.jpg	0	58	AOI_13	9	554
74	2755	752	400			122_162_an_ha.jpg	0	57	AOI_16	10	220
75	2787	956	376			122_162_an_ha.jpg	0	57	AOI_16	10	220
76	2825	952	368			122_162_an_ha.jpg	0	57	AOI_16	10	220
77	2861	980	355			122_162_an_ha.jpg	0	57	AOI_16	10	220
78	2898	985	358			122_162_an_ha.jpg	0	57	AOI_16	10	220
79	2934	985	347			122_162_an_ha.jpg	0	57	AOI_16	10	220
80	2975	914	339			122_162_an_ha.jpg	0	57	AOI_16	11	491
81	3012	912	345			122_162_an_ha.jpg	0	57	AOI_16	11	491
82	3054	910	341			122_162_an_ha.jpg	0	57	AOI_16	11	491
83	3091	910	351			122_162_an_ha.jpg	0	57	AOI_16	11	491
84	3128	925	344			122_162_an_ha.jpg	0	57	AOI_16	11	491
85	3166	921	339			122_162_an_ha.jpg	0	57	AOI_16	11	491
86	3204	912	341			122_162_an_ha.jpg	0	57	AOI_16	11	491
87	3241	919	324			122_162_an_ha.jpg	0	57	AOI_16	11	491
88	3279	913	344			122_162_an_ha.jpg	0	57	AOI_16	11	491
89	3317	909	357			122_162_an_ha.jpg	0	57	AOI_16	11	491
90	3354	914	334			122_162_an_ha.jpg	0	57	AOI_16	11	491
91	3392	914	340			122_162_an_ha.jpg	0	57	AOI_16	11	491
92	3430	921	358			122_162_an_ha.jpg	0	57	AOI_16	11	491
93	3466	452	284			122_162_an_ha.jpg	0	0	Content	12	324
94	3508	-324	187			122_162_an_ha.jpg	0	0	Content	12	324
95	3546	-1108	158			122_162_an_ha.jpg	0	0	Content	12	324
	3589			ImageEnd	16
96	3594	-1178	176			No media	0	0	Content	12	324
97	3636	-1183	188			No media	0	0	Content	12	324
98	3683	-1214	181			No media	0	0	Content	12	324
99	3735	-306	198			No media	0	0	Content	12	324
100	3790	0	0			No media	0	0	Content
101	3823	0	0			No media	0	0	Content
	3856			ImageStart	8
102	3869	0	0			Fix.jpg	0	0	Content
103	3918	699	398			Fix.jpg	0	0	Content	13	671
104	3963	699	397			Fix.jpg	0	0	Content	13	671
105	3989	671	419			Fix.jpg	0	0	Content	13	671
106	4033	685	408			Fix.jpg	0	0	Content	13	671
107	4067	663	415			Fix.jpg	0	0	Content	13	671
108	4104	673	430			Fix.jpg	0	0	Content	13	671
109	4143	695	438			Fix.jpg	0	0	Content	13	671
110	4181	672	403			Fix.jpg	0	0	Content	13	671
111	4220	655	391			Fix.jpg	0	0	Content	13	671
112	4256	696	364			Fix.jpg	0	0	Content	13	671
113	4299	673	392			Fix.jpg	0	0	Content	13	671
114	4331	673	392			Fix.jpg	0	0	Content	13	671
	4350			ImageEnd	16
	4367			ImageStart	8
115	4368	683	394			79_115_ha_an.jpg	0	295	AOI_52	13	671
116	4402	677	387			79_115_ha_an.jpg	0	295	AOI_52	13	671
117	4440	677	398			79_115_ha_an.jpg	0	295	AOI_52	13	671
118	4480	687	392			79_115_ha_an.jpg	0	295	AOI_52	13	671
119	4516	691	388			79_115_ha_an.jpg	0	295	AOI_52	13	671
120	4553	666	397			79_115_ha_an.jpg	0	295	AOI_52	13	671
121	4588	821	369			79_115_ha_an.jpg	0	296	AOI_49	14	421
122	4628	897	371			79_115_ha_an.jpg	0	296	AOI_49	14	421
123	4665	888	386			79_115_ha_an.jpg	0	296	AOI_49	14	421
124	4703	889	381			79_115_ha_an.jpg	0	296	AOI_49	14	421
125	4741	912	374			79_115_ha_an.jpg	0	296	AOI_49	14	421
126	4779	899	374			79_115_ha_an.jpg	0	296	AOI_49	14	421
127	4817	885	418			79_115_ha_an.jpg	0	296	AOI_49	14	421
128	4855	876	438			79_115_ha_an.jpg	0	296	AOI_49	14	421
129	4893	891	441			79_115_ha_an.jpg	0	296	AOI_49	14	421
130	4932	893	406			79_115_ha_an.jpg	0	296	AOI_49	14	421
131	4971	881	408			79_115_ha_an.jpg	0	296	AOI_49	14	421
132	5009	692	396			79_115_ha_an.jpg	0	295	AOI_52	15	408
133	5047	516	366			79_115_ha_an.jpg	0	295	AOI_52	15	408
134	5085	534	378			79_115_ha_an.jpg	0	295	AOI_52	15	408
135	5122	522	390			79_115_ha_an.jpg	0	295	AOI_52	15	408
136	5158	507	379			79_115_ha_an.jpg	0	295	AOI_52	15	408
137	5194	505	327			79_115_ha_an.jpg	0	295	AOI_52	15	408
138	5228	441	427			79_115_ha_an.jpg	0	295	AOI_52	15	408
139	5274	449	439			79_115_ha_an.jpg	0	295	AOI_52	15	408
140	5311	458	407			79_115_ha_an.jpg	0	295	AOI_52	15	408
141	5347	448	420			79_115_ha_an.jpg	0	295	AOI_52	15	408
142	5380	458	412			79_115_ha_an.jpg	0	295	AOI_52	15	408
143	5417	546	405			79_115_ha_an.jpg	0	296	AOI_49	16	604
144	5455	911	393			79_115_ha_an.jpg	0	296	AOI_49	16	604
145	5491	923	376			79_115_ha_an.jpg	0	296	AOI_49	16	604
146	5528	916	383			79_115_ha_an.jpg	0	296	AOI_49	16	604
147	5565	892	375			79_115_ha_an.jpg	0	296	AOI_49	16	604
148	5604	905	383			79_115_ha_an.jpg	0	296	AOI_49	16	604
149	5642	912	390			79_115_ha_an.jpg	0	296	AOI_49	16	604
150	5680	891	431			79_115_ha_an.jpg	0	296	AOI_49	16	604
151	5716	877	429			79_115_ha_an.jpg	0	296	AOI_49	16	604
152	5754	883	414			79_115_ha_an.jpg	0	296	AOI_49	16	604
153	5793	896	421			79_115_ha_an.jpg	0	296	AOI_49	16	604
154	5831	890	406			79_115_ha_an.jpg	0	296	AOI_49	16	604
155	5867	907	420			79_115_ha_an.jpg	0	296	AOI_49	16	604
156	5907	904	418			79_115_ha_an.jpg	0	296	AOI_49	16	604
157	5944	882	407			79_115_ha_an.jpg	0	296	AOI_49	16	604
158	5983	876	410			79_115_ha_an.jpg	0	296	AOI_49	16	604
159	6021	543	415			79_115_ha_an.jpg	0	295	AOI_52	17	619
160	6060	473	413			79_115_ha_an.jpg	0	295	AOI_52	17	619
161	6095	503	429			79_115_ha_an.jpg	0	295	AOI_52	17	619
162	6133	480	445			79_115_ha_an.jpg	0	295	AOI_52	17	619
163	6170	472	445			79_115_ha_an.jpg	0	295	AOI_52	17	619
164	6207	451	402			79_115_ha_an.jpg	0	295	AOI_52	17	619
165	6245	477	349			79_115_ha_an.jpg	0	295	AOI_52	17	619
166	6282	476	340			79_115_ha_an.jpg	0	295	AOI_52	17	619
167	6317	479	339			79_115_ha_an.jpg	0	295	AOI_52	17	619
168	6351	469	338			79_115_ha_an.jpg	0	295	AOI_52	17	619
169	6387	469	337			79_115_ha_an.jpg	0	295	AOI_52	17	619
170	6424	494	332			79_115_ha_an.jpg	0	295	AOI_52	17	619
171	6460	486	333			79_115_ha_an.jpg	0	295	AOI_52	17	619
172	6498	487	331			79_115_ha_an.jpg	0	295	AOI_52	17	619
173	6533	501	353			79_115_ha_an.jpg	0	295	AOI_52	17	619
174	6568	468	338			79_115_ha_an.jpg	0	295	AOI_52	17	619
175	6603	471	346			79_115_ha_an.jpg	0	295	AOI_52	17	619
176	6640	637	330			79_115_ha_an.jpg	0	296	AOI_49	18	218
177	6673	963	383			79_115_ha_an.jpg	0	296	AOI_49	18	218
178	6710	952	404			79_115_ha_an.jpg	0	296	AOI_49	18	218
179	6747	961	379			79_115_ha_an.jpg	0	296	AOI_49	18	218
180	6785	961	369			79_115_ha_an.jpg	0	296	AOI_49	18	218
181	6819	960	382			79_115_ha_an.jpg	0	296	AOI_49	18	218
182	6858	914	414			79_115_ha_an.jpg	0	296	AOI_49	19	299
183	6894	898	443			79_115_ha_an.jpg	0	296	AOI_49	19	299
184	6931	908	431			79_115_ha_an.jpg	0	296	AOI_49	19	299
185	6967	903	438			79_115_ha_an.jpg	0	296	AOI_49	19	299
186	7008	899	425			79_115_ha_an.jpg	0	296	AOI_49	19	299
187	7046	909	432			79_115_ha_an.jpg	0	296	AOI_49	19	299
188	7082	906	443			79_115_ha_an.jpg	0	296	AOI_49	19	299
189	7119	907	441			79_115_ha_an.jpg	0	296	AOI_49	19	299
190	7157	890	315			79_115_ha_an.jpg	0	296	AOI_49	20	340
191	7194	878	326			79_115_ha_an.jpg	0	296	AOI_49	20	340
192	7232	904	318			79_115_ha_an.jpg	0	296	AOI_49	20	340
193	7269	897	332			79_115_ha_an.jpg	0	296	AOI_49	20	340
194	7309	893	319			79_115_ha_an.jpg	0	296	AOI_49	20	340
195	7347	884	316			79_115_ha_an.jpg	0	296	AOI_49	20	340
	7363			ImageEnd	16
196	7384	887	312			No media	0	0	Content	20	340
197	7422	892	316			No media	0	0	Content	20	340
198	7460	906	309			No media	0	0	Content	20	340
	7487			ImageStart	8
199	7497	608	354			Fix.jpg	0	0	Content	21	277
200	7535	488	394			Fix.jpg	0	0	Content	21	277
201	7572	478	385			Fix.jpg	0	0	Content	21	277
202	7608	486	383			Fix.jpg	0	0	Content	21	277
203	7644	498	385			Fix.jpg	0	0	Content	21	277
204	7683	492	401			Fix.jpg	0	0	Content	21	277
205	7721	505	385			Fix.jpg	0	0	Content	21	277
206	7773	599	357			Fix.jpg	0	0	Content	22	457
207	7812	698	352			Fix.jpg	0	0	Content	22	457
208	7844	683	350			Fix.jpg	0	0	Content	22	457
209	7882	688	346			Fix.jpg	0	0	Content	22	457
210	7920	695	356			Fix.jpg	0	0	Content	22	457
211	7958	700	356			Fix.jpg	0	0	Content	22	457
212	7997	694	352			Fix.jpg	0	0	Content	22	457
	8001			ImageEnd	16
	8017			ImageStart	8
213	8034	691	339			97_144_an_fe.jpg	0	336	AOI_6	22	457
214	8074	687	333			97_144_an_fe.jpg	0	336	AOI_6	22	457
215	8112	684	333			97_144_an_fe.jpg	0	336	AOI_6	22	457
216	8152	693	347			97_144_an_fe.jpg	0	336	AOI_6	22	457
217	8190	707	367			97_144_an_fe.jpg	0	336	AOI_6	22	457
218	8230	734	341			97_144_an_fe.jpg	0	336	AOI_6	23	422
219	8268	906	344			97_144_an_fe.jpg	0	336	AOI_6	23	422
220	8307	906	356			97_144_an_fe.jpg	0	336	AOI_6	23	422
221	8345	905	345			97_144_an_fe.jpg	0	336	AOI_6	23	422
222	8382	901	357			97_144_an_fe.jpg	0	336	AOI_6	23	422
223	8420	923	355			97_144_an_fe.jpg	0	336	AOI_6	23	422
224	8458	922	327			97_144_an_fe.jpg	0	336	AOI_6	23	422
225	8496	917	408			97_144_an_fe.jpg	0	336	AOI_6	23	422
226	8535	909	428			97_144_an_fe.jpg	0	336	AOI_6	23	422
227	8573	906	440			97_144_an_fe.jpg	0	336	AOI_6	23	422
228	8612	914	433			97_144_an_fe.jpg	0	336	AOI_6	23	422
229	8653	870	426			97_144_an_fe.jpg	0	335	AOI_5	24	520
230	8693	465	446			97_144_an_fe.jpg	0	335	AOI_5	24	520
231	8737	471	469			97_144_an_fe.jpg	0	335	AOI_5	24	520
232	8775	478	453			97_144_an_fe.jpg	0	335	AOI_5	24	520
233	8812	469	468			97_144_an_fe.jpg	0	335	AOI_5	24	520
234	8851	470	463			97_144_an_fe.jpg	0	335	AOI_5	24	520
235	8902	461	450			97_144_an_fe.jpg	0	335	AOI_5	24	520
236	8942	459	457			97_144_an_fe.jpg	0	335	AOI_5	24	520
237	8977	483	395			97_144_an_fe.jpg	0	335	AOI_5	24	520
238	9016	499	407			97_144_an_fe.jpg	0	335	AOI_5	24	520
239	9054	462	412			97_144_an_fe.jpg	0	335	AOI_5	24	520
240	9093	493	423			97_144_an_fe.jpg	0	335	AOI_5	24	520
241	9132	484	423			97_144_an_fe.jpg	0	335	AOI_5	24	520
242	9173	605	405			97_144_an_fe.jpg	0	336	AOI_6	25	467
243	9214	938	371			97_144_an_fe.jpg	0	336	AOI_6	25	467
244	9254	920	365			97_144_an_fe.jpg	0	336	AOI_6	25	467
245	9291	911	380			97_144_an_fe.jpg	0	336	AOI_6	25	467
246	9330	924	374			97_144_an_fe.jpg	0	336	AOI_6	25	467
247	9368	925	364			97_144_an_fe.jpg	0	336	AOI_6	25	467
248	9406	927	357			97_144_an_fe.jpg	0	336	AOI_6	25	467
249	9444	907	361			97_144_an_fe.jpg	0	336	AOI_6	25	467
250	9485	916	360			97_144_an_fe.jpg	0	336	AOI_6	25	467
251	9523	912	357			97_144_an_fe.jpg	0	336	AOI_6	25	467
252	9561	949	365			97_144_an_fe.jpg	0	336	AOI_6	25	467
253	9600	920	374			97_144_an_fe.jpg	0	336	AOI_6	25	467
254	9640	691	389			97_144_an_fe.jpg	0	335	AOI_5	26	276
255	9678	490	487			97_144_an_fe.jpg	0	335	AOI_5	26	276
256	9717	489	486			97_144_an_fe.jpg	0	335	AOI_5	26	276
257	9758	483	481			97_144_an_fe.jpg	0	335	AOI_5	26	276
258	9798	475	454			97_144_an_fe.jpg	0	335	AOI_5	26	276
259	9837	493	478			97_144_an_fe.jpg	0	335	AOI_5	26	276
260	9877	469	475			97_144_an_fe.jpg	0	335	AOI_5	26	276
261	9916	478	471			97_144_an_fe.jpg	0	335	AOI_5	27	355
262	9956	496	386			97_144_an_fe.jpg	0	335	AOI_5	27	355
263	9993	503	375			97_144_an_fe.jpg	0	335	AOI_5	27	355
264	10034	501	386			97_144_an_fe.jpg	0	335	AOI_5	27	355
265	10074	489	385			97_144_an_fe.jpg	0	335	AOI_5	27	355
266	10115	484	391			97_144_an_fe.jpg	0	335	AOI_5	27	355
267	10154	499	391			97_144_an_fe.jpg	0	335	AOI_5	27	355
268	10192	489	396			97_144_an_fe.jpg	0	335	AOI_5	27	355
269	10231	505	398			97_144_an_fe.jpg	0	335	AOI_5	27	355
270	10271	842	327			97_144_an_fe.jpg	0	336	AOI_6	28	487
271	10312	936	349			97_144_an_fe.jpg	0	336	AOI_6	28	487
272	10350	958	348			97_144_an_fe.jpg	0	336	AOI_6	28	487
273	10386	936	355			97_144_an_fe.jpg	0	336	AOI_6	28	487
274	10423	927	358			97_144_an_fe.jpg	0	336	AOI_6	28	487
275	10459	935	346			97_144_an_fe.jpg	0	336	AOI_6	28	487
276	10497	938	359			97_144_an_fe.jpg	0	336	AOI_6	28	487
277	10534	934	358			97_144_an_fe.jpg	0	336	AOI_6	28	487
278	10572	926	437			97_144_an_fe.jpg	0	336	AOI_6	28	487
279	10609	910	479			97_144_an_fe.jpg	0	336	AOI_6	28	487
280	10647	908	492			97_144_an_fe.jpg	0	336	AOI_6	28	487
281	10684	910	485			97_144_an_fe.jpg	0	336	AOI_6	28	487
282	10721	916	488			97_144_an_fe.jpg	0	336	AOI_6	28	487
283	10758	708	439			97_144_an_fe.jpg	0	335	AOI_5	29	282
284	10797	482	436			97_144_an_fe.jpg	0	335	AOI_5	29	282
285	10840	471	444			97_144_an_fe.jpg	0	335	AOI_5	29	282
286	10881	477	460			97_144_an_fe.jpg	0	335	AOI_5	29	282
287	10920	469	454			97_144_an_fe.jpg	0	335	AOI_5	29	282
288	10961	466	443			97_144_an_fe.jpg	0	335	AOI_5	29	282
289	11000	469	447			97_144_an_fe.jpg	0	335	AOI_5	29	282
	11029			ImageEnd	16
290	11040	481	461			No media	0	0	Content	30	281
	11044			ImageStart	8
291	11080	465	514			Fix.jpg	0	0	Content	30	281
292	11120	477	526			Fix.jpg	0	0	Content	30	281
293	11159	479	522			Fix.jpg	0	0	Content	30	281
294	11197	472	526			Fix.jpg	0	0	Content	30	281
295	11243	475	512			Fix.jpg	0	0	Content	30	281
296	11282	478	531			Fix.jpg	0	0	Content	30	281
297	11321	485	500			Fix.jpg	0	0	Content	31	1233
298	11361	691	316			Fix.jpg	0	0	Content	31	1233
299	11400	695	311			Fix.jpg	0	0	Content	31	1233
300	11438	691	309			Fix.jpg	0	0	Content	31	1233
301	11479	666	364			Fix.jpg	0	0	Content	31	1233
302	11522	673	396			Fix.jpg	0	0	Content	31	1233
	11557			ImageEnd	16
303	11560	683	389			No media	0	0	Content	31	1233
304	11597	675	392			No media	0	0	Content	31	1233
305	11636	683	391			No media	0	0	Content	31	1233
306	11677	674	382			No media	0	0	Content	31	1233
307	11715	676	377			No media	0	0	Content	31	1233
308	11756	696	383			No media	0	0	Content	31	1233
309	11795	674	385			No media	0	0	Content	31	1233
310	11835	677	382			No media	0	0	Content	31	1233
311	11872	686	386			No media	0	0	Content	31	1233
312	11914	674	375			No media	0	0	Content	31	1233
313	11952	684	385			No media	0	0	Content	31	1233
314	11993	691	399			No media	0	0	Content	31	1233
315	12032	699	376			No media	0	0	Content	31	1233
316	12072	683	397			No media	0	0	Content	31	1233
317	12112	693	393			No media	0	0	Content	31	1233
318	12152	675	381			No media	0	0	Content	31	1233
319	12191	680	397			No media	0	0	Content	31	1233
320	12232	674	391			No media	0	0	Content	31	1233
321	12271	686	373			No media	0	0	Content	31	1233
322	12312	687	397			No media	0	0	Content	31	1233
323	12352	697	387			No media	0	0	Content	31	1233
324	12392	765	404			No media	0	0	Content	31	1233
325	12430	760	414			No media	0	0	Content	31	1233
326	12471	761	409			No media	0	0	Content	31	1233
327	12511	762	395			No media	0	0	Content	31	1233
328	12553	760	397			No media	0	0	Content	32	323
329	12594	896	483			No media	0	0	Content	32	323
330	12636	919	499			No media	0	0	Content	32	323
331	12674	912	486			No media	0	0	Content	32	323
332	12715	911	484			No media	0	0	Content	32	323
333	12754	911	488			No media	0	0	Content	32	323
334	12795	909	475			No media	0	0	Content	32	323
335	12836	910	478			No media	0	0	Content	32	323
336	12876	817	461			No media	0	0	Content	33	733
337	12918	799	407			No media	0	0	Content	33	733
338	12961	805	428			No media	0	0	Content	33	733
339	13003	778	436			No media	0	0	Content	33	733
340	13048	782	443			No media	0	0	Content	33	733
341	13085	774	429			No media	0	0	Content	33	733
342	13125	773	436			No media	0	0	Content	33	733
343	13164	792	438			No media	0	0	Content	33	733
344	13203	797	429			No media	0	0	Content	33	733
345	13242	780	430			No media	0	0	Content	33	733
346	13282	797	444			No media	0	0	Content	33	733
347	13322	783	434			No media	0	0	Content	33	733
348	13361	796	436			No media	0	0	Content	33	733
349	13401	776	420			No media	0	0	Content	33	733
350	13441	792	433			No media	0	0	Content	33	733
351	13481	804	429			No media	0	0	Content	33	733
352	13520	791	405			No media	0	0	Content	33	733
353	13567	774	403			No media	0	0	Content	33	733
354	13610	825	437			No media	0	0	Content	34	367
355	13646	866	784			No media	0	0	Content	34	367
356	13689	866	791			No media	0	0	Content	34	367
357	13730	850	793			No media	0	0	Content	34	367
358	13770	876	785			No media	0	0	Content	34	367
359	13810	864	791			No media	0	0	Content	34	367
360	13853	879	795			No media	0	0	Content	34	367
361	13894	861	787			No media	0	0	Content	34	367
362	13936	865	792			No media	0	0	Content	34	367
363	13977	1019	771			No media	0	0	Content	35	372
364	14017	1016	780			No media	0	0	Content	35	372
365	14057	1041	781			No media	0	0	Content	35	372
366	14101	1010	769			No media	0	0	Content	35	372
367	14141	1045	788			No media	0	0	Content	35	372
368	14182	1059	788			No media	0	0	Content	35	372
369	14222	1035	763			No media	0	0	Content	35	372
370	14265	1053	776			No media	0	0	Content	35	372
371	14305	924	574			No media	0	0	Content	35	372
372	14349	0	0			No media	0	0	Content
373	14390	0	0			No media	0	0	Content
374	14425	0	0			No media	0	0	Content
375	14471	0	0			No media	0	0	Content
376	14521	0	0			No media	0	0	Content
377	14576	784	546			No media	0	0	Content	36	649
378	14628	784	546			No media	0	0	Content	36	649
379	14663	792	409			No media	0	0	Content	36	649
380	14703	796	412			No media	0	0	Content	36	649
381	14738	799	410			No media	0	0	Content	36	649
382	14777	806	418			No media	0	0	Content	36	649
383	14816	787	412			No media	0	0	Content	36	649
384	14857	807	401			No media	0	0	Content	36	649
385	14904	792	412			No media	0	0	Content	36	649
386	14943	823	413			No media	0	0	Content	36	649
	14955			ImageStart	8
387	14982	832	435			10_008_neu_an.jpg	0	8	AOI_1	36	649
388	15021	812	411			10_008_neu_an.jpg	0	8	AOI_1	36	649
389	15065	808	418			10_008_neu_an.jpg	0	8	AOI_1	36	649
390	15105	825	425			10_008_neu_an.jpg	0	8	AOI_1	36	649
391	15145	808	392			10_008_neu_an.jpg	0	8	AOI_1	36	649
392	15185	819	416			10_008_neu_an.jpg	0	8	AOI_1	36	649
393	15225	872	397			10_008_neu_an.jpg	0	8	AOI_1	37	274
394	15264	913	380			10_008_neu_an.jpg	0	8	AOI_1	37	274
395	15304	889	365			10_008_neu_an.jpg	0	8	AOI_1	37	274
396	15343	903	378			10_008_neu_an.jpg	0	8	AOI_1	37	274
397	15384	907	365			10_008_neu_an.jpg	0	8	AOI_1	37	274
398	15425	892	379			10_008_neu_an.jpg	0	8	AOI_1	37	274
399	15462	872	382			10_008_neu_an.jpg	0	8	AOI_1	37	274
400	15499	538	374			10_008_neu_an.jpg	0	9	AOI_3	38	429
401	15537	530	370			10_008_neu_an.jpg	0	9	AOI_3	38	429
402	15574	523	386			10_008_neu_an.jpg	0	9	AOI_3	38	429
403	15612	449	375			10_008_neu_an.jpg	0	9	AOI_3	38	429
404	15654	455	359			10_008_neu_an.jpg	0	9	AOI_3	38	429
405	15697	453	359			10_008_neu_an.jpg	0	9	AOI_3	38	429
406	15733	444	374			10_008_neu_an.jpg	0	9	AOI_3	38	429
407	15776	503	360			10_008_neu_an.jpg	0	9	AOI_3	38	429
408	15814	505	374			10_008_neu_an.jpg	0	9	AOI_3	38	429
409	15852	511	358			10_008_neu_an.jpg	0	9	AOI_3	38	429
410	15889	501	352			10_008_neu_an.jpg	0	9	AOI_3	38	429
411	15929	618	351			10_008_neu_an.jpg	0	8	AOI_1	39	466
412	15967	948	395			10_008_neu_an.jpg	0	8	AOI_1	39	466
413	16005	947	383			10_008_neu_an.jpg	0	8	AOI_1	39	466
414	16042	951	395			10_008_neu_an.jpg	0	8	AOI_1	39	466
415	16080	957	368			10_008_neu_an.jpg	0	8	AOI_1	39	466
416	16117	942	392			10_008_neu_an.jpg	0	8	AOI_1	39	466
417	16156	953	395			10_008_neu_an.jpg	0	8	AOI_1	39	466
418	16192	952	377			10_008_neu_an.jpg	0	8	AOI_1	39	466
419	16230	927	463			10_008_neu_an.jpg	0	8	AOI_1	39	466
420	16268	952	443			10_008_neu_an.jpg	0	8	AOI_1	39	466
421	16308	930	461			10_008_neu_an.jpg	0	8	AOI_1	39	466
422	16355	920	465			10_008_neu_an.jpg	0	8	AOI_1	39	466
423	16394	763	395			10_008_neu_an.jpg	0	9	AOI_3	40	441
424	16429	461	337			10_008_neu_an.jpg	0	9	AOI_3	40	441
425	16470	462	363			10_008_neu_an.jpg	0	9	AOI_3	40	441
426	16511	471	368			10_008_neu_an.jpg	0	9	AOI_3	40	441
427	16552	482	353			10_008_neu_an.jpg	0	9	AOI_3	40	441
428	16593	492	347			10_008_neu_an.jpg	0	9	AOI_3	40	441
429	16635	483	334			10_008_neu_an.jpg	0	9	AOI_3	40	441
430	16675	511	335			10_008_neu_an.jpg	0	9	AOI_3	40	441
431	16715	499	344			10_008_neu_an.jpg	0	9	AOI_3	40	441
432	16754	480	336			10_008_neu_an.jpg	0	9	AOI_3	40	441
433	16795	472	336			10_008_neu_an.jpg	0	9	AOI_3	40	441
434	16836	670	343			10_008_neu_an.jpg	0	8	AOI_1	41	399
435	16877	961	389			10_008_neu_an.jpg	0	8	AOI_1	41	399
436	16916	971	368			10_008_neu_an.jpg	0	8	AOI_1	41	399
437	16959	933	393			10_008_neu_an.jpg	0	8	AOI_1	41	399
438	16998	935	395			10_008_neu_an.jpg	0	8	AOI_1	41	399
439	17039	946	394			10_008_neu_an.jpg	0	8	AOI_1	41	399
440	17075	894	449			10_008_neu_an.jpg	0	8	AOI_1	41	399
441	17111	911	453			10_008_neu_an.jpg	0	8	AOI_1	41	399
442	17150	943	458			10_008_neu_an.jpg	0	8	AOI_1	41	399
443	17194	919	452			10_008_neu_an.jpg	0	8	AOI_1	41	399
444	17234	633	370			10_008_neu_an.jpg	0	9	AOI_3	42	854
445	17281	481	363			10_008_neu_an.jpg	0	9	AOI_3	42	854
446	17350	489	366			10_008_neu_an.jpg	0	9	AOI_3	42	854
447	17391	492	381			10_008_neu_an.jpg	0	9	AOI_3	42	854
448	17432	485	367			10_008_neu_an.jpg	0	9	AOI_3	42	854
449	17569	491	372			10_008_neu_an.jpg	0	9	AOI_3	42	854
450	17617	486	376			10_008_neu_an.jpg	0	9	AOI_3	42	854
451	17776	485	379			10_008_neu_an.jpg	0	9	AOI_3	42	854
	17915			ImageEnd	16
	17929			ImageStart	8
452	17944	485	379			Fix.jpg	0	0	Content	42	854
453	18010	515	453			Fix.jpg	0	0	Content	42	854
454	18058	515	453			Fix.jpg	0	0	Content	42	854
455	18088	943	417			Fix.jpg	0	0	Content	43	221
456	18124	951	412			Fix.jpg	0	0	Content	43	221
457	18164	955	398			Fix.jpg	0	0	Content	43	221
458	18201	957	409			Fix.jpg	0	0	Content	43	221
459	18236	953	391			Fix.jpg	0	0	Content	43	221
460	18273	978	422			Fix.jpg	0	0	Content	43	221
461	18309	740	372			Fix.jpg	0	0	Content	44	946
462	18350	752	359			Fix.jpg	0	0	Content	44	946
463	18393	730	345			Fix.jpg	0	0	Content	44	946
464	18432	717	358			Fix.jpg	0	0	Content	44	946
	18445			ImageEnd	16
465	18472	723	362			No media	0	0	Content	44	946
466	18507	734	373			No media	0	0	Content	44	946
467	18549	723	364			No media	0	0	Content	44	946
468	18591	710	346			No media	0	0	Content	44	946
469	18628	764	338			No media	0	0	Content	44	946
470	18669	740	328			No media	0	0	Content	44	946
471	18722	745	356			No media	0	0	Content	44	946
472	18766	745	342			No media	0	0	Content	44	946
473	18804	746	338			No media	0	0	Content	44	946
474	18844	752	344			No media	0	0	Content	44	946
475	18887	750	353			No media	0	0	Content	44	946
476	18926	733	342			No media	0	0	Content	44	946
477	18966	750	339			No media	0	0	Content	44	946
478	19006	737	339			No media	0	0	Content	44	946
479	19048	761	347			No media	0	0	Content	44	946
480	19090	747	351			No media	0	0	Content	44	946
481	19132	743	351			No media	0	0	Content	44	946
482	19173	763	345			No media	0	0	Content	44	946
483	19215	743	345			No media	0	0	Content	44	946
484	19255	730	350			No media	0	0	Content	45	850
485	19299	792	409			No media	0	0	Content	45	850
486	19339	745	396			No media	0	0	Content	45	850
487	19381	755	404			No media	0	0	Content	45	850
488	19422	799	405			No media	0	0	Content	45	850
489	19464	799	407			No media	0	0	Content	45	850
490	19508	751	395			No media	0	0	Content	45	850
491	19550	781	403			No media	0	0	Content	45	850
492	19589	827	375			No media	0	0	Content	45	850
493	19640	782	386			No media	0	0	Content	45	850
494	19685	734	400			No media	0	0	Content	45	850
495	19724	757	406			No media	0	0	Content	45	850
496	19776	740	404			No media	0	0	Content	45	850
497	19818	715	401			No media	0	0	Content	45	850
498	19859	744	400			No media	0	0	Content	45	850
499	19901	779	417			No media	0	0	Content	45	850
500	19941	758	398			No media	0	0	Content	45	850
501	19990	753	420			No media	0	0	Content	45	850
502	20036	752	404			No media	0	0	Content	45	850
503	20071	757	418			No media	0	0	Content	45	850
504	20105	768	414			No media	0	0	Content	46	503
505	20144	953	358			No media	0	0	Content	46	503
506	20184	995	359			No media	0	0	Content	46	503
507	20230	954	367			No media	0	0	Content	46	503
508	20271	971	369			No media	0	0	Content	46	503
509	20311	968	348			No media	0	0	Content	46	503
510	20351	918	373			No media	0	0	Content	46	503
511	20404	959	357			No media	0	0	Content	46	503
512	20443	938	384			No media	0	0	Content	46	503
513	20481	914	351			No media	0	0	Content	46	503
514	20524	872	393			No media	0	0	Content	46	503
515	20566	910	395			No media	0	0	Content	46	503
516	20608	913	437			No media	0	0	Content	47	679
517	20652	813	448			No media	0	0	Content	47	679
518	20692	798	435			No media	0	0	Content	47	679
519	20733	805	452			No media	0	0	Content	47	679
520	20775	815	454			No media	0	0	Content	47	679
521	20819	804	442			No media	0	0	Content	47	679
522	20861	801	436			No media	0	0	Content	47	679
523	20902	809	426			No media	0	0	Content	47	679
524	20943	805	433			No media	0	0	Content	47	679
525	20988	827	460			No media	0	0	Content	47	679
526	21030	842	431			No media	0	0	Content	47	679
527	21073	816	442			No media	0	0	Content	47	679
528	21115	811	438			No media	0	0	Content	47	679
529	21159	787	439			No media	0	0	Content	47	679
530	21200	822	452			No media	0	0	Content	47	679
531	21243	813	440			No media	0	0	Content	47	679
532	21287	817	435			No media	0	0	Content	48	380
533	21329	756	458			No media	0	0	Content	48	380
534	21372	774	454			No media	0	0	Content	48	380
535	21418	771	452			No media	0	0	Content	48	380
536	21461	783	448			No media	0	0	Content	48	380
537	21502	776	465			No media	0	0	Content	48	380
538	21545	787	464			No media	0	0	Content	48	380
539	21585	783	461			No media	0	0	Content	48	380
540	21624	798	440			No media	0	0	Content	48	380
541	21667	626	397			No media	0	0	Content	49	525
542	21708	593	389			No media	0	0	Content	49	525
543	21749	574	389			No media	0	0	Content	49	525
544	21786	599	392			No media	0	0	Content	49	525
545	21830	580	388			No media	0	0	Content	49	525
	21841			ImageStart	8
546	21872	582	386			63_114_an_neu.jpg	0	261	AOI_45	49	525
547	21910	574	385			63_114_an_neu.jpg	0	261	AOI_45	49	525
548	21946	585	388			63_114_an_neu.jpg	0	261	AOI_45	49	525
549	21988	583	391			63_114_an_neu.jpg	0	261	AOI_45	49	525
550	22028	589	387			63_114_an_neu.jpg	0	261	AOI_45	49	525
551	22067	598	389			63_114_an_neu.jpg	0	261	AOI_45	49	525
552	22109	595	393			63_114_an_neu.jpg	0	261	AOI_45	49	525
553	22150	580	395			63_114_an_neu.jpg	0	261	AOI_45	49	525
554	22192	505	389			63_114_an_neu.jpg	0	261	AOI_45	50	393
555	22237	525	386			63_114_an_neu.jpg	0	261	AOI_45	50	393
556	22274	511	389			63_114_an_neu.jpg	0	261	AOI_45	50	393
557	22314	500	394			63_114_an_neu.jpg	0	261	AOI_45	50	393
558	22355	506	426			63_114_an_neu.jpg	0	261	AOI_45	50	393
559	22397	487	450			63_114_an_neu.jpg	0	261	AOI_45	50	393
560	22436	475	451			63_114_an_neu.jpg	0	261	AOI_45	50	393
561	22474	472	444			63_114_an_neu.jpg	0	261	AOI_45	50	393
562	22510	459	450			63_114_an_neu.jpg	0	261	AOI_45	50	393
563	22548	457	466			63_114_an_neu.jpg	0	261	AOI_45	50	393
564	22585	648	406			63_114_an_neu.jpg	0	262	AOI_47	51	333
565	22623	914	349			63_114_an_neu.jpg	0	262	AOI_47	51	333
566	22660	932	353			63_114_an_neu.jpg	0	262	AOI_47	51	333
567	22697	946	356			63_114_an_neu.jpg	0	262	AOI_47	51	333
568	22734	934	350			63_114_an_neu.jpg	0	262	AOI_47	51	333
569	22771	933	356			63_114_an_neu.jpg	0	262	AOI_47	51	333
570	22807	939	351			63_114_an_neu.jpg	0	262	AOI_47	51	333
571	22844	943	357			63_114_an_neu.jpg	0	262	AOI_47	51	333
572	22881	941	344			63_114_an_neu.jpg	0	262	AOI_47	51	333
573	22918	943	347			63_114_an_neu.jpg	0	262	AOI_47	52	224
574	22955	929	427			63_114_an_neu.jpg	0	262	AOI_47	52	224
575	22991	922	416			63_114_an_neu.jpg	0	262	AOI_47	52	224
576	23027	926	412			63_114_an_neu.jpg	0	262	AOI_47	52	224
577	23066	921	414			63_114_an_neu.jpg	0	262	AOI_47	52	224
578	23106	916	391			63_114_an_neu.jpg	0	262	AOI_47	52	224
579	23142	905	412			63_114_an_neu.jpg	0	262	AOI_47	53	279
580	23182	855	276			63_114_an_neu.jpg	0	262	AOI_47	53	279
581	23223	890	288			63_114_an_neu.jpg	0	262	AOI_47	53	279
582	23261	862	293			63_114_an_neu.jpg	0	262	AOI_47	53	279
583	23298	868	274			63_114_an_neu.jpg	0	262	AOI_47	53	279
584	23340	889	279			63_114_an_neu.jpg	0	262	AOI_47	53	279
585	23381	869	263			63_114_an_neu.jpg	0	262	AOI_47	53	279
586	23421	583	356			63_114_an_neu.jpg	0	261	AOI_45	54	447
587	23462	459	421			63_114_an_neu.jpg	0	261	AOI_45	54	447
588	23505	484	426			63_114_an_neu.jpg	0	261	AOI_45	54	447
589	23548	464	409			63_114_an_neu.jpg	0	261	AOI_45	54	447
590	23590	468	420			63_114_an_neu.jpg	0	261	AOI_45	54	447
591	23630	462	416			63_114_an_neu.jpg	0	261	AOI_45	54	447
592	23670	495	479			63_114_an_neu.jpg	0	261	AOI_45	54	447
593	23712	496	492			63_114_an_neu.jpg	0	261	AOI_45	54	447
594	23751	496	492			63_114_an_neu.jpg	0	261	AOI_45	54	447
595	23794	483	491			63_114_an_neu.jpg	0	261	AOI_45	54	447
596	23832	484	477			63_114_an_neu.jpg	0	261	AOI_45	54	447
597	23869	490	378			63_114_an_neu.jpg	0	261	AOI_45	55	415
598	23906	479	379			63_114_an_neu.jpg	0	261	AOI_45	55	415
599	23944	492	380			63_114_an_neu.jpg	0	261	AOI_45	55	415
600	23981	490	369			63_114_an_neu.jpg	0	261	AOI_45	55	415
601	24020	489	390			63_114_an_neu.jpg	0	261	AOI_45	55	415
602	24058	531	353			63_114_an_neu.jpg	0	261	AOI_45	55	415
603	24096	544	369			63_114_an_neu.jpg	0	261	AOI_45	55	415
604	24133	536	370			63_114_an_neu.jpg	0	261	AOI_45	55	415
605	24172	548	371			63_114_an_neu.jpg	0	261	AOI_45	55	415
606	24209	532	367			63_114_an_neu.jpg	0	261	AOI_45	55	415
607	24247	533	371			63_114_an_neu.jpg	0	261	AOI_45	55	415
608	24284	654	350			63_114_an_neu.jpg	0	262	AOI_47	56	273
609	24322	975	352			63_114_an_neu.jpg	0	262	AOI_47	56	273
610	24360	975	358			63_114_an_neu.jpg	0	262	AOI_47	56	273
611	24399	962	358			63_114_an_neu.jpg	0	262	AOI_47	56	273
612	24436	962	358			63_114_an_neu.jpg	0	262	AOI_47	56	273
613	24478	965	329			63_114_an_neu.jpg	0	262	AOI_47	56	273
614	24516	971	353			63_114_an_neu.jpg	0	262	AOI_47	56	273
615	24557	951	354			63_114_an_neu.jpg	0	262	AOI_47	57	260
616	24593	900	365			63_114_an_neu.jpg	0	262	AOI_47	57	260
617	24631	913	362			63_114_an_neu.jpg	0	262	AOI_47	57	260
618	24668	908	373			63_114_an_neu.jpg	0	262	AOI_47	57	260
619	24705	911	361			63_114_an_neu.jpg	0	262	AOI_47	57	260
620	24742	903	365			63_114_an_neu.jpg	0	262	AOI_47	57	260
621	24780	911	352			63_114_an_neu.jpg	0	262	AOI_47	57	260
622	24817	771	332			63_114_an_neu.jpg	0	261	AOI_45	58	306
	24825			ImageEnd	16
	24844			ImageStart	8
623	24855	428	392			Fix.jpg	0	0	Content	58	306
624	24892	456	388			Fix.jpg	0	0	Content	58	306
625	24929	439	394			Fix.jpg	0	0	Content	58	306
626	24968	434	403			Fix.jpg	0	0	Content	58	306
627	25010	432	377			Fix.jpg	0	0	Content	58	306
628	25051	451	395			Fix.jpg	0	0	Content	58	306
629	25089	448	378			Fix.jpg	0	0	Content	58	306
630	25123	632	345			Fix.jpg	0	0	Content	59	2388
631	25161	629	366			Fix.jpg	0	0	Content	59	2388
632	25201	631	384			Fix.jpg	0	0	Content	59	2388
633	25241	624	382			Fix.jpg	0	0	Content	59	2388
634	25282	621	379			Fix.jpg	0	0	Content	59	2388
635	25320	651	359			Fix.jpg	0	0	Content	59	2388
	25342			ImageEnd	16
636	25361	671	352			No media	0	0	Content	59	2388
637	25398	682	362			No media	0	0	Content	59	2388
638	25434	640	353			No media	0	0	Content	59	2388
639	25472	671	342			No media	0	0	Content	59	2388
640	25512	684	346			No media	0	0	Content	59	2388
641	25547	668	351			No media	0	0	Content	59	2388
642	25587	664	358			No media	0	0	Content	59	2388
643	25626	666	341			No media	0	0	Content	59	2388
644	25666	664	359			No media	0	0	Content	59	2388
645	25702	660	364			No media	0	0	Content	59	2388
646	25735	674	351			No media	0	0	Content	59	2388
647	25773	655	373			No media	0	0	Content	59	2388
648	25812	661	352			No media	0	0	Content	59	2388
649	25849	670	331			No media	0	0	Content	59	2388
650	25883	654	345			No media	0	0	Content	59	2388
651	25922	648	363			No media	0	0	Content	59	2388
652	25962	676	347			No media	0	0	Content	59	2388
653	26004	649	354			No media	0	0	Content	59	2388
654	26041	643	369			No media	0	0	Content	59	2388
655	26080	674	393			No media	0	0	Content	59	2388
656	26119	682	379			No media	0	0	Content	59	2388
657	26159	691	387			No media	0	0	Content	59	2388
658	26194	679	401			No media	0	0	Content	59	2388
659	26230	657	366			No media	0	0	Content	59	2388
660	26269	676	361			No media	0	0	Content	59	2388
661	26308	676	372			No media	0	0	Content	59	2388
662	26341	676	372			No media	0	0	Content	59	2388
663	26377	670	380			No media	0	0	Content	59	2388
664	26412	663	381			No media	0	0	Content	59	2388
665	26449	671	378			No media	0	0	Content	59	2388
666	26491	679	383			No media	0	0	Content	59	2388
667	26531	682	374			No media	0	0	Content	59	2388
668	26569	686	383			No media	0	0	Content	59	2388
669	26606	669	370			No media	0	0	Content	59	2388
670	26647	673	395			No media	0	0	Content	59	2388
671	26686	692	361			No media	0	0	Content	59	2388
672	26728	671	367			No media	0	0	Content	59	2388
673	26766	667	395			No media	0	0	Content	59	2388
674	26804	667	357			No media	0	0	Content	59	2388
675	26842	663	370			No media	0	0	Content	59	2388
676	26876	661	377			No media	0	0	Content	59	2388
677	26912	669	367			No media	0	0	Content	59	2388
678	26949	663	370			No media	0	0	Content	59	2388
679	26990	673	352			No media	0	0	Content	59	2388
680	27032	672	368			No media	0	0	Content	59	2388
681	27072	684	358			No media	0	0	Content	59	2388
682	27110	670	375			No media	0	0	Content	59	2388
683	27149	678	377			No media	0	0	Content	59	2388
684	27188	678	367			No media	0	0	Content	59	2388
685	27227	679	386			No media	0	0	Content	59	2388
686	27270	686	384			No media	0	0	Content	59	2388
687	27314	667	376			No media	0	0	Content	59	2388
688	27353	651	363			No media	0	0	Content	59	2388
689	27391	675	366			No media	0	0	Content	59	2388
690	27431	697	381			No media	0	0	Content	59	2388
691	27470	686	372			No media	0	0	Content	59	2388
692	27510	734	367			No media	0	0	Content	60	765
693	27551	918	355			No media	0	0	Content	60	765
694	27589	926	361			No media	0	0	Content	60	765
695	27628	927	357			No media	0	0	Content	60	765
696	27668	911	339			No media	0	0	Content	60	765
697	27706	911	357			No media	0	0	Content	60	765
698	27745	923	353			No media	0	0	Content	60	765
699	27784	934	352			No media	0	0	Content	60	765
700	27824	921	355			No media	0	0	Content	60	765
701	27863	951	358			No media	0	0	Content	60	765
702	27902	889	335			No media	0	0	Content	60	765
703	27938	918	293			No media	0	0	Content	60	765
704	27984	869	348			No media	0	0	Content	60	765
	27988			ImageStart	8
705	28027	957	352			167_175_neu_fe.jpg	0	156	AOI_30	60	765
706	28069	881	335			167_175_neu_fe.jpg	0	156	AOI_30	60	765
707	28110	944	339			167_175_neu_fe.jpg	0	156	AOI_30	60	765
708	28152	797	320			167_175_neu_fe.jpg	0	156	AOI_30	60	765
709	28192	767	270			167_175_neu_fe.jpg	0	156	AOI_30	60	765
710	28232	756	307			167_175_neu_fe.jpg	0	156	AOI_30	60	765
711	28276	760	298			167_175_neu_fe.jpg	0	156	AOI_30	61	245
712	28329	1002	358			167_175_neu_fe.jpg	0	156	AOI_30	61	245
713	28364	1015	370			167_175_neu_fe.jpg	0	156	AOI_30	61	245
714	28402	977	362			167_175_neu_fe.jpg	0	156	AOI_30	61	245
715	28442	990	373			167_175_neu_fe.jpg	0	156	AOI_30	61	245
716	28483	995	352			167_175_neu_fe.jpg	0	156	AOI_30	61	245
717	28521	680	342			167_175_neu_fe.jpg	0	155	AOI_31	62	431
718	28560	490	374			167_175_neu_fe.jpg	0	155	AOI_31	62	431
719	28598	512	362			167_175_neu_fe.jpg	0	155	AOI_31	62	431
720	28637	496	335			167_175_neu_fe.jpg	0	155	AOI_31	62	431
721	28675	509	346			167_175_neu_fe.jpg	0	155	AOI_31	62	431
722	28715	531	366			167_175_neu_fe.jpg	0	155	AOI_31	62	431
723	28756	545	364			167_175_neu_fe.jpg	0	155	AOI_31	62	431
724	28796	508	359			167_175_neu_fe.jpg	0	155	AOI_31	62	431
725	28832	525	375			167_175_neu_fe.jpg	0	155	AOI_31	62	431
726	28870	519	353			167_175_neu_fe.jpg	0	155	AOI_31	62	431
727	28910	513	367			167_175_neu_fe.jpg	0	155	AOI_31	62	431
728	28952	495	246			167_175_neu_fe.jpg	0	155	AOI_31	63	367
729	28995	514	243			167_175_neu_fe.jpg	0	155	AOI_31	63	367
730	29035	506	253			167_175_neu_fe.jpg	0	155	AOI_31	63	367
731	29073	478	250			167_175_neu_fe.jpg	0	155	AOI_31	63	367
732	29113	475	235			167_175_neu_fe.jpg	0	155	AOI_31	63	367
733	29165	454	251			167_175_neu_fe.jpg	0	155	AOI_31	63	367
734	29206	468	243			167_175_neu_fe.jpg	0	155	AOI_31	63	367
735	29241	453	232			167_175_neu_fe.jpg	0	155	AOI_31	63	367
736	29280	485	269			167_175_neu_fe.jpg	0	155	AOI_31	63	367
737	29319	706	364			167_175_neu_fe.jpg	0	156	AOI_30	64	309
738	29359	914	412			167_175_neu_fe.jpg	0	156	AOI_30	64	309
739	29396	889	409			167_175_neu_fe.jpg	0	156	AOI_30	64	309
740	29431	876	401			167_175_neu_fe.jpg	0	156	AOI_30	64	309
741	29468	901	401			167_175_neu_fe.jpg	0	156	AOI_30	64	309
742	29508	897	394			167_175_neu_fe.jpg	0	156	AOI_30	64	309
743	29548	906	393			167_175_neu_fe.jpg	0	156	AOI_30	64	309
744	29591	902	400			167_175_neu_fe.jpg	0	156	AOI_30	64	309
745	29629	902	431			167_175_neu_fe.jpg	0	156	AOI_30	65	313
746	29666	898	484			167_175_neu_fe.jpg	0	156	AOI_30	65	313
747	29704	915	466			167_175_neu_fe.jpg	0	156	AOI_30	65	313
748	29745	894	495			167_175_neu_fe.jpg	0	156	AOI_30	65	313
749	29784	900	477			167_175_neu_fe.jpg	0	156	AOI_30	65	313
750	29823	900	491			167_175_neu_fe.jpg	0	156	AOI_30	65	313
751	29862	917	485			167_175_neu_fe.jpg	0	156	AOI_30	65	313
752	29902	903	486			167_175_neu_fe.jpg	0	156	AOI_30	65	313
753	29941	579	468			167_175_neu_fe.jpg	0	155	AOI_31	66	272
754	29981	464	470			167_175_neu_fe.jpg	0	155	AOI_31	66	272
755	30020	424	484			167_175_neu_fe.jpg	0	155	AOI_31	66	272
756	30059	436	488			167_175_neu_fe.jpg	0	155	AOI_31	66	272
757	30095	445	484			167_175_neu_fe.jpg	0	155	AOI_31	66	272
758	30135	448	483			167_175_neu_fe.jpg	0	155	AOI_31	66	272
759	30173	437	464			167_175_neu_fe.jpg	0	155	AOI_31	66	272
760	30214	455	445			167_175_neu_fe.jpg	0	155	AOI_31	67	464
761	30251	461	442			167_175_neu_fe.jpg	0	155	AOI_31	67	464
762	30286	476	434			167_175_neu_fe.jpg	0	155	AOI_31	67	464
763	30329	467	436			167_175_neu_fe.jpg	0	155	AOI_31	67	464
764	30368	458	445			167_175_neu_fe.jpg	0	155	AOI_31	67	464
765	30404	454	440			167_175_neu_fe.jpg	0	155	AOI_31	67	464
766	30441	456	467			167_175_neu_fe.jpg	0	155	AOI_31	67	464
767	30484	545	513			167_175_neu_fe.jpg	0	155	AOI_31	67	464
768	30524	577	594			167_175_neu_fe.jpg	0	155	AOI_31	67	464
769	30558	577	572			167_175_neu_fe.jpg	0	155	AOI_31	67	464
770	30596	582	570			167_175_neu_fe.jpg	0	155	AOI_31	67	464
771	30637	540	551			167_175_neu_fe.jpg	0	155	AOI_31	67	464
772	30677	753	436			167_175_neu_fe.jpg	0	156	AOI_30	68	415
773	30715	922	343			167_175_neu_fe.jpg	0	156	AOI_30	68	415
774	30750	937	356			167_175_neu_fe.jpg	0	156	AOI_30	68	415
775	30786	930	328			167_175_neu_fe.jpg	0	156	AOI_30	68	415
776	30824	964	334			167_175_neu_fe.jpg	0	156	AOI_30	68	415
777	30864	951	330			167_175_neu_fe.jpg	0	156	AOI_30	68	415
778	30900	948	338			167_175_neu_fe.jpg	0	156	AOI_30	68	415
779	30938	932	349			167_175_neu_fe.jpg	0	156	AOI_30	68	415
	30971			ImageEnd	16
780	30976	948	350			No media	0	0	Content	68	415
	30987			ImageStart	8
781	31017	959	329			Fix.jpg	0	0	Content	68	415
782	31056	942	321			Fix.jpg	0	0	Content	68	415
783	31093	873	324			Fix.jpg	0	0	Content	69	299
784	31128	495	326			Fix.jpg	0	0	Content	69	299
785	31165	495	325			Fix.jpg	0	0	Content	69	299
786	31204	481	321			Fix.jpg	0	0	Content	69	299
787	31241	484	325			Fix.jpg	0	0	Content	69	299
788	31279	487	306			Fix.jpg	0	0	Content	69	299
789	31315	484	322			Fix.jpg	0	0	Content	69	299
790	31353	487	339			Fix.jpg	0	0	Content	69	299
791	31392	494	321			Fix.jpg	0	0	Content	70	679
792	31430	671	327			Fix.jpg	0	0	Content	70	679
793	31468	674	329			Fix.jpg	0	0	Content	70	679
	31487			ImageEnd	16
794	31504	653	323			No media	0	0	Content	70	679
795	31542	658	307			No media	0	0	Content	70	679
796	31579	655	321			No media	0	0	Content	70	679
797	31616	667	314			No media	0	0	Content	70	679
798	31654	660	334			No media	0	0	Content	70	679
799	31691	666	332			No media	0	0	Content	70	679
800	31731	653	325			No media	0	0	Content	70	679
801	31768	647	335			No media	0	0	Content	70	679
802	31807	666	336			No media	0	0	Content	70	679
803	31844	655	327			No media	0	0	Content	70	679
804	31880	642	315			No media	0	0	Content	70	679
805	31918	655	329			No media	0	0	Content	70	679
806	31958	642	317			No media	0	0	Content	70	679
807	31995	658	320			No media	0	0	Content	70	679
808	32034	661	312			No media	0	0	Content	70	679
809	32071	708	335			No media	0	0	Content	71	1559
810	32113	722	336			No media	0	0	Content	71	1559
811	32152	727	350			No media	0	0	Content	71	1559
812	32194	707	350			No media	0	0	Content	71	1559
813	32233	713	353			No media	0	0	Content	71	1559
814	32272	708	347			No media	0	0	Content	71	1559
815	32309	705	338			No media	0	0	Content	71	1559
816	32347	708	350			No media	0	0	Content	71	1559
817	32390	715	347			No media	0	0	Content	71	1559
818	32429	714	348			No media	0	0	Content	71	1559
819	32466	698	359			No media	0	0	Content	71	1559
820	32505	731	343			No media	0	0	Content	71	1559
821	32542	721	350			No media	0	0	Content	71	1559
822	32590	701	356			No media	0	0	Content	71	1559
823	32647	712	349			No media	0	0	Content	71	1559
824	32683	719	343			No media	0	0	Content	71	1559
825	32715	717	350			No media	0	0	Content	71	1559
826	32753	682	347			No media	0	0	Content	71	1559
827	32792	707	348			No media	0	0	Content	71	1559
828	32833	707	338			No media	0	0	Content	71	1559
829	32870	717	331			No media	0	0	Content	71	1559
830	32905	743	364			No media	0	0	Content	71	1559
831	32943	726	342			No media	0	0	Content	71	1559
832	32984	712	357			No media	0	0	Content	71	1559
833	33033	706	327			No media	0	0	Content	71	1559
834	33071	714	332			No media	0	0	Content	71	1559
835	33106	714	345			No media	0	0	Content	71	1559
836	33147	714	333			No media	0	0	Content	71	1559
837	33185	722	326			No media	0	0	Content	71	1559
838	33225	710	349			No media	0	0	Content	71	1559
839	33263	716	346			No media	0	0	Content	71	1559
840	33305	698	351			No media	0	0	Content	71	1559
841	33350	718	341			No media	0	0	Content	71	1559
842	33391	703	357			No media	0	0	Content	71	1559
843	33434	712	333			No media	0	0	Content	71	1559
844	33474	719	342			No media	0	0	Content	71	1559
845	33512	717	338			No media	0	0	Content	71	1559
846	33551	731	330			No media	0	0	Content	71	1559
847	33589	706	328			No media	0	0	Content	71	1559
848	33629	559	326			No media	0	0	Content	72	596
849	33668	535	324			No media	0	0	Content	72	596
850	33707	542	311			No media	0	0	Content	72	596
851	33745	523	313			No media	0	0	Content	72	596
852	33784	525	331			No media	0	0	Content	72	596
853	33827	528	321			No media	0	0	Content	72	596
854	33866	516	319			No media	0	0	Content	72	596
855	33902	516	314			No media	0	0	Content	72	596
856	33943	510	331			No media	0	0	Content	72	596
857	33991	505	320			No media	0	0	Content	72	596
858	34031	514	334			No media	0	0	Content	72	596
859	34068	502	324			No media	0	0	Content	72	596
860	34107	515	324			No media	0	0	Content	72	596
861	34146	516	326			No media	0	0	Content	72	596
862	34185	526	349			No media	0	0	Content	72	596
863	34225	659	425			No media	0	0	Content	73	234
864	34267	716	437			No media	0	0	Content	73	234
865	34306	737	413			No media	0	0	Content	73	234
866	34347	742	424			No media	0	0	Content	73	234
867	34385	733	441			No media	0	0	Content	73	234
868	34421	744	422			No media	0	0	Content	73	234
869	34459	712	411			No media	0	0	Content	74	324
870	34500	691	405			No media	0	0	Content	74	324
	34517			ImageStart	8
871	34540	664	399			61_114_an_fe.jpg	0	257	AOI_45	74	324
872	34580	679	398			61_114_an_fe.jpg	0	257	AOI_45	74	324
873	34618	653	392			61_114_an_fe.jpg	0	257	AOI_45	74	324
874	34655	680	373			61_114_an_fe.jpg	0	257	AOI_45	74	324
875	34694	731	381			61_114_an_fe.jpg	0	257	AOI_45	74	324
876	34742	691	396			61_114_an_fe.jpg	0	257	AOI_45	74	324
877	34783	669	376			61_114_an_fe.jpg	0	258	AOI_46	75	359
878	34824	1010	318			61_114_an_fe.jpg	0	258	AOI_46	75	359
879	34865	970	326			61_114_an_fe.jpg	0	258	AOI_46	75	359
880	34905	972	331			61_114_an_fe.jpg	0	258	AOI_46	75	359
881	34943	961	330			61_114_an_fe.jpg	0	258	AOI_46	75	359
882	34984	992	315			61_114_an_fe.jpg	0	258	AOI_46	75	359
883	35025	945	322			61_114_an_fe.jpg	0	258	AOI_46	75	359
884	35063	941	323			61_114_an_fe.jpg	0	258	AOI_46	75	359
885	35102	944	326			61_114_an_fe.jpg	0	258	AOI_46	75	359
886	35142	632	340			61_114_an_fe.jpg	0	257	AOI_45	76	451
887	35181	528	379			61_114_an_fe.jpg	0	257	AOI_45	76	451
888	35221	510	371			61_114_an_fe.jpg	0	257	AOI_45	76	451
889	35260	543	366			61_114_an_fe.jpg	0	257	AOI_45	76	451
890	35305	550	373			61_114_an_fe.jpg	0	257	AOI_45	76	451
891	35347	510	362			61_114_an_fe.jpg	0	257	AOI_45	76	451
892	35389	534	358			61_114_an_fe.jpg	0	257	AOI_45	76	451
893	35430	541	344			61_114_an_fe.jpg	0	257	AOI_45	76	451
894	35471	530	250			61_114_an_fe.jpg	0	257	AOI_45	76	451
895	35514	526	223			61_114_an_fe.jpg	0	257	AOI_45	76	451
896	35554	529	241			61_114_an_fe.jpg	0	257	AOI_45	76	451
897	35593	541	224			61_114_an_fe.jpg	0	258	AOI_46	77	406
898	35637	966	215			61_114_an_fe.jpg	0	258	AOI_46	77	406
899	35676	964	223			61_114_an_fe.jpg	0	258	AOI_46	77	406
900	35714	965	225			61_114_an_fe.jpg	0	258	AOI_46	77	406
901	35758	972	201			61_114_an_fe.jpg	0	258	AOI_46	77	406
902	35800	978	212			61_114_an_fe.jpg	0	258	AOI_46	77	406
903	35837	974	205			61_114_an_fe.jpg	0	258	AOI_46	77	406
904	35877	980	208			61_114_an_fe.jpg	0	258	AOI_46	77	406
905	35916	996	214			61_114_an_fe.jpg	0	258	AOI_46	77	406
906	35956	942	249			61_114_an_fe.jpg	0	258	AOI_46	77	406
907	35999	984	299			61_114_an_fe.jpg	0	258	AOI_46	78	364
908	36044	950	320			61_114_an_fe.jpg	0	258	AOI_46	78	364
909	36084	959	289			61_114_an_fe.jpg	0	258	AOI_46	78	364
910	36123	929	293			61_114_an_fe.jpg	0	258	AOI_46	78	364
911	36163	934	352			61_114_an_fe.jpg	0	258	AOI_46	78	364
912	36204	954	373			61_114_an_fe.jpg	0	258	AOI_46	78	364
913	36242	923	374			61_114_an_fe.jpg	0	258	AOI_46	78	364
914	36283	949	362			61_114_an_fe.jpg	0	258	AOI_46	78	364
915	36322	924	372			61_114_an_fe.jpg	0	258	AOI_46	78	364
916	36364	787	374			61_114_an_fe.jpg	0	257	AOI_45	79	746
917	36404	516	407			61_114_an_fe.jpg	0	257	AOI_45	79	746
918	36443	542	405			61_114_an_fe.jpg	0	257	AOI_45	79	746
919	36482	481	408			61_114_an_fe.jpg	0	257	AOI_45	79	746
920	36525	492	405			61_114_an_fe.jpg	0	257	AOI_45	79	746
921	36566	519	392			61_114_an_fe.jpg	0	257	AOI_45	79	746
922	36608	560	423			61_114_an_fe.jpg	0	257	AOI_45	79	746
923	36648	516	451			61_114_an_fe.jpg	0	257	AOI_45	79	746
924	36688	514	459			61_114_an_fe.jpg	0	257	AOI_45	79	746
925	36729	625	443			61_114_an_fe.jpg	0	257	AOI_45	79	746
926	36770	508	453			61_114_an_fe.jpg	0	257	AOI_45	79	746
927	36812	524	434			61_114_an_fe.jpg	0	257	AOI_45	79	746
928	36855	506	366			61_114_an_fe.jpg	0	257	AOI_45	79	746
929	36895	527	359			61_114_an_fe.jpg	0	257	AOI_45	79	746
930	36965	511	354			61_114_an_fe.jpg	0	257	AOI_45	79	746
931	37027	471	370			61_114_an_fe.jpg	0	257	AOI_45	79	746
932	37061	509	361			61_114_an_fe.jpg	0	257	AOI_45	79	746
933	37110	971	318			61_114_an_fe.jpg	0	258	AOI_46	80	242
934	37152	980	308			61_114_an_fe.jpg	0	258	AOI_46	80	242
935	37193	976	315			61_114_an_fe.jpg	0	258	AOI_46	80	242
936	37231	986	303			61_114_an_fe.jpg	0	258	AOI_46	80	242
937	37271	996	323			61_114_an_fe.jpg	0	258	AOI_46	80	242
938	37311	995	322			61_114_an_fe.jpg	0	258	AOI_46	80	242
939	37351	973	311			61_114_an_fe.jpg	0	258	AOI_46	81	423
940	37391	947	458			61_114_an_fe.jpg	0	258	AOI_46	81	423
941	37431	938	427			61_114_an_fe.jpg	0	258	AOI_46	81	423
942	37471	938	419			61_114_an_fe.jpg	0	258	AOI_46	81	423
943	37510	934	447			61_114_an_fe.jpg	0	258	AOI_46	81	423
	37513			ImageEnd	16
	37528			ImageStart	8
944	37550	912	430			Fix.jpg	0	0	Content	81	423
945	37589	909	439			Fix.jpg	0	0	Content	81	423
946	37628	892	447			Fix.jpg	0	0	Content	81	423
947	37666	903	451			Fix.jpg	0	0	Content	81	423
948	37703	925	445			Fix.jpg	0	0	Content	81	423
949	37739	924	450			Fix.jpg	0	0	Content	81	423
950	37774	920	435			Fix.jpg	0	0	Content	82	1083
951	37811	685	338			Fix.jpg	0	0	Content	82	1083
952	37851	696	338			Fix.jpg	0	0	Content	82	1083
953	37889	693	327			Fix.jpg	0	0	Content	82	1083
954	37926	689	333			Fix.jpg	0	0	Content	82	1083
955	37964	706	324			Fix.jpg	0	0	Content	82	1083
956	38004	706	330			Fix.jpg	0	0	Content	82	1083
	38028			ImageEnd	16
957	38043	685	326			No media	0	0	Content	82	1083
958	38089	683	341			No media	0	0	Content	82	1083
959	38133	687	336			No media	0	0	Content	82	1083
960	38195	683	323			No media	0	0	Content	82	1083
961	38232	698	341			No media	0	0	Content	82	1083
962	38371	218	247			No media	0	0	Content	82	1083
963	38520	218	247			No media	0	0	Content	82	1083
	38550			ImageStart	8
964	38571	675	339			130_162_neu_an.jpg	0	75	AOI_13	82	1083
965	38748	0	0			130_162_neu_an.jpg	0	75	AOI_13	82	1083
966	38802	680	332			130_162_neu_an.jpg	0	75	AOI_13	82	1083
967	38857	0	0			130_162_neu_an.jpg	0	75	AOI_13	83	338
968	38885	898	368			130_162_neu_an.jpg	0	75	AOI_13	83	338
969	38914	898	368			130_162_neu_an.jpg	0	75	AOI_13	83	338
970	38957	913	346			130_162_neu_an.jpg	0	75	AOI_13	83	338
971	38994	961	343			130_162_neu_an.jpg	0	75	AOI_13	83	338
972	39031	976	355			130_162_neu_an.jpg	0	75	AOI_13	83	338
973	39073	946	383			130_162_neu_an.jpg	0	75	AOI_13	83	338
974	39112	969	392			130_162_neu_an.jpg	0	75	AOI_13	83	338
975	39151	965	380			130_162_neu_an.jpg	0	75	AOI_13	83	338
976	39195	938	390			130_162_neu_an.jpg	0	75	AOI_13	84	343
977	39234	905	437			130_162_neu_an.jpg	0	75	AOI_13	84	343
978	39269	901	437			130_162_neu_an.jpg	0	75	AOI_13	84	343
979	39304	921	441			130_162_neu_an.jpg	0	75	AOI_13	84	343
980	39341	911	437			130_162_neu_an.jpg	0	75	AOI_13	84	343
981	39384	922	444			130_162_neu_an.jpg	0	75	AOI_13	84	343
982	39424	907	440			130_162_neu_an.jpg	0	75	AOI_13	84	343
983	39461	934	429			130_162_neu_an.jpg	0	75	AOI_13	84	343
984	39499	904	428			130_162_neu_an.jpg	0	75	AOI_13	84	343
985	39538	558	348			130_162_neu_an.jpg	0	76	AOI_15	85	408
986	39577	510	365			130_162_neu_an.jpg	0	76	AOI_15	85	408
987	39616	509	361			130_162_neu_an.jpg	0	76	AOI_15	85	408
988	39656	510	362			130_162_neu_an.jpg	0	76	AOI_15	85	408
989	39695	514	375			130_162_neu_an.jpg	0	76	AOI_15	85	408
990	39736	490	380			130_162_neu_an.jpg	0	76	AOI_15	85	408
991	39777	484	367			130_162_neu_an.jpg	0	76	AOI_15	85	408
992	39831	488	379			130_162_neu_an.jpg	0	76	AOI_15	85	408
993	39870	478	371			130_162_neu_an.jpg	0	76	AOI_15	85	408
994	39906	482	357			130_162_neu_an.jpg	0	76	AOI_15	85	408
995	39945	763	343			130_162_neu_an.jpg	0	75	AOI_13	86	635
996	39985	919	345			130_162_neu_an.jpg	0	75	AOI_13	86	635
997	40023	936	344			130_162_neu_an.jpg	0	75	AOI_13	86	635
998	40061	980	333			130_162_neu_an.jpg	0	75	AOI_13	86	635
999	40103	925	349			130_162_neu_an.jpg	0	75	AOI_13	86	635
1000	40145	941	342			130_162_neu_an.jpg	0	75	AOI_13	86	635
1001	40183	961	363			130_162_neu_an.jpg	0	75	AOI_13	86	635
1002	40223	948	352			130_162_neu_an.jpg	0	75	AOI_13	86	635
1003	40262	933	338			130_162_neu_an.jpg	0	75	AOI_13	86	635
1004	40303	945	359			130_162_neu_an.jpg	0	75	AOI_13	86	635
1005	40341	948	348			130_162_neu_an.jpg	0	75	AOI_13	86	635
1006	40381	931	389			130_162_neu_an.jpg	0	75	AOI_13	86	635
1007	40420	955	407			130_162_neu_an.jpg	0	75	AOI_13	86	635
1008	40460	930	392			130_162_neu_an.jpg	0	75	AOI_13	86	635
1009	40502	934	397			130_162_neu_an.jpg	0	75	AOI_13	86	635
1010	40542	911	399			130_162_neu_an.jpg	0	75	AOI_13	86	635
1011	40580	827	392			130_162_neu_an.jpg	0	76	AOI_15	87	418
1012	40619	491	362			130_162_neu_an.jpg	0	76	AOI_15	87	418
1013	40658	435	359			130_162_neu_an.jpg	0	76	AOI_15	87	418
1014	40697	508	383			130_162_neu_an.jpg	0	76	AOI_15	87	418
1015	40741	407	377			130_162_neu_an.jpg	0	76	AOI_15	87	418
1016	40789	446	378			130_162_neu_an.jpg	0	76	AOI_15	87	418
1017	40844	424	344			130_162_neu_an.jpg	0	76	AOI_15	87	418
1018	40882	417	330			130_162_neu_an.jpg	0	76	AOI_15	87	418
1019	40915	425	325			130_162_neu_an.jpg	0	76	AOI_15	87	418
1020	40957	424	315			130_162_neu_an.jpg	0	76	AOI_15	87	418
1021	40997	499	318			130_162_neu_an.jpg	0	75	AOI_13	88	267
1022	41037	929	379			130_162_neu_an.jpg	0	75	AOI_13	88	267
1023	41074	973	287			130_162_neu_an.jpg	0	75	AOI_13	88	267
1024	41112	1003	351			130_162_neu_an.jpg	0	75	AOI_13	88	267
1025	41153	944	397			130_162_neu_an.jpg	0	75	AOI_13	88	267
1026	41200	957	381			130_162_neu_an.jpg	0	75	AOI_13	88	267
1027	41236	974	375			130_162_neu_an.jpg	0	75	AOI_13	88	267
1028	41265	974	375			130_162_neu_an.jpg	0	75	AOI_13	89	227
1029	41303	896	389			130_162_neu_an.jpg	0	75	AOI_13	89	227
1030	41337	902	392			130_162_neu_an.jpg	0	75	AOI_13	89	227
1031	41375	910	371			130_162_neu_an.jpg	0	75	AOI_13	89	227
1032	41415	890	373			130_162_neu_an.jpg	0	75	AOI_13	89	227
1033	41454	893	377			130_162_neu_an.jpg	0	75	AOI_13	89	227
1034	41492	898	432			130_162_neu_an.jpg	0	75	AOI_13	90	347
1035	41530	885	460			130_162_neu_an.jpg	0	75	AOI_13	90	347
	41530			ImageEnd	16
	41546			ImageStart	8
1036	41566	912	479			Fix.jpg	0	0	Content	90	347
1037	41607	911	471			Fix.jpg	0	0	Content	90	347
1038	41643	894	479			Fix.jpg	0	0	Content	90	347
1039	41678	900	475			Fix.jpg	0	0	Content	90	347
1040	41717	926	464			Fix.jpg	0	0	Content	90	347
1041	41757	934	472			Fix.jpg	0	0	Content	90	347
1042	41798	929	452			Fix.jpg	0	0	Content	90	347
1043	41838	743	313			Fix.jpg	0	0	Content	91	2067
1044	41876	696	333			Fix.jpg	0	0	Content	91	2067
1045	41917	762	317			Fix.jpg	0	0	Content	91	2067
1046	41959	710	308			Fix.jpg	0	0	Content	91	2067
1047	42000	720	324			Fix.jpg	0	0	Content	91	2067
	42025			ImageEnd	16
1048	42041	716	324			No media	0	0	Content	91	2067
1049	42080	717	323			No media	0	0	Content	91	2067
1050	42119	704	327			No media	0	0	Content	91	2067
1051	42160	684	314			No media	0	0	Content	91	2067
1052	42199	708	316			No media	0	0	Content	91	2067
1053	42240	699	337			No media	0	0	Content	91	2067
1054	42279	714	325			No media	0	0	Content	91	2067
1055	42318	727	342			No media	0	0	Content	91	2067
1056	42356	708	334			No media	0	0	Content	91	2067
1057	42398	710	330			No media	0	0	Content	91	2067
1058	42437	722	300			No media	0	0	Content	91	2067
1059	42476	709	313			No media	0	0	Content	91	2067
1060	42516	714	328			No media	0	0	Content	91	2067
1061	42557	731	331			No media	0	0	Content	91	2067
1062	42597	736	332			No media	0	0	Content	91	2067
1063	42637	700	321			No media	0	0	Content	91	2067
1064	42677	703	321			No media	0	0	Content	91	2067
1065	42718	688	328			No media	0	0	Content	91	2067
1066	42758	673	312			No media	0	0	Content	91	2067
1067	42798	719	320			No media	0	0	Content	91	2067
1068	42838	703	331			No media	0	0	Content	91	2067
1069	42879	709	336			No media	0	0	Content	91	2067
1070	42918	738	320			No media	0	0	Content	91	2067
1071	42960	716	316			No media	0	0	Content	91	2067
1072	43002	696	322			No media	0	0	Content	91	2067
1073	43043	693	329			No media	0	0	Content	91	2067
1074	43097	687	327			No media	0	0	Content	91	2067
1075	43137	692	341			No media	0	0	Content	91	2067
1076	43173	704	318			No media	0	0	Content	91	2067
1077	43213	690	317			No media	0	0	Content	91	2067
1078	43253	694	339			No media	0	0	Content	91	2067
1079	43292	690	338			No media	0	0	Content	91	2067
1080	43327	699	334			No media	0	0	Content	91	2067
1081	43366	684	331			No media	0	0	Content	91	2067
1082	43406	704	339			No media	0	0	Content	91	2067
1083	43446	686	332			No media	0	0	Content	91	2067
1084	43485	684	324			No media	0	0	Content	91	2067
1085	43525	691	336			No media	0	0	Content	91	2067
1086	43564	676	326			No media	0	0	Content	91	2067
1087	43603	708	321			No media	0	0	Content	91	2067
1088	43642	700	339			No media	0	0	Content	91	2067
1089	43700	679	352			No media	0	0	Content	91	2067
1090	43753	667	340			No media	0	0	Content	91	2067
	43767			ImageStart	8
1091	43790	691	333			33_069_ha_neu.jpg	0	196	AOI_35	91	2067
1092	43826	680	339			33_069_ha_neu.jpg	0	196	AOI_35	91	2067
1093	43866	756	353			33_069_ha_neu.jpg	0	196	AOI_35	91	2067
1094	43905	825	357			33_069_ha_neu.jpg	0	196	AOI_35	92	531
1095	43950	828	365			33_069_ha_neu.jpg	0	196	AOI_35	92	531
1096	43989	856	333			33_069_ha_neu.jpg	0	196	AOI_35	92	531
1097	44028	836	361			33_069_ha_neu.jpg	0	196	AOI_35	92	531
1098	44068	961	347			33_069_ha_neu.jpg	0	196	AOI_35	92	531
1099	44106	1030	344			33_069_ha_neu.jpg	0	196	AOI_35	92	531
1100	44145	971	352			33_069_ha_neu.jpg	0	196	AOI_35	92	531
1101	44189	1021	341			33_069_ha_neu.jpg	0	196	AOI_35	92	531
1102	44230	969	338			33_069_ha_neu.jpg	0	196	AOI_35	92	531
1103	44272	993	355			33_069_ha_neu.jpg	0	196	AOI_35	92	531
1104	44313	958	334			33_069_ha_neu.jpg	0	196	AOI_35	92	531
1105	44354	947	339			33_069_ha_neu.jpg	0	196	AOI_35	92	531
1106	44393	950	327			33_069_ha_neu.jpg	0	196	AOI_35	92	531
1107	44436	910	304			33_069_ha_neu.jpg	0	195	AOI_36	93	465
1108	44477	533	325			33_069_ha_neu.jpg	0	195	AOI_36	93	465
1109	44520	519	311			33_069_ha_neu.jpg	0	195	AOI_36	93	465
1110	44561	524	351			33_069_ha_neu.jpg	0	195	AOI_36	93	465
1111	44602	508	336			33_069_ha_neu.jpg	0	195	AOI_36	93	465
1112	44645	532	340			33_069_ha_neu.jpg	0	195	AOI_36	93	465
1113	44693	510	350			33_069_ha_neu.jpg	0	195	AOI_36	93	465
1114	44733	461	347			33_069_ha_neu.jpg	0	195	AOI_36	93	465
1115	44771	482	349			33_069_ha_neu.jpg	0	195	AOI_36	93	465
1116	44823	466	348			33_069_ha_neu.jpg	0	195	AOI_36	93	465
1117	44864	497	352			33_069_ha_neu.jpg	0	195	AOI_36	93	465
1118	44901	577	290			33_069_ha_neu.jpg	0	195	AOI_36	94	239
1119	44940	573	286			33_069_ha_neu.jpg	0	195	AOI_36	94	239
1120	44980	622	273			33_069_ha_neu.jpg	0	195	AOI_36	94	239
1121	45021	616	274			33_069_ha_neu.jpg	0	195	AOI_36	94	239
1122	45062	629	281			33_069_ha_neu.jpg	0	195	AOI_36	94	239
1123	45100	614	255			33_069_ha_neu.jpg	0	195	AOI_36	94	239
1124	45140	626	273			33_069_ha_neu.jpg	0	196	AOI_35	95	549
1125	45181	921	318			33_069_ha_neu.jpg	0	196	AOI_35	95	549
1126	45219	957	343			33_069_ha_neu.jpg	0	196	AOI_35	95	549
1127	45258	945	338			33_069_ha_neu.jpg	0	196	AOI_35	95	549
1128	45297	957	341			33_069_ha_neu.jpg	0	196	AOI_35	95	549
1129	45337	947	335			33_069_ha_neu.jpg	0	196	AOI_35	95	549
1130	45376	953	356			33_069_ha_neu.jpg	0	196	AOI_35	95	549
1131	45416	955	343			33_069_ha_neu.jpg	0	196	AOI_35	95	549
1132	45454	935	333			33_069_ha_neu.jpg	0	196	AOI_35	95	549
1133	45495	957	355			33_069_ha_neu.jpg	0	196	AOI_35	95	549
1134	45534	925	419			33_069_ha_neu.jpg	0	196	AOI_35	95	549
1135	45573	922	436			33_069_ha_neu.jpg	0	196	AOI_35	95	549
1136	45612	924	433			33_069_ha_neu.jpg	0	196	AOI_35	95	549
1137	45651	924	436			33_069_ha_neu.jpg	0	196	AOI_35	95	549
1138	45688	618	355			33_069_ha_neu.jpg	0	195	AOI_36	96	354
1139	45726	485	357			33_069_ha_neu.jpg	0	195	AOI_36	96	354
1140	45764	503	348			33_069_ha_neu.jpg	0	195	AOI_36	96	354
1141	45802	499	351			33_069_ha_neu.jpg	0	195	AOI_36	96	354
1142	45840	489	356			33_069_ha_neu.jpg	0	195	AOI_36	96	354
1143	45881	491	343			33_069_ha_neu.jpg	0	195	AOI_36	96	354
1144	45923	481	352			33_069_ha_neu.jpg	0	195	AOI_36	96	354
1145	45962	496	363			33_069_ha_neu.jpg	0	195	AOI_36	96	354
1146	46001	474	335			33_069_ha_neu.jpg	0	195	AOI_36	96	354
1147	46042	517	350			33_069_ha_neu.jpg	0	196	AOI_35	97	509
1148	46084	998	318			33_069_ha_neu.jpg	0	196	AOI_35	97	509
1149	46131	1017	344			33_069_ha_neu.jpg	0	196	AOI_35	97	509
1150	46178	1008	344			33_069_ha_neu.jpg	0	196	AOI_35	97	509
1151	46228	1026	318			33_069_ha_neu.jpg	0	196	AOI_35	97	509
1152	46266	1028	338			33_069_ha_neu.jpg	0	196	AOI_35	97	509
1153	46307	998	320			33_069_ha_neu.jpg	0	196	AOI_35	97	509
1154	46353	1005	328			33_069_ha_neu.jpg	0	196	AOI_35	97	509
1155	46392	993	352			33_069_ha_neu.jpg	0	196	AOI_35	97	509
1156	46432	970	442			33_069_ha_neu.jpg	0	196	AOI_35	97	509
1157	46472	942	441			33_069_ha_neu.jpg	0	196	AOI_35	97	509
1158	46511	1051	330			33_069_ha_neu.jpg	0	196	AOI_35	97	509
1159	46551	0	0			33_069_ha_neu.jpg	0	195	AOI_36
1160	46594	0	0			33_069_ha_neu.jpg	0	195	AOI_36
1161	46642	0	0			33_069_ha_neu.jpg	0	195	AOI_36
1162	46682	0	0			33_069_ha_neu.jpg	0	195	AOI_36
1163	46726	0	0			33_069_ha_neu.jpg	0	195	AOI_36
	46744			ImageEnd	16
1164	46776	0	0			No media	0	0	Content
1165	46860	0	0			No media	0	0	Content
1166	46943	0	0			No media	0	0	Content
1167	46974	0	0			No media	0	0	Content
1168	47027	863	321			No media	0	0	Content	98	649
1169	47073	863	321			No media	0	0	Content	98	649
1170	47102	868	337			No media	0	0	Content	98	649
1171	47139	860	329			No media	0	0	Content	98	649
1172	47176	881	337			No media	0	0	Content	98	649
1173	47213	866	329			No media	0	0	Content	98	649
1174	47252	868	334			No media	0	0	Content	98	649
1175	47290	869	335			No media	0	0	Content	98	649
1176	47328	882	344			No media	0	0	Content	98	649
1177	47370	864	313			No media	0	0	Content	98	649
1178	47412	869	292			No media	0	0	Content	98	649
1179	47450	866	323			No media	0	0	Content	98	649
1180	47487	877	334			No media	0	0	Content	98	649
1181	47525	868	342			No media	0	0	Content	98	649
1182	47565	870	347			No media	0	0	Content	98	649
1183	47601	870	350			No media	0	0	Content	98	649
1184	47636	870	333			No media	0	0	Content	98	649
1185	47676	873	339			No media	0	0	Content	99	853
1186	47711	780	357			No media	0	0	Content	99	853
1187	47747	774	356			No media	0	0	Content	99	853
1188	47785	779	359			No media	0	0	Content	99	853
1189	47825	786	356			No media	0	0	Content	99	853
1190	47863	784	372			No media	0	0	Content	99	853
1191	47900	795	349			No media	0	0	Content	99	853
1192	47938	779	344			No media	0	0	Content	99	853
1193	47978	767	356			No media	0	0	Content	99	853
1194	48018	762	342			No media	0	0	Content	99	853
1195	48057	779	367			No media	0	0	Content	99	853
1196	48097	798	359			No media	0	0	Content	99	853
1197	48136	793	357			No media	0	0	Content	99	853
1198	48173	774	370			No media	0	0	Content	99	853
1199	48213	790	361			No media	0	0	Content	99	853
1200	48252	781	357			No media	0	0	Content	99	853
1201	48290	774	360			No media	0	0	Content	99	853
1202	48331	772	381			No media	0	0	Content	99	853
1203	48370	791	370			No media	0	0	Content	99	853
1204	48410	803	370			No media	0	0	Content	99	853
1205	48450	797	346			No media	0	0	Content	99	853
1206	48489	464	518			No media	0	0	Content	99	853
1207	48529	181	697			No media	0	0	Content	100	483
1208	48566	106	894			No media	0	0	Content	100	483
1209	48603	0	0			No media	0	0	Content	100	483
1210	48649	42	1241			No media	0	0	Content	100	483
1211	48682	10	1316			No media	0	0	Content	100	483
1212	48723	35	1184			No media	0	0	Content	100	483
1213	48762	30	1187			No media	0	0	Content	100	483
1214	48804	17	1260			No media	0	0	Content	100	483
1215	48852	13	1281			No media	0	0	Content	100	483
1216	48888	-7	1289			No media	0	0	Content	100	483
1217	48926	0	0			No media	0	0	Content	100	483
1218	48969	85	1257			No media	0	0	Content	100	483
1219	49012	84	1250			No media	0	0	Content	101	468
1220	49047	231	1192			No media	0	0	Content	101	468
1221	49082	259	1133			No media	0	0	Content	101	468
1222	49124	234	1175			No media	0	0	Content	101	468
1223	49164	247	1204			No media	0	0	Content	101	468
1224	49201	250	1196			No media	0	0	Content	101	468
	49226			ImageStart	8
1225	49239	234	1256			Fix.jpg	0	0	Content	101	468
1226	49279	265	1216			Fix.jpg	0	0	Content	101	468
1227	49327	263	1174			Fix.jpg	0	0	Content	101	468
1228	49364	263	1174			Fix.jpg	0	0	Content	101	468
1229	49401	256	1177			Fix.jpg	0	0	Content	101	468
1230	49438	262	1136			Fix.jpg	0	0	Content	101	468
1231	49480	0	0			Fix.jpg	0	0	Content	102	1302
1232	49521	618	368			Fix.jpg	0	0	Content	102	1302
1233	49557	618	368			Fix.jpg	0	0	Content	102	1302
1234	49601	641	345			Fix.jpg	0	0	Content	102	1302
1235	49639	631	334			Fix.jpg	0	0	Content	102	1302
	49678			ImageEnd	16
1236	49678	643	355			No media	0	0	Content	102	1302
1237	49718	657	341			No media	0	0	Content	102	1302
1238	49761	661	341			No media	0	0	Content	102	1302
1239	49801	657	329			No media	0	0	Content	102	1302
1240	49839	672	340			No media	0	0	Content	102	1302
1241	49878	667	344			No media	0	0	Content	102	1302
1242	49921	668	329			No media	0	0	Content	102	1302
1243	49960	678	350			No media	0	0	Content	102	1302
1244	49999	670	337			No media	0	0	Content	102	1302
1245	50038	679	339			No media	0	0	Content	102	1302
1246	50077	660	348			No media	0	0	Content	102	1302
1247	50117	653	340			No media	0	0	Content	102	1302
1248	50154	666	345			No media	0	0	Content	102	1302
1249	50194	672	348			No media	0	0	Content	102	1302
1250	50232	674	323			No media	0	0	Content	102	1302
1251	50272	691	319			No media	0	0	Content	102	1302
1252	50313	665	337			No media	0	0	Content	102	1302
1253	50350	663	338			No media	0	0	Content	102	1302
1254	50385	670	355			No media	0	0	Content	102	1302
1255	50425	692	298			No media	0	0	Content	102	1302
1256	50466	658	337			No media	0	0	Content	102	1302
1257	50508	656	322			No media	0	0	Content	102	1302
	50521			ImageStart	8
1258	50545	660	338			138_163_fe_neu.jpg	0	92	AOI_22	102	1302
1259	50582	645	342			138_163_fe_neu.jpg	0	92	AOI_22	102	1302
1260	50622	657	338			138_163_fe_neu.jpg	0	92	AOI_22	102	1302
1261	50664	660	326			138_163_fe_neu.jpg	0	92	AOI_22	102	1302
1262	50704	658	333			138_163_fe_neu.jpg	0	92	AOI_22	102	1302
1263	50743	650	343			138_163_fe_neu.jpg	0	92	AOI_22	102	1302
1264	50782	838	310			138_163_fe_neu.jpg	0	91	AOI_23	103	404
1265	50822	894	307			138_163_fe_neu.jpg	0	91	AOI_23	103	404
1266	50861	885	306			138_163_fe_neu.jpg	0	91	AOI_23	103	404
1267	50905	887	303			138_163_fe_neu.jpg	0	91	AOI_23	103	404
1268	50944	909	319			138_163_fe_neu.jpg	0	91	AOI_23	103	404
1269	50983	924	309			138_163_fe_neu.jpg	0	91	AOI_23	103	404
1270	51023	900	324			138_163_fe_neu.jpg	0	91	AOI_23	103	404
1271	51063	953	305			138_163_fe_neu.jpg	0	91	AOI_23	103	404
1272	51102	934	309			138_163_fe_neu.jpg	0	91	AOI_23	103	404
1273	51141	956	311			138_163_fe_neu.jpg	0	91	AOI_23	103	404
1274	51186	862	175			138_163_fe_neu.jpg	0	91	AOI_23	104	272
1275	51226	856	200			138_163_fe_neu.jpg	0	91	AOI_23	104	272
1276	51266	861	182			138_163_fe_neu.jpg	0	91	AOI_23	104	272
1277	51304	860	189			138_163_fe_neu.jpg	0	91	AOI_23	104	272
1278	51342	878	202			138_163_fe_neu.jpg	0	91	AOI_23	104	272
1279	51381	855	184			138_163_fe_neu.jpg	0	91	AOI_23	104	272
1280	51420	853	192			138_163_fe_neu.jpg	0	91	AOI_23	104	272
1281	51458	649	195			138_163_fe_neu.jpg	0	92	AOI_22	105	315
1282	51495	484	227			138_163_fe_neu.jpg	0	92	AOI_22	105	315
1283	51538	458	223			138_163_fe_neu.jpg	0	92	AOI_22	105	315
1284	51576	436	223			138_163_fe_neu.jpg	0	92	AOI_22	105	315
1285	51618	435	228			138_163_fe_neu.jpg	0	92	AOI_22	105	315
1286	51654	445	226			138_163_fe_neu.jpg	0	92	AOI_22	105	315
1287	51694	451	221			138_163_fe_neu.jpg	0	92	AOI_22	105	315
1288	51733	438	225			138_163_fe_neu.jpg	0	92	AOI_22	105	315
1289	51772	610	229			138_163_fe_neu.jpg	0	92	AOI_22	106	387
1290	51812	601	223			138_163_fe_neu.jpg	0	92	AOI_22	106	387
1291	51851	597	244			138_163_fe_neu.jpg	0	92	AOI_22	106	387
1292	51889	602	225			138_163_fe_neu.jpg	0	92	AOI_22	106	387
1293	51928	607	240			138_163_fe_neu.jpg	0	92	AOI_22	106	387
1294	51966	609	258			138_163_fe_neu.jpg	0	92	AOI_22	106	387
1295	52005	583	241			138_163_fe_neu.jpg	0	92	AOI_22	106	387
1296	52044	603	253			138_163_fe_neu.jpg	0	92	AOI_22	106	387
1297	52083	601	233			138_163_fe_neu.jpg	0	92	AOI_22	106	387
1298	52121	611	248			138_163_fe_neu.jpg	0	92	AOI_22	106	387
1299	52160	599	233			138_163_fe_neu.jpg	0	92	AOI_22	107	234
1300	52199	471	297			138_163_fe_neu.jpg	0	92	AOI_22	107	234
1301	52239	465	320			138_163_fe_neu.jpg	0	92	AOI_22	107	234
1302	52277	463	312			138_163_fe_neu.jpg	0	92	AOI_22	107	234
1303	52316	450	314			138_163_fe_neu.jpg	0	92	AOI_22	107	234
1304	52355	584	305			138_163_fe_neu.jpg	0	92	AOI_22	107	234
1305	52394	903	323			138_163_fe_neu.jpg	0	91	AOI_23	108	274
1306	52431	902	304			138_163_fe_neu.jpg	0	91	AOI_23	108	274
1307	52472	898	318			138_163_fe_neu.jpg	0	91	AOI_23	108	274
1308	52511	900	320			138_163_fe_neu.jpg	0	91	AOI_23	108	274
1309	52552	908	289			138_163_fe_neu.jpg	0	91	AOI_23	108	274
1310	52591	902	302			138_163_fe_neu.jpg	0	91	AOI_23	108	274
1311	52630	932	305			138_163_fe_neu.jpg	0	91	AOI_23	108	274
1312	52667	928	414			138_163_fe_neu.jpg	0	91	AOI_23	109	278
1313	52706	929	401			138_163_fe_neu.jpg	0	91	AOI_23	109	278
1314	52745	926	433			138_163_fe_neu.jpg	0	91	AOI_23	109	278
1315	52784	913	410			138_163_fe_neu.jpg	0	91	AOI_23	109	278
1316	52821	928	412			138_163_fe_neu.jpg	0	91	AOI_23	109	278
1317	52864	929	421			138_163_fe_neu.jpg	0	91	AOI_23	109	278
1318	52906	939	407			138_163_fe_neu.jpg	0	91	AOI_23	109	278
1319	52945	913	393			138_163_fe_neu.jpg	0	91	AOI_23	110	287
1320	52982	927	289			138_163_fe_neu.jpg	0	91	AOI_23	110	287
1321	53022	921	284			138_163_fe_neu.jpg	0	91	AOI_23	110	287
1322	53060	921	280			138_163_fe_neu.jpg	0	91	AOI_23	110	287
1323	53098	925	295			138_163_fe_neu.jpg	0	91	AOI_23	110	287
1324	53135	924	294			138_163_fe_neu.jpg	0	91	AOI_23	110	287
1325	53181	902	294			138_163_fe_neu.jpg	0	91	AOI_23	110	287
1326	53232	587	277			138_163_fe_neu.jpg	0	92	AOI_22	111	542
1327	53273	422	307			138_163_fe_neu.jpg	0	92	AOI_22	111	542
1328	53308	437	285			138_163_fe_neu.jpg	0	92	AOI_22	111	542
1329	53346	485	272			138_163_fe_neu.jpg	0	92	AOI_22	111	542
1330	53386	486	283			138_163_fe_neu.jpg	0	92	AOI_22	111	542
1331	53423	478	269			138_163_fe_neu.jpg	0	92	AOI_22	111	542
1332	53462	489	267			138_163_fe_neu.jpg	0	92	AOI_22	111	542
1333	53503	488	269			138_163_fe_neu.jpg	0	92	AOI_22	111	542
	53503			ImageEnd	16
	53518			ImageStart	8
1334	53541	495	307			Fix.jpg	0	0	Content	111	542
1335	53579	483	280			Fix.jpg	0	0	Content	111	542
1336	53618	486	286			Fix.jpg	0	0	Content	111	542
1337	53658	473	268			Fix.jpg	0	0	Content	111	542
1338	53697	470	283			Fix.jpg	0	0	Content	111	542
1339	53736	484	278			Fix.jpg	0	0	Content	111	542
1340	53774	467	295			Fix.jpg	0	0	Content	112	1243
1341	53813	693	326			Fix.jpg	0	0	Content	112	1243
1342	53853	669	320			Fix.jpg	0	0	Content	112	1243
1343	53891	686	321			Fix.jpg	0	0	Content	112	1243
1344	53925	680	329			Fix.jpg	0	0	Content	112	1243
1345	53964	697	331			Fix.jpg	0	0	Content	112	1243
1346	54003	673	341			Fix.jpg	0	0	Content	112	1243
	54034			ImageEnd	16
1347	54042	678	302			No media	0	0	Content	112	1243
1348	54080	678	322			No media	0	0	Content	112	1243
1349	54119	700	320			No media	0	0	Content	112	1243
1350	54156	679	295			No media	0	0	Content	112	1243
1351	54196	680	326			No media	0	0	Content	112	1243
1352	54234	680	311			No media	0	0	Content	112	1243
1353	54272	688	316			No media	0	0	Content	112	1243
1354	54310	696	325			No media	0	0	Content	112	1243
1355	54348	695	308			No media	0	0	Content	112	1243
1356	54387	691	328			No media	0	0	Content	112	1243
1357	54426	684	308			No media	0	0	Content	112	1243
1358	54464	670	302			No media	0	0	Content	112	1243
1359	54504	689	312			No media	0	0	Content	112	1243
1360	54541	679	313			No media	0	0	Content	112	1243
1361	54585	680	313			No media	0	0	Content	112	1243
1362	54623	695	330			No media	0	0	Content	112	1243
1363	54664	683	321			No media	0	0	Content	112	1243
1364	54702	698	318			No media	0	0	Content	112	1243
1365	54745	693	320			No media	0	0	Content	112	1243
1366	54782	700	317			No media	0	0	Content	112	1243
1367	54820	678	316			No media	0	0	Content	112	1243
1368	54858	711	316			No media	0	0	Content	112	1243
1369	54898	689	324			No media	0	0	Content	112	1243
1370	54938	672	329			No media	0	0	Content	112	1243
1371	54975	770	334			No media	0	0	Content	112	1243
1372	55018	863	383			No media	0	0	Content	113	697
1373	55057	999	404			No media	0	0	Content	113	697
1374	55094	1010	350			No media	0	0	Content	113	697
1375	55136	1008	379			No media	0	0	Content	113	697
1376	55172	1050	357			No media	0	0	Content	113	697
1377	55209	1048	355			No media	0	0	Content	113	697
1378	55247	1051	361			No media	0	0	Content	113	697
1379	55287	1055	365			No media	0	0	Content	113	697
1380	55327	1042	356			No media	0	0	Content	113	697
1381	55364	1040	359			No media	0	0	Content	113	697
1382	55403	1043	356			No media	0	0	Content	113	697
1383	55442	1060	356			No media	0	0	Content	113	697
1384	55480	1056	362			No media	0	0	Content	113	697
1385	55519	1040	352			No media	0	0	Content	113	697
1386	55557	939	394			No media	0	0	Content	113	697
1387	55597	955	421			No media	0	0	Content	113	697
1388	55635	954	429			No media	0	0	Content	113	697
1389	55675	959	428			No media	0	0	Content	113	697
1390	55715	970	720			No media	0	0	Content	114	961
1391	55755	967	810			No media	0	0	Content	114	961
1392	55793	959	794			No media	0	0	Content	114	961
1393	55834	994	782			No media	0	0	Content	114	961
1394	55873	983	782			No media	0	0	Content	114	961
1395	55917	996	790			No media	0	0	Content	114	961
1396	55956	1028	764			No media	0	0	Content	114	961
1397	55996	1048	746			No media	0	0	Content	114	961
1398	56035	1033	777			No media	0	0	Content	114	961
1399	56073	1035	782			No media	0	0	Content	114	961
1400	56128	1010	793			No media	0	0	Content	114	961
1401	56168	1020	769			No media	0	0	Content	114	961
1402	56208	1025	783			No media	0	0	Content	114	961
1403	56244	1018	774			No media	0	0	Content	114	961
1404	56280	1024	778			No media	0	0	Content	114	961
1405	56322	1034	779			No media	0	0	Content	114	961
1406	56361	1036	778			No media	0	0	Content	114	961
1407	56401	1034	779			No media	0	0	Content	114	961
1408	56439	1038	765			No media	0	0	Content	114	961
1409	56479	1025	769			No media	0	0	Content	114	961
1410	56518	1032	769			No media	0	0	Content	114	961
1411	56559	1028	758			No media	0	0	Content	114	961
1412	56598	1017	781			No media	0	0	Content	114	961
1413	56638	1025	769			No media	0	0	Content	114	961
1414	56676	987	525			No media	0	0	Content	115	295
1415	56718	820	221			No media	0	0	Content	115	295
1416	56757	817	225			No media	0	0	Content	115	295
1417	56796	820	238			No media	0	0	Content	115	295
1418	56835	817	234			No media	0	0	Content	115	295
1419	56874	838	222			No media	0	0	Content	115	295
1420	56913	829	242			No media	0	0	Content	115	295
1421	56971	820	224			No media	0	0	Content	116	561
1422	57021	791	296			No media	0	0	Content	116	561
1423	57055	794	297			No media	0	0	Content	116	561
1424	57092	800	316			No media	0	0	Content	116	561
1425	57131	784	301			No media	0	0	Content	116	561
1426	57171	800	310			No media	0	0	Content	116	561
1427	57215	803	303			No media	0	0	Content	116	561
1428	57253	810	336			No media	0	0	Content	116	561
1429	57296	787	310			No media	0	0	Content	116	561
1430	57336	788	315			No media	0	0	Content	116	561
1431	57375	797	307			No media	0	0	Content	116	561
1432	57414	801	313			No media	0	0	Content	116	561
1433	57455	810	298			No media	0	0	Content	116	561
1434	57494	800	307			No media	0	0	Content	116	561
1435	57533	916	294			No media	0	0	Content	117	247
1436	57572	1047	316			No media	0	0	Content	117	247
1437	57618	1081	300			No media	0	0	Content	117	247
1438	57659	1065	286			No media	0	0	Content	117	247
1439	57700	1053	297			No media	0	0	Content	117	247
1440	57739	1053	306			No media	0	0	Content	117	247
1441	57780	900	312			No media	0	0	Content	118	417
1442	57819	873	299			No media	0	0	Content	118	417
1443	57862	871	309			No media	0	0	Content	118	417
1444	57903	846	324			No media	0	0	Content	118	417
1445	57944	895	306			No media	0	0	Content	118	417
1446	57984	875	304			No media	0	0	Content	118	417
1447	58028	923	279			No media	0	0	Content	118	417
1448	58071	828	309			No media	0	0	Content	118	417
1449	58114	780	322			No media	0	0	Content	118	417
1450	58197	0	0			No media	0	0	Content
1451	58263	0	0			No media	0	0	Content
1452	58336	0	0			No media	0	0	Content
1453	58379	0	0			No media	0	0	Content
1454	58474	0	0			No media	0	0	Content
1455	58575	0	0			No media	0	0	Content
1456	58634	0	0			No media	0	0	Content
1457	58740	0	0			No media	0	0	Content
1458	58840	0	0			No media	0	0	Content
	58841			ImageStart	8
1459	58936	0	0			74_115_an_ha.jpg	0	285	AOI_49
1460	59055	0	0			74_115_an_ha.jpg	0	285	AOI_49
1461	59115	0	0			74_115_an_ha.jpg	0	285	AOI_49
1462	59208	0	0			74_115_an_ha.jpg	0	285	AOI_49
1463	59361	0	0			74_115_an_ha.jpg	0	285	AOI_49
1464	59411	0	0			74_115_an_ha.jpg	0	285	AOI_49
1465	59463	0	0			74_115_an_ha.jpg	0	285	AOI_49
1466	59519	0	0			74_115_an_ha.jpg	0	285	AOI_49
1467	59585	877	345			74_115_an_ha.jpg	0	286	AOI_52	119	137
1468	59641	864	268			74_115_an_ha.jpg	0	286	AOI_52	119	137
1469	59723	0	0			74_115_an_ha.jpg	0	285	AOI_49
1470	59770	0	0			74_115_an_ha.jpg	0	285	AOI_49
1471	59811	0	0			74_115_an_ha.jpg	0	285	AOI_49
1472	59857	860	270			74_115_an_ha.jpg	0	286	AOI_52	120	64
1473	59921	0	0			74_115_an_ha.jpg	0	285	AOI_49
1474	59960	0	0			74_115_an_ha.jpg	0	285	AOI_49
1475	60023	0	0			74_115_an_ha.jpg	0	285	AOI_49
1476	60090	0	0			74_115_an_ha.jpg	0	285	AOI_49
1477	60149	0	0			74_115_an_ha.jpg	0	285	AOI_49
1478	60200	0	0			74_115_an_ha.jpg	0	285	AOI_49
1479	60256	440	260			74_115_an_ha.jpg	0	285	AOI_49	121	157
1480	60343	456	213			74_115_an_ha.jpg	0	285	AOI_49	121	157
1481	60413	0	0			74_115_an_ha.jpg	0	285	AOI_49
1482	60455	0	0			74_115_an_ha.jpg	0	285	AOI_49
1483	60519	439	261			74_115_an_ha.jpg	0	285	AOI_49	122	355
1484	60569	475	412			74_115_an_ha.jpg	0	285	AOI_49	122	355
1485	60635	463	416			74_115_an_ha.jpg	0	285	AOI_49	122	355
1486	60679	459	408			74_115_an_ha.jpg	0	285	AOI_49	122	355
1487	60716	469	420			74_115_an_ha.jpg	0	285	AOI_49	122	355
1488	60767	468	423			74_115_an_ha.jpg	0	285	AOI_49	122	355
1489	60819	461	414			74_115_an_ha.jpg	0	285	AOI_49	122	355
1490	60874	788	392			74_115_an_ha.jpg	0	286	AOI_52	123	372
1491	60908	858	395			74_115_an_ha.jpg	0	286	AOI_52	123	372
1492	60948	903	360			74_115_an_ha.jpg	0	286	AOI_52	123	372
1493	60989	909	367			74_115_an_ha.jpg	0	286	AOI_52	123	372
1494	61032	887	372			74_115_an_ha.jpg	0	286	AOI_52	123	372
1495	61074	901	370			74_115_an_ha.jpg	0	286	AOI_52	123	372
1496	61117	0	0			74_115_an_ha.jpg	0	286	AOI_52	123	372
1497	61159	836	331			74_115_an_ha.jpg	0	286	AOI_52	123	372
1498	61210	876	361			74_115_an_ha.jpg	0	286	AOI_52	123	372
1499	61245	887	365			74_115_an_ha.jpg	0	286	AOI_52	124	409
1500	61294	845	410			74_115_an_ha.jpg	0	286	AOI_52	124	409
1501	61333	845	410			74_115_an_ha.jpg	0	286	AOI_52	124	409
1502	61396	849	361			74_115_an_ha.jpg	0	286	AOI_52	124	409
1503	61446	868	417			74_115_an_ha.jpg	0	286	AOI_52	124	409
1504	61483	866	417			74_115_an_ha.jpg	0	286	AOI_52	124	409
1505	61524	867	412			74_115_an_ha.jpg	0	286	AOI_52	124	409
1506	61568	874	422			74_115_an_ha.jpg	0	286	AOI_52	124	409
1507	61613	872	419			74_115_an_ha.jpg	0	286	AOI_52	124	409
1508	61655	685	349			74_115_an_ha.jpg	0	285	AOI_49	125	384
1509	61701	474	356			74_115_an_ha.jpg	0	285	AOI_49	125	384
1510	61749	0	0			74_115_an_ha.jpg	0	285	AOI_49	125	384
	61780			ImageEnd	16
	61795			ImageStart	8
1511	61801	481	360			Fix.jpg	0	0	Content	125	384
1512	61847	474	352			Fix.jpg	0	0	Content	125	384
1513	61903	477	363			Fix.jpg	0	0	Content	125	384
1514	61944	475	361			Fix.jpg	0	0	Content	125	384
1515	61991	485	353			Fix.jpg	0	0	Content	125	384
1516	62039	483	366			Fix.jpg	0	0	Content	126	722
1517	62092	690	349			Fix.jpg	0	0	Content	126	722
1518	62142	686	342			Fix.jpg	0	0	Content	126	722
1519	62183	690	358			Fix.jpg	0	0	Content	126	722
1520	62232	692	355			Fix.jpg	0	0	Content	126	722
1521	62285	689	373			Fix.jpg	0	0	Content	126	722
	62310			ImageEnd	16
1522	62333	687	357			No media	0	0	Content	126	722
1523	62371	687	351			No media	0	0	Content	126	722
1524	62417	686	355			No media	0	0	Content	126	722
1525	62465	697	358			No media	0	0	Content	126	722
1526	62506	705	353			No media	0	0	Content	126	722
1527	62551	697	351			No media	0	0	Content	126	722
1528	62629	717	339			No media	0	0	Content	126	722
1529	62696	700	359			No media	0	0	Content	126	722
1530	62761	713	342			No media	0	0	Content	127	391
1531	62833	693	350			No media	0	0	Content	127	391
1532	62890	621	457			No media	0	0	Content	127	391
1533	62964	602	489			No media	0	0	Content	127	391
1534	63023	616	496			No media	0	0	Content	127	391
1535	63096	746	548			No media	0	0	Content	127	391
1536	63152	0	0			No media	0	0	Content
1537	63231	0	0			No media	0	0	Content
1538	63278	0	0			No media	0	0	Content
1539	63333	0	0			No media	0	0	Content
1540	63462	0	0			No media	0	0	Content
1541	63578	0	0			No media	0	0	Content
1542	63627	921	777			No media	0	0	Content	128	832
1543	63684	938	790			No media	0	0	Content	128	832
1544	63747	985	764			No media	0	0	Content	128	832
1545	63835	1039	769			No media	0	0	Content	128	832
1546	63909	989	761			No media	0	0	Content	128	832
1547	63958	1035	767			No media	0	0	Content	128	832
1548	64043	994	749			No media	0	0	Content	128	832
1549	64084	1032	763			No media	0	0	Content	128	832
1550	64155	994	753			No media	0	0	Content	128	832
1551	64212	1008	755			No media	0	0	Content	128	832
1552	64293	985	750			No media	0	0	Content	128	832
1553	64352	1010	755			No media	0	0	Content	128	832
1554	64459	893	845			No media	0	0	Content	129	499
1555	64520	779	1012			No media	0	0	Content	129	499
1556	64561	799	1003			No media	0	0	Content	129	499
1557	64592	782	1005			No media	0	0	Content	129	499
1558	64635	787	1006			No media	0	0	Content	129	499
1559	64677	790	1004			No media	0	0	Content	129	499
1560	64721	787	1001			No media	0	0	Content	129	499
1561	64762	791	999			No media	0	0	Content	129	499
1562	64802	793	1006			No media	0	0	Content	129	499
1563	64842	774	992			No media	0	0	Content	129	499
1564	64889	774	1005			No media	0	0	Content	129	499
1565	64958	895	1046			No media	0	0	Content	130	575
1566	65005	899	1033			No media	0	0	Content	130	575
1567	65035	884	1035			No media	0	0	Content	130	575
1568	65075	892	1037			No media	0	0	Content	130	575
1569	65115	886	1025			No media	0	0	Content	130	575
1570	65156	886	1047			No media	0	0	Content	130	575
1571	65195	884	1028			No media	0	0	Content	130	575
1572	65240	873	1035			No media	0	0	Content	130	575
1573	65285	886	1037			No media	0	0	Content	130	575
1574	65325	895	1028			No media	0	0	Content	130	575
1575	65365	896	1021			No media	0	0	Content	130	575
1576	65406	897	1029			No media	0	0	Content	130	575
1577	65450	892	1027			No media	0	0	Content	130	575
1578	65493	883	1028			No media	0	0	Content	130	575
1579	65533	779	566			No media	0	0	Content	131	647
1580	65576	740	364			No media	0	0	Content	131	647
1581	65623	730	353			No media	0	0	Content	131	647
1582	65667	709	346			No media	0	0	Content	131	647
1583	65708	719	348			No media	0	0	Content	131	647
1584	65753	711	345			No media	0	0	Content	131	647
1585	65794	720	349			No media	0	0	Content	131	647
1586	65837	713	346			No media	0	0	Content	131	647
1587	65879	713	355			No media	0	0	Content	131	647
1588	65922	717	352			No media	0	0	Content	131	647
1589	65964	720	348			No media	0	0	Content	131	647
1590	66008	731	352			No media	0	0	Content	131	647
1591	66054	713	345			No media	0	0	Content	131	647
1592	66097	719	352			No media	0	0	Content	131	647
1593	66138	726	326			No media	0	0	Content	131	647
1594	66180	807	343			No media	0	0	Content	132	456
1595	66221	846	342			No media	0	0	Content	132	456
1596	66266	840	355			No media	0	0	Content	132	456
1597	66306	848	349			No media	0	0	Content	132	456
1598	66343	839	345			No media	0	0	Content	132	456
1599	66389	840	338			No media	0	0	Content	132	456
1600	66432	849	358			No media	0	0	Content	132	456
1601	66470	844	343			No media	0	0	Content	132	456
1602	66512	836	342			No media	0	0	Content	132	456
1603	66551	848	340			No media	0	0	Content	132	456
1604	66596	839	335			No media	0	0	Content	132	456
1605	66636	1085	172			No media	0	0	Content	133	460
1606	66675	1563	-64			No media	0	0	Content	133	460
1607	66716	1635	-98			No media	0	0	Content	133	460
1608	66758	1645	-89			No media	0	0	Content	133	460
1609	66800	1634	-93			No media	0	0	Content	133	460
1610	66841	1395	-41			No media	0	0	Content	133	460
1611	66880	1392	-39			No media	0	0	Content	133	460
1612	66921	1375	-33			No media	0	0	Content	133	460
1613	66969	1351	-21			No media	0	0	Content	133	460
1614	67012	1353	-25			No media	0	0	Content	133	460
1615	67055	1367	-28			No media	0	0	Content	133	460
1616	67096	1356	-30			No media	0	0	Content	134	244
1617	67135	1088	-77			No media	0	0	Content	134	244
1618	67176	1101	-79			No media	0	0	Content	134	244
1619	67215	1092	-89			No media	0	0	Content	134	244
1620	67257	1081	-76			No media	0	0	Content	134	244
1621	67298	1074	-77			No media	0	0	Content	134	244
1622	67340	1152	-86			No media	0	0	Content	135	592
1623	67381	1123	-74			No media	0	0	Content	135	592
1624	67423	1293	-134			No media	0	0	Content	135	592
1625	67465	1153	-73			No media	0	0	Content	135	592
1626	67508	1147	-82			No media	0	0	Content	135	592
1627	67550	1144	-86			No media	0	0	Content	135	592
1628	67593	1140	-81			No media	0	0	Content	135	592
1629	67639	1152	-83			No media	0	0	Content	135	592
1630	67680	1150	-88			No media	0	0	Content	135	592
1631	67718	1158	-76			No media	0	0	Content	135	592
	67741			ImageStart	8
1632	67759	1154	-84			93_140_ha_neu.jpg	0	0	Content	135	592
1633	67801	1149	-90			93_140_ha_neu.jpg	0	0	Content	135	592
1634	67843	1140	-82			93_140_ha_neu.jpg	0	0	Content	135	592
1635	67889	1032	-92			93_140_ha_neu.jpg	0	0	Content	135	592
1636	67931	786	-67			93_140_ha_neu.jpg	0	328	AOI_55	136	689
1637	67972	768	-54			93_140_ha_neu.jpg	0	328	AOI_55	136	689
1638	68015	716	255			93_140_ha_neu.jpg	0	328	AOI_55	136	689
1639	68059	719	329			93_140_ha_neu.jpg	0	328	AOI_55	136	689
1640	68104	726	307			93_140_ha_neu.jpg	0	328	AOI_55	136	689
1641	68175	730	313			93_140_ha_neu.jpg	0	328	AOI_55	136	689
1642	68220	950	341			93_140_ha_neu.jpg	0	328	AOI_55	136	689
1643	68250	932	338			93_140_ha_neu.jpg	0	328	AOI_55	136	689
1644	68291	936	332			93_140_ha_neu.jpg	0	328	AOI_55	136	689
1645	68333	942	344			93_140_ha_neu.jpg	0	328	AOI_55	136	689
1646	68378	934	334			93_140_ha_neu.jpg	0	328	AOI_55	136	689
1647	68417	945	344			93_140_ha_neu.jpg	0	328	AOI_55	136	689
1648	68457	952	325			93_140_ha_neu.jpg	0	328	AOI_55	136	689
1649	68497	945	327			93_140_ha_neu.jpg	0	328	AOI_55	136	689
1650	68538	946	330			93_140_ha_neu.jpg	0	328	AOI_55	136	689
1651	68579	943	343			93_140_ha_neu.jpg	0	328	AOI_55	136	689
1652	68621	634	334			93_140_ha_neu.jpg	0	327	AOI_56	137	803
1653	68663	505	334			93_140_ha_neu.jpg	0	327	AOI_56	137	803
1654	68706	512	339			93_140_ha_neu.jpg	0	327	AOI_56	137	803
1655	68747	489	353			93_140_ha_neu.jpg	0	327	AOI_56	137	803
1656	68787	513	354			93_140_ha_neu.jpg	0	327	AOI_56	137	803
1657	68830	507	347			93_140_ha_neu.jpg	0	327	AOI_56	137	803
1658	68876	505	349			93_140_ha_neu.jpg	0	327	AOI_56	137	803
1659	68915	513	350			93_140_ha_neu.jpg	0	327	AOI_56	137	803
1660	68961	502	359			93_140_ha_neu.jpg	0	327	AOI_56	137	803
1661	69003	505	336			93_140_ha_neu.jpg	0	327	AOI_56	137	803
1662	69050	507	349			93_140_ha_neu.jpg	0	327	AOI_56	137	803
1663	69092	508	332			93_140_ha_neu.jpg	0	327	AOI_56	137	803
1664	69133	498	352			93_140_ha_neu.jpg	0	327	AOI_56	137	803
1665	69178	504	334			93_140_ha_neu.jpg	0	327	AOI_56	137	803
1666	69222	556	428			93_140_ha_neu.jpg	0	327	AOI_56	137	803
1667	69260	569	406			93_140_ha_neu.jpg	0	327	AOI_56	137	803
1668	69305	556	415			93_140_ha_neu.jpg	0	327	AOI_56	137	803
1669	69347	550	401			93_140_ha_neu.jpg	0	327	AOI_56	137	803
1670	69386	568	394			93_140_ha_neu.jpg	0	327	AOI_56	137	803
1671	69424	713	366			93_140_ha_neu.jpg	0	328	AOI_55	138	293
1672	69463	957	349			93_140_ha_neu.jpg	0	328	AOI_55	138	293
1673	69504	963	356			93_140_ha_neu.jpg	0	328	AOI_55	138	293
1674	69544	967	364			93_140_ha_neu.jpg	0	328	AOI_55	138	293
1675	69584	979	343			93_140_ha_neu.jpg	0	328	AOI_55	138	293
1676	69634	970	349			93_140_ha_neu.jpg	0	328	AOI_55	138	293
1677	69675	967	349			93_140_ha_neu.jpg	0	328	AOI_55	138	293
1678	69716	938	403			93_140_ha_neu.jpg	0	328	AOI_55	139	335
1679	69757	946	395			93_140_ha_neu.jpg	0	328	AOI_55	139	335
1680	69805	948	402			93_140_ha_neu.jpg	0	328	AOI_55	139	335
1681	69845	950	397			93_140_ha_neu.jpg	0	328	AOI_55	139	335
1682	69885	961	387			93_140_ha_neu.jpg	0	328	AOI_55	139	335
1683	69926	956	408			93_140_ha_neu.jpg	0	328	AOI_55	139	335
1684	69969	951	402			93_140_ha_neu.jpg	0	328	AOI_55	139	335
1685	70009	940	415			93_140_ha_neu.jpg	0	328	AOI_55	139	335
1686	70051	766	396			93_140_ha_neu.jpg	0	327	AOI_56	140	630
1687	70096	517	406			93_140_ha_neu.jpg	0	327	AOI_56	140	630
1688	70135	502	428			93_140_ha_neu.jpg	0	327	AOI_56	140	630
1689	70178	506	403			93_140_ha_neu.jpg	0	327	AOI_56	140	630
1690	70224	499	422			93_140_ha_neu.jpg	0	327	AOI_56	140	630
1691	70267	493	422			93_140_ha_neu.jpg	0	327	AOI_56	140	630
1692	70306	516	346			93_140_ha_neu.jpg	0	327	AOI_56	140	630
1693	70349	520	339			93_140_ha_neu.jpg	0	327	AOI_56	140	630
1694	70391	498	332			93_140_ha_neu.jpg	0	327	AOI_56	140	630
1695	70434	515	331			93_140_ha_neu.jpg	0	327	AOI_56	140	630
1696	70472	514	348			93_140_ha_neu.jpg	0	327	AOI_56	140	630
1697	70515	490	345			93_140_ha_neu.jpg	0	327	AOI_56	140	630
1698	70557	514	349			93_140_ha_neu.jpg	0	327	AOI_56	140	630
1699	70604	520	343			93_140_ha_neu.jpg	0	327	AOI_56	140	630
1700	70645	514	349			93_140_ha_neu.jpg	0	327	AOI_56	140	630
1701	70681	545	330			93_140_ha_neu.jpg	0	328	AOI_55	141	848
	70718			ImageEnd	16
1702	70728	968	311			No media	0	0	Content	141	848
	70733			ImageStart	8
1703	70769	979	320			Fix.jpg	0	0	Content	141	848
1704	70807	975	315			Fix.jpg	0	0	Content	141	848
1705	70848	970	321			Fix.jpg	0	0	Content	141	848
1706	70889	964	321			Fix.jpg	0	0	Content	141	848
1707	70929	982	329			Fix.jpg	0	0	Content	141	848
1708	70969	970	313			Fix.jpg	0	0	Content	141	848
1709	71008	977	316			Fix.jpg	0	0	Content	141	848
1710	71046	979	327			Fix.jpg	0	0	Content	141	848
1711	71084	913	341			Fix.jpg	0	0	Content	141	848
1712	71124	895	370			Fix.jpg	0	0	Content	141	848
1713	71163	908	365			Fix.jpg	0	0	Content	141	848
1714	71203	901	363			Fix.jpg	0	0	Content	141	848
	71233			ImageEnd	16
1715	71243	900	370			No media	0	0	Content	141	848
	71262			ImageStart	8
1716	71283	906	375			76_115_fe_an.jpg	0	290	AOI_49	141	848
1717	71322	760	374			76_115_fe_an.jpg	0	290	AOI_49	141	848
1718	71364	750	363			76_115_fe_an.jpg	0	290	AOI_49	141	848
1719	71406	761	353			76_115_fe_an.jpg	0	290	AOI_49	141	848
1720	71447	763	349			76_115_fe_an.jpg	0	290	AOI_49	141	848
1721	71483	743	348			76_115_fe_an.jpg	0	290	AOI_49	141	848
1722	71529	748	350			76_115_fe_an.jpg	0	290	AOI_49	142	236
1723	71569	935	323			76_115_fe_an.jpg	0	290	AOI_49	142	236
1724	71609	956	306			76_115_fe_an.jpg	0	290	AOI_49	142	236
1725	71653	923	334			76_115_fe_an.jpg	0	290	AOI_49	142	236
1726	71692	941	310			76_115_fe_an.jpg	0	290	AOI_49	142	236
1727	71725	937	323			76_115_fe_an.jpg	0	290	AOI_49	142	236
1728	71765	637	314			76_115_fe_an.jpg	0	289	AOI_50	143	622
1729	71803	485	339			76_115_fe_an.jpg	0	289	AOI_50	143	622
1730	71846	467	349			76_115_fe_an.jpg	0	289	AOI_50	143	622
1731	71893	500	324			76_115_fe_an.jpg	0	289	AOI_50	143	622
1732	71936	503	346			76_115_fe_an.jpg	0	289	AOI_50	143	622
1733	71978	502	340			76_115_fe_an.jpg	0	289	AOI_50	143	622
1734	72014	494	340			76_115_fe_an.jpg	0	289	AOI_50	143	622
1735	72053	494	340			76_115_fe_an.jpg	0	289	AOI_50	143	622
1736	72095	497	337			76_115_fe_an.jpg	0	289	AOI_50	143	622
1737	72134	501	331			76_115_fe_an.jpg	0	289	AOI_50	143	622
1738	72176	491	332			76_115_fe_an.jpg	0	289	AOI_50	143	622
1739	72216	501	335			76_115_fe_an.jpg	0	289	AOI_50	143	622
1740	72257	497	402			76_115_fe_an.jpg	0	289	AOI_50	143	622
1741	72303	494	450			76_115_fe_an.jpg	0	289	AOI_50	143	622
1742	72346	491	448			76_115_fe_an.jpg	0	289	AOI_50	143	622
1743	72387	558	428			76_115_fe_an.jpg	0	290	AOI_49	144	494
1744	72431	929	341			76_115_fe_an.jpg	0	290	AOI_49	144	494
1745	72473	915	363			76_115_fe_an.jpg	0	290	AOI_49	144	494
1746	72517	925	352			76_115_fe_an.jpg	0	290	AOI_49	144	494
1747	72555	922	363			76_115_fe_an.jpg	0	290	AOI_49	144	494
1748	72600	926	357			76_115_fe_an.jpg	0	290	AOI_49	144	494
1749	72640	925	369			76_115_fe_an.jpg	0	290	AOI_49	144	494
1750	72680	901	414			76_115_fe_an.jpg	0	290	AOI_49	144	494
1751	72721	916	410			76_115_fe_an.jpg	0	290	AOI_49	144	494
1752	72766	902	415			76_115_fe_an.jpg	0	290	AOI_49	144	494
1753	72804	891	414			76_115_fe_an.jpg	0	290	AOI_49	144	494
1754	72843	892	406			76_115_fe_an.jpg	0	290	AOI_49	144	494
1755	72881	902	395			76_115_fe_an.jpg	0	290	AOI_49	145	898
1756	72923	907	318			76_115_fe_an.jpg	0	290	AOI_49	145	898
1757	72961	919	304			76_115_fe_an.jpg	0	290	AOI_49	145	898
1758	73007	901	304			76_115_fe_an.jpg	0	290	AOI_49	145	898
1759	73047	909	316			76_115_fe_an.jpg	0	290	AOI_49	145	898
1760	73086	915	315			76_115_fe_an.jpg	0	290	AOI_49	145	898
1761	73124	914	311			76_115_fe_an.jpg	0	290	AOI_49	145	898
1762	73165	904	297			76_115_fe_an.jpg	0	290	AOI_49	145	898
1763	73204	915	308			76_115_fe_an.jpg	0	290	AOI_49	145	898
1764	73246	912	300			76_115_fe_an.jpg	0	290	AOI_49	145	898
1765	73290	915	304			76_115_fe_an.jpg	0	290	AOI_49	145	898
1766	73330	914	306			76_115_fe_an.jpg	0	290	AOI_49	145	898
1767	73367	900	304			76_115_fe_an.jpg	0	290	AOI_49	145	898
1768	73409	912	306			76_115_fe_an.jpg	0	290	AOI_49	145	898
1769	73449	910	312			76_115_fe_an.jpg	0	290	AOI_49	145	898
1770	73489	909	318			76_115_fe_an.jpg	0	290	AOI_49	145	898
1771	73527	920	301			76_115_fe_an.jpg	0	290	AOI_49	145	898
1772	73568	872	301			76_115_fe_an.jpg	0	290	AOI_49	145	898
1773	73607	878	306			76_115_fe_an.jpg	0	290	AOI_49	145	898
1774	73652	877	317			76_115_fe_an.jpg	0	290	AOI_49	145	898
1775	73695	875	318			76_115_fe_an.jpg	0	290	AOI_49	145	898
1776	73739	873	324			76_115_fe_an.jpg	0	290	AOI_49	145	898
1777	73779	518	279			76_115_fe_an.jpg	0	289	AOI_50	146	253
1778	73826	467	289			76_115_fe_an.jpg	0	289	AOI_50	146	253
1779	73866	469	293			76_115_fe_an.jpg	0	289	AOI_50	146	253
1780	73911	416	293			76_115_fe_an.jpg	0	289	AOI_50	146	253
1781	73952	417	288			76_115_fe_an.jpg	0	289	AOI_50	146	253
1782	73991	411	278			76_115_fe_an.jpg	0	289	AOI_50	146	253
1783	74031	434	268			76_115_fe_an.jpg	0	289	AOI_50	147	312
1784	74070	533	244			76_115_fe_an.jpg	0	289	AOI_50	147	312
1785	74108	495	276			76_115_fe_an.jpg	0	289	AOI_50	147	312
1786	74156	451	280			76_115_fe_an.jpg	0	289	AOI_50	147	312
1787	74194	496	265			76_115_fe_an.jpg	0	289	AOI_50	147	312
1788	74233	486	275			76_115_fe_an.jpg	0	289	AOI_50	147	312
	74242			ImageEnd	16
1789	74270	496	267			No media	0	0	Content	147	312
1790	74305	477	267			No media	0	0	Content	147	312
1791	74343	441	416			No media	0	0	Content	148	323
1792	74387	468	423			No media	0	0	Content	148	323
1793	74427	455	417			No media	0	0	Content	148	323
1794	74465	470	465			No media	0	0	Content	148	323
1795	74505	438	436			No media	0	0	Content	148	323
1796	74543	441	432			No media	0	0	Content	148	323
1797	74582	385	424			No media	0	0	Content	148	323
1798	74620	447	433			No media	0	0	Content	148	323
1799	74666	459	431			No media	0	0	Content	149	524
1800	74708	632	356			No media	0	0	Content	149	524
1801	74745	615	343			No media	0	0	Content	149	524
1802	74783	614	346			No media	0	0	Content	149	524
1803	74825	616	372			No media	0	0	Content	149	524
1804	74867	617	354			No media	0	0	Content	149	524
1805	74911	609	345			No media	0	0	Content	149	524
1806	74951	604	358			No media	0	0	Content	149	524
1807	74988	639	332			No media	0	0	Content	149	524
1808	75029	623	321			No media	0	0	Content	149	524
1809	75068	615	347			No media	0	0	Content	149	524
1810	75110	614	344			No media	0	0	Content	149	524
1811	75151	605	358			No media	0	0	Content	149	524
1812	75190	822	332			No media	0	0	Content	150	282
	75223			ImageStart	8
1813	75227	1040	312			Fix.jpg	0	0	Content	150	282
1814	75273	1046	312			Fix.jpg	0	0	Content	150	282
1815	75313	1070	301			Fix.jpg	0	0	Content	150	282
1816	75353	1067	311			Fix.jpg	0	0	Content	150	282
1817	75391	1075	310			Fix.jpg	0	0	Content	150	282
1818	75433	1064	296			Fix.jpg	0	0	Content	150	282
1819	75472	991	325			Fix.jpg	0	0	Content	151	1465
1820	75512	706	338			Fix.jpg	0	0	Content	151	1465
1821	75552	697	351			Fix.jpg	0	0	Content	151	1465
1822	75592	713	351			Fix.jpg	0	0	Content	151	1465
1823	75632	698	338			Fix.jpg	0	0	Content	151	1465
1824	75671	701	349			Fix.jpg	0	0	Content	151	1465
1825	75709	707	356			Fix.jpg	0	0	Content	151	1465
	75717			ImageEnd	16
1826	75750	701	332			No media	0	0	Content	151	1465
1827	75789	704	328			No media	0	0	Content	151	1465
1828	75828	726	340			No media	0	0	Content	151	1465
1829	75867	702	340			No media	0	0	Content	151	1465
1830	75907	686	340			No media	0	0	Content	151	1465
1831	75944	682	355			No media	0	0	Content	151	1465
1832	75979	688	339			No media	0	0	Content	151	1465
1833	76018	687	346			No media	0	0	Content	151	1465
1834	76061	693	349			No media	0	0	Content	151	1465
1835	76100	684	332			No media	0	0	Content	151	1465
1836	76139	675	344			No media	0	0	Content	151	1465
1837	76180	683	337			No media	0	0	Content	151	1465
1838	76220	684	351			No media	0	0	Content	151	1465
1839	76259	702	340			No media	0	0	Content	151	1465
1840	76299	730	323			No media	0	0	Content	151	1465
1841	76339	710	336			No media	0	0	Content	151	1465
1842	76384	722	347			No media	0	0	Content	151	1465
1843	76426	719	341			No media	0	0	Content	151	1465
1844	76468	717	351			No media	0	0	Content	151	1465
1845	76509	705	351			No media	0	0	Content	151	1465
1846	76550	727	336			No media	0	0	Content	151	1465
1847	76591	715	349			No media	0	0	Content	151	1465
1848	76635	705	347			No media	0	0	Content	151	1465
1849	76675	709	331			No media	0	0	Content	151	1465
1850	76716	708	351			No media	0	0	Content	151	1465
1851	76756	709	342			No media	0	0	Content	151	1465
1852	76797	734	331			No media	0	0	Content	151	1465
1853	76838	704	338			No media	0	0	Content	151	1465
1854	76890	736	358			No media	0	0	Content	151	1465
1855	76937	732	344			No media	0	0	Content	152	568
1856	76987	841	343			No media	0	0	Content	152	568
1857	77035	823	360			No media	0	0	Content	152	568
1858	77068	822	340			No media	0	0	Content	152	568
1859	77104	752	254			No media	0	0	Content	152	568
1860	77145	765	283			No media	0	0	Content	152	568
1861	77199	774	292			No media	0	0	Content	152	568
1862	77256	813	360			No media	0	0	Content	152	568
1863	77302	807	362			No media	0	0	Content	152	568
1864	77342	800	345			No media	0	0	Content	152	568
1865	77381	821	328			No media	0	0	Content	152	568
1866	77422	806	345			No media	0	0	Content	152	568
1867	77463	790	349			No media	0	0	Content	152	568
1868	77505	962	554			No media	0	0	Content	153	456
1869	77546	1031	788			No media	0	0	Content	153	456
1870	77587	1040	806			No media	0	0	Content	153	456
1871	77627	1040	787			No media	0	0	Content	153	456
1872	77667	1054	806			No media	0	0	Content	153	456
1873	77713	1029	800			No media	0	0	Content	153	456
1874	77754	1051	811			No media	0	0	Content	153	456
1875	77796	1050	815			No media	0	0	Content	153	456
1876	77836	1039	811			No media	0	0	Content	153	456
1877	77880	1047	813			No media	0	0	Content	153	456
1878	77922	954	633			No media	0	0	Content	153	456
1879	77960	0	0			No media	0	0	Content
1880	78004	0	0			No media	0	0	Content
1881	78038	0	0			No media	0	0	Content
1882	78083	0	0			No media	0	0	Content
1883	78133	0	0			No media	0	0	Content
1884	78189	485	618			No media	0	0	Content	154	200
1885	78239	489	615			No media	0	0	Content	154	200
1886	78269	665	244			No media	0	0	Content	154	200
1887	78306	676	238			No media	0	0	Content	154	200
1888	78344	657	211			No media	0	0	Content	154	200
1889	78389	678	221			No media	0	0	Content	155	583
1890	78435	661	219			No media	0	0	Content	155	583
1891	78488	783	288			No media	0	0	Content	155	583
1892	78527	797	349			No media	0	0	Content	155	583
1893	78561	783	325			No media	0	0	Content	155	583
1894	78601	789	330			No media	0	0	Content	155	583
1895	78643	804	339			No media	0	0	Content	155	583
1896	78683	795	340			No media	0	0	Content	155	583
1897	78723	799	346			No media	0	0	Content	155	583
1898	78762	775	350			No media	0	0	Content	155	583
1899	78803	807	334			No media	0	0	Content	155	583
	78804			ImageStart	8
1900	78847	798	358			58_098_neu_an.jpg	0	250	AOI_41	155	583
1901	78893	802	297			58_098_neu_an.jpg	0	250	AOI_41	155	583
1902	78932	777	350			58_098_neu_an.jpg	0	250	AOI_41	155	583
1903	78972	0	0			58_098_neu_an.jpg	0	249	AOI_43
1904	79011	0	0			58_098_neu_an.jpg	0	249	AOI_43
1905	79057	0	0			58_098_neu_an.jpg	0	249	AOI_43
1906	79097	0	0			58_098_neu_an.jpg	0	249	AOI_43
1907	79142	0	0			58_098_neu_an.jpg	0	249	AOI_43
1908	79210	0	0			58_098_neu_an.jpg	0	249	AOI_43
1909	79306	0	0			58_098_neu_an.jpg	0	249	AOI_43
1910	79358	0	0			58_098_neu_an.jpg	0	249	AOI_43
1911	79398	0	0			58_098_neu_an.jpg	0	249	AOI_43
1912	79447	920	429			58_098_neu_an.jpg	0	249	AOI_43	156	649
1913	79580	617	319			58_098_neu_an.jpg	0	249	AOI_43	156	649
1914	79636	474	309			58_098_neu_an.jpg	0	249	AOI_43	156	649
1915	79794	0	0			58_098_neu_an.jpg	0	249	AOI_43	156	649
1916	79853	466	313			58_098_neu_an.jpg	0	249	AOI_43	156	649
1917	80005	464	310			58_098_neu_an.jpg	0	249	AOI_43	156	649
1918	80065	0	0			58_098_neu_an.jpg	0	249	AOI_43	156	649
1919	80096	886	400			58_098_neu_an.jpg	0	250	AOI_41	157	405
1920	80118	886	400			58_098_neu_an.jpg	0	250	AOI_41	157	405
1921	80158	914	392			58_098_neu_an.jpg	0	250	AOI_41	157	405
1922	80197	904	401			58_098_neu_an.jpg	0	250	AOI_41	157	405
1923	80240	881	384			58_098_neu_an.jpg	0	250	AOI_41	157	405
1924	80278	899	400			58_098_neu_an.jpg	0	250	AOI_41	157	405
1925	80314	894	294			58_098_neu_an.jpg	0	250	AOI_41	157	405
1926	80352	893	293			58_098_neu_an.jpg	0	250	AOI_41	157	405
1927	80390	906	301			58_098_neu_an.jpg	0	250	AOI_41	157	405
1928	80427	918	311			58_098_neu_an.jpg	0	250	AOI_41	157	405
1929	80466	920	307			58_098_neu_an.jpg	0	250	AOI_41	157	405
[truncated: 15,578 more rows]
