# Supplementary material for: Attentional Bias to Facial Expressions of Different Emotions – A Cross-Cultural Comparison of ≠Akhoe Hai||om and German Children and Adolescents
Source: Front Psychol. 2020 Apr 28;11:795. doi: 10.3389/fpsyg.2020.00795 (PMC7199105; doi:10.3389/fpsyg.2020.00795)
Supplement: Supplementary file 1 [file Data_Sheet_1.ZIP › Raw data_Germany and Namibia/Raw data Namibia/VP_30-test.tsv]

Data properties:
Recording date: 08.02.2013
Recording time: 14:56:20:150 (corresponds to time 0)
Study: NegBias_1
Subject: VP_30
Recording: VP_30
Screen resolution: 1366 x 768
Coordinate unit: Pixels
Filter settings:
Eye: Average
Validity: Normal
Fixation filter: Tobii fixation filter
Velocity threshold: 35
Distance threshold: 35
Number	Timestamp	GazePointX	GazePointY	Event	EventKey	StimuliName	StimuliID	AoiIds	AoiNames	FixationIndex	FixationDuration
0	5	607	331			No media	0	0	Content	5	254
1	36	646	355			No media	0	0	Content	5	254
2	67	663	354			No media	0	0	Content	5	254
3	98	647	353			No media	0	0	Content	5	254
4	131	654	373			No media	0	0	Content	5	254
5	163	657	368			No media	0	0	Content	5	254
6	195	652	363			No media	0	0	Content	5	254
7	227	652	348			No media	0	0	Content	5	254
8	259	721	484			No media	0	0	Content	6	449
9	291	713	494			No media	0	0	Content	6	449
10	323	698	509			No media	0	0	Content	6	449
11	355	729	491			No media	0	0	Content	6	449
12	387	720	506			No media	0	0	Content	6	449
13	418	724	517			No media	0	0	Content	6	449
14	450	721	529			No media	0	0	Content	6	449
15	482	703	524			No media	0	0	Content	6	449
16	515	713	528			No media	0	0	Content	6	449
17	547	702	536			No media	0	0	Content	6	449
18	579	709	533			No media	0	0	Content	6	449
19	612	710	537			No media	0	0	Content	6	449
20	645	697	533			No media	0	0	Content	6	449
21	676	705	535			No media	0	0	Content	6	449
22	708	675	507			No media	0	0	Content	7	287
23	740	619	465			No media	0	0	Content	7	287
24	772	621	454			No media	0	0	Content	7	287
25	804	622	447			No media	0	0	Content	7	287
26	836	632	452			No media	0	0	Content	7	287
27	868	615	459			No media	0	0	Content	7	287
28	900	621	455			No media	0	0	Content	7	287
29	931	615	463			No media	0	0	Content	7	287
30	963	621	451			No media	0	0	Content	7	287
31	995	663	464			No media	0	0	Content	8	253
32	1027	714	502			No media	0	0	Content	8	253
33	1058	704	500			No media	0	0	Content	8	253
34	1090	698	503			No media	0	0	Content	8	253
35	1122	703	513			No media	0	0	Content	8	253
36	1154	694	513			No media	0	0	Content	8	253
37	1185	708	509			No media	0	0	Content	8	253
38	1216	707	503			No media	0	0	Content	8	253
39	1248	710	343			No media	0	0	Content	9	411
40	1280	683	311			No media	0	0	Content	9	411
41	1311	682	320			No media	0	0	Content	9	411
42	1346	682	304			No media	0	0	Content	9	411
43	1377	693	314			No media	0	0	Content	9	411
44	1409	694	306			No media	0	0	Content	9	411
	1430			ImageStart	8
45	1440	690	304			Fix.jpg	0	0	Content	9	411
46	1472	707	301			Fix.jpg	0	0	Content	9	411
47	1503	703	302			Fix.jpg	0	0	Content	9	411
48	1534	696	313			Fix.jpg	0	0	Content	9	411
49	1564	699	316			Fix.jpg	0	0	Content	9	411
50	1596	690	316			Fix.jpg	0	0	Content	9	411
51	1627	697	308			Fix.jpg	0	0	Content	9	411
52	1659	692	308			Fix.jpg	0	0	Content	10	394
53	1690	655	359			Fix.jpg	0	0	Content	10	394
54	1723	654	356			Fix.jpg	0	0	Content	10	394
55	1754	654	363			Fix.jpg	0	0	Content	10	394
56	1787	657	352			Fix.jpg	0	0	Content	10	394
57	1819	652	365			Fix.jpg	0	0	Content	10	394
58	1852	642	362			Fix.jpg	0	0	Content	10	394
59	1885	652	373			Fix.jpg	0	0	Content	10	394
	1895			ImageEnd	16
60	1919	644	366			No media	0	0	Content	10	394
	1943			ImageStart	8
61	1952	655	357			122_162_an_ha.jpg	0	58	AOI_13	10	394
62	1986	661	352			122_162_an_ha.jpg	0	58	AOI_13	10	394
63	2019	658	354			122_162_an_ha.jpg	0	58	AOI_13	10	394
64	2053	692	203			122_162_an_ha.jpg	0	58	AOI_13	11	300
65	2088	677	100			122_162_an_ha.jpg	0	58	AOI_13	11	300
66	2120	663	93			122_162_an_ha.jpg	0	58	AOI_13	11	300
67	2153	687	103			122_162_an_ha.jpg	0	58	AOI_13	11	300
68	2186	679	96			122_162_an_ha.jpg	0	58	AOI_13	11	300
69	2220	677	98			122_162_an_ha.jpg	0	58	AOI_13	11	300
70	2254	675	171			122_162_an_ha.jpg	0	58	AOI_13	11	300
71	2287	676	287			122_162_an_ha.jpg	0	58	AOI_13	11	300
72	2320	659	275			122_162_an_ha.jpg	0	58	AOI_13	11	300
73	2353	690	292			122_162_an_ha.jpg	0	57	AOI_16	12	237
74	2387	861	386			122_162_an_ha.jpg	0	57	AOI_16	12	237
75	2420	847	401			122_162_an_ha.jpg	0	57	AOI_16	12	237
76	2454	833	400			122_162_an_ha.jpg	0	57	AOI_16	12	237
77	2488	842	397			122_162_an_ha.jpg	0	57	AOI_16	12	237
78	2521	844	382			122_162_an_ha.jpg	0	57	AOI_16	12	237
79	2555	854	390			122_162_an_ha.jpg	0	57	AOI_16	12	237
80	2590	880	435			122_162_an_ha.jpg	0	57	AOI_16	13	210
81	2624	875	441			122_162_an_ha.jpg	0	57	AOI_16	13	210
82	2660	884	433			122_162_an_ha.jpg	0	57	AOI_16	13	210
83	2696	872	431			122_162_an_ha.jpg	0	57	AOI_16	13	210
84	2730	870	426			122_162_an_ha.jpg	0	57	AOI_16	13	210
85	2765	876	439			122_162_an_ha.jpg	0	57	AOI_16	13	210
86	2800	829	442			122_162_an_ha.jpg	0	58	AOI_13	14	277
87	2834	468	440			122_162_an_ha.jpg	0	58	AOI_13	14	277
88	2869	452	427			122_162_an_ha.jpg	0	58	AOI_13	14	277
89	2904	458	424			122_162_an_ha.jpg	0	58	AOI_13	14	277
90	2939	454	427			122_162_an_ha.jpg	0	58	AOI_13	14	277
91	2973	447	447			122_162_an_ha.jpg	0	58	AOI_13	14	277
92	3008	453	419			122_162_an_ha.jpg	0	58	AOI_13	14	277
93	3042	466	432			122_162_an_ha.jpg	0	58	AOI_13	14	277
94	3077	453	472			122_162_an_ha.jpg	0	58	AOI_13	15	383
95	3114	460	498			122_162_an_ha.jpg	0	58	AOI_13	15	383
96	3147	461	489			122_162_an_ha.jpg	0	58	AOI_13	15	383
97	3182	463	506			122_162_an_ha.jpg	0	58	AOI_13	15	383
98	3217	454	491			122_162_an_ha.jpg	0	58	AOI_13	15	383
99	3252	444	491			122_162_an_ha.jpg	0	58	AOI_13	15	383
100	3286	455	490			122_162_an_ha.jpg	0	58	AOI_13	15	383
101	3321	453	497			122_162_an_ha.jpg	0	58	AOI_13	15	383
102	3356	459	504			122_162_an_ha.jpg	0	58	AOI_13	15	383
103	3391	457	499			122_162_an_ha.jpg	0	58	AOI_13	15	383
104	3426	462	504			122_162_an_ha.jpg	0	58	AOI_13	15	383
105	3460	813	421			122_162_an_ha.jpg	0	57	AOI_16	16	209
106	3495	891	404			122_162_an_ha.jpg	0	57	AOI_16	16	209
107	3529	902	398			122_162_an_ha.jpg	0	57	AOI_16	16	209
108	3564	887	408			122_162_an_ha.jpg	0	57	AOI_16	16	209
109	3599	887	406			122_162_an_ha.jpg	0	57	AOI_16	16	209
110	3634	899	409			122_162_an_ha.jpg	0	57	AOI_16	16	209
111	3669	895	397			122_162_an_ha.jpg	0	57	AOI_16	17	213
112	3705	884	371			122_162_an_ha.jpg	0	57	AOI_16	17	213
113	3740	854	358			122_162_an_ha.jpg	0	57	AOI_16	17	213
114	3776	871	355			122_162_an_ha.jpg	0	57	AOI_16	17	213
115	3811	873	356			122_162_an_ha.jpg	0	57	AOI_16	17	213
116	3846	858	349			122_162_an_ha.jpg	0	57	AOI_16	17	213
117	3882	868	435			122_162_an_ha.jpg	0	57	AOI_16	18	247
118	3918	877	470			122_162_an_ha.jpg	0	57	AOI_16	18	247
119	3954	865	478			122_162_an_ha.jpg	0	57	AOI_16	18	247
120	3988	880	465			122_162_an_ha.jpg	0	57	AOI_16	18	247
121	4023	874	481			122_162_an_ha.jpg	0	57	AOI_16	18	247
122	4058	889	471			122_162_an_ha.jpg	0	57	AOI_16	18	247
123	4093	866	475			122_162_an_ha.jpg	0	57	AOI_16	18	247
124	4129	865	408			122_162_an_ha.jpg	0	57	AOI_16	19	212
125	4164	886	381			122_162_an_ha.jpg	0	57	AOI_16	19	212
126	4200	872	402			122_162_an_ha.jpg	0	57	AOI_16	19	212
127	4234	869	398			122_162_an_ha.jpg	0	57	AOI_16	19	212
128	4270	872	399			122_162_an_ha.jpg	0	57	AOI_16	19	212
129	4305	880	391			122_162_an_ha.jpg	0	57	AOI_16	19	212
130	4341	888	349			122_162_an_ha.jpg	0	57	AOI_16	20	313
131	4376	901	357			122_162_an_ha.jpg	0	57	AOI_16	20	313
132	4411	900	357			122_162_an_ha.jpg	0	57	AOI_16	20	313
133	4445	890	359			122_162_an_ha.jpg	0	57	AOI_16	20	313
134	4482	920	343			122_162_an_ha.jpg	0	57	AOI_16	20	313
135	4516	914	340			122_162_an_ha.jpg	0	57	AOI_16	20	313
136	4551	908	346			122_162_an_ha.jpg	0	57	AOI_16	20	313
137	4586	918	338			122_162_an_ha.jpg	0	57	AOI_16	20	313
138	4621	910	346			122_162_an_ha.jpg	0	57	AOI_16	20	313
139	4654	572	371			122_162_an_ha.jpg	0	58	AOI_13	21	306
140	4689	501	385			122_162_an_ha.jpg	0	58	AOI_13	21	306
141	4723	504	383			122_162_an_ha.jpg	0	58	AOI_13	21	306
142	4760	502	383			122_162_an_ha.jpg	0	58	AOI_13	21	306
143	4793	504	388			122_162_an_ha.jpg	0	58	AOI_13	21	306
144	4826	503	385			122_162_an_ha.jpg	0	58	AOI_13	21	306
145	4859	507	379			122_162_an_ha.jpg	0	58	AOI_13	21	306
146	4893	498	379			122_162_an_ha.jpg	0	58	AOI_13	21	306
147	4926	500	383			122_162_an_ha.jpg	0	58	AOI_13	21	306
	4950			ImageEnd	16
148	4960	477	461			No media	0	0	Content	22	326
	4972			ImageStart	8
149	4991	470	503			Fix.jpg	0	0	Content	22	326
150	5025	465	498			Fix.jpg	0	0	Content	22	326
151	5057	467	493			Fix.jpg	0	0	Content	22	326
152	5089	469	490			Fix.jpg	0	0	Content	22	326
153	5122	461	490			Fix.jpg	0	0	Content	22	326
154	5155	474	491			Fix.jpg	0	0	Content	22	326
155	5187	470	491			Fix.jpg	0	0	Content	22	326
156	5220	469	496			Fix.jpg	0	0	Content	22	326
157	5253	474	488			Fix.jpg	0	0	Content	22	326
158	5286	480	488			Fix.jpg	0	0	Content	23	499
159	5319	663	384			Fix.jpg	0	0	Content	23	499
160	5354	666	382			Fix.jpg	0	0	Content	23	499
161	5388	671	387			Fix.jpg	0	0	Content	23	499
162	5421	679	385			Fix.jpg	0	0	Content	23	499
163	5453	674	386			Fix.jpg	0	0	Content	23	499
	5480			ImageEnd	16
164	5487	667	385			No media	0	0	Content	23	499
	5496			ImageStart	8
165	5520	670	382			79_115_ha_an.jpg	0	295	AOI_52	23	499
166	5553	669	392			79_115_ha_an.jpg	0	295	AOI_52	23	499
167	5585	667	387			79_115_ha_an.jpg	0	295	AOI_52	23	499
168	5618	669	386			79_115_ha_an.jpg	0	295	AOI_52	23	499
169	5651	669	408			79_115_ha_an.jpg	0	295	AOI_52	23	499
170	5684	677	396			79_115_ha_an.jpg	0	295	AOI_52	23	499
171	5717	680	392			79_115_ha_an.jpg	0	295	AOI_52	23	499
172	5751	670	383			79_115_ha_an.jpg	0	295	AOI_52	23	499
173	5784	606	385			79_115_ha_an.jpg	0	295	AOI_52	24	331
174	5817	516	396			79_115_ha_an.jpg	0	295	AOI_52	24	331
175	5850	502	390			79_115_ha_an.jpg	0	295	AOI_52	24	331
176	5883	500	392			79_115_ha_an.jpg	0	295	AOI_52	24	331
177	5916	513	394			79_115_ha_an.jpg	0	295	AOI_52	24	331
178	5948	507	388			79_115_ha_an.jpg	0	295	AOI_52	24	331
179	5981	516	400			79_115_ha_an.jpg	0	295	AOI_52	24	331
180	6015	507	387			79_115_ha_an.jpg	0	295	AOI_52	24	331
181	6048	511	388			79_115_ha_an.jpg	0	295	AOI_52	24	331
182	6082	538	407			79_115_ha_an.jpg	0	295	AOI_52	24	331
183	6115	713	415			79_115_ha_an.jpg	0	296	AOI_49	25	436
184	6148	890	409			79_115_ha_an.jpg	0	296	AOI_49	25	436
185	6182	882	406			79_115_ha_an.jpg	0	296	AOI_49	25	436
186	6215	886	411			79_115_ha_an.jpg	0	296	AOI_49	25	436
187	6248	878	420			79_115_ha_an.jpg	0	296	AOI_49	25	436
188	6282	888	414			79_115_ha_an.jpg	0	296	AOI_49	25	436
189	6315	907	450			79_115_ha_an.jpg	0	296	AOI_49	25	436
190	6348	892	466			79_115_ha_an.jpg	0	296	AOI_49	25	436
191	6382	894	474			79_115_ha_an.jpg	0	296	AOI_49	25	436
192	6415	902	474			79_115_ha_an.jpg	0	296	AOI_49	25	436
193	6448	896	479			79_115_ha_an.jpg	0	296	AOI_49	25	436
194	6482	895	472			79_115_ha_an.jpg	0	296	AOI_49	25	436
195	6515	892	480			79_115_ha_an.jpg	0	296	AOI_49	25	436
196	6551	910	384			79_115_ha_an.jpg	0	296	AOI_49	26	375
197	6585	911	348			79_115_ha_an.jpg	0	296	AOI_49	26	375
198	6620	908	344			79_115_ha_an.jpg	0	296	AOI_49	26	375
199	6654	904	351			79_115_ha_an.jpg	0	296	AOI_49	26	375
200	6688	903	347			79_115_ha_an.jpg	0	296	AOI_49	26	375
201	6721	913	341			79_115_ha_an.jpg	0	296	AOI_49	26	375
202	6756	917	344			79_115_ha_an.jpg	0	296	AOI_49	26	375
203	6791	918	344			79_115_ha_an.jpg	0	296	AOI_49	26	375
204	6826	910	342			79_115_ha_an.jpg	0	296	AOI_49	26	375
205	6858	910	345			79_115_ha_an.jpg	0	296	AOI_49	26	375
206	6893	892	353			79_115_ha_an.jpg	0	296	AOI_49	26	375
207	6926	541	361			79_115_ha_an.jpg	0	295	AOI_52	27	431
208	6959	526	365			79_115_ha_an.jpg	0	295	AOI_52	27	431
209	6992	524	358			79_115_ha_an.jpg	0	295	AOI_52	27	431
210	7025	527	358			79_115_ha_an.jpg	0	295	AOI_52	27	431
211	7058	526	369			79_115_ha_an.jpg	0	295	AOI_52	27	431
212	7092	508	423			79_115_ha_an.jpg	0	295	AOI_52	27	431
213	7125	486	431			79_115_ha_an.jpg	0	295	AOI_52	27	431
214	7158	487	437			79_115_ha_an.jpg	0	295	AOI_52	27	431
215	7192	492	443			79_115_ha_an.jpg	0	295	AOI_52	27	431
216	7225	494	434			79_115_ha_an.jpg	0	295	AOI_52	27	431
217	7258	496	434			79_115_ha_an.jpg	0	295	AOI_52	27	431
218	7291	505	431			79_115_ha_an.jpg	0	295	AOI_52	27	431
219	7324	500	442			79_115_ha_an.jpg	0	295	AOI_52	27	431
220	7357	652	396			79_115_ha_an.jpg	0	296	AOI_49	28	301
221	7390	878	362			79_115_ha_an.jpg	0	296	AOI_49	28	301
222	7424	880	368			79_115_ha_an.jpg	0	296	AOI_49	28	301
223	7457	876	369			79_115_ha_an.jpg	0	296	AOI_49	28	301
224	7491	877	365			79_115_ha_an.jpg	0	296	AOI_49	28	301
225	7524	881	370			79_115_ha_an.jpg	0	296	AOI_49	28	301
226	7558	876	363			79_115_ha_an.jpg	0	296	AOI_49	28	301
227	7591	883	366			79_115_ha_an.jpg	0	296	AOI_49	28	301
228	7625	873	368			79_115_ha_an.jpg	0	296	AOI_49	28	301
229	7658	906	441			79_115_ha_an.jpg	0	296	AOI_49	29	304
230	7692	912	470			79_115_ha_an.jpg	0	296	AOI_49	29	304
231	7725	906	456			79_115_ha_an.jpg	0	296	AOI_49	29	304
232	7760	903	465			79_115_ha_an.jpg	0	296	AOI_49	29	304
233	7794	905	467			79_115_ha_an.jpg	0	296	AOI_49	29	304
234	7828	907	471			79_115_ha_an.jpg	0	296	AOI_49	29	304
235	7861	907	473			79_115_ha_an.jpg	0	296	AOI_49	29	304
236	7895	902	465			79_115_ha_an.jpg	0	296	AOI_49	29	304
237	7928	902	461			79_115_ha_an.jpg	0	296	AOI_49	29	304
238	7962	903	471			79_115_ha_an.jpg	0	296	AOI_49	30	200
239	7994	910	526			79_115_ha_an.jpg	0	296	AOI_49	30	200
240	8028	915	518			79_115_ha_an.jpg	0	296	AOI_49	30	200
241	8061	903	520			79_115_ha_an.jpg	0	296	AOI_49	30	200
242	8096	926	523			79_115_ha_an.jpg	0	296	AOI_49	30	200
243	8128	915	521			79_115_ha_an.jpg	0	296	AOI_49	30	200
244	8162	865	493			79_115_ha_an.jpg	0	295	AOI_52	31	435
245	8195	547	393			79_115_ha_an.jpg	0	295	AOI_52	31	435
246	8229	542	381			79_115_ha_an.jpg	0	295	AOI_52	31	435
247	8261	544	387			79_115_ha_an.jpg	0	295	AOI_52	31	435
248	8296	535	393			79_115_ha_an.jpg	0	295	AOI_52	31	435
249	8328	547	391			79_115_ha_an.jpg	0	295	AOI_52	31	435
250	8363	547	392			79_115_ha_an.jpg	0	295	AOI_52	31	435
251	8397	543	390			79_115_ha_an.jpg	0	295	AOI_52	31	435
252	8430	488	389			79_115_ha_an.jpg	0	295	AOI_52	31	435
253	8464	485	377			79_115_ha_an.jpg	0	295	AOI_52	31	435
	8494			ImageEnd	16
254	8498	490	403			No media	0	0	Content	31	435
	8518			ImageStart	8
255	8531	487	384			Fix.jpg	0	0	Content	31	435
256	8564	488	393			Fix.jpg	0	0	Content	31	435
257	8597	486	379			Fix.jpg	0	0	Content	32	204
258	8631	491	443			Fix.jpg	0	0	Content	32	204
259	8664	485	449			Fix.jpg	0	0	Content	32	204
260	8699	497	454			Fix.jpg	0	0	Content	32	204
261	8733	484	448			Fix.jpg	0	0	Content	32	204
262	8767	494	441			Fix.jpg	0	0	Content	32	204
263	8801	567	418			Fix.jpg	0	0	Content	33	246
264	8838	679	375			Fix.jpg	0	0	Content	33	246
265	8873	685	385			Fix.jpg	0	0	Content	33	246
266	8907	684	389			Fix.jpg	0	0	Content	33	246
267	8942	687	399			Fix.jpg	0	0	Content	33	246
268	8977	679	375			Fix.jpg	0	0	Content	33	246
269	9012	676	383			Fix.jpg	0	0	Content	33	246
	9037			ImageEnd	16
270	9047	681	383			No media	0	0	Content	34	488
	9073			ImageStart	8
271	9080	635	385			97_144_an_fe.jpg	0	335	AOI_5	34	488
272	9115	636	375			97_144_an_fe.jpg	0	335	AOI_5	34	488
273	9148	640	380			97_144_an_fe.jpg	0	335	AOI_5	34	488
274	9182	634	381			97_144_an_fe.jpg	0	335	AOI_5	34	488
275	9215	632	386			97_144_an_fe.jpg	0	335	AOI_5	34	488
276	9250	636	378			97_144_an_fe.jpg	0	335	AOI_5	34	488
277	9286	641	390			97_144_an_fe.jpg	0	335	AOI_5	34	488
278	9321	639	385			97_144_an_fe.jpg	0	335	AOI_5	34	488
279	9355	639	391			97_144_an_fe.jpg	0	335	AOI_5	34	488
280	9535	891	400			97_144_an_fe.jpg	0	336	AOI_6	35	477
281	9610	896	409			97_144_an_fe.jpg	0	336	AOI_6	35	477
282	9666	896	409			97_144_an_fe.jpg	0	336	AOI_6	35	477
283	9812	939	358			97_144_an_fe.jpg	0	336	AOI_6	35	477
284	9896	930	363			97_144_an_fe.jpg	0	336	AOI_6	35	477
285	9972	930	363			97_144_an_fe.jpg	0	336	AOI_6	35	477
286	10012	532	435			97_144_an_fe.jpg	0	335	AOI_5	36	434
287	10042	532	435			97_144_an_fe.jpg	0	335	AOI_5	36	434
288	10070	533	429			97_144_an_fe.jpg	0	335	AOI_5	36	434
289	10104	495	505			97_144_an_fe.jpg	0	335	AOI_5	36	434
290	10136	482	529			97_144_an_fe.jpg	0	335	AOI_5	36	434
291	10169	482	536			97_144_an_fe.jpg	0	335	AOI_5	36	434
292	10210	486	530			97_144_an_fe.jpg	0	335	AOI_5	36	434
293	10243	482	528			97_144_an_fe.jpg	0	335	AOI_5	36	434
294	10276	478	518			97_144_an_fe.jpg	0	335	AOI_5	36	434
295	10310	475	523			97_144_an_fe.jpg	0	335	AOI_5	36	434
296	10342	480	536			97_144_an_fe.jpg	0	335	AOI_5	36	434
297	10379	480	529			97_144_an_fe.jpg	0	335	AOI_5	36	434
298	10411	487	525			97_144_an_fe.jpg	0	335	AOI_5	36	434
299	10446	728	462			97_144_an_fe.jpg	0	336	AOI_6	37	304
300	10479	889	430			97_144_an_fe.jpg	0	336	AOI_6	37	304
301	10514	896	426			97_144_an_fe.jpg	0	336	AOI_6	37	304
302	10548	887	433			97_144_an_fe.jpg	0	336	AOI_6	37	304
303	10581	892	417			97_144_an_fe.jpg	0	336	AOI_6	37	304
304	10615	892	428			97_144_an_fe.jpg	0	336	AOI_6	37	304
305	10648	890	424			97_144_an_fe.jpg	0	336	AOI_6	37	304
306	10683	888	427			97_144_an_fe.jpg	0	336	AOI_6	37	304
307	10716	885	431			97_144_an_fe.jpg	0	336	AOI_6	37	304
308	10750	918	496			97_144_an_fe.jpg	0	336	AOI_6	38	412
309	10783	922	503			97_144_an_fe.jpg	0	336	AOI_6	38	412
310	10817	917	505			97_144_an_fe.jpg	0	336	AOI_6	38	412
311	10853	920	504			97_144_an_fe.jpg	0	336	AOI_6	38	412
312	10889	923	503			97_144_an_fe.jpg	0	336	AOI_6	38	412
313	10923	926	499			97_144_an_fe.jpg	0	336	AOI_6	38	412
314	10958	920	499			97_144_an_fe.jpg	0	336	AOI_6	38	412
315	10992	886	371			97_144_an_fe.jpg	0	336	AOI_6	38	412
316	11026	885	368			97_144_an_fe.jpg	0	336	AOI_6	38	412
317	11060	891	371			97_144_an_fe.jpg	0	336	AOI_6	38	412
318	11093	891	370			97_144_an_fe.jpg	0	336	AOI_6	38	412
319	11128	890	366			97_144_an_fe.jpg	0	336	AOI_6	38	412
320	11162	814	370			97_144_an_fe.jpg	0	335	AOI_5	39	301
321	11196	493	402			97_144_an_fe.jpg	0	335	AOI_5	39	301
322	11230	487	393			97_144_an_fe.jpg	0	335	AOI_5	39	301
323	11263	492	391			97_144_an_fe.jpg	0	335	AOI_5	39	301
324	11296	499	399			97_144_an_fe.jpg	0	335	AOI_5	39	301
325	11329	499	386			97_144_an_fe.jpg	0	335	AOI_5	39	301
326	11362	486	392			97_144_an_fe.jpg	0	335	AOI_5	39	301
327	11395	500	397			97_144_an_fe.jpg	0	335	AOI_5	39	301
328	11428	499	396			97_144_an_fe.jpg	0	335	AOI_5	39	301
329	11463	526	376			97_144_an_fe.jpg	0	335	AOI_5	40	267
330	11495	543	347			97_144_an_fe.jpg	0	335	AOI_5	40	267
331	11529	551	345			97_144_an_fe.jpg	0	335	AOI_5	40	267
332	11562	550	345			97_144_an_fe.jpg	0	335	AOI_5	40	267
333	11596	552	357			97_144_an_fe.jpg	0	335	AOI_5	40	267
334	11629	551	351			97_144_an_fe.jpg	0	335	AOI_5	40	267
335	11663	546	348			97_144_an_fe.jpg	0	335	AOI_5	40	267
336	11696	551	343			97_144_an_fe.jpg	0	335	AOI_5	40	267
337	11730	555	411			97_144_an_fe.jpg	0	335	AOI_5	41	342
338	11763	519	524			97_144_an_fe.jpg	0	335	AOI_5	41	342
339	11797	521	526			97_144_an_fe.jpg	0	335	AOI_5	41	342
340	11831	516	521			97_144_an_fe.jpg	0	335	AOI_5	41	342
341	11865	521	524			97_144_an_fe.jpg	0	335	AOI_5	41	342
342	11899	524	523			97_144_an_fe.jpg	0	335	AOI_5	41	342
343	11933	520	522			97_144_an_fe.jpg	0	335	AOI_5	41	342
344	11969	522	514			97_144_an_fe.jpg	0	335	AOI_5	41	342
345	12003	526	514			97_144_an_fe.jpg	0	335	AOI_5	41	342
346	12038	520	516			97_144_an_fe.jpg	0	335	AOI_5	41	342
	12064			ImageEnd	16
347	12073	646	470			No media	0	0	Content	42	314
348	12107	920	376			No media	0	0	Content	42	314
	12112			ImageStart	8
349	12144	918	381			Fix.jpg	0	0	Content	42	314
350	12179	915	378			Fix.jpg	0	0	Content	42	314
351	12214	925	376			Fix.jpg	0	0	Content	42	314
352	12249	913	377			Fix.jpg	0	0	Content	42	314
353	12282	916	380			Fix.jpg	0	0	Content	42	314
354	12317	918	381			Fix.jpg	0	0	Content	42	314
355	12352	914	382			Fix.jpg	0	0	Content	42	314
356	12387	912	393			Fix.jpg	0	0	Content	43	480
357	12421	720	388			Fix.jpg	0	0	Content	43	480
358	12456	703	384			Fix.jpg	0	0	Content	43	480
359	12490	700	383			Fix.jpg	0	0	Content	43	480
360	12523	706	389			Fix.jpg	0	0	Content	43	480
361	12557	697	392			Fix.jpg	0	0	Content	43	480
362	12591	705	401			Fix.jpg	0	0	Content	43	480
	12594			ImageEnd	16
	12614			ImageStart	8
363	12626	705	398			10_008_neu_an.jpg	0	8	AOI_1	43	480
364	12660	708	380			10_008_neu_an.jpg	0	8	AOI_1	43	480
365	12696	696	393			10_008_neu_an.jpg	0	8	AOI_1	43	480
366	12730	707	400			10_008_neu_an.jpg	0	8	AOI_1	43	480
367	12765	700	387			10_008_neu_an.jpg	0	8	AOI_1	43	480
368	12799	699	394			10_008_neu_an.jpg	0	8	AOI_1	43	480
369	12833	701	379			10_008_neu_an.jpg	0	8	AOI_1	43	480
370	12866	821	401			10_008_neu_an.jpg	0	8	AOI_1	44	347
371	12902	865	417			10_008_neu_an.jpg	0	8	AOI_1	44	347
372	12937	864	419			10_008_neu_an.jpg	0	8	AOI_1	44	347
373	12972	868	416			10_008_neu_an.jpg	0	8	AOI_1	44	347
374	13006	864	424			10_008_neu_an.jpg	0	8	AOI_1	44	347
375	13041	928	481			10_008_neu_an.jpg	0	8	AOI_1	44	347
376	13075	923	484			10_008_neu_an.jpg	0	8	AOI_1	44	347
377	13109	934	491			10_008_neu_an.jpg	0	8	AOI_1	44	347
378	13143	929	481			10_008_neu_an.jpg	0	8	AOI_1	44	347
379	13178	927	488			10_008_neu_an.jpg	0	8	AOI_1	44	347
380	13213	873	470			10_008_neu_an.jpg	0	9	AOI_3	45	457
381	13248	526	415			10_008_neu_an.jpg	0	9	AOI_3	45	457
382	13283	523	409			10_008_neu_an.jpg	0	9	AOI_3	45	457
383	13317	517	415			10_008_neu_an.jpg	0	9	AOI_3	45	457
384	13354	529	416			10_008_neu_an.jpg	0	9	AOI_3	45	457
385	13390	521	415			10_008_neu_an.jpg	0	9	AOI_3	45	457
386	13425	526	414			10_008_neu_an.jpg	0	9	AOI_3	45	457
387	13460	520	413			10_008_neu_an.jpg	0	9	AOI_3	45	457
388	13495	503	399			10_008_neu_an.jpg	0	9	AOI_3	45	457
389	13530	506	406			10_008_neu_an.jpg	0	9	AOI_3	45	457
390	13565	499	398			10_008_neu_an.jpg	0	9	AOI_3	45	457
391	13599	503	403			10_008_neu_an.jpg	0	9	AOI_3	45	457
392	13635	497	401			10_008_neu_an.jpg	0	9	AOI_3	45	457
393	13671	523	355			10_008_neu_an.jpg	0	9	AOI_3	46	208
394	13705	525	363			10_008_neu_an.jpg	0	9	AOI_3	46	208
395	13740	525	349			10_008_neu_an.jpg	0	9	AOI_3	46	208
396	13774	534	352			10_008_neu_an.jpg	0	9	AOI_3	46	208
397	13809	534	350			10_008_neu_an.jpg	0	9	AOI_3	46	208
398	13844	528	357			10_008_neu_an.jpg	0	9	AOI_3	46	208
399	13879	588	360			10_008_neu_an.jpg	0	8	AOI_1	47	282
400	13914	929	401			10_008_neu_an.jpg	0	8	AOI_1	47	282
401	13950	920	402			10_008_neu_an.jpg	0	8	AOI_1	47	282
402	13984	919	406			10_008_neu_an.jpg	0	8	AOI_1	47	282
403	14020	917	397			10_008_neu_an.jpg	0	8	AOI_1	47	282
404	14055	916	408			10_008_neu_an.jpg	0	8	AOI_1	47	282
405	14090	919	404			10_008_neu_an.jpg	0	8	AOI_1	47	282
406	14125	919	406			10_008_neu_an.jpg	0	8	AOI_1	47	282
407	14161	925	443			10_008_neu_an.jpg	0	8	AOI_1	48	386
408	14197	925	495			10_008_neu_an.jpg	0	8	AOI_1	48	386
409	14233	912	493			10_008_neu_an.jpg	0	8	AOI_1	48	386
410	14267	924	489			10_008_neu_an.jpg	0	8	AOI_1	48	386
411	14302	928	498			10_008_neu_an.jpg	0	8	AOI_1	48	386
412	14335	923	479			10_008_neu_an.jpg	0	8	AOI_1	48	386
413	14372	922	485			10_008_neu_an.jpg	0	8	AOI_1	48	386
414	14406	916	501			10_008_neu_an.jpg	0	8	AOI_1	48	386
415	14442	928	486			10_008_neu_an.jpg	0	8	AOI_1	48	386
416	14477	922	496			10_008_neu_an.jpg	0	8	AOI_1	48	386
417	14512	908	499			10_008_neu_an.jpg	0	8	AOI_1	48	386
418	14546	534	541			10_008_neu_an.jpg	0	9	AOI_3	49	642
419	14582	494	540			10_008_neu_an.jpg	0	9	AOI_3	49	642
420	14616	500	546			10_008_neu_an.jpg	0	9	AOI_3	49	642
421	14650	505	543			10_008_neu_an.jpg	0	9	AOI_3	49	642
422	14684	497	546			10_008_neu_an.jpg	0	9	AOI_3	49	642
423	14719	509	540			10_008_neu_an.jpg	0	9	AOI_3	49	642
424	14752	481	590			10_008_neu_an.jpg	0	9	AOI_3	49	642
425	14787	479	600			10_008_neu_an.jpg	0	9	AOI_3	49	642
426	14820	473	593			10_008_neu_an.jpg	0	9	AOI_3	49	642
427	14855	475	592			10_008_neu_an.jpg	0	9	AOI_3	49	642
428	14888	477	602			10_008_neu_an.jpg	0	9	AOI_3	49	642
429	14922	484	593			10_008_neu_an.jpg	0	9	AOI_3	49	642
430	14954	483	596			10_008_neu_an.jpg	0	9	AOI_3	49	642
431	14990	488	602			10_008_neu_an.jpg	0	9	AOI_3	49	642
432	15023	492	596			10_008_neu_an.jpg	0	9	AOI_3	49	642
433	15056	504	600			10_008_neu_an.jpg	0	9	AOI_3	49	642
434	15089	496	605			10_008_neu_an.jpg	0	9	AOI_3	49	642
435	15122	499	604			10_008_neu_an.jpg	0	9	AOI_3	49	642
436	15155	497	600			10_008_neu_an.jpg	0	9	AOI_3	49	642
437	15188	849	560			10_008_neu_an.jpg	0	8	AOI_1	50	272
438	15223	945	569			10_008_neu_an.jpg	0	8	AOI_1	50	272
439	15257	944	570			10_008_neu_an.jpg	0	8	AOI_1	50	272
440	15290	944	562			10_008_neu_an.jpg	0	8	AOI_1	50	272
441	15323	949	561			10_008_neu_an.jpg	0	8	AOI_1	50	272
442	15356	939	565			10_008_neu_an.jpg	0	8	AOI_1	50	272
443	15389	935	567			10_008_neu_an.jpg	0	8	AOI_1	50	272
444	15426	946	564			10_008_neu_an.jpg	0	8	AOI_1	50	272
445	15460	943	605			10_008_neu_an.jpg	0	8	AOI_1	51	268
446	15494	929	625			10_008_neu_an.jpg	0	8	AOI_1	51	268
447	15527	926	618			10_008_neu_an.jpg	0	8	AOI_1	51	268
448	15560	932	611			10_008_neu_an.jpg	0	8	AOI_1	51	268
449	15593	932	614			10_008_neu_an.jpg	0	8	AOI_1	51	268
	15608			ImageEnd	16
450	15625	932	625			No media	0	0	Content	51	268
	15640			ImageStart	8
451	15659	928	610			Fix.jpg	0	0	Content	51	268
452	15694	933	615			Fix.jpg	0	0	Content	51	268
453	15728	926	562			Fix.jpg	0	0	Content	52	723
454	15763	900	390			Fix.jpg	0	0	Content	52	723
455	15797	908	393			Fix.jpg	0	0	Content	52	723
456	15831	909	390			Fix.jpg	0	0	Content	52	723
457	15865	906	397			Fix.jpg	0	0	Content	52	723
458	15898	910	396			Fix.jpg	0	0	Content	52	723
459	15933	753	365			Fix.jpg	0	0	Content	52	723
460	15967	702	370			Fix.jpg	0	0	Content	52	723
461	16002	707	375			Fix.jpg	0	0	Content	52	723
462	16037	700	363			Fix.jpg	0	0	Content	52	723
463	16071	700	374			Fix.jpg	0	0	Content	52	723
464	16105	709	372			Fix.jpg	0	0	Content	52	723
	16135			ImageEnd	16
465	16140	707	370			No media	0	0	Content	52	723
466	16174	709	375			No media	0	0	Content	52	723
	16189			ImageStart	8
467	16209	695	367			63_114_an_neu.jpg	0	262	AOI_47	52	723
468	16243	694	368			63_114_an_neu.jpg	0	262	AOI_47	52	723
469	16278	701	364			63_114_an_neu.jpg	0	262	AOI_47	52	723
470	16312	701	375			63_114_an_neu.jpg	0	262	AOI_47	52	723
471	16347	705	372			63_114_an_neu.jpg	0	262	AOI_47	52	723
472	16381	710	379			63_114_an_neu.jpg	0	262	AOI_47	52	723
473	16417	703	363			63_114_an_neu.jpg	0	262	AOI_47	52	723
474	16451	814	404			63_114_an_neu.jpg	0	262	AOI_47	53	318
475	16487	841	417			63_114_an_neu.jpg	0	262	AOI_47	53	318
476	16521	843	415			63_114_an_neu.jpg	0	262	AOI_47	53	318
477	16557	844	406			63_114_an_neu.jpg	0	262	AOI_47	53	318
478	16592	839	403			63_114_an_neu.jpg	0	262	AOI_47	53	318
479	16628	906	443			63_114_an_neu.jpg	0	262	AOI_47	53	318
480	16662	910	450			63_114_an_neu.jpg	0	262	AOI_47	53	318
481	16698	912	445			63_114_an_neu.jpg	0	262	AOI_47	53	318
482	16733	905	450			63_114_an_neu.jpg	0	262	AOI_47	53	318
483	16769	697	444			63_114_an_neu.jpg	0	261	AOI_45	54	243
484	16804	495	467			63_114_an_neu.jpg	0	261	AOI_45	54	243
485	16838	496	475			63_114_an_neu.jpg	0	261	AOI_45	54	243
486	16872	495	469			63_114_an_neu.jpg	0	261	AOI_45	54	243
487	16908	496	474			63_114_an_neu.jpg	0	261	AOI_45	54	243
488	16942	494	474			63_114_an_neu.jpg	0	261	AOI_45	54	243
489	16978	508	469			63_114_an_neu.jpg	0	261	AOI_45	54	243
490	17012	497	476			63_114_an_neu.jpg	0	261	AOI_45	55	248
491	17049	481	512			63_114_an_neu.jpg	0	261	AOI_45	55	248
492	17085	476	504			63_114_an_neu.jpg	0	261	AOI_45	55	248
493	17120	478	512			63_114_an_neu.jpg	0	261	AOI_45	55	248
494	17154	479	511			63_114_an_neu.jpg	0	261	AOI_45	55	248
495	17190	477	507			63_114_an_neu.jpg	0	261	AOI_45	55	248
496	17224	476	505			63_114_an_neu.jpg	0	261	AOI_45	55	248
497	17260	499	425			63_114_an_neu.jpg	0	261	AOI_45	56	245
498	17295	499	404			63_114_an_neu.jpg	0	261	AOI_45	56	245
499	17331	499	408			63_114_an_neu.jpg	0	261	AOI_45	56	245
500	17365	500	417			63_114_an_neu.jpg	0	261	AOI_45	56	245
501	17401	496	409			63_114_an_neu.jpg	0	261	AOI_45	56	245
502	17435	497	403			63_114_an_neu.jpg	0	261	AOI_45	56	245
503	17470	499	404			63_114_an_neu.jpg	0	261	AOI_45	56	245
504	17505	741	385			63_114_an_neu.jpg	0	262	AOI_47	57	496
505	17541	913	379			63_114_an_neu.jpg	0	262	AOI_47	57	496
506	17577	900	386			63_114_an_neu.jpg	0	262	AOI_47	57	496
507	17613	900	378			63_114_an_neu.jpg	0	262	AOI_47	57	496
508	17647	905	376			63_114_an_neu.jpg	0	262	AOI_47	57	496
509	17683	899	378			63_114_an_neu.jpg	0	262	AOI_47	57	496
510	17719	900	389			63_114_an_neu.jpg	0	262	AOI_47	57	496
511	17754	899	370			63_114_an_neu.jpg	0	262	AOI_47	57	496
512	17789	894	374			63_114_an_neu.jpg	0	262	AOI_47	57	496
513	17824	915	360			63_114_an_neu.jpg	0	262	AOI_47	57	496
514	17860	920	369			63_114_an_neu.jpg	0	262	AOI_47	57	496
515	17895	920	363			63_114_an_neu.jpg	0	262	AOI_47	57	496
516	17931	919	372			63_114_an_neu.jpg	0	262	AOI_47	57	496
517	17966	917	365			63_114_an_neu.jpg	0	262	AOI_47	57	496
518	18001	916	371			63_114_an_neu.jpg	0	262	AOI_47	58	427
519	18036	901	438			63_114_an_neu.jpg	0	262	AOI_47	58	427
520	18071	914	459			63_114_an_neu.jpg	0	262	AOI_47	58	427
521	18107	907	456			63_114_an_neu.jpg	0	262	AOI_47	58	427
522	18143	907	454			63_114_an_neu.jpg	0	262	AOI_47	58	427
523	18178	909	449			63_114_an_neu.jpg	0	262	AOI_47	58	427
524	18213	906	444			63_114_an_neu.jpg	0	262	AOI_47	58	427
525	18249	909	449			63_114_an_neu.jpg	0	262	AOI_47	58	427
526	18285	910	447			63_114_an_neu.jpg	0	262	AOI_47	58	427
527	18322	910	441			63_114_an_neu.jpg	0	262	AOI_47	58	427
528	18357	909	452			63_114_an_neu.jpg	0	262	AOI_47	58	427
529	18393	909	450			63_114_an_neu.jpg	0	262	AOI_47	58	427
530	18428	910	436			63_114_an_neu.jpg	0	262	AOI_47	59	455
531	18463	914	398			63_114_an_neu.jpg	0	262	AOI_47	59	455
532	18497	910	397			63_114_an_neu.jpg	0	262	AOI_47	59	455
533	18531	907	405			63_114_an_neu.jpg	0	262	AOI_47	59	455
534	18567	909	395			63_114_an_neu.jpg	0	262	AOI_47	59	455
535	18603	903	395			63_114_an_neu.jpg	0	262	AOI_47	59	455
536	18638	905	399			63_114_an_neu.jpg	0	262	AOI_47	59	455
537	18673	911	397			63_114_an_neu.jpg	0	262	AOI_47	59	455
538	18708	910	402			63_114_an_neu.jpg	0	262	AOI_47	59	455
539	18744	910	398			63_114_an_neu.jpg	0	262	AOI_47	59	455
540	18779	903	392			63_114_an_neu.jpg	0	262	AOI_47	59	455
541	18814	907	396			63_114_an_neu.jpg	0	262	AOI_47	59	455
542	18849	899	392			63_114_an_neu.jpg	0	262	AOI_47	59	455
543	18883	878	399			63_114_an_neu.jpg	0	261	AOI_45	60	348
544	18918	577	381			63_114_an_neu.jpg	0	261	AOI_45	60	348
545	18952	563	370			63_114_an_neu.jpg	0	261	AOI_45	60	348
546	18986	556	365			63_114_an_neu.jpg	0	261	AOI_45	60	348
547	19021	556	371			63_114_an_neu.jpg	0	261	AOI_45	60	348
548	19055	556	358			63_114_an_neu.jpg	0	261	AOI_45	60	348
549	19092	554	363			63_114_an_neu.jpg	0	261	AOI_45	60	348
550	19127	563	361			63_114_an_neu.jpg	0	261	AOI_45	60	348
551	19161	559	372			63_114_an_neu.jpg	0	261	AOI_45	60	348
	19179			ImageEnd	16
	19194			ImageStart	8
552	19196	565	371			Fix.jpg	0	0	Content	60	348
553	19231	557	373			Fix.jpg	0	0	Content	61	277
554	19265	495	404			Fix.jpg	0	0	Content	61	277
555	19299	496	404			Fix.jpg	0	0	Content	61	277
556	19334	485	403			Fix.jpg	0	0	Content	61	277
557	19369	493	403			Fix.jpg	0	0	Content	61	277
558	19403	492	397			Fix.jpg	0	0	Content	61	277
559	19438	489	403			Fix.jpg	0	0	Content	61	277
560	19473	484	403			Fix.jpg	0	0	Content	61	277
561	19508	673	365			Fix.jpg	0	0	Content	62	636
562	19542	673	377			Fix.jpg	0	0	Content	62	636
563	19579	667	375			Fix.jpg	0	0	Content	62	636
564	19614	662	369			Fix.jpg	0	0	Content	62	636
565	19650	666	377			Fix.jpg	0	0	Content	62	636
566	19685	673	377			Fix.jpg	0	0	Content	62	636
	19708			ImageEnd	16
567	19720	671	370			No media	0	0	Content	62	636
	19749			ImageStart	8
568	19754	664	381			167_175_neu_fe.jpg	0	155	AOI_31	62	636
569	19790	669	376			167_175_neu_fe.jpg	0	155	AOI_31	62	636
570	19825	664	370			167_175_neu_fe.jpg	0	155	AOI_31	62	636
571	19861	664	370			167_175_neu_fe.jpg	0	155	AOI_31	62	636
572	19895	661	375			167_175_neu_fe.jpg	0	155	AOI_31	62	636
573	19931	665	369			167_175_neu_fe.jpg	0	155	AOI_31	62	636
574	19966	668	367			167_175_neu_fe.jpg	0	155	AOI_31	62	636
575	20001	657	367			167_175_neu_fe.jpg	0	155	AOI_31	62	636
576	20036	674	391			167_175_neu_fe.jpg	0	155	AOI_31	62	636
577	20072	681	416			167_175_neu_fe.jpg	0	155	AOI_31	62	636
578	20107	679	413			167_175_neu_fe.jpg	0	155	AOI_31	62	636
579	20144	697	413			167_175_neu_fe.jpg	0	156	AOI_30	63	320
580	20179	926	478			167_175_neu_fe.jpg	0	156	AOI_30	63	320
581	20215	917	479			167_175_neu_fe.jpg	0	156	AOI_30	63	320
582	20249	917	475			167_175_neu_fe.jpg	0	156	AOI_30	63	320
583	20286	923	489			167_175_neu_fe.jpg	0	156	AOI_30	63	320
584	20322	916	480			167_175_neu_fe.jpg	0	156	AOI_30	63	320
585	20358	922	472			167_175_neu_fe.jpg	0	156	AOI_30	63	320
586	20393	926	478			167_175_neu_fe.jpg	0	156	AOI_30	63	320
587	20429	906	479			167_175_neu_fe.jpg	0	156	AOI_30	63	320
588	20464	560	429			167_175_neu_fe.jpg	0	155	AOI_31	64	247
589	20501	473	431			167_175_neu_fe.jpg	0	155	AOI_31	64	247
590	20535	471	425			167_175_neu_fe.jpg	0	155	AOI_31	64	247
591	20571	476	436			167_175_neu_fe.jpg	0	155	AOI_31	64	247
592	20606	479	439			167_175_neu_fe.jpg	0	155	AOI_31	64	247
593	20641	470	433			167_175_neu_fe.jpg	0	155	AOI_31	64	247
594	20676	477	434			167_175_neu_fe.jpg	0	155	AOI_31	64	247
595	20711	481	467			167_175_neu_fe.jpg	0	155	AOI_31	65	571
596	20746	485	494			167_175_neu_fe.jpg	0	155	AOI_31	65	571
597	20782	478	485			167_175_neu_fe.jpg	0	155	AOI_31	65	571
598	20817	483	488			167_175_neu_fe.jpg	0	155	AOI_31	65	571
599	20852	472	493			167_175_neu_fe.jpg	0	155	AOI_31	65	571
600	20888	490	493			167_175_neu_fe.jpg	0	155	AOI_31	65	571
601	20923	484	489			167_175_neu_fe.jpg	0	155	AOI_31	65	571
602	20959	478	484			167_175_neu_fe.jpg	0	155	AOI_31	65	571
603	20995	517	408			167_175_neu_fe.jpg	0	155	AOI_31	65	571
604	21030	522	371			167_175_neu_fe.jpg	0	155	AOI_31	65	571
605	21066	539	382			167_175_neu_fe.jpg	0	155	AOI_31	65	571
606	21101	536	382			167_175_neu_fe.jpg	0	155	AOI_31	65	571
607	21137	521	376			167_175_neu_fe.jpg	0	155	AOI_31	65	571
608	21174	615	299			167_175_neu_fe.jpg	0	155	AOI_31	65	571
609	21211	689	255			167_175_neu_fe.jpg	0	155	AOI_31	65	571
610	21246	693	262			167_175_neu_fe.jpg	0	155	AOI_31	65	571
611	21282	695	255			167_175_neu_fe.jpg	0	156	AOI_30	66	322
612	21317	943	306			167_175_neu_fe.jpg	0	156	AOI_30	66	322
613	21352	954	306			167_175_neu_fe.jpg	0	156	AOI_30	66	322
614	21388	942	299			167_175_neu_fe.jpg	0	156	AOI_30	66	322
615	21425	943	304			167_175_neu_fe.jpg	0	156	AOI_30	66	322
616	21459	946	308			167_175_neu_fe.jpg	0	156	AOI_30	66	322
617	21496	950	295			167_175_neu_fe.jpg	0	156	AOI_30	66	322
618	21532	949	304			167_175_neu_fe.jpg	0	156	AOI_30	66	322
619	21568	949	361			167_175_neu_fe.jpg	0	156	AOI_30	66	322
620	21604	944	441			167_175_neu_fe.jpg	0	156	AOI_30	67	540
621	21640	946	445			167_175_neu_fe.jpg	0	156	AOI_30	67	540
622	21676	949	451			167_175_neu_fe.jpg	0	156	AOI_30	67	540
623	21712	938	443			167_175_neu_fe.jpg	0	156	AOI_30	67	540
624	21747	952	446			167_175_neu_fe.jpg	0	156	AOI_30	67	540
625	21783	934	509			167_175_neu_fe.jpg	0	156	AOI_30	67	540
626	21819	920	518			167_175_neu_fe.jpg	0	156	AOI_30	67	540
627	21855	929	513			167_175_neu_fe.jpg	0	156	AOI_30	67	540
628	21891	922	517			167_175_neu_fe.jpg	0	156	AOI_30	67	540
629	21927	930	514			167_175_neu_fe.jpg	0	156	AOI_30	67	540
630	21961	932	513			167_175_neu_fe.jpg	0	156	AOI_30	67	540
631	21999	921	511			167_175_neu_fe.jpg	0	156	AOI_30	67	540
632	22035	922	510			167_175_neu_fe.jpg	0	156	AOI_30	67	540
633	22072	915	511			167_175_neu_fe.jpg	0	156	AOI_30	67	540
634	22108	921	518			167_175_neu_fe.jpg	0	156	AOI_30	67	540
635	22144	919	471			167_175_neu_fe.jpg	0	156	AOI_30	68	424
636	22180	897	356			167_175_neu_fe.jpg	0	156	AOI_30	68	424
637	22215	894	358			167_175_neu_fe.jpg	0	156	AOI_30	68	424
638	22250	896	367			167_175_neu_fe.jpg	0	156	AOI_30	68	424
639	22285	891	374			167_175_neu_fe.jpg	0	156	AOI_30	68	424
640	22320	893	371			167_175_neu_fe.jpg	0	156	AOI_30	68	424
641	22356	895	362			167_175_neu_fe.jpg	0	156	AOI_30	68	424
642	22391	891	366			167_175_neu_fe.jpg	0	156	AOI_30	68	424
643	22427	891	355			167_175_neu_fe.jpg	0	156	AOI_30	68	424
644	22461	890	368			167_175_neu_fe.jpg	0	156	AOI_30	68	424
645	22497	895	360			167_175_neu_fe.jpg	0	156	AOI_30	68	424
646	22532	891	364			167_175_neu_fe.jpg	0	156	AOI_30	68	424
647	22568	856	275			167_175_neu_fe.jpg	0	156	AOI_30	69	499
648	22603	857	274			167_175_neu_fe.jpg	0	156	AOI_30	69	499
649	22639	858	275			167_175_neu_fe.jpg	0	156	AOI_30	69	499
650	22674	852	269			167_175_neu_fe.jpg	0	156	AOI_30	69	499
651	22710	857	277			167_175_neu_fe.jpg	0	156	AOI_30	69	499
652	22745	854	273			167_175_neu_fe.jpg	0	156	AOI_30	69	499
	22751			ImageEnd	16
	22776			ImageStart	8
653	22781	859	280			Fix.jpg	0	0	Content	69	499
654	22816	862	268			Fix.jpg	0	0	Content	69	499
655	22853	860	267			Fix.jpg	0	0	Content	69	499
656	22888	855	272			Fix.jpg	0	0	Content	69	499
657	22924	859	277			Fix.jpg	0	0	Content	69	499
658	22959	858	276			Fix.jpg	0	0	Content	69	499
659	22995	847	269			Fix.jpg	0	0	Content	69	499
660	23031	861	273			Fix.jpg	0	0	Content	69	499
661	23067	790	317			Fix.jpg	0	0	Content	70	504
662	23103	674	373			Fix.jpg	0	0	Content	70	504
663	23140	668	382			Fix.jpg	0	0	Content	70	504
664	23176	668	386			Fix.jpg	0	0	Content	70	504
665	23213	672	381			Fix.jpg	0	0	Content	70	504
666	23250	675	382			Fix.jpg	0	0	Content	70	504
	23264			ImageEnd	16
	23279			ImageStart	8
667	23287	677	372			61_114_an_fe.jpg	0	257	AOI_45	70	504
668	23322	663	375			61_114_an_fe.jpg	0	257	AOI_45	70	504
669	23358	666	373			61_114_an_fe.jpg	0	257	AOI_45	70	504
670	23394	673	369			61_114_an_fe.jpg	0	257	AOI_45	70	504
671	23430	671	372			61_114_an_fe.jpg	0	257	AOI_45	70	504
672	23465	671	371			61_114_an_fe.jpg	0	257	AOI_45	70	504
673	23500	661	377			61_114_an_fe.jpg	0	257	AOI_45	70	504
674	23535	669	375			61_114_an_fe.jpg	0	257	AOI_45	70	504
675	23570	536	424			61_114_an_fe.jpg	0	257	AOI_45	71	210
676	23606	510	435			61_114_an_fe.jpg	0	257	AOI_45	71	210
677	23642	515	433			61_114_an_fe.jpg	0	257	AOI_45	71	210
678	23675	513	421			61_114_an_fe.jpg	0	257	AOI_45	71	210
679	23710	516	429			61_114_an_fe.jpg	0	257	AOI_45	71	210
680	23745	507	432			61_114_an_fe.jpg	0	257	AOI_45	71	210
681	23780	517	434			61_114_an_fe.jpg	0	257	AOI_45	72	207
682	23814	504	479			61_114_an_fe.jpg	0	257	AOI_45	72	207
683	23849	503	488			61_114_an_fe.jpg	0	257	AOI_45	72	207
684	23884	494	490			61_114_an_fe.jpg	0	257	AOI_45	72	207
685	23919	499	495			61_114_an_fe.jpg	0	257	AOI_45	72	207
686	23953	500	493			61_114_an_fe.jpg	0	257	AOI_45	72	207
687	23987	680	435			61_114_an_fe.jpg	0	258	AOI_46	73	355
688	24022	904	395			61_114_an_fe.jpg	0	258	AOI_46	73	355
689	24057	901	390			61_114_an_fe.jpg	0	258	AOI_46	73	355
690	24093	895	392			61_114_an_fe.jpg	0	258	AOI_46	73	355
691	24129	897	401			61_114_an_fe.jpg	0	258	AOI_46	73	355
692	24165	901	403			61_114_an_fe.jpg	0	258	AOI_46	73	355
693	24200	903	401			61_114_an_fe.jpg	0	258	AOI_46	73	355
694	24236	908	399			61_114_an_fe.jpg	0	258	AOI_46	73	355
695	24272	899	395			61_114_an_fe.jpg	0	258	AOI_46	73	355
696	24306	906	391			61_114_an_fe.jpg	0	258	AOI_46	73	355
697	24342	911	454			61_114_an_fe.jpg	0	258	AOI_46	74	250
698	24377	914	455			61_114_an_fe.jpg	0	258	AOI_46	74	250
699	24414	911	453			61_114_an_fe.jpg	0	258	AOI_46	74	250
700	24449	920	464			61_114_an_fe.jpg	0	258	AOI_46	74	250
701	24485	919	466			61_114_an_fe.jpg	0	258	AOI_46	74	250
702	24520	917	457			61_114_an_fe.jpg	0	258	AOI_46	74	250
703	24556	910	468			61_114_an_fe.jpg	0	258	AOI_46	74	250
704	24592	899	356			61_114_an_fe.jpg	0	258	AOI_46	75	326
705	24628	908	367			61_114_an_fe.jpg	0	258	AOI_46	75	326
706	24664	895	369			61_114_an_fe.jpg	0	258	AOI_46	75	326
707	24700	907	355			61_114_an_fe.jpg	0	258	AOI_46	75	326
708	24736	900	354			61_114_an_fe.jpg	0	258	AOI_46	75	326
709	24772	892	355			61_114_an_fe.jpg	0	258	AOI_46	75	326
710	24809	899	354			61_114_an_fe.jpg	0	258	AOI_46	75	326
711	24845	898	347			61_114_an_fe.jpg	0	258	AOI_46	75	326
712	24881	903	345			61_114_an_fe.jpg	0	258	AOI_46	75	326
713	24918	831	371			61_114_an_fe.jpg	0	257	AOI_45	76	681
714	24953	516	439			61_114_an_fe.jpg	0	257	AOI_45	76	681
715	24989	522	442			61_114_an_fe.jpg	0	257	AOI_45	76	681
716	25024	526	444			61_114_an_fe.jpg	0	257	AOI_45	76	681
717	25060	524	439			61_114_an_fe.jpg	0	257	AOI_45	76	681
718	25095	526	440			61_114_an_fe.jpg	0	257	AOI_45	76	681
719	25133	526	436			61_114_an_fe.jpg	0	257	AOI_45	76	681
720	25168	515	447			61_114_an_fe.jpg	0	257	AOI_45	76	681
721	25204	504	474			61_114_an_fe.jpg	0	257	AOI_45	76	681
722	25239	493	475			61_114_an_fe.jpg	0	257	AOI_45	76	681
723	25277	492	479			61_114_an_fe.jpg	0	257	AOI_45	76	681
724	25313	502	476			61_114_an_fe.jpg	0	257	AOI_45	76	681
725	25349	501	471			61_114_an_fe.jpg	0	257	AOI_45	76	681
726	25384	493	480			61_114_an_fe.jpg	0	257	AOI_45	76	681
727	25421	544	384			61_114_an_fe.jpg	0	257	AOI_45	76	681
728	25456	540	375			61_114_an_fe.jpg	0	257	AOI_45	76	681
729	25492	546	374			61_114_an_fe.jpg	0	257	AOI_45	76	681
730	25528	547	380			61_114_an_fe.jpg	0	257	AOI_45	76	681
731	25564	545	384			61_114_an_fe.jpg	0	257	AOI_45	76	681
732	25599	685	366			61_114_an_fe.jpg	0	258	AOI_46	77	363
733	25636	907	342			61_114_an_fe.jpg	0	258	AOI_46	77	363
734	25672	911	346			61_114_an_fe.jpg	0	258	AOI_46	77	363
735	25709	915	346			61_114_an_fe.jpg	0	258	AOI_46	77	363
736	25745	908	344			61_114_an_fe.jpg	0	258	AOI_46	77	363
737	25782	908	333			61_114_an_fe.jpg	0	258	AOI_46	77	363
738	25818	909	338			61_114_an_fe.jpg	0	258	AOI_46	77	363
739	25855	907	346			61_114_an_fe.jpg	0	258	AOI_46	77	363
740	25890	910	336			61_114_an_fe.jpg	0	258	AOI_46	77	363
741	25926	903	343			61_114_an_fe.jpg	0	258	AOI_46	77	363
742	25962	878	323			61_114_an_fe.jpg	0	258	AOI_46	78	621
743	25998	882	305			61_114_an_fe.jpg	0	258	AOI_46	78	621
744	26034	886	293			61_114_an_fe.jpg	0	258	AOI_46	78	621
745	26071	879	299			61_114_an_fe.jpg	0	258	AOI_46	78	621
746	26107	872	308			61_114_an_fe.jpg	0	258	AOI_46	78	621
747	26143	878	307			61_114_an_fe.jpg	0	258	AOI_46	78	621
748	26179	884	311			61_114_an_fe.jpg	0	258	AOI_46	78	621
749	26216	885	303			61_114_an_fe.jpg	0	258	AOI_46	78	621
750	26252	884	302			61_114_an_fe.jpg	0	258	AOI_46	78	621
	26276			ImageEnd	16
751	26289	859	320			No media	0	0	Content	78	621
	26303			ImageStart	8
752	26325	861	323			Fix.jpg	0	0	Content	78	621
753	26362	861	319			Fix.jpg	0	0	Content	78	621
754	26398	872	328			Fix.jpg	0	0	Content	78	621
755	26435	862	322			Fix.jpg	0	0	Content	78	621
756	26472	867	332			Fix.jpg	0	0	Content	78	621
757	26509	862	332			Fix.jpg	0	0	Content	78	621
758	26546	866	329			Fix.jpg	0	0	Content	78	621
759	26583	868	336			Fix.jpg	0	0	Content	79	817
760	26620	703	364			Fix.jpg	0	0	Content	79	817
761	26658	699	378			Fix.jpg	0	0	Content	79	817
762	26695	700	367			Fix.jpg	0	0	Content	79	817
763	26732	701	367			Fix.jpg	0	0	Content	79	817
764	26769	695	377			Fix.jpg	0	0	Content	79	817
	26805			ImageEnd	16
765	26807	706	385			No media	0	0	Content	79	817
766	26844	692	362			No media	0	0	Content	79	817
767	26882	708	358			No media	0	0	Content	79	817
768	26919	700	359			No media	0	0	Content	79	817
769	26956	709	371			No media	0	0	Content	79	817
770	26993	699	364			No media	0	0	Content	79	817
771	27029	702	358			No media	0	0	Content	79	817
772	27066	696	366			No media	0	0	Content	79	817
773	27103	696	365			No media	0	0	Content	79	817
774	27139	699	360			No media	0	0	Content	79	817
775	27176	700	364			No media	0	0	Content	79	817
776	27213	698	360			No media	0	0	Content	79	817
777	27250	692	357			No media	0	0	Content	79	817
778	27287	700	359			No media	0	0	Content	79	817
779	27324	712	363			No media	0	0	Content	79	817
780	27362	700	361			No media	0	0	Content	79	817
781	27400	646	361			No media	0	0	Content	80	305
782	27437	638	355			No media	0	0	Content	80	305
783	27476	636	364			No media	0	0	Content	80	305
784	27513	630	356			No media	0	0	Content	80	305
785	27553	635	357			No media	0	0	Content	80	305
786	27591	628	352			No media	0	0	Content	80	305
787	27630	638	351			No media	0	0	Content	80	305
788	27668	631	349			No media	0	0	Content	80	305
789	27706	673	239			No media	0	0	Content	81	503
790	27745	706	55			No media	0	0	Content	81	503
791	27783	706	58			No media	0	0	Content	81	503
792	27821	704	53			No media	0	0	Content	81	503
	27842			ImageStart	8
793	27860	725	15			130_162_neu_an.jpg	0	0	Content	81	503
794	27898	730	4			130_162_neu_an.jpg	0	0	Content	81	503
795	27935	736	10			130_162_neu_an.jpg	0	0	Content	81	503
796	27973	730	1			130_162_neu_an.jpg	0	0	Content	81	503
797	28013	732	-6			130_162_neu_an.jpg	0	0	Content	81	503
798	28052	732	-3			130_162_neu_an.jpg	0	0	Content	81	503
799	28091	704	-7			130_162_neu_an.jpg	0	0	Content	81	503
800	28130	694	71			130_162_neu_an.jpg	0	0	Content	81	503
801	28208	759	347			130_162_neu_an.jpg	0	75	AOI_13	82	488
802	28243	761	336			130_162_neu_an.jpg	0	75	AOI_13	82	488
803	28281	772	352			130_162_neu_an.jpg	0	75	AOI_13	82	488
804	28317	787	391			130_162_neu_an.jpg	0	75	AOI_13	82	488
805	28356	881	443			130_162_neu_an.jpg	0	75	AOI_13	82	488
806	28396	882	449			130_162_neu_an.jpg	0	75	AOI_13	82	488
807	28435	879	445			130_162_neu_an.jpg	0	75	AOI_13	82	488
808	28471	880	446			130_162_neu_an.jpg	0	75	AOI_13	82	488
809	28510	879	446			130_162_neu_an.jpg	0	75	AOI_13	82	488
810	28548	904	467			130_162_neu_an.jpg	0	75	AOI_13	82	488
811	28585	905	471			130_162_neu_an.jpg	0	75	AOI_13	82	488
812	28623	902	473			130_162_neu_an.jpg	0	75	AOI_13	82	488
813	28660	895	478			130_162_neu_an.jpg	0	75	AOI_13	82	488
814	28697	809	456			130_162_neu_an.jpg	0	76	AOI_15	83	452
815	28735	510	399			130_162_neu_an.jpg	0	76	AOI_15	83	452
816	28771	508	402			130_162_neu_an.jpg	0	76	AOI_15	83	452
817	28809	509	401			130_162_neu_an.jpg	0	76	AOI_15	83	452
818	28847	513	398			130_162_neu_an.jpg	0	76	AOI_15	83	452
819	28886	513	401			130_162_neu_an.jpg	0	76	AOI_15	83	452
820	28923	520	403			130_162_neu_an.jpg	0	76	AOI_15	83	452
821	28961	478	431			130_162_neu_an.jpg	0	76	AOI_15	83	452
822	28999	479	425			130_162_neu_an.jpg	0	76	AOI_15	83	452
823	29037	479	428			130_162_neu_an.jpg	0	76	AOI_15	83	452
824	29074	475	427			130_162_neu_an.jpg	0	76	AOI_15	83	452
825	29112	484	427			130_162_neu_an.jpg	0	76	AOI_15	83	452
826	29149	487	368			130_162_neu_an.jpg	0	76	AOI_15	84	229
827	29187	481	366			130_162_neu_an.jpg	0	76	AOI_15	84	229
828	29223	483	363			130_162_neu_an.jpg	0	76	AOI_15	84	229
829	29261	487	371			130_162_neu_an.jpg	0	76	AOI_15	84	229
830	29298	494	377			130_162_neu_an.jpg	0	76	AOI_15	84	229
831	29336	489	370			130_162_neu_an.jpg	0	76	AOI_15	84	229
832	29378	628	371			130_162_neu_an.jpg	0	75	AOI_13	85	296
833	29419	874	401			130_162_neu_an.jpg	0	75	AOI_13	85	296
834	29454	873	404			130_162_neu_an.jpg	0	75	AOI_13	85	296
835	29491	866	401			130_162_neu_an.jpg	0	75	AOI_13	85	296
836	29528	868	406			130_162_neu_an.jpg	0	75	AOI_13	85	296
837	29564	872	404			130_162_neu_an.jpg	0	75	AOI_13	85	296
838	29601	860	402			130_162_neu_an.jpg	0	75	AOI_13	85	296
839	29636	869	401			130_162_neu_an.jpg	0	75	AOI_13	85	296
840	29674	918	410			130_162_neu_an.jpg	0	75	AOI_13	86	222
841	29712	930	418			130_162_neu_an.jpg	0	75	AOI_13	86	222
842	29748	929	406			130_162_neu_an.jpg	0	75	AOI_13	86	222
843	29786	935	408			130_162_neu_an.jpg	0	75	AOI_13	86	222
844	29822	929	407			130_162_neu_an.jpg	0	75	AOI_13	86	222
845	29860	927	407			130_162_neu_an.jpg	0	75	AOI_13	86	222
846	29896	926	428			130_162_neu_an.jpg	0	75	AOI_13	87	578
847	29933	899	503			130_162_neu_an.jpg	0	75	AOI_13	87	578
848	30016	901	518			130_162_neu_an.jpg	0	75	AOI_13	87	578
849	30057	905	510			130_162_neu_an.jpg	0	75	AOI_13	87	578
850	30186	898	505			130_162_neu_an.jpg	0	75	AOI_13	87	578
851	30268	900	490			130_162_neu_an.jpg	0	75	AOI_13	87	578
852	30326	900	490			130_162_neu_an.jpg	0	75	AOI_13	87	578
853	30474	525	361			130_162_neu_an.jpg	0	76	AOI_15	88	753
854	30604	519	354			130_162_neu_an.jpg	0	76	AOI_15	88	753
855	30654	519	353			130_162_neu_an.jpg	0	76	AOI_15	88	753
856	30683	519	353			130_162_neu_an.jpg	0	76	AOI_15	88	753
857	30713	463	425			130_162_neu_an.jpg	0	76	AOI_15	88	753
858	30747	466	413			130_162_neu_an.jpg	0	76	AOI_15	88	753
859	30781	469	418			130_162_neu_an.jpg	0	76	AOI_15	88	753
860	30814	452	410			130_162_neu_an.jpg	0	76	AOI_15	88	753
	30831			ImageEnd	16
861	30848	457	414			No media	0	0	Content	88	753
	30855			ImageStart	8
862	30882	469	450			Fix.jpg	0	0	Content	88	753
863	30916	458	448			Fix.jpg	0	0	Content	88	753
864	30949	470	465			Fix.jpg	0	0	Content	88	753
865	30986	463	455			Fix.jpg	0	0	Content	88	753
866	31021	468	465			Fix.jpg	0	0	Content	88	753
867	31055	461	459			Fix.jpg	0	0	Content	88	753
868	31089	462	450			Fix.jpg	0	0	Content	88	753
869	31124	460	452			Fix.jpg	0	0	Content	88	753
870	31158	467	458			Fix.jpg	0	0	Content	88	753
871	31193	460	449			Fix.jpg	0	0	Content	88	753
872	31227	604	386			Fix.jpg	0	0	Content	89	471
873	31262	633	376			Fix.jpg	0	0	Content	89	471
874	31296	636	369			Fix.jpg	0	0	Content	89	471
875	31328	631	366			Fix.jpg	0	0	Content	89	471
	31359			ImageEnd	16
876	31364	639	377			No media	0	0	Content	89	471
877	31398	644	365			No media	0	0	Content	89	471
878	31430	637	372			No media	0	0	Content	89	471
	31435			ImageStart	8
879	31467	640	369			33_069_ha_neu.jpg	0	195	AOI_36	89	471
880	31499	640	370			33_069_ha_neu.jpg	0	195	AOI_36	89	471
881	31531	644	369			33_069_ha_neu.jpg	0	195	AOI_36	89	471
882	31565	643	368			33_069_ha_neu.jpg	0	195	AOI_36	89	471
883	31599	647	365			33_069_ha_neu.jpg	0	195	AOI_36	89	471
884	31630	637	368			33_069_ha_neu.jpg	0	195	AOI_36	89	471
885	31665	647	370			33_069_ha_neu.jpg	0	195	AOI_36	89	471
886	31698	723	414			33_069_ha_neu.jpg	0	196	AOI_35	90	384
887	31732	881	422			33_069_ha_neu.jpg	0	196	AOI_35	90	384
888	31768	889	401			33_069_ha_neu.jpg	0	196	AOI_35	90	384
889	31804	887	412			33_069_ha_neu.jpg	0	196	AOI_35	90	384
890	31839	890	424			33_069_ha_neu.jpg	0	196	AOI_35	90	384
891	31874	889	418			33_069_ha_neu.jpg	0	196	AOI_35	90	384
892	31908	888	406			33_069_ha_neu.jpg	0	196	AOI_35	90	384
893	31943	918	418			33_069_ha_neu.jpg	0	196	AOI_35	90	384
894	31978	920	429			33_069_ha_neu.jpg	0	196	AOI_35	90	384
895	32013	914	427			33_069_ha_neu.jpg	0	196	AOI_35	90	384
896	32047	912	425			33_069_ha_neu.jpg	0	196	AOI_35	90	384
897	32082	689	421			33_069_ha_neu.jpg	0	195	AOI_36	91	344
898	32116	498	432			33_069_ha_neu.jpg	0	195	AOI_36	91	344
899	32151	485	433			33_069_ha_neu.jpg	0	195	AOI_36	91	344
900	32185	487	434			33_069_ha_neu.jpg	0	195	AOI_36	91	344
901	32220	492	437			33_069_ha_neu.jpg	0	195	AOI_36	91	344
902	32253	490	437			33_069_ha_neu.jpg	0	195	AOI_36	91	344
903	32286	500	441			33_069_ha_neu.jpg	0	195	AOI_36	91	344
904	32321	490	436			33_069_ha_neu.jpg	0	195	AOI_36	91	344
905	32356	489	443			33_069_ha_neu.jpg	0	195	AOI_36	91	344
906	32391	494	440			33_069_ha_neu.jpg	0	195	AOI_36	91	344
907	32426	494	404			33_069_ha_neu.jpg	0	195	AOI_36	92	244
908	32461	482	394			33_069_ha_neu.jpg	0	195	AOI_36	92	244
909	32495	476	394			33_069_ha_neu.jpg	0	195	AOI_36	92	244
910	32530	484	391			33_069_ha_neu.jpg	0	195	AOI_36	92	244
911	32565	479	381			33_069_ha_neu.jpg	0	195	AOI_36	92	244
912	32600	476	387			33_069_ha_neu.jpg	0	195	AOI_36	92	244
913	32635	483	381			33_069_ha_neu.jpg	0	195	AOI_36	92	244
914	32670	495	444			33_069_ha_neu.jpg	0	195	AOI_36	93	210
915	32705	505	496			33_069_ha_neu.jpg	0	195	AOI_36	93	210
916	32739	506	483			33_069_ha_neu.jpg	0	195	AOI_36	93	210
917	32776	497	489			33_069_ha_neu.jpg	0	195	AOI_36	93	210
918	32811	496	491			33_069_ha_neu.jpg	0	195	AOI_36	93	210
919	32846	497	493			33_069_ha_neu.jpg	0	195	AOI_36	93	210
920	32880	584	485			33_069_ha_neu.jpg	0	196	AOI_35	94	457
921	32916	945	433			33_069_ha_neu.jpg	0	196	AOI_35	94	457
922	32951	930	429			33_069_ha_neu.jpg	0	196	AOI_35	94	457
923	32987	940	441			33_069_ha_neu.jpg	0	196	AOI_35	94	457
924	33021	936	429			33_069_ha_neu.jpg	0	196	AOI_35	94	457
925	33057	928	439			33_069_ha_neu.jpg	0	196	AOI_35	94	457
926	33091	938	445			33_069_ha_neu.jpg	0	196	AOI_35	94	457
927	33127	917	509			33_069_ha_neu.jpg	0	196	AOI_35	94	457
928	33162	913	498			33_069_ha_neu.jpg	0	196	AOI_35	94	457
929	33198	920	510			33_069_ha_neu.jpg	0	196	AOI_35	94	457
930	33232	923	515			33_069_ha_neu.jpg	0	196	AOI_35	94	457
931	33267	917	507			33_069_ha_neu.jpg	0	196	AOI_35	94	457
932	33302	921	500			33_069_ha_neu.jpg	0	196	AOI_35	94	457
933	33337	913	474			33_069_ha_neu.jpg	0	196	AOI_35	95	211
934	33372	911	440			33_069_ha_neu.jpg	0	196	AOI_35	95	211
935	33407	908	431			33_069_ha_neu.jpg	0	196	AOI_35	95	211
936	33441	906	428			33_069_ha_neu.jpg	0	196	AOI_35	95	211
937	33476	911	427			33_069_ha_neu.jpg	0	196	AOI_35	95	211
938	33512	910	426			33_069_ha_neu.jpg	0	196	AOI_35	95	211
939	33548	919	433			33_069_ha_neu.jpg	0	196	AOI_35	96	492
940	33582	899	380			33_069_ha_neu.jpg	0	196	AOI_35	96	492
941	33622	893	373			33_069_ha_neu.jpg	0	196	AOI_35	96	492
942	33653	891	381			33_069_ha_neu.jpg	0	196	AOI_35	96	492
943	33687	901	378			33_069_ha_neu.jpg	0	196	AOI_35	96	492
944	33722	895	382			33_069_ha_neu.jpg	0	196	AOI_35	96	492
945	33757	894	381			33_069_ha_neu.jpg	0	196	AOI_35	96	492
946	33792	898	384			33_069_ha_neu.jpg	0	196	AOI_35	96	492
947	33827	892	382			33_069_ha_neu.jpg	0	196	AOI_35	96	492
948	33873	898	388			33_069_ha_neu.jpg	0	196	AOI_35	96	492
949	33905	896	382			33_069_ha_neu.jpg	0	196	AOI_35	96	492
950	33936	893	378			33_069_ha_neu.jpg	0	196	AOI_35	96	492
951	33971	901	373			33_069_ha_neu.jpg	0	196	AOI_35	96	492
952	34006	903	447			33_069_ha_neu.jpg	0	196	AOI_35	96	492
953	34040	899	534			33_069_ha_neu.jpg	0	196	AOI_35	97	363
954	34075	897	528			33_069_ha_neu.jpg	0	196	AOI_35	97	363
955	34110	899	530			33_069_ha_neu.jpg	0	196	AOI_35	97	363
956	34146	903	542			33_069_ha_neu.jpg	0	196	AOI_35	97	363
957	34181	900	535			33_069_ha_neu.jpg	0	196	AOI_35	97	363
958	34216	873	621			33_069_ha_neu.jpg	0	196	AOI_35	97	363
959	34252	881	627			33_069_ha_neu.jpg	0	196	AOI_35	97	363
960	34287	877	628			33_069_ha_neu.jpg	0	196	AOI_35	97	363
961	34332	864	622			33_069_ha_neu.jpg	0	196	AOI_35	97	363
962	34368	866	622			33_069_ha_neu.jpg	0	196	AOI_35	97	363
963	34403	713	615			33_069_ha_neu.jpg	0	195	AOI_36	98	454
	34435			ImageEnd	16
964	34438	544	612			No media	0	0	Content	98	454
965	34473	547	621			No media	0	0	Content	98	454
	34476			ImageStart	8
966	34508	551	619			Fix.jpg	0	0	Content	98	454
967	34543	544	611			Fix.jpg	0	0	Content	98	454
968	34578	556	613			Fix.jpg	0	0	Content	98	454
969	34613	565	643			Fix.jpg	0	0	Content	98	454
970	34648	554	622			Fix.jpg	0	0	Content	98	454
971	34687	546	623			Fix.jpg	0	0	Content	98	454
972	34718	547	620			Fix.jpg	0	0	Content	98	454
973	34751	549	615			Fix.jpg	0	0	Content	98	454
974	34786	553	621			Fix.jpg	0	0	Content	98	454
975	34822	548	618			Fix.jpg	0	0	Content	98	454
976	34857	549	606			Fix.jpg	0	0	Content	99	424
977	34893	560	549			Fix.jpg	0	0	Content	99	424
978	34929	566	547			Fix.jpg	0	0	Content	99	424
979	34965	570	541			Fix.jpg	0	0	Content	99	424
	34995			ImageEnd	16
980	35000	568	557			No media	0	0	Content	99	424
	35008			ImageStart	8
981	35035	567	551			138_163_fe_neu.jpg	0	92	AOI_22	99	424
982	35070	564	544			138_163_fe_neu.jpg	0	92	AOI_22	99	424
983	35105	566	546			138_163_fe_neu.jpg	0	92	AOI_22	99	424
984	35140	557	553			138_163_fe_neu.jpg	0	92	AOI_22	99	424
985	35176	562	543			138_163_fe_neu.jpg	0	92	AOI_22	99	424
986	35211	561	541			138_163_fe_neu.jpg	0	92	AOI_22	99	424
987	35246	566	546			138_163_fe_neu.jpg	0	92	AOI_22	99	424
988	35281	630	613			138_163_fe_neu.jpg	0	92	AOI_22	100	208
989	35316	625	631			138_163_fe_neu.jpg	0	92	AOI_22	100	208
990	35349	628	635			138_163_fe_neu.jpg	0	92	AOI_22	100	208
991	35385	632	620			138_163_fe_neu.jpg	0	92	AOI_22	100	208
992	35419	632	626			138_163_fe_neu.jpg	0	92	AOI_22	100	208
993	35454	637	626			138_163_fe_neu.jpg	0	92	AOI_22	100	208
994	35488	743	505			138_163_fe_neu.jpg	0	91	AOI_23	101	352
995	35523	816	436			138_163_fe_neu.jpg	0	91	AOI_23	101	352
996	35559	818	432			138_163_fe_neu.jpg	0	91	AOI_23	101	352
997	35595	813	422			138_163_fe_neu.jpg	0	91	AOI_23	101	352
998	35630	813	423			138_163_fe_neu.jpg	0	91	AOI_23	101	352
999	35665	870	477			138_163_fe_neu.jpg	0	91	AOI_23	101	352
1000	35700	889	507			138_163_fe_neu.jpg	0	91	AOI_23	101	352
1001	35736	886	514			138_163_fe_neu.jpg	0	91	AOI_23	101	352
1002	35770	877	520			138_163_fe_neu.jpg	0	91	AOI_23	101	352
1003	35805	883	525			138_163_fe_neu.jpg	0	91	AOI_23	101	352
1004	35840	885	379			138_163_fe_neu.jpg	0	91	AOI_23	102	211
1005	35875	885	375			138_163_fe_neu.jpg	0	91	AOI_23	102	211
1006	35910	885	370			138_163_fe_neu.jpg	0	91	AOI_23	102	211
1007	35946	873	380			138_163_fe_neu.jpg	0	91	AOI_23	102	211
1008	35981	886	374			138_163_fe_neu.jpg	0	91	AOI_23	102	211
1009	36016	884	378			138_163_fe_neu.jpg	0	91	AOI_23	102	211
1010	36051	907	350			138_163_fe_neu.jpg	0	91	AOI_23	103	495
1011	36086	904	333			138_163_fe_neu.jpg	0	91	AOI_23	103	495
1012	36121	914	332			138_163_fe_neu.jpg	0	91	AOI_23	103	495
1013	36157	912	337			138_163_fe_neu.jpg	0	91	AOI_23	103	495
1014	36192	907	341			138_163_fe_neu.jpg	0	91	AOI_23	103	495
1015	36227	915	339			138_163_fe_neu.jpg	0	91	AOI_23	103	495
1016	36262	919	321			138_163_fe_neu.jpg	0	91	AOI_23	103	495
1017	36298	911	323			138_163_fe_neu.jpg	0	91	AOI_23	103	495
1018	36333	919	322			138_163_fe_neu.jpg	0	91	AOI_23	103	495
1019	36368	922	327			138_163_fe_neu.jpg	0	91	AOI_23	103	495
1020	36404	925	320			138_163_fe_neu.jpg	0	91	AOI_23	103	495
1021	36440	914	325			138_163_fe_neu.jpg	0	91	AOI_23	103	495
1022	36475	914	324			138_163_fe_neu.jpg	0	91	AOI_23	103	495
1023	36511	921	325			138_163_fe_neu.jpg	0	91	AOI_23	103	495
1024	36546	701	337			138_163_fe_neu.jpg	0	92	AOI_22	104	213
1025	36583	529	372			138_163_fe_neu.jpg	0	92	AOI_22	104	213
1026	36617	522	372			138_163_fe_neu.jpg	0	92	AOI_22	104	213
1027	36652	531	373			138_163_fe_neu.jpg	0	92	AOI_22	104	213
1028	36687	515	363			138_163_fe_neu.jpg	0	92	AOI_22	104	213
1029	36723	527	378			138_163_fe_neu.jpg	0	92	AOI_22	104	213
1030	36759	525	373			138_163_fe_neu.jpg	0	92	AOI_22	105	251
1031	36796	529	333			138_163_fe_neu.jpg	0	92	AOI_22	105	251
1032	36832	540	337			138_163_fe_neu.jpg	0	92	AOI_22	105	251
1033	36867	533	336			138_163_fe_neu.jpg	0	92	AOI_22	105	251
1034	36903	527	338			138_163_fe_neu.jpg	0	92	AOI_22	105	251
1035	36939	532	335			138_163_fe_neu.jpg	0	92	AOI_22	105	251
1036	36973	536	341			138_163_fe_neu.jpg	0	92	AOI_22	105	251
1037	37010	486	350			138_163_fe_neu.jpg	0	92	AOI_22	106	457
1038	37045	461	345			138_163_fe_neu.jpg	0	92	AOI_22	106	457
1039	37081	465	347			138_163_fe_neu.jpg	0	92	AOI_22	106	457
1040	37115	459	344			138_163_fe_neu.jpg	0	92	AOI_22	106	457
1041	37161	456	346			138_163_fe_neu.jpg	0	92	AOI_22	106	457
1042	37193	454	349			138_163_fe_neu.jpg	0	92	AOI_22	106	457
1043	37225	459	334			138_163_fe_neu.jpg	0	92	AOI_22	106	457
1044	37259	459	335			138_163_fe_neu.jpg	0	92	AOI_22	106	457
1045	37294	456	327			138_163_fe_neu.jpg	0	92	AOI_22	106	457
1046	37329	459	329			138_163_fe_neu.jpg	0	92	AOI_22	106	457
1047	37363	455	320			138_163_fe_neu.jpg	0	92	AOI_22	106	457
1048	37398	449	321			138_163_fe_neu.jpg	0	92	AOI_22	106	457
1049	37433	458	319			138_163_fe_neu.jpg	0	92	AOI_22	106	457
1050	37467	506	323			138_163_fe_neu.jpg	0	92	AOI_22	107	355
1051	37502	536	312			138_163_fe_neu.jpg	0	92	AOI_22	107	355
1052	37537	547	317			138_163_fe_neu.jpg	0	92	AOI_22	107	355
1053	37571	545	316			138_163_fe_neu.jpg	0	92	AOI_22	107	355
1054	37607	540	324			138_163_fe_neu.jpg	0	92	AOI_22	107	355
1055	37643	540	326			138_163_fe_neu.jpg	0	92	AOI_22	107	355
1056	37678	534	330			138_163_fe_neu.jpg	0	92	AOI_22	107	355
1057	37714	533	316			138_163_fe_neu.jpg	0	92	AOI_22	107	355
1058	37750	533	307			138_163_fe_neu.jpg	0	92	AOI_22	107	355
1059	37786	534	317			138_163_fe_neu.jpg	0	92	AOI_22	107	355
1060	37822	706	305			138_163_fe_neu.jpg	0	91	AOI_23	108	499
1061	37857	905	306			138_163_fe_neu.jpg	0	91	AOI_23	108	499
1062	37892	909	328			138_163_fe_neu.jpg	0	91	AOI_23	108	499
1063	37929	913	314			138_163_fe_neu.jpg	0	91	AOI_23	108	499
1064	37964	909	309			138_163_fe_neu.jpg	0	91	AOI_23	108	499
1065	38000	905	314			138_163_fe_neu.jpg	0	91	AOI_23	108	499
	38008			ImageEnd	16
1066	38035	906	312			No media	0	0	Content	108	499
	38040			ImageStart	8
1067	38071	884	313			Fix.jpg	0	0	Content	108	499
1068	38107	890	310			Fix.jpg	0	0	Content	108	499
1069	38143	883	310			Fix.jpg	0	0	Content	108	499
1070	38179	887	315			Fix.jpg	0	0	Content	108	499
1071	38215	888	320			Fix.jpg	0	0	Content	108	499
1072	38251	880	316			Fix.jpg	0	0	Content	108	499
1073	38287	884	310			Fix.jpg	0	0	Content	108	499
1074	38321	874	311			Fix.jpg	0	0	Content	109	924
1075	38357	712	359			Fix.jpg	0	0	Content	109	924
1076	38394	711	360			Fix.jpg	0	0	Content	109	924
1077	38429	726	361			Fix.jpg	0	0	Content	109	924
1078	38464	709	367			Fix.jpg	0	0	Content	109	924
1079	38500	712	361			Fix.jpg	0	0	Content	109	924
	38521			ImageEnd	16
1080	38535	712	366			No media	0	0	Content	109	924
1081	38571	710	355			No media	0	0	Content	109	924
1082	38606	717	362			No media	0	0	Content	109	924
1083	38642	719	364			No media	0	0	Content	109	924
1084	38677	714	364			No media	0	0	Content	109	924
1085	38712	711	357			No media	0	0	Content	109	924
1086	38747	719	362			No media	0	0	Content	109	924
1087	38783	716	356			No media	0	0	Content	109	924
1088	38818	706	361			No media	0	0	Content	109	924
1089	38854	716	357			No media	0	0	Content	109	924
1090	38889	715	363			No media	0	0	Content	109	924
1091	38925	708	359			No media	0	0	Content	109	924
1092	38960	709	367			No media	0	0	Content	109	924
1093	38995	717	372			No media	0	0	Content	109	924
1094	39030	707	379			No media	0	0	Content	109	924
1095	39065	716	369			No media	0	0	Content	109	924
1096	39101	713	363			No media	0	0	Content	109	924
1097	39138	712	369			No media	0	0	Content	109	924
1098	39173	713	367			No media	0	0	Content	109	924
1099	39209	708	362			No media	0	0	Content	109	924
1100	39245	626	375			No media	0	0	Content	110	563
1101	39282	628	375			No media	0	0	Content	110	563
1102	39318	623	376			No media	0	0	Content	110	563
1103	39354	626	369			No media	0	0	Content	110	563
1104	39390	626	366			No media	0	0	Content	110	563
1105	39427	626	371			No media	0	0	Content	110	563
	39444			ImageStart	8
1106	39464	625	371			74_115_an_ha.jpg	0	285	AOI_49	110	563
1107	39503	623	380			74_115_an_ha.jpg	0	285	AOI_49	110	563
1108	39540	630	381			74_115_an_ha.jpg	0	285	AOI_49	110	563
1109	39577	631	364			74_115_an_ha.jpg	0	285	AOI_49	110	563
1110	39614	633	370			74_115_an_ha.jpg	0	285	AOI_49	110	563
1111	39654	633	374			74_115_an_ha.jpg	0	285	AOI_49	110	563
1112	39692	631	363			74_115_an_ha.jpg	0	285	AOI_49	110	563
1113	39731	689	388			74_115_an_ha.jpg	0	285	AOI_49	110	563
1114	39769	708	388			74_115_an_ha.jpg	0	285	AOI_49	110	563
1115	39808	736	390			74_115_an_ha.jpg	0	286	AOI_52	111	440
1116	39846	874	401			74_115_an_ha.jpg	0	286	AOI_52	111	440
1117	39885	886	406			74_115_an_ha.jpg	0	286	AOI_52	111	440
1118	39922	889	401			74_115_an_ha.jpg	0	286	AOI_52	111	440
1119	39958	881	409			74_115_an_ha.jpg	0	286	AOI_52	111	440
1120	39995	892	464			74_115_an_ha.jpg	0	286	AOI_52	111	440
1121	40032	901	565			74_115_an_ha.jpg	0	286	AOI_52	111	440
1122	40068	899	576			74_115_an_ha.jpg	0	286	AOI_52	111	440
1123	40105	904	567			74_115_an_ha.jpg	0	286	AOI_52	111	440
1124	40141	900	568			74_115_an_ha.jpg	0	286	AOI_52	111	440
1125	40177	901	574			74_115_an_ha.jpg	0	286	AOI_52	111	440
1126	40212	813	589			74_115_an_ha.jpg	0	286	AOI_52	111	440
1127	40248	652	589			74_115_an_ha.jpg	0	285	AOI_49	112	287
1128	40284	656	596			74_115_an_ha.jpg	0	285	AOI_49	112	287
1129	40319	655	600			74_115_an_ha.jpg	0	285	AOI_49	112	287
1130	40356	650	594			74_115_an_ha.jpg	0	285	AOI_49	112	287
1131	40391	650	590			74_115_an_ha.jpg	0	285	AOI_49	112	287
1132	40426	532	534			74_115_an_ha.jpg	0	285	AOI_49	112	287
1133	40464	540	541			74_115_an_ha.jpg	0	285	AOI_49	112	287
1134	40499	533	536			74_115_an_ha.jpg	0	285	AOI_49	112	287
1135	40535	538	552			74_115_an_ha.jpg	0	285	AOI_49	113	360
1136	40572	497	395			74_115_an_ha.jpg	0	285	AOI_49	113	360
1137	40607	503	400			74_115_an_ha.jpg	0	285	AOI_49	113	360
1138	40643	502	401			74_115_an_ha.jpg	0	285	AOI_49	113	360
1139	40681	504	402			74_115_an_ha.jpg	0	285	AOI_49	113	360
1140	40717	498	396			74_115_an_ha.jpg	0	285	AOI_49	113	360
1141	40753	501	399			74_115_an_ha.jpg	0	285	AOI_49	113	360
1142	40788	499	387			74_115_an_ha.jpg	0	285	AOI_49	113	360
1143	40824	508	405			74_115_an_ha.jpg	0	285	AOI_49	113	360
1144	40859	505	400			74_115_an_ha.jpg	0	285	AOI_49	113	360
1145	40895	808	386			74_115_an_ha.jpg	0	286	AOI_52	114	213
1146	40930	891	383			74_115_an_ha.jpg	0	286	AOI_52	114	213
1147	40967	886	385			74_115_an_ha.jpg	0	286	AOI_52	114	213
1148	41002	874	386			74_115_an_ha.jpg	0	286	AOI_52	114	213
1149	41038	894	384			74_115_an_ha.jpg	0	286	AOI_52	114	213
1150	41074	886	382			74_115_an_ha.jpg	0	286	AOI_52	114	213
1151	41109	888	411			74_115_an_ha.jpg	0	286	AOI_52	115	287
1152	41145	916	449			74_115_an_ha.jpg	0	286	AOI_52	115	287
1153	41182	902	451			74_115_an_ha.jpg	0	286	AOI_52	115	287
1154	41217	905	457			74_115_an_ha.jpg	0	286	AOI_52	115	287
1155	41253	909	454			74_115_an_ha.jpg	0	286	AOI_52	115	287
1156	41289	910	453			74_115_an_ha.jpg	0	286	AOI_52	115	287
1157	41325	914	454			74_115_an_ha.jpg	0	286	AOI_52	115	287
1158	41360	913	444			74_115_an_ha.jpg	0	286	AOI_52	115	287
1159	41396	865	439			74_115_an_ha.jpg	0	285	AOI_49	116	322
1160	41432	518	417			74_115_an_ha.jpg	0	285	AOI_49	116	322
1161	41468	489	405			74_115_an_ha.jpg	0	285	AOI_49	116	322
1162	41503	498	401			74_115_an_ha.jpg	0	285	AOI_49	116	322
1163	41539	487	395			74_115_an_ha.jpg	0	285	AOI_49	116	322
1164	41575	498	405			74_115_an_ha.jpg	0	285	AOI_49	116	322
1165	41610	494	398			74_115_an_ha.jpg	0	285	AOI_49	116	322
1166	41645	505	398			74_115_an_ha.jpg	0	285	AOI_49	116	322
1167	41681	501	392			74_115_an_ha.jpg	0	285	AOI_49	116	322
1168	41718	493	463			74_115_an_ha.jpg	0	285	AOI_49	117	569
1169	41754	491	462			74_115_an_ha.jpg	0	285	AOI_49	117	569
1170	41789	486	469			74_115_an_ha.jpg	0	285	AOI_49	117	569
1171	41826	496	460			74_115_an_ha.jpg	0	285	AOI_49	117	569
1172	41861	487	453			74_115_an_ha.jpg	0	285	AOI_49	117	569
1173	41897	489	462			74_115_an_ha.jpg	0	285	AOI_49	117	569
1174	41932	489	465			74_115_an_ha.jpg	0	285	AOI_49	117	569
1175	41969	498	465			74_115_an_ha.jpg	0	285	AOI_49	117	569
1176	42004	494	462			74_115_an_ha.jpg	0	285	AOI_49	117	569
1177	42040	492	456			74_115_an_ha.jpg	0	285	AOI_49	117	569
1178	42076	494	474			74_115_an_ha.jpg	0	285	AOI_49	117	569
1179	42111	497	477			74_115_an_ha.jpg	0	285	AOI_49	117	569
1180	42146	476	475			74_115_an_ha.jpg	0	285	AOI_49	117	569
1181	42181	487	474			74_115_an_ha.jpg	0	285	AOI_49	117	569
1182	42216	475	473			74_115_an_ha.jpg	0	285	AOI_49	117	569
1183	42252	489	475			74_115_an_ha.jpg	0	285	AOI_49	117	569
1184	42287	677	435			74_115_an_ha.jpg	0	286	AOI_52	118	464
1185	42323	912	404			74_115_an_ha.jpg	0	286	AOI_52	118	464
1186	42358	915	391			74_115_an_ha.jpg	0	286	AOI_52	118	464
1187	42395	914	387			74_115_an_ha.jpg	0	286	AOI_52	118	464
1188	42430	911	394			74_115_an_ha.jpg	0	286	AOI_52	118	464
	42438			ImageEnd	16
1189	42467	913	396			No media	0	0	Content	118	464
	42483			ImageStart	8
1190	42502	911	403			Fix.jpg	0	0	Content	118	464
1191	42538	907	392			Fix.jpg	0	0	Content	118	464
1192	42574	915	350			Fix.jpg	0	0	Content	118	464
1193	42610	915	332			Fix.jpg	0	0	Content	118	464
1194	42645	905	340			Fix.jpg	0	0	Content	118	464
1195	42681	900	330			Fix.jpg	0	0	Content	118	464
1196	42716	908	328			Fix.jpg	0	0	Content	118	464
1197	42751	792	338			Fix.jpg	0	0	Content	119	502
1198	42786	710	376			Fix.jpg	0	0	Content	119	502
1199	42822	714	376			Fix.jpg	0	0	Content	119	502
1200	42857	714	368			Fix.jpg	0	0	Content	119	502
1201	42904	729	370			Fix.jpg	0	0	Content	119	502
1202	42936	720	369			Fix.jpg	0	0	Content	119	502
1203	42968	724	372			Fix.jpg	0	0	Content	119	502
	42998			ImageEnd	16
1204	43004	716	365			No media	0	0	Content	119	502
	43031			ImageStart	8
1205	43040	714	364			93_140_ha_neu.jpg	0	328	AOI_55	119	502
1206	43075	711	374			93_140_ha_neu.jpg	0	328	AOI_55	119	502
1207	43111	709	375			93_140_ha_neu.jpg	0	328	AOI_55	119	502
1208	43146	712	366			93_140_ha_neu.jpg	0	328	AOI_55	119	502
1209	43182	716	377			93_140_ha_neu.jpg	0	328	AOI_55	119	502
1210	43217	723	377			93_140_ha_neu.jpg	0	328	AOI_55	119	502
1211	43253	749	521			93_140_ha_neu.jpg	0	328	AOI_55	120	318
1212	43288	774	553			93_140_ha_neu.jpg	0	328	AOI_55	120	318
1213	43324	770	554			93_140_ha_neu.jpg	0	328	AOI_55	120	318
1214	43359	768	550			93_140_ha_neu.jpg	0	328	AOI_55	120	318
1215	43395	764	557			93_140_ha_neu.jpg	0	328	AOI_55	120	318
1216	43430	782	591			93_140_ha_neu.jpg	0	328	AOI_55	120	318
1217	43465	789	598			93_140_ha_neu.jpg	0	328	AOI_55	120	318
1218	43501	785	594			93_140_ha_neu.jpg	0	328	AOI_55	120	318
1219	43537	789	592			93_140_ha_neu.jpg	0	328	AOI_55	120	318
1220	43571	579	506			93_140_ha_neu.jpg	0	327	AOI_56	121	460
1221	43607	513	462			93_140_ha_neu.jpg	0	327	AOI_56	121	460
1222	43642	520	477			93_140_ha_neu.jpg	0	327	AOI_56	121	460
1223	43679	510	468			93_140_ha_neu.jpg	0	327	AOI_56	121	460
1224	43713	516	478			93_140_ha_neu.jpg	0	327	AOI_56	121	460
1225	43748	523	467			93_140_ha_neu.jpg	0	327	AOI_56	121	460
1226	43785	516	464			93_140_ha_neu.jpg	0	327	AOI_56	121	460
1227	43820	514	403			93_140_ha_neu.jpg	0	327	AOI_56	121	460
1228	43855	519	403			93_140_ha_neu.jpg	0	327	AOI_56	121	460
1229	43891	518	405			93_140_ha_neu.jpg	0	327	AOI_56	121	460
1230	43926	519	409			93_140_ha_neu.jpg	0	327	AOI_56	121	460
1231	43961	518	411			93_140_ha_neu.jpg	0	327	AOI_56	121	460
1232	43996	520	405			93_140_ha_neu.jpg	0	327	AOI_56	121	460
1233	44031	748	377			93_140_ha_neu.jpg	0	328	AOI_55	122	246
1234	44066	863	367			93_140_ha_neu.jpg	0	328	AOI_55	122	246
1235	44102	851	368			93_140_ha_neu.jpg	0	328	AOI_55	122	246
1236	44137	865	361			93_140_ha_neu.jpg	0	328	AOI_55	122	246
1237	44172	863	374			93_140_ha_neu.jpg	0	328	AOI_55	122	246
1238	44207	858	375			93_140_ha_neu.jpg	0	328	AOI_55	122	246
1239	44243	867	371			93_140_ha_neu.jpg	0	328	AOI_55	122	246
1240	44277	898	359			93_140_ha_neu.jpg	0	328	AOI_55	123	461
1241	44313	922	364			93_140_ha_neu.jpg	0	328	AOI_55	123	461
1242	44348	928	358			93_140_ha_neu.jpg	0	328	AOI_55	123	461
1243	44383	932	352			93_140_ha_neu.jpg	0	328	AOI_55	123	461
1244	44418	925	358			93_140_ha_neu.jpg	0	328	AOI_55	123	461
1245	44454	920	352			93_140_ha_neu.jpg	0	328	AOI_55	123	461
1246	44490	922	359			93_140_ha_neu.jpg	0	328	AOI_55	123	461
1247	44525	912	337			93_140_ha_neu.jpg	0	328	AOI_55	123	461
1248	44560	917	321			93_140_ha_neu.jpg	0	328	AOI_55	123	461
1249	44596	911	331			93_140_ha_neu.jpg	0	328	AOI_55	123	461
1250	44631	913	326			93_140_ha_neu.jpg	0	328	AOI_55	123	461
1251	44667	922	329			93_140_ha_neu.jpg	0	328	AOI_55	123	461
1252	44702	919	332			93_140_ha_neu.jpg	0	328	AOI_55	123	461
1253	44738	916	327			93_140_ha_neu.jpg	0	328	AOI_55	124	211
1254	44773	911	417			93_140_ha_neu.jpg	0	328	AOI_55	124	211
1255	44809	903	453			93_140_ha_neu.jpg	0	328	AOI_55	124	211
1256	44844	903	450			93_140_ha_neu.jpg	0	328	AOI_55	124	211
1257	44879	904	456			93_140_ha_neu.jpg	0	328	AOI_55	124	211
1258	44914	909	441			93_140_ha_neu.jpg	0	328	AOI_55	124	211
1259	44949	880	322			93_140_ha_neu.jpg	0	328	AOI_55	125	361
1260	44985	887	318			93_140_ha_neu.jpg	0	328	AOI_55	125	361
1261	45021	880	307			93_140_ha_neu.jpg	0	328	AOI_55	125	361
1262	45057	890	316			93_140_ha_neu.jpg	0	328	AOI_55	125	361
1263	45093	885	314			93_140_ha_neu.jpg	0	328	AOI_55	125	361
1264	45128	888	311			93_140_ha_neu.jpg	0	328	AOI_55	125	361
1265	45165	859	302			93_140_ha_neu.jpg	0	328	AOI_55	125	361
1266	45200	866	303			93_140_ha_neu.jpg	0	328	AOI_55	125	361
1267	45246	869	307			93_140_ha_neu.jpg	0	328	AOI_55	125	361
1268	45278	867	302			93_140_ha_neu.jpg	0	328	AOI_55	125	361
1269	45310	559	348			93_140_ha_neu.jpg	0	327	AOI_56	126	424
1270	45345	516	368			93_140_ha_neu.jpg	0	327	AOI_56	126	424
1271	45380	516	368			93_140_ha_neu.jpg	0	327	AOI_56	126	424
1272	45415	512	370			93_140_ha_neu.jpg	0	327	AOI_56	126	424
1273	45450	521	370			93_140_ha_neu.jpg	0	327	AOI_56	126	424
1274	45485	507	365			93_140_ha_neu.jpg	0	327	AOI_56	126	424
1275	45521	527	349			93_140_ha_neu.jpg	0	327	AOI_56	126	424
1276	45557	533	344			93_140_ha_neu.jpg	0	327	AOI_56	126	424
1277	45592	524	345			93_140_ha_neu.jpg	0	327	AOI_56	126	424
1278	45627	525	360			93_140_ha_neu.jpg	0	327	AOI_56	126	424
1279	45664	535	341			93_140_ha_neu.jpg	0	327	AOI_56	126	424
1280	45698	531	349			93_140_ha_neu.jpg	0	327	AOI_56	126	424
1281	45734	491	462			93_140_ha_neu.jpg	0	327	AOI_56	127	459
1282	45769	494	467			93_140_ha_neu.jpg	0	327	AOI_56	127	459
1283	45804	501	467			93_140_ha_neu.jpg	0	327	AOI_56	127	459
1284	45840	497	475			93_140_ha_neu.jpg	0	327	AOI_56	127	459
1285	45876	499	474			93_140_ha_neu.jpg	0	327	AOI_56	127	459
1286	45911	486	470			93_140_ha_neu.jpg	0	327	AOI_56	127	459
1287	45947	499	483			93_140_ha_neu.jpg	0	327	AOI_56	127	459
1288	45982	500	485			93_140_ha_neu.jpg	0	327	AOI_56	127	459
	46010			ImageEnd	16
1289	46018	504	492			No media	0	0	Content	127	459
	46044			ImageStart	8
1290	46052	506	493			Fix.jpg	0	0	Content	127	459
1291	46088	502	490			Fix.jpg	0	0	Content	127	459
1292	46123	498	497			Fix.jpg	0	0	Content	127	459
1293	46159	499	493			Fix.jpg	0	0	Content	127	459
1294	46193	691	484			Fix.jpg	0	0	Content	128	692
1295	46228	684	481			Fix.jpg	0	0	Content	128	692
1296	46264	691	489			Fix.jpg	0	0	Content	128	692
1297	46299	682	476			Fix.jpg	0	0	Content	128	692
1298	46334	680	462			Fix.jpg	0	0	Content	128	692
1299	46372	688	468			Fix.jpg	0	0	Content	128	692
1300	46406	701	383			Fix.jpg	0	0	Content	128	692
1301	46441	691	389			Fix.jpg	0	0	Content	128	692
1302	46476	691	388			Fix.jpg	0	0	Content	128	692
1303	46511	695	389			Fix.jpg	0	0	Content	128	692
	46526			ImageEnd	16
1304	46545	702	381			No media	0	0	Content	128	692
1305	46579	696	392			No media	0	0	Content	128	692
1306	46614	698	384			No media	0	0	Content	128	692
1307	46648	695	393			No media	0	0	Content	128	692
	46648			ImageStart	8
1308	46681	691	386			76_115_fe_an.jpg	0	290	AOI_49	128	692
1309	46716	697	390			76_115_fe_an.jpg	0	290	AOI_49	128	692
1310	46750	705	383			76_115_fe_an.jpg	0	290	AOI_49	128	692
1311	46784	693	386			76_115_fe_an.jpg	0	290	AOI_49	128	692
1312	46817	698	382			76_115_fe_an.jpg	0	290	AOI_49	128	692
1313	46851	697	379			76_115_fe_an.jpg	0	290	AOI_49	128	692
1314	46885	731	381			76_115_fe_an.jpg	0	290	AOI_49	129	241
1315	46920	878	390			76_115_fe_an.jpg	0	290	AOI_49	129	241
1316	46954	877	393			76_115_fe_an.jpg	0	290	AOI_49	129	241
1317	46989	877	393			76_115_fe_an.jpg	0	290	AOI_49	129	241
1318	47022	885	396			76_115_fe_an.jpg	0	290	AOI_49	129	241
1319	47056	882	387			76_115_fe_an.jpg	0	290	AOI_49	129	241
1320	47091	888	390			76_115_fe_an.jpg	0	290	AOI_49	129	241
1321	47126	645	362			76_115_fe_an.jpg	0	289	AOI_50	130	340
1322	47160	503	344			76_115_fe_an.jpg	0	289	AOI_50	130	340
1323	47194	506	351			76_115_fe_an.jpg	0	289	AOI_50	130	340
1324	47228	502	356			76_115_fe_an.jpg	0	289	AOI_50	130	340
1325	47262	502	354			76_115_fe_an.jpg	0	289	AOI_50	130	340
1326	47296	501	356			76_115_fe_an.jpg	0	289	AOI_50	130	340
1327	47329	499	344			76_115_fe_an.jpg	0	289	AOI_50	130	340
1328	47363	508	361			76_115_fe_an.jpg	0	289	AOI_50	130	340
1329	47398	510	358			76_115_fe_an.jpg	0	289	AOI_50	130	340
1330	47432	512	360			76_115_fe_an.jpg	0	289	AOI_50	130	340
1331	47466	493	382			76_115_fe_an.jpg	0	289	AOI_50	131	276
1332	47500	484	484			76_115_fe_an.jpg	0	289	AOI_50	131	276
1333	47535	480	469			76_115_fe_an.jpg	0	289	AOI_50	131	276
1334	47570	484	455			76_115_fe_an.jpg	0	289	AOI_50	131	276
1335	47605	489	471			76_115_fe_an.jpg	0	289	AOI_50	131	276
1336	47638	481	469			76_115_fe_an.jpg	0	289	AOI_50	131	276
1337	47673	485	475			76_115_fe_an.jpg	0	289	AOI_50	131	276
1338	47707	487	473			76_115_fe_an.jpg	0	289	AOI_50	131	276
1339	47742	509	405			76_115_fe_an.jpg	0	289	AOI_50	132	311
1340	47776	518	369			76_115_fe_an.jpg	0	289	AOI_50	132	311
1341	47810	516	360			76_115_fe_an.jpg	0	289	AOI_50	132	311
1342	47844	527	368			76_115_fe_an.jpg	0	289	AOI_50	132	311
1343	47879	525	366			76_115_fe_an.jpg	0	289	AOI_50	132	311
1344	47914	522	366			76_115_fe_an.jpg	0	289	AOI_50	132	311
1345	47948	543	341			76_115_fe_an.jpg	0	289	AOI_50	132	311
1346	47984	538	344			76_115_fe_an.jpg	0	289	AOI_50	132	311
1347	48020	531	349			76_115_fe_an.jpg	0	289	AOI_50	132	311
1348	48053	555	358			76_115_fe_an.jpg	0	290	AOI_49	133	275
1349	48088	894	386			76_115_fe_an.jpg	0	290	AOI_49	133	275
1350	48122	898	376			76_115_fe_an.jpg	0	290	AOI_49	133	275
1351	48157	897	385			76_115_fe_an.jpg	0	290	AOI_49	133	275
1352	48191	904	391			76_115_fe_an.jpg	0	290	AOI_49	133	275
1353	48225	903	384			76_115_fe_an.jpg	0	290	AOI_49	133	275
1354	48259	897	385			76_115_fe_an.jpg	0	290	AOI_49	133	275
1355	48294	897	384			76_115_fe_an.jpg	0	290	AOI_49	133	275
1356	48328	911	438			76_115_fe_an.jpg	0	290	AOI_49	134	583
1357	48362	909	457			76_115_fe_an.jpg	0	290	AOI_49	134	583
1358	48396	907	448			76_115_fe_an.jpg	0	290	AOI_49	134	583
1359	48431	905	458			76_115_fe_an.jpg	0	290	AOI_49	134	583
1360	48465	909	452			76_115_fe_an.jpg	0	290	AOI_49	134	583
1361	48500	901	455			76_115_fe_an.jpg	0	290	AOI_49	134	583
1362	48534	908	454			76_115_fe_an.jpg	0	290	AOI_49	134	583
1363	48569	911	445			76_115_fe_an.jpg	0	290	AOI_49	134	583
1364	48604	907	450			76_115_fe_an.jpg	0	290	AOI_49	134	583
1365	48638	912	437			76_115_fe_an.jpg	0	290	AOI_49	134	583
1366	48672	907	419			76_115_fe_an.jpg	0	290	AOI_49	134	583
1367	48706	905	414			76_115_fe_an.jpg	0	290	AOI_49	134	583
1368	48741	908	423			76_115_fe_an.jpg	0	290	AOI_49	134	583
1369	48775	910	421			76_115_fe_an.jpg	0	290	AOI_49	134	583
1370	48809	905	414			76_115_fe_an.jpg	0	290	AOI_49	134	583
1371	48844	907	423			76_115_fe_an.jpg	0	290	AOI_49	134	583
1372	48877	908	422			76_115_fe_an.jpg	0	290	AOI_49	134	583
1373	48912	668	382			76_115_fe_an.jpg	0	289	AOI_50	135	343
1374	48946	530	374			76_115_fe_an.jpg	0	289	AOI_50	135	343
1375	48980	536	367			76_115_fe_an.jpg	0	289	AOI_50	135	343
1376	49023	537	364			76_115_fe_an.jpg	0	289	AOI_50	135	343
1377	49055	539	366			76_115_fe_an.jpg	0	289	AOI_50	135	343
1378	49085	539	374			76_115_fe_an.jpg	0	289	AOI_50	135	343
1379	49119	531	373			76_115_fe_an.jpg	0	289	AOI_50	135	343
1380	49155	539	374			76_115_fe_an.jpg	0	289	AOI_50	135	343
1381	49189	533	367			76_115_fe_an.jpg	0	289	AOI_50	135	343
1382	49222	538	370			76_115_fe_an.jpg	0	289	AOI_50	135	343
1383	49255	515	391			76_115_fe_an.jpg	0	289	AOI_50	136	338
1384	49288	491	490			76_115_fe_an.jpg	0	289	AOI_50	136	338
1385	49322	493	494			76_115_fe_an.jpg	0	289	AOI_50	136	338
1386	49356	475	490			76_115_fe_an.jpg	0	289	AOI_50	136	338
1387	49392	488	493			76_115_fe_an.jpg	0	289	AOI_50	136	338
1388	49425	489	497			76_115_fe_an.jpg	0	289	AOI_50	136	338
1389	49457	485	488			76_115_fe_an.jpg	0	289	AOI_50	136	338
1390	49492	487	493			76_115_fe_an.jpg	0	289	AOI_50	136	338
1391	49526	485	489			76_115_fe_an.jpg	0	289	AOI_50	136	338
1392	49558	489	495			76_115_fe_an.jpg	0	289	AOI_50	136	338
1393	49593	507	364			76_115_fe_an.jpg	0	289	AOI_50	137	418
1394	49629	525	342			76_115_fe_an.jpg	0	289	AOI_50	137	418
	49646			ImageEnd	16
1395	49664	516	357			No media	0	0	Content	137	418
	49684			ImageStart	8
1396	49699	513	347			Fix.jpg	0	0	Content	137	418
1397	49733	514	358			Fix.jpg	0	0	Content	137	418
1398	49767	511	353			Fix.jpg	0	0	Content	137	418
1399	49802	516	353			Fix.jpg	0	0	Content	137	418
1400	49837	579	323			Fix.jpg	0	0	Content	137	418
1401	49872	572	320			Fix.jpg	0	0	Content	137	418
1402	49906	574	308			Fix.jpg	0	0	Content	137	418
1403	49941	583	326			Fix.jpg	0	0	Content	137	418
1404	49976	580	326			Fix.jpg	0	0	Content	137	418
1405	50011	607	343			Fix.jpg	0	0	Content	138	244
1406	50046	673	384			Fix.jpg	0	0	Content	138	244
1407	50082	664	357			Fix.jpg	0	0	Content	138	244
1408	50116	675	372			Fix.jpg	0	0	Content	138	244
1409	50152	682	376			Fix.jpg	0	0	Content	138	244
	50174			ImageEnd	16
1410	50187	688	366			No media	0	0	Content	138	244
	50203			ImageStart	8
1411	50222	685	370			58_098_neu_an.jpg	0	249	AOI_43	138	244
1412	50255	593	370			58_098_neu_an.jpg	0	249	AOI_43	139	209
1413	50290	590	358			58_098_neu_an.jpg	0	249	AOI_43	139	209
1414	50326	570	353			58_098_neu_an.jpg	0	249	AOI_43	139	209
1415	50360	584	357			58_098_neu_an.jpg	0	249	AOI_43	139	209
1416	50395	581	365			58_098_neu_an.jpg	0	249	AOI_43	139	209
1417	50429	591	348			58_098_neu_an.jpg	0	249	AOI_43	139	209
1418	50464	587	356			58_098_neu_an.jpg	0	249	AOI_43	140	425
1419	50499	586	347			58_098_neu_an.jpg	0	249	AOI_43	140	425
1420	50533	504	377			58_098_neu_an.jpg	0	249	AOI_43	140	425
1421	50569	506	382			58_098_neu_an.jpg	0	249	AOI_43	140	425
1422	50745	514	368			58_098_neu_an.jpg	0	249	AOI_43	140	425
1423	50833	514	368			58_098_neu_an.jpg	0	249	AOI_43	140	425
1424	50889	888	455			58_098_neu_an.jpg	0	250	AOI_41	141	667
1425	51008	888	455			58_098_neu_an.jpg	0	250	AOI_41	141	667
1426	51068	892	460			58_098_neu_an.jpg	0	250	AOI_41	141	667
1427	51218	898	395			58_098_neu_an.jpg	0	250	AOI_41	141	667
1428	51264	891	393			58_098_neu_an.jpg	0	250	AOI_41	141	667
1429	51293	891	393			58_098_neu_an.jpg	0	250	AOI_41	141	667
1430	51321	896	401			58_098_neu_an.jpg	0	250	AOI_41	141	667
1431	51353	881	384			58_098_neu_an.jpg	0	250	AOI_41	141	667
1432	51388	858	370			58_098_neu_an.jpg	0	250	AOI_41	141	667
1433	51420	855	379			58_098_neu_an.jpg	0	250	AOI_41	141	667
1434	51453	866	378			58_098_neu_an.jpg	0	250	AOI_41	141	667
1435	51485	868	378			58_098_neu_an.jpg	0	250	AOI_41	141	667
1436	51519	865	382			58_098_neu_an.jpg	0	250	AOI_41	141	667
1437	51556	684	356			58_098_neu_an.jpg	0	249	AOI_43	142	246
1438	51591	519	352			58_098_neu_an.jpg	0	249	AOI_43	142	246
1439	51626	504	348			58_098_neu_an.jpg	0	249	AOI_43	142	246
1440	51660	502	359			58_098_neu_an.jpg	0	249	AOI_43	142	246
1441	51696	516	357			58_098_neu_an.jpg	0	249	AOI_43	142	246
1442	51733	499	355			58_098_neu_an.jpg	0	249	AOI_43	142	246
1443	51767	512	364			58_098_neu_an.jpg	0	249	AOI_43	142	246
1444	51802	508	358			58_098_neu_an.jpg	0	249	AOI_43	143	213
1445	51840	550	317			58_098_neu_an.jpg	0	249	AOI_43	143	213
1446	51875	524	310			58_098_neu_an.jpg	0	249	AOI_43	143	213
1447	51910	539	328			58_098_neu_an.jpg	0	249	AOI_43	143	213
1448	51947	539	312			58_098_neu_an.jpg	0	249	AOI_43	143	213
1449	51979	553	318			58_098_neu_an.jpg	0	249	AOI_43	143	213
1450	52015	476	308			58_098_neu_an.jpg	0	249	AOI_43	144	386
1451	52050	466	309			58_098_neu_an.jpg	0	249	AOI_43	144	386
1452	52084	459	309			58_098_neu_an.jpg	0	249	AOI_43	144	386
1453	52118	460	303			58_098_neu_an.jpg	0	249	AOI_43	144	386
1454	52153	469	298			58_098_neu_an.jpg	0	249	AOI_43	144	386
1455	52187	465	313			58_098_neu_an.jpg	0	249	AOI_43	144	386
1456	52222	452	316			58_098_neu_an.jpg	0	249	AOI_43	144	386
1457	52256	444	329			58_098_neu_an.jpg	0	249	AOI_43	144	386
1458	52292	435	312			58_098_neu_an.jpg	0	249	AOI_43	144	386
1459	52336	449	308			58_098_neu_an.jpg	0	249	AOI_43	144	386
1460	52370	442	312			58_098_neu_an.jpg	0	249	AOI_43	144	386
1461	52401	446	348			58_098_neu_an.jpg	0	249	AOI_43	145	386
1462	52436	526	539			58_098_neu_an.jpg	0	249	AOI_43	145	386
1463	52470	529	522			58_098_neu_an.jpg	0	249	AOI_43	145	386
1464	52505	519	520			58_098_neu_an.jpg	0	249	AOI_43	145	386
1465	52541	525	521			58_098_neu_an.jpg	0	249	AOI_43	145	386
1466	52576	527	522			58_098_neu_an.jpg	0	249	AOI_43	145	386
1467	52611	531	497			58_098_neu_an.jpg	0	249	AOI_43	145	386
1468	52646	519	447			58_098_neu_an.jpg	0	249	AOI_43	145	386
1469	52681	516	448			58_098_neu_an.jpg	0	249	AOI_43	145	386
1470	52716	522	436			58_098_neu_an.jpg	0	249	AOI_43	145	386
1471	52750	521	441			58_098_neu_an.jpg	0	249	AOI_43	145	386
1472	52787	901	479			58_098_neu_an.jpg	0	250	AOI_41	146	206
1473	52822	908	479			58_098_neu_an.jpg	0	250	AOI_41	146	206
1474	52856	903	480			58_098_neu_an.jpg	0	250	AOI_41	146	206
1475	52891	912	474			58_098_neu_an.jpg	0	250	AOI_41	146	206
1476	52925	896	474			58_098_neu_an.jpg	0	250	AOI_41	146	206
1477	52959	893	471			58_098_neu_an.jpg	0	250	AOI_41	146	206
1478	52993	913	504			58_098_neu_an.jpg	0	250	AOI_41	147	274
1479	53026	908	510			58_098_neu_an.jpg	0	250	AOI_41	147	274
1480	53061	908	514			58_098_neu_an.jpg	0	250	AOI_41	147	274
1481	53095	907	521			58_098_neu_an.jpg	0	250	AOI_41	147	274
1482	53129	902	514			58_098_neu_an.jpg	0	250	AOI_41	147	274
1483	53163	909	507			58_098_neu_an.jpg	0	250	AOI_41	147	274
1484	53198	911	517			58_098_neu_an.jpg	0	250	AOI_41	147	274
	53217			ImageEnd	16
1485	53232	909	523			No media	0	0	Content	147	274
1486	53267	905	456			No media	0	0	Content	148	307
	53268			ImageStart	8
1487	53301	905	457			Fix.jpg	0	0	Content	148	307
1488	53335	900	455			Fix.jpg	0	0	Content	148	307
1489	53369	903	458			Fix.jpg	0	0	Content	148	307
1490	53403	901	458			Fix.jpg	0	0	Content	148	307
1491	53437	910	443			Fix.jpg	0	0	Content	148	307
1492	53472	911	444			Fix.jpg	0	0	Content	148	307
1493	53506	905	462			Fix.jpg	0	0	Content	148	307
1494	53540	912	448			Fix.jpg	0	0	Content	148	307
1495	53574	834	429			Fix.jpg	0	0	Content	149	510
1496	53607	722	381			Fix.jpg	0	0	Content	149	510
1497	53641	734	387			Fix.jpg	0	0	Content	149	510
1498	53675	713	372			Fix.jpg	0	0	Content	149	510
1499	53708	718	384			Fix.jpg	0	0	Content	149	510
1500	53742	727	387			Fix.jpg	0	0	Content	149	510
1501	53776	720	391			Fix.jpg	0	0	Content	149	510
	53777			ImageEnd	16
	53803			ImageStart	8
1502	53810	722	395			99_144_an_neu.jpg	0	340	AOI_7	149	510
1503	53844	712	396			99_144_an_neu.jpg	0	340	AOI_7	149	510
1504	53879	725	388			99_144_an_neu.jpg	0	340	AOI_7	149	510
1505	53913	730	390			99_144_an_neu.jpg	0	340	AOI_7	149	510
1506	53947	728	379			99_144_an_neu.jpg	0	340	AOI_7	149	510
1507	53981	727	368			99_144_an_neu.jpg	0	340	AOI_7	149	510
1508	54015	721	376			99_144_an_neu.jpg	0	340	AOI_7	149	510
1509	54048	726	386			99_144_an_neu.jpg	0	340	AOI_7	149	510
1510	54084	859	396			99_144_an_neu.jpg	0	340	AOI_7	150	205
1511	54118	891	421			99_144_an_neu.jpg	0	340	AOI_7	150	205
1512	54152	887	423			99_144_an_neu.jpg	0	340	AOI_7	150	205
1513	54186	896	409			99_144_an_neu.jpg	0	340	AOI_7	150	205
1514	54220	898	427			99_144_an_neu.jpg	0	340	AOI_7	150	205
1515	54254	902	427			99_144_an_neu.jpg	0	340	AOI_7	150	205
1516	54289	892	567			99_144_an_neu.jpg	0	340	AOI_7	151	411
1517	54323	892	575			99_144_an_neu.jpg	0	340	AOI_7	151	411
1518	54358	884	587			99_144_an_neu.jpg	0	340	AOI_7	151	411
1519	54391	898	586			99_144_an_neu.jpg	0	340	AOI_7	151	411
1520	54425	896	576			99_144_an_neu.jpg	0	340	AOI_7	151	411
1521	54460	796	653			99_144_an_neu.jpg	0	340	AOI_7	151	411
1522	54494	773	662			99_144_an_neu.jpg	0	340	AOI_7	151	411
1523	54528	790	649			99_144_an_neu.jpg	0	340	AOI_7	151	411
1524	54563	777	645			99_144_an_neu.jpg	0	340	AOI_7	151	411
1525	54597	781	670			99_144_an_neu.jpg	0	340	AOI_7	151	411
1526	54632	780	663			99_144_an_neu.jpg	0	340	AOI_7	151	411
1527	54666	772	653			99_144_an_neu.jpg	0	340	AOI_7	151	411
1528	54700	849	556			99_144_an_neu.jpg	0	340	AOI_7	152	207
1529	54735	886	484			99_144_an_neu.jpg	0	340	AOI_7	152	207
1530	54769	891	493			99_144_an_neu.jpg	0	340	AOI_7	152	207
1531	54804	889	498			99_144_an_neu.jpg	0	340	AOI_7	152	207
1532	54839	882	500			99_144_an_neu.jpg	0	340	AOI_7	152	207
1533	54873	899	490			99_144_an_neu.jpg	0	340	AOI_7	152	207
1534	54907	896	479			99_144_an_neu.jpg	0	340	AOI_7	153	207
1535	54941	937	375			99_144_an_neu.jpg	0	340	AOI_7	153	207
1536	54976	925	397			99_144_an_neu.jpg	0	340	AOI_7	153	207
1537	55009	938	390			99_144_an_neu.jpg	0	340	AOI_7	153	207
1538	55044	927	382			99_144_an_neu.jpg	0	340	AOI_7	153	207
1539	55079	927	398			99_144_an_neu.jpg	0	340	AOI_7	153	207
1540	55114	738	397			99_144_an_neu.jpg	0	339	AOI_5	154	281
1541	55149	525	435			99_144_an_neu.jpg	0	339	AOI_5	154	281
1542	55194	520	443			99_144_an_neu.jpg	0	339	AOI_5	154	281
1543	55225	530	440			99_144_an_neu.jpg	0	339	AOI_5	154	281
1544	55257	527	440			99_144_an_neu.jpg	0	339	AOI_5	154	281
1545	55291	515	439			99_144_an_neu.jpg	0	339	AOI_5	154	281
1546	55326	527	448			99_144_an_neu.jpg	0	339	AOI_5	154	281
1547	55360	528	443			99_144_an_neu.jpg	0	339	AOI_5	154	281
1548	55395	477	548			99_144_an_neu.jpg	0	339	AOI_5	155	309
1549	55428	474	555			99_144_an_neu.jpg	0	339	AOI_5	155	309
1550	55463	478	562			99_144_an_neu.jpg	0	339	AOI_5	155	309
1551	55498	488	551			99_144_an_neu.jpg	0	339	AOI_5	155	309
1552	55533	475	564			99_144_an_neu.jpg	0	339	AOI_5	155	309
1553	55566	482	561			99_144_an_neu.jpg	0	339	AOI_5	155	309
1554	55601	479	553			99_144_an_neu.jpg	0	339	AOI_5	155	309
1555	55635	480	559			99_144_an_neu.jpg	0	339	AOI_5	155	309
1556	55670	484	551			99_144_an_neu.jpg	0	339	AOI_5	155	309
1557	55704	487	540			99_144_an_neu.jpg	0	339	AOI_5	156	247
1558	55748	514	496			99_144_an_neu.jpg	0	339	AOI_5	156	247
1559	55781	519	506			99_144_an_neu.jpg	0	339	AOI_5	156	247
1560	55815	497	489			99_144_an_neu.jpg	0	339	AOI_5	156	247
1561	55849	510	489			99_144_an_neu.jpg	0	339	AOI_5	156	247
1562	55884	511	486			99_144_an_neu.jpg	0	339	AOI_5	156	247
1563	55918	508	497			99_144_an_neu.jpg	0	339	AOI_5	156	247
1564	55951	680	453			99_144_an_neu.jpg	0	340	AOI_7	157	344
1565	55986	897	402			99_144_an_neu.jpg	0	340	AOI_7	157	344
1566	56021	892	410			99_144_an_neu.jpg	0	340	AOI_7	157	344
1567	56056	890	425			99_144_an_neu.jpg	0	340	AOI_7	157	344
1568	56090	888	401			99_144_an_neu.jpg	0	340	AOI_7	157	344
1569	56125	886	418			99_144_an_neu.jpg	0	340	AOI_7	157	344
1570	56160	889	409			99_144_an_neu.jpg	0	340	AOI_7	157	344
1571	56193	893	408			99_144_an_neu.jpg	0	340	AOI_7	157	344
1572	56228	887	402			99_144_an_neu.jpg	0	340	AOI_7	157	344
1573	56261	882	416			99_144_an_neu.jpg	0	340	AOI_7	157	344
1574	56295	900	415			99_144_an_neu.jpg	0	340	AOI_7	158	411
1575	56328	896	445			99_144_an_neu.jpg	0	340	AOI_7	158	411
1576	56363	902	442			99_144_an_neu.jpg	0	340	AOI_7	158	411
1577	56397	906	443			99_144_an_neu.jpg	0	340	AOI_7	158	411
1578	56432	900	450			99_144_an_neu.jpg	0	340	AOI_7	158	411
1579	56465	903	457			99_144_an_neu.jpg	0	340	AOI_7	158	411
1580	56500	907	441			99_144_an_neu.jpg	0	340	AOI_7	158	411
1581	56533	900	450			99_144_an_neu.jpg	0	340	AOI_7	158	411
1582	56568	895	442			99_144_an_neu.jpg	0	340	AOI_7	158	411
1583	56602	903	444			99_144_an_neu.jpg	0	340	AOI_7	158	411
1584	56637	898	445			99_144_an_neu.jpg	0	340	AOI_7	158	411
1585	56671	899	444			99_144_an_neu.jpg	0	340	AOI_7	158	411
1586	56706	893	449			99_144_an_neu.jpg	0	340	AOI_7	159	203
1587	56739	888	545			99_144_an_neu.jpg	0	340	AOI_7	159	203
1588	56774	882	533			99_144_an_neu.jpg	0	340	AOI_7	159	203
	56791			ImageEnd	16
1589	56808	878	547			No media	0	0	Content	159	203
	56826			ImageStart	8
1590	56842	894	554			Fix.jpg	0	0	Content	159	203
1591	56875	881	555			Fix.jpg	0	0	Content	159	203
1592	56909	900	328			Fix.jpg	0	0	Content	160	302
1593	56944	894	324			Fix.jpg	0	0	Content	160	302
1594	56978	887	317			Fix.jpg	0	0	Content	160	302
1595	57011	894	307			Fix.jpg	0	0	Content	160	302
1596	57045	896	319			Fix.jpg	0	0	Content	160	302
1597	57078	893	317			Fix.jpg	0	0	Content	160	302
1598	57111	899	337			Fix.jpg	0	0	Content	160	302
1599	57145	891	325			Fix.jpg	0	0	Content	160	302
1600	57178	889	318			Fix.jpg	0	0	Content	160	302
1601	57211	828	305			Fix.jpg	0	0	Content	161	388
1602	57245	817	314			Fix.jpg	0	0	Content	161	388
1603	57278	822	304			Fix.jpg	0	0	Content	161	388
1604	57312	818	322			Fix.jpg	0	0	Content	161	388
	57328			ImageEnd	16
1605	57355	811	315			No media	0	0	Content	161	388
	57368			ImageStart	8
1606	57390	822	309			82_115_neu_an.jpg	0	304	AOI_49	161	388
1607	57424	824	306			82_115_neu_an.jpg	0	304	AOI_49	161	388
1608	57459	830	308			82_115_neu_an.jpg	0	304	AOI_49	161	388
1609	57494	815	299			82_115_neu_an.jpg	0	304	AOI_49	161	388
1610	57529	819	310			82_115_neu_an.jpg	0	304	AOI_49	161	388
1611	57563	806	309			82_115_neu_an.jpg	0	304	AOI_49	161	388
1612	57599	849	328			82_115_neu_an.jpg	0	304	AOI_49	162	423
1613	57633	888	382			82_115_neu_an.jpg	0	304	AOI_49	162	423
1614	57669	880	370			82_115_neu_an.jpg	0	304	AOI_49	162	423
1615	57704	876	388			82_115_neu_an.jpg	0	304	AOI_49	162	423
1616	57739	876	376			82_115_neu_an.jpg	0	304	AOI_49	162	423
1617	57774	878	386			82_115_neu_an.jpg	0	304	AOI_49	162	423
1618	57810	890	392			82_115_neu_an.jpg	0	304	AOI_49	162	423
1619	57845	884	380			82_115_neu_an.jpg	0	304	AOI_49	162	423
1620	57880	902	427			82_115_neu_an.jpg	0	304	AOI_49	162	423
1621	57915	912	431			82_115_neu_an.jpg	0	304	AOI_49	162	423
1622	57952	915	415			82_115_neu_an.jpg	0	304	AOI_49	162	423
1623	57986	914	428			82_115_neu_an.jpg	0	304	AOI_49	162	423
1624	58022	649	374			82_115_neu_an.jpg	0	303	AOI_51	163	537
1625	58057	509	373			82_115_neu_an.jpg	0	303	AOI_51	163	537
1626	58093	519	382			82_115_neu_an.jpg	0	303	AOI_51	163	537
1627	58128	512	383			82_115_neu_an.jpg	0	303	AOI_51	163	537
1628	58164	518	365			82_115_neu_an.jpg	0	303	AOI_51	163	537
1629	58200	517	382			82_115_neu_an.jpg	0	303	AOI_51	163	537
1630	58237	513	375			82_115_neu_an.jpg	0	303	AOI_51	163	537
1631	58274	514	384			82_115_neu_an.jpg	0	303	AOI_51	163	537
1632	58311	510	379			82_115_neu_an.jpg	0	303	AOI_51	163	537
1633	58346	517	347			82_115_neu_an.jpg	0	303	AOI_51	163	537
1634	58382	523	341			82_115_neu_an.jpg	0	303	AOI_51	163	537
1635	58417	515	345			82_115_neu_an.jpg	0	303	AOI_51	163	537
1636	58453	524	343			82_115_neu_an.jpg	0	303	AOI_51	163	537
1637	58488	518	348			82_115_neu_an.jpg	0	303	AOI_51	163	537
1638	58523	516	352			82_115_neu_an.jpg	0	303	AOI_51	163	537
1639	58559	0	0			82_115_neu_an.jpg	0	303	AOI_51
1640	58596	0	0			82_115_neu_an.jpg	0	303	AOI_51
1641	58631	0	0			82_115_neu_an.jpg	0	303	AOI_51
1642	58677	0	0			82_115_neu_an.jpg	0	303	AOI_51
1643	58727	0	0			82_115_neu_an.jpg	0	303	AOI_51
1644	58789	0	0			82_115_neu_an.jpg	0	303	AOI_51
1645	58846	0	0			82_115_neu_an.jpg	0	303	AOI_51
1646	58879	0	0			82_115_neu_an.jpg	0	303	AOI_51
1647	58912	562	326			82_115_neu_an.jpg	0	303	AOI_51	164	175
1648	58959	659	340			82_115_neu_an.jpg	0	303	AOI_51	164	175
1649	58987	659	340			82_115_neu_an.jpg	0	303	AOI_51	164	175
1650	59019	645	342			82_115_neu_an.jpg	0	303	AOI_51	164	175
1651	59052	671	220			82_115_neu_an.jpg	0	303	AOI_51	164	175
1652	59087	0	0			82_115_neu_an.jpg	0	303	AOI_51
1653	59141	0	0			82_115_neu_an.jpg	0	303	AOI_51
1654	59188	0	0			82_115_neu_an.jpg	0	303	AOI_51
1655	59228	0	0			82_115_neu_an.jpg	0	303	AOI_51
1656	59274	0	0			82_115_neu_an.jpg	0	303	AOI_51
1657	59324	618	408			82_115_neu_an.jpg	0	303	AOI_51	165	124
1658	59376	612	399			82_115_neu_an.jpg	0	303	AOI_51	165	124
1659	59412	616	479			82_115_neu_an.jpg	0	303	AOI_51	165	124
1660	59449	0	0			82_115_neu_an.jpg	0	303	AOI_51
1661	59478	0	0			82_115_neu_an.jpg	0	303	AOI_51
1662	59514	0	0			82_115_neu_an.jpg	0	303	AOI_51
1663	59563	0	0			82_115_neu_an.jpg	0	303	AOI_51
1664	59612	0	0			82_115_neu_an.jpg	0	303	AOI_51
1665	59670	0	0			82_115_neu_an.jpg	0	303	AOI_51
1666	59723	0	0			82_115_neu_an.jpg	0	303	AOI_51
1667	59766	496	786			82_115_neu_an.jpg	0	0	Content	166	145
1668	59797	496	786			82_115_neu_an.jpg	0	0	Content	166	145
1669	59837	61	821			82_115_neu_an.jpg	0	0	Content	166	145
1670	59870	-99	852			82_115_neu_an.jpg	0	0	Content	166	145
1671	59911	0	0			82_115_neu_an.jpg	0	303	AOI_51
1672	59957	0	0			82_115_neu_an.jpg	0	303	AOI_51
1673	59995	0	0			82_115_neu_an.jpg	0	303	AOI_51
1674	60037	0	0			82_115_neu_an.jpg	0	303	AOI_51
1675	60083	0	0			82_115_neu_an.jpg	0	303	AOI_51
1676	60119	0	0			82_115_neu_an.jpg	0	303	AOI_51
1677	60155	0	0			82_115_neu_an.jpg	0	303	AOI_51
1678	60197	0	0			82_115_neu_an.jpg	0	303	AOI_51
1679	60237	0	0			82_115_neu_an.jpg	0	303	AOI_51
1680	60274	0	0			82_115_neu_an.jpg	0	303	AOI_51
1681	60315	0	0			82_115_neu_an.jpg	0	303	AOI_51
1682	60357	0	0			82_115_neu_an.jpg	0	303	AOI_51
	60370			ImageEnd	16
	60390			ImageStart	8
1683	60402	16	970			Fix.jpg	0	0	Content	167	272
1684	60431	20	883			Fix.jpg	0	0	Content	167	272
1685	60463	55	862			Fix.jpg	0	0	Content	167	272
1686	60498	55	862			Fix.jpg	0	0	Content	167	272
1687	60542	55	894			Fix.jpg	0	0	Content	167	272
1688	60588	46	855			Fix.jpg	0	0	Content	167	272
1689	60640	68	916			Fix.jpg	0	0	Content	167	272
1690	60674	68	916			Fix.jpg	0	0	Content	168	647
1691	60718	835	266			Fix.jpg	0	0	Content	168	647
1692	60761	778	322			Fix.jpg	0	0	Content	168	647
1693	60798	755	350			Fix.jpg	0	0	Content	168	647
1694	60841	750	367			Fix.jpg	0	0	Content	168	647
1695	60873	680	379			Fix.jpg	0	0	Content	168	647
	60888			ImageEnd	16
1696	60919	688	367			No media	0	0	Content	168	647
1697	60957	687	380			No media	0	0	Content	168	647
1698	60991	685	376			No media	0	0	Content	168	647
	60997			ImageStart	8
1699	61029	694	381			13_061_an_fe.jpg	0	73	AOI_18	168	647
1700	61066	687	379			13_061_an_fe.jpg	0	73	AOI_18	168	647
1701	61103	692	389			13_061_an_fe.jpg	0	73	AOI_18	168	647
1702	61139	694	388			13_061_an_fe.jpg	0	73	AOI_18	168	647
1703	61175	691	394			13_061_an_fe.jpg	0	73	AOI_18	168	647
1704	61211	696	378			13_061_an_fe.jpg	0	73	AOI_18	168	647
1705	61248	681	380			13_061_an_fe.jpg	0	73	AOI_18	168	647
1706	61285	700	380			13_061_an_fe.jpg	0	73	AOI_18	168	647
1707	61321	813	418			13_061_an_fe.jpg	0	73	AOI_18	169	241
1708	61361	848	442			13_061_an_fe.jpg	0	73	AOI_18	169	241
1709	61408	835	434			13_061_an_fe.jpg	0	73	AOI_18	169	241
1710	61447	859	429			13_061_an_fe.jpg	0	73	AOI_18	169	241
1711	61493	855	430			13_061_an_fe.jpg	0	73	AOI_18	169	241
1712	61529	865	433			13_061_an_fe.jpg	0	73	AOI_18	169	241
1713	61562	879	439			13_061_an_fe.jpg	0	73	AOI_18	170	537
1714	61599	887	496			13_061_an_fe.jpg	0	73	AOI_18	170	537
1715	61636	893	488			13_061_an_fe.jpg	0	73	AOI_18	170	537
1716	61672	885	489			13_061_an_fe.jpg	0	73	AOI_18	170	537
1717	61708	892	496			13_061_an_fe.jpg	0	73	AOI_18	170	537
1718	61744	906	499			13_061_an_fe.jpg	0	73	AOI_18	170	537
1719	61780	891	494			13_061_an_fe.jpg	0	73	AOI_18	170	537
1720	61815	887	509			13_061_an_fe.jpg	0	73	AOI_18	170	537
1721	61851	903	484			13_061_an_fe.jpg	0	73	AOI_18	170	537
1722	61886	884	490			13_061_an_fe.jpg	0	73	AOI_18	170	537
1723	61922	897	486			13_061_an_fe.jpg	0	73	AOI_18	170	537
1724	61956	873	504			13_061_an_fe.jpg	0	73	AOI_18	170	537
1725	61992	895	482			13_061_an_fe.jpg	0	73	AOI_18	170	537
1726	62028	858	501			13_061_an_fe.jpg	0	73	AOI_18	170	537
1727	62064	850	476			13_061_an_fe.jpg	0	73	AOI_18	170	537
1728	62099	656	455			13_061_an_fe.jpg	0	74	AOI_17	171	400
1729	62134	537	443			13_061_an_fe.jpg	0	74	AOI_17	171	400
1730	62174	529	446			13_061_an_fe.jpg	0	74	AOI_17	171	400
1731	62210	532	454			13_061_an_fe.jpg	0	74	AOI_17	171	400
1732	62246	523	453			13_061_an_fe.jpg	0	74	AOI_17	171	400
1733	62281	485	449			13_061_an_fe.jpg	0	74	AOI_17	171	400
1734	62318	487	458			13_061_an_fe.jpg	0	74	AOI_17	171	400
1735	62354	478	463			13_061_an_fe.jpg	0	74	AOI_17	171	400
1736	62389	477	464			13_061_an_fe.jpg	0	74	AOI_17	171	400
1737	62426	471	455			13_061_an_fe.jpg	0	74	AOI_17	171	400
1738	62464	478	467			13_061_an_fe.jpg	0	74	AOI_17	171	400
1739	62499	811	466			13_061_an_fe.jpg	0	73	AOI_18	172	214
1740	62534	859	480			13_061_an_fe.jpg	0	73	AOI_18	172	214
1741	62569	839	490			13_061_an_fe.jpg	0	73	AOI_18	172	214
1742	62604	853	475			13_061_an_fe.jpg	0	73	AOI_18	172	214
1743	62640	847	488			13_061_an_fe.jpg	0	73	AOI_18	172	214
1744	62676	829	480			13_061_an_fe.jpg	0	73	AOI_18	172	214
1745	62712	884	410			13_061_an_fe.jpg	0	73	AOI_18	173	651
1746	62747	890	377			13_061_an_fe.jpg	0	73	AOI_18	173	651
1747	62782	891	388			13_061_an_fe.jpg	0	73	AOI_18	173	651
1748	62818	888	394			13_061_an_fe.jpg	0	73	AOI_18	173	651
1749	62854	895	391			13_061_an_fe.jpg	0	73	AOI_18	173	651
1750	62887	887	378			13_061_an_fe.jpg	0	73	AOI_18	173	651
1751	62919	912	363			13_061_an_fe.jpg	0	73	AOI_18	173	651
1752	62955	914	373			13_061_an_fe.jpg	0	73	AOI_18	173	651
1753	62989	922	357			13_061_an_fe.jpg	0	73	AOI_18	173	651
1754	63022	910	368			13_061_an_fe.jpg	0	73	AOI_18	173	651
1755	63056	910	368			13_061_an_fe.jpg	0	73	AOI_18	173	651
1756	63090	934	372			13_061_an_fe.jpg	0	73	AOI_18	173	651
1757	63125	936	382			13_061_an_fe.jpg	0	73	AOI_18	173	651
1758	63156	937	363			13_061_an_fe.jpg	0	73	AOI_18	173	651
1759	63191	937	371			13_061_an_fe.jpg	0	73	AOI_18	173	651
1760	63226	939	372			13_061_an_fe.jpg	0	73	AOI_18	173	651
1761	63261	940	360			13_061_an_fe.jpg	0	73	AOI_18	173	651
1762	63295	928	367			13_061_an_fe.jpg	0	73	AOI_18	173	651
1763	63329	941	361			13_061_an_fe.jpg	0	73	AOI_18	173	651
1764	63363	911	524			13_061_an_fe.jpg	0	73	AOI_18	174	207
1765	63398	913	530			13_061_an_fe.jpg	0	73	AOI_18	174	207
1766	63432	905	528			13_061_an_fe.jpg	0	73	AOI_18	174	207
1767	63466	907	526			13_061_an_fe.jpg	0	73	AOI_18	174	207
1768	63500	907	525			13_061_an_fe.jpg	0	73	AOI_18	174	207
1769	63536	913	532			13_061_an_fe.jpg	0	73	AOI_18	174	207
1770	63570	886	397			13_061_an_fe.jpg	0	73	AOI_18	175	308
1771	63603	892	373			13_061_an_fe.jpg	0	73	AOI_18	175	308
1772	63637	883	362			13_061_an_fe.jpg	0	73	AOI_18	175	308
1773	63672	895	375			13_061_an_fe.jpg	0	73	AOI_18	175	308
1774	63707	901	377			13_061_an_fe.jpg	0	73	AOI_18	175	308
1775	63741	896	364			13_061_an_fe.jpg	0	73	AOI_18	175	308
1776	63775	891	361			13_061_an_fe.jpg	0	73	AOI_18	175	308
1777	63810	895	372			13_061_an_fe.jpg	0	73	AOI_18	175	308
1778	63843	895	372			13_061_an_fe.jpg	0	73	AOI_18	175	308
1779	63878	884	375			13_061_an_fe.jpg	0	73	AOI_18	176	447
1780	63912	757	326			13_061_an_fe.jpg	0	73	AOI_18	176	447
1781	63947	751	323			13_061_an_fe.jpg	0	73	AOI_18	176	447
1782	63981	758	322			13_061_an_fe.jpg	0	73	AOI_18	176	447
	63990			ImageEnd	16
1783	64016	754	323			No media	0	0	Content	176	447
	64023			ImageStart	8
1784	64050	749	318			Fix.jpg	0	0	Content	176	447
1785	64085	750	319			Fix.jpg	0	0	Content	176	447
1786	64119	748	314			Fix.jpg	0	0	Content	176	447
1787	64154	755	320			Fix.jpg	0	0	Content	176	447
1788	64188	749	321			Fix.jpg	0	0	Content	176	447
1789	64223	748	316			Fix.jpg	0	0	Content	176	447
1790	64258	752	320			Fix.jpg	0	0	Content	176	447
1791	64293	759	320			Fix.jpg	0	0	Content	176	447
1792	64326	737	344			Fix.jpg	0	0	Content	177	491
1793	64363	700	373			Fix.jpg	0	0	Content	177	491
1794	64397	697	364			Fix.jpg	0	0	Content	177	491
1795	64433	707	364			Fix.jpg	0	0	Content	177	491
1796	64467	706	369			Fix.jpg	0	0	Content	177	491
1797	64502	699	365			Fix.jpg	0	0	Content	177	491
	64535			ImageEnd	16
1798	64537	699	366			No media	0	0	Content	177	491
1799	64573	712	356			No media	0	0	Content	177	491
	64587			ImageStart	8
1800	64607	698	360			147_170_an_neu.jpg	0	111	AOI_27	177	491
1801	64642	700	362			147_170_an_neu.jpg	0	111	AOI_27	177	491
1802	64676	704	359			147_170_an_neu.jpg	0	111	AOI_27	177	491
1803	64711	701	358			147_170_an_neu.jpg	0	111	AOI_27	177	491
1804	64746	705	362			147_170_an_neu.jpg	0	111	AOI_27	177	491
1805	64781	707	352			147_170_an_neu.jpg	0	111	AOI_27	177	491
1806	64816	825	368			147_170_an_neu.jpg	0	111	AOI_27	178	210
1807	64851	867	381			147_170_an_neu.jpg	0	111	AOI_27	178	210
1808	64886	868	380			147_170_an_neu.jpg	0	111	AOI_27	178	210
1809	64922	868	382			147_170_an_neu.jpg	0	111	AOI_27	178	210
1810	64956	863	382			147_170_an_neu.jpg	0	111	AOI_27	178	210
1811	64992	866	372			147_170_an_neu.jpg	0	111	AOI_27	178	210
1812	65026	893	427			147_170_an_neu.jpg	0	111	AOI_27	179	249
1813	65062	902	475			147_170_an_neu.jpg	0	111	AOI_27	179	249
1814	65096	905	453			147_170_an_neu.jpg	0	111	AOI_27	179	249
1815	65131	902	454			147_170_an_neu.jpg	0	111	AOI_27	179	249
1816	65166	908	455			147_170_an_neu.jpg	0	111	AOI_27	179	249
1817	65212	900	458			147_170_an_neu.jpg	0	111	AOI_27	179	249
1818	65244	908	460			147_170_an_neu.jpg	0	111	AOI_27	179	249
1819	65275	898	443			147_170_an_neu.jpg	0	111	AOI_27	180	244
1820	65309	893	400			147_170_an_neu.jpg	0	111	AOI_27	180	244
1821	65345	898	411			147_170_an_neu.jpg	0	111	AOI_27	180	244
1822	65379	894	408			147_170_an_neu.jpg	0	111	AOI_27	180	244
1823	65414	898	401			147_170_an_neu.jpg	0	111	AOI_27	180	244
1824	65449	891	399			147_170_an_neu.jpg	0	111	AOI_27	180	244
1825	65484	890	406			147_170_an_neu.jpg	0	111	AOI_27	180	244
1826	65519	569	435			147_170_an_neu.jpg	0	112	AOI_25	181	209
1827	65554	487	435			147_170_an_neu.jpg	0	112	AOI_25	181	209
1828	65589	489	440			147_170_an_neu.jpg	0	112	AOI_25	181	209
1829	65624	494	446			147_170_an_neu.jpg	0	112	AOI_25	181	209
1830	65658	488	443			147_170_an_neu.jpg	0	112	AOI_25	181	209
1831	65693	481	443			147_170_an_neu.jpg	0	112	AOI_25	181	209
1832	65728	493	445			147_170_an_neu.jpg	0	112	AOI_25	182	311
1833	65763	474	529			147_170_an_neu.jpg	0	112	AOI_25	182	311
1834	65796	466	515			147_170_an_neu.jpg	0	112	AOI_25	182	311
1835	65831	471	519			147_170_an_neu.jpg	0	112	AOI_25	182	311
1836	65866	455	519			147_170_an_neu.jpg	0	112	AOI_25	182	311
1837	65901	466	512			147_170_an_neu.jpg	0	112	AOI_25	182	311
1838	65935	469	519			147_170_an_neu.jpg	0	112	AOI_25	182	311
1839	65970	471	509			147_170_an_neu.jpg	0	112	AOI_25	182	311
1840	66004	468	522			147_170_an_neu.jpg	0	112	AOI_25	182	311
1841	66039	484	460			147_170_an_neu.jpg	0	112	AOI_25	183	242
1842	66074	491	456			147_170_an_neu.jpg	0	112	AOI_25	183	242
1843	66109	487	454			147_170_an_neu.jpg	0	112	AOI_25	183	242
1844	66144	481	448			147_170_an_neu.jpg	0	112	AOI_25	183	242
1845	66179	484	450			147_170_an_neu.jpg	0	112	AOI_25	183	242
1846	66212	483	455			147_170_an_neu.jpg	0	112	AOI_25	183	242
1847	66247	495	458			147_170_an_neu.jpg	0	112	AOI_25	183	242
1848	66281	811	376			147_170_an_neu.jpg	0	111	AOI_27	184	207
1849	66315	873	368			147_170_an_neu.jpg	0	111	AOI_27	184	207
1850	66349	865	369			147_170_an_neu.jpg	0	111	AOI_27	184	207
1851	66384	873	368			147_170_an_neu.jpg	0	111	AOI_27	184	207
1852	66419	879	366			147_170_an_neu.jpg	0	111	AOI_27	184	207
1853	66454	873	359			147_170_an_neu.jpg	0	111	AOI_27	184	207
1854	66488	873	366			147_170_an_neu.jpg	0	111	AOI_27	185	341
1855	66522	907	250			147_170_an_neu.jpg	0	111	AOI_27	185	341
1856	66556	900	249			147_170_an_neu.jpg	0	111	AOI_27	185	341
1857	66591	908	258			147_170_an_neu.jpg	0	111	AOI_27	185	341
1858	66624	915	243			147_170_an_neu.jpg	0	111	AOI_27	185	341
1859	66659	908	243			147_170_an_neu.jpg	0	111	AOI_27	185	341
1860	66692	901	243			147_170_an_neu.jpg	0	111	AOI_27	185	341
1861	66726	914	246			147_170_an_neu.jpg	0	111	AOI_27	185	341
1862	66759	912	254			147_170_an_neu.jpg	0	111	AOI_27	185	341
1863	66794	906	242			147_170_an_neu.jpg	0	111	AOI_27	185	341
1864	66829	914	246			147_170_an_neu.jpg	0	111	AOI_27	186	202
1865	66863	876	406			147_170_an_neu.jpg	0	111	AOI_27	186	202
1866	66896	889	418			147_170_an_neu.jpg	0	111	AOI_27	186	202
1867	66930	875	420			147_170_an_neu.jpg	0	111	AOI_27	186	202
1868	66964	877	407			147_170_an_neu.jpg	0	111	AOI_27	186	202
1869	66998	875	410			147_170_an_neu.jpg	0	111	AOI_27	186	202
1870	67031	893	364			147_170_an_neu.jpg	0	111	AOI_27	187	378
1871	67065	890	351			147_170_an_neu.jpg	0	111	AOI_27	187	378
1872	67099	899	352			147_170_an_neu.jpg	0	111	AOI_27	187	378
1873	67133	892	350			147_170_an_neu.jpg	0	111	AOI_27	187	378
1874	67167	891	346			147_170_an_neu.jpg	0	111	AOI_27	187	378
1875	67201	913	321			147_170_an_neu.jpg	0	111	AOI_27	187	378
1876	67236	918	321			147_170_an_neu.jpg	0	111	AOI_27	187	378
1877	67272	912	333			147_170_an_neu.jpg	0	111	AOI_27	187	378
1878	67306	920	328			147_170_an_neu.jpg	0	111	AOI_27	187	378
1879	67341	910	326			147_170_an_neu.jpg	0	111	AOI_27	187	378
1880	67375	924	329			147_170_an_neu.jpg	0	111	AOI_27	187	378
1881	67409	904	323			147_170_an_neu.jpg	0	111	AOI_27	188	274
1882	67443	837	336			147_170_an_neu.jpg	0	111	AOI_27	188	274
1883	67477	835	340			147_170_an_neu.jpg	0	111	AOI_27	188	274
1884	67511	833	343			147_170_an_neu.jpg	0	111	AOI_27	188	274
1885	67546	844	326			147_170_an_neu.jpg	0	111	AOI_27	188	274
1886	67580	836	332			147_170_an_neu.jpg	0	111	AOI_27	188	274
	67582			ImageEnd	16
	67597			ImageStart	8
1887	67615	833	332			Fix.jpg	0	0	Content	188	274
1888	67649	834	331			Fix.jpg	0	0	Content	188	274
1889	67683	784	347			Fix.jpg	0	0	Content	189	338
1890	67717	460	381			Fix.jpg	0	0	Content	189	338
1891	67751	458	378			Fix.jpg	0	0	Content	189	338
1892	67784	460	384			Fix.jpg	0	0	Content	189	338
1893	67818	455	379			Fix.jpg	0	0	Content	189	338
1894	67851	458	372			Fix.jpg	0	0	Content	189	338
1895	67885	458	364			Fix.jpg	0	0	Content	189	338
1896	67919	464	373			Fix.jpg	0	0	Content	189	338
1897	67953	451	372			Fix.jpg	0	0	Content	189	338
1898	67987	461	364			Fix.jpg	0	0	Content	189	338
1899	68021	679	343			Fix.jpg	0	0	Content	190	374
1900	68055	704	345			Fix.jpg	0	0	Content	190	374
1901	68089	707	331			Fix.jpg	0	0	Content	190	374
	68108			ImageEnd	16
1902	68122	698	346			No media	0	0	Content	190	374
1903	68157	706	348			No media	0	0	Content	190	374
	68175			ImageStart	8
1904	68191	704	347			144_163_neu_an.jpg	0	105	AOI_21	190	374
1905	68224	703	335			144_163_neu_an.jpg	0	105	AOI_21	190	374
1906	68257	716	337			144_163_neu_an.jpg	0	105	AOI_21	190	374
1907	68291	709	335			144_163_neu_an.jpg	0	105	AOI_21	190	374
1908	68326	716	352			144_163_neu_an.jpg	0	105	AOI_21	190	374
1909	68360	714	338			144_163_neu_an.jpg	0	105	AOI_21	190	374
[truncated: 15,110 more rows]
