# Supplementary material for: Attentional Bias to Facial Expressions of Different Emotions – A Cross-Cultural Comparison of ≠Akhoe Hai||om and German Children and Adolescents
Source: Front Psychol. 2020 Apr 28;11:795. doi: 10.3389/fpsyg.2020.00795 (PMC7199105; doi:10.3389/fpsyg.2020.00795)
Supplement: Supplementary file 1 [file Data_Sheet_1.ZIP › Raw data_Germany and Namibia/Raw data Namibia/VP_04-test.tsv]

Data properties:
Recording date: 09.02.2013
Recording time: 16:22:18:937 (corresponds to time 0)
Study: NegBias_1
Subject: VP_04
Recording: VP_04
Screen resolution: 1366 x 768
Coordinate unit: Pixels
Filter settings:
Eye: Average
Validity: Normal
Fixation filter: Tobii fixation filter
Velocity threshold: 35
Distance threshold: 35
Number	Timestamp	GazePointX	GazePointY	Event	EventKey	StimuliName	StimuliID	AoiIds	AoiNames	FixationIndex	FixationDuration
0	31	692	339			No media	0	0	Content	5	412
1	61	692	339			No media	0	0	Content	5	412
2	90	661	323			No media	0	0	Content	5	412
3	121	669	335			No media	0	0	Content	5	412
4	152	657	329			No media	0	0	Content	5	412
5	185	667	327			No media	0	0	Content	5	412
6	227	661	331			No media	0	0	Content	5	412
7	256	661	331			No media	0	0	Content	5	412
8	285	653	329			No media	0	0	Content	5	412
9	317	666	331			No media	0	0	Content	5	412
10	349	649	326			No media	0	0	Content	5	412
11	381	649	330			No media	0	0	Content	5	412
12	412	669	335			No media	0	0	Content	6	381
13	442	717	435			No media	0	0	Content	6	381
14	475	707	428			No media	0	0	Content	6	381
15	506	730	427			No media	0	0	Content	6	381
16	539	716	421			No media	0	0	Content	6	381
17	570	722	425			No media	0	0	Content	6	381
18	602	719	433			No media	0	0	Content	6	381
19	633	712	436			No media	0	0	Content	6	381
20	665	711	430			No media	0	0	Content	6	381
21	697	723	436			No media	0	0	Content	6	381
22	730	732	435			No media	0	0	Content	6	381
23	761	714	443			No media	0	0	Content	6	381
24	793	711	407			No media	0	0	Content	7	352
25	824	687	403			No media	0	0	Content	7	352
26	856	668	413			No media	0	0	Content	7	352
27	886	677	412			No media	0	0	Content	7	352
28	918	656	427			No media	0	0	Content	7	352
29	949	689	396			No media	0	0	Content	7	352
30	992	712	366			No media	0	0	Content	7	352
31	1021	712	366			No media	0	0	Content	7	352
32	1050	672	414			No media	0	0	Content	7	352
33	1083	676	395			No media	0	0	Content	7	352
	1106			ImageStart	8
34	1114	719	375			Fix.jpg	0	0	Content	7	352
35	1146	654	417			Fix.jpg	0	0	Content	8	236
36	1178	643	408			Fix.jpg	0	0	Content	8	236
37	1209	610	444			Fix.jpg	0	0	Content	8	236
38	1240	655	440			Fix.jpg	0	0	Content	8	236
39	1290	613	449			Fix.jpg	0	0	Content	8	236
40	1319	613	449			Fix.jpg	0	0	Content	8	236
41	1350	626	435			Fix.jpg	0	0	Content	8	236
42	1382	672	384			Fix.jpg	0	0	Content	9	253
43	1415	668	380			Fix.jpg	0	0	Content	9	253
44	1456	823	412			Fix.jpg	0	0	Content	9	253
45	1497	823	412			Fix.jpg	0	0	Content	9	253
46	1534	780	387			Fix.jpg	0	0	Content	9	253
47	1573	758	396			Fix.jpg	0	0	Content	9	253
	1573			ImageEnd	16
	1590			ImageStart	8
48	1604	727	376			122_162_an_ha.jpg	0	57	AOI_16	9	253
49	1635	667	385			122_162_an_ha.jpg	0	58	AOI_13	10	295
50	1666	660	384			122_162_an_ha.jpg	0	58	AOI_13	10	295
51	1699	674	374			122_162_an_ha.jpg	0	58	AOI_13	10	295
52	1732	668	367			122_162_an_ha.jpg	0	58	AOI_13	10	295
53	1766	672	372			122_162_an_ha.jpg	0	58	AOI_13	10	295
54	1798	667	365			122_162_an_ha.jpg	0	58	AOI_13	10	295
55	1831	664	367			122_162_an_ha.jpg	0	58	AOI_13	10	295
56	1864	666	371			122_162_an_ha.jpg	0	58	AOI_13	10	295
57	1897	661	377			122_162_an_ha.jpg	0	58	AOI_13	10	295
58	1930	505	406			122_162_an_ha.jpg	0	58	AOI_13	11	363
59	1963	462	411			122_162_an_ha.jpg	0	58	AOI_13	11	363
60	1995	469	415			122_162_an_ha.jpg	0	58	AOI_13	11	363
61	2029	453	422			122_162_an_ha.jpg	0	58	AOI_13	11	363
62	2062	454	418			122_162_an_ha.jpg	0	58	AOI_13	11	363
63	2095	449	419			122_162_an_ha.jpg	0	58	AOI_13	11	363
64	2128	455	415			122_162_an_ha.jpg	0	58	AOI_13	11	363
65	2161	455	422			122_162_an_ha.jpg	0	58	AOI_13	11	363
66	2194	456	424			122_162_an_ha.jpg	0	58	AOI_13	11	363
67	2227	465	431			122_162_an_ha.jpg	0	58	AOI_13	11	363
68	2260	445	422			122_162_an_ha.jpg	0	58	AOI_13	11	363
69	2293	845	396			122_162_an_ha.jpg	0	57	AOI_16	12	360
70	2325	909	399			122_162_an_ha.jpg	0	57	AOI_16	12	360
71	2358	901	414			122_162_an_ha.jpg	0	57	AOI_16	12	360
72	2391	900	403			122_162_an_ha.jpg	0	57	AOI_16	12	360
73	2424	900	413			122_162_an_ha.jpg	0	57	AOI_16	12	360
74	2454	912	412			122_162_an_ha.jpg	0	57	AOI_16	12	360
75	2489	866	418			122_162_an_ha.jpg	0	57	AOI_16	12	360
76	2521	879	450			122_162_an_ha.jpg	0	57	AOI_16	12	360
77	2554	873	442			122_162_an_ha.jpg	0	57	AOI_16	12	360
78	2587	884	441			122_162_an_ha.jpg	0	57	AOI_16	12	360
79	2620	880	437			122_162_an_ha.jpg	0	57	AOI_16	12	360
80	2653	863	328			122_162_an_ha.jpg	0	57	AOI_16	13	300
81	2686	880	306			122_162_an_ha.jpg	0	57	AOI_16	13	300
82	2719	851	318			122_162_an_ha.jpg	0	57	AOI_16	13	300
83	2751	864	321			122_162_an_ha.jpg	0	57	AOI_16	13	300
84	2796	872	326			122_162_an_ha.jpg	0	57	AOI_16	13	300
85	2825	872	326			122_162_an_ha.jpg	0	57	AOI_16	13	300
86	2855	858	313			122_162_an_ha.jpg	0	57	AOI_16	13	300
87	2887	876	312			122_162_an_ha.jpg	0	57	AOI_16	13	300
88	2920	875	316			122_162_an_ha.jpg	0	57	AOI_16	13	300
89	2953	873	367			122_162_an_ha.jpg	0	57	AOI_16	14	270
90	2986	861	354			122_162_an_ha.jpg	0	57	AOI_16	14	270
91	3019	869	355			122_162_an_ha.jpg	0	57	AOI_16	14	270
92	3053	865	359			122_162_an_ha.jpg	0	57	AOI_16	14	270
93	3086	867	368			122_162_an_ha.jpg	0	57	AOI_16	14	270
94	3121	866	372			122_162_an_ha.jpg	0	57	AOI_16	14	270
95	3155	872	367			122_162_an_ha.jpg	0	57	AOI_16	14	270
96	3189	870	365			122_162_an_ha.jpg	0	57	AOI_16	14	270
97	3222	758	355			122_162_an_ha.jpg	0	58	AOI_13	15	239
98	3256	443	406			122_162_an_ha.jpg	0	58	AOI_13	15	239
99	3289	438	414			122_162_an_ha.jpg	0	58	AOI_13	15	239
100	3322	443	406			122_162_an_ha.jpg	0	58	AOI_13	15	239
101	3355	443	407			122_162_an_ha.jpg	0	58	AOI_13	15	239
102	3395	443	412			122_162_an_ha.jpg	0	58	AOI_13	15	239
103	3428	452	409			122_162_an_ha.jpg	0	58	AOI_13	15	239
104	3462	478	373			122_162_an_ha.jpg	0	58	AOI_13	16	461
105	3494	479	377			122_162_an_ha.jpg	0	58	AOI_13	16	461
106	3527	480	360			122_162_an_ha.jpg	0	58	AOI_13	16	461
107	3560	472	368			122_162_an_ha.jpg	0	58	AOI_13	16	461
108	3593	475	361			122_162_an_ha.jpg	0	58	AOI_13	16	461
109	3626	475	358			122_162_an_ha.jpg	0	58	AOI_13	16	461
110	3659	485	376			122_162_an_ha.jpg	0	58	AOI_13	16	461
111	3691	486	402			122_162_an_ha.jpg	0	58	AOI_13	16	461
112	3724	471	397			122_162_an_ha.jpg	0	58	AOI_13	16	461
113	3757	467	396			122_162_an_ha.jpg	0	58	AOI_13	16	461
114	3790	478	398			122_162_an_ha.jpg	0	58	AOI_13	16	461
115	3823	479	386			122_162_an_ha.jpg	0	58	AOI_13	16	461
116	3856	483	392			122_162_an_ha.jpg	0	58	AOI_13	16	461
117	3890	478	385			122_162_an_ha.jpg	0	58	AOI_13	16	461
118	3923	461	494			122_162_an_ha.jpg	0	58	AOI_13	17	265
119	3955	446	488			122_162_an_ha.jpg	0	58	AOI_13	17	265
120	3989	448	487			122_162_an_ha.jpg	0	58	AOI_13	17	265
121	4022	459	499			122_162_an_ha.jpg	0	58	AOI_13	17	265
122	4055	433	499			122_162_an_ha.jpg	0	58	AOI_13	17	265
123	4088	444	499			122_162_an_ha.jpg	0	58	AOI_13	17	265
124	4122	459	499			122_162_an_ha.jpg	0	58	AOI_13	17	265
125	4154	441	495			122_162_an_ha.jpg	0	58	AOI_13	17	265
126	4188	452	488			122_162_an_ha.jpg	0	58	AOI_13	18	206
127	4220	463	475			122_162_an_ha.jpg	0	58	AOI_13	18	206
128	4254	450	416			122_162_an_ha.jpg	0	58	AOI_13	18	206
129	4287	446	419			122_162_an_ha.jpg	0	58	AOI_13	18	206
130	4319	455	411			122_162_an_ha.jpg	0	58	AOI_13	18	206
131	4352	455	413			122_162_an_ha.jpg	0	58	AOI_13	18	206
132	4394	434	467			122_162_an_ha.jpg	0	58	AOI_13	19	233
133	4427	436	518			122_162_an_ha.jpg	0	58	AOI_13	19	233
134	4460	429	510			122_162_an_ha.jpg	0	58	AOI_13	19	233
135	4493	440	515			122_162_an_ha.jpg	0	58	AOI_13	19	233
136	4527	439	511			122_162_an_ha.jpg	0	58	AOI_13	19	233
137	4560	437	510			122_162_an_ha.jpg	0	58	AOI_13	19	233
138	4594	441	501			122_162_an_ha.jpg	0	58	AOI_13	19	233
	4599			ImageEnd	16
139	4627	442	481			No media	0	0	Content	20	379
140	4661	470	488			No media	0	0	Content	20	379
	4670			ImageStart	8
141	4695	458	486			Fix.jpg	0	0	Content	20	379
142	4734	479	486			Fix.jpg	0	0	Content	20	379
143	4768	456	489			Fix.jpg	0	0	Content	20	379
144	4800	499	476			Fix.jpg	0	0	Content	20	379
145	4841	474	491			Fix.jpg	0	0	Content	20	379
146	4873	481	489			Fix.jpg	0	0	Content	20	379
147	4906	474	492			Fix.jpg	0	0	Content	20	379
148	4939	484	477			Fix.jpg	0	0	Content	20	379
149	4971	477	480			Fix.jpg	0	0	Content	20	379
150	5005	578	400			Fix.jpg	0	0	Content	21	501
151	5037	699	380			Fix.jpg	0	0	Content	21	501
152	5071	685	391			Fix.jpg	0	0	Content	21	501
153	5104	682	386			Fix.jpg	0	0	Content	21	501
154	5138	690	384			Fix.jpg	0	0	Content	21	501
	5161			ImageEnd	16
155	5171	682	378			No media	0	0	Content	21	501
	5176			ImageStart	8
156	5205	682	387			79_115_ha_an.jpg	0	295	AOI_52	21	501
157	5238	682	380			79_115_ha_an.jpg	0	295	AOI_52	21	501
158	5271	666	391			79_115_ha_an.jpg	0	295	AOI_52	21	501
159	5304	662	378			79_115_ha_an.jpg	0	295	AOI_52	21	501
160	5338	667	378			79_115_ha_an.jpg	0	295	AOI_52	21	501
161	5371	675	391			79_115_ha_an.jpg	0	295	AOI_52	21	501
162	5404	669	395			79_115_ha_an.jpg	0	295	AOI_52	21	501
163	5437	673	389			79_115_ha_an.jpg	0	295	AOI_52	21	501
164	5473	667	375			79_115_ha_an.jpg	0	295	AOI_52	21	501
165	5506	515	382			79_115_ha_an.jpg	0	295	AOI_52	22	216
166	5540	454	398			79_115_ha_an.jpg	0	295	AOI_52	22	216
167	5572	480	398			79_115_ha_an.jpg	0	295	AOI_52	22	216
168	5606	475	400			79_115_ha_an.jpg	0	295	AOI_52	22	216
169	5639	460	390			79_115_ha_an.jpg	0	295	AOI_52	22	216
170	5694	458	395			79_115_ha_an.jpg	0	295	AOI_52	22	216
171	5723	458	395			79_115_ha_an.jpg	0	296	AOI_49	23	428
172	5754	895	393			79_115_ha_an.jpg	0	296	AOI_49	23	428
173	5787	893	391			79_115_ha_an.jpg	0	296	AOI_49	23	428
174	5819	899	393			79_115_ha_an.jpg	0	296	AOI_49	23	428
175	5852	885	397			79_115_ha_an.jpg	0	296	AOI_49	23	428
176	5884	893	397			79_115_ha_an.jpg	0	296	AOI_49	23	428
177	5917	887	397			79_115_ha_an.jpg	0	296	AOI_49	23	428
178	5949	885	478			79_115_ha_an.jpg	0	296	AOI_49	23	428
179	5982	878	478			79_115_ha_an.jpg	0	296	AOI_49	23	428
180	6015	878	480			79_115_ha_an.jpg	0	296	AOI_49	23	428
181	6050	877	494			79_115_ha_an.jpg	0	296	AOI_49	23	428
182	6083	867	480			79_115_ha_an.jpg	0	296	AOI_49	23	428
183	6117	877	470			79_115_ha_an.jpg	0	296	AOI_49	23	428
184	6150	712	408			79_115_ha_an.jpg	0	295	AOI_52	24	402
185	6184	529	424			79_115_ha_an.jpg	0	295	AOI_52	24	402
186	6217	500	427			79_115_ha_an.jpg	0	295	AOI_52	24	402
187	6250	518	423			79_115_ha_an.jpg	0	295	AOI_52	24	402
188	6283	504	404			79_115_ha_an.jpg	0	295	AOI_52	24	402
189	6317	488	406			79_115_ha_an.jpg	0	295	AOI_52	24	402
190	6351	460	434			79_115_ha_an.jpg	0	295	AOI_52	24	402
191	6385	456	438			79_115_ha_an.jpg	0	295	AOI_52	24	402
192	6419	475	434			79_115_ha_an.jpg	0	295	AOI_52	24	402
193	6452	470	439			79_115_ha_an.jpg	0	295	AOI_52	24	402
194	6486	464	437			79_115_ha_an.jpg	0	295	AOI_52	24	402
195	6519	457	435			79_115_ha_an.jpg	0	295	AOI_52	24	402
196	6553	638	439			79_115_ha_an.jpg	0	296	AOI_49	25	482
197	6587	873	436			79_115_ha_an.jpg	0	296	AOI_49	25	482
198	6621	892	451			79_115_ha_an.jpg	0	296	AOI_49	25	482
199	6655	894	448			79_115_ha_an.jpg	0	296	AOI_49	25	482
200	6688	903	443			79_115_ha_an.jpg	0	296	AOI_49	25	482
201	6722	890	439			79_115_ha_an.jpg	0	296	AOI_49	25	482
202	6756	883	444			79_115_ha_an.jpg	0	296	AOI_49	25	482
203	6790	862	442			79_115_ha_an.jpg	0	296	AOI_49	25	482
204	6823	869	442			79_115_ha_an.jpg	0	296	AOI_49	25	482
205	6858	865	454			79_115_ha_an.jpg	0	296	AOI_49	25	482
206	6891	864	453			79_115_ha_an.jpg	0	296	AOI_49	25	482
207	6926	878	446			79_115_ha_an.jpg	0	296	AOI_49	25	482
208	6960	875	446			79_115_ha_an.jpg	0	296	AOI_49	25	482
209	7005	865	453			79_115_ha_an.jpg	0	296	AOI_49	25	482
210	7035	865	453			79_115_ha_an.jpg	0	296	AOI_49	26	204
211	7068	873	329			79_115_ha_an.jpg	0	296	AOI_49	26	204
212	7103	857	332			79_115_ha_an.jpg	0	296	AOI_49	26	204
213	7137	851	333			79_115_ha_an.jpg	0	296	AOI_49	26	204
214	7171	860	335			79_115_ha_an.jpg	0	296	AOI_49	26	204
215	7204	861	336			79_115_ha_an.jpg	0	296	AOI_49	26	204
216	7239	858	341			79_115_ha_an.jpg	0	296	AOI_49	27	372
217	7272	881	429			79_115_ha_an.jpg	0	296	AOI_49	27	372
218	7307	889	500			79_115_ha_an.jpg	0	296	AOI_49	27	372
219	7340	880	489			79_115_ha_an.jpg	0	296	AOI_49	27	372
220	7375	875	485			79_115_ha_an.jpg	0	296	AOI_49	27	372
221	7408	886	489			79_115_ha_an.jpg	0	296	AOI_49	27	372
222	7442	873	406			79_115_ha_an.jpg	0	296	AOI_49	27	372
223	7476	871	403			79_115_ha_an.jpg	0	296	AOI_49	27	372
224	7510	876	409			79_115_ha_an.jpg	0	296	AOI_49	27	372
225	7543	873	393			79_115_ha_an.jpg	0	296	AOI_49	27	372
226	7577	872	401			79_115_ha_an.jpg	0	296	AOI_49	27	372
227	7611	736	381			79_115_ha_an.jpg	0	295	AOI_52	28	203
228	7644	458	412			79_115_ha_an.jpg	0	295	AOI_52	28	203
229	7678	454	400			79_115_ha_an.jpg	0	295	AOI_52	28	203
230	7711	459	412			79_115_ha_an.jpg	0	295	AOI_52	28	203
231	7746	465	420			79_115_ha_an.jpg	0	295	AOI_52	28	203
232	7781	471	414			79_115_ha_an.jpg	0	295	AOI_52	28	203
233	7814	471	366			79_115_ha_an.jpg	0	295	AOI_52	29	375
234	7849	470	315			79_115_ha_an.jpg	0	295	AOI_52	29	375
235	7881	462	319			79_115_ha_an.jpg	0	295	AOI_52	29	375
236	7916	471	309			79_115_ha_an.jpg	0	295	AOI_52	29	375
237	7949	475	316			79_115_ha_an.jpg	0	295	AOI_52	29	375
238	7984	456	321			79_115_ha_an.jpg	0	295	AOI_52	29	375
239	8017	444	319			79_115_ha_an.jpg	0	295	AOI_52	29	375
240	8051	436	306			79_115_ha_an.jpg	0	295	AOI_52	29	375
241	8085	445	307			79_115_ha_an.jpg	0	295	AOI_52	29	375
242	8120	450	312			79_115_ha_an.jpg	0	295	AOI_52	29	375
243	8154	446	308			79_115_ha_an.jpg	0	295	AOI_52	29	375
	8187			ImageEnd	16
244	8189	478	318			No media	0	0	Content	30	238
	8202			ImageStart	8
245	8224	577	326			Fix.jpg	0	0	Content	30	238
246	8259	558	330			Fix.jpg	0	0	Content	30	238
247	8292	559	328			Fix.jpg	0	0	Content	30	238
248	8326	562	330			Fix.jpg	0	0	Content	30	238
249	8359	552	324			Fix.jpg	0	0	Content	30	238
250	8394	560	329			Fix.jpg	0	0	Content	30	238
251	8426	673	317			Fix.jpg	0	0	Content	31	204
252	8460	769	302			Fix.jpg	0	0	Content	31	204
253	8494	764	297			Fix.jpg	0	0	Content	31	204
254	8529	776	301			Fix.jpg	0	0	Content	31	204
255	8563	780	290			Fix.jpg	0	0	Content	31	204
256	8597	711	328			Fix.jpg	0	0	Content	31	204
257	8630	660	376			Fix.jpg	0	0	Content	32	901
258	8665	648	374			Fix.jpg	0	0	Content	32	901
259	8698	657	376			Fix.jpg	0	0	Content	32	901
	8718			ImageEnd	16
260	8731	653	376			No media	0	0	Content	32	901
261	8771	654	369			No media	0	0	Content	32	901
262	8805	662	370			No media	0	0	Content	32	901
263	8865	536	369			No media	0	0	Content	32	901
264	8899	550	369			No media	0	0	Content	32	901
265	8930	539	371			No media	0	0	Content	32	901
	8954			ImageStart	8
266	9059	559	353			97_144_an_fe.jpg	0	335	AOI_5	32	901
267	9200	540	345			97_144_an_fe.jpg	0	335	AOI_5	32	901
268	9372	540	345			97_144_an_fe.jpg	0	335	AOI_5	32	901
269	9427	498	386			97_144_an_fe.jpg	0	335	AOI_5	32	901
270	9470	498	386			97_144_an_fe.jpg	0	335	AOI_5	32	901
271	9499	486	388			97_144_an_fe.jpg	0	335	AOI_5	32	901
272	9532	836	340			97_144_an_fe.jpg	0	336	AOI_6	33	370
273	9565	896	349			97_144_an_fe.jpg	0	336	AOI_6	33	370
274	9599	896	348			97_144_an_fe.jpg	0	336	AOI_6	33	370
275	9632	893	349			97_144_an_fe.jpg	0	336	AOI_6	33	370
276	9666	898	334			97_144_an_fe.jpg	0	336	AOI_6	33	370
277	9700	879	339			97_144_an_fe.jpg	0	336	AOI_6	33	370
278	9734	877	332			97_144_an_fe.jpg	0	336	AOI_6	33	370
279	9767	863	336			97_144_an_fe.jpg	0	336	AOI_6	33	370
280	9801	848	334			97_144_an_fe.jpg	0	336	AOI_6	33	370
281	9835	850	338			97_144_an_fe.jpg	0	336	AOI_6	33	370
282	9868	856	340			97_144_an_fe.jpg	0	336	AOI_6	33	370
283	9901	920	306			97_144_an_fe.jpg	0	336	AOI_6	34	663
284	9934	949	302			97_144_an_fe.jpg	0	336	AOI_6	34	663
285	9967	920	312			97_144_an_fe.jpg	0	336	AOI_6	34	663
286	10001	914	316			97_144_an_fe.jpg	0	336	AOI_6	34	663
287	10033	918	326			97_144_an_fe.jpg	0	336	AOI_6	34	663
288	10067	914	327			97_144_an_fe.jpg	0	336	AOI_6	34	663
289	10097	917	323			97_144_an_fe.jpg	0	336	AOI_6	34	663
290	10132	915	316			97_144_an_fe.jpg	0	336	AOI_6	34	663
291	10165	915	322			97_144_an_fe.jpg	0	336	AOI_6	34	663
292	10198	919	320			97_144_an_fe.jpg	0	336	AOI_6	34	663
293	10232	921	321			97_144_an_fe.jpg	0	336	AOI_6	34	663
294	10266	920	316			97_144_an_fe.jpg	0	336	AOI_6	34	663
295	10299	924	321			97_144_an_fe.jpg	0	336	AOI_6	34	663
296	10332	908	322			97_144_an_fe.jpg	0	336	AOI_6	34	663
297	10365	815	316			97_144_an_fe.jpg	0	336	AOI_6	34	663
298	10401	816	305			97_144_an_fe.jpg	0	336	AOI_6	34	663
299	10435	813	313			97_144_an_fe.jpg	0	336	AOI_6	34	663
300	10467	813	320			97_144_an_fe.jpg	0	336	AOI_6	34	663
301	10500	813	324			97_144_an_fe.jpg	0	336	AOI_6	34	663
302	10532	813	313			97_144_an_fe.jpg	0	336	AOI_6	34	663
303	10565	556	353			97_144_an_fe.jpg	0	335	AOI_5	35	232
304	10598	439	378			97_144_an_fe.jpg	0	335	AOI_5	35	232
305	10631	440	382			97_144_an_fe.jpg	0	335	AOI_5	35	232
306	10664	444	384			97_144_an_fe.jpg	0	335	AOI_5	35	232
307	10697	450	385			97_144_an_fe.jpg	0	335	AOI_5	35	232
308	10731	445	386			97_144_an_fe.jpg	0	335	AOI_5	35	232
309	10763	443	374			97_144_an_fe.jpg	0	335	AOI_5	35	232
310	10797	445	369			97_144_an_fe.jpg	0	335	AOI_5	36	264
311	10829	476	323			97_144_an_fe.jpg	0	335	AOI_5	36	264
312	10863	474	307			97_144_an_fe.jpg	0	335	AOI_5	36	264
313	10896	485	314			97_144_an_fe.jpg	0	335	AOI_5	36	264
314	10929	486	315			97_144_an_fe.jpg	0	335	AOI_5	36	264
315	10962	473	310			97_144_an_fe.jpg	0	335	AOI_5	36	264
316	10995	479	316			97_144_an_fe.jpg	0	335	AOI_5	36	264
317	11028	483	319			97_144_an_fe.jpg	0	335	AOI_5	36	264
318	11061	486	323			97_144_an_fe.jpg	0	335	AOI_5	37	231
319	11093	431	446			97_144_an_fe.jpg	0	335	AOI_5	37	231
320	11126	440	440			97_144_an_fe.jpg	0	335	AOI_5	37	231
321	11159	429	435			97_144_an_fe.jpg	0	335	AOI_5	37	231
322	11193	439	437			97_144_an_fe.jpg	0	335	AOI_5	37	231
323	11225	435	436			97_144_an_fe.jpg	0	335	AOI_5	37	231
324	11259	441	434			97_144_an_fe.jpg	0	335	AOI_5	37	231
325	11292	422	407			97_144_an_fe.jpg	0	335	AOI_5	38	1101
326	11326	419	401			97_144_an_fe.jpg	0	335	AOI_5	38	1101
327	11359	415	402			97_144_an_fe.jpg	0	335	AOI_5	38	1101
328	11392	419	406			97_144_an_fe.jpg	0	335	AOI_5	38	1101
329	11425	413	403			97_144_an_fe.jpg	0	335	AOI_5	38	1101
330	11459	411	399			97_144_an_fe.jpg	0	335	AOI_5	38	1101
331	11492	417	399			97_144_an_fe.jpg	0	335	AOI_5	38	1101
332	11525	422	391			97_144_an_fe.jpg	0	335	AOI_5	38	1101
333	11558	414	401			97_144_an_fe.jpg	0	335	AOI_5	38	1101
334	11591	414	386			97_144_an_fe.jpg	0	335	AOI_5	38	1101
335	11624	414	401			97_144_an_fe.jpg	0	335	AOI_5	38	1101
336	11657	414	401			97_144_an_fe.jpg	0	335	AOI_5	38	1101
337	11691	416	398			97_144_an_fe.jpg	0	335	AOI_5	38	1101
338	11724	422	388			97_144_an_fe.jpg	0	335	AOI_5	38	1101
339	11757	407	381			97_144_an_fe.jpg	0	335	AOI_5	38	1101
340	11790	410	382			97_144_an_fe.jpg	0	335	AOI_5	38	1101
341	11823	421	384			97_144_an_fe.jpg	0	335	AOI_5	38	1101
342	11856	416	387			97_144_an_fe.jpg	0	335	AOI_5	38	1101
343	11889	413	395			97_144_an_fe.jpg	0	335	AOI_5	38	1101
344	11923	414	397			97_144_an_fe.jpg	0	335	AOI_5	38	1101
345	11957	411	393			97_144_an_fe.jpg	0	335	AOI_5	38	1101
	11962			ImageEnd	16
346	11990	421	391			No media	0	0	Content	38	1101
347	12024	428	390			No media	0	0	Content	38	1101
348	12057	429	389			No media	0	0	Content	38	1101
349	12091	416	396			No media	0	0	Content	38	1101
350	12125	407	395			No media	0	0	Content	38	1101
351	12158	425	377			No media	0	0	Content	38	1101
352	12192	422	382			No media	0	0	Content	38	1101
353	12225	412	380			No media	0	0	Content	38	1101
354	12259	406	388			No media	0	0	Content	38	1101
355	12292	410	397			No media	0	0	Content	38	1101
356	12326	422	389			No media	0	0	Content	38	1101
357	12360	419	379			No media	0	0	Content	38	1101
358	12393	413	376			No media	0	0	Content	39	273
	12420			ImageStart	8
359	12427	547	362			Fix.jpg	0	0	Content	39	273
360	12461	548	353			Fix.jpg	0	0	Content	39	273
361	12495	550	362			Fix.jpg	0	0	Content	39	273
362	12529	544	358			Fix.jpg	0	0	Content	39	273
363	12565	548	359			Fix.jpg	0	0	Content	39	273
364	12599	540	349			Fix.jpg	0	0	Content	39	273
365	12632	537	350			Fix.jpg	0	0	Content	39	273
366	12666	655	366			Fix.jpg	0	0	Content	40	565
367	12700	658	357			Fix.jpg	0	0	Content	40	565
368	12735	660	375			Fix.jpg	0	0	Content	40	565
369	12769	650	372			Fix.jpg	0	0	Content	40	565
370	12803	648	375			Fix.jpg	0	0	Content	40	565
371	12837	653	378			Fix.jpg	0	0	Content	40	565
372	12872	664	374			Fix.jpg	0	0	Content	40	565
373	12905	654	364			Fix.jpg	0	0	Content	40	565
	12914			ImageEnd	16
	12929			ImageStart	8
374	12938	670	374			10_008_neu_an.jpg	0	9	AOI_3	40	565
375	12970	657	376			10_008_neu_an.jpg	0	9	AOI_3	40	565
376	13004	653	374			10_008_neu_an.jpg	0	9	AOI_3	40	565
377	13035	660	369			10_008_neu_an.jpg	0	9	AOI_3	40	565
378	13069	663	374			10_008_neu_an.jpg	0	9	AOI_3	40	565
379	13101	657	372			10_008_neu_an.jpg	0	9	AOI_3	40	565
380	13134	649	379			10_008_neu_an.jpg	0	9	AOI_3	40	565
381	13166	672	379			10_008_neu_an.jpg	0	9	AOI_3	40	565
382	13199	661	373			10_008_neu_an.jpg	0	9	AOI_3	40	565
383	13231	556	376			10_008_neu_an.jpg	0	9	AOI_3	41	436
384	13264	461	368			10_008_neu_an.jpg	0	9	AOI_3	41	436
385	13297	461	371			10_008_neu_an.jpg	0	9	AOI_3	41	436
386	13329	462	369			10_008_neu_an.jpg	0	9	AOI_3	41	436
387	13362	461	362			10_008_neu_an.jpg	0	9	AOI_3	41	436
388	13395	467	367			10_008_neu_an.jpg	0	9	AOI_3	41	436
389	13427	467	367			10_008_neu_an.jpg	0	9	AOI_3	41	436
390	13463	471	337			10_008_neu_an.jpg	0	9	AOI_3	41	436
391	13495	474	339			10_008_neu_an.jpg	0	9	AOI_3	41	436
392	13528	482	335			10_008_neu_an.jpg	0	9	AOI_3	41	436
393	13561	497	329			10_008_neu_an.jpg	0	9	AOI_3	41	436
394	13594	489	344			10_008_neu_an.jpg	0	9	AOI_3	41	436
395	13626	495	345			10_008_neu_an.jpg	0	9	AOI_3	41	436
396	13667	778	362			10_008_neu_an.jpg	0	8	AOI_1	42	394
397	13696	778	362			10_008_neu_an.jpg	0	8	AOI_1	42	394
398	13727	888	374			10_008_neu_an.jpg	0	8	AOI_1	42	394
399	13761	884	368			10_008_neu_an.jpg	0	8	AOI_1	42	394
400	13794	888	372			10_008_neu_an.jpg	0	8	AOI_1	42	394
401	13827	894	379			10_008_neu_an.jpg	0	8	AOI_1	42	394
402	13860	901	377			10_008_neu_an.jpg	0	8	AOI_1	42	394
403	13893	884	374			10_008_neu_an.jpg	0	8	AOI_1	42	394
404	13937	887	366			10_008_neu_an.jpg	0	8	AOI_1	42	394
405	13965	887	366			10_008_neu_an.jpg	0	8	AOI_1	42	394
406	13996	894	375			10_008_neu_an.jpg	0	8	AOI_1	42	394
407	14028	899	370			10_008_neu_an.jpg	0	8	AOI_1	42	394
408	14061	547	345			10_008_neu_an.jpg	0	9	AOI_3	43	557
409	14094	420	361			10_008_neu_an.jpg	0	9	AOI_3	43	557
410	14127	434	357			10_008_neu_an.jpg	0	9	AOI_3	43	557
411	14159	432	362			10_008_neu_an.jpg	0	9	AOI_3	43	557
412	14192	434	358			10_008_neu_an.jpg	0	9	AOI_3	43	557
413	14225	425	362			10_008_neu_an.jpg	0	9	AOI_3	43	557
414	14259	427	359			10_008_neu_an.jpg	0	9	AOI_3	43	557
415	14291	420	349			10_008_neu_an.jpg	0	9	AOI_3	43	557
416	14325	427	360			10_008_neu_an.jpg	0	9	AOI_3	43	557
417	14357	430	353			10_008_neu_an.jpg	0	9	AOI_3	43	557
418	14390	427	352			10_008_neu_an.jpg	0	9	AOI_3	43	557
419	14422	430	353			10_008_neu_an.jpg	0	9	AOI_3	43	557
420	14455	442	429			10_008_neu_an.jpg	0	9	AOI_3	43	557
421	14488	433	420			10_008_neu_an.jpg	0	9	AOI_3	43	557
422	14521	436	426			10_008_neu_an.jpg	0	9	AOI_3	43	557
423	14553	437	423			10_008_neu_an.jpg	0	9	AOI_3	43	557
424	14586	441	430			10_008_neu_an.jpg	0	9	AOI_3	43	557
425	14618	798	391			10_008_neu_an.jpg	0	8	AOI_1	44	202
426	14652	880	405			10_008_neu_an.jpg	0	8	AOI_1	44	202
427	14685	888	407			10_008_neu_an.jpg	0	8	AOI_1	44	202
428	14719	894	395			10_008_neu_an.jpg	0	8	AOI_1	44	202
429	14754	887	397			10_008_neu_an.jpg	0	8	AOI_1	44	202
430	14787	872	402			10_008_neu_an.jpg	0	8	AOI_1	44	202
431	14820	858	391			10_008_neu_an.jpg	0	8	AOI_1	45	235
432	14854	837	381			10_008_neu_an.jpg	0	8	AOI_1	45	235
433	14887	830	388			10_008_neu_an.jpg	0	8	AOI_1	45	235
434	14921	835	385			10_008_neu_an.jpg	0	8	AOI_1	45	235
435	14954	828	393			10_008_neu_an.jpg	0	8	AOI_1	45	235
436	14988	844	391			10_008_neu_an.jpg	0	8	AOI_1	45	235
437	15021	828	395			10_008_neu_an.jpg	0	8	AOI_1	45	235
438	15055	789	321			10_008_neu_an.jpg	0	9	AOI_3	46	401
439	15088	562	292			10_008_neu_an.jpg	0	9	AOI_3	46	401
440	15122	572	289			10_008_neu_an.jpg	0	9	AOI_3	46	401
441	15155	559	278			10_008_neu_an.jpg	0	9	AOI_3	46	401
442	15188	552	278			10_008_neu_an.jpg	0	9	AOI_3	46	401
443	15222	552	278			10_008_neu_an.jpg	0	9	AOI_3	46	401
444	15255	556	274			10_008_neu_an.jpg	0	9	AOI_3	46	401
445	15289	553	283			10_008_neu_an.jpg	0	9	AOI_3	46	401
446	15323	558	284			10_008_neu_an.jpg	0	9	AOI_3	46	401
447	15356	557	280			10_008_neu_an.jpg	0	9	AOI_3	46	401
448	15390	556	277			10_008_neu_an.jpg	0	9	AOI_3	46	401
449	15423	554	278			10_008_neu_an.jpg	0	9	AOI_3	46	401
450	15457	769	271			10_008_neu_an.jpg	0	8	AOI_1	47	372
451	15491	877	290			10_008_neu_an.jpg	0	8	AOI_1	47	372
452	15523	879	294			10_008_neu_an.jpg	0	8	AOI_1	47	372
453	15557	876	285			10_008_neu_an.jpg	0	8	AOI_1	47	372
454	15591	878	290			10_008_neu_an.jpg	0	8	AOI_1	47	372
455	15624	876	286			10_008_neu_an.jpg	0	8	AOI_1	47	372
456	15658	882	288			10_008_neu_an.jpg	0	8	AOI_1	47	372
457	15692	874	290			10_008_neu_an.jpg	0	8	AOI_1	47	372
458	15727	873	302			10_008_neu_an.jpg	0	8	AOI_1	47	372
459	15761	874	291			10_008_neu_an.jpg	0	8	AOI_1	47	372
460	15795	874	285			10_008_neu_an.jpg	0	8	AOI_1	47	372
461	15828	827	411			10_008_neu_an.jpg	0	8	AOI_1	48	406
462	15862	665	498			10_008_neu_an.jpg	0	8	AOI_1	48	406
463	15896	849	432			10_008_neu_an.jpg	0	8	AOI_1	48	406
	15924			ImageEnd	16
464	15928	806	447			No media	0	0	Content	48	406
	15944			ImageStart	8
465	15973	779	460			Fix.jpg	0	0	Content	48	406
466	16001	779	460			Fix.jpg	0	0	Content	48	406
467	16030	826	429			Fix.jpg	0	0	Content	48	406
468	16062	823	437			Fix.jpg	0	0	Content	48	406
469	16096	832	450			Fix.jpg	0	0	Content	48	406
470	16129	838	445			Fix.jpg	0	0	Content	48	406
471	16162	801	451			Fix.jpg	0	0	Content	48	406
472	16206	790	429			Fix.jpg	0	0	Content	48	406
473	16234	790	429			Fix.jpg	0	0	Content	49	564
474	16266	638	390			Fix.jpg	0	0	Content	49	564
475	16299	643	389			Fix.jpg	0	0	Content	49	564
476	16333	647	379			Fix.jpg	0	0	Content	49	564
477	16367	651	385			Fix.jpg	0	0	Content	49	564
478	16401	653	390			Fix.jpg	0	0	Content	49	564
479	16434	652	389			Fix.jpg	0	0	Content	49	564
	16455			ImageEnd	16
480	16468	659	394			No media	0	0	Content	49	564
481	16501	639	381			No media	0	0	Content	49	564
	16512			ImageStart	8
482	16534	646	383			63_114_an_neu.jpg	0	261	AOI_45	49	564
483	16567	649	387			63_114_an_neu.jpg	0	261	AOI_45	49	564
484	16600	652	383			63_114_an_neu.jpg	0	261	AOI_45	49	564
485	16633	653	380			63_114_an_neu.jpg	0	261	AOI_45	49	564
486	16664	647	380			63_114_an_neu.jpg	0	261	AOI_45	49	564
487	16699	662	381			63_114_an_neu.jpg	0	261	AOI_45	49	564
488	16732	658	385			63_114_an_neu.jpg	0	261	AOI_45	49	564
489	16764	662	380			63_114_an_neu.jpg	0	261	AOI_45	49	564
490	16798	552	384			63_114_an_neu.jpg	0	261	AOI_45	50	199
491	16831	442	408			63_114_an_neu.jpg	0	261	AOI_45	50	199
492	16864	454	395			63_114_an_neu.jpg	0	261	AOI_45	50	199
493	16897	455	391			63_114_an_neu.jpg	0	261	AOI_45	50	199
494	16931	445	394			63_114_an_neu.jpg	0	261	AOI_45	50	199
495	16964	440	400			63_114_an_neu.jpg	0	261	AOI_45	50	199
496	16997	777	355			63_114_an_neu.jpg	0	262	AOI_47	51	230
497	17030	871	349			63_114_an_neu.jpg	0	262	AOI_47	51	230
498	17063	873	347			63_114_an_neu.jpg	0	262	AOI_47	51	230
499	17096	867	350			63_114_an_neu.jpg	0	262	AOI_47	51	230
500	17129	874	366			63_114_an_neu.jpg	0	262	AOI_47	51	230
501	17161	864	355			63_114_an_neu.jpg	0	262	AOI_47	51	230
502	17194	864	344			63_114_an_neu.jpg	0	262	AOI_47	51	230
503	17227	878	443			63_114_an_neu.jpg	0	262	AOI_47	52	232
504	17259	870	465			63_114_an_neu.jpg	0	262	AOI_47	52	232
505	17292	876	457			63_114_an_neu.jpg	0	262	AOI_47	52	232
506	17326	874	459			63_114_an_neu.jpg	0	262	AOI_47	52	232
507	17359	881	450			63_114_an_neu.jpg	0	262	AOI_47	52	232
508	17392	888	453			63_114_an_neu.jpg	0	262	AOI_47	52	232
509	17425	869	454			63_114_an_neu.jpg	0	262	AOI_47	52	232
510	17459	868	341			63_114_an_neu.jpg	0	262	AOI_47	53	199
511	17492	884	334			63_114_an_neu.jpg	0	262	AOI_47	53	199
512	17525	881	342			63_114_an_neu.jpg	0	262	AOI_47	53	199
513	17558	869	328			63_114_an_neu.jpg	0	262	AOI_47	53	199
514	17592	886	329			63_114_an_neu.jpg	0	262	AOI_47	53	199
515	17625	879	329			63_114_an_neu.jpg	0	262	AOI_47	53	199
516	17658	878	379			63_114_an_neu.jpg	0	262	AOI_47	54	238
517	17691	860	366			63_114_an_neu.jpg	0	262	AOI_47	54	238
518	17733	860	365			63_114_an_neu.jpg	0	262	AOI_47	54	238
519	17762	860	365			63_114_an_neu.jpg	0	262	AOI_47	54	238
520	17794	861	368			63_114_an_neu.jpg	0	262	AOI_47	54	238
521	17829	861	367			63_114_an_neu.jpg	0	262	AOI_47	54	238
522	17863	852	363			63_114_an_neu.jpg	0	262	AOI_47	54	238
523	17896	781	360			63_114_an_neu.jpg	0	261	AOI_45	55	403
524	17930	451	386			63_114_an_neu.jpg	0	261	AOI_45	55	403
525	17964	456	398			63_114_an_neu.jpg	0	261	AOI_45	55	403
526	17996	458	391			63_114_an_neu.jpg	0	261	AOI_45	55	403
527	18030	459	390			63_114_an_neu.jpg	0	261	AOI_45	55	403
528	18063	454	392			63_114_an_neu.jpg	0	261	AOI_45	55	403
529	18097	458	390			63_114_an_neu.jpg	0	261	AOI_45	55	403
530	18130	442	474			63_114_an_neu.jpg	0	261	AOI_45	55	403
531	18163	442	491			63_114_an_neu.jpg	0	261	AOI_45	55	403
532	18197	444	491			63_114_an_neu.jpg	0	261	AOI_45	55	403
533	18231	439	476			63_114_an_neu.jpg	0	261	AOI_45	55	403
534	18265	448	468			63_114_an_neu.jpg	0	261	AOI_45	55	403
535	18299	525	463			63_114_an_neu.jpg	0	262	AOI_47	56	202
536	18332	805	424			63_114_an_neu.jpg	0	262	AOI_47	56	202
537	18366	808	415			63_114_an_neu.jpg	0	262	AOI_47	56	202
538	18399	807	411			63_114_an_neu.jpg	0	262	AOI_47	56	202
539	18433	807	415			63_114_an_neu.jpg	0	262	AOI_47	56	202
540	18467	809	406			63_114_an_neu.jpg	0	262	AOI_47	56	202
541	18501	633	429			63_114_an_neu.jpg	0	261	AOI_45	57	238
542	18535	421	479			63_114_an_neu.jpg	0	261	AOI_45	57	238
543	18568	417	475			63_114_an_neu.jpg	0	261	AOI_45	57	238
544	18602	414	477			63_114_an_neu.jpg	0	261	AOI_45	57	238
545	18637	418	477			63_114_an_neu.jpg	0	261	AOI_45	57	238
546	18671	419	469			63_114_an_neu.jpg	0	261	AOI_45	57	238
547	18705	406	472			63_114_an_neu.jpg	0	261	AOI_45	57	238
548	18739	418	479			63_114_an_neu.jpg	0	261	AOI_45	58	271
549	18773	442	532			63_114_an_neu.jpg	0	261	AOI_45	58	271
550	18807	445	522			63_114_an_neu.jpg	0	261	AOI_45	58	271
551	18841	434	533			63_114_an_neu.jpg	0	261	AOI_45	58	271
552	18874	437	517			63_114_an_neu.jpg	0	261	AOI_45	58	271
553	18909	443	513			63_114_an_neu.jpg	0	261	AOI_45	58	271
554	18942	443	525			63_114_an_neu.jpg	0	261	AOI_45	58	271
555	18976	440	535			63_114_an_neu.jpg	0	261	AOI_45	58	271
556	19010	421	465			63_114_an_neu.jpg	0	261	AOI_45	59	473
557	19044	424	479			63_114_an_neu.jpg	0	261	AOI_45	59	473
558	19078	424	472			63_114_an_neu.jpg	0	261	AOI_45	59	473
559	19113	423	466			63_114_an_neu.jpg	0	261	AOI_45	59	473
560	19147	423	473			63_114_an_neu.jpg	0	261	AOI_45	59	473
561	19181	429	461			63_114_an_neu.jpg	0	261	AOI_45	59	473
562	19214	439	472			63_114_an_neu.jpg	0	261	AOI_45	59	473
563	19248	427	459			63_114_an_neu.jpg	0	261	AOI_45	59	473
564	19281	431	465			63_114_an_neu.jpg	0	261	AOI_45	59	473
565	19315	417	483			63_114_an_neu.jpg	0	261	AOI_45	59	473
566	19349	484	447			63_114_an_neu.jpg	0	261	AOI_45	59	473
567	19382	478	450			63_114_an_neu.jpg	0	261	AOI_45	59	473
568	19416	488	450			63_114_an_neu.jpg	0	261	AOI_45	59	473
569	19450	483	456			63_114_an_neu.jpg	0	261	AOI_45	59	473
570	19483	594	422			63_114_an_neu.jpg	0	262	AOI_47	60	316
	19497			ImageEnd	16
	19511			ImageStart	8
571	19518	857	416			Fix.jpg	0	0	Content	60	316
572	19559	876	416			Fix.jpg	0	0	Content	60	316
573	19593	855	412			Fix.jpg	0	0	Content	60	316
574	19627	866	401			Fix.jpg	0	0	Content	60	316
575	19662	861	412			Fix.jpg	0	0	Content	60	316
576	19696	866	417			Fix.jpg	0	0	Content	60	316
577	19731	864	413			Fix.jpg	0	0	Content	60	316
578	19765	866	412			Fix.jpg	0	0	Content	60	316
579	19799	656	379			Fix.jpg	0	0	Content	61	309
580	19834	676	376			Fix.jpg	0	0	Content	61	309
581	19868	659	378			Fix.jpg	0	0	Content	61	309
582	19915	644	377			Fix.jpg	0	0	Content	61	309
583	19944	644	377			Fix.jpg	0	0	Content	61	309
584	19973	648	381			Fix.jpg	0	0	Content	61	309
585	20006	660	380			Fix.jpg	0	0	Content	61	309
	20012			ImageEnd	16
586	20040	648	373			No media	0	0	Content	61	309
587	20074	648	375			No media	0	0	Content	61	309
588	20108	695	372			No media	0	0	Content	62	916
589	20142	723	364			No media	0	0	Content	62	916
590	20176	718	372			No media	0	0	Content	62	916
591	20209	724	363			No media	0	0	Content	62	916
592	20243	722	371			No media	0	0	Content	62	916
593	20277	722	380			No media	0	0	Content	62	916
594	20311	726	362			No media	0	0	Content	62	916
595	20344	712	368			No media	0	0	Content	62	916
596	20378	722	371			No media	0	0	Content	62	916
597	20411	722	376			No media	0	0	Content	62	916
598	20446	722	366			No media	0	0	Content	62	916
599	20479	699	360			No media	0	0	Content	62	916
600	20513	719	366			No media	0	0	Content	62	916
601	20547	711	368			No media	0	0	Content	62	916
602	20581	715	363			No media	0	0	Content	62	916
603	20615	716	363			No media	0	0	Content	62	916
604	20649	717	360			No media	0	0	Content	62	916
605	20682	715	374			No media	0	0	Content	62	916
606	20717	715	369			No media	0	0	Content	62	916
	20742			ImageStart	8
607	20750	709	367			167_175_neu_fe.jpg	0	156	AOI_30	62	916
608	20785	714	369			167_175_neu_fe.jpg	0	156	AOI_30	62	916
609	20818	705	357			167_175_neu_fe.jpg	0	156	AOI_30	62	916
610	20853	711	360			167_175_neu_fe.jpg	0	156	AOI_30	62	916
611	20886	713	364			167_175_neu_fe.jpg	0	156	AOI_30	62	916
612	20921	705	356			167_175_neu_fe.jpg	0	156	AOI_30	62	916
613	20955	704	362			167_175_neu_fe.jpg	0	156	AOI_30	62	916
614	20990	714	360			167_175_neu_fe.jpg	0	156	AOI_30	62	916
615	21024	715	366			167_175_neu_fe.jpg	0	156	AOI_30	63	570
616	21058	867	379			167_175_neu_fe.jpg	0	156	AOI_30	63	570
617	21092	855	378			167_175_neu_fe.jpg	0	156	AOI_30	63	570
618	21127	863	384			167_175_neu_fe.jpg	0	156	AOI_30	63	570
619	21161	868	381			167_175_neu_fe.jpg	0	156	AOI_30	63	570
620	21195	851	380			167_175_neu_fe.jpg	0	156	AOI_30	63	570
621	21228	865	379			167_175_neu_fe.jpg	0	156	AOI_30	63	570
622	21263	856	378			167_175_neu_fe.jpg	0	156	AOI_30	63	570
623	21295	852	386			167_175_neu_fe.jpg	0	156	AOI_30	63	570
624	21330	857	387			167_175_neu_fe.jpg	0	156	AOI_30	63	570
625	21362	858	384			167_175_neu_fe.jpg	0	156	AOI_30	63	570
626	21396	852	382			167_175_neu_fe.jpg	0	156	AOI_30	63	570
627	21428	833	384			167_175_neu_fe.jpg	0	156	AOI_30	63	570
628	21462	828	392			167_175_neu_fe.jpg	0	156	AOI_30	63	570
629	21495	828	387			167_175_neu_fe.jpg	0	156	AOI_30	63	570
630	21528	829	394			167_175_neu_fe.jpg	0	156	AOI_30	63	570
631	21561	824	395			167_175_neu_fe.jpg	0	156	AOI_30	63	570
632	21595	489	377			167_175_neu_fe.jpg	0	155	AOI_31	64	328
633	21627	439	381			167_175_neu_fe.jpg	0	155	AOI_31	64	328
634	21660	453	394			167_175_neu_fe.jpg	0	155	AOI_31	64	328
635	21693	444	383			167_175_neu_fe.jpg	0	155	AOI_31	64	328
636	21725	439	382			167_175_neu_fe.jpg	0	155	AOI_31	64	328
637	21758	445	385			167_175_neu_fe.jpg	0	155	AOI_31	64	328
638	21791	479	348			167_175_neu_fe.jpg	0	155	AOI_31	64	328
639	21823	483	340			167_175_neu_fe.jpg	0	155	AOI_31	64	328
640	21857	482	343			167_175_neu_fe.jpg	0	155	AOI_31	64	328
641	21890	480	345			167_175_neu_fe.jpg	0	155	AOI_31	64	328
642	21923	591	368			167_175_neu_fe.jpg	0	156	AOI_30	65	197
643	21955	886	400			167_175_neu_fe.jpg	0	156	AOI_30	65	197
644	21988	877	403			167_175_neu_fe.jpg	0	156	AOI_30	65	197
645	22021	872	395			167_175_neu_fe.jpg	0	156	AOI_30	65	197
646	22054	869	396			167_175_neu_fe.jpg	0	156	AOI_30	65	197
647	22087	883	403			167_175_neu_fe.jpg	0	156	AOI_30	65	197
648	22120	873	396			167_175_neu_fe.jpg	0	156	AOI_30	66	215
649	22153	883	533			167_175_neu_fe.jpg	0	156	AOI_30	66	215
650	22186	865	532			167_175_neu_fe.jpg	0	156	AOI_30	66	215
651	22245	868	532			167_175_neu_fe.jpg	0	156	AOI_30	66	215
652	22274	868	532			167_175_neu_fe.jpg	0	156	AOI_30	66	215
653	22303	879	505			167_175_neu_fe.jpg	0	156	AOI_30	66	215
654	22335	834	271			167_175_neu_fe.jpg	0	156	AOI_30	67	267
655	22369	830	262			167_175_neu_fe.jpg	0	156	AOI_30	67	267
656	22402	831	268			167_175_neu_fe.jpg	0	156	AOI_30	67	267
657	22436	831	263			167_175_neu_fe.jpg	0	156	AOI_30	67	267
658	22469	829	271			167_175_neu_fe.jpg	0	156	AOI_30	67	267
659	22503	830	268			167_175_neu_fe.jpg	0	156	AOI_30	67	267
660	22536	826	270			167_175_neu_fe.jpg	0	156	AOI_30	67	267
661	22569	829	276			167_175_neu_fe.jpg	0	156	AOI_30	67	267
662	22602	882	545			167_175_neu_fe.jpg	0	156	AOI_30	68	199
663	22636	883	546			167_175_neu_fe.jpg	0	156	AOI_30	68	199
664	22668	882	544			167_175_neu_fe.jpg	0	156	AOI_30	68	199
665	22701	883	542			167_175_neu_fe.jpg	0	156	AOI_30	68	199
666	22734	870	545			167_175_neu_fe.jpg	0	156	AOI_30	68	199
667	22768	894	548			167_175_neu_fe.jpg	0	156	AOI_30	68	199
668	22801	867	466			167_175_neu_fe.jpg	0	156	AOI_30	69	305
669	22836	838	351			167_175_neu_fe.jpg	0	156	AOI_30	69	305
670	22870	846	351			167_175_neu_fe.jpg	0	156	AOI_30	69	305
671	22904	843	359			167_175_neu_fe.jpg	0	156	AOI_30	69	305
672	22938	850	366			167_175_neu_fe.jpg	0	156	AOI_30	69	305
673	22972	849	369			167_175_neu_fe.jpg	0	156	AOI_30	69	305
674	23005	857	364			167_175_neu_fe.jpg	0	156	AOI_30	69	305
675	23039	850	364			167_175_neu_fe.jpg	0	156	AOI_30	69	305
676	23072	856	368			167_175_neu_fe.jpg	0	156	AOI_30	69	305
677	23106	554	354			167_175_neu_fe.jpg	0	155	AOI_31	70	362
678	23139	464	369			167_175_neu_fe.jpg	0	155	AOI_31	70	362
679	23173	442	366			167_175_neu_fe.jpg	0	155	AOI_31	70	362
680	23233	451	367			167_175_neu_fe.jpg	0	155	AOI_31	70	362
681	23264	451	367			167_175_neu_fe.jpg	0	155	AOI_31	70	362
682	23292	448	371			167_175_neu_fe.jpg	0	155	AOI_31	70	362
683	23325	444	360			167_175_neu_fe.jpg	0	155	AOI_31	70	362
684	23359	445	371			167_175_neu_fe.jpg	0	155	AOI_31	70	362
685	23392	433	364			167_175_neu_fe.jpg	0	155	AOI_31	70	362
686	23427	435	360			167_175_neu_fe.jpg	0	155	AOI_31	70	362
687	23468	433	425			167_175_neu_fe.jpg	0	155	AOI_31	71	541
688	23501	430	530			167_175_neu_fe.jpg	0	155	AOI_31	71	541
689	23535	426	519			167_175_neu_fe.jpg	0	155	AOI_31	71	541
690	23568	429	527			167_175_neu_fe.jpg	0	155	AOI_31	71	541
691	23602	433	524			167_175_neu_fe.jpg	0	155	AOI_31	71	541
692	23636	429	522			167_175_neu_fe.jpg	0	155	AOI_31	71	541
693	23670	431	521			167_175_neu_fe.jpg	0	155	AOI_31	71	541
694	23704	429	525			167_175_neu_fe.jpg	0	155	AOI_31	71	541
695	23738	435	526			167_175_neu_fe.jpg	0	155	AOI_31	71	541
	23740			ImageEnd	16
	23755			ImageStart	8
696	23771	435	527			Fix.jpg	0	0	Content	71	541
697	23805	433	523			Fix.jpg	0	0	Content	71	541
698	23839	434	525			Fix.jpg	0	0	Content	71	541
699	23873	433	521			Fix.jpg	0	0	Content	71	541
700	23906	437	529			Fix.jpg	0	0	Content	71	541
701	23940	432	527			Fix.jpg	0	0	Content	71	541
702	23974	437	519			Fix.jpg	0	0	Content	71	541
703	24009	485	488			Fix.jpg	0	0	Content	72	441
704	24043	643	397			Fix.jpg	0	0	Content	72	441
705	24077	647	388			Fix.jpg	0	0	Content	72	441
706	24109	650	372			Fix.jpg	0	0	Content	72	441
707	24143	649	384			Fix.jpg	0	0	Content	72	441
708	24178	645	394			Fix.jpg	0	0	Content	72	441
709	24212	661	398			Fix.jpg	0	0	Content	72	441
710	24247	652	390			Fix.jpg	0	0	Content	72	441
	24270			ImageEnd	16
711	24281	643	390			No media	0	0	Content	72	441
712	24315	649	386			No media	0	0	Content	72	441
713	24349	650	386			No media	0	0	Content	72	441
714	24383	648	387			No media	0	0	Content	72	441
715	24415	650	385			No media	0	0	Content	72	441
716	24450	699	461			No media	0	0	Content	73	645
717	24483	709	444			No media	0	0	Content	73	645
718	24516	693	455			No media	0	0	Content	73	645
719	24550	692	459			No media	0	0	Content	73	645
720	24584	698	450			No media	0	0	Content	73	645
721	24617	701	453			No media	0	0	Content	73	645
722	24651	700	451			No media	0	0	Content	73	645
723	24684	699	456			No media	0	0	Content	73	645
724	24717	633	488			No media	0	0	Content	73	645
725	24752	723	447			No media	0	0	Content	73	645
726	24784	708	455			No media	0	0	Content	73	645
727	24828	709	448			No media	0	0	Content	73	645
728	24857	709	448			No media	0	0	Content	73	645
729	24889	703	453			No media	0	0	Content	73	645
730	24923	703	443			No media	0	0	Content	73	645
731	24958	702	449			No media	0	0	Content	73	645
732	24992	694	446			No media	0	0	Content	73	645
733	25027	693	438			No media	0	0	Content	73	645
734	25061	702	456			No media	0	0	Content	73	645
735	25095	656	378			No media	0	0	Content	74	444
736	25129	658	372			No media	0	0	Content	74	444
737	25163	650	364			No media	0	0	Content	74	444
738	25197	652	369			No media	0	0	Content	74	444
739	25231	662	375			No media	0	0	Content	74	444
740	25265	657	371			No media	0	0	Content	74	444
741	25299	663	365			No media	0	0	Content	74	444
742	25333	655	362			No media	0	0	Content	74	444
743	25367	658	359			No media	0	0	Content	74	444
744	25401	650	354			No media	0	0	Content	74	444
745	25436	653	355			No media	0	0	Content	74	444
746	25471	651	355			No media	0	0	Content	74	444
747	25505	660	357			No media	0	0	Content	74	444
748	25539	523	322			No media	0	0	Content	75	209
749	25573	449	300			No media	0	0	Content	75	209
750	25609	458	307			No media	0	0	Content	75	209
751	25645	451	304			No media	0	0	Content	75	209
752	25679	308	286			No media	0	0	Content	75	209
753	25714	-776	294			No media	0	0	Content	75	209
754	25748	0	0			No media	0	0	Content
755	25783	0	0			No media	0	0	Content
756	25819	0	0			No media	0	0	Content
757	25873	0	0			No media	0	0	Content
758	25926	0	0			No media	0	0	Content
759	25969	0	0			No media	0	0	Content
760	26011	0	0			No media	0	0	Content
761	26054	0	0			No media	0	0	Content
762	26095	0	0			No media	0	0	Content
763	26140	0	0			No media	0	0	Content
764	26190	0	0			No media	0	0	Content
765	26245	0	0			No media	0	0	Content
766	26297	0	0			No media	0	0	Content
767	26331	0	0			No media	0	0	Content
768	26367	0	0			No media	0	0	Content
769	26406	0	0			No media	0	0	Content
770	26448	0	0			No media	0	0	Content
771	26496	0	0			No media	0	0	Content
772	26549	0	0			No media	0	0	Content
773	26582	0	0			No media	0	0	Content
774	26634	0	0			No media	0	0	Content
775	26686	0	0			No media	0	0	Content
776	26719	0	0			No media	0	0	Content
777	26753	0	0			No media	0	0	Content
778	26805	0	0			No media	0	0	Content
779	26857	0	0			No media	0	0	Content
780	26894	0	0			No media	0	0	Content
781	26937	0	0			No media	0	0	Content
782	26985	0	0			No media	0	0	Content
783	27037	0	0			No media	0	0	Content
784	27070	0	0			No media	0	0	Content
785	27104	0	0			No media	0	0	Content
786	27156	0	0			No media	0	0	Content
787	27208	0	0			No media	0	0	Content
788	27260	0	0			No media	0	0	Content
789	27293	0	0			No media	0	0	Content
790	27327	0	0			No media	0	0	Content
791	27379	0	0			No media	0	0	Content
792	27431	0	0			No media	0	0	Content
793	27476	0	0			No media	0	0	Content
794	27517	0	0			No media	0	0	Content
795	27581	0	0			No media	0	0	Content
796	27626	0	0			No media	0	0	Content
797	27666	0	0			No media	0	0	Content
798	27707	-746	364			No media	0	0	Content	76	187
799	27747	-746	364			No media	0	0	Content	76	187
800	27780	-724	359			No media	0	0	Content	76	187
801	27825	-736	328			No media	0	0	Content	76	187
802	27863	-727	353			No media	0	0	Content	76	187
803	27894	-947	422			No media	0	0	Content	77	412
804	27934	-832	376			No media	0	0	Content	77	412
805	27970	-945	424			No media	0	0	Content	77	412
806	28005	-832	386			No media	0	0	Content	77	412
807	28045	-832	386			No media	0	0	Content	77	412
	28049			ImageStart	8
808	28081	-856	380			61_114_an_fe.jpg	0	0	Content	77	412
809	28118	-855	401			61_114_an_fe.jpg	0	0	Content	77	412
810	28154	-837	414			61_114_an_fe.jpg	0	0	Content	77	412
811	28194	-847	404			61_114_an_fe.jpg	0	0	Content	77	412
812	28233	-947	440			61_114_an_fe.jpg	0	0	Content	77	412
813	28269	-917	467			61_114_an_fe.jpg	0	0	Content	77	412
814	28305	-429	426			61_114_an_fe.jpg	0	258	AOI_46	78	503
815	28343	361	359			61_114_an_fe.jpg	0	258	AOI_46	78	503
816	28380	573	360			61_114_an_fe.jpg	0	258	AOI_46	78	503
817	28418	574	362			61_114_an_fe.jpg	0	258	AOI_46	78	503
818	28453	592	362			61_114_an_fe.jpg	0	258	AOI_46	78	503
819	28491	582	368			61_114_an_fe.jpg	0	258	AOI_46	78	503
820	28528	585	364			61_114_an_fe.jpg	0	258	AOI_46	78	503
821	28564	745	358			61_114_an_fe.jpg	0	258	AOI_46	78	503
822	28597	889	340			61_114_an_fe.jpg	0	258	AOI_46	78	503
823	28634	904	348			61_114_an_fe.jpg	0	258	AOI_46	78	503
824	28670	903	345			61_114_an_fe.jpg	0	258	AOI_46	78	503
825	28705	882	339			61_114_an_fe.jpg	0	258	AOI_46	78	503
826	28738	897	348			61_114_an_fe.jpg	0	258	AOI_46	78	503
827	28774	928	340			61_114_an_fe.jpg	0	258	AOI_46	78	503
828	28808	856	324			61_114_an_fe.jpg	0	258	AOI_46	79	293
829	28843	868	323			61_114_an_fe.jpg	0	258	AOI_46	79	293
830	28880	865	325			61_114_an_fe.jpg	0	258	AOI_46	79	293
831	28913	841	337			61_114_an_fe.jpg	0	258	AOI_46	79	293
832	28952	888	313			61_114_an_fe.jpg	0	258	AOI_46	79	293
833	28989	845	354			61_114_an_fe.jpg	0	258	AOI_46	79	293
834	29026	846	325			61_114_an_fe.jpg	0	258	AOI_46	79	293
835	29066	846	325			61_114_an_fe.jpg	0	258	AOI_46	79	293
836	29101	794	323			61_114_an_fe.jpg	0	257	AOI_45	80	329
837	29133	448	376			61_114_an_fe.jpg	0	257	AOI_45	80	329
838	29166	465	366			61_114_an_fe.jpg	0	257	AOI_45	80	329
839	29198	454	365			61_114_an_fe.jpg	0	257	AOI_45	80	329
840	29232	464	364			61_114_an_fe.jpg	0	257	AOI_45	80	329
841	29264	451	364			61_114_an_fe.jpg	0	257	AOI_45	80	329
842	29297	450	358			61_114_an_fe.jpg	0	257	AOI_45	80	329
843	29330	455	361			61_114_an_fe.jpg	0	257	AOI_45	80	329
844	29364	465	358			61_114_an_fe.jpg	0	257	AOI_45	80	329
845	29397	493	389			61_114_an_fe.jpg	0	257	AOI_45	80	329
846	29431	780	373			61_114_an_fe.jpg	0	258	AOI_46	81	796
847	29472	894	366			61_114_an_fe.jpg	0	258	AOI_46	81	796
848	29506	891	369			61_114_an_fe.jpg	0	258	AOI_46	81	796
849	29567	888	369			61_114_an_fe.jpg	0	258	AOI_46	81	796
850	29603	900	374			61_114_an_fe.jpg	0	258	AOI_46	81	796
851	29634	908	365			61_114_an_fe.jpg	0	258	AOI_46	81	796
852	29720	907	484			61_114_an_fe.jpg	0	258	AOI_46	81	796
853	29779	907	484			61_114_an_fe.jpg	0	258	AOI_46	81	796
854	29818	895	473			61_114_an_fe.jpg	0	258	AOI_46	81	796
855	29865	890	458			61_114_an_fe.jpg	0	258	AOI_46	81	796
856	29899	856	345			61_114_an_fe.jpg	0	258	AOI_46	81	796
857	29939	862	333			61_114_an_fe.jpg	0	258	AOI_46	81	796
858	30227	0	0			61_114_an_fe.jpg	0	257	AOI_45	82	261
859	30260	0	0			61_114_an_fe.jpg	0	257	AOI_45	82	261
860	30310	395	386			61_114_an_fe.jpg	0	257	AOI_45	82	261
861	30354	402	394			61_114_an_fe.jpg	0	257	AOI_45	82	261
862	30390	402	394			61_114_an_fe.jpg	0	257	AOI_45	82	261
863	30421	397	397			61_114_an_fe.jpg	0	257	AOI_45	82	261
864	30456	387	394			61_114_an_fe.jpg	0	257	AOI_45	82	261
865	30488	473	483			61_114_an_fe.jpg	0	257	AOI_45	83	414
866	30523	454	504			61_114_an_fe.jpg	0	257	AOI_45	83	414
867	30557	461	508			61_114_an_fe.jpg	0	257	AOI_45	83	414
868	30591	457	511			61_114_an_fe.jpg	0	257	AOI_45	83	414
869	30625	457	520			61_114_an_fe.jpg	0	257	AOI_45	83	414
870	30660	447	513			61_114_an_fe.jpg	0	257	AOI_45	83	414
871	30694	443	503			61_114_an_fe.jpg	0	257	AOI_45	83	414
872	30728	442	485			61_114_an_fe.jpg	0	257	AOI_45	83	414
873	30763	441	501			61_114_an_fe.jpg	0	257	AOI_45	83	414
874	30798	429	493			61_114_an_fe.jpg	0	257	AOI_45	83	414
875	30832	436	505			61_114_an_fe.jpg	0	257	AOI_45	83	414
876	30867	434	490			61_114_an_fe.jpg	0	257	AOI_45	83	414
877	30902	721	474			61_114_an_fe.jpg	0	258	AOI_46	84	383
878	30938	857	473			61_114_an_fe.jpg	0	258	AOI_46	84	383
879	30972	854	482			61_114_an_fe.jpg	0	258	AOI_46	84	383
880	31007	864	473			61_114_an_fe.jpg	0	258	AOI_46	84	383
	31009			ImageEnd	16
	31028			ImageStart	8
881	31041	861	466			Fix.jpg	0	0	Content	84	383
882	31077	868	467			Fix.jpg	0	0	Content	84	383
883	31111	860	472			Fix.jpg	0	0	Content	84	383
884	31146	866	475			Fix.jpg	0	0	Content	84	383
885	31180	867	472			Fix.jpg	0	0	Content	84	383
886	31215	863	467			Fix.jpg	0	0	Content	84	383
887	31250	869	481			Fix.jpg	0	0	Content	84	383
888	31285	665	423			Fix.jpg	0	0	Content	85	822
889	31320	594	405			Fix.jpg	0	0	Content	85	822
890	31354	597	383			Fix.jpg	0	0	Content	85	822
891	31387	589	381			Fix.jpg	0	0	Content	85	822
892	31422	592	390			Fix.jpg	0	0	Content	85	822
893	31455	654	367			Fix.jpg	0	0	Content	85	822
894	31491	649	376			Fix.jpg	0	0	Content	85	822
895	31526	646	373			Fix.jpg	0	0	Content	85	822
	31540			ImageEnd	16
896	31560	600	399			No media	0	0	Content	85	822
897	31595	644	378			No media	0	0	Content	85	822
898	31629	610	400			No media	0	0	Content	85	822
899	31663	674	407			No media	0	0	Content	85	822
900	31697	628	384			No media	0	0	Content	85	822
901	31730	645	362			No media	0	0	Content	85	822
902	31764	649	364			No media	0	0	Content	85	822
903	31798	637	370			No media	0	0	Content	85	822
904	31833	639	371			No media	0	0	Content	85	822
905	31867	639	371			No media	0	0	Content	85	822
906	31901	635	375			No media	0	0	Content	85	822
907	31936	637	366			No media	0	0	Content	85	822
908	31969	656	368			No media	0	0	Content	85	822
909	32003	645	370			No media	0	0	Content	85	822
910	32038	638	369			No media	0	0	Content	85	822
911	32072	643	360			No media	0	0	Content	85	822
912	32107	568	340			No media	0	0	Content	86	451
913	32141	560	336			No media	0	0	Content	86	451
914	32175	555	329			No media	0	0	Content	86	451
915	32209	562	337			No media	0	0	Content	86	451
916	32244	552	345			No media	0	0	Content	86	451
917	32279	553	337			No media	0	0	Content	86	451
918	32313	561	340			No media	0	0	Content	86	451
919	32350	560	334			No media	0	0	Content	86	451
920	32385	556	332			No media	0	0	Content	86	451
921	32419	561	323			No media	0	0	Content	86	451
922	32454	558	326			No media	0	0	Content	86	451
923	32488	554	319			No media	0	0	Content	86	451
924	32523	555	315			No media	0	0	Content	86	451
925	32558	626	332			No media	0	0	Content	87	1007
926	32593	728	320			No media	0	0	Content	87	1007
927	32627	743	317			No media	0	0	Content	87	1007
928	32663	746	319			No media	0	0	Content	87	1007
929	32697	742	321			No media	0	0	Content	87	1007
930	32732	743	313			No media	0	0	Content	87	1007
931	32767	745	330			No media	0	0	Content	87	1007
932	32802	741	324			No media	0	0	Content	87	1007
933	32837	745	321			No media	0	0	Content	87	1007
934	32872	750	315			No media	0	0	Content	87	1007
935	32906	740	307			No media	0	0	Content	87	1007
936	32941	738	319			No media	0	0	Content	87	1007
937	32975	743	314			No media	0	0	Content	87	1007
938	33010	748	310			No media	0	0	Content	87	1007
939	33044	742	315			No media	0	0	Content	87	1007
940	33080	739	313			No media	0	0	Content	87	1007
941	33114	747	314			No media	0	0	Content	87	1007
942	33149	747	307			No media	0	0	Content	87	1007
943	33183	753	299			No media	0	0	Content	87	1007
944	33218	751	296			No media	0	0	Content	87	1007
945	33253	754	296			No media	0	0	Content	87	1007
946	33288	742	297			No media	0	0	Content	87	1007
947	33322	754	296			No media	0	0	Content	87	1007
948	33357	754	302			No media	0	0	Content	87	1007
949	33391	758	311			No media	0	0	Content	87	1007
950	33427	754	309			No media	0	0	Content	87	1007
951	33461	758	301			No media	0	0	Content	87	1007
952	33496	754	292			No media	0	0	Content	87	1007
953	33530	751	293			No media	0	0	Content	87	1007
954	33565	560	307			No media	0	0	Content	88	282
955	33600	507	406			No media	0	0	Content	88	282
956	33634	561	312			No media	0	0	Content	88	282
957	33674	558	311			No media	0	0	Content	88	282
958	33709	559	310			No media	0	0	Content	88	282
959	33744	557	309			No media	0	0	Content	88	282
960	33778	559	314			No media	0	0	Content	88	282
961	33812	549	308			No media	0	0	Content	88	282
962	33847	563	309			No media	0	0	Content	89	705
963	33882	747	326			No media	0	0	Content	89	705
964	33918	732	325			No media	0	0	Content	89	705
965	33952	727	323			No media	0	0	Content	89	705
966	33987	685	339			No media	0	0	Content	89	705
967	34021	721	323			No media	0	0	Content	89	705
968	34065	723	324			No media	0	0	Content	89	705
969	34095	723	324			No media	0	0	Content	89	705
970	34128	729	330			No media	0	0	Content	89	705
971	34163	742	327			No media	0	0	Content	89	705
972	34198	724	334			No media	0	0	Content	89	705
973	34234	736	330			No media	0	0	Content	89	705
974	34268	711	321			No media	0	0	Content	89	705
975	34303	731	320			No media	0	0	Content	89	705
976	34347	735	326			No media	0	0	Content	89	705
977	34377	735	326			No media	0	0	Content	89	705
978	34410	734	317			No media	0	0	Content	89	705
979	34445	735	326			No media	0	0	Content	89	705
980	34480	740	322			No media	0	0	Content	89	705
981	34516	738	321			No media	0	0	Content	89	705
982	34552	734	319			No media	0	0	Content	90	383
983	34585	584	291			No media	0	0	Content	90	383
984	34622	594	292			No media	0	0	Content	90	383
985	34656	591	293			No media	0	0	Content	90	383
	34676			ImageStart	8
986	34692	589	302			130_162_neu_an.jpg	0	76	AOI_15	90	383
987	34726	591	297			130_162_neu_an.jpg	0	76	AOI_15	90	383
988	34760	586	296			130_162_neu_an.jpg	0	76	AOI_15	90	383
989	34796	593	295			130_162_neu_an.jpg	0	76	AOI_15	90	383
990	34830	598	291			130_162_neu_an.jpg	0	76	AOI_15	90	383
991	34865	596	281			130_162_neu_an.jpg	0	76	AOI_15	90	383
992	34900	588	286			130_162_neu_an.jpg	0	76	AOI_15	90	383
993	34935	480	325			130_162_neu_an.jpg	0	76	AOI_15	91	345
994	34971	472	335			130_162_neu_an.jpg	0	76	AOI_15	91	345
995	35006	472	338			130_162_neu_an.jpg	0	76	AOI_15	91	345
996	35041	474	345			130_162_neu_an.jpg	0	76	AOI_15	91	345
997	35076	482	341			130_162_neu_an.jpg	0	76	AOI_15	91	345
998	35111	484	351			130_162_neu_an.jpg	0	76	AOI_15	91	345
999	35144	478	353			130_162_neu_an.jpg	0	76	AOI_15	91	345
1000	35179	486	351			130_162_neu_an.jpg	0	76	AOI_15	91	345
1001	35212	481	347			130_162_neu_an.jpg	0	76	AOI_15	91	345
1002	35246	482	352			130_162_neu_an.jpg	0	76	AOI_15	91	345
1003	35279	598	389			130_162_neu_an.jpg	0	75	AOI_13	92	232
1004	35313	886	412			130_162_neu_an.jpg	0	75	AOI_13	92	232
1005	35347	878	409			130_162_neu_an.jpg	0	75	AOI_13	92	232
1006	35380	885	416			130_162_neu_an.jpg	0	75	AOI_13	92	232
1007	35413	881	411			130_162_neu_an.jpg	0	75	AOI_13	92	232
1008	35446	874	407			130_162_neu_an.jpg	0	75	AOI_13	92	232
1009	35478	884	402			130_162_neu_an.jpg	0	75	AOI_13	92	232
1010	35511	843	367			130_162_neu_an.jpg	0	75	AOI_13	93	195
1011	35544	830	370			130_162_neu_an.jpg	0	75	AOI_13	93	195
1012	35577	822	359			130_162_neu_an.jpg	0	75	AOI_13	93	195
1013	35609	815	365			130_162_neu_an.jpg	0	75	AOI_13	93	195
1014	35641	821	350			130_162_neu_an.jpg	0	75	AOI_13	93	195
1015	35673	820	361			130_162_neu_an.jpg	0	75	AOI_13	93	195
1016	35706	777	367			130_162_neu_an.jpg	0	76	AOI_15	94	227
1017	35738	433	341			130_162_neu_an.jpg	0	76	AOI_15	94	227
1018	35771	409	345			130_162_neu_an.jpg	0	76	AOI_15	94	227
1019	35801	416	342			130_162_neu_an.jpg	0	76	AOI_15	94	227
1020	35835	406	342			130_162_neu_an.jpg	0	76	AOI_15	94	227
1021	35868	402	343			130_162_neu_an.jpg	0	76	AOI_15	94	227
1022	35901	388	336			130_162_neu_an.jpg	0	76	AOI_15	94	227
1023	35933	461	328			130_162_neu_an.jpg	0	76	AOI_15	95	266
1024	35967	476	322			130_162_neu_an.jpg	0	76	AOI_15	95	266
1025	35999	468	318			130_162_neu_an.jpg	0	76	AOI_15	95	266
1026	36032	459	308			130_162_neu_an.jpg	0	76	AOI_15	95	266
1027	36066	467	314			130_162_neu_an.jpg	0	76	AOI_15	95	266
1028	36099	465	320			130_162_neu_an.jpg	0	76	AOI_15	95	266
1029	36132	472	325			130_162_neu_an.jpg	0	76	AOI_15	95	266
1030	36166	474	323			130_162_neu_an.jpg	0	76	AOI_15	95	266
1031	36199	846	366			130_162_neu_an.jpg	0	75	AOI_13	96	238
1032	36233	892	376			130_162_neu_an.jpg	0	75	AOI_13	96	238
1033	36266	888	375			130_162_neu_an.jpg	0	75	AOI_13	96	238
1034	36300	884	377			130_162_neu_an.jpg	0	75	AOI_13	96	238
1035	36334	896	383			130_162_neu_an.jpg	0	75	AOI_13	96	238
1036	36368	889	383			130_162_neu_an.jpg	0	75	AOI_13	96	238
1037	36402	893	383			130_162_neu_an.jpg	0	75	AOI_13	96	238
1038	36437	863	365			130_162_neu_an.jpg	0	75	AOI_13	97	373
1039	36471	834	355			130_162_neu_an.jpg	0	75	AOI_13	97	373
1040	36506	841	363			130_162_neu_an.jpg	0	75	AOI_13	97	373
1041	36539	827	361			130_162_neu_an.jpg	0	75	AOI_13	97	373
1042	36573	839	367			130_162_neu_an.jpg	0	75	AOI_13	97	373
1043	36607	833	357			130_162_neu_an.jpg	0	75	AOI_13	97	373
1044	36641	824	359			130_162_neu_an.jpg	0	75	AOI_13	97	373
1045	36675	832	359			130_162_neu_an.jpg	0	75	AOI_13	97	373
1046	36710	832	365			130_162_neu_an.jpg	0	75	AOI_13	97	373
1047	36743	841	365			130_162_neu_an.jpg	0	75	AOI_13	97	373
1048	36777	824	367			130_162_neu_an.jpg	0	75	AOI_13	97	373
1049	36810	788	342			130_162_neu_an.jpg	0	76	AOI_15	98	502
1050	36844	428	337			130_162_neu_an.jpg	0	76	AOI_15	98	502
1051	36877	419	330			130_162_neu_an.jpg	0	76	AOI_15	98	502
1052	36911	421	321			130_162_neu_an.jpg	0	76	AOI_15	98	502
1053	36945	425	331			130_162_neu_an.jpg	0	76	AOI_15	98	502
1054	36979	435	325			130_162_neu_an.jpg	0	76	AOI_15	98	502
1055	37013	430	326			130_162_neu_an.jpg	0	76	AOI_15	98	502
1056	37046	427	334			130_162_neu_an.jpg	0	76	AOI_15	98	502
1057	37079	422	328			130_162_neu_an.jpg	0	76	AOI_15	98	502
1058	37113	427	327			130_162_neu_an.jpg	0	76	AOI_15	98	502
1059	37146	430	335			130_162_neu_an.jpg	0	76	AOI_15	98	502
1060	37179	420	329			130_162_neu_an.jpg	0	76	AOI_15	98	502
1061	37212	428	329			130_162_neu_an.jpg	0	76	AOI_15	98	502
1062	37246	424	329			130_162_neu_an.jpg	0	76	AOI_15	98	502
1063	37279	422	329			130_162_neu_an.jpg	0	76	AOI_15	98	502
1064	37312	470	323			130_162_neu_an.jpg	0	76	AOI_15	99	343
1065	37345	486	317			130_162_neu_an.jpg	0	76	AOI_15	99	343
1066	37379	483	317			130_162_neu_an.jpg	0	76	AOI_15	99	343
1067	37412	488	319			130_162_neu_an.jpg	0	76	AOI_15	99	343
1068	37446	487	321			130_162_neu_an.jpg	0	76	AOI_15	99	343
1069	37480	501	312			130_162_neu_an.jpg	0	76	AOI_15	99	343
1070	37513	494	316			130_162_neu_an.jpg	0	76	AOI_15	99	343
1071	37554	481	315			130_162_neu_an.jpg	0	76	AOI_15	99	343
1072	37587	495	314			130_162_neu_an.jpg	0	76	AOI_15	99	343
1073	37621	484	315			130_162_neu_an.jpg	0	76	AOI_15	99	343
	37654			ImageEnd	16
1074	37655	444	311			No media	0	0	Content	100	306
	37665			ImageStart	8
1075	37689	445	309			Fix.jpg	0	0	Content	100	306
1076	37721	442	313			Fix.jpg	0	0	Content	100	306
1077	37757	444	314			Fix.jpg	0	0	Content	100	306
1078	37792	448	318			Fix.jpg	0	0	Content	100	306
1079	37823	440	308			Fix.jpg	0	0	Content	100	306
1080	37859	454	319			Fix.jpg	0	0	Content	100	306
1081	37893	447	307			Fix.jpg	0	0	Content	100	306
1082	37927	453	321			Fix.jpg	0	0	Content	100	306
1083	37961	642	360			Fix.jpg	0	0	Content	101	507
1084	37994	652	362			Fix.jpg	0	0	Content	101	507
1085	38028	640	361			Fix.jpg	0	0	Content	101	507
1086	38063	658	365			Fix.jpg	0	0	Content	101	507
1087	38097	650	358			Fix.jpg	0	0	Content	101	507
1088	38131	657	364			Fix.jpg	0	0	Content	101	507
1089	38165	659	358			Fix.jpg	0	0	Content	101	507
	38169			ImageEnd	16
	38185			ImageStart	8
1090	38200	650	359			33_069_ha_neu.jpg	0	195	AOI_36	101	507
1091	38234	656	362			33_069_ha_neu.jpg	0	195	AOI_36	101	507
1092	38266	649	358			33_069_ha_neu.jpg	0	195	AOI_36	101	507
1093	38301	643	367			33_069_ha_neu.jpg	0	195	AOI_36	101	507
1094	38333	643	365			33_069_ha_neu.jpg	0	195	AOI_36	101	507
1095	38367	649	368			33_069_ha_neu.jpg	0	195	AOI_36	101	507
1096	38400	651	362			33_069_ha_neu.jpg	0	195	AOI_36	101	507
1097	38433	655	363			33_069_ha_neu.jpg	0	195	AOI_36	101	507
1098	38467	804	358			33_069_ha_neu.jpg	0	196	AOI_35	102	476
1099	38500	871	362			33_069_ha_neu.jpg	0	196	AOI_35	102	476
1100	38534	850	378			33_069_ha_neu.jpg	0	196	AOI_35	102	476
1101	38580	851	380			33_069_ha_neu.jpg	0	196	AOI_35	102	476
1102	38609	851	380			33_069_ha_neu.jpg	0	196	AOI_35	102	476
1103	38640	899	349			33_069_ha_neu.jpg	0	196	AOI_35	102	476
1104	38674	903	345			33_069_ha_neu.jpg	0	196	AOI_35	102	476
1105	38708	908	348			33_069_ha_neu.jpg	0	196	AOI_35	102	476
1106	38741	913	348			33_069_ha_neu.jpg	0	196	AOI_35	102	476
1107	38775	914	352			33_069_ha_neu.jpg	0	196	AOI_35	102	476
1108	38808	912	356			33_069_ha_neu.jpg	0	196	AOI_35	102	476
1109	38843	907	339			33_069_ha_neu.jpg	0	196	AOI_35	102	476
1110	38876	905	344			33_069_ha_neu.jpg	0	196	AOI_35	102	476
1111	38910	909	345			33_069_ha_neu.jpg	0	196	AOI_35	102	476
1112	38943	590	340			33_069_ha_neu.jpg	0	195	AOI_36	103	200
1113	38977	419	361			33_069_ha_neu.jpg	0	195	AOI_36	103	200
1114	39010	421	360			33_069_ha_neu.jpg	0	195	AOI_36	103	200
1115	39044	418	365			33_069_ha_neu.jpg	0	195	AOI_36	103	200
1116	39077	408	359			33_069_ha_neu.jpg	0	195	AOI_36	103	200
1117	39110	410	359			33_069_ha_neu.jpg	0	195	AOI_36	103	200
1118	39143	468	337			33_069_ha_neu.jpg	0	195	AOI_36	104	268
1119	39176	474	332			33_069_ha_neu.jpg	0	195	AOI_36	104	268
1120	39209	479	334			33_069_ha_neu.jpg	0	195	AOI_36	104	268
1121	39243	479	331			33_069_ha_neu.jpg	0	195	AOI_36	104	268
1122	39276	480	331			33_069_ha_neu.jpg	0	195	AOI_36	104	268
1123	39311	480	326			33_069_ha_neu.jpg	0	195	AOI_36	104	268
1124	39344	484	337			33_069_ha_neu.jpg	0	195	AOI_36	104	268
1125	39378	486	340			33_069_ha_neu.jpg	0	195	AOI_36	104	268
1126	39411	767	325			33_069_ha_neu.jpg	0	196	AOI_35	105	236
1127	39445	821	347			33_069_ha_neu.jpg	0	196	AOI_35	105	236
1128	39479	821	343			33_069_ha_neu.jpg	0	196	AOI_35	105	236
1129	39513	813	340			33_069_ha_neu.jpg	0	196	AOI_35	105	236
1130	39546	814	339			33_069_ha_neu.jpg	0	196	AOI_35	105	236
1131	39580	807	332			33_069_ha_neu.jpg	0	196	AOI_35	105	236
1132	39613	814	355			33_069_ha_neu.jpg	0	196	AOI_35	105	236
1133	39647	673	341			33_069_ha_neu.jpg	0	195	AOI_36	106	204
1134	39681	447	377			33_069_ha_neu.jpg	0	195	AOI_36	106	204
1135	39715	439	365			33_069_ha_neu.jpg	0	195	AOI_36	106	204
1136	39748	432	374			33_069_ha_neu.jpg	0	195	AOI_36	106	204
1137	39783	422	371			33_069_ha_neu.jpg	0	195	AOI_36	106	204
1138	39816	422	371			33_069_ha_neu.jpg	0	195	AOI_36	106	204
1139	39851	443	350			33_069_ha_neu.jpg	0	195	AOI_36	107	406
1140	39885	485	342			33_069_ha_neu.jpg	0	195	AOI_36	107	406
1141	39918	489	335			33_069_ha_neu.jpg	0	195	AOI_36	107	406
1142	39952	489	350			33_069_ha_neu.jpg	0	195	AOI_36	107	406
1143	39986	475	345			33_069_ha_neu.jpg	0	195	AOI_36	107	406
1144	40020	489	347			33_069_ha_neu.jpg	0	195	AOI_36	107	406
1145	40054	485	361			33_069_ha_neu.jpg	0	195	AOI_36	107	406
1146	40087	499	367			33_069_ha_neu.jpg	0	195	AOI_36	107	406
1147	40122	496	363			33_069_ha_neu.jpg	0	195	AOI_36	107	406
1148	40155	492	362			33_069_ha_neu.jpg	0	195	AOI_36	107	406
1149	40189	489	361			33_069_ha_neu.jpg	0	195	AOI_36	107	406
1150	40223	507	358			33_069_ha_neu.jpg	0	195	AOI_36	107	406
1151	40257	750	352			33_069_ha_neu.jpg	0	196	AOI_35	108	441
1152	40291	848	360			33_069_ha_neu.jpg	0	196	AOI_35	108	441
1153	40325	844	371			33_069_ha_neu.jpg	0	196	AOI_35	108	441
1154	40358	842	370			33_069_ha_neu.jpg	0	196	AOI_35	108	441
1155	40392	844	369			33_069_ha_neu.jpg	0	196	AOI_35	108	441
1156	40426	849	377			33_069_ha_neu.jpg	0	196	AOI_35	108	441
1157	40460	814	367			33_069_ha_neu.jpg	0	196	AOI_35	108	441
1158	40494	816	372			33_069_ha_neu.jpg	0	196	AOI_35	108	441
1159	40529	811	368			33_069_ha_neu.jpg	0	196	AOI_35	108	441
1160	40563	809	362			33_069_ha_neu.jpg	0	196	AOI_35	108	441
1161	40597	807	358			33_069_ha_neu.jpg	0	196	AOI_35	108	441
1162	40631	823	366			33_069_ha_neu.jpg	0	196	AOI_35	108	441
1163	40664	816	372			33_069_ha_neu.jpg	0	196	AOI_35	108	441
1164	40698	728	308			33_069_ha_neu.jpg	0	195	AOI_36	109	306
1165	40732	482	261			33_069_ha_neu.jpg	0	195	AOI_36	109	306
1166	40765	487	262			33_069_ha_neu.jpg	0	195	AOI_36	109	306
1167	40799	487	257			33_069_ha_neu.jpg	0	195	AOI_36	109	306
1168	40832	488	246			33_069_ha_neu.jpg	0	195	AOI_36	109	306
1169	40867	481	251			33_069_ha_neu.jpg	0	195	AOI_36	109	306
1170	40901	489	258			33_069_ha_neu.jpg	0	195	AOI_36	109	306
1171	40935	485	260			33_069_ha_neu.jpg	0	195	AOI_36	109	306
1172	40969	481	264			33_069_ha_neu.jpg	0	195	AOI_36	109	306
1173	41004	835	326			33_069_ha_neu.jpg	0	196	AOI_35	110	273
1174	41038	860	363			33_069_ha_neu.jpg	0	196	AOI_35	110	273
1175	41072	861	358			33_069_ha_neu.jpg	0	196	AOI_35	110	273
1176	41106	851	352			33_069_ha_neu.jpg	0	196	AOI_35	110	273
1177	41140	857	362			33_069_ha_neu.jpg	0	196	AOI_35	110	273
1178	41174	854	352			33_069_ha_neu.jpg	0	196	AOI_35	110	273
	41196			ImageEnd	16
1179	41209	856	353			No media	0	0	Content	110	273
1180	41243	850	354			No media	0	0	Content	110	273
1181	41277	858	390			No media	0	0	Content	111	274
1182	41311	860	514			No media	0	0	Content	111	274
1183	41346	849	512			No media	0	0	Content	111	274
1184	41380	849	512			No media	0	0	Content	111	274
1185	41415	850	512			No media	0	0	Content	111	274
1186	41447	854	507			No media	0	0	Content	111	274
1187	41483	847	507			No media	0	0	Content	111	274
1188	41517	843	502			No media	0	0	Content	111	274
1189	41551	807	473			No media	0	0	Content	112	1283
1190	41585	717	346			No media	0	0	Content	112	1283
1191	41620	720	358			No media	0	0	Content	112	1283
1192	41654	706	353			No media	0	0	Content	112	1283
1193	41688	711	356			No media	0	0	Content	112	1283
1194	41722	706	358			No media	0	0	Content	112	1283
1195	41756	715	352			No media	0	0	Content	112	1283
1196	41789	715	354			No media	0	0	Content	112	1283
1197	41823	720	359			No media	0	0	Content	112	1283
1198	41857	712	359			No media	0	0	Content	112	1283
1199	41891	721	342			No media	0	0	Content	112	1283
1200	41926	715	354			No media	0	0	Content	112	1283
1201	41960	713	347			No media	0	0	Content	112	1283
1202	41994	721	336			No media	0	0	Content	112	1283
1203	42029	718	355			No media	0	0	Content	112	1283
1204	42063	720	350			No media	0	0	Content	112	1283
1205	42098	722	347			No media	0	0	Content	112	1283
1206	42132	718	337			No media	0	0	Content	112	1283
1207	42167	716	340			No media	0	0	Content	112	1283
1208	42201	713	342			No media	0	0	Content	112	1283
1209	42237	717	334			No media	0	0	Content	112	1283
1210	42272	687	326			No media	0	0	Content	112	1283
1211	42308	722	332			No media	0	0	Content	112	1283
1212	42351	716	346			No media	0	0	Content	112	1283
1213	42380	716	336			No media	0	0	Content	112	1283
1214	42414	701	336			No media	0	0	Content	112	1283
1215	42449	723	340			No media	0	0	Content	112	1283
1216	42493	727	341			No media	0	0	Content	112	1283
1217	42522	728	342			No media	0	0	Content	112	1283
1218	42555	725	341			No media	0	0	Content	112	1283
1219	42590	721	337			No media	0	0	Content	112	1283
	42618			ImageStart	8
1220	42624	724	345			Fix.jpg	0	0	Content	112	1283
1221	42660	714	342			Fix.jpg	0	0	Content	112	1283
1222	42694	721	333			Fix.jpg	0	0	Content	112	1283
1223	42729	723	343			Fix.jpg	0	0	Content	112	1283
1224	42764	717	335			Fix.jpg	0	0	Content	112	1283
1225	42799	721	331			Fix.jpg	0	0	Content	112	1283
1226	42834	721	331			Fix.jpg	0	0	Content	113	1046
1227	42869	649	354			Fix.jpg	0	0	Content	113	1046
1228	42904	652	354			Fix.jpg	0	0	Content	113	1046
1229	42939	657	347			Fix.jpg	0	0	Content	113	1046
1230	42975	652	356			Fix.jpg	0	0	Content	113	1046
1231	43010	667	357			Fix.jpg	0	0	Content	113	1046
1232	43045	660	359			Fix.jpg	0	0	Content	113	1046
1233	43079	663	370			Fix.jpg	0	0	Content	113	1046
	43099			ImageEnd	16
1234	43113	662	370			No media	0	0	Content	113	1046
1235	43148	666	373			No media	0	0	Content	113	1046
1236	43183	651	364			No media	0	0	Content	113	1046
1237	43218	653	381			No media	0	0	Content	113	1046
1238	43252	638	384			No media	0	0	Content	113	1046
1239	43286	647	385			No media	0	0	Content	113	1046
1240	43319	646	372			No media	0	0	Content	113	1046
1241	43352	652	369			No media	0	0	Content	113	1046
1242	43384	645	371			No media	0	0	Content	113	1046
1243	43418	647	383			No media	0	0	Content	113	1046
1244	43450	654	379			No media	0	0	Content	113	1046
1245	43483	648	371			No media	0	0	Content	113	1046
1246	43515	647	373			No media	0	0	Content	113	1046
	43536			ImageStart	8
1247	43549	655	377			138_163_fe_neu.jpg	0	92	AOI_22	113	1046
1248	43581	648	370			138_163_fe_neu.jpg	0	92	AOI_22	113	1046
1249	43614	653	370			138_163_fe_neu.jpg	0	92	AOI_22	113	1046
1250	43647	641	369			138_163_fe_neu.jpg	0	92	AOI_22	113	1046
1251	43679	642	366			138_163_fe_neu.jpg	0	92	AOI_22	113	1046
1252	43712	637	370			138_163_fe_neu.jpg	0	92	AOI_22	113	1046
1253	43746	641	364			138_163_fe_neu.jpg	0	92	AOI_22	113	1046
1254	43780	644	365			138_163_fe_neu.jpg	0	92	AOI_22	113	1046
1255	43814	648	364			138_163_fe_neu.jpg	0	92	AOI_22	113	1046
1256	43847	644	360			138_163_fe_neu.jpg	0	92	AOI_22	113	1046
1257	43880	440	330			138_163_fe_neu.jpg	0	92	AOI_22	114	301
1258	43913	436	345			138_163_fe_neu.jpg	0	92	AOI_22	114	301
1259	43953	441	345			138_163_fe_neu.jpg	0	92	AOI_22	114	301
1260	43982	441	345			138_163_fe_neu.jpg	0	92	AOI_22	114	301
1261	44013	442	339			138_163_fe_neu.jpg	0	92	AOI_22	114	301
1262	44048	436	339			138_163_fe_neu.jpg	0	92	AOI_22	114	301
1263	44080	449	336			138_163_fe_neu.jpg	0	92	AOI_22	114	301
1264	44113	442	326			138_163_fe_neu.jpg	0	92	AOI_22	114	301
1265	44146	435	326			138_163_fe_neu.jpg	0	92	AOI_22	114	301
1266	44180	478	337			138_163_fe_neu.jpg	0	91	AOI_23	115	369
1267	44213	879	328			138_163_fe_neu.jpg	0	91	AOI_23	115	369
1268	44246	886	326			138_163_fe_neu.jpg	0	91	AOI_23	115	369
1269	44279	892	327			138_163_fe_neu.jpg	0	91	AOI_23	115	369
1270	44313	886	327			138_163_fe_neu.jpg	0	91	AOI_23	115	369
1271	44347	885	334			138_163_fe_neu.jpg	0	91	AOI_23	115	369
1272	44381	882	331			138_163_fe_neu.jpg	0	91	AOI_23	115	369
1273	44414	845	323			138_163_fe_neu.jpg	0	91	AOI_23	115	369
1274	44448	805	319			138_163_fe_neu.jpg	0	91	AOI_23	115	369
1275	44481	803	331			138_163_fe_neu.jpg	0	91	AOI_23	115	369
1276	44515	800	324			138_163_fe_neu.jpg	0	91	AOI_23	115	369
1277	44549	518	315			138_163_fe_neu.jpg	0	92	AOI_22	116	233
1278	44583	418	334			138_163_fe_neu.jpg	0	92	AOI_22	116	233
1279	44616	409	387			138_163_fe_neu.jpg	0	92	AOI_22	116	233
1280	44650	424	340			138_163_fe_neu.jpg	0	92	AOI_22	116	233
1281	44681	424	332			138_163_fe_neu.jpg	0	92	AOI_22	116	233
1282	44716	427	331			138_163_fe_neu.jpg	0	92	AOI_22	116	233
1283	44749	421	334			138_163_fe_neu.jpg	0	92	AOI_22	116	233
1284	44783	475	325			138_163_fe_neu.jpg	0	92	AOI_22	117	305
1285	44817	478	322			138_163_fe_neu.jpg	0	92	AOI_22	117	305
1286	44851	483	323			138_163_fe_neu.jpg	0	92	AOI_22	117	305
1287	44885	475	329			138_163_fe_neu.jpg	0	92	AOI_22	117	305
1288	44919	472	325			138_163_fe_neu.jpg	0	92	AOI_22	117	305
1289	44953	479	317			138_163_fe_neu.jpg	0	92	AOI_22	117	305
1290	44987	476	319			138_163_fe_neu.jpg	0	92	AOI_22	117	305
1291	45021	475	325			138_163_fe_neu.jpg	0	92	AOI_22	117	305
1292	45053	468	324			138_163_fe_neu.jpg	0	92	AOI_22	117	305
1293	45088	420	466			138_163_fe_neu.jpg	0	92	AOI_22	118	573
1294	45121	408	468			138_163_fe_neu.jpg	0	92	AOI_22	118	573
1295	45155	400	471			138_163_fe_neu.jpg	0	92	AOI_22	118	573
1296	45191	405	463			138_163_fe_neu.jpg	0	92	AOI_22	118	573
1297	45224	411	467			138_163_fe_neu.jpg	0	92	AOI_22	118	573
1298	45258	408	477			138_163_fe_neu.jpg	0	92	AOI_22	118	573
1299	45290	424	560			138_163_fe_neu.jpg	0	92	AOI_22	118	573
1300	45324	431	563			138_163_fe_neu.jpg	0	92	AOI_22	118	573
1301	45359	423	563			138_163_fe_neu.jpg	0	92	AOI_22	118	573
1302	45394	428	563			138_163_fe_neu.jpg	0	92	AOI_22	118	573
1303	45428	424	572			138_163_fe_neu.jpg	0	92	AOI_22	118	573
1304	45461	435	560			138_163_fe_neu.jpg	0	92	AOI_22	118	573
1305	45495	510	561			138_163_fe_neu.jpg	0	92	AOI_22	118	573
1306	45529	500	555			138_163_fe_neu.jpg	0	92	AOI_22	118	573
1307	45562	518	559			138_163_fe_neu.jpg	0	92	AOI_22	118	573
1308	45594	493	558			138_163_fe_neu.jpg	0	92	AOI_22	118	573
1309	45627	499	560			138_163_fe_neu.jpg	0	92	AOI_22	118	573
1310	45660	671	426			138_163_fe_neu.jpg	0	91	AOI_23	119	405
1311	45693	867	387			138_163_fe_neu.jpg	0	91	AOI_23	119	405
1312	45727	872	381			138_163_fe_neu.jpg	0	91	AOI_23	119	405
1313	45761	863	375			138_163_fe_neu.jpg	0	91	AOI_23	119	405
1314	45795	876	370			138_163_fe_neu.jpg	0	91	AOI_23	119	405
1315	45828	879	373			138_163_fe_neu.jpg	0	91	AOI_23	119	405
1316	45863	866	383			138_163_fe_neu.jpg	0	91	AOI_23	119	405
1317	45897	845	317			138_163_fe_neu.jpg	0	91	AOI_23	119	405
1318	45930	856	314			138_163_fe_neu.jpg	0	91	AOI_23	119	405
1319	45964	846	311			138_163_fe_neu.jpg	0	91	AOI_23	119	405
1320	45998	848	307			138_163_fe_neu.jpg	0	91	AOI_23	119	405
1321	46031	846	310			138_163_fe_neu.jpg	0	91	AOI_23	119	405
1322	46065	712	388			138_163_fe_neu.jpg	0	91	AOI_23	120	202
1323	46098	862	527			138_163_fe_neu.jpg	0	91	AOI_23	120	202
1324	46131	872	525			138_163_fe_neu.jpg	0	91	AOI_23	120	202
1325	46164	856	539			138_163_fe_neu.jpg	0	91	AOI_23	120	202
1326	46198	874	526			138_163_fe_neu.jpg	0	91	AOI_23	120	202
1327	46232	866	527			138_163_fe_neu.jpg	0	91	AOI_23	120	202
1328	46267	835	561			138_163_fe_neu.jpg	0	91	AOI_23	121	233
1329	46300	788	614			138_163_fe_neu.jpg	0	91	AOI_23	121	233
1330	46335	796	613			138_163_fe_neu.jpg	0	91	AOI_23	121	233
1331	46368	789	610			138_163_fe_neu.jpg	0	91	AOI_23	121	233
1332	46401	787	608			138_163_fe_neu.jpg	0	91	AOI_23	121	233
1333	46434	790	616			138_163_fe_neu.jpg	0	91	AOI_23	121	233
1334	46467	782	584			138_163_fe_neu.jpg	0	91	AOI_23	121	233
1335	46500	855	350			138_163_fe_neu.jpg	0	91	AOI_23	122	303
	46515			ImageEnd	16
1336	46534	859	328			No media	0	0	Content	122	303
1337	46568	859	324			No media	0	0	Content	122	303
1338	46601	863	323			No media	0	0	Content	122	303
1339	46635	848	320			No media	0	0	Content	122	303
1340	46669	861	320			No media	0	0	Content	122	303
1341	46702	854	319			No media	0	0	Content	122	303
1342	46736	865	328			No media	0	0	Content	122	303
1343	46770	871	327			No media	0	0	Content	122	303
1344	46803	804	373			No media	0	0	Content	123	264
1345	46836	615	581			No media	0	0	Content	123	264
1346	46869	619	587			No media	0	0	Content	123	264
1347	46902	625	591			No media	0	0	Content	123	264
1348	46935	626	578			No media	0	0	Content	123	264
1349	46967	620	568			No media	0	0	Content	123	264
1350	47000	630	572			No media	0	0	Content	123	264
1351	47033	631	576			No media	0	0	Content	123	264
1352	47067	685	513			No media	0	0	Content	124	232
1353	47100	688	485			No media	0	0	Content	124	232
1354	47133	691	489			No media	0	0	Content	124	232
1355	47166	706	493			No media	0	0	Content	124	232
1356	47199	695	481			No media	0	0	Content	124	232
1357	47232	699	479			No media	0	0	Content	124	232
1358	47265	699	478			No media	0	0	Content	124	232
1359	47299	712	358			No media	0	0	Content	125	306
1360	47332	732	341			No media	0	0	Content	125	306
	47352			ImageStart	8
1361	47365	718	348			Fix.jpg	0	0	Content	125	306
1362	47400	724	343			Fix.jpg	0	0	Content	125	306
1363	47433	723	330			Fix.jpg	0	0	Content	125	306
1364	47468	718	335			Fix.jpg	0	0	Content	125	306
1365	47501	725	334			Fix.jpg	0	0	Content	125	306
1366	47537	722	337			Fix.jpg	0	0	Content	125	306
1367	47571	727	328			Fix.jpg	0	0	Content	125	306
1368	47605	660	352			Fix.jpg	0	0	Content	126	498
1369	47638	647	351			Fix.jpg	0	0	Content	126	498
1370	47673	651	356			Fix.jpg	0	0	Content	126	498
1371	47706	666	350			Fix.jpg	0	0	Content	126	498
1372	47741	657	356			Fix.jpg	0	0	Content	126	498
1373	47775	646	366			Fix.jpg	0	0	Content	126	498
1374	47809	669	364			Fix.jpg	0	0	Content	126	498
	47841			ImageEnd	16
1375	47841	672	359			No media	0	0	Content	126	498
	47858			ImageStart	8
1376	47874	672	374			74_115_an_ha.jpg	0	285	AOI_49	126	498
1377	47907	666	371			74_115_an_ha.jpg	0	285	AOI_49	126	498
1378	47940	659	374			74_115_an_ha.jpg	0	285	AOI_49	126	498
1379	47973	658	373			74_115_an_ha.jpg	0	285	AOI_49	126	498
1380	48005	665	370			74_115_an_ha.jpg	0	285	AOI_49	126	498
1381	48038	657	375			74_115_an_ha.jpg	0	285	AOI_49	126	498
1382	48070	666	364			74_115_an_ha.jpg	0	285	AOI_49	126	498
1383	48103	758	361			74_115_an_ha.jpg	0	286	AOI_52	127	231
1384	48136	873	351			74_115_an_ha.jpg	0	286	AOI_52	127	231
1385	48169	878	353			74_115_an_ha.jpg	0	286	AOI_52	127	231
1386	48202	886	351			74_115_an_ha.jpg	0	286	AOI_52	127	231
1387	48235	872	344			74_115_an_ha.jpg	0	286	AOI_52	127	231
1388	48267	880	344			74_115_an_ha.jpg	0	286	AOI_52	127	231
1389	48300	877	342			74_115_an_ha.jpg	0	286	AOI_52	127	231
1390	48334	862	315			74_115_an_ha.jpg	0	286	AOI_52	128	267
1391	48368	828	323			74_115_an_ha.jpg	0	286	AOI_52	128	267
1392	48402	830	308			74_115_an_ha.jpg	0	286	AOI_52	128	267
1393	48435	827	312			74_115_an_ha.jpg	0	286	AOI_52	128	267
1394	48468	836	315			74_115_an_ha.jpg	0	286	AOI_52	128	267
1395	48502	837	325			74_115_an_ha.jpg	0	286	AOI_52	128	267
1396	48536	845	328			74_115_an_ha.jpg	0	286	AOI_52	128	267
1397	48568	838	327			74_115_an_ha.jpg	0	286	AOI_52	128	267
1398	48601	591	317			74_115_an_ha.jpg	0	285	AOI_49	129	239
1399	48634	451	342			74_115_an_ha.jpg	0	285	AOI_49	129	239
1400	48667	444	340			74_115_an_ha.jpg	0	285	AOI_49	129	239
1401	48700	455	325			74_115_an_ha.jpg	0	285	AOI_49	129	239
1402	48734	440	340			74_115_an_ha.jpg	0	285	AOI_49	129	239
1403	48780	443	343			74_115_an_ha.jpg	0	285	AOI_49	129	239
1404	48809	437	327			74_115_an_ha.jpg	0	285	AOI_49	129	239
1405	48840	484	324			74_115_an_ha.jpg	0	285	AOI_49	130	240
1406	48874	483	325			74_115_an_ha.jpg	0	285	AOI_49	130	240
1407	48908	481	308			74_115_an_ha.jpg	0	285	AOI_49	130	240
1408	48941	490	327			74_115_an_ha.jpg	0	285	AOI_49	130	240
1409	48974	493	325			74_115_an_ha.jpg	0	285	AOI_49	130	240
1410	49007	490	325			74_115_an_ha.jpg	0	285	AOI_49	130	240
1411	49040	484	319			74_115_an_ha.jpg	0	285	AOI_49	130	240
1412	49080	429	407			74_115_an_ha.jpg	0	285	AOI_49	131	279
1413	49113	419	421			74_115_an_ha.jpg	0	285	AOI_49	131	279
1414	49146	432	414			74_115_an_ha.jpg	0	285	AOI_49	131	279
1415	49179	428	414			74_115_an_ha.jpg	0	285	AOI_49	131	279
1416	49213	423	410			74_115_an_ha.jpg	0	285	AOI_49	131	279
1417	49246	419	413			74_115_an_ha.jpg	0	285	AOI_49	131	279
1418	49279	431	428			74_115_an_ha.jpg	0	285	AOI_49	131	279
1419	49319	427	412			74_115_an_ha.jpg	0	285	AOI_49	131	279
1420	49359	435	411			74_115_an_ha.jpg	0	285	AOI_49	132	202
1421	49391	419	268			74_115_an_ha.jpg	0	285	AOI_49	132	202
1422	49425	417	258			74_115_an_ha.jpg	0	285	AOI_49	132	202
1423	49459	426	255			74_115_an_ha.jpg	0	285	AOI_49	132	202
1424	49493	419	265			74_115_an_ha.jpg	0	285	AOI_49	132	202
1425	49527	419	265			74_115_an_ha.jpg	0	285	AOI_49	132	202
1426	49561	445	403			74_115_an_ha.jpg	0	285	AOI_49	133	380
1427	49595	441	500			74_115_an_ha.jpg	0	285	AOI_49	133	380
1428	49629	445	507			74_115_an_ha.jpg	0	285	AOI_49	133	380
1429	49662	431	508			74_115_an_ha.jpg	0	285	AOI_49	133	380
1430	49698	434	513			74_115_an_ha.jpg	0	285	AOI_49	133	380
1431	49733	438	504			74_115_an_ha.jpg	0	285	AOI_49	133	380
1432	49768	435	509			74_115_an_ha.jpg	0	285	AOI_49	133	380
1433	49803	434	505			74_115_an_ha.jpg	0	285	AOI_49	133	380
1434	49838	435	504			74_115_an_ha.jpg	0	285	AOI_49	133	380
1435	49872	436	499			74_115_an_ha.jpg	0	285	AOI_49	133	380
1436	49907	438	496			74_115_an_ha.jpg	0	285	AOI_49	133	380
1437	49941	662	409			74_115_an_ha.jpg	0	286	AOI_52	134	817
1438	49975	872	375			74_115_an_ha.jpg	0	286	AOI_52	134	817
1439	50009	880	393			74_115_an_ha.jpg	0	286	AOI_52	134	817
1440	50043	880	393			74_115_an_ha.jpg	0	286	AOI_52	134	817
1441	50077	883	402			74_115_an_ha.jpg	0	286	AOI_52	134	817
1442	50111	884	385			74_115_an_ha.jpg	0	286	AOI_52	134	817
1443	50145	879	379			74_115_an_ha.jpg	0	286	AOI_52	134	817
1444	50179	895	393			74_115_an_ha.jpg	0	286	AOI_52	134	817
1445	50213	875	387			74_115_an_ha.jpg	0	286	AOI_52	134	817
1446	50248	877	387			74_115_an_ha.jpg	0	286	AOI_52	134	817
1447	50283	875	390			74_115_an_ha.jpg	0	286	AOI_52	134	817
1448	50323	856	398			74_115_an_ha.jpg	0	286	AOI_52	134	817
1449	50356	844	431			74_115_an_ha.jpg	0	286	AOI_52	134	817
1450	50430	843	419			74_115_an_ha.jpg	0	286	AOI_52	134	817
1451	50544	841	423			74_115_an_ha.jpg	0	286	AOI_52	134	817
1452	50599	798	206			74_115_an_ha.jpg	0	286	AOI_52	134	817
1453	50758	727	590			74_115_an_ha.jpg	0	286	AOI_52	135	514
	50867			ImageEnd	16
1454	50912	727	590			No media	0	0	Content	135	514
1455	50971	767	638			No media	0	0	Content	135	514
1456	51014	767	638			No media	0	0	Content	135	514
1457	51040	825	497			No media	0	0	Content	135	514
	51051			ImageStart	8
1458	51071	816	491			Fix.jpg	0	0	Content	135	514
1459	51105	821	490			Fix.jpg	0	0	Content	135	514
1460	51139	821	493			Fix.jpg	0	0	Content	135	514
1461	51173	822	490			Fix.jpg	0	0	Content	135	514
1462	51206	824	482			Fix.jpg	0	0	Content	135	514
1463	51240	813	489			Fix.jpg	0	0	Content	135	514
1464	51273	690	394			Fix.jpg	0	0	Content	136	2034
1465	51307	640	378			Fix.jpg	0	0	Content	136	2034
1466	51339	641	395			Fix.jpg	0	0	Content	136	2034
1467	51373	639	379			Fix.jpg	0	0	Content	136	2034
1468	51405	644	383			Fix.jpg	0	0	Content	136	2034
1469	51438	648	381			Fix.jpg	0	0	Content	136	2034
1470	51471	650	384			Fix.jpg	0	0	Content	136	2034
1471	51505	645	380			Fix.jpg	0	0	Content	136	2034
1472	51538	651	378			Fix.jpg	0	0	Content	136	2034
	51540			ImageEnd	16
1473	51572	660	373			No media	0	0	Content	136	2034
1474	51605	650	372			No media	0	0	Content	136	2034
1475	51639	651	385			No media	0	0	Content	136	2034
1476	51671	654	374			No media	0	0	Content	136	2034
1477	51704	655	375			No media	0	0	Content	136	2034
1478	51737	642	382			No media	0	0	Content	136	2034
1479	51776	649	378			No media	0	0	Content	136	2034
1480	51808	646	374			No media	0	0	Content	136	2034
1481	51842	641	382			No media	0	0	Content	136	2034
1482	51876	646	376			No media	0	0	Content	136	2034
1483	51910	654	375			No media	0	0	Content	136	2034
1484	51943	646	368			No media	0	0	Content	136	2034
1485	51975	644	375			No media	0	0	Content	136	2034
1486	52008	647	374			No media	0	0	Content	136	2034
1487	52041	646	373			No media	0	0	Content	136	2034
1488	52074	661	384			No media	0	0	Content	136	2034
1489	52106	655	374			No media	0	0	Content	136	2034
1490	52140	655	372			No media	0	0	Content	136	2034
1491	52173	645	362			No media	0	0	Content	136	2034
1492	52206	653	370			No media	0	0	Content	136	2034
1493	52240	673	371			No media	0	0	Content	136	2034
1494	52273	651	378			No media	0	0	Content	136	2034
1495	52315	631	395			No media	0	0	Content	136	2034
1496	52343	631	395			No media	0	0	Content	136	2034
1497	52374	640	358			No media	0	0	Content	136	2034
1498	52407	648	357			No media	0	0	Content	136	2034
1499	52440	639	358			No media	0	0	Content	136	2034
1500	52474	625	355			No media	0	0	Content	136	2034
1501	52508	651	347			No media	0	0	Content	136	2034
1502	52541	635	351			No media	0	0	Content	136	2034
1503	52585	647	355			No media	0	0	Content	136	2034
1504	52615	665	348			No media	0	0	Content	136	2034
1505	52646	644	359			No media	0	0	Content	136	2034
1506	52691	648	362			No media	0	0	Content	136	2034
1507	52719	648	362			No media	0	0	Content	136	2034
1508	52752	636	357			No media	0	0	Content	136	2034
1509	52786	633	365			No media	0	0	Content	136	2034
1510	52820	624	353			No media	0	0	Content	136	2034
1511	52855	637	355			No media	0	0	Content	136	2034
1512	52889	637	352			No media	0	0	Content	136	2034
1513	52924	642	355			No media	0	0	Content	136	2034
1514	52958	645	357			No media	0	0	Content	136	2034
1515	52993	635	346			No media	0	0	Content	136	2034
1516	53028	641	345			No media	0	0	Content	136	2034
1517	53063	636	350			No media	0	0	Content	136	2034
1518	53097	636	348			No media	0	0	Content	136	2034
1519	53132	636	350			No media	0	0	Content	136	2034
1520	53166	634	344			No media	0	0	Content	136	2034
1521	53203	632	349			No media	0	0	Content	136	2034
1522	53238	641	346			No media	0	0	Content	136	2034
1523	53273	640	349			No media	0	0	Content	136	2034
1524	53307	638	349			No media	0	0	Content	137	1182
1525	53342	596	359			No media	0	0	Content	137	1182
1526	53377	594	364			No media	0	0	Content	137	1182
1527	53413	605	370			No media	0	0	Content	137	1182
1528	53448	604	366			No media	0	0	Content	137	1182
1529	53482	609	363			No media	0	0	Content	137	1182
1530	53517	604	362			No media	0	0	Content	137	1182
1531	53552	605	356			No media	0	0	Content	137	1182
1532	53586	603	361			No media	0	0	Content	137	1182
1533	53621	600	370			No media	0	0	Content	137	1182
1534	53656	609	366			No media	0	0	Content	137	1182
1535	53691	602	371			No media	0	0	Content	137	1182
1536	53726	596	371			No media	0	0	Content	137	1182
1537	53761	595	373			No media	0	0	Content	137	1182
1538	53795	596	369			No media	0	0	Content	137	1182
1539	53829	607	366			No media	0	0	Content	137	1182
1540	53865	590	360			No media	0	0	Content	137	1182
1541	53900	596	369			No media	0	0	Content	137	1182
1542	53935	600	358			No media	0	0	Content	137	1182
1543	53969	599	356			No media	0	0	Content	137	1182
1544	54004	608	366			No media	0	0	Content	137	1182
1545	54040	595	358			No media	0	0	Content	137	1182
1546	54075	598	365			No media	0	0	Content	137	1182
1547	54109	608	351			No media	0	0	Content	137	1182
1548	54144	605	349			No media	0	0	Content	137	1182
1549	54179	589	352			No media	0	0	Content	137	1182
1550	54214	606	361			No media	0	0	Content	137	1182
1551	54248	598	359			No media	0	0	Content	137	1182
1552	54282	611	357			No media	0	0	Content	137	1182
1553	54317	603	352			No media	0	0	Content	137	1182
1554	54351	601	357			No media	0	0	Content	137	1182
1555	54384	599	357			No media	0	0	Content	137	1182
1556	54420	602	362			No media	0	0	Content	137	1182
1557	54455	599	365			No media	0	0	Content	137	1182
1558	54489	573	364			No media	0	0	Content	138	486
1559	54524	543	344			No media	0	0	Content	138	486
1560	54565	549	353			No media	0	0	Content	138	486
1561	54594	535	348			No media	0	0	Content	138	486
1562	54626	538	351			No media	0	0	Content	138	486
1563	54661	538	348			No media	0	0	Content	138	486
1564	54695	539	330			No media	0	0	Content	138	486
1565	54731	545	338			No media	0	0	Content	138	486
1566	54765	534	343			No media	0	0	Content	138	486
1567	54801	548	342			No media	0	0	Content	138	486
1568	54835	531	333			No media	0	0	Content	138	486
1569	54871	537	332			No media	0	0	Content	138	486
1570	54905	543	334			No media	0	0	Content	138	486
1571	54941	545	332			No media	0	0	Content	138	486
1572	54975	560	354			No media	0	0	Content	139	600
1573	55010	555	386			No media	0	0	Content	139	600
1574	55045	556	384			No media	0	0	Content	139	600
1575	55080	553	381			No media	0	0	Content	139	600
1576	55114	552	377			No media	0	0	Content	139	600
1577	55150	555	376			No media	0	0	Content	139	600
1578	55184	549	373			No media	0	0	Content	139	600
1579	55220	550	382			No media	0	0	Content	139	600
1580	55254	548	381			No media	0	0	Content	139	600
1581	55290	512	384			No media	0	0	Content	139	600
1582	55325	526	384			No media	0	0	Content	139	600
1583	55367	546	380			No media	0	0	Content	139	600
1584	55408	546	380			No media	0	0	Content	139	600
1585	55437	554	373			No media	0	0	Content	139	600
1586	55471	544	373			No media	0	0	Content	139	600
1587	55506	547	375			No media	0	0	Content	139	600
1588	55541	558	378			No media	0	0	Content	139	600
1589	55575	650	347			No media	0	0	Content	140	284
1590	55610	734	335			No media	0	0	Content	140	284
1591	55646	735	333			No media	0	0	Content	140	284
1592	55682	734	329			No media	0	0	Content	140	284
1593	55717	745	330			No media	0	0	Content	140	284
1594	55753	739	329			No media	0	0	Content	140	284
1595	55788	731	331			No media	0	0	Content	140	284
1596	55824	737	341			No media	0	0	Content	140	284
1597	55859	0	0			No media	0	0	Content
1598	55895	0	0			No media	0	0	Content
1599	55930	0	0			No media	0	0	Content
	55938			ImageStart	8
1600	55974	0	0			93_140_ha_neu.jpg	0	327	AOI_56
1601	56022	0	0			93_140_ha_neu.jpg	0	327	AOI_56
1602	56075	0	0			93_140_ha_neu.jpg	0	327	AOI_56
1603	56108	0	0			93_140_ha_neu.jpg	0	327	AOI_56
1604	56158	0	0			93_140_ha_neu.jpg	0	327	AOI_56
1605	56196	0	0			93_140_ha_neu.jpg	0	327	AOI_56
1606	56236	434	391			93_140_ha_neu.jpg	0	327	AOI_56	141	181
1607	56276	463	385			93_140_ha_neu.jpg	0	327	AOI_56	141	181
1608	56320	441	380			93_140_ha_neu.jpg	0	327	AOI_56	141	181
1609	56349	468	368			93_140_ha_neu.jpg	0	327	AOI_56	141	181
1610	56387	468	368			93_140_ha_neu.jpg	0	327	AOI_56	141	181
1611	56417	898	343			93_140_ha_neu.jpg	0	328	AOI_55	142	340
1612	56450	904	349			93_140_ha_neu.jpg	0	328	AOI_55	142	340
1613	56483	904	348			93_140_ha_neu.jpg	0	328	AOI_55	142	340
1614	56517	916	340			93_140_ha_neu.jpg	0	328	AOI_55	142	340
1615	56551	898	351			93_140_ha_neu.jpg	0	328	AOI_55	142	340
1616	56584	895	344			93_140_ha_neu.jpg	0	328	AOI_55	142	340
1617	56618	898	333			93_140_ha_neu.jpg	0	328	AOI_55	142	340
1618	56651	843	326			93_140_ha_neu.jpg	0	328	AOI_55	142	340
1619	56698	846	325			93_140_ha_neu.jpg	0	328	AOI_55	142	340
1620	56726	844	313			93_140_ha_neu.jpg	0	328	AOI_55	142	340
1621	56757	798	315			93_140_ha_neu.jpg	0	327	AOI_56	143	424
1622	56790	433	343			93_140_ha_neu.jpg	0	327	AOI_56	143	424
1623	56823	420	345			93_140_ha_neu.jpg	0	327	AOI_56	143	424
1624	56856	437	353			93_140_ha_neu.jpg	0	327	AOI_56	143	424
1625	56888	441	360			93_140_ha_neu.jpg	0	327	AOI_56	143	424
1626	56920	427	345			93_140_ha_neu.jpg	0	327	AOI_56	143	424
1627	56953	428	339			93_140_ha_neu.jpg	0	327	AOI_56	143	424
1628	56985	431	339			93_140_ha_neu.jpg	0	327	AOI_56	143	424
1629	57018	432	340			93_140_ha_neu.jpg	0	327	AOI_56	143	424
1630	57050	480	320			93_140_ha_neu.jpg	0	327	AOI_56	143	424
1631	57082	492	326			93_140_ha_neu.jpg	0	327	AOI_56	143	424
1632	57115	496	321			93_140_ha_neu.jpg	0	327	AOI_56	143	424
1633	57148	500	322			93_140_ha_neu.jpg	0	327	AOI_56	143	424
1634	57181	719	295			93_140_ha_neu.jpg	0	328	AOI_55	144	435
1635	57214	906	297			93_140_ha_neu.jpg	0	328	AOI_55	144	435
1636	57247	899	286			93_140_ha_neu.jpg	0	328	AOI_55	144	435
1637	57280	919	285			93_140_ha_neu.jpg	0	328	AOI_55	144	435
1638	57314	908	285			93_140_ha_neu.jpg	0	328	AOI_55	144	435
1639	57347	919	299			93_140_ha_neu.jpg	0	328	AOI_55	144	435
1640	57381	917	303			93_140_ha_neu.jpg	0	328	AOI_55	144	435
1641	57415	913	281			93_140_ha_neu.jpg	0	328	AOI_55	144	435
1642	57448	843	281			93_140_ha_neu.jpg	0	328	AOI_55	144	435
1643	57482	829	283			93_140_ha_neu.jpg	0	328	AOI_55	144	435
1644	57515	837	283			93_140_ha_neu.jpg	0	328	AOI_55	144	435
1645	57549	831	293			93_140_ha_neu.jpg	0	328	AOI_55	144	435
1646	57582	837	298			93_140_ha_neu.jpg	0	328	AOI_55	144	435
1647	57616	739	284			93_140_ha_neu.jpg	0	327	AOI_56	145	373
1648	57650	425	306			93_140_ha_neu.jpg	0	327	AOI_56	145	373
1649	57684	429	300			93_140_ha_neu.jpg	0	327	AOI_56	145	373
1650	57717	411	297			93_140_ha_neu.jpg	0	327	AOI_56	145	373
1651	57751	423	310			93_140_ha_neu.jpg	0	327	AOI_56	145	373
1652	57785	426	303			93_140_ha_neu.jpg	0	327	AOI_56	145	373
1653	57818	434	299			93_140_ha_neu.jpg	0	327	AOI_56	145	373
1654	57852	505	269			93_140_ha_neu.jpg	0	327	AOI_56	145	373
1655	57885	501	267			93_140_ha_neu.jpg	0	327	AOI_56	145	373
1656	57920	497	253			93_140_ha_neu.jpg	0	327	AOI_56	145	373
1657	57954	500	264			93_140_ha_neu.jpg	0	327	AOI_56	145	373
1658	57989	496	263			93_140_ha_neu.jpg	0	328	AOI_55	146	624
1659	58023	871	239			93_140_ha_neu.jpg	0	328	AOI_55	146	624
1660	58057	877	248			93_140_ha_neu.jpg	0	328	AOI_55	146	624
1661	58091	890	262			93_140_ha_neu.jpg	0	328	AOI_55	146	624
1662	58126	873	256			93_140_ha_neu.jpg	0	328	AOI_55	146	624
1663	58160	885	263			93_140_ha_neu.jpg	0	328	AOI_55	146	624
1664	58194	881	257			93_140_ha_neu.jpg	0	328	AOI_55	146	624
1665	58229	892	247			93_140_ha_neu.jpg	0	328	AOI_55	146	624
1666	58263	890	256			93_140_ha_neu.jpg	0	328	AOI_55	146	624
1667	58298	884	255			93_140_ha_neu.jpg	0	328	AOI_55	146	624
1668	58332	881	247			93_140_ha_neu.jpg	0	328	AOI_55	146	624
1669	58368	889	248			93_140_ha_neu.jpg	0	328	AOI_55	146	624
1670	58403	891	251			93_140_ha_neu.jpg	0	328	AOI_55	146	624
1671	58437	890	248			93_140_ha_neu.jpg	0	328	AOI_55	146	624
1672	58473	882	252			93_140_ha_neu.jpg	0	328	AOI_55	146	624
1673	58507	882	249			93_140_ha_neu.jpg	0	328	AOI_55	146	624
1674	58542	882	256			93_140_ha_neu.jpg	0	328	AOI_55	146	624
1675	58577	885	247			93_140_ha_neu.jpg	0	328	AOI_55	146	624
1676	58613	779	305			93_140_ha_neu.jpg	0	328	AOI_55	147	242
1677	58647	776	298			93_140_ha_neu.jpg	0	328	AOI_55	147	242
1678	58682	761	288			93_140_ha_neu.jpg	0	328	AOI_55	147	242
1679	58716	772	305			93_140_ha_neu.jpg	0	328	AOI_55	147	242
1680	58751	771	304			93_140_ha_neu.jpg	0	328	AOI_55	147	242
1681	58786	761	305			93_140_ha_neu.jpg	0	328	AOI_55	147	242
1682	58821	763	298			93_140_ha_neu.jpg	0	328	AOI_55	147	242
1683	58855	558	304			93_140_ha_neu.jpg	0	327	AOI_56	148	401
1684	58888	492	314			93_140_ha_neu.jpg	0	327	AOI_56	148	401
	58917			ImageEnd	16
1685	58924	475	325			No media	0	0	Content	148	401
	58932			ImageStart	8
1686	58959	484	303			Fix.jpg	0	0	Content	148	401
1687	59001	524	305			Fix.jpg	0	0	Content	148	401
1688	59038	492	306			Fix.jpg	0	0	Content	148	401
1689	59092	447	442			Fix.jpg	0	0	Content	148	401
1690	59121	441	455			Fix.jpg	0	0	Content	148	401
1691	59152	435	451			Fix.jpg	0	0	Content	148	401
1692	59187	449	450			Fix.jpg	0	0	Content	148	401
1693	59222	502	410			Fix.jpg	0	0	Content	148	401
1694	59256	645	349			Fix.jpg	0	0	Content	149	490
1695	59291	640	347			Fix.jpg	0	0	Content	149	490
1696	59326	649	344			Fix.jpg	0	0	Content	149	490
1697	59360	638	349			Fix.jpg	0	0	Content	149	490
1698	59393	646	342			Fix.jpg	0	0	Content	149	490
1699	59428	644	353			Fix.jpg	0	0	Content	149	490
	59447			ImageEnd	16
1700	59462	659	374			No media	0	0	Content	149	490
	59464			ImageStart	8
1701	59495	649	364			76_115_fe_an.jpg	0	289	AOI_50	149	490
1702	59545	647	357			76_115_fe_an.jpg	0	289	AOI_50	149	490
1703	59573	634	365			76_115_fe_an.jpg	0	289	AOI_50	149	490
1704	59607	642	362			76_115_fe_an.jpg	0	289	AOI_50	149	490
1705	59642	641	358			76_115_fe_an.jpg	0	289	AOI_50	149	490
1706	59677	644	357			76_115_fe_an.jpg	0	289	AOI_50	149	490
1707	59711	653	358			76_115_fe_an.jpg	0	289	AOI_50	149	490
1708	59746	862	327			76_115_fe_an.jpg	0	290	AOI_49	150	289
1709	59780	888	330			76_115_fe_an.jpg	0	290	AOI_49	150	289
1710	59814	892	328			76_115_fe_an.jpg	0	290	AOI_49	150	289
1711	59866	866	322			76_115_fe_an.jpg	0	290	AOI_49	150	289
1712	59906	871	316			76_115_fe_an.jpg	0	290	AOI_49	150	289
1713	59934	871	316			76_115_fe_an.jpg	0	290	AOI_49	150	289
1714	59967	877	315			76_115_fe_an.jpg	0	290	AOI_49	150	289
1715	60001	847	336			76_115_fe_an.jpg	0	290	AOI_49	150	289
1716	60035	716	292			76_115_fe_an.jpg	0	289	AOI_50	151	375
1717	60068	538	286			76_115_fe_an.jpg	0	289	AOI_50	151	375
1718	60101	520	288			76_115_fe_an.jpg	0	289	AOI_50	151	375
1719	60135	536	286			76_115_fe_an.jpg	0	289	AOI_50	151	375
1720	60168	534	271			76_115_fe_an.jpg	0	289	AOI_50	151	375
1721	60203	523	266			76_115_fe_an.jpg	0	289	AOI_50	151	375
1722	60237	529	269			76_115_fe_an.jpg	0	289	AOI_50	151	375
1723	60271	513	276			76_115_fe_an.jpg	0	289	AOI_50	151	375
1724	60305	479	290			76_115_fe_an.jpg	0	289	AOI_50	151	375
1725	60340	480	288			76_115_fe_an.jpg	0	289	AOI_50	151	375
1726	60375	479	279			76_115_fe_an.jpg	0	289	AOI_50	151	375
1727	60410	457	189			76_115_fe_an.jpg	0	289	AOI_50	152	382
1728	60444	484	176			76_115_fe_an.jpg	0	289	AOI_50	152	382
1729	60479	487	179			76_115_fe_an.jpg	0	289	AOI_50	152	382
1730	60520	464	189			76_115_fe_an.jpg	0	289	AOI_50	152	382
1731	60559	458	178			76_115_fe_an.jpg	0	289	AOI_50	152	382
1732	60586	458	178			76_115_fe_an.jpg	0	289	AOI_50	152	382
1733	60619	453	163			76_115_fe_an.jpg	0	289	AOI_50	152	382
1734	60654	459	164			76_115_fe_an.jpg	0	289	AOI_50	152	382
1735	60689	477	219			76_115_fe_an.jpg	0	289	AOI_50	152	382
1736	60723	478	324			76_115_fe_an.jpg	0	289	AOI_50	152	382
1737	60757	491	328			76_115_fe_an.jpg	0	289	AOI_50	152	382
1738	60792	493	327			76_115_fe_an.jpg	0	290	AOI_49	153	214
1739	60834	895	324			76_115_fe_an.jpg	0	290	AOI_49	153	214
1740	60868	879	330			76_115_fe_an.jpg	0	290	AOI_49	153	214
1741	60902	885	334			76_115_fe_an.jpg	0	290	AOI_49	153	214
1742	60937	878	327			76_115_fe_an.jpg	0	290	AOI_49	153	214
1743	60971	853	330			76_115_fe_an.jpg	0	290	AOI_49	153	214
1744	61006	884	330			76_115_fe_an.jpg	0	290	AOI_49	154	306
1745	61039	828	332			76_115_fe_an.jpg	0	290	AOI_49	154	306
1746	61074	830	332			76_115_fe_an.jpg	0	290	AOI_49	154	306
1747	61109	843	333			76_115_fe_an.jpg	0	290	AOI_49	154	306
1748	61143	828	334			76_115_fe_an.jpg	0	290	AOI_49	154	306
1749	61177	838	337			76_115_fe_an.jpg	0	290	AOI_49	154	306
1750	61210	817	349			76_115_fe_an.jpg	0	290	AOI_49	154	306
1751	61244	827	335			76_115_fe_an.jpg	0	290	AOI_49	154	306
1752	61278	828	330			76_115_fe_an.jpg	0	290	AOI_49	154	306
1753	61312	832	335			76_115_fe_an.jpg	0	290	AOI_49	155	519
1754	61346	867	244			76_115_fe_an.jpg	0	290	AOI_49	155	519
1755	61380	871	233			76_115_fe_an.jpg	0	290	AOI_49	155	519
1756	61415	870	237			76_115_fe_an.jpg	0	290	AOI_49	155	519
1757	61449	878	229			76_115_fe_an.jpg	0	290	AOI_49	155	519
1758	61487	881	225			76_115_fe_an.jpg	0	290	AOI_49	155	519
1759	61519	869	242			76_115_fe_an.jpg	0	290	AOI_49	155	519
1760	61556	885	232			76_115_fe_an.jpg	0	290	AOI_49	155	519
1761	61590	871	227			76_115_fe_an.jpg	0	290	AOI_49	155	519
1762	61625	873	242			76_115_fe_an.jpg	0	290	AOI_49	155	519
1763	61659	880	241			76_115_fe_an.jpg	0	290	AOI_49	155	519
1764	61694	884	242			76_115_fe_an.jpg	0	290	AOI_49	155	519
1765	61728	871	237			76_115_fe_an.jpg	0	290	AOI_49	155	519
1766	61763	873	240			76_115_fe_an.jpg	0	290	AOI_49	155	519
1767	61797	878	241			76_115_fe_an.jpg	0	290	AOI_49	155	519
1768	61831	858	331			76_115_fe_an.jpg	0	290	AOI_49	156	425
1769	61865	854	357			76_115_fe_an.jpg	0	290	AOI_49	156	425
1770	61899	849	363			76_115_fe_an.jpg	0	290	AOI_49	156	425
1771	61932	853	360			76_115_fe_an.jpg	0	290	AOI_49	156	425
1772	61967	855	364			76_115_fe_an.jpg	0	290	AOI_49	156	425
1773	62001	847	364			76_115_fe_an.jpg	0	290	AOI_49	156	425
1774	62036	853	365			76_115_fe_an.jpg	0	290	AOI_49	156	425
1775	62070	859	338			76_115_fe_an.jpg	0	290	AOI_49	156	425
1776	62104	854	342			76_115_fe_an.jpg	0	290	AOI_49	156	425
1777	62138	845	339			76_115_fe_an.jpg	0	290	AOI_49	156	425
1778	62173	881	350			76_115_fe_an.jpg	0	290	AOI_49	156	425
1779	62207	854	338			76_115_fe_an.jpg	0	290	AOI_49	156	425
1780	62256	805	340			76_115_fe_an.jpg	0	289	AOI_50	157	241
1781	62284	442	355			76_115_fe_an.jpg	0	289	AOI_50	157	241
1782	62316	442	351			76_115_fe_an.jpg	0	289	AOI_50	157	241
1783	62352	430	348			76_115_fe_an.jpg	0	289	AOI_50	157	241
1784	62386	428	353			76_115_fe_an.jpg	0	289	AOI_50	157	241
1785	62420	442	342			76_115_fe_an.jpg	0	289	AOI_50	157	241
1786	62454	428	350			76_115_fe_an.jpg	0	289	AOI_50	157	241
	62458			ImageEnd	16
	62473			ImageStart	8
1787	62497	479	320			Fix.jpg	0	0	Content	158	374
1788	62527	477	304			Fix.jpg	0	0	Content	158	374
1789	62559	479	314			Fix.jpg	0	0	Content	158	374
1790	62594	474	319			Fix.jpg	0	0	Content	158	374
1791	62627	463	303			Fix.jpg	0	0	Content	158	374
1792	62663	474	310			Fix.jpg	0	0	Content	158	374
1793	62697	472	315			Fix.jpg	0	0	Content	158	374
1794	62734	470	313			Fix.jpg	0	0	Content	158	374
1795	62768	479	311			Fix.jpg	0	0	Content	158	374
1796	62803	474	302			Fix.jpg	0	0	Content	158	374
1797	62837	477	313			Fix.jpg	0	0	Content	158	374
1798	62872	605	328			Fix.jpg	0	0	Content	159	605
1799	62906	650	360			Fix.jpg	0	0	Content	159	605
1800	62941	646	357			Fix.jpg	0	0	Content	159	605
1801	62976	649	362			Fix.jpg	0	0	Content	159	605
	62988			ImageEnd	16
1802	63012	646	357			No media	0	0	Content	159	605
1803	63055	658	357			No media	0	0	Content	159	605
1804	63090	661	342			No media	0	0	Content	159	605
1805	63125	659	348			No media	0	0	Content	159	605
1806	63160	659	336			No media	0	0	Content	159	605
1807	63195	658	347			No media	0	0	Content	159	605
1808	63228	662	354			No media	0	0	Content	159	605
1809	63265	665	349			No media	0	0	Content	159	605
1810	63301	661	353			No media	0	0	Content	159	605
1811	63336	662	346			No media	0	0	Content	159	605
1812	63372	645	344			No media	0	0	Content	159	605
1813	63406	656	346			No media	0	0	Content	159	605
1814	63442	658	340			No media	0	0	Content	159	605
1815	63477	644	339			No media	0	0	Content	160	923
1816	63512	575	273			No media	0	0	Content	160	923
1817	63547	579	276			No media	0	0	Content	160	923
1818	63583	589	283			No media	0	0	Content	160	923
1819	63618	586	283			No media	0	0	Content	160	923
1820	63653	587	277			No media	0	0	Content	160	923
1821	63687	584	268			No media	0	0	Content	160	923
1822	63723	590	281			No media	0	0	Content	160	923
1823	63757	588	273			No media	0	0	Content	160	923
1824	63794	598	276			No media	0	0	Content	160	923
1825	63829	595	276			No media	0	0	Content	160	923
1826	63864	594	274			No media	0	0	Content	160	923
1827	63899	589	273			No media	0	0	Content	160	923
1828	63933	595	274			No media	0	0	Content	160	923
1829	63970	593	274			No media	0	0	Content	160	923
1830	64006	586	272			No media	0	0	Content	160	923
1831	64041	605	275			No media	0	0	Content	160	923
1832	64077	580	261			No media	0	0	Content	160	923
1833	64122	588	268			No media	0	0	Content	160	923
1834	64154	588	270			No media	0	0	Content	160	923
1835	64187	580	271			No media	0	0	Content	160	923
1836	64223	586	275			No media	0	0	Content	160	923
1837	64258	576	266			No media	0	0	Content	160	923
1838	64294	571	263			No media	0	0	Content	160	923
1839	64330	572	266			No media	0	0	Content	160	923
1840	64365	607	258			No media	0	0	Content	160	923
1841	64400	622	267			No media	0	0	Content	161	588
1842	64451	646	289			No media	0	0	Content	161	588
1843	64492	646	289			No media	0	0	Content	161	588
1844	64522	644	290			No media	0	0	Content	161	588
1845	64556	645	291			No media	0	0	Content	161	588
1846	64590	658	295			No media	0	0	Content	161	588
1847	64626	650	299			No media	0	0	Content	161	588
1848	64661	652	293			No media	0	0	Content	161	588
1849	64697	648	290			No media	0	0	Content	161	588
1850	64733	650	291			No media	0	0	Content	161	588
1851	64769	643	282			No media	0	0	Content	161	588
1852	64804	653	292			No media	0	0	Content	161	588
1853	64840	632	305			No media	0	0	Content	161	588
1854	64875	625	296			No media	0	0	Content	161	588
1855	64918	647	279			No media	0	0	Content	161	588
1856	64959	647	279			No media	0	0	Content	161	588
1857	64988	757	331			No media	0	0	Content	162	356
1858	65022	764	337			No media	0	0	Content	162	356
	65043			ImageStart	8
1859	65058	765	336			58_098_neu_an.jpg	0	250	AOI_41	162	356
1860	65094	766	334			58_098_neu_an.jpg	0	250	AOI_41	162	356
1861	65129	764	331			58_098_neu_an.jpg	0	250	AOI_41	162	356
1862	65165	763	328			58_098_neu_an.jpg	0	250	AOI_41	162	356
1863	65201	766	342			58_098_neu_an.jpg	0	250	AOI_41	162	356
1864	65236	765	344			58_098_neu_an.jpg	0	250	AOI_41	162	356
1865	65272	762	329			58_098_neu_an.jpg	0	250	AOI_41	162	356
1866	65308	762	323			58_098_neu_an.jpg	0	250	AOI_41	162	356
1867	65344	829	345			58_098_neu_an.jpg	0	250	AOI_41	163	244
1868	65380	876	371			58_098_neu_an.jpg	0	250	AOI_41	163	244
1869	65415	876	366			58_098_neu_an.jpg	0	250	AOI_41	163	244
1870	65449	887	380			58_098_neu_an.jpg	0	250	AOI_41	163	244
1871	65486	882	369			58_098_neu_an.jpg	0	250	AOI_41	163	244
1872	65520	883	371			58_098_neu_an.jpg	0	250	AOI_41	163	244
1873	65554	886	369			58_098_neu_an.jpg	0	250	AOI_41	163	244
1874	65587	518	331			58_098_neu_an.jpg	0	249	AOI_43	164	214
1875	65620	435	331			58_098_neu_an.jpg	0	249	AOI_43	164	214
1876	65653	445	337			58_098_neu_an.jpg	0	249	AOI_43	164	214
1877	65686	468	326			58_098_neu_an.jpg	0	249	AOI_43	164	214
1878	65718	455	318			58_098_neu_an.jpg	0	249	AOI_43	164	214
1879	65761	436	329			58_098_neu_an.jpg	0	249	AOI_43	164	214
1880	65801	452	320			58_098_neu_an.jpg	0	249	AOI_43	165	478
1881	65828	520	309			58_098_neu_an.jpg	0	249	AOI_43	165	478
1882	65865	520	309			58_098_neu_an.jpg	0	249	AOI_43	165	478
1883	65907	498	301			58_098_neu_an.jpg	0	249	AOI_43	165	478
1884	65951	488	311			58_098_neu_an.jpg	0	249	AOI_43	165	478
1885	65978	488	311			58_098_neu_an.jpg	0	249	AOI_43	165	478
1886	66009	490	292			58_098_neu_an.jpg	0	249	AOI_43	165	478
1887	66043	490	298			58_098_neu_an.jpg	0	249	AOI_43	165	478
1888	66075	487	314			58_098_neu_an.jpg	0	249	AOI_43	165	478
1889	66109	497	301			58_098_neu_an.jpg	0	249	AOI_43	165	478
1890	66142	492	296			58_098_neu_an.jpg	0	249	AOI_43	165	478
1891	66176	490	299			58_098_neu_an.jpg	0	249	AOI_43	165	478
1892	66210	499	294			58_098_neu_an.jpg	0	249	AOI_43	165	478
1893	66244	485	288			58_098_neu_an.jpg	0	249	AOI_43	165	478
1894	66279	440	297			58_098_neu_an.jpg	0	249	AOI_43	166	322
1895	66312	401	299			58_098_neu_an.jpg	0	249	AOI_43	166	322
1896	66347	405	300			58_098_neu_an.jpg	0	249	AOI_43	166	322
1897	66381	401	300			58_098_neu_an.jpg	0	249	AOI_43	166	322
1898	66415	400	294			58_098_neu_an.jpg	0	249	AOI_43	166	322
1899	66449	400	300			58_098_neu_an.jpg	0	249	AOI_43	166	322
1900	66484	430	281			58_098_neu_an.jpg	0	249	AOI_43	166	322
1901	66518	402	296			58_098_neu_an.jpg	0	249	AOI_43	166	322
1902	66573	433	380			58_098_neu_an.jpg	0	249	AOI_43	166	322
1903	66601	433	380			58_098_neu_an.jpg	0	249	AOI_43	167	235
1904	66632	449	486			58_098_neu_an.jpg	0	249	AOI_43	167	235
1905	66666	457	489			58_098_neu_an.jpg	0	249	AOI_43	167	235
1906	66700	451	485			58_098_neu_an.jpg	0	249	AOI_43	167	235
1907	66734	452	481			58_098_neu_an.jpg	0	249	AOI_43	167	235
1908	66767	442	475			58_098_neu_an.jpg	0	249	AOI_43	167	235
1909	66801	451	468			58_098_neu_an.jpg	0	249	AOI_43	167	235
1910	66836	500	595			58_098_neu_an.jpg	0	249	AOI_43	168	201
1911	66870	519	601			58_098_neu_an.jpg	0	249	AOI_43	168	201
1912	66903	516	607			58_098_neu_an.jpg	0	249	AOI_43	168	201
1913	66936	520	597			58_098_neu_an.jpg	0	249	AOI_43	168	201
1914	66969	513	593			58_098_neu_an.jpg	0	249	AOI_43	168	201
1915	67004	513	604			58_098_neu_an.jpg	0	249	AOI_43	168	201
1916	67038	707	575			58_098_neu_an.jpg	0	250	AOI_41	169	280
1917	67073	885	557			58_098_neu_an.jpg	0	250	AOI_41	169	280
1918	67107	886	547			58_098_neu_an.jpg	0	250	AOI_41	169	280
1919	67140	878	561			58_098_neu_an.jpg	0	250	AOI_41	169	280
1920	67174	891	551			58_098_neu_an.jpg	0	250	AOI_41	169	280
1921	67215	889	539			58_098_neu_an.jpg	0	250	AOI_41	169	280
1922	67248	882	542			58_098_neu_an.jpg	0	250	AOI_41	169	280
1923	67283	887	556			58_098_neu_an.jpg	0	250	AOI_41	169	280
1924	67317	834	598			58_098_neu_an.jpg	0	250	AOI_41	170	239
1925	67353	798	613			58_098_neu_an.jpg	0	250	AOI_41	170	239
1926	67386	799	604			58_098_neu_an.jpg	0	250	AOI_41	170	239
1927	67421	804	617			58_098_neu_an.jpg	0	250	AOI_41	170	239
1928	67454	806	621			58_098_neu_an.jpg	0	250	AOI_41	170	239
1929	67490	814	615			58_098_neu_an.jpg	0	250	AOI_41	170	239
[truncated: 15,493 more rows]
