# Supplementary material for: Attentional Bias to Facial Expressions of Different Emotions – A Cross-Cultural Comparison of ≠Akhoe Hai||om and German Children and Adolescents
Source: Front Psychol. 2020 Apr 28;11:795. doi: 10.3389/fpsyg.2020.00795 (PMC7199105; doi:10.3389/fpsyg.2020.00795)
Supplement: Supplementary file 1 [file Data_Sheet_1.ZIP › Raw data_Germany and Namibia/Raw data Namibia/VP_05-test.tsv]

Data properties:
Recording date: 09.02.2013
Recording time: 14:38:07:673 (corresponds to time 0)
Study: NegBias_1
Subject: VP_05
Recording: VP_05
Screen resolution: 1366 x 768
Coordinate unit: Pixels
Filter settings:
Eye: Average
Validity: Normal
Fixation filter: Tobii fixation filter
Velocity threshold: 35
Distance threshold: 35
Number	Timestamp	GazePointX	GazePointY	Event	EventKey	StimuliName	StimuliID	AoiIds	AoiNames	FixationIndex	FixationDuration
0	17	334	249			No media	0	0	Content	4	209
1	63	315	246			No media	0	0	Content	4	209
2	116	301	247			No media	0	0	Content	4	209
3	164	299	201			No media	0	0	Content	4	209
4	209	312	192			No media	0	0	Content	5	595
5	256	301	186			No media	0	0	Content	5	595
6	304	320	209			No media	0	0	Content	5	595
7	352	316	196			No media	0	0	Content	5	595
8	380	338	187			No media	0	0	Content	5	595
9	412	374	126			No media	0	0	Content	5	595
10	440	319	176			No media	0	0	Content	5	595
11	470	315	190			No media	0	0	Content	5	595
12	504	321	175			No media	0	0	Content	5	595
13	534	318	185			No media	0	0	Content	5	595
14	564	315	166			No media	0	0	Content	5	595
15	595	334	178			No media	0	0	Content	5	595
16	626	329	174			No media	0	0	Content	5	595
17	656	325	183			No media	0	0	Content	5	595
18	686	327	186			No media	0	0	Content	5	595
19	717	321	177			No media	0	0	Content	5	595
20	746	321	178			No media	0	0	Content	5	595
21	776	320	191			No media	0	0	Content	5	595
22	804	329	182			No media	0	0	Content	6	303
23	833	405	117			No media	0	0	Content	6	303
24	866	396	161			No media	0	0	Content	6	303
25	894	331	162			No media	0	0	Content	6	303
26	922	323	169			No media	0	0	Content	6	303
27	957	399	181			No media	0	0	Content	6	303
28	990	341	181			No media	0	0	Content	6	303
29	1018	399	157			No media	0	0	Content	6	303
30	1052	410	175			No media	0	0	Content	6	303
31	1080	327	168			No media	0	0	Content	6	303
32	1107	362	156			No media	0	0	Content	7	419
33	1141	493	65			No media	0	0	Content	7	419
	1173			ImageStart	8
34	1175	479	62			Fix.jpg	0	0	Content	7	419
35	1204	458	76			Fix.jpg	0	0	Content	7	419
36	1233	475	64			Fix.jpg	0	0	Content	7	419
37	1262	472	45			Fix.jpg	0	0	Content	7	419
38	1292	478	70			Fix.jpg	0	0	Content	7	419
39	1321	474	60			Fix.jpg	0	0	Content	7	419
40	1350	473	42			Fix.jpg	0	0	Content	7	419
41	1380	463	61			Fix.jpg	0	0	Content	7	419
42	1409	467	60			Fix.jpg	0	0	Content	7	419
43	1439	488	66			Fix.jpg	0	0	Content	7	419
44	1468	472	42			Fix.jpg	0	0	Content	7	419
45	1497	446	71			Fix.jpg	0	0	Content	7	419
46	1526	484	71			Fix.jpg	0	0	Content	8	569
47	1555	675	345			Fix.jpg	0	0	Content	8	569
48	1584	676	339			Fix.jpg	0	0	Content	8	569
49	1614	692	325			Fix.jpg	0	0	Content	8	569
50	1643	686	335			Fix.jpg	0	0	Content	8	569
	1660			ImageEnd	16
51	1673	669	339			No media	0	0	Content	8	569
52	1702	668	331			No media	0	0	Content	8	569
	1708			ImageStart	8
53	1732	684	346			122_162_an_ha.jpg	0	57	AOI_16	8	569
54	1766	662	341			122_162_an_ha.jpg	0	57	AOI_16	8	569
55	1796	672	342			122_162_an_ha.jpg	0	57	AOI_16	8	569
56	1826	703	337			122_162_an_ha.jpg	0	57	AOI_16	8	569
57	1856	720	332			122_162_an_ha.jpg	0	57	AOI_16	8	569
58	1885	703	339			122_162_an_ha.jpg	0	57	AOI_16	8	569
59	1915	689	325			122_162_an_ha.jpg	0	57	AOI_16	8	569
60	1944	712	329			122_162_an_ha.jpg	0	57	AOI_16	8	569
61	1974	709	347			122_162_an_ha.jpg	0	57	AOI_16	8	569
62	2003	715	332			122_162_an_ha.jpg	0	57	AOI_16	8	569
63	2032	721	330			122_162_an_ha.jpg	0	57	AOI_16	8	569
64	2066	692	360			122_162_an_ha.jpg	0	57	AOI_16	8	569
65	2095	585	370			122_162_an_ha.jpg	0	58	AOI_13	9	235
66	2123	560	359			122_162_an_ha.jpg	0	58	AOI_13	9	235
67	2152	537	363			122_162_an_ha.jpg	0	58	AOI_13	9	235
68	2182	530	362			122_162_an_ha.jpg	0	58	AOI_13	9	235
69	2212	542	356			122_162_an_ha.jpg	0	58	AOI_13	9	235
70	2241	544	383			122_162_an_ha.jpg	0	58	AOI_13	9	235
71	2271	532	363			122_162_an_ha.jpg	0	58	AOI_13	9	235
72	2300	542	361			122_162_an_ha.jpg	0	58	AOI_13	9	235
73	2330	489	391			122_162_an_ha.jpg	0	58	AOI_13	10	268
74	2359	483	382			122_162_an_ha.jpg	0	58	AOI_13	10	268
75	2389	476	385			122_162_an_ha.jpg	0	58	AOI_13	10	268
76	2419	473	394			122_162_an_ha.jpg	0	58	AOI_13	10	268
77	2449	480	405			122_162_an_ha.jpg	0	58	AOI_13	10	268
78	2479	470	385			122_162_an_ha.jpg	0	58	AOI_13	10	268
79	2509	489	398			122_162_an_ha.jpg	0	58	AOI_13	10	268
80	2538	476	381			122_162_an_ha.jpg	0	58	AOI_13	10	268
81	2568	472	385			122_162_an_ha.jpg	0	58	AOI_13	10	268
82	2598	478	479			122_162_an_ha.jpg	0	58	AOI_13	11	211
83	2629	478	487			122_162_an_ha.jpg	0	58	AOI_13	11	211
84	2659	482	485			122_162_an_ha.jpg	0	58	AOI_13	11	211
85	2689	466	494			122_162_an_ha.jpg	0	58	AOI_13	11	211
86	2719	481	490			122_162_an_ha.jpg	0	58	AOI_13	11	211
87	2749	481	492			122_162_an_ha.jpg	0	58	AOI_13	11	211
88	2779	479	485			122_162_an_ha.jpg	0	58	AOI_13	11	211
89	2809	775	437			122_162_an_ha.jpg	0	57	AOI_16	12	588
90	2839	874	392			122_162_an_ha.jpg	0	57	AOI_16	12	588
91	2869	883	398			122_162_an_ha.jpg	0	57	AOI_16	12	588
92	2939	891	404			122_162_an_ha.jpg	0	57	AOI_16	12	588
93	2970	889	406			122_162_an_ha.jpg	0	57	AOI_16	12	588
94	2995	880	408			122_162_an_ha.jpg	0	57	AOI_16	12	588
95	3119	865	464			122_162_an_ha.jpg	0	57	AOI_16	12	588
96	3195	875	457			122_162_an_ha.jpg	0	57	AOI_16	12	588
97	3253	875	457			122_162_an_ha.jpg	0	57	AOI_16	12	588
98	3397	513	331			122_162_an_ha.jpg	0	58	AOI_13	13	692
99	3519	518	342			122_162_an_ha.jpg	0	58	AOI_13	13	692
100	3567	515	340			122_162_an_ha.jpg	0	58	AOI_13	13	692
101	3595	515	340			122_162_an_ha.jpg	0	58	AOI_13	13	692
102	3620	499	337			122_162_an_ha.jpg	0	58	AOI_13	13	692
103	3651	484	384			122_162_an_ha.jpg	0	58	AOI_13	13	692
104	3681	480	393			122_162_an_ha.jpg	0	58	AOI_13	13	692
105	3710	505	384			122_162_an_ha.jpg	0	58	AOI_13	13	692
106	3739	466	398			122_162_an_ha.jpg	0	58	AOI_13	13	692
107	3770	467	407			122_162_an_ha.jpg	0	58	AOI_13	13	692
108	3799	480	403			122_162_an_ha.jpg	0	58	AOI_13	13	692
109	3829	501	389			122_162_an_ha.jpg	0	58	AOI_13	13	692
110	3859	559	375			122_162_an_ha.jpg	0	58	AOI_13	13	692
111	3896	566	347			122_162_an_ha.jpg	0	58	AOI_13	13	692
112	3925	548	377			122_162_an_ha.jpg	0	58	AOI_13	13	692
113	3955	515	392			122_162_an_ha.jpg	0	58	AOI_13	13	692
114	3985	561	370			122_162_an_ha.jpg	0	58	AOI_13	13	692
115	4023	502	382			122_162_an_ha.jpg	0	58	AOI_13	13	692
116	4053	506	406			122_162_an_ha.jpg	0	58	AOI_13	13	692
117	4089	523	394			122_162_an_ha.jpg	0	58	AOI_13	14	499
118	4130	423	349			122_162_an_ha.jpg	0	58	AOI_13	14	499
119	4157	431	368			122_162_an_ha.jpg	0	58	AOI_13	14	499
120	4186	423	367			122_162_an_ha.jpg	0	58	AOI_13	14	499
121	4216	425	369			122_162_an_ha.jpg	0	58	AOI_13	14	499
122	4247	431	361			122_162_an_ha.jpg	0	58	AOI_13	14	499
123	4278	430	346			122_162_an_ha.jpg	0	58	AOI_13	14	499
124	4309	434	363			122_162_an_ha.jpg	0	58	AOI_13	14	499
125	4340	428	370			122_162_an_ha.jpg	0	58	AOI_13	14	499
126	4370	423	361			122_162_an_ha.jpg	0	58	AOI_13	14	499
127	4402	425	358			122_162_an_ha.jpg	0	58	AOI_13	14	499
128	4433	434	373			122_162_an_ha.jpg	0	58	AOI_13	14	499
129	4464	433	375			122_162_an_ha.jpg	0	58	AOI_13	14	499
130	4495	438	381			122_162_an_ha.jpg	0	58	AOI_13	14	499
131	4526	445	386			122_162_an_ha.jpg	0	58	AOI_13	14	499
132	4556	461	386			122_162_an_ha.jpg	0	58	AOI_13	14	499
133	4587	440	380			122_162_an_ha.jpg	0	58	AOI_13	15	439
134	4618	523	379			122_162_an_ha.jpg	0	58	AOI_13	15	439
135	4648	507	396			122_162_an_ha.jpg	0	58	AOI_13	15	439
	4671			ImageEnd	16
136	4680	511	374			No media	0	0	Content	15	439
	4711			ImageStart	8
137	4712	512	383			Fix.jpg	0	0	Content	15	439
138	4743	519	380			Fix.jpg	0	0	Content	15	439
139	4775	520	384			Fix.jpg	0	0	Content	15	439
140	4806	503	387			Fix.jpg	0	0	Content	15	439
141	4838	515	388			Fix.jpg	0	0	Content	15	439
142	4869	501	383			Fix.jpg	0	0	Content	15	439
143	4902	505	388			Fix.jpg	0	0	Content	15	439
144	4934	494	393			Fix.jpg	0	0	Content	15	439
145	4965	504	387			Fix.jpg	0	0	Content	15	439
146	4995	522	393			Fix.jpg	0	0	Content	15	439
147	5026	509	394			Fix.jpg	0	0	Content	16	772
148	5057	637	379			Fix.jpg	0	0	Content	16	772
149	5088	650	382			Fix.jpg	0	0	Content	16	772
150	5120	643	384			Fix.jpg	0	0	Content	16	772
151	5151	644	378			Fix.jpg	0	0	Content	16	772
152	5182	645	373			Fix.jpg	0	0	Content	16	772
153	5215	636	381			Fix.jpg	0	0	Content	16	772
	5235			ImageEnd	16
154	5246	653	383			No media	0	0	Content	16	772
155	5277	653	378			No media	0	0	Content	16	772
156	5308	640	395			No media	0	0	Content	16	772
157	5340	644	378			No media	0	0	Content	16	772
158	5371	650	365			No media	0	0	Content	16	772
159	5402	644	351			No media	0	0	Content	16	772
160	5433	648	363			No media	0	0	Content	16	772
161	5464	640	375			No media	0	0	Content	16	772
162	5495	653	373			No media	0	0	Content	16	772
	5497			ImageStart	8
163	5526	660	371			79_115_ha_an.jpg	0	295	AOI_52	16	772
164	5557	653	387			79_115_ha_an.jpg	0	295	AOI_52	16	772
165	5592	648	384			79_115_ha_an.jpg	0	295	AOI_52	16	772
166	5617	635	367			79_115_ha_an.jpg	0	295	AOI_52	16	772
167	5646	648	382			79_115_ha_an.jpg	0	295	AOI_52	16	772
168	5677	647	366			79_115_ha_an.jpg	0	295	AOI_52	16	772
169	5707	663	364			79_115_ha_an.jpg	0	295	AOI_52	16	772
170	5738	636	382			79_115_ha_an.jpg	0	295	AOI_52	16	772
171	5769	646	368			79_115_ha_an.jpg	0	295	AOI_52	16	772
172	5799	482	341			79_115_ha_an.jpg	0	295	AOI_52	17	402
173	5830	470	339			79_115_ha_an.jpg	0	295	AOI_52	17	402
174	5861	492	335			79_115_ha_an.jpg	0	295	AOI_52	17	402
175	5892	478	336			79_115_ha_an.jpg	0	295	AOI_52	17	402
176	5923	476	339			79_115_ha_an.jpg	0	295	AOI_52	17	402
177	5954	474	342			79_115_ha_an.jpg	0	295	AOI_52	17	402
178	5985	482	339			79_115_ha_an.jpg	0	295	AOI_52	17	402
179	6016	472	344			79_115_ha_an.jpg	0	295	AOI_52	17	402
180	6047	475	351			79_115_ha_an.jpg	0	295	AOI_52	17	402
181	6078	465	432			79_115_ha_an.jpg	0	295	AOI_52	17	402
182	6109	469	431			79_115_ha_an.jpg	0	295	AOI_52	17	402
183	6139	470	438			79_115_ha_an.jpg	0	295	AOI_52	17	402
184	6169	464	444			79_115_ha_an.jpg	0	295	AOI_52	17	402
185	6200	528	447			79_115_ha_an.jpg	0	296	AOI_49	18	284
186	6237	832	405			79_115_ha_an.jpg	0	296	AOI_49	18	284
187	6269	860	410			79_115_ha_an.jpg	0	296	AOI_49	18	284
188	6300	853	400			79_115_ha_an.jpg	0	296	AOI_49	18	284
189	6330	837	402			79_115_ha_an.jpg	0	296	AOI_49	18	284
190	6361	855	402			79_115_ha_an.jpg	0	296	AOI_49	18	284
191	6392	854	407			79_115_ha_an.jpg	0	296	AOI_49	18	284
192	6423	842	421			79_115_ha_an.jpg	0	296	AOI_49	18	284
193	6453	845	413			79_115_ha_an.jpg	0	296	AOI_49	18	284
194	6484	832	369			79_115_ha_an.jpg	0	296	AOI_49	19	561
195	6515	861	362			79_115_ha_an.jpg	0	296	AOI_49	19	561
196	6546	861	370			79_115_ha_an.jpg	0	296	AOI_49	19	561
197	6577	874	378			79_115_ha_an.jpg	0	296	AOI_49	19	561
198	6608	896	398			79_115_ha_an.jpg	0	296	AOI_49	19	561
199	6643	844	361			79_115_ha_an.jpg	0	296	AOI_49	19	561
200	6677	844	361			79_115_ha_an.jpg	0	296	AOI_49	19	561
201	6704	903	362			79_115_ha_an.jpg	0	296	AOI_49	19	561
202	6732	893	371			79_115_ha_an.jpg	0	296	AOI_49	19	561
203	6764	898	377			79_115_ha_an.jpg	0	296	AOI_49	19	561
204	6797	891	374			79_115_ha_an.jpg	0	296	AOI_49	19	561
205	6828	886	361			79_115_ha_an.jpg	0	296	AOI_49	19	561
206	6859	900	372			79_115_ha_an.jpg	0	296	AOI_49	19	561
207	6890	897	369			79_115_ha_an.jpg	0	296	AOI_49	19	561
208	6921	892	366			79_115_ha_an.jpg	0	296	AOI_49	19	561
209	6952	894	360			79_115_ha_an.jpg	0	296	AOI_49	19	561
210	6983	906	361			79_115_ha_an.jpg	0	296	AOI_49	19	561
211	7014	902	366			79_115_ha_an.jpg	0	296	AOI_49	19	561
212	7045	869	366			79_115_ha_an.jpg	0	295	AOI_52	20	250
213	7076	459	320			79_115_ha_an.jpg	0	295	AOI_52	20	250
214	7107	460	330			79_115_ha_an.jpg	0	295	AOI_52	20	250
215	7138	462	327			79_115_ha_an.jpg	0	295	AOI_52	20	250
216	7171	474	313			79_115_ha_an.jpg	0	295	AOI_52	20	250
217	7202	451	326			79_115_ha_an.jpg	0	295	AOI_52	20	250
218	7233	455	330			79_115_ha_an.jpg	0	295	AOI_52	20	250
219	7264	452	328			79_115_ha_an.jpg	0	295	AOI_52	20	250
220	7296	462	317			79_115_ha_an.jpg	0	295	AOI_52	21	1138
221	7326	412	345			79_115_ha_an.jpg	0	295	AOI_52	21	1138
222	7357	415	336			79_115_ha_an.jpg	0	295	AOI_52	21	1138
223	7388	416	334			79_115_ha_an.jpg	0	295	AOI_52	21	1138
224	7419	424	348			79_115_ha_an.jpg	0	295	AOI_52	21	1138
225	7450	425	342			79_115_ha_an.jpg	0	295	AOI_52	21	1138
226	7482	430	333			79_115_ha_an.jpg	0	295	AOI_52	21	1138
227	7513	428	340			79_115_ha_an.jpg	0	295	AOI_52	21	1138
228	7545	416	344			79_115_ha_an.jpg	0	295	AOI_52	21	1138
229	7576	434	335			79_115_ha_an.jpg	0	295	AOI_52	21	1138
230	7607	437	343			79_115_ha_an.jpg	0	295	AOI_52	21	1138
231	7639	420	334			79_115_ha_an.jpg	0	295	AOI_52	21	1138
232	7671	423	343			79_115_ha_an.jpg	0	295	AOI_52	21	1138
233	7703	410	350			79_115_ha_an.jpg	0	295	AOI_52	21	1138
234	7734	403	352			79_115_ha_an.jpg	0	295	AOI_52	21	1138
235	7766	412	349			79_115_ha_an.jpg	0	295	AOI_52	21	1138
236	7797	416	348			79_115_ha_an.jpg	0	295	AOI_52	21	1138
237	7829	412	352			79_115_ha_an.jpg	0	295	AOI_52	21	1138
238	7861	410	351			79_115_ha_an.jpg	0	295	AOI_52	21	1138
239	7893	415	349			79_115_ha_an.jpg	0	295	AOI_52	21	1138
240	7924	425	360			79_115_ha_an.jpg	0	295	AOI_52	21	1138
241	7956	421	348			79_115_ha_an.jpg	0	295	AOI_52	21	1138
242	7988	424	349			79_115_ha_an.jpg	0	295	AOI_52	21	1138
243	8019	411	345			79_115_ha_an.jpg	0	295	AOI_52	21	1138
244	8051	419	349			79_115_ha_an.jpg	0	295	AOI_52	21	1138
245	8082	418	354			79_115_ha_an.jpg	0	295	AOI_52	21	1138
246	8114	419	353			79_115_ha_an.jpg	0	295	AOI_52	21	1138
247	8145	407	352			79_115_ha_an.jpg	0	295	AOI_52	21	1138
248	8178	405	358			79_115_ha_an.jpg	0	295	AOI_52	21	1138
249	8209	420	348			79_115_ha_an.jpg	0	295	AOI_52	21	1138
250	8241	422	347			79_115_ha_an.jpg	0	295	AOI_52	21	1138
251	8273	419	350			79_115_ha_an.jpg	0	295	AOI_52	21	1138
252	8305	419	353			79_115_ha_an.jpg	0	295	AOI_52	21	1138
253	8337	416	356			79_115_ha_an.jpg	0	295	AOI_52	21	1138
254	8369	436	359			79_115_ha_an.jpg	0	295	AOI_52	21	1138
255	8401	420	368			79_115_ha_an.jpg	0	295	AOI_52	21	1138
256	8433	447	356			79_115_ha_an.jpg	0	295	AOI_52	22	869
257	8465	508	345			79_115_ha_an.jpg	0	295	AOI_52	22	869
	8494			ImageEnd	16
258	8497	505	355			No media	0	0	Content	22	869
259	8529	495	362			No media	0	0	Content	22	869
	8531			ImageStart	8
260	8562	512	345			Fix.jpg	0	0	Content	22	869
261	8594	503	351			Fix.jpg	0	0	Content	22	869
262	8626	509	361			Fix.jpg	0	0	Content	22	869
263	8658	509	347			Fix.jpg	0	0	Content	22	869
264	8692	503	349			Fix.jpg	0	0	Content	22	869
265	8724	493	349			Fix.jpg	0	0	Content	22	869
266	8756	497	348			Fix.jpg	0	0	Content	22	869
267	8788	514	345			Fix.jpg	0	0	Content	22	869
268	8822	505	353			Fix.jpg	0	0	Content	22	869
269	8854	506	350			Fix.jpg	0	0	Content	22	869
270	8887	502	338			Fix.jpg	0	0	Content	22	869
271	8919	498	347			Fix.jpg	0	0	Content	22	869
272	8952	507	349			Fix.jpg	0	0	Content	22	869
273	8983	492	358			Fix.jpg	0	0	Content	22	869
274	9015	510	336			Fix.jpg	0	0	Content	22	869
	9038			ImageEnd	16
275	9047	499	349			No media	0	0	Content	22	869
	9053			ImageStart	8
276	9080	514	358			97_144_an_fe.jpg	0	335	AOI_5	22	869
277	9111	515	349			97_144_an_fe.jpg	0	335	AOI_5	22	869
278	9143	511	348			97_144_an_fe.jpg	0	335	AOI_5	22	869
279	9175	506	340			97_144_an_fe.jpg	0	335	AOI_5	22	869
280	9207	509	348			97_144_an_fe.jpg	0	335	AOI_5	22	869
281	9238	499	351			97_144_an_fe.jpg	0	335	AOI_5	22	869
282	9270	506	342			97_144_an_fe.jpg	0	335	AOI_5	22	869
283	9302	507	334			97_144_an_fe.jpg	0	335	AOI_5	23	219
284	9334	510	397			97_144_an_fe.jpg	0	335	AOI_5	23	219
285	9365	518	402			97_144_an_fe.jpg	0	335	AOI_5	23	219
286	9397	513	382			97_144_an_fe.jpg	0	335	AOI_5	23	219
287	9428	496	402			97_144_an_fe.jpg	0	335	AOI_5	23	219
288	9459	499	394			97_144_an_fe.jpg	0	335	AOI_5	23	219
289	9490	474	384			97_144_an_fe.jpg	0	335	AOI_5	23	219
290	9521	837	402			97_144_an_fe.jpg	0	336	AOI_6	24	529
291	9552	858	376			97_144_an_fe.jpg	0	336	AOI_6	24	529
292	9590	835	374			97_144_an_fe.jpg	0	336	AOI_6	24	529
293	9616	835	374			97_144_an_fe.jpg	0	336	AOI_6	24	529
294	9646	831	369			97_144_an_fe.jpg	0	336	AOI_6	24	529
295	9678	840	355			97_144_an_fe.jpg	0	336	AOI_6	24	529
296	9709	833	369			97_144_an_fe.jpg	0	336	AOI_6	24	529
297	9740	814	357			97_144_an_fe.jpg	0	336	AOI_6	24	529
298	9771	807	368			97_144_an_fe.jpg	0	336	AOI_6	24	529
299	9803	851	380			97_144_an_fe.jpg	0	336	AOI_6	24	529
300	9833	806	353			97_144_an_fe.jpg	0	336	AOI_6	24	529
301	9870	816	363			97_144_an_fe.jpg	0	336	AOI_6	24	529
302	9897	816	363			97_144_an_fe.jpg	0	336	AOI_6	24	529
303	9926	812	346			97_144_an_fe.jpg	0	336	AOI_6	24	529
304	9957	796	359			97_144_an_fe.jpg	0	336	AOI_6	24	529
305	9988	806	348			97_144_an_fe.jpg	0	336	AOI_6	24	529
306	10019	815	347			97_144_an_fe.jpg	0	336	AOI_6	24	529
307	10050	879	346			97_144_an_fe.jpg	0	336	AOI_6	25	431
308	10081	891	336			97_144_an_fe.jpg	0	336	AOI_6	25	431
309	10111	888	336			97_144_an_fe.jpg	0	336	AOI_6	25	431
310	10142	894	350			97_144_an_fe.jpg	0	336	AOI_6	25	431
311	10173	900	322			97_144_an_fe.jpg	0	336	AOI_6	25	431
312	10204	899	338			97_144_an_fe.jpg	0	336	AOI_6	25	431
313	10234	896	333			97_144_an_fe.jpg	0	336	AOI_6	25	431
314	10265	902	327			97_144_an_fe.jpg	0	336	AOI_6	25	431
315	10296	884	338			97_144_an_fe.jpg	0	336	AOI_6	25	431
316	10327	891	335			97_144_an_fe.jpg	0	336	AOI_6	25	431
317	10357	891	326			97_144_an_fe.jpg	0	336	AOI_6	25	431
318	10388	889	337			97_144_an_fe.jpg	0	336	AOI_6	25	431
319	10419	892	326			97_144_an_fe.jpg	0	336	AOI_6	25	431
320	10450	895	327			97_144_an_fe.jpg	0	336	AOI_6	25	431
321	10481	587	282			97_144_an_fe.jpg	0	335	AOI_5	26	550
322	10512	466	266			97_144_an_fe.jpg	0	335	AOI_5	26	550
323	10544	449	261			97_144_an_fe.jpg	0	335	AOI_5	26	550
324	10576	468	252			97_144_an_fe.jpg	0	335	AOI_5	26	550
325	10608	457	266			97_144_an_fe.jpg	0	335	AOI_5	26	550
326	10641	458	276			97_144_an_fe.jpg	0	335	AOI_5	26	550
327	10672	451	263			97_144_an_fe.jpg	0	335	AOI_5	26	550
328	10705	461	275			97_144_an_fe.jpg	0	335	AOI_5	26	550
329	10737	451	280			97_144_an_fe.jpg	0	335	AOI_5	26	550
330	10769	459	270			97_144_an_fe.jpg	0	335	AOI_5	26	550
331	10801	467	272			97_144_an_fe.jpg	0	335	AOI_5	26	550
332	10834	459	271			97_144_an_fe.jpg	0	335	AOI_5	26	550
333	10868	450	284			97_144_an_fe.jpg	0	335	AOI_5	26	550
334	10901	459	283			97_144_an_fe.jpg	0	335	AOI_5	26	550
335	10933	455	271			97_144_an_fe.jpg	0	335	AOI_5	26	550
336	10966	460	282			97_144_an_fe.jpg	0	335	AOI_5	26	550
337	10998	464	278			97_144_an_fe.jpg	0	335	AOI_5	26	550
338	11032	457	278			97_144_an_fe.jpg	0	335	AOI_5	27	468
339	11064	408	403			97_144_an_fe.jpg	0	335	AOI_5	27	468
340	11097	432	394			97_144_an_fe.jpg	0	335	AOI_5	27	468
341	11130	417	386			97_144_an_fe.jpg	0	335	AOI_5	27	468
342	11163	421	388			97_144_an_fe.jpg	0	335	AOI_5	27	468
343	11196	441	389			97_144_an_fe.jpg	0	335	AOI_5	27	468
344	11228	419	393			97_144_an_fe.jpg	0	335	AOI_5	27	468
345	11261	418	378			97_144_an_fe.jpg	0	335	AOI_5	27	468
346	11293	410	376			97_144_an_fe.jpg	0	335	AOI_5	27	468
347	11325	405	399			97_144_an_fe.jpg	0	335	AOI_5	27	468
348	11358	421	406			97_144_an_fe.jpg	0	335	AOI_5	27	468
349	11390	419	390			97_144_an_fe.jpg	0	335	AOI_5	27	468
350	11423	400	392			97_144_an_fe.jpg	0	335	AOI_5	27	468
351	11467	419	386			97_144_an_fe.jpg	0	335	AOI_5	27	468
352	11500	514	403			97_144_an_fe.jpg	0	335	AOI_5	28	265
353	11534	514	415			97_144_an_fe.jpg	0	335	AOI_5	28	265
354	11569	520	402			97_144_an_fe.jpg	0	335	AOI_5	28	265
355	11602	507	410			97_144_an_fe.jpg	0	335	AOI_5	28	265
356	11635	524	419			97_144_an_fe.jpg	0	335	AOI_5	28	265
357	11667	525	430			97_144_an_fe.jpg	0	335	AOI_5	28	265
358	11700	510	413			97_144_an_fe.jpg	0	335	AOI_5	28	265
359	11732	524	405			97_144_an_fe.jpg	0	335	AOI_5	28	265
360	11765	489	405			97_144_an_fe.jpg	0	335	AOI_5	29	2422
361	11797	447	400			97_144_an_fe.jpg	0	335	AOI_5	29	2422
362	11830	436	390			97_144_an_fe.jpg	0	335	AOI_5	29	2422
363	11862	435	403			97_144_an_fe.jpg	0	335	AOI_5	29	2422
364	11896	440	394			97_144_an_fe.jpg	0	335	AOI_5	29	2422
365	11928	445	397			97_144_an_fe.jpg	0	335	AOI_5	29	2422
366	11961	448	386			97_144_an_fe.jpg	0	335	AOI_5	29	2422
367	11994	435	414			97_144_an_fe.jpg	0	335	AOI_5	29	2422
368	12028	433	393			97_144_an_fe.jpg	0	335	AOI_5	29	2422
	12050			ImageEnd	16
369	12062	442	413			No media	0	0	Content	29	2422
	12062			ImageStart	8
370	12095	398	402			Fix.jpg	0	0	Content	29	2422
371	12128	398	410			Fix.jpg	0	0	Content	29	2422
372	12161	420	409			Fix.jpg	0	0	Content	29	2422
373	12194	442	418			Fix.jpg	0	0	Content	29	2422
374	12227	410	410			Fix.jpg	0	0	Content	29	2422
375	12259	404	406			Fix.jpg	0	0	Content	29	2422
376	12292	413	405			Fix.jpg	0	0	Content	29	2422
377	12326	410	410			Fix.jpg	0	0	Content	29	2422
378	12359	410	401			Fix.jpg	0	0	Content	29	2422
379	12392	427	402			Fix.jpg	0	0	Content	29	2422
380	12425	447	410			Fix.jpg	0	0	Content	29	2422
381	12458	420	400			Fix.jpg	0	0	Content	29	2422
382	12490	422	405			Fix.jpg	0	0	Content	29	2422
383	12523	429	397			Fix.jpg	0	0	Content	29	2422
384	12557	411	411			Fix.jpg	0	0	Content	29	2422
	12568			ImageEnd	16
385	12590	437	411			No media	0	0	Content	29	2422
386	12623	420	408			No media	0	0	Content	29	2422
387	12656	419	400			No media	0	0	Content	29	2422
	12681			ImageStart	8
388	12690	430	414			10_008_neu_an.jpg	0	9	AOI_3	29	2422
389	12722	420	400			10_008_neu_an.jpg	0	9	AOI_3	29	2422
390	12755	417	395			10_008_neu_an.jpg	0	9	AOI_3	29	2422
391	12788	424	402			10_008_neu_an.jpg	0	9	AOI_3	29	2422
392	12821	424	398			10_008_neu_an.jpg	0	9	AOI_3	29	2422
393	12853	421	382			10_008_neu_an.jpg	0	9	AOI_3	29	2422
394	12886	401	399			10_008_neu_an.jpg	0	9	AOI_3	29	2422
395	12921	409	394			10_008_neu_an.jpg	0	9	AOI_3	29	2422
396	12954	433	382			10_008_neu_an.jpg	0	9	AOI_3	29	2422
397	12984	422	377			10_008_neu_an.jpg	0	9	AOI_3	29	2422
398	13018	421	370			10_008_neu_an.jpg	0	9	AOI_3	29	2422
399	13051	441	368			10_008_neu_an.jpg	0	9	AOI_3	29	2422
400	13084	434	377			10_008_neu_an.jpg	0	9	AOI_3	29	2422
401	13117	425	358			10_008_neu_an.jpg	0	9	AOI_3	29	2422
402	13150	433	370			10_008_neu_an.jpg	0	9	AOI_3	29	2422
403	13183	422	377			10_008_neu_an.jpg	0	9	AOI_3	29	2422
404	13216	426	371			10_008_neu_an.jpg	0	9	AOI_3	29	2422
405	13250	429	376			10_008_neu_an.jpg	0	9	AOI_3	29	2422
406	13284	438	360			10_008_neu_an.jpg	0	9	AOI_3	29	2422
407	13316	427	357			10_008_neu_an.jpg	0	9	AOI_3	29	2422
408	13350	432	359			10_008_neu_an.jpg	0	9	AOI_3	29	2422
409	13383	432	364			10_008_neu_an.jpg	0	9	AOI_3	29	2422
410	13417	432	360			10_008_neu_an.jpg	0	9	AOI_3	29	2422
411	13451	439	362			10_008_neu_an.jpg	0	9	AOI_3	29	2422
412	13485	428	361			10_008_neu_an.jpg	0	9	AOI_3	29	2422
413	13518	461	372			10_008_neu_an.jpg	0	9	AOI_3	29	2422
414	13551	430	375			10_008_neu_an.jpg	0	9	AOI_3	29	2422
415	13584	421	361			10_008_neu_an.jpg	0	9	AOI_3	29	2422
416	13618	423	361			10_008_neu_an.jpg	0	9	AOI_3	29	2422
417	13651	425	363			10_008_neu_an.jpg	0	9	AOI_3	29	2422
418	13685	423	369			10_008_neu_an.jpg	0	9	AOI_3	29	2422
419	13718	418	373			10_008_neu_an.jpg	0	9	AOI_3	29	2422
420	13752	415	360			10_008_neu_an.jpg	0	9	AOI_3	29	2422
421	13784	419	374			10_008_neu_an.jpg	0	9	AOI_3	29	2422
422	13818	419	367			10_008_neu_an.jpg	0	9	AOI_3	29	2422
423	13851	419	371			10_008_neu_an.jpg	0	9	AOI_3	29	2422
424	13886	418	371			10_008_neu_an.jpg	0	9	AOI_3	29	2422
425	13918	430	378			10_008_neu_an.jpg	0	9	AOI_3	29	2422
426	13952	430	363			10_008_neu_an.jpg	0	9	AOI_3	29	2422
427	13985	413	369			10_008_neu_an.jpg	0	9	AOI_3	29	2422
428	14019	413	371			10_008_neu_an.jpg	0	9	AOI_3	29	2422
429	14052	416	363			10_008_neu_an.jpg	0	9	AOI_3	29	2422
430	14086	422	365			10_008_neu_an.jpg	0	9	AOI_3	29	2422
431	14120	411	362			10_008_neu_an.jpg	0	9	AOI_3	29	2422
432	14154	410	367			10_008_neu_an.jpg	0	9	AOI_3	29	2422
433	14187	7	163			10_008_neu_an.jpg	0	0	Content	30	361
434	14221	-668	-94			10_008_neu_an.jpg	0	0	Content	30	361
435	14254	-838	-98			10_008_neu_an.jpg	0	0	Content	30	361
436	14309	-836	-129			10_008_neu_an.jpg	0	0	Content	30	361
437	14351	-842	-133			10_008_neu_an.jpg	0	0	Content	30	361
438	14394	-842	-133			10_008_neu_an.jpg	0	0	Content	30	361
439	14433	-836	-152			10_008_neu_an.jpg	0	0	Content	30	361
440	14474	-826	-163			10_008_neu_an.jpg	0	0	Content	30	361
441	14512	-362	-70			10_008_neu_an.jpg	0	0	Content	30	361
442	14548	-362	-70			10_008_neu_an.jpg	0	9	AOI_3	31	264
443	14597	551	248			10_008_neu_an.jpg	0	9	AOI_3	31	264
444	14645	654	300			10_008_neu_an.jpg	0	9	AOI_3	31	264
445	14679	609	292			10_008_neu_an.jpg	0	9	AOI_3	31	264
446	14720	610	298			10_008_neu_an.jpg	0	9	AOI_3	31	264
447	14747	610	298			10_008_neu_an.jpg	0	9	AOI_3	31	264
448	14778	597	306			10_008_neu_an.jpg	0	9	AOI_3	31	264
449	14812	516	349			10_008_neu_an.jpg	0	9	AOI_3	32	474
450	14845	502	360			10_008_neu_an.jpg	0	9	AOI_3	32	474
451	14879	511	358			10_008_neu_an.jpg	0	9	AOI_3	32	474
452	14912	505	369			10_008_neu_an.jpg	0	9	AOI_3	32	474
453	14946	502	356			10_008_neu_an.jpg	0	9	AOI_3	32	474
454	14981	505	364			10_008_neu_an.jpg	0	9	AOI_3	32	474
455	15015	506	356			10_008_neu_an.jpg	0	9	AOI_3	32	474
456	15049	513	352			10_008_neu_an.jpg	0	9	AOI_3	32	474
457	15083	504	364			10_008_neu_an.jpg	0	9	AOI_3	32	474
458	15117	493	352			10_008_neu_an.jpg	0	9	AOI_3	32	474
459	15152	493	351			10_008_neu_an.jpg	0	9	AOI_3	32	474
460	15185	497	348			10_008_neu_an.jpg	0	9	AOI_3	32	474
461	15219	499	358			10_008_neu_an.jpg	0	9	AOI_3	32	474
462	15253	494	362			10_008_neu_an.jpg	0	9	AOI_3	32	474
463	15287	750	452			10_008_neu_an.jpg	0	8	AOI_1	33	199
464	15320	845	483			10_008_neu_an.jpg	0	8	AOI_1	33	199
465	15353	854	466			10_008_neu_an.jpg	0	8	AOI_1	33	199
466	15386	865	458			10_008_neu_an.jpg	0	8	AOI_1	33	199
467	15419	854	453			10_008_neu_an.jpg	0	8	AOI_1	33	199
468	15453	860	449			10_008_neu_an.jpg	0	8	AOI_1	33	199
469	15486	847	443			10_008_neu_an.jpg	0	8	AOI_1	34	301
470	15520	855	438			10_008_neu_an.jpg	0	8	AOI_1	34	301
471	15553	857	432			10_008_neu_an.jpg	0	8	AOI_1	34	301
472	15586	861	434			10_008_neu_an.jpg	0	8	AOI_1	34	301
473	15620	812	416			10_008_neu_an.jpg	0	8	AOI_1	34	301
474	15653	812	413			10_008_neu_an.jpg	0	8	AOI_1	34	301
	15671			ImageEnd	16
475	15687	814	427			No media	0	0	Content	34	301
	15691			ImageStart	8
476	15721	801	420			Fix.jpg	0	0	Content	34	301
477	15754	801	443			Fix.jpg	0	0	Content	34	301
478	15787	742	447			Fix.jpg	0	0	Content	35	261
479	15820	510	415			Fix.jpg	0	0	Content	35	261
480	15853	499	419			Fix.jpg	0	0	Content	35	261
481	15885	499	402			Fix.jpg	0	0	Content	35	261
482	15917	497	406			Fix.jpg	0	0	Content	35	261
483	15950	507	385			Fix.jpg	0	0	Content	35	261
484	15983	501	380			Fix.jpg	0	0	Content	35	261
485	16016	514	377			Fix.jpg	0	0	Content	35	261
486	16048	509	383			Fix.jpg	0	0	Content	36	681
487	16081	637	402			Fix.jpg	0	0	Content	36	681
488	16114	635	401			Fix.jpg	0	0	Content	36	681
489	16147	633	392			Fix.jpg	0	0	Content	36	681
490	16179	628	394			Fix.jpg	0	0	Content	36	681
	16198			ImageEnd	16
491	16212	620	394			No media	0	0	Content	36	681
492	16244	618	396			No media	0	0	Content	36	681
493	16276	625	390			No media	0	0	Content	36	681
494	16308	625	389			No media	0	0	Content	36	681
495	16341	620	389			No media	0	0	Content	36	681
496	16373	633	376			No media	0	0	Content	36	681
497	16406	627	384			No media	0	0	Content	36	681
498	16438	631	392			No media	0	0	Content	36	681
499	16471	625	388			No media	0	0	Content	36	681
500	16503	640	363			No media	0	0	Content	36	681
501	16535	622	388			No media	0	0	Content	36	681
502	16567	634	384			No media	0	0	Content	36	681
503	16600	618	391			No media	0	0	Content	36	681
504	16632	629	388			No media	0	0	Content	36	681
505	16665	635	367			No media	0	0	Content	36	681
506	16697	640	369			No media	0	0	Content	36	681
507	16729	631	383			No media	0	0	Content	37	401
508	16762	569	350			No media	0	0	Content	37	401
509	16795	560	348			No media	0	0	Content	37	401
510	16827	568	346			No media	0	0	Content	37	401
511	16861	575	355			No media	0	0	Content	37	401
512	16892	562	348			No media	0	0	Content	37	401
513	16926	572	345			No media	0	0	Content	37	401
514	16959	574	351			No media	0	0	Content	37	401
515	16992	565	350			No media	0	0	Content	37	401
516	17027	582	344			No media	0	0	Content	37	401
517	17061	563	357			No media	0	0	Content	37	401
518	17096	573	343			No media	0	0	Content	37	401
519	17130	454	313			No media	0	0	Content	38	214
520	17163	470	319			No media	0	0	Content	38	214
521	17197	467	302			No media	0	0	Content	38	214
522	17230	506	315			No media	0	0	Content	38	214
523	17264	423	294			No media	0	0	Content	38	214
524	17297	456	306			No media	0	0	Content	38	214
525	17344	677	122			No media	0	0	Content	39	407
526	17372	677	122			No media	0	0	Content	39	407
527	17402	707	26			No media	0	0	Content	39	407
528	17436	655	5			No media	0	0	Content	39	407
529	17471	723	17			No media	0	0	Content	39	407
530	17518	674	4			No media	0	0	Content	39	407
531	17546	674	4			No media	0	0	Content	39	407
532	17578	684	-24			No media	0	0	Content	39	407
533	17613	681	-6			No media	0	0	Content	39	407
534	17647	686	-12			No media	0	0	Content	39	407
535	17681	703	-3			No media	0	0	Content	39	407
536	17716	381	41			No media	0	0	Content	39	407
537	17751	-343	182			No media	0	0	Content	40	438
538	17785	-902	257			No media	0	0	Content	40	438
539	17823	-1046	238			No media	0	0	Content	40	438
540	17871	-1066	239			No media	0	0	Content	40	438
541	17921	-1058	240			No media	0	0	Content	40	438
542	17968	-1048	205			No media	0	0	Content	40	438
543	18005	-1048	205			No media	0	0	Content	40	438
544	18050	-1039	222			No media	0	0	Content	40	438
545	18105	-1046	212			No media	0	0	Content	40	438
546	18142	-1046	212			No media	0	0	Content	40	438
547	18189	-369	183			No media	0	0	Content	41	248
548	18235	-227	186			No media	0	0	Content	41	248
549	18268	-282	172			No media	0	0	Content	41	248
550	18308	-287	154			No media	0	0	Content	41	248
551	18335	-287	154			No media	0	0	Content	41	248
552	18368	-278	163			No media	0	0	Content	41	248
553	18404	-287	169			No media	0	0	Content	41	248
554	18438	47	224			No media	0	0	Content	42	518
555	18473	371	325			No media	0	0	Content	42	518
556	18507	363	299			No media	0	0	Content	42	518
557	18541	320	264			No media	0	0	Content	42	518
558	18574	366	268			No media	0	0	Content	42	518
559	18621	366	256			No media	0	0	Content	42	518
560	18648	366	256			No media	0	0	Content	42	518
561	18680	384	272			No media	0	0	Content	42	518
	18689			ImageStart	8
562	18715	370	253			63_114_an_neu.jpg	0	261	AOI_45	42	518
563	18749	372	250			63_114_an_neu.jpg	0	261	AOI_45	42	518
564	18784	364	251			63_114_an_neu.jpg	0	261	AOI_45	42	518
565	18819	437	269			63_114_an_neu.jpg	0	261	AOI_45	42	518
566	18855	449	270			63_114_an_neu.jpg	0	261	AOI_45	42	518
567	18888	420	270			63_114_an_neu.jpg	0	261	AOI_45	42	518
568	18922	377	267			63_114_an_neu.jpg	0	261	AOI_45	42	518
569	18956	443	288			63_114_an_neu.jpg	0	261	AOI_45	43	409
570	18990	463	375			63_114_an_neu.jpg	0	261	AOI_45	43	409
571	19023	488	374			63_114_an_neu.jpg	0	261	AOI_45	43	409
572	19058	475	366			63_114_an_neu.jpg	0	261	AOI_45	43	409
573	19094	475	356			63_114_an_neu.jpg	0	261	AOI_45	43	409
574	19128	474	369			63_114_an_neu.jpg	0	261	AOI_45	43	409
575	19163	502	404			63_114_an_neu.jpg	0	261	AOI_45	43	409
576	19197	503	405			63_114_an_neu.jpg	0	261	AOI_45	43	409
577	19230	495	397			63_114_an_neu.jpg	0	261	AOI_45	43	409
578	19265	490	397			63_114_an_neu.jpg	0	261	AOI_45	43	409
579	19298	490	391			63_114_an_neu.jpg	0	261	AOI_45	43	409
580	19331	487	408			63_114_an_neu.jpg	0	261	AOI_45	43	409
581	19365	686	404			63_114_an_neu.jpg	0	262	AOI_47	44	858
582	19398	753	371			63_114_an_neu.jpg	0	262	AOI_47	44	858
583	19432	846	376			63_114_an_neu.jpg	0	262	AOI_47	44	858
584	19471	850	382			63_114_an_neu.jpg	0	262	AOI_47	44	858
585	19498	849	382			63_114_an_neu.jpg	0	262	AOI_47	44	858
586	19530	859	380			63_114_an_neu.jpg	0	262	AOI_47	44	858
587	19564	852	387			63_114_an_neu.jpg	0	262	AOI_47	44	858
588	19596	866	381			63_114_an_neu.jpg	0	262	AOI_47	44	858
589	19630	818	379			63_114_an_neu.jpg	0	262	AOI_47	44	858
590	19663	822	366			63_114_an_neu.jpg	0	262	AOI_47	44	858
591	19696	817	366			63_114_an_neu.jpg	0	262	AOI_47	44	858
592	19729	816	366			63_114_an_neu.jpg	0	262	AOI_47	44	858
593	19761	818	371			63_114_an_neu.jpg	0	262	AOI_47	44	858
594	19795	822	371			63_114_an_neu.jpg	0	262	AOI_47	44	858
595	19828	828	371			63_114_an_neu.jpg	0	262	AOI_47	44	858
596	19860	810	375			63_114_an_neu.jpg	0	262	AOI_47	44	858
597	19893	821	372			63_114_an_neu.jpg	0	262	AOI_47	44	858
598	19926	822	366			63_114_an_neu.jpg	0	262	AOI_47	44	858
599	19959	823	380			63_114_an_neu.jpg	0	262	AOI_47	44	858
600	19991	813	364			63_114_an_neu.jpg	0	262	AOI_47	44	858
601	20024	818	358			63_114_an_neu.jpg	0	262	AOI_47	44	858
602	20057	832	358			63_114_an_neu.jpg	0	262	AOI_47	44	858
603	20090	812	363			63_114_an_neu.jpg	0	262	AOI_47	44	858
604	20123	829	352			63_114_an_neu.jpg	0	262	AOI_47	44	858
605	20156	816	362			63_114_an_neu.jpg	0	262	AOI_47	44	858
606	20190	813	359			63_114_an_neu.jpg	0	262	AOI_47	44	858
607	20223	815	358			63_114_an_neu.jpg	0	262	AOI_47	45	232
608	20256	884	371			63_114_an_neu.jpg	0	262	AOI_47	45	232
609	20289	889	357			63_114_an_neu.jpg	0	262	AOI_47	45	232
610	20322	875	351			63_114_an_neu.jpg	0	262	AOI_47	45	232
611	20355	878	360			63_114_an_neu.jpg	0	262	AOI_47	45	232
612	20389	881	362			63_114_an_neu.jpg	0	262	AOI_47	45	232
613	20423	869	369			63_114_an_neu.jpg	0	262	AOI_47	45	232
614	20456	881	360			63_114_an_neu.jpg	0	262	AOI_47	46	876
615	20489	819	354			63_114_an_neu.jpg	0	262	AOI_47	46	876
616	20523	821	351			63_114_an_neu.jpg	0	262	AOI_47	46	876
617	20557	816	355			63_114_an_neu.jpg	0	262	AOI_47	46	876
618	20591	811	352			63_114_an_neu.jpg	0	262	AOI_47	46	876
619	20624	812	352			63_114_an_neu.jpg	0	262	AOI_47	46	876
620	20657	829	354			63_114_an_neu.jpg	0	262	AOI_47	46	876
621	20691	821	362			63_114_an_neu.jpg	0	262	AOI_47	46	876
622	20725	810	367			63_114_an_neu.jpg	0	262	AOI_47	46	876
623	20758	814	366			63_114_an_neu.jpg	0	262	AOI_47	46	876
624	20791	815	362			63_114_an_neu.jpg	0	262	AOI_47	46	876
625	20824	811	362			63_114_an_neu.jpg	0	262	AOI_47	46	876
626	20857	817	354			63_114_an_neu.jpg	0	262	AOI_47	46	876
627	20892	809	354			63_114_an_neu.jpg	0	262	AOI_47	46	876
628	20924	813	358			63_114_an_neu.jpg	0	262	AOI_47	46	876
629	20959	811	365			63_114_an_neu.jpg	0	262	AOI_47	46	876
630	20993	816	360			63_114_an_neu.jpg	0	262	AOI_47	46	876
631	21027	813	357			63_114_an_neu.jpg	0	262	AOI_47	46	876
632	21060	815	366			63_114_an_neu.jpg	0	262	AOI_47	46	876
633	21094	811	363			63_114_an_neu.jpg	0	262	AOI_47	46	876
634	21128	815	363			63_114_an_neu.jpg	0	262	AOI_47	46	876
635	21164	817	363			63_114_an_neu.jpg	0	262	AOI_47	46	876
636	21197	802	362			63_114_an_neu.jpg	0	262	AOI_47	46	876
637	21231	808	357			63_114_an_neu.jpg	0	262	AOI_47	46	876
638	21264	829	366			63_114_an_neu.jpg	0	262	AOI_47	46	876
639	21298	824	374			63_114_an_neu.jpg	0	262	AOI_47	46	876
640	21331	887	371			63_114_an_neu.jpg	0	262	AOI_47	47	338
641	21364	900	363			63_114_an_neu.jpg	0	262	AOI_47	47	338
642	21399	897	364			63_114_an_neu.jpg	0	262	AOI_47	47	338
643	21432	894	355			63_114_an_neu.jpg	0	262	AOI_47	47	338
644	21466	896	369			63_114_an_neu.jpg	0	262	AOI_47	47	338
645	21500	896	363			63_114_an_neu.jpg	0	262	AOI_47	47	338
646	21534	897	357			63_114_an_neu.jpg	0	262	AOI_47	47	338
647	21568	899	358			63_114_an_neu.jpg	0	262	AOI_47	47	338
648	21603	901	354			63_114_an_neu.jpg	0	262	AOI_47	47	338
649	21637	903	346			63_114_an_neu.jpg	0	262	AOI_47	47	338
650	21670	825	351			63_114_an_neu.jpg	0	262	AOI_47	48	336
	21675			ImageEnd	16
	21698			ImageStart	8
651	21704	813	342			Fix.jpg	0	0	Content	48	336
652	21737	816	344			Fix.jpg	0	0	Content	48	336
653	21772	824	352			Fix.jpg	0	0	Content	48	336
654	21805	812	352			Fix.jpg	0	0	Content	48	336
655	21840	820	354			Fix.jpg	0	0	Content	48	336
656	21873	808	385			Fix.jpg	0	0	Content	48	336
657	21906	816	373			Fix.jpg	0	0	Content	48	336
658	21939	797	373			Fix.jpg	0	0	Content	48	336
659	21973	804	366			Fix.jpg	0	0	Content	48	336
660	22005	682	374			Fix.jpg	0	0	Content	49	588
661	22039	676	365			Fix.jpg	0	0	Content	49	588
662	22072	680	366			Fix.jpg	0	0	Content	49	588
663	22105	677	375			Fix.jpg	0	0	Content	49	588
664	22138	683	375			Fix.jpg	0	0	Content	49	588
665	22171	670	375			Fix.jpg	0	0	Content	49	588
666	22204	633	379			Fix.jpg	0	0	Content	49	588
	22205			ImageEnd	16
	22222			ImageStart	8
667	22237	646	370			167_175_neu_fe.jpg	0	155	AOI_31	49	588
668	22269	640	368			167_175_neu_fe.jpg	0	155	AOI_31	49	588
669	22302	648	371			167_175_neu_fe.jpg	0	155	AOI_31	49	588
670	22335	640	373			167_175_neu_fe.jpg	0	155	AOI_31	49	588
671	22368	645	369			167_175_neu_fe.jpg	0	155	AOI_31	49	588
672	22400	638	378			167_175_neu_fe.jpg	0	155	AOI_31	49	588
673	22432	642	373			167_175_neu_fe.jpg	0	155	AOI_31	49	588
674	22464	643	366			167_175_neu_fe.jpg	0	155	AOI_31	49	588
675	22497	631	380			167_175_neu_fe.jpg	0	155	AOI_31	49	588
676	22529	638	355			167_175_neu_fe.jpg	0	155	AOI_31	49	588
677	22562	590	374			167_175_neu_fe.jpg	0	155	AOI_31	49	588
678	22593	539	366			167_175_neu_fe.jpg	0	155	AOI_31	50	556
679	22627	542	366			167_175_neu_fe.jpg	0	155	AOI_31	50	556
680	22659	539	367			167_175_neu_fe.jpg	0	155	AOI_31	50	556
681	22692	533	367			167_175_neu_fe.jpg	0	155	AOI_31	50	556
682	22725	523	358			167_175_neu_fe.jpg	0	155	AOI_31	50	556
683	22757	479	369			167_175_neu_fe.jpg	0	155	AOI_31	50	556
684	22790	474	364			167_175_neu_fe.jpg	0	155	AOI_31	50	556
685	22823	480	378			167_175_neu_fe.jpg	0	155	AOI_31	50	556
686	22855	485	376			167_175_neu_fe.jpg	0	155	AOI_31	50	556
687	22889	474	366			167_175_neu_fe.jpg	0	155	AOI_31	50	556
688	22921	480	368			167_175_neu_fe.jpg	0	155	AOI_31	50	556
689	22954	471	364			167_175_neu_fe.jpg	0	155	AOI_31	50	556
690	22987	482	366			167_175_neu_fe.jpg	0	155	AOI_31	50	556
691	23020	471	364			167_175_neu_fe.jpg	0	155	AOI_31	50	556
692	23053	484	361			167_175_neu_fe.jpg	0	155	AOI_31	50	556
693	23085	481	360			167_175_neu_fe.jpg	0	155	AOI_31	50	556
694	23117	480	374			167_175_neu_fe.jpg	0	155	AOI_31	50	556
695	23150	597	388			167_175_neu_fe.jpg	0	156	AOI_30	51	485
696	23182	853	424			167_175_neu_fe.jpg	0	156	AOI_30	51	485
697	23216	860	408			167_175_neu_fe.jpg	0	156	AOI_30	51	485
698	23248	860	414			167_175_neu_fe.jpg	0	156	AOI_30	51	485
699	23281	866	420			167_175_neu_fe.jpg	0	156	AOI_30	51	485
700	23314	851	407			167_175_neu_fe.jpg	0	156	AOI_30	51	485
701	23347	853	410			167_175_neu_fe.jpg	0	156	AOI_30	51	485
702	23379	857	415			167_175_neu_fe.jpg	0	156	AOI_30	51	485
703	23412	850	407			167_175_neu_fe.jpg	0	156	AOI_30	51	485
704	23444	858	391			167_175_neu_fe.jpg	0	156	AOI_30	51	485
705	23482	896	394			167_175_neu_fe.jpg	0	156	AOI_30	51	485
706	23567	901	388			167_175_neu_fe.jpg	0	156	AOI_30	51	485
707	23603	891	383			167_175_neu_fe.jpg	0	156	AOI_30	51	485
708	23635	885	395			167_175_neu_fe.jpg	0	156	AOI_30	52	674
709	23744	838	582			167_175_neu_fe.jpg	0	156	AOI_30	52	674
710	23784	810	583			167_175_neu_fe.jpg	0	156	AOI_30	52	674
711	23854	810	583			167_175_neu_fe.jpg	0	156	AOI_30	52	674
712	23921	830	584			167_175_neu_fe.jpg	0	156	AOI_30	52	674
713	24046	830	584			167_175_neu_fe.jpg	0	156	AOI_30	52	674
714	24096	851	542			167_175_neu_fe.jpg	0	156	AOI_30	52	674
715	24232	852	544			167_175_neu_fe.jpg	0	156	AOI_30	52	674
716	24275	737	497			167_175_neu_fe.jpg	0	156	AOI_30	52	674
717	24310	737	497			167_175_neu_fe.jpg	0	155	AOI_31	53	395
718	24338	420	378			167_175_neu_fe.jpg	0	155	AOI_31	53	395
719	24371	434	378			167_175_neu_fe.jpg	0	155	AOI_31	53	395
720	24405	424	377			167_175_neu_fe.jpg	0	155	AOI_31	53	395
721	24438	415	383			167_175_neu_fe.jpg	0	155	AOI_31	53	395
722	24471	420	378			167_175_neu_fe.jpg	0	155	AOI_31	53	395
723	24505	439	384			167_175_neu_fe.jpg	0	155	AOI_31	53	395
724	24539	431	374			167_175_neu_fe.jpg	0	155	AOI_31	53	395
725	24572	423	375			167_175_neu_fe.jpg	0	155	AOI_31	53	395
726	24606	456	374			167_175_neu_fe.jpg	0	155	AOI_31	53	395
727	24639	439	373			167_175_neu_fe.jpg	0	155	AOI_31	53	395
728	24673	430	384			167_175_neu_fe.jpg	0	155	AOI_31	53	395
729	24704	439	370			167_175_neu_fe.jpg	0	155	AOI_31	54	334
730	24740	500	381			167_175_neu_fe.jpg	0	155	AOI_31	54	334
731	24773	492	387			167_175_neu_fe.jpg	0	155	AOI_31	54	334
732	24806	490	390			167_175_neu_fe.jpg	0	155	AOI_31	54	334
733	24839	496	384			167_175_neu_fe.jpg	0	155	AOI_31	54	334
734	24872	502	374			167_175_neu_fe.jpg	0	155	AOI_31	54	334
735	24905	504	375			167_175_neu_fe.jpg	0	155	AOI_31	54	334
736	24939	496	374			167_175_neu_fe.jpg	0	155	AOI_31	54	334
737	24972	496	384			167_175_neu_fe.jpg	0	155	AOI_31	54	334
738	25005	493	377			167_175_neu_fe.jpg	0	155	AOI_31	54	334
739	25038	434	368			167_175_neu_fe.jpg	0	155	AOI_31	55	508
740	25072	428	361			167_175_neu_fe.jpg	0	155	AOI_31	55	508
741	25106	427	363			167_175_neu_fe.jpg	0	155	AOI_31	55	508
742	25139	424	363			167_175_neu_fe.jpg	0	155	AOI_31	55	508
743	25173	417	365			167_175_neu_fe.jpg	0	155	AOI_31	55	508
744	25206	433	362			167_175_neu_fe.jpg	0	155	AOI_31	55	508
	25219			ImageEnd	16
	25236			ImageStart	8
745	25240	439	362			Fix.jpg	0	0	Content	55	508
746	25276	428	380			Fix.jpg	0	0	Content	55	508
747	25309	422	364			Fix.jpg	0	0	Content	55	508
748	25343	427	365			Fix.jpg	0	0	Content	55	508
749	25376	423	374			Fix.jpg	0	0	Content	55	508
750	25411	414	373			Fix.jpg	0	0	Content	55	508
751	25445	421	376			Fix.jpg	0	0	Content	55	508
752	25479	423	369			Fix.jpg	0	0	Content	55	508
753	25512	421	378			Fix.jpg	0	0	Content	55	508
754	25546	619	391			Fix.jpg	0	0	Content	56	601
755	25580	621	389			Fix.jpg	0	0	Content	56	601
756	25614	617	400			Fix.jpg	0	0	Content	56	601
757	25647	632	393			Fix.jpg	0	0	Content	56	601
758	25681	620	386			Fix.jpg	0	0	Content	56	601
759	25714	617	387			Fix.jpg	0	0	Content	56	601
	25746			ImageEnd	16
760	25748	633	387			No media	0	0	Content	56	601
761	25781	629	388			No media	0	0	Content	56	601
762	25815	624	372			No media	0	0	Content	56	601
763	25848	626	378			No media	0	0	Content	56	601
	25849			ImageStart	8
764	25881	624	384			61_114_an_fe.jpg	0	257	AOI_45	56	601
765	25915	626	374			61_114_an_fe.jpg	0	257	AOI_45	56	601
766	25948	626	381			61_114_an_fe.jpg	0	257	AOI_45	56	601
767	25981	627	385			61_114_an_fe.jpg	0	257	AOI_45	56	601
768	26014	624	368			61_114_an_fe.jpg	0	257	AOI_45	56	601
769	26047	622	368			61_114_an_fe.jpg	0	257	AOI_45	56	601
770	26081	627	365			61_114_an_fe.jpg	0	257	AOI_45	56	601
771	26113	628	376			61_114_an_fe.jpg	0	257	AOI_45	56	601
772	26147	606	383			61_114_an_fe.jpg	0	257	AOI_45	57	200
773	26181	508	371			61_114_an_fe.jpg	0	257	AOI_45	57	200
774	26214	501	382			61_114_an_fe.jpg	0	257	AOI_45	57	200
775	26247	497	375			61_114_an_fe.jpg	0	257	AOI_45	57	200
776	26280	501	374			61_114_an_fe.jpg	0	257	AOI_45	57	200
777	26314	497	367			61_114_an_fe.jpg	0	257	AOI_45	57	200
778	26347	662	378			61_114_an_fe.jpg	0	258	AOI_46	58	559
779	26379	847	385			61_114_an_fe.jpg	0	258	AOI_46	58	559
780	26413	878	371			61_114_an_fe.jpg	0	258	AOI_46	58	559
781	26445	869	363			61_114_an_fe.jpg	0	258	AOI_46	58	559
782	26477	871	363			61_114_an_fe.jpg	0	258	AOI_46	58	559
783	26510	880	352			61_114_an_fe.jpg	0	258	AOI_46	58	559
784	26543	878	359			61_114_an_fe.jpg	0	258	AOI_46	58	559
785	26575	863	347			61_114_an_fe.jpg	0	258	AOI_46	58	559
786	26608	876	355			61_114_an_fe.jpg	0	258	AOI_46	58	559
787	26641	908	357			61_114_an_fe.jpg	0	258	AOI_46	58	559
788	26675	899	351			61_114_an_fe.jpg	0	258	AOI_46	58	559
789	26706	902	348			61_114_an_fe.jpg	0	258	AOI_46	58	559
790	26740	904	348			61_114_an_fe.jpg	0	258	AOI_46	58	559
791	26773	912	357			61_114_an_fe.jpg	0	258	AOI_46	58	559
792	26807	910	344			61_114_an_fe.jpg	0	258	AOI_46	58	559
793	26840	901	350			61_114_an_fe.jpg	0	258	AOI_46	58	559
794	26873	915	346			61_114_an_fe.jpg	0	258	AOI_46	58	559
795	26906	862	337			61_114_an_fe.jpg	0	258	AOI_46	59	914
796	26939	820	325			61_114_an_fe.jpg	0	258	AOI_46	59	914
797	26973	818	328			61_114_an_fe.jpg	0	258	AOI_46	59	914
798	27006	832	328			61_114_an_fe.jpg	0	258	AOI_46	59	914
799	27040	822	318			61_114_an_fe.jpg	0	258	AOI_46	59	914
800	27074	833	320			61_114_an_fe.jpg	0	258	AOI_46	59	914
801	27108	822	322			61_114_an_fe.jpg	0	258	AOI_46	59	914
802	27142	814	331			61_114_an_fe.jpg	0	258	AOI_46	59	914
803	27176	817	346			61_114_an_fe.jpg	0	258	AOI_46	59	914
804	27210	826	343			61_114_an_fe.jpg	0	258	AOI_46	59	914
805	27243	831	342			61_114_an_fe.jpg	0	258	AOI_46	59	914
806	27277	826	342			61_114_an_fe.jpg	0	258	AOI_46	59	914
807	27312	827	342			61_114_an_fe.jpg	0	258	AOI_46	59	914
808	27346	825	334			61_114_an_fe.jpg	0	258	AOI_46	59	914
809	27380	828	340			61_114_an_fe.jpg	0	258	AOI_46	59	914
810	27414	816	345			61_114_an_fe.jpg	0	258	AOI_46	59	914
811	27449	816	344			61_114_an_fe.jpg	0	258	AOI_46	59	914
812	27483	821	343			61_114_an_fe.jpg	0	258	AOI_46	59	914
813	27517	824	344			61_114_an_fe.jpg	0	258	AOI_46	59	914
814	27551	820	339			61_114_an_fe.jpg	0	258	AOI_46	59	914
815	27584	822	349			61_114_an_fe.jpg	0	258	AOI_46	59	914
816	27618	837	346			61_114_an_fe.jpg	0	258	AOI_46	59	914
817	27651	814	346			61_114_an_fe.jpg	0	258	AOI_46	59	914
818	27685	853	346			61_114_an_fe.jpg	0	258	AOI_46	59	914
819	27718	831	353			61_114_an_fe.jpg	0	258	AOI_46	59	914
820	27752	825	351			61_114_an_fe.jpg	0	258	AOI_46	59	914
821	27786	827	347			61_114_an_fe.jpg	0	258	AOI_46	59	914
822	27819	852	362			61_114_an_fe.jpg	0	258	AOI_46	60	336
823	27852	908	352			61_114_an_fe.jpg	0	258	AOI_46	60	336
824	27886	922	345			61_114_an_fe.jpg	0	258	AOI_46	60	336
825	27920	897	356			61_114_an_fe.jpg	0	258	AOI_46	60	336
826	27953	899	355			61_114_an_fe.jpg	0	258	AOI_46	60	336
827	27987	898	352			61_114_an_fe.jpg	0	258	AOI_46	60	336
828	28021	901	349			61_114_an_fe.jpg	0	258	AOI_46	60	336
829	28055	904	345			61_114_an_fe.jpg	0	258	AOI_46	60	336
830	28088	907	351			61_114_an_fe.jpg	0	258	AOI_46	60	336
831	28121	913	342			61_114_an_fe.jpg	0	258	AOI_46	60	336
832	28155	709	340			61_114_an_fe.jpg	0	257	AOI_45	61	370
833	28188	588	345			61_114_an_fe.jpg	0	257	AOI_45	61	370
834	28222	572	340			61_114_an_fe.jpg	0	257	AOI_45	61	370
835	28254	590	347			61_114_an_fe.jpg	0	257	AOI_45	61	370
836	28289	580	349			61_114_an_fe.jpg	0	257	AOI_45	61	370
837	28323	575	356			61_114_an_fe.jpg	0	257	AOI_45	61	370
838	28356	581	350			61_114_an_fe.jpg	0	257	AOI_45	61	370
839	28390	589	332			61_114_an_fe.jpg	0	257	AOI_45	61	370
840	28423	595	332			61_114_an_fe.jpg	0	257	AOI_45	61	370
841	28457	577	336			61_114_an_fe.jpg	0	257	AOI_45	61	370
842	28491	587	343			61_114_an_fe.jpg	0	257	AOI_45	61	370
843	28525	726	349			61_114_an_fe.jpg	0	258	AOI_46	62	268
844	28559	849	369			61_114_an_fe.jpg	0	258	AOI_46	62	268
845	28592	846	359			61_114_an_fe.jpg	0	258	AOI_46	62	268
846	28626	851	353			61_114_an_fe.jpg	0	258	AOI_46	62	268
847	28659	870	342			61_114_an_fe.jpg	0	258	AOI_46	62	268
848	28693	860	344			61_114_an_fe.jpg	0	258	AOI_46	62	268
849	28726	860	349			61_114_an_fe.jpg	0	258	AOI_46	62	268
850	28760	857	348			61_114_an_fe.jpg	0	258	AOI_46	62	268
851	28793	811	339			61_114_an_fe.jpg	0	258	AOI_46	63	235
852	28827	817	334			61_114_an_fe.jpg	0	258	AOI_46	63	235
	28836			ImageEnd	16
853	28861	816	337			No media	0	0	Content	63	235
	28882			ImageStart	8
854	28894	810	339			Fix.jpg	0	0	Content	63	235
855	28927	822	329			Fix.jpg	0	0	Content	63	235
856	28961	812	330			Fix.jpg	0	0	Content	63	235
857	28994	822	328			Fix.jpg	0	0	Content	63	235
858	29028	0	0			Fix.jpg	0	0	Content
859	29061	0	0			Fix.jpg	0	0	Content
860	29112	0	0			Fix.jpg	0	0	Content
861	29180	804	378			Fix.jpg	0	0	Content	64	172
862	29226	0	0			Fix.jpg	0	0	Content	64	172
863	29256	812	370			Fix.jpg	0	0	Content	64	172
864	29290	812	370			Fix.jpg	0	0	Content	64	172
865	29318	598	326			Fix.jpg	0	0	Content	64	172
866	29352	654	380			Fix.jpg	0	0	Content	65	337
	29365			ImageEnd	16
	29379			ImageStart	8
867	29395	651	380			130_162_neu_an.jpg	0	76	AOI_15	65	337
868	29425	651	380			130_162_neu_an.jpg	0	76	AOI_15	65	337
869	29457	643	368			130_162_neu_an.jpg	0	76	AOI_15	65	337
870	29491	655	367			130_162_neu_an.jpg	0	76	AOI_15	65	337
871	29523	656	360			130_162_neu_an.jpg	0	76	AOI_15	65	337
872	29557	656	364			130_162_neu_an.jpg	0	76	AOI_15	65	337
873	29589	650	363			130_162_neu_an.jpg	0	76	AOI_15	65	337
874	29622	653	361			130_162_neu_an.jpg	0	76	AOI_15	65	337
875	29655	652	360			130_162_neu_an.jpg	0	76	AOI_15	65	337
876	29689	673	354			130_162_neu_an.jpg	0	75	AOI_13	66	398
877	29722	814	395			130_162_neu_an.jpg	0	75	AOI_13	66	398
878	29755	824	389			130_162_neu_an.jpg	0	75	AOI_13	66	398
879	29786	808	389			130_162_neu_an.jpg	0	75	AOI_13	66	398
880	29821	815	399			130_162_neu_an.jpg	0	75	AOI_13	66	398
881	29854	809	394			130_162_neu_an.jpg	0	75	AOI_13	66	398
882	29887	826	390			130_162_neu_an.jpg	0	75	AOI_13	66	398
883	29921	817	389			130_162_neu_an.jpg	0	75	AOI_13	66	398
884	29955	816	393			130_162_neu_an.jpg	0	75	AOI_13	66	398
885	29988	814	391			130_162_neu_an.jpg	0	75	AOI_13	66	398
886	30021	823	385			130_162_neu_an.jpg	0	75	AOI_13	66	398
887	30054	821	391			130_162_neu_an.jpg	0	75	AOI_13	66	398
888	30087	585	357			130_162_neu_an.jpg	0	76	AOI_15	67	268
889	30120	460	338			130_162_neu_an.jpg	0	76	AOI_15	67	268
890	30154	451	334			130_162_neu_an.jpg	0	76	AOI_15	67	268
891	30187	455	336			130_162_neu_an.jpg	0	76	AOI_15	67	268
892	30220	461	332			130_162_neu_an.jpg	0	76	AOI_15	67	268
893	30254	451	333			130_162_neu_an.jpg	0	76	AOI_15	67	268
894	30288	451	330			130_162_neu_an.jpg	0	76	AOI_15	67	268
895	30321	450	335			130_162_neu_an.jpg	0	76	AOI_15	67	268
896	30355	481	343			130_162_neu_an.jpg	0	76	AOI_15	68	1175
897	30388	512	345			130_162_neu_an.jpg	0	76	AOI_15	68	1175
898	30423	506	345			130_162_neu_an.jpg	0	76	AOI_15	68	1175
899	30455	501	345			130_162_neu_an.jpg	0	76	AOI_15	68	1175
900	30490	510	350			130_162_neu_an.jpg	0	76	AOI_15	68	1175
901	30523	506	347			130_162_neu_an.jpg	0	76	AOI_15	68	1175
902	30557	500	339			130_162_neu_an.jpg	0	76	AOI_15	68	1175
903	30590	506	341			130_162_neu_an.jpg	0	76	AOI_15	68	1175
904	30624	513	346			130_162_neu_an.jpg	0	76	AOI_15	68	1175
905	30657	513	353			130_162_neu_an.jpg	0	76	AOI_15	68	1175
906	30690	513	347			130_162_neu_an.jpg	0	76	AOI_15	68	1175
907	30723	492	342			130_162_neu_an.jpg	0	76	AOI_15	68	1175
908	30757	499	335			130_162_neu_an.jpg	0	76	AOI_15	68	1175
909	30791	480	365			130_162_neu_an.jpg	0	76	AOI_15	68	1175
910	30825	486	362			130_162_neu_an.jpg	0	76	AOI_15	68	1175
911	30858	477	349			130_162_neu_an.jpg	0	76	AOI_15	68	1175
912	30892	477	348			130_162_neu_an.jpg	0	76	AOI_15	68	1175
913	30926	487	359			130_162_neu_an.jpg	0	76	AOI_15	68	1175
914	30960	487	363			130_162_neu_an.jpg	0	76	AOI_15	68	1175
915	30993	508	358			130_162_neu_an.jpg	0	76	AOI_15	68	1175
916	31027	504	367			130_162_neu_an.jpg	0	76	AOI_15	68	1175
917	31061	509	366			130_162_neu_an.jpg	0	76	AOI_15	68	1175
918	31094	511	372			130_162_neu_an.jpg	0	76	AOI_15	68	1175
919	31127	504	351			130_162_neu_an.jpg	0	76	AOI_15	68	1175
920	31162	502	363			130_162_neu_an.jpg	0	76	AOI_15	68	1175
921	31195	506	357			130_162_neu_an.jpg	0	76	AOI_15	68	1175
922	31229	507	364			130_162_neu_an.jpg	0	76	AOI_15	68	1175
923	31261	511	344			130_162_neu_an.jpg	0	76	AOI_15	68	1175
924	31294	508	332			130_162_neu_an.jpg	0	76	AOI_15	68	1175
925	31328	508	336			130_162_neu_an.jpg	0	76	AOI_15	68	1175
926	31362	519	329			130_162_neu_an.jpg	0	76	AOI_15	68	1175
927	31396	500	337			130_162_neu_an.jpg	0	76	AOI_15	68	1175
928	31430	510	332			130_162_neu_an.jpg	0	76	AOI_15	68	1175
929	31463	513	335			130_162_neu_an.jpg	0	76	AOI_15	68	1175
930	31496	511	336			130_162_neu_an.jpg	0	76	AOI_15	68	1175
931	31530	510	338			130_162_neu_an.jpg	0	76	AOI_15	69	470
932	31564	464	372			130_162_neu_an.jpg	0	76	AOI_15	69	470
933	31596	454	360			130_162_neu_an.jpg	0	76	AOI_15	69	470
934	31631	464	372			130_162_neu_an.jpg	0	76	AOI_15	69	470
935	31664	463	372			130_162_neu_an.jpg	0	76	AOI_15	69	470
936	31698	469	376			130_162_neu_an.jpg	0	76	AOI_15	69	470
937	31731	466	366			130_162_neu_an.jpg	0	76	AOI_15	69	470
938	31765	460	372			130_162_neu_an.jpg	0	76	AOI_15	69	470
939	31798	465	362			130_162_neu_an.jpg	0	76	AOI_15	69	470
940	31832	489	363			130_162_neu_an.jpg	0	76	AOI_15	69	470
941	31866	493	371			130_162_neu_an.jpg	0	76	AOI_15	69	470
942	31900	515	320			130_162_neu_an.jpg	0	76	AOI_15	69	470
943	31933	486	344			130_162_neu_an.jpg	0	76	AOI_15	69	470
944	31967	490	345			130_162_neu_an.jpg	0	76	AOI_15	69	470
945	32000	483	348			130_162_neu_an.jpg	0	76	AOI_15	70	544
946	32034	449	359			130_162_neu_an.jpg	0	76	AOI_15	70	544
947	32067	442	347			130_162_neu_an.jpg	0	76	AOI_15	70	544
948	32101	434	340			130_162_neu_an.jpg	0	76	AOI_15	70	544
949	32133	446	347			130_162_neu_an.jpg	0	76	AOI_15	70	544
950	32168	436	343			130_162_neu_an.jpg	0	76	AOI_15	70	544
951	32202	445	351			130_162_neu_an.jpg	0	76	AOI_15	70	544
952	32236	415	359			130_162_neu_an.jpg	0	76	AOI_15	70	544
953	32270	423	346			130_162_neu_an.jpg	0	76	AOI_15	70	544
954	32303	428	365			130_162_neu_an.jpg	0	76	AOI_15	70	544
955	32338	424	353			130_162_neu_an.jpg	0	76	AOI_15	70	544
956	32373	416	358			130_162_neu_an.jpg	0	76	AOI_15	70	544
	32391			ImageEnd	16
957	32407	426	356			No media	0	0	Content	70	544
	32421			ImageStart	8
958	32441	422	365			Fix.jpg	0	0	Content	70	544
959	32475	425	352			Fix.jpg	0	0	Content	70	544
960	32510	415	356			Fix.jpg	0	0	Content	70	544
961	32544	483	368			Fix.jpg	0	0	Content	71	204
962	32579	497	366			Fix.jpg	0	0	Content	71	204
963	32611	485	365			Fix.jpg	0	0	Content	71	204
964	32646	493	369			Fix.jpg	0	0	Content	71	204
965	32680	484	368			Fix.jpg	0	0	Content	71	204
966	32713	487	365			Fix.jpg	0	0	Content	71	204
967	32748	492	371			Fix.jpg	0	0	Content	72	565
968	32781	657	400			Fix.jpg	0	0	Content	72	565
969	32815	650	405			Fix.jpg	0	0	Content	72	565
970	32848	659	396			Fix.jpg	0	0	Content	72	565
971	32881	662	395			Fix.jpg	0	0	Content	72	565
972	32915	672	390			Fix.jpg	0	0	Content	72	565
	32922			ImageEnd	16
973	32948	654	396			No media	0	0	Content	72	565
974	32981	668	382			No media	0	0	Content	72	565
	32992			ImageStart	8
975	33014	658	386			33_069_ha_neu.jpg	0	195	AOI_36	72	565
976	33047	662	390			33_069_ha_neu.jpg	0	195	AOI_36	72	565
977	33080	668	385			33_069_ha_neu.jpg	0	195	AOI_36	72	565
978	33114	666	382			33_069_ha_neu.jpg	0	195	AOI_36	72	565
979	33147	664	378			33_069_ha_neu.jpg	0	195	AOI_36	72	565
980	33180	661	379			33_069_ha_neu.jpg	0	195	AOI_36	72	565
981	33211	656	386			33_069_ha_neu.jpg	0	195	AOI_36	72	565
982	33246	643	394			33_069_ha_neu.jpg	0	195	AOI_36	72	565
983	33279	660	376			33_069_ha_neu.jpg	0	195	AOI_36	72	565
984	33312	670	376			33_069_ha_neu.jpg	0	196	AOI_35	73	298
985	33344	874	414			33_069_ha_neu.jpg	0	196	AOI_35	73	298
986	33377	892	411			33_069_ha_neu.jpg	0	196	AOI_35	73	298
987	33410	878	404			33_069_ha_neu.jpg	0	196	AOI_35	73	298
988	33445	898	403			33_069_ha_neu.jpg	0	196	AOI_35	73	298
989	33478	882	402			33_069_ha_neu.jpg	0	196	AOI_35	73	298
990	33511	878	398			33_069_ha_neu.jpg	0	196	AOI_35	73	298
991	33544	885	390			33_069_ha_neu.jpg	0	196	AOI_35	73	298
992	33577	880	404			33_069_ha_neu.jpg	0	196	AOI_35	73	298
993	33610	854	391			33_069_ha_neu.jpg	0	196	AOI_35	74	394
994	33644	833	388			33_069_ha_neu.jpg	0	196	AOI_35	74	394
995	33676	841	375			33_069_ha_neu.jpg	0	196	AOI_35	74	394
996	33709	845	376			33_069_ha_neu.jpg	0	196	AOI_35	74	394
997	33742	839	379			33_069_ha_neu.jpg	0	196	AOI_35	74	394
998	33775	835	380			33_069_ha_neu.jpg	0	196	AOI_35	74	394
999	33807	858	375			33_069_ha_neu.jpg	0	196	AOI_35	74	394
1000	33840	848	373			33_069_ha_neu.jpg	0	196	AOI_35	74	394
1001	33873	844	379			33_069_ha_neu.jpg	0	196	AOI_35	74	394
1002	33906	836	380			33_069_ha_neu.jpg	0	196	AOI_35	74	394
1003	33938	843	381			33_069_ha_neu.jpg	0	196	AOI_35	74	394
1004	33971	863	385			33_069_ha_neu.jpg	0	196	AOI_35	74	394
1005	34004	918	398			33_069_ha_neu.jpg	0	196	AOI_35	75	234
1006	34037	911	399			33_069_ha_neu.jpg	0	196	AOI_35	75	234
1007	34071	932	392			33_069_ha_neu.jpg	0	196	AOI_35	75	234
1008	34104	923	404			33_069_ha_neu.jpg	0	196	AOI_35	75	234
1009	34138	930	394			33_069_ha_neu.jpg	0	196	AOI_35	75	234
1010	34171	932	390			33_069_ha_neu.jpg	0	196	AOI_35	75	234
1011	34205	921	396			33_069_ha_neu.jpg	0	196	AOI_35	75	234
1012	34238	909	404			33_069_ha_neu.jpg	0	195	AOI_36	76	2977
1013	34272	502	374			33_069_ha_neu.jpg	0	195	AOI_36	76	2977
1014	34305	505	387			33_069_ha_neu.jpg	0	195	AOI_36	76	2977
1015	34339	488	388			33_069_ha_neu.jpg	0	195	AOI_36	76	2977
1016	34373	484	386			33_069_ha_neu.jpg	0	195	AOI_36	76	2977
1017	34406	494	382			33_069_ha_neu.jpg	0	195	AOI_36	76	2977
1018	34440	494	377			33_069_ha_neu.jpg	0	195	AOI_36	76	2977
1019	34473	500	379			33_069_ha_neu.jpg	0	195	AOI_36	76	2977
1020	34507	502	382			33_069_ha_neu.jpg	0	195	AOI_36	76	2977
1021	34541	485	372			33_069_ha_neu.jpg	0	195	AOI_36	76	2977
1022	34574	518	394			33_069_ha_neu.jpg	0	195	AOI_36	76	2977
1023	34608	513	389			33_069_ha_neu.jpg	0	195	AOI_36	76	2977
1024	34641	532	390			33_069_ha_neu.jpg	0	195	AOI_36	76	2977
1025	34675	525	389			33_069_ha_neu.jpg	0	195	AOI_36	76	2977
1026	34708	510	373			33_069_ha_neu.jpg	0	195	AOI_36	76	2977
1027	34741	524	387			33_069_ha_neu.jpg	0	195	AOI_36	76	2977
1028	34774	523	395			33_069_ha_neu.jpg	0	195	AOI_36	76	2977
1029	34808	531	393			33_069_ha_neu.jpg	0	195	AOI_36	76	2977
1030	34841	529	380			33_069_ha_neu.jpg	0	195	AOI_36	76	2977
1031	34874	531	394			33_069_ha_neu.jpg	0	195	AOI_36	76	2977
1032	34907	519	383			33_069_ha_neu.jpg	0	195	AOI_36	76	2977
1033	34940	525	378			33_069_ha_neu.jpg	0	195	AOI_36	76	2977
1034	34973	517	390			33_069_ha_neu.jpg	0	195	AOI_36	76	2977
1035	35006	544	380			33_069_ha_neu.jpg	0	195	AOI_36	76	2977
1036	35039	513	373			33_069_ha_neu.jpg	0	195	AOI_36	76	2977
1037	35073	524	382			33_069_ha_neu.jpg	0	195	AOI_36	76	2977
1038	35106	530	389			33_069_ha_neu.jpg	0	195	AOI_36	76	2977
1039	35140	517	393			33_069_ha_neu.jpg	0	195	AOI_36	76	2977
1040	35174	578	359			33_069_ha_neu.jpg	0	195	AOI_36	76	2977
1041	35208	567	385			33_069_ha_neu.jpg	0	195	AOI_36	76	2977
1042	35242	535	375			33_069_ha_neu.jpg	0	195	AOI_36	76	2977
1043	35274	524	378			33_069_ha_neu.jpg	0	195	AOI_36	76	2977
1044	35308	540	375			33_069_ha_neu.jpg	0	195	AOI_36	76	2977
1045	35342	534	383			33_069_ha_neu.jpg	0	195	AOI_36	76	2977
1046	35376	524	390			33_069_ha_neu.jpg	0	195	AOI_36	76	2977
1047	35409	525	381			33_069_ha_neu.jpg	0	195	AOI_36	76	2977
1048	35442	531	376			33_069_ha_neu.jpg	0	195	AOI_36	76	2977
1049	35475	539	383			33_069_ha_neu.jpg	0	195	AOI_36	76	2977
1050	35511	527	388			33_069_ha_neu.jpg	0	195	AOI_36	76	2977
1051	35545	531	391			33_069_ha_neu.jpg	0	195	AOI_36	76	2977
1052	35579	531	396			33_069_ha_neu.jpg	0	195	AOI_36	76	2977
1053	35612	524	392			33_069_ha_neu.jpg	0	195	AOI_36	76	2977
1054	35646	635	359			33_069_ha_neu.jpg	0	195	AOI_36	76	2977
1055	35680	537	380			33_069_ha_neu.jpg	0	195	AOI_36	76	2977
1056	35720	531	379			33_069_ha_neu.jpg	0	195	AOI_36	76	2977
1057	35753	522	375			33_069_ha_neu.jpg	0	195	AOI_36	76	2977
1058	35787	524	371			33_069_ha_neu.jpg	0	195	AOI_36	76	2977
1059	35820	525	381			33_069_ha_neu.jpg	0	195	AOI_36	76	2977
1060	35855	530	378			33_069_ha_neu.jpg	0	195	AOI_36	76	2977
1061	35888	526	369			33_069_ha_neu.jpg	0	195	AOI_36	76	2977
1062	35922	525	381			33_069_ha_neu.jpg	0	195	AOI_36	76	2977
1063	35956	549	380			33_069_ha_neu.jpg	0	195	AOI_36	76	2977
	35980			ImageEnd	16
1064	35989	529	384			No media	0	0	Content	76	2977
	35996			ImageStart	8
1065	36023	526	389			Fix.jpg	0	0	Content	76	2977
1066	36056	510	370			Fix.jpg	0	0	Content	76	2977
1067	36090	540	379			Fix.jpg	0	0	Content	76	2977
1068	36124	566	363			Fix.jpg	0	0	Content	76	2977
1069	36157	538	380			Fix.jpg	0	0	Content	76	2977
1070	36191	542	381			Fix.jpg	0	0	Content	76	2977
1071	36225	539	374			Fix.jpg	0	0	Content	76	2977
1072	36259	534	373			Fix.jpg	0	0	Content	76	2977
1073	36293	557	361			Fix.jpg	0	0	Content	76	2977
1074	36327	543	385			Fix.jpg	0	0	Content	76	2977
1075	36361	536	383			Fix.jpg	0	0	Content	76	2977
1076	36395	544	370			Fix.jpg	0	0	Content	76	2977
1077	36429	538	370			Fix.jpg	0	0	Content	76	2977
1078	36463	541	387			Fix.jpg	0	0	Content	76	2977
1079	36497	542	377			Fix.jpg	0	0	Content	76	2977
	36510			ImageEnd	16
1080	36531	543	375			No media	0	0	Content	76	2977
	36555			ImageStart	8
1081	36564	550	379			138_163_fe_neu.jpg	0	92	AOI_22	76	2977
1082	36599	531	385			138_163_fe_neu.jpg	0	92	AOI_22	76	2977
1083	36632	534	388			138_163_fe_neu.jpg	0	92	AOI_22	76	2977
1084	36666	610	352			138_163_fe_neu.jpg	0	92	AOI_22	76	2977
1085	36699	575	364			138_163_fe_neu.jpg	0	92	AOI_22	76	2977
1086	36738	558	368			138_163_fe_neu.jpg	0	92	AOI_22	76	2977
1087	36771	525	382			138_163_fe_neu.jpg	0	92	AOI_22	76	2977
1088	36805	568	396			138_163_fe_neu.jpg	0	92	AOI_22	76	2977
1089	36838	508	348			138_163_fe_neu.jpg	0	92	AOI_22	76	2977
1090	36887	515	356			138_163_fe_neu.jpg	0	92	AOI_22	76	2977
1091	36915	515	356			138_163_fe_neu.jpg	0	92	AOI_22	76	2977
1092	36947	510	359			138_163_fe_neu.jpg	0	92	AOI_22	76	2977
1093	36981	507	355			138_163_fe_neu.jpg	0	92	AOI_22	76	2977
1094	37014	505	357			138_163_fe_neu.jpg	0	92	AOI_22	76	2977
1095	37047	516	364			138_163_fe_neu.jpg	0	92	AOI_22	76	2977
1096	37081	505	345			138_163_fe_neu.jpg	0	92	AOI_22	76	2977
1097	37115	504	353			138_163_fe_neu.jpg	0	92	AOI_22	76	2977
1098	37148	499	360			138_163_fe_neu.jpg	0	92	AOI_22	76	2977
1099	37182	508	359			138_163_fe_neu.jpg	0	92	AOI_22	76	2977
1100	37215	506	354			138_163_fe_neu.jpg	0	92	AOI_22	77	744
1101	37248	431	345			138_163_fe_neu.jpg	0	92	AOI_22	77	744
1102	37282	425	347			138_163_fe_neu.jpg	0	92	AOI_22	77	744
1103	37315	426	343			138_163_fe_neu.jpg	0	92	AOI_22	77	744
1104	37348	427	343			138_163_fe_neu.jpg	0	92	AOI_22	77	744
1105	37383	437	345			138_163_fe_neu.jpg	0	92	AOI_22	77	744
1106	37417	428	351			138_163_fe_neu.jpg	0	92	AOI_22	77	744
1107	37449	434	350			138_163_fe_neu.jpg	0	92	AOI_22	77	744
1108	37484	429	343			138_163_fe_neu.jpg	0	92	AOI_22	77	744
1109	37518	430	337			138_163_fe_neu.jpg	0	92	AOI_22	77	744
1110	37553	424	336			138_163_fe_neu.jpg	0	92	AOI_22	77	744
1111	37587	422	333			138_163_fe_neu.jpg	0	92	AOI_22	77	744
1112	37620	426	349			138_163_fe_neu.jpg	0	92	AOI_22	77	744
1113	37654	427	370			138_163_fe_neu.jpg	0	92	AOI_22	77	744
1114	37687	438	359			138_163_fe_neu.jpg	0	92	AOI_22	77	744
1115	37722	430	361			138_163_fe_neu.jpg	0	92	AOI_22	77	744
1116	37755	434	369			138_163_fe_neu.jpg	0	92	AOI_22	77	744
1117	37789	428	368			138_163_fe_neu.jpg	0	92	AOI_22	77	744
1118	37823	427	362			138_163_fe_neu.jpg	0	92	AOI_22	77	744
1119	37857	425	368			138_163_fe_neu.jpg	0	92	AOI_22	77	744
1120	37891	435	368			138_163_fe_neu.jpg	0	92	AOI_22	77	744
1121	37925	413	365			138_163_fe_neu.jpg	0	92	AOI_22	77	744
1122	37959	519	353			138_163_fe_neu.jpg	0	92	AOI_22	78	510
1123	37993	506	354			138_163_fe_neu.jpg	0	92	AOI_22	78	510
1124	38027	525	351			138_163_fe_neu.jpg	0	92	AOI_22	78	510
1125	38061	516	355			138_163_fe_neu.jpg	0	92	AOI_22	78	510
1126	38094	517	350			138_163_fe_neu.jpg	0	92	AOI_22	78	510
1127	38128	518	355			138_163_fe_neu.jpg	0	92	AOI_22	78	510
1128	38162	519	352			138_163_fe_neu.jpg	0	92	AOI_22	78	510
1129	38196	515	353			138_163_fe_neu.jpg	0	92	AOI_22	78	510
1130	38230	522	357			138_163_fe_neu.jpg	0	92	AOI_22	78	510
1131	38264	519	345			138_163_fe_neu.jpg	0	92	AOI_22	78	510
1132	38298	522	335			138_163_fe_neu.jpg	0	92	AOI_22	78	510
1133	38333	516	339			138_163_fe_neu.jpg	0	92	AOI_22	78	510
1134	38366	507	342			138_163_fe_neu.jpg	0	92	AOI_22	78	510
1135	38401	510	335			138_163_fe_neu.jpg	0	92	AOI_22	78	510
1136	38434	513	327			138_163_fe_neu.jpg	0	92	AOI_22	78	510
1137	38469	589	342			138_163_fe_neu.jpg	0	91	AOI_23	79	569
1138	38503	860	352			138_163_fe_neu.jpg	0	91	AOI_23	79	569
1139	38537	875	347			138_163_fe_neu.jpg	0	91	AOI_23	79	569
1140	38570	867	352			138_163_fe_neu.jpg	0	91	AOI_23	79	569
1141	38604	873	335			138_163_fe_neu.jpg	0	91	AOI_23	79	569
1142	38637	863	346			138_163_fe_neu.jpg	0	91	AOI_23	79	569
1143	38671	865	337			138_163_fe_neu.jpg	0	91	AOI_23	79	569
1144	38703	860	342			138_163_fe_neu.jpg	0	91	AOI_23	79	569
1145	38736	861	332			138_163_fe_neu.jpg	0	91	AOI_23	79	569
1146	38770	830	337			138_163_fe_neu.jpg	0	91	AOI_23	79	569
1147	38804	841	336			138_163_fe_neu.jpg	0	91	AOI_23	79	569
1148	38837	842	327			138_163_fe_neu.jpg	0	91	AOI_23	79	569
1149	38871	822	337			138_163_fe_neu.jpg	0	91	AOI_23	79	569
1150	38904	835	334			138_163_fe_neu.jpg	0	91	AOI_23	79	569
1151	38938	831	332			138_163_fe_neu.jpg	0	91	AOI_23	79	569
1152	38972	824	322			138_163_fe_neu.jpg	0	91	AOI_23	79	569
1153	39005	824	326			138_163_fe_neu.jpg	0	91	AOI_23	79	569
1154	39038	837	324			138_163_fe_neu.jpg	0	91	AOI_23	80	434
1155	39072	915	362			138_163_fe_neu.jpg	0	91	AOI_23	80	434
1156	39105	903	358			138_163_fe_neu.jpg	0	91	AOI_23	80	434
1157	39139	908	351			138_163_fe_neu.jpg	0	91	AOI_23	80	434
1158	39172	906	364			138_163_fe_neu.jpg	0	91	AOI_23	80	434
1159	39205	910	356			138_163_fe_neu.jpg	0	91	AOI_23	80	434
1160	39239	912	350			138_163_fe_neu.jpg	0	91	AOI_23	80	434
1161	39273	908	353			138_163_fe_neu.jpg	0	91	AOI_23	80	434
1162	39307	911	358			138_163_fe_neu.jpg	0	91	AOI_23	80	434
1163	39340	916	360			138_163_fe_neu.jpg	0	91	AOI_23	80	434
1164	39372	895	364			138_163_fe_neu.jpg	0	91	AOI_23	80	434
1165	39405	924	359			138_163_fe_neu.jpg	0	91	AOI_23	80	434
1166	39438	912	356			138_163_fe_neu.jpg	0	91	AOI_23	80	434
1167	39472	900	355			138_163_fe_neu.jpg	0	91	AOI_23	81	529
1168	39504	860	329			138_163_fe_neu.jpg	0	91	AOI_23	81	529
1169	39538	868	336			138_163_fe_neu.jpg	0	91	AOI_23	81	529
	39538			ImageEnd	16
	39563			ImageStart	8
1170	39571	866	344			Fix.jpg	0	0	Content	81	529
1171	39605	864	327			Fix.jpg	0	0	Content	81	529
1172	39639	872	347			Fix.jpg	0	0	Content	81	529
1173	39672	872	335			Fix.jpg	0	0	Content	81	529
1174	39705	871	331			Fix.jpg	0	0	Content	81	529
1175	39738	868	343			Fix.jpg	0	0	Content	81	529
1176	39771	867	340			Fix.jpg	0	0	Content	81	529
1177	39804	868	330			Fix.jpg	0	0	Content	81	529
1178	39837	864	344			Fix.jpg	0	0	Content	81	529
1179	39871	863	339			Fix.jpg	0	0	Content	81	529
1180	39903	852	340			Fix.jpg	0	0	Content	81	529
1181	39936	821	341			Fix.jpg	0	0	Content	81	529
1182	39968	767	361			Fix.jpg	0	0	Content	81	529
1183	40001	769	362			Fix.jpg	0	0	Content	82	389
1184	40033	740	374			Fix.jpg	0	0	Content	82	389
1185	40066	651	373			Fix.jpg	0	0	Content	82	389
	40066			ImageEnd	16
	40078			ImageStart	8
1186	40098	659	371			74_115_an_ha.jpg	0	285	AOI_49	82	389
1187	40130	655	369			74_115_an_ha.jpg	0	285	AOI_49	82	389
1188	40163	650	377			74_115_an_ha.jpg	0	285	AOI_49	82	389
1189	40195	649	377			74_115_an_ha.jpg	0	285	AOI_49	82	389
1190	40227	650	366			74_115_an_ha.jpg	0	285	AOI_49	82	389
1191	40260	641	375			74_115_an_ha.jpg	0	285	AOI_49	82	389
1192	40292	658	374			74_115_an_ha.jpg	0	285	AOI_49	82	389
1193	40325	649	363			74_115_an_ha.jpg	0	285	AOI_49	82	389
1194	40357	656	367			74_115_an_ha.jpg	0	285	AOI_49	82	389
1195	40390	599	361			74_115_an_ha.jpg	0	285	AOI_49	83	324
1196	40422	488	357			74_115_an_ha.jpg	0	285	AOI_49	83	324
1197	40455	481	356			74_115_an_ha.jpg	0	285	AOI_49	83	324
1198	40487	478	352			74_115_an_ha.jpg	0	285	AOI_49	83	324
1199	40520	474	347			74_115_an_ha.jpg	0	285	AOI_49	83	324
1200	40551	473	340			74_115_an_ha.jpg	0	285	AOI_49	83	324
1201	40584	475	353			74_115_an_ha.jpg	0	285	AOI_49	83	324
1202	40616	474	352			74_115_an_ha.jpg	0	285	AOI_49	83	324
1203	40649	476	344			74_115_an_ha.jpg	0	285	AOI_49	83	324
1204	40681	479	346			74_115_an_ha.jpg	0	285	AOI_49	83	324
1205	40714	468	348			74_115_an_ha.jpg	0	285	AOI_49	84	227
1206	40746	453	385			74_115_an_ha.jpg	0	285	AOI_49	84	227
1207	40778	452	400			74_115_an_ha.jpg	0	285	AOI_49	84	227
1208	40810	450	403			74_115_an_ha.jpg	0	285	AOI_49	84	227
1209	40843	450	396			74_115_an_ha.jpg	0	285	AOI_49	84	227
1210	40874	452	398			74_115_an_ha.jpg	0	285	AOI_49	84	227
1211	40908	452	391			74_115_an_ha.jpg	0	285	AOI_49	84	227
1212	40941	840	407			74_115_an_ha.jpg	0	286	AOI_52	85	257
1213	40974	859	395			74_115_an_ha.jpg	0	286	AOI_52	85	257
1214	41005	850	375			74_115_an_ha.jpg	0	286	AOI_52	85	257
1215	41037	843	368			74_115_an_ha.jpg	0	286	AOI_52	85	257
1216	41069	853	355			74_115_an_ha.jpg	0	286	AOI_52	85	257
1217	41101	855	365			74_115_an_ha.jpg	0	286	AOI_52	85	257
1218	41133	858	354			74_115_an_ha.jpg	0	286	AOI_52	85	257
1219	41166	865	344			74_115_an_ha.jpg	0	286	AOI_52	85	257
1220	41198	864	354			74_115_an_ha.jpg	0	286	AOI_52	86	366
1221	41232	906	352			74_115_an_ha.jpg	0	286	AOI_52	86	366
1222	41264	890	345			74_115_an_ha.jpg	0	286	AOI_52	86	366
1223	41298	910	355			74_115_an_ha.jpg	0	286	AOI_52	86	366
1224	41330	901	352			74_115_an_ha.jpg	0	286	AOI_52	86	366
1225	41365	899	340			74_115_an_ha.jpg	0	286	AOI_52	86	366
1226	41398	904	342			74_115_an_ha.jpg	0	286	AOI_52	86	366
1227	41431	910	341			74_115_an_ha.jpg	0	286	AOI_52	86	366
1228	41464	891	352			74_115_an_ha.jpg	0	286	AOI_52	86	366
1229	41498	891	353			74_115_an_ha.jpg	0	286	AOI_52	86	366
1230	41532	904	350			74_115_an_ha.jpg	0	286	AOI_52	86	366
1231	41565	812	332			74_115_an_ha.jpg	0	286	AOI_52	87	602
1232	41599	810	331			74_115_an_ha.jpg	0	286	AOI_52	87	602
1233	41632	802	338			74_115_an_ha.jpg	0	286	AOI_52	87	602
1234	41667	816	330			74_115_an_ha.jpg	0	286	AOI_52	87	602
1235	41700	823	327			74_115_an_ha.jpg	0	286	AOI_52	87	602
1236	41734	797	324			74_115_an_ha.jpg	0	286	AOI_52	87	602
1237	41767	812	330			74_115_an_ha.jpg	0	286	AOI_52	87	602
1238	41800	814	323			74_115_an_ha.jpg	0	286	AOI_52	87	602
1239	41833	808	323			74_115_an_ha.jpg	0	286	AOI_52	87	602
1240	41866	818	327			74_115_an_ha.jpg	0	286	AOI_52	87	602
1241	41899	814	327			74_115_an_ha.jpg	0	286	AOI_52	87	602
1242	41932	839	330			74_115_an_ha.jpg	0	286	AOI_52	87	602
1243	41965	834	337			74_115_an_ha.jpg	0	286	AOI_52	87	602
1244	41998	825	337			74_115_an_ha.jpg	0	286	AOI_52	87	602
1245	42032	829	340			74_115_an_ha.jpg	0	286	AOI_52	87	602
1246	42066	830	340			74_115_an_ha.jpg	0	286	AOI_52	87	602
1247	42099	826	336			74_115_an_ha.jpg	0	286	AOI_52	87	602
1248	42133	827	343			74_115_an_ha.jpg	0	286	AOI_52	87	602
1249	42166	598	324			74_115_an_ha.jpg	0	285	AOI_49	88	234
1250	42198	468	319			74_115_an_ha.jpg	0	285	AOI_49	88	234
1251	42233	468	316			74_115_an_ha.jpg	0	285	AOI_49	88	234
1252	42267	454	330			74_115_an_ha.jpg	0	285	AOI_49	88	234
1253	42300	455	325			74_115_an_ha.jpg	0	285	AOI_49	88	234
1254	42333	464	320			74_115_an_ha.jpg	0	285	AOI_49	88	234
1255	42367	465	315			74_115_an_ha.jpg	0	285	AOI_49	88	234
1256	42400	534	359			74_115_an_ha.jpg	0	285	AOI_49	89	696
1257	42433	527	348			74_115_an_ha.jpg	0	285	AOI_49	89	696
1258	42467	531	360			74_115_an_ha.jpg	0	285	AOI_49	89	696
1259	42500	525	357			74_115_an_ha.jpg	0	285	AOI_49	89	696
1260	42533	530	355			74_115_an_ha.jpg	0	285	AOI_49	89	696
1261	42566	536	351			74_115_an_ha.jpg	0	285	AOI_49	89	696
1262	42599	526	356			74_115_an_ha.jpg	0	285	AOI_49	89	696
1263	42633	530	348			74_115_an_ha.jpg	0	285	AOI_49	89	696
1264	42666	524	337			74_115_an_ha.jpg	0	285	AOI_49	89	696
1265	42699	527	341			74_115_an_ha.jpg	0	285	AOI_49	89	696
1266	42732	529	346			74_115_an_ha.jpg	0	285	AOI_49	89	696
1267	42765	517	348			74_115_an_ha.jpg	0	285	AOI_49	89	696
1268	42797	514	349			74_115_an_ha.jpg	0	285	AOI_49	89	696
1269	42831	524	348			74_115_an_ha.jpg	0	285	AOI_49	89	696
1270	42864	520	345			74_115_an_ha.jpg	0	285	AOI_49	89	696
1271	42897	512	334			74_115_an_ha.jpg	0	285	AOI_49	89	696
1272	42930	515	342			74_115_an_ha.jpg	0	285	AOI_49	89	696
1273	42963	477	334			74_115_an_ha.jpg	0	285	AOI_49	89	696
1274	42996	474	344			74_115_an_ha.jpg	0	285	AOI_49	89	696
1275	43030	474	354			74_115_an_ha.jpg	0	285	AOI_49	89	696
1276	43063	474	359			74_115_an_ha.jpg	0	285	AOI_49	89	696
	43078			ImageEnd	16
	43095			ImageStart	8
1277	43096	475	354			Fix.jpg	0	0	Content	90	364
1278	43128	468	349			Fix.jpg	0	0	Content	90	364
1279	43161	431	353			Fix.jpg	0	0	Content	90	364
1280	43194	431	344			Fix.jpg	0	0	Content	90	364
1281	43227	430	344			Fix.jpg	0	0	Content	90	364
1282	43260	418	356			Fix.jpg	0	0	Content	90	364
1283	43294	433	349			Fix.jpg	0	0	Content	90	364
1284	43327	428	368			Fix.jpg	0	0	Content	90	364
1285	43360	418	352			Fix.jpg	0	0	Content	90	364
1286	43393	427	352			Fix.jpg	0	0	Content	90	364
1287	43426	418	353			Fix.jpg	0	0	Content	90	364
1288	43460	636	400			Fix.jpg	0	0	Content	91	562
1289	43493	640	401			Fix.jpg	0	0	Content	91	562
1290	43526	638	392			Fix.jpg	0	0	Content	91	562
1291	43560	659	383			Fix.jpg	0	0	Content	91	562
1292	43593	646	389			Fix.jpg	0	0	Content	91	562
	43607			ImageEnd	16
1293	43626	647	389			No media	0	0	Content	91	562
1294	43659	643	379			No media	0	0	Content	91	562
1295	43692	651	393			No media	0	0	Content	91	562
	43712			ImageStart	8
1296	43727	643	386			93_140_ha_neu.jpg	0	327	AOI_56	91	562
1297	43760	662	380			93_140_ha_neu.jpg	0	327	AOI_56	91	562
1298	43792	645	388			93_140_ha_neu.jpg	0	327	AOI_56	91	562
1299	43826	640	381			93_140_ha_neu.jpg	0	327	AOI_56	91	562
1300	43858	643	382			93_140_ha_neu.jpg	0	327	AOI_56	91	562
1301	43891	647	387			93_140_ha_neu.jpg	0	327	AOI_56	91	562
1302	43924	647	378			93_140_ha_neu.jpg	0	327	AOI_56	91	562
1303	43956	645	387			93_140_ha_neu.jpg	0	327	AOI_56	91	562
1304	43989	653	379			93_140_ha_neu.jpg	0	327	AOI_56	91	562
1305	44022	524	368			93_140_ha_neu.jpg	0	327	AOI_56	92	405
1306	44054	512	366			93_140_ha_neu.jpg	0	327	AOI_56	92	405
1307	44088	525	365			93_140_ha_neu.jpg	0	327	AOI_56	92	405
1308	44118	519	369			93_140_ha_neu.jpg	0	327	AOI_56	92	405
1309	44153	526	370			93_140_ha_neu.jpg	0	327	AOI_56	92	405
1310	44242	513	366			93_140_ha_neu.jpg	0	327	AOI_56	92	405
1311	44344	518	359			93_140_ha_neu.jpg	0	327	AOI_56	92	405
1312	44427	886	386			93_140_ha_neu.jpg	0	328	AOI_55	93	466
1313	44495	888	387			93_140_ha_neu.jpg	0	328	AOI_55	93	466
1314	44634	884	363			93_140_ha_neu.jpg	0	328	AOI_55	93	466
1315	44714	889	368			93_140_ha_neu.jpg	0	328	AOI_55	93	466
1316	44792	911	359			93_140_ha_neu.jpg	0	328	AOI_55	93	466
1317	44833	912	353			93_140_ha_neu.jpg	0	328	AOI_55	93	466
1318	44866	912	353			93_140_ha_neu.jpg	0	328	AOI_55	93	466
1319	44893	874	457			93_140_ha_neu.jpg	0	328	AOI_55	94	294
1320	44925	890	467			93_140_ha_neu.jpg	0	328	AOI_55	94	294
1321	44958	881	460			93_140_ha_neu.jpg	0	328	AOI_55	94	294
1322	44990	886	468			93_140_ha_neu.jpg	0	328	AOI_55	94	294
1323	45023	879	455			93_140_ha_neu.jpg	0	328	AOI_55	94	294
1324	45057	891	454			93_140_ha_neu.jpg	0	328	AOI_55	94	294
1325	45089	877	462			93_140_ha_neu.jpg	0	328	AOI_55	94	294
1326	45122	875	472			93_140_ha_neu.jpg	0	328	AOI_55	94	294
1327	45155	877	459			93_140_ha_neu.jpg	0	328	AOI_55	94	294
1328	45187	617	509			93_140_ha_neu.jpg	0	327	AOI_56	95	259
1329	45219	470	470			93_140_ha_neu.jpg	0	327	AOI_56	95	259
1330	45251	458	469			93_140_ha_neu.jpg	0	327	AOI_56	95	259
1331	45284	460	482			93_140_ha_neu.jpg	0	327	AOI_56	95	259
1332	45316	460	474			93_140_ha_neu.jpg	0	327	AOI_56	95	259
1333	45348	467	454			93_140_ha_neu.jpg	0	327	AOI_56	95	259
1334	45380	465	458			93_140_ha_neu.jpg	0	327	AOI_56	95	259
1335	45414	467	461			93_140_ha_neu.jpg	0	327	AOI_56	95	259
1336	45446	500	392			93_140_ha_neu.jpg	0	327	AOI_56	96	616
1337	45479	503	383			93_140_ha_neu.jpg	0	327	AOI_56	96	616
1338	45510	497	359			93_140_ha_neu.jpg	0	327	AOI_56	96	616
1339	45543	503	373			93_140_ha_neu.jpg	0	327	AOI_56	96	616
1340	45575	500	375			93_140_ha_neu.jpg	0	327	AOI_56	96	616
1341	45608	503	372			93_140_ha_neu.jpg	0	327	AOI_56	96	616
1342	45640	499	379			93_140_ha_neu.jpg	0	327	AOI_56	96	616
1343	45672	502	374			93_140_ha_neu.jpg	0	327	AOI_56	96	616
1344	45704	507	373			93_140_ha_neu.jpg	0	327	AOI_56	96	616
1345	45736	522	378			93_140_ha_neu.jpg	0	327	AOI_56	96	616
1346	45769	516	380			93_140_ha_neu.jpg	0	327	AOI_56	96	616
1347	45802	517	379			93_140_ha_neu.jpg	0	327	AOI_56	96	616
1348	45833	526	380			93_140_ha_neu.jpg	0	327	AOI_56	96	616
1349	45866	516	379			93_140_ha_neu.jpg	0	327	AOI_56	96	616
1350	45898	516	376			93_140_ha_neu.jpg	0	327	AOI_56	96	616
1351	45931	515	385			93_140_ha_neu.jpg	0	327	AOI_56	96	616
1352	45963	536	382			93_140_ha_neu.jpg	0	327	AOI_56	96	616
1353	45996	512	382			93_140_ha_neu.jpg	0	327	AOI_56	96	616
1354	46029	512	381			93_140_ha_neu.jpg	0	327	AOI_56	96	616
1355	46062	453	371			93_140_ha_neu.jpg	0	327	AOI_56	97	227
1356	46094	445	370			93_140_ha_neu.jpg	0	327	AOI_56	97	227
1357	46126	450	361			93_140_ha_neu.jpg	0	327	AOI_56	97	227
1358	46159	447	365			93_140_ha_neu.jpg	0	327	AOI_56	97	227
1359	46192	446	363			93_140_ha_neu.jpg	0	327	AOI_56	97	227
1360	46223	444	369			93_140_ha_neu.jpg	0	327	AOI_56	97	227
1361	46257	443	367			93_140_ha_neu.jpg	0	327	AOI_56	97	227
1362	46289	445	362			93_140_ha_neu.jpg	0	327	AOI_56	98	1513
1363	46322	528	380			93_140_ha_neu.jpg	0	327	AOI_56	98	1513
1364	46355	524	375			93_140_ha_neu.jpg	0	327	AOI_56	98	1513
1365	46387	515	380			93_140_ha_neu.jpg	0	327	AOI_56	98	1513
1366	46419	514	380			93_140_ha_neu.jpg	0	327	AOI_56	98	1513
1367	46451	519	372			93_140_ha_neu.jpg	0	327	AOI_56	98	1513
1368	46484	520	383			93_140_ha_neu.jpg	0	327	AOI_56	98	1513
1369	46516	527	385			93_140_ha_neu.jpg	0	327	AOI_56	98	1513
1370	46549	515	377			93_140_ha_neu.jpg	0	327	AOI_56	98	1513
1371	46582	522	385			93_140_ha_neu.jpg	0	327	AOI_56	98	1513
1372	46616	526	368			93_140_ha_neu.jpg	0	327	AOI_56	98	1513
1373	46649	518	376			93_140_ha_neu.jpg	0	327	AOI_56	98	1513
1374	46681	526	371			93_140_ha_neu.jpg	0	327	AOI_56	98	1513
	46714			ImageEnd	16
1375	46715	514	371			No media	0	0	Content	98	1513
	46743			ImageStart	8
1376	46747	519	369			Fix.jpg	0	0	Content	98	1513
1377	46780	519	375			Fix.jpg	0	0	Content	98	1513
1378	46813	508	375			Fix.jpg	0	0	Content	98	1513
1379	46846	531	377			Fix.jpg	0	0	Content	98	1513
1380	46879	518	374			Fix.jpg	0	0	Content	98	1513
1381	46913	526	376			Fix.jpg	0	0	Content	98	1513
1382	46945	530	374			Fix.jpg	0	0	Content	98	1513
1383	46979	520	372			Fix.jpg	0	0	Content	98	1513
1384	47012	531	377			Fix.jpg	0	0	Content	98	1513
1385	47045	528	373			Fix.jpg	0	0	Content	98	1513
1386	47078	521	372			Fix.jpg	0	0	Content	98	1513
1387	47112	533	374			Fix.jpg	0	0	Content	98	1513
1388	47145	535	373			Fix.jpg	0	0	Content	98	1513
1389	47178	538	371			Fix.jpg	0	0	Content	98	1513
1390	47212	543	379			Fix.jpg	0	0	Content	98	1513
1391	47245	531	378			Fix.jpg	0	0	Content	98	1513
	47249			ImageEnd	16
1392	47277	529	361			No media	0	0	Content	98	1513
	47294			ImageStart	8
1393	47310	526	373			76_115_fe_an.jpg	0	289	AOI_50	98	1513
1394	47342	535	372			76_115_fe_an.jpg	0	289	AOI_50	98	1513
1395	47375	532	364			76_115_fe_an.jpg	0	289	AOI_50	98	1513
1396	47408	538	374			76_115_fe_an.jpg	0	289	AOI_50	98	1513
1397	47441	524	369			76_115_fe_an.jpg	0	289	AOI_50	98	1513
1398	47473	542	365			76_115_fe_an.jpg	0	289	AOI_50	98	1513
1399	47506	541	367			76_115_fe_an.jpg	0	289	AOI_50	98	1513
1400	47539	535	374			76_115_fe_an.jpg	0	289	AOI_50	98	1513
1401	47572	524	359			76_115_fe_an.jpg	0	289	AOI_50	98	1513
1402	47605	530	367			76_115_fe_an.jpg	0	289	AOI_50	98	1513
1403	47638	520	335			76_115_fe_an.jpg	0	289	AOI_50	98	1513
1404	47671	521	358			76_115_fe_an.jpg	0	289	AOI_50	98	1513
1405	47704	521	345			76_115_fe_an.jpg	0	289	AOI_50	98	1513
1406	47736	519	348			76_115_fe_an.jpg	0	289	AOI_50	98	1513
1407	47769	493	415			76_115_fe_an.jpg	0	289	AOI_50	98	1513
1408	47802	0	0			76_115_fe_an.jpg	0	289	AOI_50
1409	47835	0	0			76_115_fe_an.jpg	0	289	AOI_50
1410	47869	0	0			76_115_fe_an.jpg	0	289	AOI_50
1411	47912	0	0			76_115_fe_an.jpg	0	289	AOI_50
1412	47960	0	0			76_115_fe_an.jpg	0	289	AOI_50
1413	48022	0	0			76_115_fe_an.jpg	0	289	AOI_50
1414	48067	770	360			76_115_fe_an.jpg	0	290	AOI_49	99	193
1415	48106	798	353			76_115_fe_an.jpg	0	290	AOI_49	99	193
1416	48146	838	399			76_115_fe_an.jpg	0	290	AOI_49	99	193
1417	48188	860	405			76_115_fe_an.jpg	0	290	AOI_49	99	193
1418	48218	860	405			76_115_fe_an.jpg	0	290	AOI_49	99	193
1419	48260	878	390			76_115_fe_an.jpg	0	290	AOI_49	100	238
1420	48296	873	391			76_115_fe_an.jpg	0	290	AOI_49	100	238
1421	48331	887	382			76_115_fe_an.jpg	0	290	AOI_49	100	238
1422	48362	887	382			76_115_fe_an.jpg	0	290	AOI_49	100	238
1423	48400	884	389			76_115_fe_an.jpg	0	290	AOI_49	100	238
1424	48433	886	387			76_115_fe_an.jpg	0	290	AOI_49	100	238
1425	48466	885	385			76_115_fe_an.jpg	0	290	AOI_49	100	238
1426	48498	857	497			76_115_fe_an.jpg	0	290	AOI_49	101	464
1427	48545	853	507			76_115_fe_an.jpg	0	290	AOI_49	101	464
1428	48574	853	507			76_115_fe_an.jpg	0	290	AOI_49	101	464
1429	48604	850	505			76_115_fe_an.jpg	0	290	AOI_49	101	464
1430	48637	852	517			76_115_fe_an.jpg	0	290	AOI_49	101	464
1431	48670	845	504			76_115_fe_an.jpg	0	290	AOI_49	101	464
1432	48702	837	498			76_115_fe_an.jpg	0	290	AOI_49	101	464
1433	48735	851	505			76_115_fe_an.jpg	0	290	AOI_49	101	464
1434	48768	856	508			76_115_fe_an.jpg	0	290	AOI_49	101	464
1435	48800	845	489			76_115_fe_an.jpg	0	290	AOI_49	101	464
1436	48833	855	495			76_115_fe_an.jpg	0	290	AOI_49	101	464
1437	48866	846	498			76_115_fe_an.jpg	0	290	AOI_49	101	464
1438	48898	851	488			76_115_fe_an.jpg	0	290	AOI_49	101	464
1439	48931	851	508			76_115_fe_an.jpg	0	290	AOI_49	101	464
1440	48962	480	396			76_115_fe_an.jpg	0	0	Content	102	648
1441	48997	-131	318			76_115_fe_an.jpg	0	0	Content	102	648
1442	49029	-435	235			76_115_fe_an.jpg	0	0	Content	102	648
1443	49076	-353	220			76_115_fe_an.jpg	0	0	Content	102	648
1444	49117	-471	182			76_115_fe_an.jpg	0	0	Content	102	648
1445	49155	-366	208			76_115_fe_an.jpg	0	0	Content	102	648
1446	49191	-458	150			76_115_fe_an.jpg	0	0	Content	102	648
1447	49231	-458	150			76_115_fe_an.jpg	0	0	Content	102	648
1448	49263	-455	152			76_115_fe_an.jpg	0	0	Content	102	648
1449	49294	-452	156			76_115_fe_an.jpg	0	0	Content	102	648
1450	49332	-459	156			76_115_fe_an.jpg	0	0	Content	102	648
1451	49365	-464	162			76_115_fe_an.jpg	0	0	Content	102	648
1452	49400	-442	164			76_115_fe_an.jpg	0	0	Content	102	648
1453	49433	-440	167			76_115_fe_an.jpg	0	0	Content	102	648
1454	49466	-340	192			76_115_fe_an.jpg	0	0	Content	102	648
1455	49501	-449	160			76_115_fe_an.jpg	0	0	Content	102	648
1456	49544	-437	169			76_115_fe_an.jpg	0	0	Content	102	648
1457	49579	-424	174			76_115_fe_an.jpg	0	0	Content	102	648
1458	49611	70	406			76_115_fe_an.jpg	0	289	AOI_50	103	370
1459	49646	543	528			76_115_fe_an.jpg	0	289	AOI_50	103	370
1460	49678	592	493			76_115_fe_an.jpg	0	289	AOI_50	103	370
1461	49716	552	468			76_115_fe_an.jpg	0	289	AOI_50	103	370
1462	49749	536	470			76_115_fe_an.jpg	0	289	AOI_50	103	370
1463	49779	594	424			76_115_fe_an.jpg	0	289	AOI_50	103	370
1464	49813	602	416			76_115_fe_an.jpg	0	289	AOI_50	103	370
1465	49847	526	379			76_115_fe_an.jpg	0	289	AOI_50	103	370
1466	49881	518	357			76_115_fe_an.jpg	0	289	AOI_50	103	370
1467	49914	530	356			76_115_fe_an.jpg	0	289	AOI_50	103	370
1468	49948	537	351			76_115_fe_an.jpg	0	289	AOI_50	103	370
1469	49981	531	352			76_115_fe_an.jpg	0	289	AOI_50	104	709
1470	50015	519	352			76_115_fe_an.jpg	0	289	AOI_50	104	709
1471	50049	450	345			76_115_fe_an.jpg	0	289	AOI_50	104	709
1472	50083	451	342			76_115_fe_an.jpg	0	289	AOI_50	104	709
1473	50118	428	351			76_115_fe_an.jpg	0	289	AOI_50	104	709
1474	50152	440	339			76_115_fe_an.jpg	0	289	AOI_50	104	709
1475	50186	446	348			76_115_fe_an.jpg	0	289	AOI_50	104	709
1476	50221	444	334			76_115_fe_an.jpg	0	289	AOI_50	104	709
1477	50254	448	341			76_115_fe_an.jpg	0	289	AOI_50	104	709
	50284			ImageEnd	16
1478	50291	441	338			No media	0	0	Content	104	709
	50304			ImageStart	8
1479	50325	465	380			Fix.jpg	0	0	Content	104	709
1480	50361	448	431			Fix.jpg	0	0	Content	104	709
1481	50394	440	413			Fix.jpg	0	0	Content	104	709
1482	50431	441	407			Fix.jpg	0	0	Content	104	709
1483	50467	445	409			Fix.jpg	0	0	Content	104	709
1484	50504	476	315			Fix.jpg	0	0	Content	104	709
1485	50540	476	315			Fix.jpg	0	0	Content	104	709
1486	50573	471	297			Fix.jpg	0	0	Content	104	709
1487	50611	486	302			Fix.jpg	0	0	Content	104	709
1488	50652	478	296			Fix.jpg	0	0	Content	104	709
1489	50690	616	264			Fix.jpg	0	0	Content	105	442
1490	50720	616	264			Fix.jpg	0	0	Content	105	442
1491	50754	731	227			Fix.jpg	0	0	Content	105	442
1492	50799	701	231			Fix.jpg	0	0	Content	105	442
	50814			ImageEnd	16
	50836			ImageStart	8
1493	50839	706	222			58_098_neu_an.jpg	0	250	AOI_41	105	442
1494	50873	706	222			58_098_neu_an.jpg	0	250	AOI_41	105	442
1495	50909	723	221			58_098_neu_an.jpg	0	250	AOI_41	105	442
1496	50946	724	224			58_098_neu_an.jpg	0	250	AOI_41	105	442
1497	50983	719	226			58_098_neu_an.jpg	0	250	AOI_41	105	442
1498	51018	719	226			58_098_neu_an.jpg	0	250	AOI_41	105	442
1499	51056	725	233			58_098_neu_an.jpg	0	250	AOI_41	105	442
1500	51095	705	233			58_098_neu_an.jpg	0	250	AOI_41	105	442
1501	51132	596	239			58_098_neu_an.jpg	0	249	AOI_43	106	215
1502	51162	596	239			58_098_neu_an.jpg	0	249	AOI_43	106	215
1503	51200	569	221			58_098_neu_an.jpg	0	249	AOI_43	106	215
1504	51237	547	234			58_098_neu_an.jpg	0	249	AOI_43	106	215
1505	51274	573	226			58_098_neu_an.jpg	0	249	AOI_43	106	215
1506	51310	573	226			58_098_neu_an.jpg	0	249	AOI_43	106	215
1507	51347	0	0			58_098_neu_an.jpg	0	249	AOI_43
1508	51385	0	0			58_098_neu_an.jpg	0	249	AOI_43
1509	51425	0	0			58_098_neu_an.jpg	0	249	AOI_43
1510	51468	0	0			58_098_neu_an.jpg	0	249	AOI_43
1511	51516	0	0			58_098_neu_an.jpg	0	249	AOI_43
1512	51580	516	248			58_098_neu_an.jpg	0	0	Content	107	367
1513	51622	0	0			58_098_neu_an.jpg	0	0	Content	107	367
1514	51682	882	-153			58_098_neu_an.jpg	0	0	Content	107	367
1515	51720	894	-155			58_098_neu_an.jpg	0	0	Content	107	367
1516	51759	0	0			58_098_neu_an.jpg	0	0	Content	107	367
1517	51795	740	-51			58_098_neu_an.jpg	0	0	Content	107	367
1518	51836	717	-58			58_098_neu_an.jpg	0	0	Content	107	367
1519	51873	725	-64			58_098_neu_an.jpg	0	0	Content	107	367
1520	51910	744	-75			58_098_neu_an.jpg	0	0	Content	107	367
1521	51947	825	173			58_098_neu_an.jpg	0	250	AOI_41	108	310
1522	51984	793	400			58_098_neu_an.jpg	0	250	AOI_41	108	310
1523	52022	810	440			58_098_neu_an.jpg	0	250	AOI_41	108	310
1524	52060	813	446			58_098_neu_an.jpg	0	250	AOI_41	108	310
1525	52099	784	559			58_098_neu_an.jpg	0	250	AOI_41	108	310
1526	52138	791	563			58_098_neu_an.jpg	0	250	AOI_41	108	310
1527	52177	782	566			58_098_neu_an.jpg	0	250	AOI_41	108	310
1528	52217	860	522			58_098_neu_an.jpg	0	250	AOI_41	108	310
1529	52257	854	504			58_098_neu_an.jpg	0	250	AOI_41	109	216
1530	52293	842	486			58_098_neu_an.jpg	0	250	AOI_41	109	216
1531	52329	855	496			58_098_neu_an.jpg	0	250	AOI_41	109	216
1532	52365	859	487			58_098_neu_an.jpg	0	250	AOI_41	109	216
1533	52401	849	488			58_098_neu_an.jpg	0	250	AOI_41	109	216
1534	52437	855	494			58_098_neu_an.jpg	0	250	AOI_41	109	216
1535	52473	854	587			58_098_neu_an.jpg	0	250	AOI_41	110	282
1536	52509	869	598			58_098_neu_an.jpg	0	250	AOI_41	110	282
1537	52545	873	595			58_098_neu_an.jpg	0	250	AOI_41	110	282
1538	52581	872	595			58_098_neu_an.jpg	0	250	AOI_41	110	282
1539	52617	873	593			58_098_neu_an.jpg	0	250	AOI_41	110	282
1540	52648	873	593			58_098_neu_an.jpg	0	250	AOI_41	110	282
1541	52681	867	608			58_098_neu_an.jpg	0	250	AOI_41	110	282
1542	52719	879	586			58_098_neu_an.jpg	0	250	AOI_41	110	282
1543	52755	854	529			58_098_neu_an.jpg	0	250	AOI_41	111	246
1544	52785	854	529			58_098_neu_an.jpg	0	250	AOI_41	111	246
1545	52820	853	510			58_098_neu_an.jpg	0	250	AOI_41	111	246
1546	52859	856	509			58_098_neu_an.jpg	0	250	AOI_41	111	246
1547	52895	856	509			58_098_neu_an.jpg	0	250	AOI_41	111	246
1548	52926	864	503			58_098_neu_an.jpg	0	250	AOI_41	111	246
1549	52965	849	520			58_098_neu_an.jpg	0	250	AOI_41	111	246
1550	53002	570	555			58_098_neu_an.jpg	0	249	AOI_43	112	353
1551	53038	510	530			58_098_neu_an.jpg	0	249	AOI_43	112	353
1552	53074	493	522			58_098_neu_an.jpg	0	249	AOI_43	112	353
1553	53110	489	520			58_098_neu_an.jpg	0	249	AOI_43	112	353
1554	53145	480	513			58_098_neu_an.jpg	0	249	AOI_43	112	353
1555	53181	475	505			58_098_neu_an.jpg	0	249	AOI_43	112	353
1556	53217	413	518			58_098_neu_an.jpg	0	249	AOI_43	112	353
1557	53252	430	484			58_098_neu_an.jpg	0	249	AOI_43	112	353
1558	53286	430	484			58_098_neu_an.jpg	0	249	AOI_43	112	353
1559	53320	425	463			58_098_neu_an.jpg	0	249	AOI_43	112	353
1560	53355	429	444			58_098_neu_an.jpg	0	249	AOI_43	113	205
1561	53387	429	444			58_098_neu_an.jpg	0	249	AOI_43	113	205
1562	53420	453	377			58_098_neu_an.jpg	0	249	AOI_43	113	205
1563	53454	440	375			58_098_neu_an.jpg	0	249	AOI_43	113	205
1564	53485	441	386			58_098_neu_an.jpg	0	249	AOI_43	113	205
1565	53530	438	392			58_098_neu_an.jpg	0	249	AOI_43	113	205
1566	53559	438	392			58_098_neu_an.jpg	0	249	AOI_43	114	229
1567	53590	496	394			58_098_neu_an.jpg	0	249	AOI_43	114	229
1568	53623	497	378			58_098_neu_an.jpg	0	249	AOI_43	114	229
1569	53656	490	377			58_098_neu_an.jpg	0	249	AOI_43	114	229
1570	53690	492	367			58_098_neu_an.jpg	0	249	AOI_43	114	229
1571	53722	490	373			58_098_neu_an.jpg	0	249	AOI_43	114	229
1572	53753	488	361			58_098_neu_an.jpg	0	249	AOI_43	114	229
1573	53788	486	359			58_098_neu_an.jpg	0	249	AOI_43	115	396
1574	53822	440	357			58_098_neu_an.jpg	0	249	AOI_43	115	396
	53841			ImageEnd	16
1575	53854	452	347			No media	0	0	Content	115	396
	53860			ImageStart	8
1576	53887	445	339			Fix.jpg	0	0	Content	115	396
1577	53920	438	341			Fix.jpg	0	0	Content	115	396
1578	53954	445	333			Fix.jpg	0	0	Content	115	396
1579	53987	453	340			Fix.jpg	0	0	Content	115	396
1580	54021	461	350			Fix.jpg	0	0	Content	115	396
1581	54053	454	410			Fix.jpg	0	0	Content	115	396
1582	54086	462	414			Fix.jpg	0	0	Content	115	396
1583	54118	449	412			Fix.jpg	0	0	Content	115	396
1584	54151	445	401			Fix.jpg	0	0	Content	115	396
1585	54184	641	398			Fix.jpg	0	0	Content	116	632
1586	54218	664	393			Fix.jpg	0	0	Content	116	632
1587	54250	655	382			Fix.jpg	0	0	Content	116	632
1588	54283	649	363			Fix.jpg	0	0	Content	116	632
1589	54315	663	363			Fix.jpg	0	0	Content	116	632
1590	54347	658	358			Fix.jpg	0	0	Content	116	632
	54371			ImageEnd	16
1591	54381	657	347			No media	0	0	Content	116	632
1592	54414	654	361			No media	0	0	Content	116	632
1593	54447	653	359			No media	0	0	Content	116	632
1594	54481	655	361			No media	0	0	Content	116	632
	54499			ImageStart	8
1595	54514	657	370			99_144_an_neu.jpg	0	339	AOI_5	116	632
1596	54547	664	364			99_144_an_neu.jpg	0	339	AOI_5	116	632
1597	54580	666	382			99_144_an_neu.jpg	0	339	AOI_5	116	632
1598	54612	662	386			99_144_an_neu.jpg	0	339	AOI_5	116	632
1599	54643	663	389			99_144_an_neu.jpg	0	339	AOI_5	116	632
1600	54677	669	373			99_144_an_neu.jpg	0	339	AOI_5	116	632
1601	54709	655	373			99_144_an_neu.jpg	0	339	AOI_5	116	632
1602	54742	653	367			99_144_an_neu.jpg	0	339	AOI_5	116	632
1603	54783	661	372			99_144_an_neu.jpg	0	339	AOI_5	116	632
1604	54816	550	405			99_144_an_neu.jpg	0	339	AOI_5	117	295
1605	54849	482	406			99_144_an_neu.jpg	0	339	AOI_5	117	295
1606	54882	469	393			99_144_an_neu.jpg	0	339	AOI_5	117	295
1607	54915	486	392			99_144_an_neu.jpg	0	339	AOI_5	117	295
1608	54948	479	392			99_144_an_neu.jpg	0	339	AOI_5	117	295
1609	54980	482	386			99_144_an_neu.jpg	0	339	AOI_5	117	295
1610	55013	485	392			99_144_an_neu.jpg	0	339	AOI_5	117	295
1611	55046	486	388			99_144_an_neu.jpg	0	339	AOI_5	117	295
1612	55079	482	382			99_144_an_neu.jpg	0	339	AOI_5	117	295
1613	55111	452	383			99_144_an_neu.jpg	0	339	AOI_5	118	760
1614	55144	431	386			99_144_an_neu.jpg	0	339	AOI_5	118	760
1615	55177	429	390			99_144_an_neu.jpg	0	339	AOI_5	118	760
1616	55210	425	389			99_144_an_neu.jpg	0	339	AOI_5	118	760
1617	55243	426	389			99_144_an_neu.jpg	0	339	AOI_5	118	760
1618	55276	435	389			99_144_an_neu.jpg	0	339	AOI_5	118	760
1619	55309	427	394			99_144_an_neu.jpg	0	339	AOI_5	118	760
1620	55343	420	381			99_144_an_neu.jpg	0	339	AOI_5	118	760
1621	55376	434	385			99_144_an_neu.jpg	0	339	AOI_5	118	760
1622	55409	430	379			99_144_an_neu.jpg	0	339	AOI_5	118	760
1623	55443	438	396			99_144_an_neu.jpg	0	339	AOI_5	118	760
1624	55476	439	402			99_144_an_neu.jpg	0	339	AOI_5	118	760
1625	55508	435	385			99_144_an_neu.jpg	0	339	AOI_5	118	760
1626	55542	413	394			99_144_an_neu.jpg	0	339	AOI_5	118	760
1627	55573	442	384			99_144_an_neu.jpg	0	339	AOI_5	118	760
1628	55608	431	388			99_144_an_neu.jpg	0	339	AOI_5	118	760
1629	55641	434	386			99_144_an_neu.jpg	0	339	AOI_5	118	760
1630	55674	431	390			99_144_an_neu.jpg	0	339	AOI_5	118	760
1631	55707	437	392			99_144_an_neu.jpg	0	339	AOI_5	118	760
1632	55740	435	387			99_144_an_neu.jpg	0	339	AOI_5	118	760
1633	55772	439	396			99_144_an_neu.jpg	0	339	AOI_5	118	760
1634	55805	430	385			99_144_an_neu.jpg	0	339	AOI_5	118	760
1635	55838	-273	234			99_144_an_neu.jpg	0	339	AOI_5	118	760
1636	55871	0	0			99_144_an_neu.jpg	0	0	Content	119	446
1637	55902	-1119	57			99_144_an_neu.jpg	0	0	Content	119	446
1638	55939	-1188	-36			99_144_an_neu.jpg	0	0	Content	119	446
1639	55975	-1188	-36			99_144_an_neu.jpg	0	0	Content	119	446
1640	56016	-1257	-161			99_144_an_neu.jpg	0	0	Content	119	446
1641	56058	-1261	-161			99_144_an_neu.jpg	0	0	Content	119	446
1642	56091	-1270	-178			99_144_an_neu.jpg	0	0	Content	119	446
1643	56124	-1268	-297			99_144_an_neu.jpg	0	0	Content	119	446
1644	56163	-1322	-328			99_144_an_neu.jpg	0	0	Content	119	446
1645	56201	-1322	-338			99_144_an_neu.jpg	0	0	Content	119	446
1646	56238	-1322	-338			99_144_an_neu.jpg	0	0	Content	119	446
1647	56276	-1293	-332			99_144_an_neu.jpg	0	0	Content	119	446
1648	56318	-1330	-347			99_144_an_neu.jpg	0	0	Content	120	231
1649	56358	-1336	-338			99_144_an_neu.jpg	0	0	Content	120	231
1650	56395	-1324	-347			99_144_an_neu.jpg	0	0	Content	120	231
1651	56432	-1316	-336			99_144_an_neu.jpg	0	0	Content	120	231
1652	56472	-1332	-333			99_144_an_neu.jpg	0	0	Content	120	231
1653	56512	-751	-352			99_144_an_neu.jpg	0	0	Content	120	231
1654	56549	0	0			99_144_an_neu.jpg	0	339	AOI_5
1655	56585	0	0			99_144_an_neu.jpg	0	339	AOI_5
1656	56629	0	0			99_144_an_neu.jpg	0	339	AOI_5
1657	56665	225	-91			99_144_an_neu.jpg	0	0	Content	121	103
1658	56702	314	-180			99_144_an_neu.jpg	0	0	Content	121	103
1659	56730	195	-52			99_144_an_neu.jpg	0	0	Content	121	103
1660	56768	0	0			99_144_an_neu.jpg	0	339	AOI_5
1661	56796	0	0			99_144_an_neu.jpg	0	339	AOI_5
1662	56836	0	0			99_144_an_neu.jpg	0	339	AOI_5
1663	56881	0	0			99_144_an_neu.jpg	0	339	AOI_5
1664	56931	473	595			99_144_an_neu.jpg	0	339	AOI_5	122	171
1665	56965	476	596			99_144_an_neu.jpg	0	339	AOI_5	122	171
1666	57002	551	421			99_144_an_neu.jpg	0	339	AOI_5	122	171
1667	57043	481	435			99_144_an_neu.jpg	0	339	AOI_5	122	171
1668	57070	414	458			99_144_an_neu.jpg	0	339	AOI_5	122	171
1669	57102	456	412			99_144_an_neu.jpg	0	339	AOI_5	123	244
1670	57159	456	391			99_144_an_neu.jpg	0	339	AOI_5	123	244
1671	57189	446	383			99_144_an_neu.jpg	0	339	AOI_5	123	244
1672	57218	442	373			99_144_an_neu.jpg	0	339	AOI_5	123	244
1673	57251	458	364			99_144_an_neu.jpg	0	339	AOI_5	123	244
1674	57281	454	367			99_144_an_neu.jpg	0	339	AOI_5	123	244
1675	57314	452	367			99_144_an_neu.jpg	0	339	AOI_5	123	244
1676	57346	449	369			99_144_an_neu.jpg	0	339	AOI_5	124	491
1677	57379	400	396			99_144_an_neu.jpg	0	339	AOI_5	124	491
1678	57411	403	387			99_144_an_neu.jpg	0	339	AOI_5	124	491
1679	57443	396	389			99_144_an_neu.jpg	0	339	AOI_5	124	491
1680	57474	401	383			99_144_an_neu.jpg	0	339	AOI_5	124	491
	57500			ImageEnd	16
1681	57507	408	388			No media	0	0	Content	124	491
	57520			ImageStart	8
1682	57539	407	382			Fix.jpg	0	0	Content	124	491
1683	57572	394	381			Fix.jpg	0	0	Content	124	491
1684	57605	403	379			Fix.jpg	0	0	Content	124	491
1685	57638	403	387			Fix.jpg	0	0	Content	124	491
1686	57671	408	375			Fix.jpg	0	0	Content	124	491
1687	57705	404	389			Fix.jpg	0	0	Content	124	491
1688	57738	402	379			Fix.jpg	0	0	Content	124	491
1689	57770	396	393			Fix.jpg	0	0	Content	124	491
1690	57803	408	383			Fix.jpg	0	0	Content	124	491
1691	57837	602	387			Fix.jpg	0	0	Content	125	501
1692	57868	626	382			Fix.jpg	0	0	Content	125	501
1693	57901	631	375			Fix.jpg	0	0	Content	125	501
1694	57933	622	377			Fix.jpg	0	0	Content	125	501
1695	57966	628	384			Fix.jpg	0	0	Content	125	501
1696	57998	623	374			Fix.jpg	0	0	Content	125	501
	58016			ImageEnd	16
1697	58030	631	372			No media	0	0	Content	125	501
1698	58064	638	384			No media	0	0	Content	125	501
	58075			ImageStart	8
1699	58097	628	389			82_115_neu_an.jpg	0	303	AOI_51	125	501
1700	58130	618	398			82_115_neu_an.jpg	0	303	AOI_51	125	501
1701	58161	633	383			82_115_neu_an.jpg	0	303	AOI_51	125	501
1702	58194	667	371			82_115_neu_an.jpg	0	303	AOI_51	125	501
1703	58225	619	413			82_115_neu_an.jpg	0	303	AOI_51	125	501
1704	58279	619	399			82_115_neu_an.jpg	0	303	AOI_51	125	501
1705	58310	639	399			82_115_neu_an.jpg	0	303	AOI_51	125	501
1706	58337	484	371			82_115_neu_an.jpg	0	303	AOI_51	126	256
1707	58369	483	355			82_115_neu_an.jpg	0	303	AOI_51	126	256
1708	58401	474	352			82_115_neu_an.jpg	0	303	AOI_51	126	256
1709	58433	484	358			82_115_neu_an.jpg	0	303	AOI_51	126	256
1710	58466	486	346			82_115_neu_an.jpg	0	303	AOI_51	126	256
1711	58498	482	348			82_115_neu_an.jpg	0	303	AOI_51	126	256
1712	58530	487	350			82_115_neu_an.jpg	0	303	AOI_51	126	256
1713	58562	486	357			82_115_neu_an.jpg	0	303	AOI_51	126	256
1714	58594	431	343			82_115_neu_an.jpg	0	303	AOI_51	127	283
1715	58626	427	349			82_115_neu_an.jpg	0	303	AOI_51	127	283
1716	58657	434	339			82_115_neu_an.jpg	0	303	AOI_51	127	283
1717	58689	432	334			82_115_neu_an.jpg	0	303	AOI_51	127	283
1718	58719	436	333			82_115_neu_an.jpg	0	303	AOI_51	127	283
1719	58752	444	341			82_115_neu_an.jpg	0	303	AOI_51	127	283
1720	58782	431	333			82_115_neu_an.jpg	0	303	AOI_51	127	283
1721	58815	432	337			82_115_neu_an.jpg	0	303	AOI_51	127	283
1722	58846	443	335			82_115_neu_an.jpg	0	303	AOI_51	127	283
1723	58876	508	339			82_115_neu_an.jpg	0	303	AOI_51	128	190
1724	58909	526	331			82_115_neu_an.jpg	0	303	AOI_51	128	190
1725	58941	545	328			82_115_neu_an.jpg	0	303	AOI_51	128	190
1726	58972	552	322			82_115_neu_an.jpg	0	303	AOI_51	128	190
1727	59004	530	317			82_115_neu_an.jpg	0	303	AOI_51	128	190
1728	59035	545	316			82_115_neu_an.jpg	0	303	AOI_51	128	190
1729	59066	553	332			82_115_neu_an.jpg	0	304	AOI_49	129	747
1730	59097	861	377			82_115_neu_an.jpg	0	304	AOI_49	129	747
1731	59129	878	378			82_115_neu_an.jpg	0	304	AOI_49	129	747
1732	59161	853	360			82_115_neu_an.jpg	0	304	AOI_49	129	747
1733	59192	874	375			82_115_neu_an.jpg	0	304	AOI_49	129	747
1734	59224	870	360			82_115_neu_an.jpg	0	304	AOI_49	129	747
1735	59256	880	354			82_115_neu_an.jpg	0	304	AOI_49	129	747
1736	59287	872	353			82_115_neu_an.jpg	0	304	AOI_49	129	747
1737	59319	866	352			82_115_neu_an.jpg	0	304	AOI_49	129	747
1738	59351	854	360			82_115_neu_an.jpg	0	304	AOI_49	129	747
1739	59383	850	354			82_115_neu_an.jpg	0	304	AOI_49	129	747
1740	59414	861	351			82_115_neu_an.jpg	0	304	AOI_49	129	747
1741	59446	855	352			82_115_neu_an.jpg	0	304	AOI_49	129	747
1742	59497	851	359			82_115_neu_an.jpg	0	304	AOI_49	129	747
1743	59529	853	347			82_115_neu_an.jpg	0	304	AOI_49	129	747
1744	59559	857	361			82_115_neu_an.jpg	0	304	AOI_49	129	747
1745	59592	861	358			82_115_neu_an.jpg	0	304	AOI_49	129	747
1746	59623	853	355			82_115_neu_an.jpg	0	304	AOI_49	129	747
1747	59656	847	361			82_115_neu_an.jpg	0	304	AOI_49	129	747
1748	59687	895	360			82_115_neu_an.jpg	0	304	AOI_49	129	747
1749	59719	900	356			82_115_neu_an.jpg	0	304	AOI_49	129	747
1750	59750	917	359			82_115_neu_an.jpg	0	304	AOI_49	129	747
1751	59782	916	355			82_115_neu_an.jpg	0	304	AOI_49	129	747
1752	59813	905	397			82_115_neu_an.jpg	0	304	AOI_49	130	358
1753	59845	863	453			82_115_neu_an.jpg	0	304	AOI_49	130	358
1754	59877	873	464			82_115_neu_an.jpg	0	304	AOI_49	130	358
1755	59909	859	466			82_115_neu_an.jpg	0	304	AOI_49	130	358
1756	59940	868	458			82_115_neu_an.jpg	0	304	AOI_49	130	358
1757	59973	861	461			82_115_neu_an.jpg	0	304	AOI_49	130	358
1758	60004	872	451			82_115_neu_an.jpg	0	304	AOI_49	130	358
1759	60036	874	451			82_115_neu_an.jpg	0	304	AOI_49	130	358
1760	60067	876	461			82_115_neu_an.jpg	0	304	AOI_49	130	358
1761	60098	879	467			82_115_neu_an.jpg	0	304	AOI_49	130	358
1762	60132	861	508			82_115_neu_an.jpg	0	304	AOI_49	130	358
1763	60171	0	0			82_115_neu_an.jpg	0	303	AOI_51
1764	60199	0	0			82_115_neu_an.jpg	0	303	AOI_51
1765	60235	0	0			82_115_neu_an.jpg	0	303	AOI_51
1766	60276	0	0			82_115_neu_an.jpg	0	303	AOI_51
1767	60324	765	459			82_115_neu_an.jpg	0	304	AOI_49	131	341
1768	60377	753	294			82_115_neu_an.jpg	0	304	AOI_49	131	341
1769	60407	753	294			82_115_neu_an.jpg	0	304	AOI_49	131	341
1770	60440	761	288			82_115_neu_an.jpg	0	304	AOI_49	131	341
1771	60468	755	298			82_115_neu_an.jpg	0	304	AOI_49	131	341
1772	60501	753	291			82_115_neu_an.jpg	0	304	AOI_49	131	341
1773	60532	752	297			82_115_neu_an.jpg	0	304	AOI_49	131	341
1774	60566	756	288			82_115_neu_an.jpg	0	304	AOI_49	131	341
1775	60599	745	284			82_115_neu_an.jpg	0	304	AOI_49	131	341
1776	60632	752	288			82_115_neu_an.jpg	0	304	AOI_49	131	341
1777	60665	527	290			82_115_neu_an.jpg	0	303	AOI_51	132	778
1778	60697	455	282			82_115_neu_an.jpg	0	303	AOI_51	132	778
1779	60729	454	280			82_115_neu_an.jpg	0	303	AOI_51	132	778
1780	60763	444	290			82_115_neu_an.jpg	0	303	AOI_51	132	778
1781	60795	451	273			82_115_neu_an.jpg	0	303	AOI_51	132	778
1782	60828	455	287			82_115_neu_an.jpg	0	303	AOI_51	132	778
1783	60858	457	283			82_115_neu_an.jpg	0	303	AOI_51	132	778
1784	60892	457	279			82_115_neu_an.jpg	0	303	AOI_51	132	778
1785	60924	455	289			82_115_neu_an.jpg	0	303	AOI_51	132	778
1786	60956	444	313			82_115_neu_an.jpg	0	303	AOI_51	132	778
1787	60989	433	317			82_115_neu_an.jpg	0	303	AOI_51	132	778
1788	61021	439	315			82_115_neu_an.jpg	0	303	AOI_51	132	778
1789	61053	446	309			82_115_neu_an.jpg	0	303	AOI_51	132	778
	61074			ImageEnd	16
1790	61086	444	318			No media	0	0	Content	132	778
	61093			ImageStart	8
1791	61118	444	311			Fix.jpg	0	0	Content	132	778
1792	61151	444	303			Fix.jpg	0	0	Content	132	778
1793	61183	449	316			Fix.jpg	0	0	Content	132	778
1794	61216	444	310			Fix.jpg	0	0	Content	132	778
1795	61248	447	314			Fix.jpg	0	0	Content	132	778
1796	61281	450	313			Fix.jpg	0	0	Content	132	778
1797	61313	442	311			Fix.jpg	0	0	Content	132	778
1798	61346	443	316			Fix.jpg	0	0	Content	132	778
1799	61378	451	315			Fix.jpg	0	0	Content	132	778
1800	61410	441	316			Fix.jpg	0	0	Content	132	778
1801	61443	448	312			Fix.jpg	0	0	Content	133	577
1802	61476	647	355			Fix.jpg	0	0	Content	133	577
1803	61508	651	353			Fix.jpg	0	0	Content	133	577
1804	61540	638	349			Fix.jpg	0	0	Content	133	577
1805	61572	653	356			Fix.jpg	0	0	Content	133	577
1806	61604	645	346			Fix.jpg	0	0	Content	133	577
	61620			ImageEnd	16
1807	61636	640	356			No media	0	0	Content	133	577
1808	61668	634	351			No media	0	0	Content	133	577
1809	61700	643	351			No media	0	0	Content	133	577
1810	61732	625	346			No media	0	0	Content	133	577
	61735			ImageStart	8
1811	61764	657	359			13_061_an_fe.jpg	0	74	AOI_17	133	577
1812	61796	656	363			13_061_an_fe.jpg	0	74	AOI_17	133	577
1813	61828	653	360			13_061_an_fe.jpg	0	74	AOI_17	133	577
1814	61860	647	345			13_061_an_fe.jpg	0	74	AOI_17	133	577
1815	61892	628	350			13_061_an_fe.jpg	0	74	AOI_17	133	577
1816	61924	637	347			13_061_an_fe.jpg	0	74	AOI_17	133	577
1817	61956	634	343			13_061_an_fe.jpg	0	74	AOI_17	133	577
1818	61988	649	358			13_061_an_fe.jpg	0	74	AOI_17	133	577
1819	62020	527	365			13_061_an_fe.jpg	0	74	AOI_17	134	358
1820	62052	514	366			13_061_an_fe.jpg	0	74	AOI_17	134	358
1821	62084	514	361			13_061_an_fe.jpg	0	74	AOI_17	134	358
1822	62117	539	385			13_061_an_fe.jpg	0	74	AOI_17	134	358
1823	62149	524	381			13_061_an_fe.jpg	0	74	AOI_17	134	358
1824	62183	528	378			13_061_an_fe.jpg	0	74	AOI_17	134	358
1825	62216	516	372			13_061_an_fe.jpg	0	74	AOI_17	134	358
1826	62248	518	382			13_061_an_fe.jpg	0	74	AOI_17	134	358
1827	62280	517	368			13_061_an_fe.jpg	0	74	AOI_17	134	358
1828	62313	525	376			13_061_an_fe.jpg	0	74	AOI_17	134	358
1829	62345	523	370			13_061_an_fe.jpg	0	74	AOI_17	134	358
1830	62378	770	343			13_061_an_fe.jpg	0	73	AOI_18	135	1106
1831	62409	863	313			13_061_an_fe.jpg	0	73	AOI_18	135	1106
1832	62442	866	315			13_061_an_fe.jpg	0	73	AOI_18	135	1106
1833	62474	856	316			13_061_an_fe.jpg	0	73	AOI_18	135	1106
1834	62506	864	325			13_061_an_fe.jpg	0	73	AOI_18	135	1106
1835	62538	858	317			13_061_an_fe.jpg	0	73	AOI_18	135	1106
1836	62571	859	318			13_061_an_fe.jpg	0	73	AOI_18	135	1106
1837	62603	829	337			13_061_an_fe.jpg	0	73	AOI_18	135	1106
1838	62635	838	336			13_061_an_fe.jpg	0	73	AOI_18	135	1106
1839	62667	838	345			13_061_an_fe.jpg	0	73	AOI_18	135	1106
1840	62699	841	331			13_061_an_fe.jpg	0	73	AOI_18	135	1106
1841	62732	832	337			13_061_an_fe.jpg	0	73	AOI_18	135	1106
1842	62764	825	332			13_061_an_fe.jpg	0	73	AOI_18	135	1106
1843	62797	833	344			13_061_an_fe.jpg	0	73	AOI_18	135	1106
1844	62830	834	337			13_061_an_fe.jpg	0	73	AOI_18	135	1106
1845	62862	834	340			13_061_an_fe.jpg	0	73	AOI_18	135	1106
1846	62895	832	338			13_061_an_fe.jpg	0	73	AOI_18	135	1106
1847	62927	825	342			13_061_an_fe.jpg	0	73	AOI_18	135	1106
1848	62959	823	343			13_061_an_fe.jpg	0	73	AOI_18	135	1106
1849	62991	823	353			13_061_an_fe.jpg	0	73	AOI_18	135	1106
1850	63023	826	346			13_061_an_fe.jpg	0	73	AOI_18	135	1106
1851	63056	816	351			13_061_an_fe.jpg	0	73	AOI_18	135	1106
1852	63088	806	353			13_061_an_fe.jpg	0	73	AOI_18	135	1106
1853	63120	815	349			13_061_an_fe.jpg	0	73	AOI_18	135	1106
1854	63152	819	350			13_061_an_fe.jpg	0	73	AOI_18	135	1106
1855	63185	817	351			13_061_an_fe.jpg	0	73	AOI_18	135	1106
1856	63218	804	366			13_061_an_fe.jpg	0	73	AOI_18	135	1106
1857	63250	826	342			13_061_an_fe.jpg	0	73	AOI_18	135	1106
1858	63289	816	345			13_061_an_fe.jpg	0	73	AOI_18	135	1106
1859	63321	815	349			13_061_an_fe.jpg	0	73	AOI_18	135	1106
1860	63354	819	349			13_061_an_fe.jpg	0	73	AOI_18	135	1106
1861	63387	815	344			13_061_an_fe.jpg	0	73	AOI_18	135	1106
1862	63419	817	350			13_061_an_fe.jpg	0	73	AOI_18	135	1106
1863	63452	824	349			13_061_an_fe.jpg	0	73	AOI_18	135	1106
1864	63484	843	350			13_061_an_fe.jpg	0	73	AOI_18	136	196
1865	63516	888	329			13_061_an_fe.jpg	0	73	AOI_18	136	196
1866	63549	900	328			13_061_an_fe.jpg	0	73	AOI_18	136	196
1867	63582	897	331			13_061_an_fe.jpg	0	73	AOI_18	136	196
1868	63614	901	325			13_061_an_fe.jpg	0	73	AOI_18	136	196
1869	63647	907	324			13_061_an_fe.jpg	0	73	AOI_18	136	196
1870	63680	837	335			13_061_an_fe.jpg	0	73	AOI_18	137	803
1871	63712	838	341			13_061_an_fe.jpg	0	73	AOI_18	137	803
1872	63745	833	341			13_061_an_fe.jpg	0	73	AOI_18	137	803
1873	63778	833	342			13_061_an_fe.jpg	0	73	AOI_18	137	803
1874	63810	841	340			13_061_an_fe.jpg	0	73	AOI_18	137	803
1875	63842	838	336			13_061_an_fe.jpg	0	73	AOI_18	137	803
1876	63876	831	341			13_061_an_fe.jpg	0	73	AOI_18	137	803
1877	63909	838	337			13_061_an_fe.jpg	0	73	AOI_18	137	803
1878	63942	838	344			13_061_an_fe.jpg	0	73	AOI_18	137	803
1879	63974	829	333			13_061_an_fe.jpg	0	73	AOI_18	137	803
1880	64007	832	337			13_061_an_fe.jpg	0	73	AOI_18	137	803
1881	64040	831	343			13_061_an_fe.jpg	0	73	AOI_18	137	803
1882	64072	826	331			13_061_an_fe.jpg	0	73	AOI_18	137	803
1883	64104	842	345			13_061_an_fe.jpg	0	73	AOI_18	137	803
1884	64139	830	345			13_061_an_fe.jpg	0	73	AOI_18	137	803
1885	64171	833	349			13_061_an_fe.jpg	0	73	AOI_18	137	803
1886	64204	828	355			13_061_an_fe.jpg	0	73	AOI_18	137	803
1887	64238	813	347			13_061_an_fe.jpg	0	73	AOI_18	137	803
1888	64272	833	350			13_061_an_fe.jpg	0	73	AOI_18	137	803
1889	64321	840	342			13_061_an_fe.jpg	0	73	AOI_18	137	803
1890	64354	840	345			13_061_an_fe.jpg	0	73	AOI_18	137	803
1891	64386	833	351			13_061_an_fe.jpg	0	73	AOI_18	137	803
1892	64419	830	344			13_061_an_fe.jpg	0	73	AOI_18	137	803
1893	64452	823	347			13_061_an_fe.jpg	0	73	AOI_18	137	803
1894	64484	777	307			13_061_an_fe.jpg	0	73	AOI_18	138	277
1895	64517	737	356			13_061_an_fe.jpg	0	73	AOI_18	138	277
1896	64565	739	353			13_061_an_fe.jpg	0	73	AOI_18	138	277
1897	64593	739	353			13_061_an_fe.jpg	0	73	AOI_18	138	277
1898	64624	735	357			13_061_an_fe.jpg	0	73	AOI_18	138	277
1899	64658	727	359			13_061_an_fe.jpg	0	73	AOI_18	138	277
1900	64690	728	357			13_061_an_fe.jpg	0	73	AOI_18	138	277
	64723			ImageEnd	16
1901	64723	729	361			No media	0	0	Content	138	277
	64745			ImageStart	8
1902	64761	726	361			Fix.jpg	0	0	Content	139	506
1903	64833	576	342			Fix.jpg	0	0	Content	139	506
1904	64866	553	334			Fix.jpg	0	0	Content	139	506
1905	64995	544	343			Fix.jpg	0	0	Content	139	506
1906	65063	549	334			Fix.jpg	0	0	Content	139	506
1907	65120	549	334			Fix.jpg	0	0	Content	139	506
	65253			ImageEnd	16
1908	65266	0	0			No media	0	0	Content
	65271			ImageStart	8
1909	65345	0	0			147_170_an_neu.jpg	0	112	AOI_25
1910	65439	0	0			147_170_an_neu.jpg	0	112	AOI_25
1911	65472	0	0			147_170_an_neu.jpg	0	112	AOI_25
1912	65526	0	0			147_170_an_neu.jpg	0	112	AOI_25
1913	65560	0	0			147_170_an_neu.jpg	0	112	AOI_25
[truncated: 15,511 more rows]
