# Supplementary material for: Attentional Bias to Facial Expressions of Different Emotions – A Cross-Cultural Comparison of ≠Akhoe Hai||om and German Children and Adolescents
Source: Front Psychol. 2020 Apr 28;11:795. doi: 10.3389/fpsyg.2020.00795 (PMC7199105; doi:10.3389/fpsyg.2020.00795)
Supplement: Supplementary file 1 [file Data_Sheet_1.ZIP › Raw data_Germany and Namibia/Raw data Namibia/VP_27-test.tsv]

Data properties:
Recording date: 11.02.2013
Recording time: 14:12:35:014 (corresponds to time 0)
Study: NegBias_1
Subject: VP_27
Recording: VP_27
Screen resolution: 1366 x 768
Coordinate unit: Pixels
Filter settings:
Eye: Average
Validity: Normal
Fixation filter: Tobii fixation filter
Velocity threshold: 35
Distance threshold: 35
Number	Timestamp	GazePointX	GazePointY	Event	EventKey	StimuliName	StimuliID	AoiIds	AoiNames	FixationIndex	FixationDuration
0	4	296	186			No media	0	0	Content	3	451
1	34	295	172			No media	0	0	Content	3	451
2	64	289	176			No media	0	0	Content	3	451
3	94	278	162			No media	0	0	Content	3	451
	110			ImageStart	8
4	124	285	181			Fix.jpg	0	0	Content	3	451
5	153	294	180			Fix.jpg	0	0	Content	3	451
6	183	295	192			Fix.jpg	0	0	Content	3	451
7	213	285	183			Fix.jpg	0	0	Content	3	451
8	243	281	175			Fix.jpg	0	0	Content	3	451
9	273	280	189			Fix.jpg	0	0	Content	3	451
10	302	286	172			Fix.jpg	0	0	Content	3	451
11	332	284	179			Fix.jpg	0	0	Content	3	451
12	362	298	168			Fix.jpg	0	0	Content	3	451
13	391	279	179			Fix.jpg	0	0	Content	3	451
14	421	287	161			Fix.jpg	0	0	Content	3	451
15	451	413	247			Fix.jpg	0	0	Content	4	426
16	481	690	395			Fix.jpg	0	0	Content	4	426
17	511	692	374			Fix.jpg	0	0	Content	4	426
18	541	682	374			Fix.jpg	0	0	Content	4	426
19	571	708	375			Fix.jpg	0	0	Content	4	426
	587			ImageEnd	16
20	602	686	366			No media	0	0	Content	4	426
	606			ImageStart	8
21	632	672	378			122_162_an_ha.jpg	0	57	AOI_16	4	426
22	663	683	360			122_162_an_ha.jpg	0	57	AOI_16	4	426
23	693	692	362			122_162_an_ha.jpg	0	57	AOI_16	4	426
24	723	691	383			122_162_an_ha.jpg	0	57	AOI_16	4	426
25	754	697	366			122_162_an_ha.jpg	0	57	AOI_16	4	426
26	785	673	385			122_162_an_ha.jpg	0	57	AOI_16	4	426
27	816	675	383			122_162_an_ha.jpg	0	57	AOI_16	4	426
28	847	706	367			122_162_an_ha.jpg	0	57	AOI_16	4	426
29	877	831	404			122_162_an_ha.jpg	0	57	AOI_16	5	306
30	908	869	423			122_162_an_ha.jpg	0	57	AOI_16	5	306
31	939	888	416			122_162_an_ha.jpg	0	57	AOI_16	5	306
32	970	878	407			122_162_an_ha.jpg	0	57	AOI_16	5	306
33	1000	863	405			122_162_an_ha.jpg	0	57	AOI_16	5	306
34	1031	878	421			122_162_an_ha.jpg	0	57	AOI_16	5	306
35	1059	867	415			122_162_an_ha.jpg	0	57	AOI_16	5	306
36	1091	875	415			122_162_an_ha.jpg	0	57	AOI_16	5	306
37	1121	870	413			122_162_an_ha.jpg	0	57	AOI_16	5	306
38	1152	865	430			122_162_an_ha.jpg	0	57	AOI_16	5	306
39	1183	665	448			122_162_an_ha.jpg	0	58	AOI_13	6	365
40	1214	583	414			122_162_an_ha.jpg	0	58	AOI_13	6	365
41	1244	567	443			122_162_an_ha.jpg	0	58	AOI_13	6	365
42	1274	450	447			122_162_an_ha.jpg	0	58	AOI_13	6	365
43	1304	443	443			122_162_an_ha.jpg	0	58	AOI_13	6	365
44	1334	439	463			122_162_an_ha.jpg	0	58	AOI_13	6	365
45	1363	424	429			122_162_an_ha.jpg	0	58	AOI_13	6	365
46	1395	446	462			122_162_an_ha.jpg	0	58	AOI_13	6	365
47	1426	429	447			122_162_an_ha.jpg	0	58	AOI_13	6	365
48	1457	431	450			122_162_an_ha.jpg	0	58	AOI_13	6	365
49	1487	445	443			122_162_an_ha.jpg	0	58	AOI_13	6	365
50	1518	443	453			122_162_an_ha.jpg	0	58	AOI_13	6	365
51	1548	432	424			122_162_an_ha.jpg	0	58	AOI_13	7	374
52	1579	457	415			122_162_an_ha.jpg	0	58	AOI_13	7	374
53	1610	473	396			122_162_an_ha.jpg	0	58	AOI_13	7	374
54	1640	462	410			122_162_an_ha.jpg	0	58	AOI_13	7	374
55	1671	481	409			122_162_an_ha.jpg	0	58	AOI_13	7	374
56	1703	457	402			122_162_an_ha.jpg	0	58	AOI_13	7	374
57	1734	462	401			122_162_an_ha.jpg	0	58	AOI_13	7	374
58	1766	464	407			122_162_an_ha.jpg	0	58	AOI_13	7	374
59	1797	479	406			122_162_an_ha.jpg	0	58	AOI_13	7	374
60	1828	469	422			122_162_an_ha.jpg	0	58	AOI_13	7	374
61	1859	451	407			122_162_an_ha.jpg	0	58	AOI_13	7	374
62	1891	465	412			122_162_an_ha.jpg	0	58	AOI_13	7	374
63	1922	537	411			122_162_an_ha.jpg	0	57	AOI_16	8	221
64	1954	897	436			122_162_an_ha.jpg	0	57	AOI_16	8	221
65	1985	876	454			122_162_an_ha.jpg	0	57	AOI_16	8	221
66	2017	897	439			122_162_an_ha.jpg	0	57	AOI_16	8	221
67	2049	877	456			122_162_an_ha.jpg	0	57	AOI_16	8	221
68	2080	889	431			122_162_an_ha.jpg	0	57	AOI_16	8	221
69	2112	902	439			122_162_an_ha.jpg	0	57	AOI_16	8	221
70	2143	890	445			122_162_an_ha.jpg	0	57	AOI_16	9	351
71	2173	900	361			122_162_an_ha.jpg	0	57	AOI_16	9	351
72	2207	906	365			122_162_an_ha.jpg	0	57	AOI_16	9	351
73	2238	916	344			122_162_an_ha.jpg	0	57	AOI_16	9	351
74	2271	890	351			122_162_an_ha.jpg	0	57	AOI_16	9	351
75	2303	877	371			122_162_an_ha.jpg	0	57	AOI_16	9	351
76	2335	904	361			122_162_an_ha.jpg	0	57	AOI_16	9	351
77	2367	885	381			122_162_an_ha.jpg	0	57	AOI_16	9	351
78	2399	898	377			122_162_an_ha.jpg	0	57	AOI_16	9	351
79	2431	912	369			122_162_an_ha.jpg	0	57	AOI_16	9	351
80	2464	894	369			122_162_an_ha.jpg	0	57	AOI_16	9	351
81	2495	885	361			122_162_an_ha.jpg	0	57	AOI_16	10	330
82	2527	875	476			122_162_an_ha.jpg	0	57	AOI_16	10	330
83	2559	880	486			122_162_an_ha.jpg	0	57	AOI_16	10	330
84	2592	891	463			122_162_an_ha.jpg	0	57	AOI_16	10	330
85	2624	875	475			122_162_an_ha.jpg	0	57	AOI_16	10	330
86	2660	867	481			122_162_an_ha.jpg	0	57	AOI_16	10	330
87	2693	872	470			122_162_an_ha.jpg	0	57	AOI_16	10	330
88	2726	873	497			122_162_an_ha.jpg	0	57	AOI_16	10	330
89	2758	880	486			122_162_an_ha.jpg	0	57	AOI_16	10	330
90	2791	878	496			122_162_an_ha.jpg	0	57	AOI_16	10	330
91	2825	578	475			122_162_an_ha.jpg	0	58	AOI_13	11	195
92	2858	463	469			122_162_an_ha.jpg	0	58	AOI_13	11	195
93	2891	469	466			122_162_an_ha.jpg	0	58	AOI_13	11	195
94	2924	466	458			122_162_an_ha.jpg	0	58	AOI_13	11	195
95	2956	460	470			122_162_an_ha.jpg	0	58	AOI_13	11	195
96	2988	473	464			122_162_an_ha.jpg	0	58	AOI_13	11	195
97	3019	232	458			122_162_an_ha.jpg	0	0	Content	12	297
98	3052	-67	419			122_162_an_ha.jpg	0	0	Content	12	297
99	3084	-75	420			122_162_an_ha.jpg	0	0	Content	12	297
100	3118	-68	406			122_162_an_ha.jpg	0	0	Content	12	297
101	3150	-89	401			122_162_an_ha.jpg	0	0	Content	12	297
102	3182	-60	420			122_162_an_ha.jpg	0	0	Content	12	297
103	3216	-62	417			122_162_an_ha.jpg	0	0	Content	12	297
104	3250	-84	385			122_162_an_ha.jpg	0	0	Content	12	297
105	3283	-62	386			122_162_an_ha.jpg	0	0	Content	12	297
106	3317	299	415			122_162_an_ha.jpg	0	58	AOI_13	13	762
107	3351	481	401			122_162_an_ha.jpg	0	58	AOI_13	13	762
108	3385	489	409			122_162_an_ha.jpg	0	58	AOI_13	13	762
109	3438	473	420			122_162_an_ha.jpg	0	58	AOI_13	13	762
110	3499	451	425			122_162_an_ha.jpg	0	58	AOI_13	13	762
111	3548	470	419			122_162_an_ha.jpg	0	58	AOI_13	13	762
112	3596	468	412			122_162_an_ha.jpg	0	58	AOI_13	13	762
	3611			ImageEnd	16
113	3653	471	428			No media	0	0	Content	13	762
114	3707	448	420			No media	0	0	Content	13	762
115	3760	472	420			No media	0	0	Content	13	762
116	3810	457	410			No media	0	0	Content	13	762
117	3861	478	425			No media	0	0	Content	13	762
118	3913	462	421			No media	0	0	Content	13	762
119	3965	475	420			No media	0	0	Content	13	762
120	4027	461	414			No media	0	0	Content	13	762
121	4078	625	358			No media	0	0	Content	14	323
122	4129	679	301			No media	0	0	Content	14	323
123	4180	701	317			No media	0	0	Content	14	323
124	4239	679	308			No media	0	0	Content	14	323
125	4293	703	308			No media	0	0	Content	14	323
126	4349	684	308			No media	0	0	Content	14	323
127	4401	617	352			No media	0	0	Content	15	627
128	4460	550	368			No media	0	0	Content	15	627
129	4491	544	366			No media	0	0	Content	15	627
130	4524	541	372			No media	0	0	Content	15	627
131	4557	549	374			No media	0	0	Content	15	627
132	4590	541	361			No media	0	0	Content	15	627
133	4623	543	368			No media	0	0	Content	15	627
134	4658	550	377			No media	0	0	Content	15	627
135	4691	549	371			No media	0	0	Content	15	627
136	4725	526	392			No media	0	0	Content	15	627
137	4758	545	394			No media	0	0	Content	15	627
	4778			ImageStart	8
138	4793	528	397			Fix.jpg	0	0	Content	15	627
139	4827	548	388			Fix.jpg	0	0	Content	15	627
140	4861	534	395			Fix.jpg	0	0	Content	15	627
141	4894	538	404			Fix.jpg	0	0	Content	15	627
142	4928	537	401			Fix.jpg	0	0	Content	15	627
143	4962	538	400			Fix.jpg	0	0	Content	15	627
144	4996	533	399			Fix.jpg	0	0	Content	15	627
145	5029	645	394			Fix.jpg	0	0	Content	16	810
146	5063	670	397			Fix.jpg	0	0	Content	16	810
147	5096	661	406			Fix.jpg	0	0	Content	16	810
148	5130	665	399			Fix.jpg	0	0	Content	16	810
149	5163	700	389			Fix.jpg	0	0	Content	16	810
150	5196	708	408			Fix.jpg	0	0	Content	16	810
151	5226	756	441			Fix.jpg	0	0	Content	16	810
152	5259	710	360			Fix.jpg	0	0	Content	16	810
	5269			ImageEnd	16
153	5290	719	402			No media	0	0	Content	16	810
154	5327	658	396			No media	0	0	Content	16	810
155	5360	730	395			No media	0	0	Content	16	810
156	5401	700	393			No media	0	0	Content	16	810
157	5428	726	377			No media	0	0	Content	16	810
158	5461	805	400			No media	0	0	Content	16	810
159	5491	746	471			No media	0	0	Content	16	810
160	5524	673	409			No media	0	0	Content	16	810
	5534			ImageStart	8
161	5552	787	412			79_115_ha_an.jpg	0	296	AOI_49	16	810
162	5589	740	427			79_115_ha_an.jpg	0	296	AOI_49	16	810
163	5615	737	433			79_115_ha_an.jpg	0	296	AOI_49	16	810
164	5648	669	389			79_115_ha_an.jpg	0	296	AOI_49	16	810
165	5677	638	416			79_115_ha_an.jpg	0	296	AOI_49	16	810
166	5729	681	406			79_115_ha_an.jpg	0	296	AOI_49	16	810
167	5776	667	396			79_115_ha_an.jpg	0	296	AOI_49	16	810
168	5838	867	454			79_115_ha_an.jpg	0	296	AOI_49	17	411
169	5881	877	423			79_115_ha_an.jpg	0	296	AOI_49	17	411
170	5933	888	438			79_115_ha_an.jpg	0	296	AOI_49	17	411
171	5986	874	419			79_115_ha_an.jpg	0	296	AOI_49	17	411
172	6046	912	452			79_115_ha_an.jpg	0	296	AOI_49	17	411
173	6089	866	423			79_115_ha_an.jpg	0	296	AOI_49	17	411
174	6143	895	487			79_115_ha_an.jpg	0	296	AOI_49	17	411
175	6186	872	439			79_115_ha_an.jpg	0	296	AOI_49	17	411
176	6250	705	433			79_115_ha_an.jpg	0	295	AOI_52	18	395
177	6300	472	450			79_115_ha_an.jpg	0	295	AOI_52	18	395
178	6350	519	409			79_115_ha_an.jpg	0	295	AOI_52	18	395
179	6396	494	437			79_115_ha_an.jpg	0	295	AOI_52	18	395
180	6443	480	440			79_115_ha_an.jpg	0	295	AOI_52	18	395
181	6497	439	436			79_115_ha_an.jpg	0	295	AOI_52	18	395
182	6546	474	444			79_115_ha_an.jpg	0	295	AOI_52	18	395
183	6590	451	457			79_115_ha_an.jpg	0	295	AOI_52	18	395
184	6644	466	422			79_115_ha_an.jpg	0	295	AOI_52	19	365
185	6682	478	351			79_115_ha_an.jpg	0	295	AOI_52	19	365
186	6744	472	341			79_115_ha_an.jpg	0	295	AOI_52	19	365
187	6769	472	341			79_115_ha_an.jpg	0	295	AOI_52	19	365
188	6799	473	350			79_115_ha_an.jpg	0	295	AOI_52	19	365
189	6829	468	334			79_115_ha_an.jpg	0	295	AOI_52	19	365
190	6859	460	365			79_115_ha_an.jpg	0	295	AOI_52	19	365
191	6888	479	353			79_115_ha_an.jpg	0	295	AOI_52	19	365
192	6918	475	338			79_115_ha_an.jpg	0	295	AOI_52	19	365
193	6948	466	362			79_115_ha_an.jpg	0	295	AOI_52	19	365
194	6978	478	369			79_115_ha_an.jpg	0	295	AOI_52	19	365
195	7009	500	361			79_115_ha_an.jpg	0	296	AOI_49	20	339
196	7038	866	382			79_115_ha_an.jpg	0	296	AOI_49	20	339
197	7070	909	383			79_115_ha_an.jpg	0	296	AOI_49	20	339
198	7101	911	386			79_115_ha_an.jpg	0	296	AOI_49	20	339
199	7133	894	365			79_115_ha_an.jpg	0	296	AOI_49	20	339
200	7164	897	382			79_115_ha_an.jpg	0	296	AOI_49	20	339
201	7194	896	386			79_115_ha_an.jpg	0	296	AOI_49	20	339
202	7226	913	377			79_115_ha_an.jpg	0	296	AOI_49	20	339
203	7256	920	380			79_115_ha_an.jpg	0	296	AOI_49	20	339
204	7286	912	371			79_115_ha_an.jpg	0	296	AOI_49	20	339
205	7316	898	370			79_115_ha_an.jpg	0	296	AOI_49	20	339
206	7348	920	377			79_115_ha_an.jpg	0	296	AOI_49	21	484
207	7378	923	335			79_115_ha_an.jpg	0	296	AOI_49	21	484
208	7408	946	360			79_115_ha_an.jpg	0	296	AOI_49	21	484
209	7438	935	351			79_115_ha_an.jpg	0	296	AOI_49	21	484
210	7468	926	339			79_115_ha_an.jpg	0	296	AOI_49	21	484
211	7499	941	339			79_115_ha_an.jpg	0	296	AOI_49	21	484
212	7528	940	338			79_115_ha_an.jpg	0	296	AOI_49	21	484
213	7559	928	347			79_115_ha_an.jpg	0	296	AOI_49	21	484
214	7589	942	338			79_115_ha_an.jpg	0	296	AOI_49	21	484
215	7619	933	354			79_115_ha_an.jpg	0	296	AOI_49	21	484
216	7649	906	360			79_115_ha_an.jpg	0	296	AOI_49	21	484
217	7679	935	351			79_115_ha_an.jpg	0	296	AOI_49	21	484
218	7709	924	364			79_115_ha_an.jpg	0	296	AOI_49	21	484
219	7740	939	362			79_115_ha_an.jpg	0	296	AOI_49	21	484
220	7770	935	362			79_115_ha_an.jpg	0	296	AOI_49	21	484
221	7801	930	380			79_115_ha_an.jpg	0	296	AOI_49	21	484
222	7832	904	392			79_115_ha_an.jpg	0	296	AOI_49	22	401
223	7863	883	478			79_115_ha_an.jpg	0	296	AOI_49	22	401
224	7893	889	465			79_115_ha_an.jpg	0	296	AOI_49	22	401
225	7923	892	473			79_115_ha_an.jpg	0	296	AOI_49	22	401
226	7953	899	490			79_115_ha_an.jpg	0	296	AOI_49	22	401
227	7984	889	464			79_115_ha_an.jpg	0	296	AOI_49	22	401
228	8014	892	488			79_115_ha_an.jpg	0	296	AOI_49	22	401
229	8044	898	470			79_115_ha_an.jpg	0	296	AOI_49	22	401
230	8075	889	468			79_115_ha_an.jpg	0	296	AOI_49	22	401
231	8106	900	481			79_115_ha_an.jpg	0	296	AOI_49	22	401
232	8139	914	482			79_115_ha_an.jpg	0	296	AOI_49	22	401
233	8170	918	451			79_115_ha_an.jpg	0	296	AOI_49	22	401
234	8202	898	470			79_115_ha_an.jpg	0	296	AOI_49	22	401
235	8233	769	430			79_115_ha_an.jpg	0	295	AOI_52	23	575
236	8264	499	400			79_115_ha_an.jpg	0	295	AOI_52	23	575
237	8296	517	424			79_115_ha_an.jpg	0	295	AOI_52	23	575
238	8327	505	429			79_115_ha_an.jpg	0	295	AOI_52	23	575
239	8359	503	405			79_115_ha_an.jpg	0	295	AOI_52	23	575
240	8389	483	437			79_115_ha_an.jpg	0	295	AOI_52	23	575
241	8421	487	442			79_115_ha_an.jpg	0	295	AOI_52	23	575
242	8450	477	468			79_115_ha_an.jpg	0	295	AOI_52	23	575
243	8481	466	463			79_115_ha_an.jpg	0	295	AOI_52	23	575
244	8510	491	463			79_115_ha_an.jpg	0	295	AOI_52	23	575
	8523			ImageEnd	16
245	8540	465	452			No media	0	0	Content	23	575
	8540			ImageStart	8
246	8569	477	462			Fix.jpg	0	0	Content	23	575
247	8598	477	449			Fix.jpg	0	0	Content	23	575
248	8628	482	456			Fix.jpg	0	0	Content	23	575
249	8657	478	452			Fix.jpg	0	0	Content	23	575
250	8687	466	450			Fix.jpg	0	0	Content	23	575
251	8717	467	463			Fix.jpg	0	0	Content	23	575
252	8746	472	462			Fix.jpg	0	0	Content	23	575
253	8776	468	465			Fix.jpg	0	0	Content	23	575
254	8808	600	399			Fix.jpg	0	0	Content	24	1712
255	8836	660	386			Fix.jpg	0	0	Content	24	1712
256	8863	666	377			Fix.jpg	0	0	Content	24	1712
257	8895	675	388			Fix.jpg	0	0	Content	24	1712
258	8925	684	384			Fix.jpg	0	0	Content	24	1712
259	8954	662	383			Fix.jpg	0	0	Content	24	1712
260	8984	679	369			Fix.jpg	0	0	Content	24	1712
261	9013	671	377			Fix.jpg	0	0	Content	24	1712
	9038			ImageEnd	16
262	9042	677	401			No media	0	0	Content	24	1712
263	9071	664	373			No media	0	0	Content	24	1712
264	9100	668	380			No media	0	0	Content	24	1712
265	9130	663	389			No media	0	0	Content	24	1712
266	9165	669	378			No media	0	0	Content	24	1712
267	9195	663	375			No media	0	0	Content	24	1712
268	9224	672	385			No media	0	0	Content	24	1712
269	9254	684	383			No media	0	0	Content	24	1712
270	9283	675	380			No media	0	0	Content	24	1712
271	9313	681	395			No media	0	0	Content	24	1712
272	9343	670	384			No media	0	0	Content	24	1712
273	9372	663	380			No media	0	0	Content	24	1712
274	9400	663	390			No media	0	0	Content	24	1712
275	9430	673	384			No media	0	0	Content	24	1712
276	9460	670	382			No media	0	0	Content	24	1712
277	9491	678	386			No media	0	0	Content	24	1712
278	9520	674	370			No media	0	0	Content	24	1712
279	9553	669	379			No media	0	0	Content	24	1712
280	9581	674	392			No media	0	0	Content	24	1712
281	9610	694	409			No media	0	0	Content	24	1712
282	9641	682	410			No media	0	0	Content	24	1712
283	9672	680	407			No media	0	0	Content	24	1712
284	9702	691	379			No media	0	0	Content	24	1712
285	9733	683	377			No media	0	0	Content	24	1712
286	9765	677	388			No media	0	0	Content	24	1712
287	9799	685	390			No media	0	0	Content	24	1712
288	9830	665	386			No media	0	0	Content	24	1712
289	9861	661	391			No media	0	0	Content	24	1712
290	9892	673	383			No media	0	0	Content	24	1712
291	9924	694	401			No media	0	0	Content	24	1712
292	9955	694	404			No media	0	0	Content	24	1712
293	9986	675	408			No media	0	0	Content	24	1712
294	10018	688	384			No media	0	0	Content	24	1712
295	10050	679	387			No media	0	0	Content	24	1712
296	10081	674	402			No media	0	0	Content	24	1712
297	10113	688	389			No media	0	0	Content	24	1712
298	10144	683	389			No media	0	0	Content	24	1712
299	10175	666	390			No media	0	0	Content	24	1712
300	10208	664	391			No media	0	0	Content	24	1712
301	10240	678	398			No media	0	0	Content	24	1712
302	10271	668	387			No media	0	0	Content	24	1712
303	10302	672	385			No media	0	0	Content	24	1712
304	10333	676	367			No media	0	0	Content	24	1712
305	10364	660	394			No media	0	0	Content	24	1712
306	10395	662	393			No media	0	0	Content	24	1712
307	10427	674	394			No media	0	0	Content	24	1712
308	10458	667	378			No media	0	0	Content	24	1712
309	10489	658	395			No media	0	0	Content	24	1712
310	10520	602	354			No media	0	0	Content	25	446
311	10552	573	338			No media	0	0	Content	25	446
312	10583	608	358			No media	0	0	Content	25	446
	10603			ImageStart	8
313	10614	599	351			97_144_an_fe.jpg	0	335	AOI_5	25	446
314	10645	591	350			97_144_an_fe.jpg	0	335	AOI_5	25	446
315	10677	595	350			97_144_an_fe.jpg	0	335	AOI_5	25	446
316	10708	593	347			97_144_an_fe.jpg	0	335	AOI_5	25	446
317	10740	596	340			97_144_an_fe.jpg	0	335	AOI_5	25	446
318	10771	594	335			97_144_an_fe.jpg	0	335	AOI_5	25	446
319	10803	596	339			97_144_an_fe.jpg	0	335	AOI_5	25	446
320	10835	593	347			97_144_an_fe.jpg	0	335	AOI_5	25	446
321	10864	642	473			97_144_an_fe.jpg	0	335	AOI_5	25	446
322	10899	625	444			97_144_an_fe.jpg	0	335	AOI_5	25	446
323	10933	611	456			97_144_an_fe.jpg	0	335	AOI_5	25	446
324	10966	758	433			97_144_an_fe.jpg	0	336	AOI_6	26	378
325	10997	874	429			97_144_an_fe.jpg	0	336	AOI_6	26	378
326	11028	881	460			97_144_an_fe.jpg	0	336	AOI_6	26	378
327	11063	889	460			97_144_an_fe.jpg	0	336	AOI_6	26	378
328	11095	873	447			97_144_an_fe.jpg	0	336	AOI_6	26	378
329	11127	882	429			97_144_an_fe.jpg	0	336	AOI_6	26	378
330	11157	911	470			97_144_an_fe.jpg	0	336	AOI_6	26	378
331	11189	931	496			97_144_an_fe.jpg	0	336	AOI_6	26	378
332	11220	931	478			97_144_an_fe.jpg	0	336	AOI_6	26	378
333	11251	917	476			97_144_an_fe.jpg	0	336	AOI_6	26	378
334	11282	900	484			97_144_an_fe.jpg	0	336	AOI_6	26	378
335	11312	915	479			97_144_an_fe.jpg	0	336	AOI_6	26	378
336	11343	845	506			97_144_an_fe.jpg	0	335	AOI_5	27	691
337	11374	483	503			97_144_an_fe.jpg	0	335	AOI_5	27	691
338	11404	493	508			97_144_an_fe.jpg	0	335	AOI_5	27	691
339	11434	484	510			97_144_an_fe.jpg	0	335	AOI_5	27	691
340	11467	486	495			97_144_an_fe.jpg	0	335	AOI_5	27	691
341	11505	491	503			97_144_an_fe.jpg	0	335	AOI_5	27	691
342	11587	486	508			97_144_an_fe.jpg	0	335	AOI_5	27	691
343	11620	476	442			97_144_an_fe.jpg	0	335	AOI_5	27	691
344	11658	483	423			97_144_an_fe.jpg	0	335	AOI_5	27	691
345	11765	480	418			97_144_an_fe.jpg	0	335	AOI_5	27	691
346	11835	482	419			97_144_an_fe.jpg	0	335	AOI_5	27	691
347	11910	504	431			97_144_an_fe.jpg	0	335	AOI_5	27	691
348	12034	504	431			97_144_an_fe.jpg	0	335	AOI_5	28	334
349	12091	461	545			97_144_an_fe.jpg	0	335	AOI_5	28	334
350	12227	471	550			97_144_an_fe.jpg	0	335	AOI_5	28	334
351	12272	463	561			97_144_an_fe.jpg	0	335	AOI_5	28	334
352	12299	463	561			97_144_an_fe.jpg	0	335	AOI_5	28	334
353	12330	462	563			97_144_an_fe.jpg	0	335	AOI_5	28	334
354	12368	551	533			97_144_an_fe.jpg	0	336	AOI_6	29	273
355	12397	929	438			97_144_an_fe.jpg	0	336	AOI_6	29	273
356	12430	933	407			97_144_an_fe.jpg	0	336	AOI_6	29	273
357	12458	937	455			97_144_an_fe.jpg	0	336	AOI_6	29	273
358	12484	944	462			97_144_an_fe.jpg	0	336	AOI_6	29	273
359	12517	935	447			97_144_an_fe.jpg	0	336	AOI_6	29	273
360	12548	937	453			97_144_an_fe.jpg	0	336	AOI_6	29	273
361	12579	928	459			97_144_an_fe.jpg	0	336	AOI_6	29	273
362	12609	946	446			97_144_an_fe.jpg	0	336	AOI_6	29	273
363	12640	920	433			97_144_an_fe.jpg	0	336	AOI_6	30	190
364	12671	922	395			97_144_an_fe.jpg	0	336	AOI_6	30	190
365	12706	939	384			97_144_an_fe.jpg	0	336	AOI_6	30	190
366	12736	941	378			97_144_an_fe.jpg	0	336	AOI_6	30	190
367	12771	952	376			97_144_an_fe.jpg	0	336	AOI_6	30	190
368	12800	951	396			97_144_an_fe.jpg	0	336	AOI_6	30	190
369	12830	945	413			97_144_an_fe.jpg	0	336	AOI_6	31	334
370	12860	930	485			97_144_an_fe.jpg	0	336	AOI_6	31	334
371	12891	908	481			97_144_an_fe.jpg	0	336	AOI_6	31	334
372	12923	917	475			97_144_an_fe.jpg	0	336	AOI_6	31	334
373	12953	906	477			97_144_an_fe.jpg	0	336	AOI_6	31	334
374	12981	927	477			97_144_an_fe.jpg	0	336	AOI_6	31	334
375	13012	930	478			97_144_an_fe.jpg	0	336	AOI_6	31	334
376	13042	912	484			97_144_an_fe.jpg	0	336	AOI_6	31	334
377	13073	917	486			97_144_an_fe.jpg	0	336	AOI_6	31	334
378	13104	912	483			97_144_an_fe.jpg	0	336	AOI_6	31	334
379	13133	915	484			97_144_an_fe.jpg	0	336	AOI_6	31	334
380	13164	956	371			97_144_an_fe.jpg	0	336	AOI_6	32	332
381	13194	964	364			97_144_an_fe.jpg	0	336	AOI_6	32	332
382	13224	932	361			97_144_an_fe.jpg	0	336	AOI_6	32	332
383	13255	953	349			97_144_an_fe.jpg	0	336	AOI_6	32	332
384	13285	956	355			97_144_an_fe.jpg	0	336	AOI_6	32	332
385	13315	933	360			97_144_an_fe.jpg	0	336	AOI_6	32	332
386	13346	955	357			97_144_an_fe.jpg	0	336	AOI_6	32	332
387	13376	948	366			97_144_an_fe.jpg	0	336	AOI_6	32	332
	13390			ImageEnd	16
	13405			ImageStart	8
388	13406	962	363			Fix.jpg	0	0	Content	32	332
389	13436	944	352			Fix.jpg	0	0	Content	32	332
390	13466	927	353			Fix.jpg	0	0	Content	32	332
391	13496	909	353			Fix.jpg	0	0	Content	33	1652
392	13526	865	360			Fix.jpg	0	0	Content	33	1652
393	13556	862	353			Fix.jpg	0	0	Content	33	1652
394	13586	842	365			Fix.jpg	0	0	Content	33	1652
395	13616	860	359			Fix.jpg	0	0	Content	33	1652
396	13646	856	347			Fix.jpg	0	0	Content	33	1652
397	13676	851	349			Fix.jpg	0	0	Content	33	1652
398	13705	854	365			Fix.jpg	0	0	Content	33	1652
399	13737	859	351			Fix.jpg	0	0	Content	33	1652
400	13768	856	341			Fix.jpg	0	0	Content	33	1652
401	13798	859	355			Fix.jpg	0	0	Content	33	1652
402	13828	858	347			Fix.jpg	0	0	Content	33	1652
403	13858	854	338			Fix.jpg	0	0	Content	33	1652
404	13891	880	335			Fix.jpg	0	0	Content	33	1652
405	13922	873	350			Fix.jpg	0	0	Content	33	1652
	13923			ImageEnd	16
406	13953	867	342			No media	0	0	Content	33	1652
407	13984	862	348			No media	0	0	Content	33	1652
408	14016	844	363			No media	0	0	Content	33	1652
409	14047	855	373			No media	0	0	Content	33	1652
410	14077	849	365			No media	0	0	Content	33	1652
411	14108	874	356			No media	0	0	Content	33	1652
412	14138	854	348			No media	0	0	Content	33	1652
413	14168	865	351			No media	0	0	Content	33	1652
414	14198	845	359			No media	0	0	Content	33	1652
415	14228	849	354			No media	0	0	Content	33	1652
416	14259	845	366			No media	0	0	Content	33	1652
417	14289	847	356			No media	0	0	Content	33	1652
418	14319	865	358			No media	0	0	Content	33	1652
419	14350	853	352			No media	0	0	Content	33	1652
420	14381	858	350			No media	0	0	Content	33	1652
421	14411	847	341			No media	0	0	Content	33	1652
422	14442	852	340			No media	0	0	Content	33	1652
423	14473	856	343			No media	0	0	Content	33	1652
424	14504	870	336			No media	0	0	Content	33	1652
425	14536	856	347			No media	0	0	Content	33	1652
426	14569	840	351			No media	0	0	Content	33	1652
427	14601	858	346			No media	0	0	Content	33	1652
428	14633	863	359			No media	0	0	Content	33	1652
429	14664	854	353			No media	0	0	Content	33	1652
430	14696	832	362			No media	0	0	Content	33	1652
431	14728	869	356			No media	0	0	Content	33	1652
432	14760	867	357			No media	0	0	Content	33	1652
433	14792	858	346			No media	0	0	Content	33	1652
434	14825	856	349			No media	0	0	Content	33	1652
435	14857	852	358			No media	0	0	Content	33	1652
436	14890	852	361			No media	0	0	Content	33	1652
437	14921	861	369			No media	0	0	Content	33	1652
438	14954	857	354			No media	0	0	Content	33	1652
439	14986	848	344			No media	0	0	Content	33	1652
440	15019	848	361			No media	0	0	Content	33	1652
441	15051	856	360			No media	0	0	Content	33	1652
442	15083	844	358			No media	0	0	Content	33	1652
443	15115	838	355			No media	0	0	Content	33	1652
444	15148	835	353			No media	0	0	Content	34	389
445	15180	756	324			No media	0	0	Content	34	389
446	15212	759	333			No media	0	0	Content	34	389
447	15245	757	338			No media	0	0	Content	34	389
448	15277	738	327			No media	0	0	Content	34	389
449	15309	766	307			No media	0	0	Content	34	389
450	15342	771	325			No media	0	0	Content	34	389
451	15374	755	321			No media	0	0	Content	34	389
452	15406	758	327			No media	0	0	Content	34	389
453	15438	743	320			No media	0	0	Content	34	389
454	15471	758	325			No media	0	0	Content	34	389
455	15504	761	325			No media	0	0	Content	34	389
456	15537	751	399			No media	0	0	Content	35	612
457	15569	763	391			No media	0	0	Content	35	612
458	15602	770	383			No media	0	0	Content	35	612
459	15635	756	402			No media	0	0	Content	35	612
460	15668	754	400			No media	0	0	Content	35	612
461	15700	767	407			No media	0	0	Content	35	612
462	15732	759	402			No media	0	0	Content	35	612
463	15765	764	395			No media	0	0	Content	35	612
464	15797	743	387			No media	0	0	Content	35	612
465	15827	757	407			No media	0	0	Content	35	612
466	15861	756	402			No media	0	0	Content	35	612
467	15894	767	397			No media	0	0	Content	35	612
468	15927	763	405			No media	0	0	Content	35	612
469	15959	751	389			No media	0	0	Content	35	612
470	15991	761	404			No media	0	0	Content	35	612
471	16022	765	406			No media	0	0	Content	35	612
472	16054	769	393			No media	0	0	Content	35	612
473	16086	741	392			No media	0	0	Content	35	612
474	16118	770	400			No media	0	0	Content	35	612
475	16150	753	405			No media	0	0	Content	36	383
476	16182	624	383			No media	0	0	Content	36	383
477	16214	621	376			No media	0	0	Content	36	383
478	16246	624	376			No media	0	0	Content	36	383
479	16277	633	382			No media	0	0	Content	36	383
480	16309	633	387			No media	0	0	Content	36	383
481	16341	635	361			No media	0	0	Content	36	383
482	16374	634	366			No media	0	0	Content	36	383
483	16406	641	381			No media	0	0	Content	36	383
484	16438	633	376			No media	0	0	Content	36	383
485	16469	644	383			No media	0	0	Content	36	383
486	16501	623	372			No media	0	0	Content	36	383
487	16533	683	392			No media	0	0	Content	37	597
488	16565	714	403			No media	0	0	Content	37	597
489	16600	721	391			No media	0	0	Content	37	597
490	16633	727	402			No media	0	0	Content	37	597
491	16666	715	404			No media	0	0	Content	37	597
492	16699	717	403			No media	0	0	Content	37	597
493	16731	718	397			No media	0	0	Content	37	597
494	16765	705	396			No media	0	0	Content	37	597
495	16798	710	403			No media	0	0	Content	37	597
496	16831	718	422			No media	0	0	Content	37	597
497	16864	711	436			No media	0	0	Content	37	597
498	16897	712	426			No media	0	0	Content	37	597
499	16930	719	406			No media	0	0	Content	37	597
500	16966	721	411			No media	0	0	Content	37	597
501	16999	692	416			No media	0	0	Content	37	597
502	17032	710	416			No media	0	0	Content	37	597
503	17065	712	414			No media	0	0	Content	37	597
504	17097	707	422			No media	0	0	Content	37	597
505	17130	665	345			No media	0	0	Content	38	265
506	17163	654	314			No media	0	0	Content	38	265
507	17196	653	312			No media	0	0	Content	38	265
508	17230	634	329			No media	0	0	Content	38	265
509	17263	640	310			No media	0	0	Content	38	265
510	17296	648	324			No media	0	0	Content	38	265
511	17329	651	312			No media	0	0	Content	38	265
512	17362	644	309			No media	0	0	Content	38	265
513	17395	674	314			No media	0	0	Content	39	332
514	17428	729	376			No media	0	0	Content	39	332
515	17461	725	369			No media	0	0	Content	39	332
516	17495	724	370			No media	0	0	Content	39	332
517	17527	736	378			No media	0	0	Content	39	332
518	17561	728	376			No media	0	0	Content	39	332
519	17594	732	370			No media	0	0	Content	39	332
520	17628	746	387			No media	0	0	Content	39	332
521	17660	745	397			No media	0	0	Content	39	332
522	17694	721	381			No media	0	0	Content	39	332
523	17727	778	404			No media	0	0	Content	40	303
524	17760	765	390			No media	0	0	Content	40	303
525	17793	780	388			No media	0	0	Content	40	303
526	17827	777	383			No media	0	0	Content	40	303
527	17860	769	400			No media	0	0	Content	40	303
528	17893	783	398			No media	0	0	Content	40	303
529	17927	799	392			No media	0	0	Content	40	303
530	17962	792	387			No media	0	0	Content	40	303
531	17996	785	385			No media	0	0	Content	40	303
532	18030	758	399			No media	0	0	Content	41	396
533	18063	712	409			No media	0	0	Content	41	396
534	18097	726	426			No media	0	0	Content	41	396
535	18130	709	426			No media	0	0	Content	41	396
536	18164	683	416			No media	0	0	Content	41	396
537	18197	719	425			No media	0	0	Content	41	396
538	18230	721	423			No media	0	0	Content	41	396
539	18264	726	423			No media	0	0	Content	41	396
540	18294	698	414			No media	0	0	Content	41	396
541	18327	710	434			No media	0	0	Content	41	396
542	18362	682	423			No media	0	0	Content	41	396
543	18394	718	424			No media	0	0	Content	41	396
544	18426	613	415			No media	0	0	Content	42	398
545	18458	597	434			No media	0	0	Content	42	398
546	18491	591	424			No media	0	0	Content	42	398
547	18523	591	431			No media	0	0	Content	42	398
548	18556	586	410			No media	0	0	Content	42	398
549	18588	581	408			No media	0	0	Content	42	398
550	18621	585	406			No media	0	0	Content	42	398
551	18653	603	432			No media	0	0	Content	42	398
552	18685	594	431			No media	0	0	Content	42	398
553	18721	623	420			No media	0	0	Content	42	398
554	18754	589	406			No media	0	0	Content	42	398
555	18789	604	425			No media	0	0	Content	42	398
556	18824	631	418			No media	0	0	Content	43	545
557	18855	781	367			No media	0	0	Content	43	545
558	18891	784	372			No media	0	0	Content	43	545
559	18926	789	375			No media	0	0	Content	43	545
560	18961	790	367			No media	0	0	Content	43	545
561	18996	790	379			No media	0	0	Content	43	545
562	19031	783	379			No media	0	0	Content	43	545
563	19065	764	382			No media	0	0	Content	43	545
564	19099	766	385			No media	0	0	Content	43	545
565	19133	771	372			No media	0	0	Content	43	545
566	19168	784	382			No media	0	0	Content	43	545
567	19200	780	369			No media	0	0	Content	43	545
568	19235	778	385			No media	0	0	Content	43	545
569	19268	776	378			No media	0	0	Content	43	545
570	19302	775	382			No media	0	0	Content	43	545
571	19336	780	387			No media	0	0	Content	43	545
572	19369	915	594			No media	0	0	Content	44	501
573	19403	1027	841			No media	0	0	Content	44	501
574	19437	1018	838			No media	0	0	Content	44	501
575	19470	1039	839			No media	0	0	Content	44	501
576	19502	1035	832			No media	0	0	Content	44	501
577	19534	1042	841			No media	0	0	Content	44	501
578	19569	1040	839			No media	0	0	Content	44	501
579	19601	1004	796			No media	0	0	Content	44	501
580	19635	989	787			No media	0	0	Content	44	501
581	19695	1019	790			No media	0	0	Content	44	501
582	19761	1010	805			No media	0	0	Content	44	501
583	19814	1021	787			No media	0	0	Content	44	501
584	19869	873	563			No media	0	0	Content	45	517
585	19929	740	429			No media	0	0	Content	45	517
586	19984	715	441			No media	0	0	Content	45	517
587	20041	625	304			No media	0	0	Content	45	517
588	20099	655	311			No media	0	0	Content	45	517
589	20159	620	299			No media	0	0	Content	45	517
590	20215	664	307			No media	0	0	Content	45	517
591	20274	616	303			No media	0	0	Content	45	517
592	20330	659	314			No media	0	0	Content	45	517
593	20386	217	149			No media	0	0	Content	46	333
594	20442	178	90			No media	0	0	Content	46	333
595	20508	151	65			No media	0	0	Content	46	333
596	20558	172	109			No media	0	0	Content	46	333
597	20615	147	76			No media	0	0	Content	46	333
598	20668	175	111			No media	0	0	Content	46	333
	20672			ImageStart	8
599	20720	249	136			10_008_neu_an.jpg	0	9	AOI_3	47	252
600	20771	666	276			10_008_neu_an.jpg	0	9	AOI_3	47	252
601	20797	666	273			10_008_neu_an.jpg	0	9	AOI_3	47	252
602	20828	652	273			10_008_neu_an.jpg	0	9	AOI_3	47	252
603	20862	650	275			10_008_neu_an.jpg	0	9	AOI_3	47	252
604	20898	628	301			10_008_neu_an.jpg	0	9	AOI_3	47	252
605	20934	649	279			10_008_neu_an.jpg	0	9	AOI_3	47	252
606	20972	748	408			10_008_neu_an.jpg	0	8	AOI_1	48	383
607	21010	865	435			10_008_neu_an.jpg	0	8	AOI_1	48	383
608	21042	832	425			10_008_neu_an.jpg	0	8	AOI_1	48	383
609	21081	824	414			10_008_neu_an.jpg	0	8	AOI_1	48	383
610	21123	915	438			10_008_neu_an.jpg	0	8	AOI_1	48	383
611	21158	907	437			10_008_neu_an.jpg	0	8	AOI_1	48	383
612	21189	920	435			10_008_neu_an.jpg	0	8	AOI_1	48	383
613	21227	926	434			10_008_neu_an.jpg	0	8	AOI_1	48	383
614	21256	949	477			10_008_neu_an.jpg	0	8	AOI_1	48	383
615	21289	962	445			10_008_neu_an.jpg	0	8	AOI_1	48	383
616	21322	959	437			10_008_neu_an.jpg	0	8	AOI_1	48	383
617	21355	879	470			10_008_neu_an.jpg	0	9	AOI_3	49	250
618	21388	529	420			10_008_neu_an.jpg	0	9	AOI_3	49	250
619	21421	498	432			10_008_neu_an.jpg	0	9	AOI_3	49	250
620	21453	486	424			10_008_neu_an.jpg	0	9	AOI_3	49	250
621	21481	508	419			10_008_neu_an.jpg	0	9	AOI_3	49	250
622	21512	488	431			10_008_neu_an.jpg	0	9	AOI_3	49	250
623	21542	535	424			10_008_neu_an.jpg	0	9	AOI_3	49	250
624	21575	495	409			10_008_neu_an.jpg	0	9	AOI_3	49	250
625	21605	582	403			10_008_neu_an.jpg	0	9	AOI_3	50	441
626	21638	481	385			10_008_neu_an.jpg	0	9	AOI_3	50	441
627	21667	494	384			10_008_neu_an.jpg	0	9	AOI_3	50	441
628	21698	490	364			10_008_neu_an.jpg	0	9	AOI_3	50	441
629	21728	477	374			10_008_neu_an.jpg	0	9	AOI_3	50	441
630	21759	496	372			10_008_neu_an.jpg	0	9	AOI_3	50	441
631	21795	568	371			10_008_neu_an.jpg	0	9	AOI_3	50	441
632	21826	492	370			10_008_neu_an.jpg	0	9	AOI_3	50	441
633	21855	475	384			10_008_neu_an.jpg	0	9	AOI_3	50	441
634	21885	486	371			10_008_neu_an.jpg	0	9	AOI_3	50	441
635	21918	474	369			10_008_neu_an.jpg	0	9	AOI_3	50	441
636	21951	495	354			10_008_neu_an.jpg	0	9	AOI_3	50	441
637	21984	487	359			10_008_neu_an.jpg	0	9	AOI_3	50	441
638	22014	496	382			10_008_neu_an.jpg	0	9	AOI_3	50	441
639	22046	497	557			10_008_neu_an.jpg	0	9	AOI_3	51	371
640	22079	490	542			10_008_neu_an.jpg	0	9	AOI_3	51	371
641	22116	469	548			10_008_neu_an.jpg	0	9	AOI_3	51	371
642	22151	462	549			10_008_neu_an.jpg	0	9	AOI_3	51	371
643	22182	459	548			10_008_neu_an.jpg	0	9	AOI_3	51	371
644	22211	468	559			10_008_neu_an.jpg	0	9	AOI_3	51	371
645	22242	498	558			10_008_neu_an.jpg	0	9	AOI_3	51	371
646	22280	470	571			10_008_neu_an.jpg	0	9	AOI_3	51	371
647	22319	454	572			10_008_neu_an.jpg	0	9	AOI_3	51	371
648	22357	482	568			10_008_neu_an.jpg	0	9	AOI_3	51	371
649	22385	493	564			10_008_neu_an.jpg	0	9	AOI_3	51	371
650	22417	657	560			10_008_neu_an.jpg	0	8	AOI_1	52	399
651	22452	864	538			10_008_neu_an.jpg	0	8	AOI_1	52	399
652	22483	893	559			10_008_neu_an.jpg	0	8	AOI_1	52	399
653	22510	894	559			10_008_neu_an.jpg	0	8	AOI_1	52	399
654	22540	892	553			10_008_neu_an.jpg	0	8	AOI_1	52	399
655	22571	909	559			10_008_neu_an.jpg	0	8	AOI_1	52	399
656	22606	883	555			10_008_neu_an.jpg	0	8	AOI_1	52	399
657	22642	868	554			10_008_neu_an.jpg	0	8	AOI_1	52	399
658	22683	879	592			10_008_neu_an.jpg	0	8	AOI_1	52	399
659	22727	867	554			10_008_neu_an.jpg	0	8	AOI_1	52	399
660	22775	861	539			10_008_neu_an.jpg	0	8	AOI_1	52	399
661	22816	912	567			10_008_neu_an.jpg	0	8	AOI_1	53	335
662	22868	901	597			10_008_neu_an.jpg	0	8	AOI_1	53	335
663	22916	919	605			10_008_neu_an.jpg	0	8	AOI_1	53	335
664	22959	902	601			10_008_neu_an.jpg	0	8	AOI_1	53	335
665	22995	901	616			10_008_neu_an.jpg	0	8	AOI_1	53	335
666	23055	906	599			10_008_neu_an.jpg	0	8	AOI_1	53	335
667	23104	893	614			10_008_neu_an.jpg	0	8	AOI_1	53	335
668	23152	903	593			10_008_neu_an.jpg	0	8	AOI_1	54	517
669	23198	925	411			10_008_neu_an.jpg	0	8	AOI_1	54	517
670	23249	898	394			10_008_neu_an.jpg	0	8	AOI_1	54	517
671	23302	921	401			10_008_neu_an.jpg	0	8	AOI_1	54	517
672	23351	890	393			10_008_neu_an.jpg	0	8	AOI_1	54	517
673	23415	932	406			10_008_neu_an.jpg	0	8	AOI_1	54	517
674	23469	891	478			10_008_neu_an.jpg	0	8	AOI_1	54	517
675	23521	907	499			10_008_neu_an.jpg	0	8	AOI_1	54	517
676	23569	891	476			10_008_neu_an.jpg	0	8	AOI_1	54	517
677	23618	915	488			10_008_neu_an.jpg	0	8	AOI_1	54	517
	23650			ImageEnd	16
	23665			ImageStart	8
678	23669	451	414			Fix.jpg	0	0	Content	55	474
679	23719	505	412			Fix.jpg	0	0	Content	55	474
680	23766	476	413			Fix.jpg	0	0	Content	55	474
681	23810	485	413			Fix.jpg	0	0	Content	55	474
682	23837	471	411			Fix.jpg	0	0	Content	55	474
683	23870	468	424			Fix.jpg	0	0	Content	55	474
684	23901	492	421			Fix.jpg	0	0	Content	55	474
685	23931	491	403			Fix.jpg	0	0	Content	55	474
686	23962	477	424			Fix.jpg	0	0	Content	55	474
687	23992	480	417			Fix.jpg	0	0	Content	55	474
688	24023	479	431			Fix.jpg	0	0	Content	55	474
689	24053	478	394			Fix.jpg	0	0	Content	55	474
690	24084	469	416			Fix.jpg	0	0	Content	55	474
691	24114	481	426			Fix.jpg	0	0	Content	55	474
692	24143	526	413			Fix.jpg	0	0	Content	56	305
693	24175	565	372			Fix.jpg	0	0	Content	56	305
	24180			ImageEnd	16
	24196			ImageStart	8
694	24206	570	364			63_114_an_neu.jpg	0	261	AOI_45	56	305
695	24236	575	365			63_114_an_neu.jpg	0	261	AOI_45	56	305
696	24265	586	361			63_114_an_neu.jpg	0	261	AOI_45	56	305
697	24295	576	369			63_114_an_neu.jpg	0	261	AOI_45	56	305
698	24325	585	384			63_114_an_neu.jpg	0	261	AOI_45	56	305
699	24356	585	383			63_114_an_neu.jpg	0	261	AOI_45	56	305
700	24386	590	354			63_114_an_neu.jpg	0	261	AOI_45	56	305
701	24418	580	367			63_114_an_neu.jpg	0	261	AOI_45	56	305
702	24448	580	379			63_114_an_neu.jpg	0	261	AOI_45	57	395
703	24478	485	445			63_114_an_neu.jpg	0	261	AOI_45	57	395
704	24509	486	435			63_114_an_neu.jpg	0	261	AOI_45	57	395
705	24539	493	426			63_114_an_neu.jpg	0	261	AOI_45	57	395
706	24569	483	433			63_114_an_neu.jpg	0	261	AOI_45	57	395
707	24599	493	427			63_114_an_neu.jpg	0	261	AOI_45	57	395
708	24630	492	431			63_114_an_neu.jpg	0	261	AOI_45	57	395
709	24660	489	415			63_114_an_neu.jpg	0	261	AOI_45	57	395
710	24690	461	454			63_114_an_neu.jpg	0	261	AOI_45	57	395
711	24721	470	485			63_114_an_neu.jpg	0	261	AOI_45	57	395
712	24751	483	514			63_114_an_neu.jpg	0	261	AOI_45	57	395
713	24782	468	492			63_114_an_neu.jpg	0	261	AOI_45	57	395
714	24814	464	486			63_114_an_neu.jpg	0	261	AOI_45	57	395
715	24843	803	455			63_114_an_neu.jpg	0	262	AOI_47	58	305
716	24872	892	451			63_114_an_neu.jpg	0	262	AOI_47	58	305
717	24904	893	447			63_114_an_neu.jpg	0	262	AOI_47	58	305
718	24935	897	445			63_114_an_neu.jpg	0	262	AOI_47	58	305
719	24965	887	454			63_114_an_neu.jpg	0	262	AOI_47	58	305
720	24996	895	464			63_114_an_neu.jpg	0	262	AOI_47	58	305
721	25026	893	461			63_114_an_neu.jpg	0	262	AOI_47	58	305
722	25056	892	450			63_114_an_neu.jpg	0	262	AOI_47	58	305
723	25086	899	458			63_114_an_neu.jpg	0	262	AOI_47	58	305
724	25117	902	445			63_114_an_neu.jpg	0	262	AOI_47	58	305
725	25148	893	445			63_114_an_neu.jpg	0	262	AOI_47	59	485
726	25178	909	354			63_114_an_neu.jpg	0	262	AOI_47	59	485
727	25208	920	365			63_114_an_neu.jpg	0	262	AOI_47	59	485
728	25239	901	348			63_114_an_neu.jpg	0	262	AOI_47	59	485
729	25270	917	350			63_114_an_neu.jpg	0	262	AOI_47	59	485
730	25301	917	347			63_114_an_neu.jpg	0	262	AOI_47	59	485
731	25331	899	361			63_114_an_neu.jpg	0	262	AOI_47	59	485
732	25362	917	360			63_114_an_neu.jpg	0	262	AOI_47	59	485
733	25392	910	342			63_114_an_neu.jpg	0	262	AOI_47	59	485
734	25422	900	350			63_114_an_neu.jpg	0	262	AOI_47	59	485
735	25453	905	357			63_114_an_neu.jpg	0	262	AOI_47	59	485
736	25483	932	356			63_114_an_neu.jpg	0	262	AOI_47	59	485
737	25513	921	343			63_114_an_neu.jpg	0	262	AOI_47	59	485
738	25543	908	357			63_114_an_neu.jpg	0	262	AOI_47	59	485
739	25573	909	361			63_114_an_neu.jpg	0	262	AOI_47	59	485
740	25603	917	373			63_114_an_neu.jpg	0	262	AOI_47	59	485
741	25633	912	356			63_114_an_neu.jpg	0	262	AOI_47	60	308
742	25663	922	446			63_114_an_neu.jpg	0	262	AOI_47	60	308
743	25693	904	445			63_114_an_neu.jpg	0	262	AOI_47	60	308
744	25724	906	438			63_114_an_neu.jpg	0	262	AOI_47	60	308
745	25754	892	451			63_114_an_neu.jpg	0	262	AOI_47	60	308
746	25785	908	446			63_114_an_neu.jpg	0	262	AOI_47	60	308
747	25815	894	435			63_114_an_neu.jpg	0	262	AOI_47	60	308
748	25846	904	444			63_114_an_neu.jpg	0	262	AOI_47	60	308
749	25878	901	428			63_114_an_neu.jpg	0	262	AOI_47	60	308
750	25909	903	426			63_114_an_neu.jpg	0	262	AOI_47	60	308
751	25941	782	476			63_114_an_neu.jpg	0	261	AOI_45	61	543
752	25972	463	534			63_114_an_neu.jpg	0	261	AOI_45	61	543
753	25999	467	533			63_114_an_neu.jpg	0	261	AOI_45	61	543
754	26031	452	525			63_114_an_neu.jpg	0	261	AOI_45	61	543
755	26062	461	525			63_114_an_neu.jpg	0	261	AOI_45	61	543
756	26094	472	538			63_114_an_neu.jpg	0	261	AOI_45	61	543
757	26124	460	531			63_114_an_neu.jpg	0	261	AOI_45	61	543
758	26156	461	526			63_114_an_neu.jpg	0	261	AOI_45	61	543
759	26189	472	506			63_114_an_neu.jpg	0	261	AOI_45	61	543
760	26221	462	509			63_114_an_neu.jpg	0	261	AOI_45	61	543
761	26252	488	516			63_114_an_neu.jpg	0	261	AOI_45	61	543
762	26283	459	517			63_114_an_neu.jpg	0	261	AOI_45	61	543
763	26315	490	508			63_114_an_neu.jpg	0	261	AOI_45	61	543
764	26348	469	513			63_114_an_neu.jpg	0	261	AOI_45	61	543
765	26380	450	504			63_114_an_neu.jpg	0	261	AOI_45	61	543
766	26413	474	520			63_114_an_neu.jpg	0	261	AOI_45	61	543
767	26451	464	485			63_114_an_neu.jpg	0	261	AOI_45	61	543
768	26484	496	468			63_114_an_neu.jpg	0	261	AOI_45	62	590
769	26516	504	462			63_114_an_neu.jpg	0	261	AOI_45	62	590
770	26548	521	465			63_114_an_neu.jpg	0	261	AOI_45	62	590
771	26579	516	451			63_114_an_neu.jpg	0	261	AOI_45	62	590
772	26614	508	454			63_114_an_neu.jpg	0	261	AOI_45	62	590
773	26647	521	448			63_114_an_neu.jpg	0	261	AOI_45	62	590
774	26680	513	470			63_114_an_neu.jpg	0	261	AOI_45	62	590
775	26713	504	471			63_114_an_neu.jpg	0	261	AOI_45	62	590
776	26746	499	475			63_114_an_neu.jpg	0	261	AOI_45	62	590
777	26777	508	467			63_114_an_neu.jpg	0	261	AOI_45	62	590
778	26813	517	473			63_114_an_neu.jpg	0	261	AOI_45	62	590
779	26845	534	473			63_114_an_neu.jpg	0	261	AOI_45	62	590
780	26878	515	462			63_114_an_neu.jpg	0	261	AOI_45	62	590
781	26912	515	463			63_114_an_neu.jpg	0	261	AOI_45	62	590
782	26945	506	457			63_114_an_neu.jpg	0	261	AOI_45	62	590
783	26977	506	454			63_114_an_neu.jpg	0	261	AOI_45	62	590
784	27012	511	456			63_114_an_neu.jpg	0	261	AOI_45	62	590
785	27043	512	454			63_114_an_neu.jpg	0	261	AOI_45	62	590
786	27074	544	419			63_114_an_neu.jpg	0	261	AOI_45	63	266
787	27106	526	366			63_114_an_neu.jpg	0	261	AOI_45	63	266
788	27139	544	360			63_114_an_neu.jpg	0	261	AOI_45	63	266
789	27169	537	348			63_114_an_neu.jpg	0	261	AOI_45	63	266
	27197			ImageEnd	16
790	27206	537	379			No media	0	0	Content	63	266
	27216			ImageStart	8
791	27239	526	372			Fix.jpg	0	0	Content	63	266
792	27272	534	379			Fix.jpg	0	0	Content	63	266
793	27307	535	364			Fix.jpg	0	0	Content	63	266
794	27340	891	383			Fix.jpg	0	0	Content	64	200
795	27372	885	383			Fix.jpg	0	0	Content	64	200
796	27407	904	382			Fix.jpg	0	0	Content	64	200
797	27439	887	381			Fix.jpg	0	0	Content	64	200
798	27471	900	375			Fix.jpg	0	0	Content	64	200
799	27506	897	379			Fix.jpg	0	0	Content	64	200
800	27540	763	362			Fix.jpg	0	0	Content	65	598
801	27572	699	386			Fix.jpg	0	0	Content	65	598
802	27606	717	367			Fix.jpg	0	0	Content	65	598
803	27642	720	377			Fix.jpg	0	0	Content	65	598
804	27673	705	370			Fix.jpg	0	0	Content	65	598
805	27708	727	372			Fix.jpg	0	0	Content	65	598
	27711			ImageEnd	16
806	27741	704	342			No media	0	0	Content	65	598
807	27774	709	342			No media	0	0	Content	65	598
808	27807	690	364			No media	0	0	Content	65	598
809	27839	689	349			No media	0	0	Content	65	598
810	27873	701	354			No media	0	0	Content	65	598
811	27905	712	379			No media	0	0	Content	65	598
812	27940	700	345			No media	0	0	Content	65	598
813	27974	683	346			No media	0	0	Content	65	598
814	28005	699	355			No media	0	0	Content	65	598
815	28039	701	358			No media	0	0	Content	65	598
816	28072	703	355			No media	0	0	Content	65	598
817	28105	706	372			No media	0	0	Content	65	598
818	28138	710	372			No media	0	0	Content	66	809
819	28173	699	415			No media	0	0	Content	66	809
820	28206	686	408			No media	0	0	Content	66	809
821	28239	672	394			No media	0	0	Content	66	809
822	28273	684	411			No media	0	0	Content	66	809
823	28305	690	427			No media	0	0	Content	66	809
824	28340	682	398			No media	0	0	Content	66	809
825	28374	674	401			No media	0	0	Content	66	809
826	28408	700	379			No media	0	0	Content	66	809
827	28441	689	418			No media	0	0	Content	66	809
828	28474	693	412			No media	0	0	Content	66	809
829	28508	685	421			No media	0	0	Content	66	809
830	28542	675	404			No media	0	0	Content	66	809
831	28575	704	355			No media	0	0	Content	66	809
832	28610	657	423			No media	0	0	Content	66	809
833	28647	666	401			No media	0	0	Content	66	809
834	28680	691	427			No media	0	0	Content	66	809
835	28710	680	412			No media	0	0	Content	66	809
836	28744	675	416			No media	0	0	Content	66	809
837	28778	683	414			No media	0	0	Content	66	809
838	28812	691	422			No media	0	0	Content	66	809
839	28846	675	418			No media	0	0	Content	66	809
840	28880	685	412			No media	0	0	Content	66	809
841	28914	685	408			No media	0	0	Content	66	809
	28944			ImageStart	8
842	28947	690	379			167_175_neu_fe.jpg	0	156	AOI_30	67	303
843	28980	707	341			167_175_neu_fe.jpg	0	156	AOI_30	67	303
844	29015	731	348			167_175_neu_fe.jpg	0	156	AOI_30	67	303
845	29048	726	344			167_175_neu_fe.jpg	0	156	AOI_30	67	303
846	29083	719	331			167_175_neu_fe.jpg	0	156	AOI_30	67	303
847	29117	731	351			167_175_neu_fe.jpg	0	156	AOI_30	67	303
848	29150	727	326			167_175_neu_fe.jpg	0	156	AOI_30	67	303
849	29184	736	333			167_175_neu_fe.jpg	0	156	AOI_30	67	303
850	29217	724	329			167_175_neu_fe.jpg	0	156	AOI_30	67	303
851	29250	874	403			167_175_neu_fe.jpg	0	156	AOI_30	68	198
852	29284	884	402			167_175_neu_fe.jpg	0	156	AOI_30	68	198
853	29316	881	397			167_175_neu_fe.jpg	0	156	AOI_30	68	198
854	29350	896	409			167_175_neu_fe.jpg	0	156	AOI_30	68	198
855	29382	886	408			167_175_neu_fe.jpg	0	156	AOI_30	68	198
856	29415	877	402			167_175_neu_fe.jpg	0	156	AOI_30	68	198
857	29448	916	412			167_175_neu_fe.jpg	0	156	AOI_30	69	196
858	29479	919	438			167_175_neu_fe.jpg	0	156	AOI_30	69	196
859	29514	918	433			167_175_neu_fe.jpg	0	156	AOI_30	69	196
860	29546	915	438			167_175_neu_fe.jpg	0	156	AOI_30	69	196
861	29578	925	408			167_175_neu_fe.jpg	0	156	AOI_30	69	196
862	29611	917	423			167_175_neu_fe.jpg	0	156	AOI_30	69	196
863	29644	628	385			167_175_neu_fe.jpg	0	155	AOI_31	70	323
864	29678	522	417			167_175_neu_fe.jpg	0	155	AOI_31	70	323
865	29710	488	435			167_175_neu_fe.jpg	0	155	AOI_31	70	323
866	29743	515	424			167_175_neu_fe.jpg	0	155	AOI_31	70	323
867	29776	509	432			167_175_neu_fe.jpg	0	155	AOI_31	70	323
868	29808	488	416			167_175_neu_fe.jpg	0	155	AOI_31	70	323
869	29840	509	423			167_175_neu_fe.jpg	0	155	AOI_31	70	323
870	29873	481	418			167_175_neu_fe.jpg	0	155	AOI_31	70	323
871	29904	486	422			167_175_neu_fe.jpg	0	155	AOI_31	70	323
872	29937	487	421			167_175_neu_fe.jpg	0	155	AOI_31	70	323
873	29967	486	384			167_175_neu_fe.jpg	0	155	AOI_31	71	278
874	29998	498	394			167_175_neu_fe.jpg	0	155	AOI_31	71	278
875	30028	509	354			167_175_neu_fe.jpg	0	155	AOI_31	71	278
876	30059	500	383			167_175_neu_fe.jpg	0	155	AOI_31	71	278
877	30090	512	392			167_175_neu_fe.jpg	0	155	AOI_31	71	278
878	30121	514	355			167_175_neu_fe.jpg	0	155	AOI_31	71	278
879	30152	499	390			167_175_neu_fe.jpg	0	155	AOI_31	71	278
880	30183	510	396			167_175_neu_fe.jpg	0	155	AOI_31	71	278
881	30214	497	378			167_175_neu_fe.jpg	0	155	AOI_31	71	278
882	30245	497	360			167_175_neu_fe.jpg	0	155	AOI_31	72	220
883	30277	496	300			167_175_neu_fe.jpg	0	155	AOI_31	72	220
884	30308	496	291			167_175_neu_fe.jpg	0	155	AOI_31	72	220
885	30339	502	277			167_175_neu_fe.jpg	0	155	AOI_31	72	220
886	30370	517	295			167_175_neu_fe.jpg	0	155	AOI_31	72	220
887	30401	507	296			167_175_neu_fe.jpg	0	155	AOI_31	72	220
888	30433	513	288			167_175_neu_fe.jpg	0	155	AOI_31	72	220
889	30465	710	292			167_175_neu_fe.jpg	0	156	AOI_30	73	257
890	30496	887	338			167_175_neu_fe.jpg	0	156	AOI_30	73	257
891	30528	889	342			167_175_neu_fe.jpg	0	156	AOI_30	73	257
892	30561	870	345			167_175_neu_fe.jpg	0	156	AOI_30	73	257
893	30593	880	331			167_175_neu_fe.jpg	0	156	AOI_30	73	257
894	30625	891	327			167_175_neu_fe.jpg	0	156	AOI_30	73	257
895	30658	879	352			167_175_neu_fe.jpg	0	156	AOI_30	73	257
896	30688	872	344			167_175_neu_fe.jpg	0	156	AOI_30	73	257
897	30722	897	385			167_175_neu_fe.jpg	0	156	AOI_30	74	225
898	30754	929	431			167_175_neu_fe.jpg	0	156	AOI_30	74	225
899	30788	898	425			167_175_neu_fe.jpg	0	156	AOI_30	74	225
900	30822	915	428			167_175_neu_fe.jpg	0	156	AOI_30	74	225
901	30855	914	418			167_175_neu_fe.jpg	0	156	AOI_30	74	225
902	30884	907	430			167_175_neu_fe.jpg	0	156	AOI_30	74	225
903	30915	908	443			167_175_neu_fe.jpg	0	156	AOI_30	74	225
904	30947	904	426			167_175_neu_fe.jpg	0	156	AOI_30	75	326
905	30983	914	514			167_175_neu_fe.jpg	0	156	AOI_30	75	326
906	31015	920	495			167_175_neu_fe.jpg	0	156	AOI_30	75	326
907	31047	918	493			167_175_neu_fe.jpg	0	156	AOI_30	75	326
908	31079	915	502			167_175_neu_fe.jpg	0	156	AOI_30	75	326
909	31111	933	499			167_175_neu_fe.jpg	0	156	AOI_30	75	326
910	31142	895	509			167_175_neu_fe.jpg	0	156	AOI_30	75	326
911	31174	938	468			167_175_neu_fe.jpg	0	156	AOI_30	75	326
912	31206	931	512			167_175_neu_fe.jpg	0	156	AOI_30	75	326
913	31241	924	490			167_175_neu_fe.jpg	0	156	AOI_30	75	326
914	31273	890	422			167_175_neu_fe.jpg	0	156	AOI_30	76	315
915	31303	895	401			167_175_neu_fe.jpg	0	156	AOI_30	76	315
916	31335	892	390			167_175_neu_fe.jpg	0	156	AOI_30	76	315
917	31366	894	388			167_175_neu_fe.jpg	0	156	AOI_30	76	315
918	31399	897	388			167_175_neu_fe.jpg	0	156	AOI_30	76	315
919	31433	904	399			167_175_neu_fe.jpg	0	156	AOI_30	76	315
920	31464	903	392			167_175_neu_fe.jpg	0	156	AOI_30	76	315
921	31495	902	388			167_175_neu_fe.jpg	0	156	AOI_30	76	315
922	31526	891	365			167_175_neu_fe.jpg	0	156	AOI_30	76	315
923	31557	899	395			167_175_neu_fe.jpg	0	156	AOI_30	76	315
924	31588	756	406			167_175_neu_fe.jpg	0	155	AOI_31	77	438
925	31620	500	423			167_175_neu_fe.jpg	0	155	AOI_31	77	438
926	31652	478	406			167_175_neu_fe.jpg	0	155	AOI_31	77	438
927	31683	494	425			167_175_neu_fe.jpg	0	155	AOI_31	77	438
928	31713	511	430			167_175_neu_fe.jpg	0	155	AOI_31	77	438
929	31744	487	425			167_175_neu_fe.jpg	0	155	AOI_31	77	438
930	31777	504	400			167_175_neu_fe.jpg	0	155	AOI_31	77	438
931	31807	497	443			167_175_neu_fe.jpg	0	155	AOI_31	77	438
932	31840	505	439			167_175_neu_fe.jpg	0	155	AOI_31	77	438
933	31871	501	444			167_175_neu_fe.jpg	0	155	AOI_31	77	438
934	31902	486	456			167_175_neu_fe.jpg	0	155	AOI_31	77	438
	31923			ImageEnd	16
935	31933	474	460			No media	0	0	Content	77	438
	31937			ImageStart	8
936	31965	483	450			Fix.jpg	0	0	Content	77	438
937	31995	481	454			Fix.jpg	0	0	Content	77	438
938	32026	473	447			Fix.jpg	0	0	Content	78	405
939	32057	465	367			Fix.jpg	0	0	Content	78	405
940	32088	434	361			Fix.jpg	0	0	Content	78	405
941	32118	478	365			Fix.jpg	0	0	Content	78	405
942	32150	467	369			Fix.jpg	0	0	Content	78	405
943	32239	455	363			Fix.jpg	0	0	Content	78	405
944	32356	450	374			Fix.jpg	0	0	Content	78	405
945	32431	450	374			Fix.jpg	0	0	Content	79	743
	32454			ImageEnd	16
946	32514	671	315			No media	0	0	Content	79	743
947	32641	671	315			No media	0	0	Content	79	743
948	32691	674	315			No media	0	0	Content	79	743
949	32823	674	323			No media	0	0	Content	79	743
950	32866	664	319			No media	0	0	Content	79	743
951	32893	664	319			No media	0	0	Content	79	743
952	32923	680	320			No media	0	0	Content	79	743
953	32956	668	313			No media	0	0	Content	79	743
954	32986	677	298			No media	0	0	Content	79	743
955	33016	686	269			No media	0	0	Content	79	743
956	33046	662	308			No media	0	0	Content	79	743
957	33076	667	294			No media	0	0	Content	79	743
958	33110	691	314			No media	0	0	Content	79	743
959	33141	667	307			No media	0	0	Content	79	743
960	33173	681	316			No media	0	0	Content	80	394
961	33204	691	319			No media	0	0	Content	80	394
962	33237	706	368			No media	0	0	Content	80	394
963	33271	695	359			No media	0	0	Content	80	394
964	33304	702	373			No media	0	0	Content	80	394
965	33337	699	351			No media	0	0	Content	80	394
966	33370	701	352			No media	0	0	Content	80	394
967	33403	686	365			No media	0	0	Content	80	394
968	33436	708	360			No media	0	0	Content	80	394
969	33469	677	344			No media	0	0	Content	80	394
970	33502	713	364			No media	0	0	Content	80	394
971	33534	698	368			No media	0	0	Content	80	394
972	33567	700	360			No media	0	0	Content	81	409
973	33600	730	363			No media	0	0	Content	81	409
974	33633	764	369			No media	0	0	Content	81	409
975	33669	772	387			No media	0	0	Content	81	409
976	33703	757	376			No media	0	0	Content	81	409
977	33738	747	373			No media	0	0	Content	81	409
978	33772	739	380			No media	0	0	Content	81	409
979	33807	736	394			No media	0	0	Content	81	409
980	33841	740	412			No media	0	0	Content	81	409
981	33875	738	375			No media	0	0	Content	81	409
982	33908	739	389			No media	0	0	Content	81	409
983	33942	749	380			No media	0	0	Content	81	409
984	33976	674	385			No media	0	0	Content	82	520
985	34010	681	426			No media	0	0	Content	82	520
986	34043	674	436			No media	0	0	Content	82	520
987	34077	672	416			No media	0	0	Content	82	520
988	34110	678	423			No media	0	0	Content	82	520
989	34143	674	415			No media	0	0	Content	82	520
990	34179	696	411			No media	0	0	Content	82	520
991	34215	713	430			No media	0	0	Content	82	520
992	34251	685	436			No media	0	0	Content	82	520
993	34284	704	417			No media	0	0	Content	82	520
994	34319	707	418			No media	0	0	Content	82	520
995	34356	693	413			No media	0	0	Content	82	520
996	34391	698	426			No media	0	0	Content	82	520
997	34427	685	450			No media	0	0	Content	82	520
998	34462	691	423			No media	0	0	Content	82	520
999	34497	694	591			No media	0	0	Content	83	292
1000	34532	666	712			No media	0	0	Content	83	292
1001	34574	650	715			No media	0	0	Content	83	292
1002	34607	670	694			No media	0	0	Content	83	292
1003	34641	670	717			No media	0	0	Content	83	292
1004	34677	672	711			No media	0	0	Content	83	292
1005	34713	659	725			No media	0	0	Content	83	292
1006	34756	653	709			No media	0	0	Content	83	292
1007	34789	632	525			No media	0	0	Content	84	346
1008	34822	655	391			No media	0	0	Content	84	346
1009	34854	633	383			No media	0	0	Content	84	346
1010	34887	630	384			No media	0	0	Content	84	346
1011	34922	642	401			No media	0	0	Content	84	346
1012	34956	646	398			No media	0	0	Content	84	346
1013	34990	663	394			No media	0	0	Content	84	346
1014	35026	654	387			No media	0	0	Content	84	346
1015	35063	668	384			No media	0	0	Content	84	346
1016	35098	651	382			No media	0	0	Content	84	346
1017	35135	716	368			No media	0	0	Content	85	245
	35139			ImageStart	8
1018	35179	784	370			61_114_an_fe.jpg	0	258	AOI_46	85	245
1019	35213	770	377			61_114_an_fe.jpg	0	258	AOI_46	85	245
1020	35247	771	366			61_114_an_fe.jpg	0	258	AOI_46	85	245
1021	35281	777	368			61_114_an_fe.jpg	0	258	AOI_46	85	245
1022	35315	759	327			61_114_an_fe.jpg	0	258	AOI_46	85	245
1023	35348	762	373			61_114_an_fe.jpg	0	258	AOI_46	85	245
1024	35380	788	370			61_114_an_fe.jpg	0	258	AOI_46	86	235
1025	35411	895	396			61_114_an_fe.jpg	0	258	AOI_46	86	235
1026	35446	900	385			61_114_an_fe.jpg	0	258	AOI_46	86	235
1027	35480	892	393			61_114_an_fe.jpg	0	258	AOI_46	86	235
1028	35516	896	401			61_114_an_fe.jpg	0	258	AOI_46	86	235
1029	35550	911	414			61_114_an_fe.jpg	0	258	AOI_46	86	235
1030	35583	880	402			61_114_an_fe.jpg	0	258	AOI_46	86	235
1031	35614	518	445			61_114_an_fe.jpg	0	257	AOI_45	87	222
1032	35645	499	476			61_114_an_fe.jpg	0	257	AOI_45	87	222
1033	35678	511	452			61_114_an_fe.jpg	0	257	AOI_45	87	222
1034	35709	508	448			61_114_an_fe.jpg	0	257	AOI_45	87	222
1035	35740	501	459			61_114_an_fe.jpg	0	257	AOI_45	87	222
1036	35771	498	492			61_114_an_fe.jpg	0	257	AOI_45	87	222
1037	35802	513	467			61_114_an_fe.jpg	0	257	AOI_45	87	222
1038	35837	497	458			61_114_an_fe.jpg	0	257	AOI_45	88	273
1039	35867	489	404			61_114_an_fe.jpg	0	257	AOI_45	88	273
1040	35895	486	415			61_114_an_fe.jpg	0	257	AOI_45	88	273
1041	35926	498	407			61_114_an_fe.jpg	0	257	AOI_45	88	273
1042	35956	481	394			61_114_an_fe.jpg	0	257	AOI_45	88	273
1043	35987	472	407			61_114_an_fe.jpg	0	257	AOI_45	88	273
1044	36018	495	408			61_114_an_fe.jpg	0	257	AOI_45	88	273
1045	36049	485	410			61_114_an_fe.jpg	0	257	AOI_45	88	273
1046	36080	495	419			61_114_an_fe.jpg	0	257	AOI_45	88	273
1047	36110	881	395			61_114_an_fe.jpg	0	258	AOI_46	89	312
1048	36141	906	389			61_114_an_fe.jpg	0	258	AOI_46	89	312
1049	36172	913	363			61_114_an_fe.jpg	0	258	AOI_46	89	312
1050	36204	913	372			61_114_an_fe.jpg	0	258	AOI_46	89	312
1051	36235	911	378			61_114_an_fe.jpg	0	258	AOI_46	89	312
1052	36266	932	389			61_114_an_fe.jpg	0	258	AOI_46	89	312
1053	36297	909	392			61_114_an_fe.jpg	0	258	AOI_46	89	312
1054	36328	919	388			61_114_an_fe.jpg	0	258	AOI_46	89	312
1055	36360	916	389			61_114_an_fe.jpg	0	258	AOI_46	89	312
1056	36391	930	373			61_114_an_fe.jpg	0	258	AOI_46	89	312
1057	36422	900	490			61_114_an_fe.jpg	0	258	AOI_46	90	218
1058	36453	917	505			61_114_an_fe.jpg	0	258	AOI_46	90	218
1059	36484	915	498			61_114_an_fe.jpg	0	258	AOI_46	90	218
1060	36515	902	491			61_114_an_fe.jpg	0	258	AOI_46	90	218
1061	36546	888	509			61_114_an_fe.jpg	0	258	AOI_46	90	218
1062	36577	911	494			61_114_an_fe.jpg	0	258	AOI_46	90	218
1063	36609	899	498			61_114_an_fe.jpg	0	258	AOI_46	90	218
1064	36640	910	382			61_114_an_fe.jpg	0	258	AOI_46	91	526
1065	36671	910	390			61_114_an_fe.jpg	0	258	AOI_46	91	526
1066	36702	908	390			61_114_an_fe.jpg	0	258	AOI_46	91	526
1067	36733	917	378			61_114_an_fe.jpg	0	258	AOI_46	91	526
1068	36764	912	373			61_114_an_fe.jpg	0	258	AOI_46	91	526
1069	36795	944	361			61_114_an_fe.jpg	0	258	AOI_46	91	526
1070	36826	959	365			61_114_an_fe.jpg	0	258	AOI_46	91	526
1071	36857	939	363			61_114_an_fe.jpg	0	258	AOI_46	91	526
1072	36888	945	345			61_114_an_fe.jpg	0	258	AOI_46	91	526
1073	36919	945	343			61_114_an_fe.jpg	0	258	AOI_46	91	526
1074	36951	949	363			61_114_an_fe.jpg	0	258	AOI_46	91	526
1075	36981	953	364			61_114_an_fe.jpg	0	258	AOI_46	91	526
1076	37012	942	309			61_114_an_fe.jpg	0	258	AOI_46	91	526
1077	37044	959	336			61_114_an_fe.jpg	0	258	AOI_46	91	526
1078	37073	953	362			61_114_an_fe.jpg	0	258	AOI_46	91	526
1079	37103	947	366			61_114_an_fe.jpg	0	258	AOI_46	91	526
1080	37133	948	370			61_114_an_fe.jpg	0	258	AOI_46	91	526
1081	37166	926	286			61_114_an_fe.jpg	0	258	AOI_46	92	398
1082	37197	926	289			61_114_an_fe.jpg	0	258	AOI_46	92	398
1083	37227	907	276			61_114_an_fe.jpg	0	258	AOI_46	92	398
1084	37258	913	273			61_114_an_fe.jpg	0	258	AOI_46	92	398
1085	37289	921	292			61_114_an_fe.jpg	0	258	AOI_46	92	398
1086	37320	921	293			61_114_an_fe.jpg	0	258	AOI_46	92	398
1087	37350	920	291			61_114_an_fe.jpg	0	258	AOI_46	92	398
1088	37380	912	286			61_114_an_fe.jpg	0	258	AOI_46	92	398
1089	37411	914	292			61_114_an_fe.jpg	0	258	AOI_46	92	398
1090	37441	921	291			61_114_an_fe.jpg	0	258	AOI_46	92	398
1091	37472	903	276			61_114_an_fe.jpg	0	258	AOI_46	92	398
1092	37503	914	283			61_114_an_fe.jpg	0	258	AOI_46	92	398
1093	37537	904	283			61_114_an_fe.jpg	0	258	AOI_46	92	398
1094	37564	746	347			61_114_an_fe.jpg	0	257	AOI_45	93	335
1095	37593	470	433			61_114_an_fe.jpg	0	257	AOI_45	93	335
1096	37623	472	445			61_114_an_fe.jpg	0	257	AOI_45	93	335
1097	37654	482	458			61_114_an_fe.jpg	0	257	AOI_45	93	335
1098	37685	469	450			61_114_an_fe.jpg	0	257	AOI_45	93	335
1099	37716	470	444			61_114_an_fe.jpg	0	257	AOI_45	93	335
1100	37746	465	447			61_114_an_fe.jpg	0	257	AOI_45	93	335
1101	37777	482	440			61_114_an_fe.jpg	0	257	AOI_45	93	335
1102	37807	474	432			61_114_an_fe.jpg	0	257	AOI_45	93	335
1103	37838	469	426			61_114_an_fe.jpg	0	257	AOI_45	93	335
1104	37869	471	450			61_114_an_fe.jpg	0	257	AOI_45	93	335
1105	37899	465	479			61_114_an_fe.jpg	0	257	AOI_45	94	718
1106	37929	495	481			61_114_an_fe.jpg	0	257	AOI_45	94	718
1107	37960	481	483			61_114_an_fe.jpg	0	257	AOI_45	94	718
1108	37990	471	456			61_114_an_fe.jpg	0	257	AOI_45	94	718
1109	38021	489	492			61_114_an_fe.jpg	0	257	AOI_45	94	718
1110	38054	489	491			61_114_an_fe.jpg	0	257	AOI_45	94	718
1111	38085	483	471			61_114_an_fe.jpg	0	257	AOI_45	94	718
1112	38117	492	477			61_114_an_fe.jpg	0	257	AOI_45	94	718
	38124			ImageEnd	16
1113	38149	469	499			No media	0	0	Content	94	718
1114	38180	485	514			No media	0	0	Content	94	718
1115	38211	466	503			No media	0	0	Content	94	718
1116	38242	492	503			No media	0	0	Content	94	718
1117	38274	485	511			No media	0	0	Content	94	718
1118	38306	478	509			No media	0	0	Content	94	718
1119	38337	490	496			No media	0	0	Content	94	718
1120	38368	474	519			No media	0	0	Content	94	718
1121	38400	474	498			No media	0	0	Content	94	718
1122	38430	477	512			No media	0	0	Content	94	718
1123	38465	479	507			No media	0	0	Content	94	718
1124	38494	493	488			No media	0	0	Content	94	718
1125	38523	501	505			No media	0	0	Content	94	718
1126	38554	473	516			No media	0	0	Content	94	718
1127	38586	490	486			No media	0	0	Content	94	718
1128	38617	633	411			No media	0	0	Content	95	545
1129	38649	680	337			No media	0	0	Content	95	545
1130	38680	675	369			No media	0	0	Content	95	545
1131	38712	678	340			No media	0	0	Content	95	545
1132	38744	678	356			No media	0	0	Content	95	545
1133	38778	669	356			No media	0	0	Content	95	545
1134	38810	668	359			No media	0	0	Content	95	545
1135	38842	664	358			No media	0	0	Content	95	545
1136	38872	685	347			No media	0	0	Content	95	545
1137	38904	695	370			No media	0	0	Content	95	545
1138	38936	667	358			No media	0	0	Content	95	545
1139	38970	696	362			No media	0	0	Content	95	545
1140	39001	674	370			No media	0	0	Content	95	545
1141	39034	662	355			No media	0	0	Content	95	545
1142	39067	678	369			No media	0	0	Content	95	545
1143	39099	691	341			No media	0	0	Content	95	545
1144	39131	676	338			No media	0	0	Content	95	545
1145	39163	772	360			No media	0	0	Content	96	530
1146	39197	782	352			No media	0	0	Content	96	530
1147	39233	803	362			No media	0	0	Content	96	530
1148	39265	792	362			No media	0	0	Content	96	530
1149	39300	803	367			No media	0	0	Content	96	530
1150	39332	790	375			No media	0	0	Content	96	530
1151	39366	796	355			No media	0	0	Content	96	530
1152	39398	790	355			No media	0	0	Content	96	530
1153	39431	797	369			No media	0	0	Content	96	530
1154	39463	791	362			No media	0	0	Content	96	530
1155	39496	804	347			No media	0	0	Content	96	530
1156	39528	795	361			No media	0	0	Content	96	530
1157	39561	789	369			No media	0	0	Content	96	530
1158	39593	795	367			No media	0	0	Content	96	530
1159	39627	789	342			No media	0	0	Content	96	530
1160	39659	781	365			No media	0	0	Content	96	530
1161	39693	788	378			No media	0	0	Content	97	530
1162	39725	681	549			No media	0	0	Content	97	530
1163	39758	669	551			No media	0	0	Content	97	530
1164	39790	671	541			No media	0	0	Content	97	530
1165	39822	684	548			No media	0	0	Content	97	530
1166	39855	670	532			No media	0	0	Content	97	530
1167	39888	670	548			No media	0	0	Content	97	530
1168	39920	669	560			No media	0	0	Content	97	530
1169	39953	676	545			No media	0	0	Content	97	530
1170	39985	658	536			No media	0	0	Content	97	530
1171	40018	668	538			No media	0	0	Content	97	530
1172	40050	666	548			No media	0	0	Content	97	530
1173	40083	671	557			No media	0	0	Content	97	530
1174	40116	671	570			No media	0	0	Content	97	530
1175	40149	663	558			No media	0	0	Content	97	530
1176	40182	674	573			No media	0	0	Content	97	530
1177	40223	646	300			No media	0	0	Content	98	297
1178	40255	656	305			No media	0	0	Content	98	297
1179	40288	656	300			No media	0	0	Content	98	297
1180	40320	652	328			No media	0	0	Content	98	297
1181	40354	638	316			No media	0	0	Content	98	297
1182	40387	643	303			No media	0	0	Content	98	297
1183	40421	651	310			No media	0	0	Content	98	297
1184	40454	654	321			No media	0	0	Content	98	297
1185	40487	673	311			No media	0	0	Content	98	297
1186	40520	895	579			No media	0	0	Content	99	200
1187	40554	1072	913			No media	0	0	Content	99	200
1188	40587	1064	899			No media	0	0	Content	99	200
1189	40626	1073	904			No media	0	0	Content	99	200
1190	40656	1061	906			No media	0	0	Content	99	200
1191	40688	1076	905			No media	0	0	Content	99	200
1192	40720	1062	878			No media	0	0	Content	100	353
1193	40754	1062	803			No media	0	0	Content	100	353
1194	40787	1079	800			No media	0	0	Content	100	353
1195	40823	1077	823			No media	0	0	Content	100	353
1196	40858	1087	801			No media	0	0	Content	100	353
1197	40895	1061	812			No media	0	0	Content	100	353
1198	40930	1074	811			No media	0	0	Content	100	353
1199	40966	1095	785			No media	0	0	Content	100	353
1200	41003	1089	800			No media	0	0	Content	100	353
1201	41038	1090	794			No media	0	0	Content	100	353
1202	41073	763	895			No media	0	0	Content	101	319
1203	41111	725	919			No media	0	0	Content	101	319
1204	41146	747	905			No media	0	0	Content	101	319
1205	41181	754	923			No media	0	0	Content	101	319
1206	41217	726	924			No media	0	0	Content	101	319
1207	41253	725	917			No media	0	0	Content	101	319
1208	41287	732	930			No media	0	0	Content	101	319
1209	41322	725	906			No media	0	0	Content	101	319
1210	41357	739	928			No media	0	0	Content	101	319
1211	41392	706	907			No media	0	0	Content	102	614
1212	41434	678	902			No media	0	0	Content	102	614
1213	41489	689	914			No media	0	0	Content	102	614
1214	41546	691	906			No media	0	0	Content	102	614
1215	41603	681	920			No media	0	0	Content	102	614
1216	41661	689	902			No media	0	0	Content	102	614
	41686			ImageStart	8
1217	41717	691	921			Fix.jpg	0	0	Content	102	614
1218	41774	704	922			Fix.jpg	0	0	Content	102	614
1219	41831	691	933			Fix.jpg	0	0	Content	102	614
1220	41899	681	906			Fix.jpg	0	0	Content	102	614
1221	41952	689	921			Fix.jpg	0	0	Content	102	614
1222	42006	674	426			Fix.jpg	0	0	Content	103	589
1223	42064	649	435			Fix.jpg	0	0	Content	103	589
1224	42120	633	420			Fix.jpg	0	0	Content	103	589
	42168			ImageEnd	16
1225	42179	655	384			No media	0	0	Content	103	589
1226	42245	669	381			No media	0	0	Content	103	589
1227	42293	660	380			No media	0	0	Content	103	589
1228	42349	671	373			No media	0	0	Content	103	589
1229	42411	657	378			No media	0	0	Content	103	589
1230	42464	712	441			No media	0	0	Content	103	589
1231	42519	638	375			No media	0	0	Content	103	589
1232	42568	646	378			No media	0	0	Content	103	589
1233	42595	637	371			No media	0	0	Content	104	202
1234	42633	610	384			No media	0	0	Content	104	202
1235	42672	626	376			No media	0	0	Content	104	202
1236	42702	608	381			No media	0	0	Content	104	202
1237	42733	574	432			No media	0	0	Content	104	202
1238	42764	585	407			No media	0	0	Content	104	202
1239	42797	637	399			No media	0	0	Content	105	522
1240	42828	654	391			No media	0	0	Content	105	522
1241	42866	624	401			No media	0	0	Content	105	522
1242	42905	637	418			No media	0	0	Content	105	522
1243	42938	651	427			No media	0	0	Content	105	522
1244	42971	651	428			No media	0	0	Content	105	522
1245	43010	617	423			No media	0	0	Content	105	522
1246	43043	638	445			No media	0	0	Content	105	522
1247	43075	637	426			No media	0	0	Content	105	522
1248	43125	650	417			No media	0	0	Content	105	522
1249	43158	652	427			No media	0	0	Content	105	522
1250	43186	598	404			No media	0	0	Content	105	522
1251	43220	620	414			No media	0	0	Content	105	522
1252	43253	611	422			No media	0	0	Content	105	522
1253	43287	611	448			No media	0	0	Content	105	522
1254	43319	894	693			No media	0	0	Content	106	1137
1255	43360	926	758			No media	0	0	Content	106	1137
1256	43392	931	761			No media	0	0	Content	106	1137
1257	43427	943	765			No media	0	0	Content	106	1137
1258	43466	924	769			No media	0	0	Content	106	1137
1259	43498	949	749			No media	0	0	Content	106	1137
1260	43530	949	756			No media	0	0	Content	106	1137
1261	43564	985	756			No media	0	0	Content	106	1137
1262	43598	988	767			No media	0	0	Content	106	1137
1263	43632	983	762			No media	0	0	Content	106	1137
1264	43665	988	753			No media	0	0	Content	106	1137
1265	43698	985	755			No media	0	0	Content	106	1137
1266	43730	989	760			No media	0	0	Content	106	1137
1267	43763	1000	761			No media	0	0	Content	106	1137
1268	43796	995	765			No media	0	0	Content	106	1137
1269	43829	1004	761			No media	0	0	Content	106	1137
1270	43861	988	761			No media	0	0	Content	106	1137
1271	43894	989	760			No media	0	0	Content	106	1137
1272	43927	987	759			No media	0	0	Content	106	1137
1273	43961	995	760			No media	0	0	Content	106	1137
1274	43994	984	760			No media	0	0	Content	106	1137
1275	44026	983	763			No media	0	0	Content	106	1137
1276	44061	990	760			No media	0	0	Content	106	1137
1277	44094	982	757			No media	0	0	Content	106	1137
1278	44127	991	767			No media	0	0	Content	106	1137
1279	44161	968	764			No media	0	0	Content	106	1137
1280	44194	969	760			No media	0	0	Content	106	1137
1281	44227	967	752			No media	0	0	Content	106	1137
1282	44260	970	763			No media	0	0	Content	106	1137
1283	44292	970	768			No media	0	0	Content	106	1137
1284	44325	976	770			No media	0	0	Content	106	1137
1285	44358	981	758			No media	0	0	Content	106	1137
1286	44391	965	750			No media	0	0	Content	106	1137
1287	44424	946	795			No media	0	0	Content	106	1137
1288	44456	0	0			No media	0	0	Content
1289	44488	0	0			No media	0	0	Content
1290	44522	0	0			No media	0	0	Content
1291	44564	0	0			No media	0	0	Content
1292	44611	0	0			No media	0	0	Content
1293	44673	666	354			No media	0	0	Content	107	901
1294	44730	0	0			No media	0	0	Content	107	901
1295	44759	1010	756			No media	0	0	Content	107	901
1296	44791	1010	756			No media	0	0	Content	107	901
1297	44820	1008	765			No media	0	0	Content	107	901
1298	44849	1009	759			No media	0	0	Content	107	901
1299	44886	1007	757			No media	0	0	Content	107	901
1300	44919	1008	749			No media	0	0	Content	107	901
1301	44951	1010	749			No media	0	0	Content	107	901
1302	44984	1006	766			No media	0	0	Content	107	901
1303	45018	1009	765			No media	0	0	Content	107	901
1304	45050	1008	767			No media	0	0	Content	107	901
1305	45083	1021	766			No media	0	0	Content	107	901
1306	45115	985	760			No media	0	0	Content	107	901
1307	45148	986	771			No media	0	0	Content	107	901
1308	45181	987	760			No media	0	0	Content	107	901
1309	45214	999	761			No media	0	0	Content	107	901
1310	45247	989	761			No media	0	0	Content	107	901
1311	45280	1000	758			No media	0	0	Content	107	901
1312	45312	1004	764			No media	0	0	Content	107	901
1313	45345	986	752			No media	0	0	Content	107	901
1314	45377	991	750			No media	0	0	Content	107	901
1315	45411	993	755			No media	0	0	Content	107	901
1316	45443	982	750			No media	0	0	Content	107	901
1317	45477	993	746			No media	0	0	Content	107	901
1318	45510	983	752			No media	0	0	Content	107	901
1319	45542	991	754			No media	0	0	Content	107	901
1320	45574	816	818			No media	0	0	Content	108	1099
1321	45608	681	869			No media	0	0	Content	108	1099
1322	45640	670	866			No media	0	0	Content	108	1099
1323	45673	664	870			No media	0	0	Content	108	1099
1324	45707	675	868			No media	0	0	Content	108	1099
1325	45741	667	866			No media	0	0	Content	108	1099
1326	45774	672	878			No media	0	0	Content	108	1099
1327	45807	666	862			No media	0	0	Content	108	1099
1328	45840	664	867			No media	0	0	Content	108	1099
1329	45873	666	882			No media	0	0	Content	108	1099
1330	45906	660	873			No media	0	0	Content	108	1099
1331	45940	663	878			No media	0	0	Content	108	1099
1332	45972	667	879			No media	0	0	Content	108	1099
1333	46008	670	866			No media	0	0	Content	108	1099
1334	46040	676	866			No media	0	0	Content	108	1099
1335	46072	671	867			No media	0	0	Content	108	1099
1336	46105	673	879			No media	0	0	Content	108	1099
1337	46139	671	880			No media	0	0	Content	108	1099
1338	46172	658	882			No media	0	0	Content	108	1099
1339	46205	695	865			No media	0	0	Content	108	1099
1340	46238	678	860			No media	0	0	Content	108	1099
1341	46271	690	858			No media	0	0	Content	108	1099
1342	46305	698	866			No media	0	0	Content	108	1099
1343	46338	677	860			No media	0	0	Content	108	1099
1344	46371	685	860			No media	0	0	Content	108	1099
1345	46405	691	860			No media	0	0	Content	108	1099
1346	46438	679	863			No media	0	0	Content	108	1099
1347	46472	687	858			No media	0	0	Content	108	1099
1348	46506	703	854			No media	0	0	Content	108	1099
1349	46540	708	854			No media	0	0	Content	108	1099
1350	46573	691	859			No media	0	0	Content	108	1099
1351	46607	687	858			No media	0	0	Content	108	1099
1352	46640	680	857			No media	0	0	Content	108	1099
1353	46673	653	922			No media	0	0	Content	109	339
1354	46706	636	980			No media	0	0	Content	109	339
1355	46740	656	977			No media	0	0	Content	109	339
1356	46773	630	970			No media	0	0	Content	109	339
1357	46807	616	979			No media	0	0	Content	109	339
1358	46840	655	966			No media	0	0	Content	109	339
1359	46874	638	986			No media	0	0	Content	109	339
1360	46908	640	931			No media	0	0	Content	109	339
1361	46942	626	968			No media	0	0	Content	109	339
1362	46980	603	956			No media	0	0	Content	109	339
1363	47012	581	561			No media	0	0	Content	110	361
1364	47048	515	289			No media	0	0	Content	110	361
1365	47088	523	264			No media	0	0	Content	110	361
1366	47119	500	260			No media	0	0	Content	110	361
1367	47154	518	273			No media	0	0	Content	110	361
1368	47188	504	263			No media	0	0	Content	110	361
1369	47223	479	137			No media	0	0	Content	110	361
1370	47258	415	159			No media	0	0	Content	110	361
1371	47298	513	107			No media	0	0	Content	110	361
1372	47331	542	99			No media	0	0	Content	110	361
1373	47374	519	121			No media	0	0	Content	111	227
1374	47402	720	42			No media	0	0	Content	111	227
1375	47434	871	80			No media	0	0	Content	111	227
1376	47466	689	32			No media	0	0	Content	111	227
1377	47508	710	50			No media	0	0	Content	111	227
1378	47539	710	50			No media	0	0	Content	111	227
1379	47570	730	42			No media	0	0	Content	111	227
1380	47601	679	41			No media	0	0	Content	112	415
1381	47634	683	35			No media	0	0	Content	112	415
	47665			ImageStart	8
1382	47667	645	31			130_162_neu_an.jpg	0	0	Content	112	415
1383	47700	649	30			130_162_neu_an.jpg	0	0	Content	112	415
1384	47729	640	70			130_162_neu_an.jpg	0	0	Content	112	415
1385	47764	632	32			130_162_neu_an.jpg	0	0	Content	112	415
1386	47798	641	29			130_162_neu_an.jpg	0	0	Content	112	415
1387	47831	583	36			130_162_neu_an.jpg	0	0	Content	112	415
1388	47867	640	-9			130_162_neu_an.jpg	0	0	Content	112	415
1389	47907	674	2			130_162_neu_an.jpg	0	0	Content	112	415
1390	47958	635	8			130_162_neu_an.jpg	0	0	Content	112	415
1391	48016	745	188			130_162_neu_an.jpg	0	75	AOI_13	113	387
1392	48063	884	336			130_162_neu_an.jpg	0	75	AOI_13	113	387
1393	48111	922	369			130_162_neu_an.jpg	0	75	AOI_13	113	387
1394	48166	871	334			130_162_neu_an.jpg	0	75	AOI_13	113	387
1395	48229	931	424			130_162_neu_an.jpg	0	75	AOI_13	113	387
1396	48279	908	423			130_162_neu_an.jpg	0	75	AOI_13	113	387
1397	48356	911	433			130_162_neu_an.jpg	0	75	AOI_13	113	387
1398	48403	899	416			130_162_neu_an.jpg	0	76	AOI_15	114	356
1399	48463	459	413			130_162_neu_an.jpg	0	76	AOI_15	114	356
1400	48518	435	408			130_162_neu_an.jpg	0	76	AOI_15	114	356
1401	48558	444	417			130_162_neu_an.jpg	0	76	AOI_15	114	356
1402	48614	434	421			130_162_neu_an.jpg	0	76	AOI_15	114	356
1403	48659	477	417			130_162_neu_an.jpg	0	76	AOI_15	114	356
1404	48705	463	419			130_162_neu_an.jpg	0	76	AOI_15	114	356
1405	48759	475	389			130_162_neu_an.jpg	0	76	AOI_15	115	349
1406	48792	495	340			130_162_neu_an.jpg	0	76	AOI_15	115	349
1407	48846	511	347			130_162_neu_an.jpg	0	76	AOI_15	115	349
1408	48908	470	355			130_162_neu_an.jpg	0	76	AOI_15	115	349
1409	48950	473	383			130_162_neu_an.jpg	0	76	AOI_15	115	349
1410	48991	494	361			130_162_neu_an.jpg	0	76	AOI_15	115	349
1411	49019	490	355			130_162_neu_an.jpg	0	76	AOI_15	115	349
1412	49050	489	366			130_162_neu_an.jpg	0	76	AOI_15	115	349
1413	49079	482	365			130_162_neu_an.jpg	0	76	AOI_15	115	349
1414	49108	463	384			130_162_neu_an.jpg	0	76	AOI_15	116	331
1415	49138	470	467			130_162_neu_an.jpg	0	76	AOI_15	116	331
1416	49168	467	449			130_162_neu_an.jpg	0	76	AOI_15	116	331
1417	49198	444	445			130_162_neu_an.jpg	0	76	AOI_15	116	331
1418	49231	456	450			130_162_neu_an.jpg	0	76	AOI_15	116	331
1419	49261	460	470			130_162_neu_an.jpg	0	76	AOI_15	116	331
1420	49291	440	453			130_162_neu_an.jpg	0	76	AOI_15	116	331
1421	49321	453	473			130_162_neu_an.jpg	0	76	AOI_15	116	331
1422	49351	460	465			130_162_neu_an.jpg	0	76	AOI_15	116	331
1423	49381	452	472			130_162_neu_an.jpg	0	76	AOI_15	116	331
1424	49412	447	472			130_162_neu_an.jpg	0	76	AOI_15	116	331
1425	49439	423	436			130_162_neu_an.jpg	0	76	AOI_15	117	236
1426	49469	427	364			130_162_neu_an.jpg	0	76	AOI_15	117	236
1427	49499	422	354			130_162_neu_an.jpg	0	76	AOI_15	117	236
1428	49528	406	369			130_162_neu_an.jpg	0	76	AOI_15	117	236
1429	49558	420	367			130_162_neu_an.jpg	0	76	AOI_15	117	236
1430	49587	419	370			130_162_neu_an.jpg	0	76	AOI_15	117	236
1431	49616	418	372			130_162_neu_an.jpg	0	76	AOI_15	117	236
1432	49646	414	380			130_162_neu_an.jpg	0	76	AOI_15	117	236
1433	49675	456	364			130_162_neu_an.jpg	0	76	AOI_15	118	341
1434	49705	492	346			130_162_neu_an.jpg	0	76	AOI_15	118	341
1435	49734	491	352			130_162_neu_an.jpg	0	76	AOI_15	118	341
1436	49766	479	345			130_162_neu_an.jpg	0	76	AOI_15	118	341
1437	49797	486	362			130_162_neu_an.jpg	0	76	AOI_15	118	341
1438	49828	493	361			130_162_neu_an.jpg	0	76	AOI_15	118	341
1439	49858	469	363			130_162_neu_an.jpg	0	76	AOI_15	118	341
1440	49890	481	345			130_162_neu_an.jpg	0	76	AOI_15	118	341
1441	49921	479	372			130_162_neu_an.jpg	0	76	AOI_15	118	341
1442	49952	486	350			130_162_neu_an.jpg	0	76	AOI_15	118	341
1443	49985	501	355			130_162_neu_an.jpg	0	76	AOI_15	118	341
1444	50016	516	358			130_162_neu_an.jpg	0	75	AOI_13	119	311
1445	50047	850	379			130_162_neu_an.jpg	0	75	AOI_13	119	311
1446	50078	863	380			130_162_neu_an.jpg	0	75	AOI_13	119	311
1447	50108	851	362			130_162_neu_an.jpg	0	75	AOI_13	119	311
1448	50139	863	388			130_162_neu_an.jpg	0	75	AOI_13	119	311
1449	50170	881	360			130_162_neu_an.jpg	0	75	AOI_13	119	311
1450	50201	863	384			130_162_neu_an.jpg	0	75	AOI_13	119	311
1451	50232	872	377			130_162_neu_an.jpg	0	75	AOI_13	119	311
1452	50264	859	388			130_162_neu_an.jpg	0	75	AOI_13	119	311
1453	50295	867	380			130_162_neu_an.jpg	0	75	AOI_13	119	311
1454	50327	916	391			130_162_neu_an.jpg	0	75	AOI_13	120	220
1455	50358	916	378			130_162_neu_an.jpg	0	75	AOI_13	120	220
1456	50389	914	374			130_162_neu_an.jpg	0	75	AOI_13	120	220
1457	50421	926	382			130_162_neu_an.jpg	0	75	AOI_13	120	220
1458	50453	917	387			130_162_neu_an.jpg	0	75	AOI_13	120	220
1459	50485	928	397			130_162_neu_an.jpg	0	75	AOI_13	120	220
1460	50516	917	388			130_162_neu_an.jpg	0	75	AOI_13	120	220
1461	50547	891	427			130_162_neu_an.jpg	0	75	AOI_13	121	383
1462	50579	878	476			130_162_neu_an.jpg	0	75	AOI_13	121	383
1463	50612	897	480			130_162_neu_an.jpg	0	75	AOI_13	121	383
1464	50644	897	493			130_162_neu_an.jpg	0	75	AOI_13	121	383
	50663			ImageEnd	16
1465	50675	895	472			No media	0	0	Content	121	383
	50678			ImageStart	8
1466	50707	897	473			Fix.jpg	0	0	Content	121	383
1467	50739	880	487			Fix.jpg	0	0	Content	121	383
1468	50770	878	498			Fix.jpg	0	0	Content	121	383
1469	50802	878	484			Fix.jpg	0	0	Content	121	383
1470	50834	891	489			Fix.jpg	0	0	Content	121	383
1471	50866	896	496			Fix.jpg	0	0	Content	121	383
1472	50898	877	477			Fix.jpg	0	0	Content	121	383
1473	50930	749	415			Fix.jpg	0	0	Content	122	560
1474	50962	655	362			Fix.jpg	0	0	Content	122	560
1475	50993	666	385			Fix.jpg	0	0	Content	122	560
1476	51025	644	383			Fix.jpg	0	0	Content	122	560
1477	51056	671	370			Fix.jpg	0	0	Content	122	560
1478	51087	649	365			Fix.jpg	0	0	Content	122	560
1479	51118	651	358			Fix.jpg	0	0	Content	122	560
1480	51151	656	394			Fix.jpg	0	0	Content	122	560
1481	51182	653	381			Fix.jpg	0	0	Content	122	560
	51209			ImageEnd	16
1482	51213	662	382			No media	0	0	Content	122	560
	51239			ImageStart	8
1483	51244	664	375			33_069_ha_neu.jpg	0	195	AOI_36	122	560
1484	51275	662	378			33_069_ha_neu.jpg	0	195	AOI_36	122	560
1485	51306	661	378			33_069_ha_neu.jpg	0	195	AOI_36	122	560
1486	51337	648	349			33_069_ha_neu.jpg	0	195	AOI_36	122	560
1487	51367	666	384			33_069_ha_neu.jpg	0	195	AOI_36	122	560
1488	51398	661	366			33_069_ha_neu.jpg	0	195	AOI_36	122	560
1489	51428	661	370			33_069_ha_neu.jpg	0	195	AOI_36	122	560
1490	51459	665	375			33_069_ha_neu.jpg	0	195	AOI_36	122	560
1491	51490	559	404			33_069_ha_neu.jpg	0	195	AOI_36	123	367
1492	51519	505	426			33_069_ha_neu.jpg	0	195	AOI_36	123	367
1493	51551	491	422			33_069_ha_neu.jpg	0	195	AOI_36	123	367
1494	51582	488	423			33_069_ha_neu.jpg	0	195	AOI_36	123	367
1495	51612	484	424			33_069_ha_neu.jpg	0	195	AOI_36	123	367
1496	51643	497	413			33_069_ha_neu.jpg	0	195	AOI_36	123	367
1497	51674	498	438			33_069_ha_neu.jpg	0	195	AOI_36	123	367
1498	51704	496	429			33_069_ha_neu.jpg	0	195	AOI_36	123	367
1499	51734	482	426			33_069_ha_neu.jpg	0	195	AOI_36	123	367
1500	51764	484	410			33_069_ha_neu.jpg	0	195	AOI_36	123	367
1501	51795	481	434			33_069_ha_neu.jpg	0	195	AOI_36	123	367
1502	51826	496	433			33_069_ha_neu.jpg	0	195	AOI_36	123	367
1503	51857	712	430			33_069_ha_neu.jpg	0	196	AOI_35	124	412
1504	51888	885	391			33_069_ha_neu.jpg	0	196	AOI_35	124	412
1505	51918	880	429			33_069_ha_neu.jpg	0	196	AOI_35	124	412
1506	51950	921	417			33_069_ha_neu.jpg	0	196	AOI_35	124	412
1507	51982	887	418			33_069_ha_neu.jpg	0	196	AOI_35	124	412
1508	52013	901	385			33_069_ha_neu.jpg	0	196	AOI_35	124	412
1509	52044	882	409			33_069_ha_neu.jpg	0	196	AOI_35	124	412
1510	52076	889	404			33_069_ha_neu.jpg	0	196	AOI_35	124	412
1511	52109	904	399			33_069_ha_neu.jpg	0	196	AOI_35	124	412
1512	52141	873	377			33_069_ha_neu.jpg	0	196	AOI_35	124	412
1513	52173	880	387			33_069_ha_neu.jpg	0	196	AOI_35	124	412
1514	52205	863	418			33_069_ha_neu.jpg	0	196	AOI_35	124	412
1515	52237	896	396			33_069_ha_neu.jpg	0	196	AOI_35	124	412
1516	52269	873	404			33_069_ha_neu.jpg	0	196	AOI_35	125	289
1517	52301	900	474			33_069_ha_neu.jpg	0	196	AOI_35	125	289
1518	52333	898	456			33_069_ha_neu.jpg	0	196	AOI_35	125	289
1519	52365	872	477			33_069_ha_neu.jpg	0	196	AOI_35	125	289
1520	52398	907	464			33_069_ha_neu.jpg	0	196	AOI_35	125	289
1521	52429	887	450			33_069_ha_neu.jpg	0	196	AOI_35	125	289
1522	52462	866	459			33_069_ha_neu.jpg	0	196	AOI_35	125	289
1523	52493	898	470			33_069_ha_neu.jpg	0	196	AOI_35	125	289
1524	52525	874	459			33_069_ha_neu.jpg	0	196	AOI_35	125	289
1525	52558	908	441			33_069_ha_neu.jpg	0	196	AOI_35	126	268
1526	52590	855	379			33_069_ha_neu.jpg	0	196	AOI_35	126	268
1527	52622	882	380			33_069_ha_neu.jpg	0	196	AOI_35	126	268
1528	52654	868	373			33_069_ha_neu.jpg	0	196	AOI_35	126	268
1529	52685	872	381			33_069_ha_neu.jpg	0	196	AOI_35	126	268
1530	52717	878	387			33_069_ha_neu.jpg	0	196	AOI_35	126	268
1531	52749	877	388			33_069_ha_neu.jpg	0	196	AOI_35	126	268
1532	52826	601	384			33_069_ha_neu.jpg	0	195	AOI_36	127	654
1533	52873	473	413			33_069_ha_neu.jpg	0	195	AOI_36	127	654
1534	52984	458	404			33_069_ha_neu.jpg	0	195	AOI_36	127	654
1535	53046	458	404			33_069_ha_neu.jpg	0	195	AOI_36	127	654
1536	53089	453	413			33_069_ha_neu.jpg	0	195	AOI_36	127	654
1537	53136	466	490			33_069_ha_neu.jpg	0	195	AOI_36	127	654
1538	53166	465	472			33_069_ha_neu.jpg	0	195	AOI_36	127	654
1539	53197	482	478			33_069_ha_neu.jpg	0	195	AOI_36	127	654
1540	53353	529	489			33_069_ha_neu.jpg	0	195	AOI_36	127	654
1541	53480	529	489			33_069_ha_neu.jpg	0	196	AOI_35	128	496
1542	53542	875	432			33_069_ha_neu.jpg	0	196	AOI_35	128	496
1543	53585	926	394			33_069_ha_neu.jpg	0	196	AOI_35	128	496
1544	53609	929	370			33_069_ha_neu.jpg	0	196	AOI_35	128	496
1545	53640	917	405			33_069_ha_neu.jpg	0	196	AOI_35	128	496
1546	53671	940	397			33_069_ha_neu.jpg	0	196	AOI_35	128	496
1547	53701	927	403			33_069_ha_neu.jpg	0	196	AOI_35	128	496
1548	53731	936	397			33_069_ha_neu.jpg	0	196	AOI_35	128	496
1549	53762	940	409			33_069_ha_neu.jpg	0	196	AOI_35	128	496
1550	53792	924	397			33_069_ha_neu.jpg	0	196	AOI_35	128	496
1551	53822	935	389			33_069_ha_neu.jpg	0	196	AOI_35	128	496
1552	53853	902	504			33_069_ha_neu.jpg	0	196	AOI_35	128	496
1553	53883	910	518			33_069_ha_neu.jpg	0	196	AOI_35	128	496
1554	53914	907	528			33_069_ha_neu.jpg	0	196	AOI_35	128	496
1555	53945	898	510			33_069_ha_neu.jpg	0	196	AOI_35	128	496
1556	53976	717	492			33_069_ha_neu.jpg	0	195	AOI_36	129	716
1557	54006	505	476			33_069_ha_neu.jpg	0	195	AOI_36	129	716
1558	54037	490	484			33_069_ha_neu.jpg	0	195	AOI_36	129	716
1559	54066	466	484			33_069_ha_neu.jpg	0	195	AOI_36	129	716
1560	54097	467	483			33_069_ha_neu.jpg	0	195	AOI_36	129	716
1561	54127	461	483			33_069_ha_neu.jpg	0	195	AOI_36	129	716
1562	54158	479	495			33_069_ha_neu.jpg	0	195	AOI_36	129	716
1563	54188	477	486			33_069_ha_neu.jpg	0	195	AOI_36	129	716
1564	54220	457	486			33_069_ha_neu.jpg	0	195	AOI_36	129	716
	54242			ImageEnd	16
1565	54251	462	475			No media	0	0	Content	129	716
	54257			ImageStart	8
1566	54282	470	472			Fix.jpg	0	0	Content	129	716
1567	54312	472	476			Fix.jpg	0	0	Content	129	716
1568	54347	460	463			Fix.jpg	0	0	Content	129	716
1569	54377	461	474			Fix.jpg	0	0	Content	129	716
1570	54408	469	495			Fix.jpg	0	0	Content	129	716
1571	54439	465	489			Fix.jpg	0	0	Content	129	716
1572	54472	485	480			Fix.jpg	0	0	Content	129	716
1573	54503	469	486			Fix.jpg	0	0	Content	129	716
1574	54535	485	465			Fix.jpg	0	0	Content	129	716
1575	54565	464	481			Fix.jpg	0	0	Content	129	716
1576	54597	458	470			Fix.jpg	0	0	Content	129	716
1577	54629	476	483			Fix.jpg	0	0	Content	129	716
1578	54661	453	484			Fix.jpg	0	0	Content	129	716
1579	54692	542	463			Fix.jpg	0	0	Content	130	649
1580	54723	683	374			Fix.jpg	0	0	Content	130	649
1581	54753	666	390			Fix.jpg	0	0	Content	130	649
	54757			ImageEnd	16
1582	54785	653	393			No media	0	0	Content	130	649
1583	54816	670	391			No media	0	0	Content	130	649
1584	54847	690	371			No media	0	0	Content	130	649
1585	54877	671	371			No media	0	0	Content	130	649
1586	54907	691	371			No media	0	0	Content	130	649
1587	54938	679	367			No media	0	0	Content	130	649
1588	54968	688	366			No media	0	0	Content	130	649
1589	54998	671	388			No media	0	0	Content	130	649
1590	55029	675	360			No media	0	0	Content	130	649
1591	55060	674	373			No media	0	0	Content	130	649
1592	55090	669	384			No media	0	0	Content	130	649
1593	55121	658	361			No media	0	0	Content	130	649
1594	55152	676	399			No media	0	0	Content	130	649
1595	55183	669	381			No media	0	0	Content	130	649
1596	55215	671	377			No media	0	0	Content	130	649
1597	55246	670	381			No media	0	0	Content	130	649
1598	55278	651	391			No media	0	0	Content	130	649
1599	55309	656	392			No media	0	0	Content	130	649
1600	55341	660	383			No media	0	0	Content	131	257
1601	55373	621	369			No media	0	0	Content	131	257
1602	55405	616	372			No media	0	0	Content	131	257
1603	55438	619	346			No media	0	0	Content	131	257
1604	55470	616	358			No media	0	0	Content	131	257
1605	55502	631	355			No media	0	0	Content	131	257
1606	55534	630	364			No media	0	0	Content	131	257
1607	55566	622	344			No media	0	0	Content	131	257
1608	55598	619	353			No media	0	0	Content	132	487
1609	55630	591	370			No media	0	0	Content	132	487
1610	55664	591	391			No media	0	0	Content	132	487
1611	55700	586	396			No media	0	0	Content	132	487
1612	55728	573	387			No media	0	0	Content	132	487
1613	55757	576	397			No media	0	0	Content	132	487
1614	55794	606	364			No media	0	0	Content	132	487
1615	55825	587	414			No media	0	0	Content	132	487
1616	55859	586	396			No media	0	0	Content	132	487
1617	55891	585	383			No media	0	0	Content	132	487
1618	55924	574	384			No media	0	0	Content	132	487
1619	55956	592	379			No media	0	0	Content	132	487
1620	55988	583	394			No media	0	0	Content	132	487
1621	56020	591	386			No media	0	0	Content	132	487
1622	56053	581	397			No media	0	0	Content	132	487
1623	56085	581	384			No media	0	0	Content	133	305
1624	56118	690	374			No media	0	0	Content	133	305
1625	56151	691	354			No media	0	0	Content	133	305
1626	56185	704	352			No media	0	0	Content	133	305
1627	56220	665	381			No media	0	0	Content	133	305
1628	56255	688	371			No media	0	0	Content	133	305
1629	56288	690	354			No media	0	0	Content	133	305
1630	56323	709	371			No media	0	0	Content	133	305
1631	56356	700	374			No media	0	0	Content	133	305
1632	56391	643	574			No media	0	0	Content	134	267
1633	56424	612	680			No media	0	0	Content	134	267
1634	56456	614	668			No media	0	0	Content	134	267
1635	56489	613	664			No media	0	0	Content	134	267
1636	56522	632	660			No media	0	0	Content	134	267
1637	56553	617	665			No media	0	0	Content	134	267
1638	56590	620	674			No media	0	0	Content	134	267
1639	56624	617	667			No media	0	0	Content	134	267
1640	56658	639	375			No media	0	0	Content	135	306
1641	56694	637	300			No media	0	0	Content	135	306
1642	56727	623	290			No media	0	0	Content	135	306
1643	56761	648	306			No media	0	0	Content	135	306
1644	56796	650	313			No media	0	0	Content	135	306
1645	56829	646	313			No media	0	0	Content	135	306
1646	56864	643	309			No media	0	0	Content	135	306
1647	56897	639	325			No media	0	0	Content	135	306
1648	56931	642	315			No media	0	0	Content	135	306
1649	56964	596	308			No media	0	0	Content	136	307
1650	56999	555	268			No media	0	0	Content	136	307
	57030			ImageStart	8
1651	57032	555	266			138_163_fe_neu.jpg	0	92	AOI_22	136	307
1652	57066	565	267			138_163_fe_neu.jpg	0	92	AOI_22	136	307
1653	57100	561	268			138_163_fe_neu.jpg	0	92	AOI_22	136	307
1654	57133	562	276			138_163_fe_neu.jpg	0	92	AOI_22	136	307
1655	57167	577	259			138_163_fe_neu.jpg	0	92	AOI_22	136	307
1656	57202	564	267			138_163_fe_neu.jpg	0	92	AOI_22	136	307
1657	57236	556	274			138_163_fe_neu.jpg	0	92	AOI_22	136	307
1658	57271	645	320			138_163_fe_neu.jpg	0	91	AOI_23	137	403
1659	57305	790	402			138_163_fe_neu.jpg	0	91	AOI_23	137	403
1660	57339	828	408			138_163_fe_neu.jpg	0	91	AOI_23	137	403
1661	57373	782	414			138_163_fe_neu.jpg	0	91	AOI_23	137	403
1662	57408	801	418			138_163_fe_neu.jpg	0	91	AOI_23	137	403
1663	57441	832	385			138_163_fe_neu.jpg	0	91	AOI_23	137	403
1664	57477	859	411			138_163_fe_neu.jpg	0	91	AOI_23	137	403
1665	57509	858	380			138_163_fe_neu.jpg	0	91	AOI_23	137	403
1666	57544	876	399			138_163_fe_neu.jpg	0	91	AOI_23	137	403
1667	57576	860	394			138_163_fe_neu.jpg	0	91	AOI_23	137	403
1668	57609	846	390			138_163_fe_neu.jpg	0	91	AOI_23	137	403
1669	57641	859	382			138_163_fe_neu.jpg	0	91	AOI_23	137	403
1670	57674	713	403			138_163_fe_neu.jpg	0	92	AOI_22	138	448
1671	57706	513	400			138_163_fe_neu.jpg	0	92	AOI_22	138	448
1672	57738	501	392			138_163_fe_neu.jpg	0	92	AOI_22	138	448
1673	57769	519	408			138_163_fe_neu.jpg	0	92	AOI_22	138	448
1674	57801	505	404			138_163_fe_neu.jpg	0	92	AOI_22	138	448
1675	57832	422	359			138_163_fe_neu.jpg	0	92	AOI_22	138	448
1676	57864	434	381			138_163_fe_neu.jpg	0	92	AOI_22	138	448
1677	57896	431	371			138_163_fe_neu.jpg	0	92	AOI_22	138	448
1678	57928	446	379			138_163_fe_neu.jpg	0	92	AOI_22	138	448
1679	57961	442	380			138_163_fe_neu.jpg	0	92	AOI_22	138	448
1680	57993	440	371			138_163_fe_neu.jpg	0	92	AOI_22	138	448
1681	58025	454	366			138_163_fe_neu.jpg	0	92	AOI_22	138	448
1682	58057	443	342			138_163_fe_neu.jpg	0	92	AOI_22	138	448
1683	58090	430	363			138_163_fe_neu.jpg	0	92	AOI_22	138	448
1684	58122	692	352			138_163_fe_neu.jpg	0	91	AOI_23	139	287
1685	58155	862	343			138_163_fe_neu.jpg	0	91	AOI_23	139	287
1686	58187	894	335			138_163_fe_neu.jpg	0	91	AOI_23	139	287
1687	58218	883	328			138_163_fe_neu.jpg	0	91	AOI_23	139	287
1688	58250	878	342			138_163_fe_neu.jpg	0	91	AOI_23	139	287
1689	58281	885	336			138_163_fe_neu.jpg	0	91	AOI_23	139	287
1690	58313	884	334			138_163_fe_neu.jpg	0	91	AOI_23	139	287
1691	58345	868	314			138_163_fe_neu.jpg	0	91	AOI_23	139	287
1692	58377	883	317			138_163_fe_neu.jpg	0	91	AOI_23	139	287
1693	58409	824	359			138_163_fe_neu.jpg	0	92	AOI_22	140	597
1694	58442	527	460			138_163_fe_neu.jpg	0	92	AOI_22	140	597
1695	58472	483	448			138_163_fe_neu.jpg	0	92	AOI_22	140	597
1696	58505	474	441			138_163_fe_neu.jpg	0	92	AOI_22	140	597
1697	58536	487	456			138_163_fe_neu.jpg	0	92	AOI_22	140	597
1698	58568	493	453			138_163_fe_neu.jpg	0	92	AOI_22	140	597
1699	58600	495	458			138_163_fe_neu.jpg	0	92	AOI_22	140	597
1700	58631	474	468			138_163_fe_neu.jpg	0	92	AOI_22	140	597
1701	58663	484	445			138_163_fe_neu.jpg	0	92	AOI_22	140	597
1702	58695	482	456			138_163_fe_neu.jpg	0	92	AOI_22	140	597
1703	58725	462	451			138_163_fe_neu.jpg	0	92	AOI_22	140	597
1704	58757	467	428			138_163_fe_neu.jpg	0	92	AOI_22	140	597
1705	58788	452	426			138_163_fe_neu.jpg	0	92	AOI_22	140	597
1706	58820	463	431			138_163_fe_neu.jpg	0	92	AOI_22	140	597
1707	58851	448	433			138_163_fe_neu.jpg	0	92	AOI_22	140	597
1708	58882	450	382			138_163_fe_neu.jpg	0	92	AOI_22	140	597
1709	58913	445	419			138_163_fe_neu.jpg	0	92	AOI_22	140	597
1710	58944	462	425			138_163_fe_neu.jpg	0	92	AOI_22	140	597
1711	58976	462	423			138_163_fe_neu.jpg	0	92	AOI_22	140	597
1712	59006	543	408			138_163_fe_neu.jpg	0	91	AOI_23	141	307
1713	59036	876	356			138_163_fe_neu.jpg	0	91	AOI_23	141	307
1714	59067	896	362			138_163_fe_neu.jpg	0	91	AOI_23	141	307
1715	59098	881	354			138_163_fe_neu.jpg	0	91	AOI_23	141	307
1716	59129	882	348			138_163_fe_neu.jpg	0	91	AOI_23	141	307
1717	59159	867	350			138_163_fe_neu.jpg	0	91	AOI_23	141	307
1718	59190	878	351			138_163_fe_neu.jpg	0	91	AOI_23	141	307
1719	59221	903	350			138_163_fe_neu.jpg	0	91	AOI_23	141	307
1720	59252	882	337			138_163_fe_neu.jpg	0	91	AOI_23	141	307
1721	59282	879	331			138_163_fe_neu.jpg	0	91	AOI_23	141	307
1722	59313	907	405			138_163_fe_neu.jpg	0	91	AOI_23	142	189
1723	59344	892	401			138_163_fe_neu.jpg	0	91	AOI_23	142	189
1724	59375	899	397			138_163_fe_neu.jpg	0	91	AOI_23	142	189
1725	59406	919	391			138_163_fe_neu.jpg	0	91	AOI_23	142	189
1726	59438	912	407			138_163_fe_neu.jpg	0	91	AOI_23	142	189
1727	59470	903	398			138_163_fe_neu.jpg	0	91	AOI_23	142	189
1728	59502	892	424			138_163_fe_neu.jpg	0	91	AOI_23	143	1072
1729	59534	915	438			138_163_fe_neu.jpg	0	91	AOI_23	143	1072
1730	59565	907	445			138_163_fe_neu.jpg	0	91	AOI_23	143	1072
1731	59596	903	438			138_163_fe_neu.jpg	0	91	AOI_23	143	1072
1732	59627	915	429			138_163_fe_neu.jpg	0	91	AOI_23	143	1072
1733	59661	904	423			138_163_fe_neu.jpg	0	91	AOI_23	143	1072
1734	59693	912	425			138_163_fe_neu.jpg	0	91	AOI_23	143	1072
1735	59724	892	437			138_163_fe_neu.jpg	0	91	AOI_23	143	1072
1736	59756	892	450			138_163_fe_neu.jpg	0	91	AOI_23	143	1072
1737	59787	887	446			138_163_fe_neu.jpg	0	91	AOI_23	143	1072
1738	59818	903	432			138_163_fe_neu.jpg	0	91	AOI_23	143	1072
1739	59849	908	443			138_163_fe_neu.jpg	0	91	AOI_23	143	1072
1740	59881	883	449			138_163_fe_neu.jpg	0	91	AOI_23	143	1072
1741	59911	883	463			138_163_fe_neu.jpg	0	91	AOI_23	143	1072
1742	59943	885	475			138_163_fe_neu.jpg	0	91	AOI_23	143	1072
1743	59975	890	465			138_163_fe_neu.jpg	0	91	AOI_23	143	1072
1744	60007	881	453			138_163_fe_neu.jpg	0	91	AOI_23	143	1072
	60013			ImageEnd	16
1745	60038	892	450			No media	0	0	Content	143	1072
1746	60069	893	443			No media	0	0	Content	143	1072
1747	60100	904	447			No media	0	0	Content	143	1072
1748	60131	903	459			No media	0	0	Content	143	1072
1749	60161	880	453			No media	0	0	Content	143	1072
1750	60193	882	470			No media	0	0	Content	143	1072
1751	60223	894	463			No media	0	0	Content	143	1072
1752	60255	883	460			No media	0	0	Content	143	1072
1753	60286	899	457			No media	0	0	Content	143	1072
1754	60317	910	453			No media	0	0	Content	143	1072
1755	60349	918	463			No media	0	0	Content	143	1072
1756	60381	905	443			No media	0	0	Content	143	1072
1757	60412	905	456			No media	0	0	Content	143	1072
1758	60444	895	458			No media	0	0	Content	143	1072
1759	60475	897	458			No media	0	0	Content	143	1072
1760	60508	898	453			No media	0	0	Content	143	1072
1761	60539	894	456			No media	0	0	Content	143	1072
1762	60574	883	447			No media	0	0	Content	144	297
1763	60608	750	315			No media	0	0	Content	144	297
1764	60642	746	294			No media	0	0	Content	144	297
1765	60673	749	288			No media	0	0	Content	144	297
1766	60707	721	293			No media	0	0	Content	144	297
1767	60740	739	291			No media	0	0	Content	144	297
1768	60772	745	301			No media	0	0	Content	144	297
1769	60805	750	288			No media	0	0	Content	144	297
1770	60837	738	293			No media	0	0	Content	144	297
1771	60871	645	290			No media	0	0	Content	145	378
1772	60905	569	323			No media	0	0	Content	145	378
1773	60939	572	293			No media	0	0	Content	145	378
1774	60973	583	341			No media	0	0	Content	145	378
1775	61007	599	335			No media	0	0	Content	145	378
1776	61042	584	326			No media	0	0	Content	145	378
1777	61076	591	326			No media	0	0	Content	145	378
1778	61110	585	317			No media	0	0	Content	145	378
1779	61144	577	324			No media	0	0	Content	145	378
1780	61179	596	315			No media	0	0	Content	145	378
1781	61214	585	314			No media	0	0	Content	145	378
1782	61249	574	71			No media	0	0	Content	146	208
1783	61285	577	32			No media	0	0	Content	146	208
1784	61319	586	26			No media	0	0	Content	146	208
1785	61353	581	62			No media	0	0	Content	146	208
1786	61388	590	51			No media	0	0	Content	146	208
1787	61422	561	40			No media	0	0	Content	146	208
1788	61458	621	43			No media	0	0	Content	147	372
1789	61493	668	5			No media	0	0	Content	147	372
1790	61527	675	20			No media	0	0	Content	147	372
1791	61561	675	2			No media	0	0	Content	147	372
1792	61596	680	6			No media	0	0	Content	147	372
1793	61628	676	-4			No media	0	0	Content	147	372
1794	61663	683	-16			No media	0	0	Content	147	372
1795	61696	685	-16			No media	0	0	Content	147	372
1796	61729	680	-19			No media	0	0	Content	147	372
1797	61763	682	-15			No media	0	0	Content	147	372
1798	61797	692	-8			No media	0	0	Content	147	372
1799	61830	740	-10			No media	0	0	Content	148	306
1800	61864	1084	-19			No media	0	0	Content	148	306
	61894			ImageStart	8
1801	61897	1127	-11			Fix.jpg	0	0	Content	148	306
1802	61933	1116	-11			Fix.jpg	0	0	Content	148	306
1803	61967	1131	-19			Fix.jpg	0	0	Content	148	306
1804	62002	1128	-13			Fix.jpg	0	0	Content	148	306
1805	62036	1119	-11			Fix.jpg	0	0	Content	148	306
1806	62069	1131	-24			Fix.jpg	0	0	Content	148	306
1807	62102	1124	-16			Fix.jpg	0	0	Content	148	306
1808	62136	988	136			Fix.jpg	0	0	Content	149	1340
1809	62170	738	384			Fix.jpg	0	0	Content	149	1340
1810	62204	737	375			Fix.jpg	0	0	Content	149	1340
1811	62237	722	371			Fix.jpg	0	0	Content	149	1340
1812	62271	736	383			Fix.jpg	0	0	Content	149	1340
1813	62304	723	374			Fix.jpg	0	0	Content	149	1340
1814	62337	714	385			Fix.jpg	0	0	Content	149	1340
1815	62370	716	387			Fix.jpg	0	0	Content	149	1340
	62390			ImageEnd	16
1816	62402	727	384			No media	0	0	Content	149	1340
1817	62434	715	390			No media	0	0	Content	149	1340
1818	62467	712	385			No media	0	0	Content	149	1340
1819	62497	719	393			No media	0	0	Content	149	1340
1820	62529	727	387			No media	0	0	Content	149	1340
1821	62559	706	386			No media	0	0	Content	149	1340
1822	62589	717	388			No media	0	0	Content	149	1340
1823	62620	723	380			No media	0	0	Content	149	1340
1824	62652	715	377			No media	0	0	Content	149	1340
1825	62682	714	393			No media	0	0	Content	149	1340
1826	62714	704	380			No media	0	0	Content	149	1340
1827	62744	731	382			No media	0	0	Content	149	1340
1828	62775	716	383			No media	0	0	Content	149	1340
1829	62806	711	381			No media	0	0	Content	149	1340
1830	62836	718	360			No media	0	0	Content	149	1340
1831	62867	719	382			No media	0	0	Content	149	1340
1832	62898	716	383			No media	0	0	Content	149	1340
1833	62928	701	366			No media	0	0	Content	149	1340
1834	62960	710	374			No media	0	0	Content	149	1340
1835	62990	721	384			No media	0	0	Content	149	1340
1836	63022	713	379			No media	0	0	Content	149	1340
1837	63053	710	380			No media	0	0	Content	149	1340
1838	63085	723	373			No media	0	0	Content	149	1340
1839	63117	723	378			No media	0	0	Content	149	1340
1840	63148	702	379			No media	0	0	Content	149	1340
1841	63180	707	385			No media	0	0	Content	149	1340
1842	63213	708	410			No media	0	0	Content	149	1340
1843	63245	716	392			No media	0	0	Content	149	1340
1844	63278	724	394			No media	0	0	Content	149	1340
1845	63310	701	375			No media	0	0	Content	149	1340
1846	63344	703	360			No media	0	0	Content	149	1340
1847	63377	717	378			No media	0	0	Content	149	1340
1848	63410	712	364			No media	0	0	Content	149	1340
1849	63444	705	371			No media	0	0	Content	149	1340
1850	63476	700	342			No media	0	0	Content	150	350
1851	63508	689	290			No media	0	0	Content	150	350
1852	63539	676	297			No media	0	0	Content	150	350
1853	63571	689	299			No media	0	0	Content	150	350
1854	63602	694	281			No media	0	0	Content	150	350
1855	63634	690	269			No media	0	0	Content	150	350
1856	63666	677	284			No media	0	0	Content	150	350
1857	63698	692	285			No media	0	0	Content	150	350
1858	63730	694	303			No media	0	0	Content	150	350
1859	63762	689	285			No media	0	0	Content	150	350
1860	63794	682	295			No media	0	0	Content	150	350
1861	63826	709	322			No media	0	0	Content	151	268
1862	63859	705	337			No media	0	0	Content	151	268
1863	63892	694	335			No media	0	0	Content	151	268
1864	63926	715	336			No media	0	0	Content	151	268
1865	63958	706	328			No media	0	0	Content	151	268
1866	63991	720	343			No media	0	0	Content	151	268
1867	64024	713	342			No media	0	0	Content	151	268
1868	64061	694	322			No media	0	0	Content	151	268
1869	64094	713	334			No media	0	0	Content	152	303
1870	64127	809	359			No media	0	0	Content	152	303
1871	64160	797	350			No media	0	0	Content	152	303
1872	64195	815	351			No media	0	0	Content	152	303
1873	64227	797	352			No media	0	0	Content	152	303
1874	64261	814	336			No media	0	0	Content	152	303
1875	64295	806	348			No media	0	0	Content	152	303
1876	64329	826	361			No media	0	0	Content	152	303
1877	64363	814	362			No media	0	0	Content	152	303
1878	64397	729	307			No media	0	0	Content	153	300
1879	64431	709	310			No media	0	0	Content	153	300
1880	64464	706	310			No media	0	0	Content	153	300
1881	64497	688	297			No media	0	0	Content	153	300
1882	64532	689	315			No media	0	0	Content	153	300
1883	64564	704	311			No media	0	0	Content	153	300
1884	64600	696	308			No media	0	0	Content	153	300
1885	64632	693	297			No media	0	0	Content	153	300
1886	64665	695	306			No media	0	0	Content	153	300
1887	64697	690	358			No media	0	0	Content	154	336
1888	64732	695	372			No media	0	0	Content	154	336
1889	64764	681	354			No media	0	0	Content	154	336
1890	64797	701	354			No media	0	0	Content	154	336
1891	64832	699	380			No media	0	0	Content	154	336
1892	64865	691	368			No media	0	0	Content	154	336
1893	64898	685	379			No media	0	0	Content	154	336
1894	64933	678	363			No media	0	0	Content	154	336
1895	64966	692	369			No media	0	0	Content	154	336
1896	65000	677	333			No media	0	0	Content	154	336
1897	65033	757	398			No media	0	0	Content	155	408
1898	65067	748	386			No media	0	0	Content	155	408
1899	65102	762	390			No media	0	0	Content	155	408
1900	65134	754	390			No media	0	0	Content	155	408
1901	65168	762	406			No media	0	0	Content	155	408
1902	65202	760	399			No media	0	0	Content	155	408
1903	65237	760	397			No media	0	0	Content	155	408
1904	65271	752	390			No media	0	0	Content	155	408
1905	65305	747	402			No media	0	0	Content	155	408
1906	65340	761	386			No media	0	0	Content	155	408
1907	65373	758	392			No media	0	0	Content	155	408
1908	65408	758	392			No media	0	0	Content	155	408
1909	65441	754	346			No media	0	0	Content	156	205
1910	65476	754	312			No media	0	0	Content	156	205
1911	65510	746	332			No media	0	0	Content	156	205
1912	65545	745	321			No media	0	0	Content	156	205
1913	65578	740	300			No media	0	0	Content	156	205
1914	65613	737	313			No media	0	0	Content	156	205
1915	65646	697	319			No media	0	0	Content	157	407
1916	65680	669	328			No media	0	0	Content	157	407
1917	65714	665	315			No media	0	0	Content	157	407
1918	65750	655	333			No media	0	0	Content	157	407
1919	65783	645	310			No media	0	0	Content	157	407
1920	65817	654	322			No media	0	0	Content	157	407
1921	65851	671	334			No media	0	0	Content	157	407
1922	65885	661	330			No media	0	0	Content	157	407
1923	65918	660	326			No media	0	0	Content	157	407
1924	65952	647	329			No media	0	0	Content	157	407
1925	65985	659	323			No media	0	0	Content	157	407
1926	66020	653	324			No media	0	0	Content	157	407
1927	66054	623	350			No media	0	0	Content	158	817
1928	66088	608	397			No media	0	0	Content	158	817
1929	66122	599	384			No media	0	0	Content	158	817
1930	66166	595	382			No media	0	0	Content	158	817
1931	66205	600	392			No media	0	0	Content	158	817
1932	66247	609	383			No media	0	0	Content	158	817
1933	66292	593	396			No media	0	0	Content	158	817
1934	66324	593	396			No media	0	0	Content	158	817
1935	66362	638	384			No media	0	0	Content	158	817
1936	66401	594	395			No media	0	0	Content	158	817
1937	66441	636	396			No media	0	0	Content	158	817
1938	66480	636	396			No media	0	0	Content	158	817
1939	66520	623	394			No media	0	0	Content	158	817
1940	66560	638	379			No media	0	0	Content	158	817
1941	66600	638	379			No media	0	0	Content	158	817
1942	66639	639	396			No media	0	0	Content	158	817
[truncated: 25,891 more rows]
