# Supplementary material for: Attentional Bias to Facial Expressions of Different Emotions – A Cross-Cultural Comparison of ≠Akhoe Hai||om and German Children and Adolescents
Source: Front Psychol. 2020 Apr 28;11:795. doi: 10.3389/fpsyg.2020.00795 (PMC7199105; doi:10.3389/fpsyg.2020.00795)
Supplement: Supplementary file 1 [file Data_Sheet_1.ZIP › Raw data_Germany and Namibia/Raw data Namibia/VP_26-test.tsv]

Data properties:
Recording date: 11.02.2013
Recording time: 16:05:50:576 (corresponds to time 0)
Study: NegBias_1
Subject: VP_26
Recording: VP_26
Screen resolution: 1366 x 768
Coordinate unit: Pixels
Filter settings:
Eye: Average
Validity: Normal
Fixation filter: Tobii fixation filter
Velocity threshold: 35
Distance threshold: 35
Number	Timestamp	GazePointX	GazePointY	Event	EventKey	StimuliName	StimuliID	AoiIds	AoiNames	FixationIndex	FixationDuration
0	13	266	318			No media	0	0	Content	4	108
1	45	267	326			No media	0	0	Content	4	108
2	77	273	328			No media	0	0	Content	4	108
3	108	304	297			No media	0	0	Content	5	193
4	140	343	301			No media	0	0	Content	5	193
5	172	347	297			No media	0	0	Content	5	193
6	205	342	307			No media	0	0	Content	5	193
7	237	339	306			No media	0	0	Content	5	193
8	269	346	301			No media	0	0	Content	5	193
9	301	0	0			No media	0	0	Content
10	333	0	0			No media	0	0	Content
11	367	0	0			No media	0	0	Content
	381			ImageStart	8
12	409	0	0			Fix.jpg	0	0	Content
13	456	0	0			Fix.jpg	0	0	Content
14	508	0	0			Fix.jpg	0	0	Content
15	557	0	0			Fix.jpg	0	0	Content
16	603	472	314			Fix.jpg	0	0	Content	6	773
17	636	471	314			Fix.jpg	0	0	Content	6	773
18	718	656	354			Fix.jpg	0	0	Content	6	773
19	753	656	354			Fix.jpg	0	0	Content	6	773
20	785	653	356			Fix.jpg	0	0	Content	6	773
21	815	655	353			Fix.jpg	0	0	Content	6	773
22	847	669	380			Fix.jpg	0	0	Content	6	773
	862			ImageEnd	16
23	881	665	381			No media	0	0	Content	6	773
	902			ImageStart	8
24	914	672	374			122_162_an_ha.jpg	0	58	AOI_13	6	773
25	947	677	376			122_162_an_ha.jpg	0	58	AOI_13	6	773
26	979	672	378			122_162_an_ha.jpg	0	58	AOI_13	6	773
27	1012	679	377			122_162_an_ha.jpg	0	58	AOI_13	6	773
28	1045	670	369			122_162_an_ha.jpg	0	58	AOI_13	6	773
29	1078	678	364			122_162_an_ha.jpg	0	58	AOI_13	6	773
30	1111	665	370			122_162_an_ha.jpg	0	58	AOI_13	6	773
31	1144	669	363			122_162_an_ha.jpg	0	58	AOI_13	6	773
32	1178	677	357			122_162_an_ha.jpg	0	58	AOI_13	6	773
33	1211	657	381			122_162_an_ha.jpg	0	58	AOI_13	6	773
34	1242	648	379			122_162_an_ha.jpg	0	58	AOI_13	6	773
35	1278	648	378			122_162_an_ha.jpg	0	58	AOI_13	6	773
36	1311	654	371			122_162_an_ha.jpg	0	58	AOI_13	6	773
37	1343	635	381			122_162_an_ha.jpg	0	58	AOI_13	6	773
38	1377	712	366			122_162_an_ha.jpg	0	57	AOI_16	7	299
39	1410	848	355			122_162_an_ha.jpg	0	57	AOI_16	7	299
40	1446	846	344			122_162_an_ha.jpg	0	57	AOI_16	7	299
41	1479	842	343			122_162_an_ha.jpg	0	57	AOI_16	7	299
42	1512	844	366			122_162_an_ha.jpg	0	57	AOI_16	7	299
43	1545	848	360			122_162_an_ha.jpg	0	57	AOI_16	7	299
44	1578	854	361			122_162_an_ha.jpg	0	57	AOI_16	7	299
45	1610	854	345			122_162_an_ha.jpg	0	57	AOI_16	7	299
46	1643	838	358			122_162_an_ha.jpg	0	57	AOI_16	7	299
47	1675	624	362			122_162_an_ha.jpg	0	58	AOI_13	8	366
48	1708	492	391			122_162_an_ha.jpg	0	58	AOI_13	8	366
49	1740	479	387			122_162_an_ha.jpg	0	58	AOI_13	8	366
50	1790	469	376			122_162_an_ha.jpg	0	58	AOI_13	8	366
51	1818	468	375			122_162_an_ha.jpg	0	58	AOI_13	8	366
52	1848	471	374			122_162_an_ha.jpg	0	58	AOI_13	8	366
53	1880	438	393			122_162_an_ha.jpg	0	58	AOI_13	8	366
54	1912	436	383			122_162_an_ha.jpg	0	58	AOI_13	8	366
55	1944	442	382			122_162_an_ha.jpg	0	58	AOI_13	8	366
56	1976	436	385			122_162_an_ha.jpg	0	58	AOI_13	8	366
57	2009	461	386			122_162_an_ha.jpg	0	58	AOI_13	8	366
58	2041	495	395			122_162_an_ha.jpg	0	57	AOI_16	9	225
59	2073	783	355			122_162_an_ha.jpg	0	57	AOI_16	9	225
60	2105	791	364			122_162_an_ha.jpg	0	57	AOI_16	9	225
61	2137	792	366			122_162_an_ha.jpg	0	57	AOI_16	9	225
62	2169	782	357			122_162_an_ha.jpg	0	57	AOI_16	9	225
63	2201	774	347			122_162_an_ha.jpg	0	57	AOI_16	9	225
64	2234	780	369			122_162_an_ha.jpg	0	57	AOI_16	9	225
65	2266	800	352			122_162_an_ha.jpg	0	57	AOI_16	10	224
66	2298	843	355			122_162_an_ha.jpg	0	57	AOI_16	10	224
67	2331	841	367			122_162_an_ha.jpg	0	57	AOI_16	10	224
68	2362	848	353			122_162_an_ha.jpg	0	57	AOI_16	10	224
69	2394	828	364			122_162_an_ha.jpg	0	57	AOI_16	10	224
70	2427	831	365			122_162_an_ha.jpg	0	57	AOI_16	10	224
71	2459	812	358			122_162_an_ha.jpg	0	57	AOI_16	10	224
72	2489	589	395			122_162_an_ha.jpg	0	58	AOI_13	11	230
73	2524	487	409			122_162_an_ha.jpg	0	58	AOI_13	11	230
74	2556	485	405			122_162_an_ha.jpg	0	58	AOI_13	11	230
75	2588	474	394			122_162_an_ha.jpg	0	58	AOI_13	11	230
76	2621	478	406			122_162_an_ha.jpg	0	58	AOI_13	11	230
77	2653	474	409			122_162_an_ha.jpg	0	58	AOI_13	11	230
78	2686	485	396			122_162_an_ha.jpg	0	58	AOI_13	11	230
79	2719	607	395			122_162_an_ha.jpg	0	57	AOI_16	12	604
80	2752	745	362			122_162_an_ha.jpg	0	57	AOI_16	12	604
81	2784	736	360			122_162_an_ha.jpg	0	57	AOI_16	12	604
82	2818	737	366			122_162_an_ha.jpg	0	57	AOI_16	12	604
83	2851	738	365			122_162_an_ha.jpg	0	57	AOI_16	12	604
84	2899	748	384			122_162_an_ha.jpg	0	57	AOI_16	12	604
85	2931	797	359			122_162_an_ha.jpg	0	57	AOI_16	12	604
86	2966	849	350			122_162_an_ha.jpg	0	57	AOI_16	12	604
87	2997	847	352			122_162_an_ha.jpg	0	57	AOI_16	12	604
88	3026	852	357			122_162_an_ha.jpg	0	57	AOI_16	12	604
89	3060	848	357			122_162_an_ha.jpg	0	57	AOI_16	12	604
90	3093	844	353			122_162_an_ha.jpg	0	57	AOI_16	12	604
91	3126	807	349			122_162_an_ha.jpg	0	57	AOI_16	12	604
92	3159	827	345			122_162_an_ha.jpg	0	57	AOI_16	12	604
93	3191	853	349			122_162_an_ha.jpg	0	57	AOI_16	12	604
94	3224	846	355			122_162_an_ha.jpg	0	57	AOI_16	12	604
95	3257	845	351			122_162_an_ha.jpg	0	57	AOI_16	12	604
96	3289	851	360			122_162_an_ha.jpg	0	57	AOI_16	12	604
97	3323	614	392			122_162_an_ha.jpg	0	58	AOI_13	13	332
98	3355	432	450			122_162_an_ha.jpg	0	58	AOI_13	13	332
99	3396	437	422			122_162_an_ha.jpg	0	58	AOI_13	13	332
100	3429	424	450			122_162_an_ha.jpg	0	58	AOI_13	13	332
101	3461	468	389			122_162_an_ha.jpg	0	58	AOI_13	13	332
102	3493	471	395			122_162_an_ha.jpg	0	58	AOI_13	13	332
103	3536	477	394			122_162_an_ha.jpg	0	58	AOI_13	13	332
104	3578	480	384			122_162_an_ha.jpg	0	58	AOI_13	13	332
105	3615	476	407			122_162_an_ha.jpg	0	58	AOI_13	13	332
106	3655	476	407			122_162_an_ha.jpg	0	57	AOI_16	14	207
107	3699	788	353			122_162_an_ha.jpg	0	57	AOI_16	14	207
108	3742	673	320			122_162_an_ha.jpg	0	57	AOI_16	14	207
109	3767	787	358			122_162_an_ha.jpg	0	57	AOI_16	14	207
110	3797	774	350			122_162_an_ha.jpg	0	57	AOI_16	14	207
111	3829	777	364			122_162_an_ha.jpg	0	57	AOI_16	14	207
112	3862	713	362			122_162_an_ha.jpg	0	58	AOI_13	15	378
113	3896	420	482			122_162_an_ha.jpg	0	58	AOI_13	15	378
	3907			ImageEnd	16
114	3930	401	390			No media	0	0	Content	15	378
115	3965	422	408			No media	0	0	Content	15	378
116	4002	422	396			No media	0	0	Content	15	378
117	4035	408	408			No media	0	0	Content	15	378
118	4067	398	402			No media	0	0	Content	15	378
119	4100	417	373			No media	0	0	Content	15	378
120	4134	432	386			No media	0	0	Content	15	378
121	4167	414	395			No media	0	0	Content	15	378
122	4200	423	396			No media	0	0	Content	15	378
123	4240	564	380			No media	0	0	Content	16	655
124	4273	595	442			No media	0	0	Content	16	655
125	4307	602	364			No media	0	0	Content	16	655
126	4339	640	331			No media	0	0	Content	16	655
127	4379	665	349			No media	0	0	Content	16	655
128	4420	651	348			No media	0	0	Content	16	655
129	4448	643	346			No media	0	0	Content	16	655
130	4480	653	328			No media	0	0	Content	16	655
131	4514	626	323			No media	0	0	Content	16	655
132	4556	644	350			No media	0	0	Content	16	655
133	4595	641	348			No media	0	0	Content	16	655
134	4621	641	348			No media	0	0	Content	16	655
135	4655	657	340			No media	0	0	Content	16	655
136	4690	660	355			No media	0	0	Content	16	655
137	4725	641	363			No media	0	0	Content	16	655
138	4759	631	352			No media	0	0	Content	16	655
139	4791	643	357			No media	0	0	Content	16	655
140	4826	642	353			No media	0	0	Content	16	655
141	4860	642	345			No media	0	0	Content	16	655
142	4895	642	353			No media	0	0	Content	17	428
143	4929	680	305			No media	0	0	Content	17	428
144	4981	660	302			No media	0	0	Content	17	428
145	5009	660	302			No media	0	0	Content	17	428
146	5042	671	306			No media	0	0	Content	17	428
147	5078	670	324			No media	0	0	Content	17	428
148	5112	674	313			No media	0	0	Content	17	428
149	5147	669	312			No media	0	0	Content	17	428
150	5182	669	305			No media	0	0	Content	17	428
151	5217	675	309			No media	0	0	Content	17	428
152	5252	681	299			No media	0	0	Content	17	428
153	5287	673	310			No media	0	0	Content	17	428
154	5322	611	348			No media	0	0	Content	18	1057
155	5358	605	363			No media	0	0	Content	18	1057
156	5392	622	375			No media	0	0	Content	18	1057
157	5450	627	380			No media	0	0	Content	18	1057
158	5497	604	357			No media	0	0	Content	18	1057
159	5548	640	379			No media	0	0	Content	18	1057
160	5576	640	379			No media	0	0	Content	18	1057
161	5621	0	0			No media	0	0	Content	18	1057
	5626			ImageStart	8
162	5664	614	389			Fix.jpg	0	0	Content	18	1057
163	5704	606	348			Fix.jpg	0	0	Content	18	1057
164	5743	629	385			Fix.jpg	0	0	Content	18	1057
165	5782	629	385			Fix.jpg	0	0	Content	18	1057
166	5827	586	334			Fix.jpg	0	0	Content	18	1057
167	5874	621	365			Fix.jpg	0	0	Content	18	1057
168	5903	676	385			Fix.jpg	0	0	Content	18	1057
169	5941	676	385			Fix.jpg	0	0	Content	18	1057
170	5991	649	349			Fix.jpg	0	0	Content	18	1057
171	6034	648	349			Fix.jpg	0	0	Content	18	1057
172	6064	646	367			Fix.jpg	0	0	Content	18	1057
173	6103	661	377			Fix.jpg	0	0	Content	18	1057
	6116			ImageEnd	16
174	6134	655	377			No media	0	0	Content	18	1057
	6154			ImageStart	8
175	6168	635	371			79_115_ha_an.jpg	0	295	AOI_52	18	1057
176	6205	648	377			79_115_ha_an.jpg	0	295	AOI_52	18	1057
177	6239	649	374			79_115_ha_an.jpg	0	295	AOI_52	18	1057
178	6275	646	373			79_115_ha_an.jpg	0	295	AOI_52	18	1057
179	6310	647	380			79_115_ha_an.jpg	0	295	AOI_52	18	1057
180	6345	648	377			79_115_ha_an.jpg	0	295	AOI_52	18	1057
181	6379	584	359			79_115_ha_an.jpg	0	295	AOI_52	19	369
182	6414	410	372			79_115_ha_an.jpg	0	295	AOI_52	19	369
183	6448	418	358			79_115_ha_an.jpg	0	295	AOI_52	19	369
184	6482	425	358			79_115_ha_an.jpg	0	295	AOI_52	19	369
185	6515	397	354			79_115_ha_an.jpg	0	295	AOI_52	19	369
186	6548	393	380			79_115_ha_an.jpg	0	295	AOI_52	19	369
187	6581	428	358			79_115_ha_an.jpg	0	295	AOI_52	19	369
188	6615	432	366			79_115_ha_an.jpg	0	295	AOI_52	19	369
189	6647	378	368			79_115_ha_an.jpg	0	295	AOI_52	19	369
190	6681	408	363			79_115_ha_an.jpg	0	295	AOI_52	19	369
191	6714	365	370			79_115_ha_an.jpg	0	295	AOI_52	19	369
192	6748	561	345			79_115_ha_an.jpg	0	296	AOI_49	20	767
193	6787	686	373			79_115_ha_an.jpg	0	296	AOI_49	20	767
194	6822	700	362			79_115_ha_an.jpg	0	296	AOI_49	20	767
195	6868	696	358			79_115_ha_an.jpg	0	296	AOI_49	20	767
196	6910	696	358			79_115_ha_an.jpg	0	296	AOI_49	20	767
197	6956	860	393			79_115_ha_an.jpg	0	296	AOI_49	20	767
198	6997	799	346			79_115_ha_an.jpg	0	296	AOI_49	20	767
199	7035	874	390			79_115_ha_an.jpg	0	296	AOI_49	20	767
200	7069	857	361			79_115_ha_an.jpg	0	296	AOI_49	20	767
201	7107	857	361			79_115_ha_an.jpg	0	296	AOI_49	20	767
202	7143	863	363			79_115_ha_an.jpg	0	296	AOI_49	20	767
203	7173	852	376			79_115_ha_an.jpg	0	296	AOI_49	20	767
204	7218	855	376			79_115_ha_an.jpg	0	296	AOI_49	20	767
205	7246	855	376			79_115_ha_an.jpg	0	296	AOI_49	20	767
206	7279	846	371			79_115_ha_an.jpg	0	296	AOI_49	20	767
207	7312	844	370			79_115_ha_an.jpg	0	296	AOI_49	20	767
208	7346	849	380			79_115_ha_an.jpg	0	296	AOI_49	20	767
209	7380	855	366			79_115_ha_an.jpg	0	296	AOI_49	20	767
210	7414	843	363			79_115_ha_an.jpg	0	296	AOI_49	20	767
211	7448	840	379			79_115_ha_an.jpg	0	296	AOI_49	20	767
212	7482	854	373			79_115_ha_an.jpg	0	296	AOI_49	20	767
213	7516	752	374			79_115_ha_an.jpg	0	295	AOI_52	21	1084
214	7550	430	395			79_115_ha_an.jpg	0	295	AOI_52	21	1084
215	7584	453	390			79_115_ha_an.jpg	0	295	AOI_52	21	1084
216	7624	436	394			79_115_ha_an.jpg	0	295	AOI_52	21	1084
217	7661	435	396			79_115_ha_an.jpg	0	295	AOI_52	21	1084
218	7696	453	383			79_115_ha_an.jpg	0	295	AOI_52	21	1084
219	7730	438	380			79_115_ha_an.jpg	0	295	AOI_52	21	1084
220	7763	452	398			79_115_ha_an.jpg	0	295	AOI_52	21	1084
221	7798	451	396			79_115_ha_an.jpg	0	295	AOI_52	21	1084
222	7831	453	395			79_115_ha_an.jpg	0	295	AOI_52	21	1084
223	7866	446	388			79_115_ha_an.jpg	0	295	AOI_52	21	1084
224	7901	443	386			79_115_ha_an.jpg	0	295	AOI_52	21	1084
225	7934	442	394			79_115_ha_an.jpg	0	295	AOI_52	21	1084
226	7968	439	394			79_115_ha_an.jpg	0	295	AOI_52	21	1084
227	8002	448	387			79_115_ha_an.jpg	0	295	AOI_52	21	1084
228	8035	461	397			79_115_ha_an.jpg	0	295	AOI_52	21	1084
229	8069	454	394			79_115_ha_an.jpg	0	295	AOI_52	21	1084
230	8102	430	367			79_115_ha_an.jpg	0	295	AOI_52	21	1084
231	8135	443	367			79_115_ha_an.jpg	0	295	AOI_52	21	1084
232	8169	420	369			79_115_ha_an.jpg	0	295	AOI_52	21	1084
233	8204	446	362			79_115_ha_an.jpg	0	295	AOI_52	21	1084
234	8237	436	369			79_115_ha_an.jpg	0	295	AOI_52	21	1084
235	8272	434	377			79_115_ha_an.jpg	0	295	AOI_52	21	1084
236	8305	452	372			79_115_ha_an.jpg	0	295	AOI_52	21	1084
237	8339	453	351			79_115_ha_an.jpg	0	295	AOI_52	21	1084
238	8373	381	352			79_115_ha_an.jpg	0	295	AOI_52	21	1084
239	8408	411	355			79_115_ha_an.jpg	0	295	AOI_52	21	1084
240	8442	453	349			79_115_ha_an.jpg	0	295	AOI_52	21	1084
241	8477	416	362			79_115_ha_an.jpg	0	295	AOI_52	21	1084
242	8529	352	428			79_115_ha_an.jpg	0	295	AOI_52	21	1084
243	8558	352	428			79_115_ha_an.jpg	0	295	AOI_52	21	1084
244	8600	805	394			79_115_ha_an.jpg	0	296	AOI_49	22	1813
245	8646	791	360			79_115_ha_an.jpg	0	296	AOI_49	22	1813
246	8696	757	363			79_115_ha_an.jpg	0	296	AOI_49	22	1813
247	8725	757	363			79_115_ha_an.jpg	0	296	AOI_49	22	1813
248	8758	769	349			79_115_ha_an.jpg	0	296	AOI_49	22	1813
249	8794	801	379			79_115_ha_an.jpg	0	296	AOI_49	22	1813
250	8836	797	387			79_115_ha_an.jpg	0	296	AOI_49	22	1813
251	8865	797	387			79_115_ha_an.jpg	0	296	AOI_49	22	1813
252	8910	780	372			79_115_ha_an.jpg	0	296	AOI_49	22	1813
253	8953	763	370			79_115_ha_an.jpg	0	296	AOI_49	22	1813
254	8981	763	370			79_115_ha_an.jpg	0	296	AOI_49	22	1813
255	9012	684	371			79_115_ha_an.jpg	0	296	AOI_49	22	1813
256	9046	777	357			79_115_ha_an.jpg	0	296	AOI_49	22	1813
257	9093	779	359			79_115_ha_an.jpg	0	296	AOI_49	22	1813
	9127			ImageEnd	16
258	9128	772	366			No media	0	0	Content	22	1813
	9143			ImageStart	8
259	9161	791	366			Fix.jpg	0	0	Content	22	1813
260	9195	778	369			Fix.jpg	0	0	Content	22	1813
261	9228	804	375			Fix.jpg	0	0	Content	22	1813
262	9262	788	364			Fix.jpg	0	0	Content	22	1813
263	9318	758	362			Fix.jpg	0	0	Content	22	1813
264	9357	747	364			Fix.jpg	0	0	Content	22	1813
265	9386	765	360			Fix.jpg	0	0	Content	22	1813
266	9424	769	358			Fix.jpg	0	0	Content	22	1813
267	9459	774	358			Fix.jpg	0	0	Content	22	1813
268	9492	778	365			Fix.jpg	0	0	Content	22	1813
269	9526	791	358			Fix.jpg	0	0	Content	22	1813
270	9560	776	360			Fix.jpg	0	0	Content	22	1813
271	9594	808	374			Fix.jpg	0	0	Content	22	1813
272	9634	779	368			Fix.jpg	0	0	Content	22	1813
	9641			ImageEnd	16
273	9693	784	353			No media	0	0	Content	22	1813
274	9723	784	353			No media	0	0	Content	22	1813
275	9753	782	348			No media	0	0	Content	22	1813
276	9787	782	377			No media	0	0	Content	22	1813
277	9822	779	351			No media	0	0	Content	22	1813
278	9879	779	353			No media	0	0	Content	22	1813
279	9907	779	353			No media	0	0	Content	22	1813
280	9939	781	354			No media	0	0	Content	22	1813
281	9972	788	363			No media	0	0	Content	22	1813
282	10005	773	354			No media	0	0	Content	22	1813
283	10039	773	357			No media	0	0	Content	22	1813
284	10072	785	358			No media	0	0	Content	22	1813
285	10106	767	352			No media	0	0	Content	22	1813
286	10140	781	349			No media	0	0	Content	22	1813
287	10174	776	347			No media	0	0	Content	22	1813
288	10207	763	357			No media	0	0	Content	22	1813
289	10241	786	350			No media	0	0	Content	22	1813
290	10275	788	350			No media	0	0	Content	22	1813
291	10309	772	354			No media	0	0	Content	22	1813
292	10343	774	355			No media	0	0	Content	22	1813
293	10378	779	347			No media	0	0	Content	22	1813
294	10412	774	355			No media	0	0	Content	23	770
295	10446	716	341			No media	0	0	Content	23	770
296	10481	702	350			No media	0	0	Content	23	770
297	10516	708	359			No media	0	0	Content	23	770
298	10550	694	344			No media	0	0	Content	23	770
299	10585	698	348			No media	0	0	Content	23	770
300	10663	708	357			No media	0	0	Content	23	770
301	10775	710	352			No media	0	0	Content	23	770
302	10825	706	345			No media	0	0	Content	23	770
303	10859	706	345			No media	0	0	Content	23	770
304	10936	676	312			No media	0	0	Content	23	770
305	10973	699	355			No media	0	0	Content	23	770
306	11044	699	355			No media	0	0	Content	23	770
307	11182	0	0			No media	0	0	Content
308	11312	653	388			No media	0	0	Content	24	354
309	11363	0	0			No media	0	0	Content	24	354
310	11393	648	371			No media	0	0	Content	24	354
311	11433	647	371			No media	0	0	Content	24	354
312	11467	659	373			No media	0	0	Content	24	354
313	11497	629	361			No media	0	0	Content	24	354
314	11534	0	0			No media	0	0	Content	24	354
315	11579	621	361			No media	0	0	Content	24	354
316	11619	618	357			No media	0	0	Content	24	354
317	11666	806	487			No media	0	0	Content	25	230
318	11705	806	487			No media	0	0	Content	25	230
319	11738	884	562			No media	0	0	Content	25	230
320	11772	853	530			No media	0	0	Content	25	230
321	11809	854	516			No media	0	0	Content	25	230
322	11856	874	558			No media	0	0	Content	25	230
323	11896	874	558			No media	0	0	Content	26	237
324	11931	871	560			No media	0	0	Content	26	237
325	11966	666	272			No media	0	0	Content	26	237
326	12002	664	258			No media	0	0	Content	26	237
327	12046	669	267			No media	0	0	Content	26	237
328	12090	657	261			No media	0	0	Content	26	237
329	12133	0	0			No media	0	0	Content
330	12172	0	0			No media	0	0	Content
331	12213	0	0			No media	0	0	Content
332	12259	0	0			No media	0	0	Content
333	12300	0	0			No media	0	0	Content
334	12340	653	274			No media	0	0	Content	27	363
335	12373	603	348			No media	0	0	Content	27	363
336	12414	578	325			No media	0	0	Content	27	363
337	12444	578	325			No media	0	0	Content	27	363
338	12487	426	335			No media	0	0	Content	27	363
339	12527	426	335			No media	0	0	Content	27	363
340	12574	569	330			No media	0	0	Content	27	363
341	12628	548	316			No media	0	0	Content	27	363
342	12664	421	346			No media	0	0	Content	27	363
343	12703	421	346			No media	0	0	Content	28	249
344	12734	750	375			No media	0	0	Content	28	249
345	12767	748	371			No media	0	0	Content	28	249
346	12805	743	378			No media	0	0	Content	28	249
347	12843	753	367			No media	0	0	Content	28	249
348	12879	744	371			No media	0	0	Content	28	249
349	12916	740	374			No media	0	0	Content	28	249
350	12952	937	647			No media	0	0	Content	29	344
351	12989	986	754			No media	0	0	Content	29	344
352	13043	995	794			No media	0	0	Content	29	344
353	13075	974	746			No media	0	0	Content	29	344
354	13118	974	746			No media	0	0	Content	29	344
355	13149	972	736			No media	0	0	Content	29	344
356	13185	978	748			No media	0	0	Content	29	344
357	13221	977	741			No media	0	0	Content	29	344
358	13258	931	674			No media	0	0	Content	29	344
359	13296	595	418			No media	0	0	Content	30	359
360	13341	609	262			No media	0	0	Content	30	359
361	13384	646	275			No media	0	0	Content	30	359
362	13430	554	260			No media	0	0	Content	30	359
363	13482	601	261			No media	0	0	Content	30	359
364	13530	601	276			No media	0	0	Content	30	359
365	13578	447	337			No media	0	0	Content	30	359
366	13617	447	337			No media	0	0	Content	30	359
367	13655	0	0			No media	0	0	Content
368	13696	0	0			No media	0	0	Content
369	13734	0	0			No media	0	0	Content
370	13775	0	0			No media	0	0	Content
371	13823	0	0			No media	0	0	Content
372	13871	607	365			No media	0	0	Content	31	316
373	13904	607	365			No media	0	0	Content	31	316
374	13948	646	348			No media	0	0	Content	31	316
375	13989	663	357			No media	0	0	Content	31	316
376	14033	561	351			No media	0	0	Content	31	316
377	14073	561	351			No media	0	0	Content	31	316
378	14109	641	352			No media	0	0	Content	31	316
379	14148	628	364			No media	0	0	Content	31	316
380	14187	653	362			No media	0	0	Content	32	282
381	14226	579	376			No media	0	0	Content	32	282
382	14266	579	376			No media	0	0	Content	32	282
383	14307	657	348			No media	0	0	Content	32	282
384	14348	659	361			No media	0	0	Content	32	282
385	14388	400	420			No media	0	0	Content	32	282
386	14428	593	380			No media	0	0	Content	32	282
387	14468	0	0			No media	0	0	Content
388	14508	0	0			No media	0	0	Content
389	14571	0	0			No media	0	0	Content
390	14634	645	341			No media	0	0	Content	33	89
391	14676	366	376			No media	0	0	Content	33	89
392	14723	0	0			No media	0	0	Content
393	14766	0	0			No media	0	0	Content
394	14806	0	0			No media	0	0	Content
395	14846	750	379			No media	0	0	Content	34	192
396	14886	750	379			No media	0	0	Content	34	192
397	14926	751	368			No media	0	0	Content	34	192
398	14964	757	379			No media	0	0	Content	34	192
399	15001	739	372			No media	0	0	Content	34	192
400	15039	753	373			No media	0	0	Content	35	573
401	15076	722	297			No media	0	0	Content	35	573
402	15113	716	306			No media	0	0	Content	35	573
403	15159	716	307			No media	0	0	Content	35	573
404	15200	727	301			No media	0	0	Content	35	573
405	15244	722	302			No media	0	0	Content	35	573
406	15278	722	310			No media	0	0	Content	35	573
407	15313	734	327			No media	0	0	Content	35	573
408	15349	734	327			No media	0	0	Content	35	573
	15354			ImageStart	8
409	15382	728	312			97_144_an_fe.jpg	0	336	AOI_6	35	573
410	15416	726	328			97_144_an_fe.jpg	0	336	AOI_6	35	573
411	15461	721	315			97_144_an_fe.jpg	0	336	AOI_6	35	573
412	15491	721	315			97_144_an_fe.jpg	0	336	AOI_6	35	573
413	15535	744	339			97_144_an_fe.jpg	0	336	AOI_6	35	573
414	15575	736	319			97_144_an_fe.jpg	0	336	AOI_6	35	573
415	15611	736	319			97_144_an_fe.jpg	0	335	AOI_5	36	253
416	15648	544	336			97_144_an_fe.jpg	0	335	AOI_5	36	253
417	15683	584	339			97_144_an_fe.jpg	0	335	AOI_5	36	253
418	15718	560	321			97_144_an_fe.jpg	0	335	AOI_5	36	253
419	15756	564	337			97_144_an_fe.jpg	0	335	AOI_5	36	253
420	15800	560	333			97_144_an_fe.jpg	0	335	AOI_5	36	253
421	15830	560	333			97_144_an_fe.jpg	0	335	AOI_5	36	253
422	15864	799	351			97_144_an_fe.jpg	0	336	AOI_6	37	434
423	15901	765	353			97_144_an_fe.jpg	0	336	AOI_6	37	434
424	15937	781	334			97_144_an_fe.jpg	0	336	AOI_6	37	434
425	15978	882	360			97_144_an_fe.jpg	0	336	AOI_6	37	434
426	16024	868	360			97_144_an_fe.jpg	0	336	AOI_6	37	434
427	16053	868	360			97_144_an_fe.jpg	0	336	AOI_6	37	434
428	16087	871	364			97_144_an_fe.jpg	0	336	AOI_6	37	434
429	16123	790	330			97_144_an_fe.jpg	0	336	AOI_6	37	434
430	16158	878	361			97_144_an_fe.jpg	0	336	AOI_6	37	434
431	16193	841	354			97_144_an_fe.jpg	0	336	AOI_6	37	434
432	16229	841	355			97_144_an_fe.jpg	0	336	AOI_6	37	434
433	16264	845	360			97_144_an_fe.jpg	0	336	AOI_6	37	434
434	16299	833	366			97_144_an_fe.jpg	0	336	AOI_6	38	207
435	16334	833	361			97_144_an_fe.jpg	0	336	AOI_6	38	207
436	16368	893	374			97_144_an_fe.jpg	0	336	AOI_6	38	207
437	16404	895	373			97_144_an_fe.jpg	0	336	AOI_6	38	207
438	16439	888	362			97_144_an_fe.jpg	0	336	AOI_6	38	207
439	16472	891	366			97_144_an_fe.jpg	0	336	AOI_6	38	207
440	16505	783	378			97_144_an_fe.jpg	0	335	AOI_5	39	447
441	16539	449	443			97_144_an_fe.jpg	0	335	AOI_5	39	447
442	16572	448	429			97_144_an_fe.jpg	0	335	AOI_5	39	447
443	16607	452	437			97_144_an_fe.jpg	0	335	AOI_5	39	447
444	16640	443	426			97_144_an_fe.jpg	0	335	AOI_5	39	447
445	16675	466	418			97_144_an_fe.jpg	0	335	AOI_5	39	447
446	16710	445	428			97_144_an_fe.jpg	0	335	AOI_5	39	447
447	16744	455	404			97_144_an_fe.jpg	0	335	AOI_5	39	447
448	16779	447	396			97_144_an_fe.jpg	0	335	AOI_5	39	447
449	16814	445	408			97_144_an_fe.jpg	0	335	AOI_5	39	447
450	16848	456	413			97_144_an_fe.jpg	0	335	AOI_5	39	447
451	16883	462	414			97_144_an_fe.jpg	0	335	AOI_5	39	447
452	16917	446	402			97_144_an_fe.jpg	0	335	AOI_5	39	447
453	16952	489	405			97_144_an_fe.jpg	0	335	AOI_5	40	374
454	16990	474	405			97_144_an_fe.jpg	0	335	AOI_5	40	374
455	17026	482	389			97_144_an_fe.jpg	0	335	AOI_5	40	374
456	17059	464	413			97_144_an_fe.jpg	0	335	AOI_5	40	374
457	17091	520	400			97_144_an_fe.jpg	0	335	AOI_5	40	374
458	17126	517	413			97_144_an_fe.jpg	0	335	AOI_5	40	374
459	17160	508	413			97_144_an_fe.jpg	0	335	AOI_5	40	374
460	17191	465	489			97_144_an_fe.jpg	0	335	AOI_5	40	374
461	17226	471	514			97_144_an_fe.jpg	0	335	AOI_5	40	374
462	17259	462	513			97_144_an_fe.jpg	0	335	AOI_5	40	374
463	17292	492	529			97_144_an_fe.jpg	0	335	AOI_5	40	374
464	17326	547	496			97_144_an_fe.jpg	0	336	AOI_6	41	954
465	17359	886	385			97_144_an_fe.jpg	0	336	AOI_6	41	954
466	17392	889	382			97_144_an_fe.jpg	0	336	AOI_6	41	954
467	17425	796	353			97_144_an_fe.jpg	0	336	AOI_6	41	954
468	17458	876	381			97_144_an_fe.jpg	0	336	AOI_6	41	954
469	17490	794	337			97_144_an_fe.jpg	0	336	AOI_6	41	954
470	17524	879	380			97_144_an_fe.jpg	0	336	AOI_6	41	954
471	17556	845	368			97_144_an_fe.jpg	0	336	AOI_6	41	954
472	17589	775	331			97_144_an_fe.jpg	0	336	AOI_6	41	954
473	17623	844	342			97_144_an_fe.jpg	0	336	AOI_6	41	954
474	17653	838	351			97_144_an_fe.jpg	0	336	AOI_6	41	954
475	17687	835	342			97_144_an_fe.jpg	0	336	AOI_6	41	954
476	17725	846	348			97_144_an_fe.jpg	0	336	AOI_6	41	954
477	17759	830	337			97_144_an_fe.jpg	0	336	AOI_6	41	954
478	17791	893	367			97_144_an_fe.jpg	0	336	AOI_6	41	954
479	17822	895	349			97_144_an_fe.jpg	0	336	AOI_6	41	954
480	17854	888	359			97_144_an_fe.jpg	0	336	AOI_6	41	954
481	17886	747	334			97_144_an_fe.jpg	0	336	AOI_6	41	954
482	17918	881	357			97_144_an_fe.jpg	0	336	AOI_6	41	954
483	17955	885	364			97_144_an_fe.jpg	0	336	AOI_6	41	954
484	17986	887	366			97_144_an_fe.jpg	0	336	AOI_6	41	954
485	18018	873	362			97_144_an_fe.jpg	0	336	AOI_6	41	954
486	18049	859	383			97_144_an_fe.jpg	0	336	AOI_6	41	954
487	18082	845	380			97_144_an_fe.jpg	0	336	AOI_6	41	954
488	18116	848	388			97_144_an_fe.jpg	0	336	AOI_6	41	954
489	18148	836	371			97_144_an_fe.jpg	0	336	AOI_6	41	954
490	18180	845	389			97_144_an_fe.jpg	0	336	AOI_6	41	954
491	18213	839	379			97_144_an_fe.jpg	0	336	AOI_6	41	954
492	18246	833	380			97_144_an_fe.jpg	0	336	AOI_6	41	954
493	18279	862	433			97_144_an_fe.jpg	0	336	AOI_6	42	364
494	18311	860	513			97_144_an_fe.jpg	0	336	AOI_6	42	364
	18326			ImageEnd	16
495	18346	863	513			No media	0	0	Content	42	364
	18366			ImageStart	8
496	18379	867	508			Fix.jpg	0	0	Content	42	364
497	18412	856	501			Fix.jpg	0	0	Content	42	364
498	18445	867	502			Fix.jpg	0	0	Content	42	364
499	18478	869	504			Fix.jpg	0	0	Content	42	364
500	18511	866	504			Fix.jpg	0	0	Content	42	364
501	18545	871	496			Fix.jpg	0	0	Content	42	364
502	18578	854	496			Fix.jpg	0	0	Content	42	364
503	18611	872	499			Fix.jpg	0	0	Content	42	364
504	18643	757	383			Fix.jpg	0	0	Content	43	2934
505	18676	699	356			Fix.jpg	0	0	Content	43	2934
506	18709	711	351			Fix.jpg	0	0	Content	43	2934
507	18742	703	360			Fix.jpg	0	0	Content	43	2934
508	18774	714	357			Fix.jpg	0	0	Content	43	2934
509	18807	707	358			Fix.jpg	0	0	Content	43	2934
510	18839	721	360			Fix.jpg	0	0	Content	43	2934
	18847			ImageEnd	16
511	18872	717	353			No media	0	0	Content	43	2934
512	18904	723	352			No media	0	0	Content	43	2934
513	18938	720	346			No media	0	0	Content	43	2934
514	18970	712	359			No media	0	0	Content	43	2934
515	19003	714	356			No media	0	0	Content	43	2934
516	19035	717	360			No media	0	0	Content	43	2934
517	19069	721	352			No media	0	0	Content	43	2934
518	19101	715	359			No media	0	0	Content	43	2934
519	19134	719	368			No media	0	0	Content	43	2934
520	19167	712	349			No media	0	0	Content	43	2934
521	19199	714	352			No media	0	0	Content	43	2934
522	19232	710	365			No media	0	0	Content	43	2934
523	19264	713	362			No media	0	0	Content	43	2934
524	19297	722	355			No media	0	0	Content	43	2934
525	19329	709	360			No media	0	0	Content	43	2934
526	19361	705	363			No media	0	0	Content	43	2934
527	19394	711	366			No media	0	0	Content	43	2934
528	19427	708	356			No media	0	0	Content	43	2934
529	19460	717	349			No media	0	0	Content	43	2934
530	19493	705	362			No media	0	0	Content	43	2934
531	19528	708	357			No media	0	0	Content	43	2934
532	19561	711	358			No media	0	0	Content	43	2934
533	19595	709	351			No media	0	0	Content	43	2934
534	19629	695	354			No media	0	0	Content	43	2934
535	19663	701	359			No media	0	0	Content	43	2934
536	19697	705	362			No media	0	0	Content	43	2934
537	19733	715	368			No media	0	0	Content	43	2934
538	19767	711	360			No media	0	0	Content	43	2934
539	19803	702	363			No media	0	0	Content	43	2934
540	19837	709	361			No media	0	0	Content	43	2934
541	19872	704	369			No media	0	0	Content	43	2934
542	19907	713	365			No media	0	0	Content	43	2934
543	19942	710	354			No media	0	0	Content	43	2934
544	19977	693	360			No media	0	0	Content	43	2934
545	20013	706	353			No media	0	0	Content	43	2934
546	20047	705	356			No media	0	0	Content	43	2934
547	20083	700	357			No media	0	0	Content	43	2934
548	20118	700	352			No media	0	0	Content	43	2934
549	20152	713	354			No media	0	0	Content	43	2934
550	20187	699	367			No media	0	0	Content	43	2934
551	20222	711	361			No media	0	0	Content	43	2934
552	20258	704	358			No media	0	0	Content	43	2934
553	20293	706	365			No media	0	0	Content	43	2934
554	20329	707	361			No media	0	0	Content	43	2934
555	20364	700	353			No media	0	0	Content	43	2934
556	20399	706	347			No media	0	0	Content	43	2934
557	20436	718	340			No media	0	0	Content	43	2934
558	20473	702	344			No media	0	0	Content	43	2934
559	20509	704	357			No media	0	0	Content	43	2934
560	20544	691	348			No media	0	0	Content	43	2934
561	20580	694	340			No media	0	0	Content	43	2934
562	20615	702	352			No media	0	0	Content	43	2934
563	20650	696	352			No media	0	0	Content	43	2934
564	20685	693	318			No media	0	0	Content	43	2934
565	20721	685	337			No media	0	0	Content	43	2934
566	20762	693	320			No media	0	0	Content	43	2934
567	20803	698	316			No media	0	0	Content	43	2934
568	20843	702	351			No media	0	0	Content	43	2934
569	20887	688	336			No media	0	0	Content	43	2934
570	20916	691	333			No media	0	0	Content	43	2934
571	20956	685	332			No media	0	0	Content	43	2934
572	20998	701	351			No media	0	0	Content	43	2934
573	21038	690	338			No media	0	0	Content	43	2934
574	21067	690	338			No media	0	0	Content	43	2934
575	21107	704	333			No media	0	0	Content	43	2934
576	21149	694	321			No media	0	0	Content	43	2934
577	21189	591	324			No media	0	0	Content	43	2934
578	21234	669	323			No media	0	0	Content	43	2934
579	21268	700	328			No media	0	0	Content	43	2934
580	21303	686	312			No media	0	0	Content	43	2934
581	21339	689	320			No media	0	0	Content	43	2934
582	21378	685	317			No media	0	0	Content	43	2934
583	21417	688	327			No media	0	0	Content	43	2934
584	21456	701	335			No media	0	0	Content	43	2934
585	21497	693	326			No media	0	0	Content	43	2934
586	21537	676	315			No media	0	0	Content	43	2934
587	21577	0	0			No media	0	0	Content
588	21617	0	0			No media	0	0	Content
589	21655	0	0			No media	0	0	Content
590	21696	0	0			No media	0	0	Content
591	21738	720	361			No media	0	0	Content	44	48
592	21786	0	0			No media	0	0	Content
593	21818	0	0			No media	0	0	Content
594	21879	0	0			No media	0	0	Content
595	21934	0	0			No media	0	0	Content
596	21992	734	393			No media	0	0	Content	45	434
597	22034	723	393			No media	0	0	Content	45	434
598	22090	703	387			No media	0	0	Content	45	434
599	22123	720	420			No media	0	0	Content	45	434
600	22158	724	380			No media	0	0	Content	45	434
601	22211	763	391			No media	0	0	Content	45	434
602	22244	882	451			No media	0	0	Content	45	434
603	22278	907	451			No media	0	0	Content	45	434
604	22315	908	458			No media	0	0	Content	45	434
605	22352	900	445			No media	0	0	Content	45	434
606	22390	915	456			No media	0	0	Content	45	434
607	22427	968	597			No media	0	0	Content	46	291
608	22464	1011	726			No media	0	0	Content	46	291
609	22500	1047	728			No media	0	0	Content	46	291
610	22538	1053	763			No media	0	0	Content	46	291
611	22574	1062	767			No media	0	0	Content	46	291
612	22632	1051	760			No media	0	0	Content	46	291
613	22671	1047	734			No media	0	0	Content	46	291
614	22718	921	456			No media	0	0	Content	47	259
615	22755	825	377			No media	0	0	Content	47	259
616	22798	821	389			No media	0	0	Content	47	259
617	22827	821	389			No media	0	0	Content	47	259
618	22863	834	376			No media	0	0	Content	47	259
619	22901	818	382			No media	0	0	Content	47	259
620	22939	829	376			No media	0	0	Content	47	259
621	22977	815	327			No media	0	0	Content	48	302
622	23014	827	335			No media	0	0	Content	48	302
623	23053	810	335			No media	0	0	Content	48	302
624	23088	810	330			No media	0	0	Content	48	302
625	23127	834	310			No media	0	0	Content	48	302
626	23164	795	317			No media	0	0	Content	48	302
627	23204	807	322			No media	0	0	Content	48	302
628	23240	795	327			No media	0	0	Content	48	302
	23250			ImageStart	8
629	23279	800	414			10_008_neu_an.jpg	0	8	AOI_1	49	375
630	23314	753	498			10_008_neu_an.jpg	0	8	AOI_1	49	375
631	23352	721	486			10_008_neu_an.jpg	0	8	AOI_1	49	375
632	23391	709	490			10_008_neu_an.jpg	0	8	AOI_1	49	375
633	23428	729	490			10_008_neu_an.jpg	0	8	AOI_1	49	375
634	23466	743	488			10_008_neu_an.jpg	0	8	AOI_1	49	375
635	23505	651	335			10_008_neu_an.jpg	0	8	AOI_1	49	375
636	23542	641	338			10_008_neu_an.jpg	0	8	AOI_1	49	375
637	23581	646	337			10_008_neu_an.jpg	0	8	AOI_1	49	375
638	23616	647	332			10_008_neu_an.jpg	0	8	AOI_1	49	375
639	23654	879	349			10_008_neu_an.jpg	0	8	AOI_1	50	361
640	23688	959	355			10_008_neu_an.jpg	0	8	AOI_1	50	361
641	23728	966	367			10_008_neu_an.jpg	0	8	AOI_1	50	361
642	23764	955	358			10_008_neu_an.jpg	0	8	AOI_1	50	361
643	23801	957	358			10_008_neu_an.jpg	0	8	AOI_1	50	361
644	23836	871	385			10_008_neu_an.jpg	0	8	AOI_1	50	361
645	23873	901	363			10_008_neu_an.jpg	0	8	AOI_1	50	361
646	23907	860	381			10_008_neu_an.jpg	0	8	AOI_1	50	361
647	23944	869	379			10_008_neu_an.jpg	0	8	AOI_1	50	361
648	23980	872	379			10_008_neu_an.jpg	0	8	AOI_1	50	361
649	24015	877	390			10_008_neu_an.jpg	0	8	AOI_1	51	353
650	24051	913	379			10_008_neu_an.jpg	0	8	AOI_1	51	353
651	24088	913	385			10_008_neu_an.jpg	0	8	AOI_1	51	353
652	24123	902	391			10_008_neu_an.jpg	0	8	AOI_1	51	353
653	24158	911	386			10_008_neu_an.jpg	0	8	AOI_1	51	353
654	24193	915	380			10_008_neu_an.jpg	0	8	AOI_1	51	353
655	24228	901	381			10_008_neu_an.jpg	0	8	AOI_1	51	353
656	24263	928	384			10_008_neu_an.jpg	0	8	AOI_1	51	353
657	24298	915	392			10_008_neu_an.jpg	0	8	AOI_1	51	353
658	24333	905	392			10_008_neu_an.jpg	0	8	AOI_1	51	353
659	24368	843	395			10_008_neu_an.jpg	0	9	AOI_3	52	585
660	24402	498	359			10_008_neu_an.jpg	0	9	AOI_3	52	585
661	24436	472	363			10_008_neu_an.jpg	0	9	AOI_3	52	585
662	24472	482	364			10_008_neu_an.jpg	0	9	AOI_3	52	585
663	24506	477	374			10_008_neu_an.jpg	0	9	AOI_3	52	585
664	24541	486	366			10_008_neu_an.jpg	0	9	AOI_3	52	585
665	24576	476	368			10_008_neu_an.jpg	0	9	AOI_3	52	585
666	24611	460	372			10_008_neu_an.jpg	0	9	AOI_3	52	585
667	24646	452	370			10_008_neu_an.jpg	0	9	AOI_3	52	585
668	24680	451	366			10_008_neu_an.jpg	0	9	AOI_3	52	585
669	24714	457	368			10_008_neu_an.jpg	0	9	AOI_3	52	585
670	24750	463	372			10_008_neu_an.jpg	0	9	AOI_3	52	585
671	24784	449	380			10_008_neu_an.jpg	0	9	AOI_3	52	585
672	24818	456	375			10_008_neu_an.jpg	0	9	AOI_3	52	585
673	24852	443	375			10_008_neu_an.jpg	0	9	AOI_3	52	585
674	24885	496	365			10_008_neu_an.jpg	0	9	AOI_3	52	585
675	24919	524	373			10_008_neu_an.jpg	0	9	AOI_3	52	585
676	24953	513	372			10_008_neu_an.jpg	0	9	AOI_3	53	344
677	24988	510	370			10_008_neu_an.jpg	0	9	AOI_3	53	344
678	25022	506	373			10_008_neu_an.jpg	0	9	AOI_3	53	344
679	25057	506	368			10_008_neu_an.jpg	0	9	AOI_3	53	344
680	25091	516	370			10_008_neu_an.jpg	0	9	AOI_3	53	344
681	25126	669	350			10_008_neu_an.jpg	0	9	AOI_3	53	344
682	25161	510	371			10_008_neu_an.jpg	0	9	AOI_3	53	344
683	25196	584	369			10_008_neu_an.jpg	0	9	AOI_3	53	344
684	25231	595	367			10_008_neu_an.jpg	0	9	AOI_3	53	344
685	25264	519	371			10_008_neu_an.jpg	0	9	AOI_3	53	344
686	25296	519	371			10_008_neu_an.jpg	0	9	AOI_3	54	208
687	25331	499	374			10_008_neu_an.jpg	0	9	AOI_3	54	208
688	25366	469	406			10_008_neu_an.jpg	0	9	AOI_3	54	208
689	25400	475	404			10_008_neu_an.jpg	0	9	AOI_3	54	208
690	25434	473	388			10_008_neu_an.jpg	0	9	AOI_3	54	208
691	25470	482	388			10_008_neu_an.jpg	0	9	AOI_3	54	208
692	25504	535	401			10_008_neu_an.jpg	0	8	AOI_1	55	242
693	25539	759	403			10_008_neu_an.jpg	0	8	AOI_1	55	242
694	25574	765	396			10_008_neu_an.jpg	0	8	AOI_1	55	242
695	25607	750	405			10_008_neu_an.jpg	0	8	AOI_1	55	242
696	25642	783	401			10_008_neu_an.jpg	0	8	AOI_1	55	242
697	25677	752	395			10_008_neu_an.jpg	0	8	AOI_1	55	242
698	25711	764	397			10_008_neu_an.jpg	0	8	AOI_1	55	242
699	25746	756	391			10_008_neu_an.jpg	0	9	AOI_3	56	521
700	25780	492	370			10_008_neu_an.jpg	0	9	AOI_3	56	521
701	25815	471	365			10_008_neu_an.jpg	0	9	AOI_3	56	521
702	25850	478	359			10_008_neu_an.jpg	0	9	AOI_3	56	521
703	25885	486	359			10_008_neu_an.jpg	0	9	AOI_3	56	521
704	25919	476	358			10_008_neu_an.jpg	0	9	AOI_3	56	521
705	25954	489	363			10_008_neu_an.jpg	0	9	AOI_3	56	521
706	25989	473	355			10_008_neu_an.jpg	0	9	AOI_3	56	521
707	26024	475	356			10_008_neu_an.jpg	0	9	AOI_3	56	521
708	26059	512	358			10_008_neu_an.jpg	0	9	AOI_3	56	521
709	26094	514	364			10_008_neu_an.jpg	0	9	AOI_3	56	521
710	26128	515	357			10_008_neu_an.jpg	0	9	AOI_3	56	521
711	26163	511	346			10_008_neu_an.jpg	0	9	AOI_3	56	521
712	26197	516	348			10_008_neu_an.jpg	0	9	AOI_3	56	521
	26224			ImageEnd	16
713	26232	517	356			No media	0	0	Content	56	521
714	26267	505	320			No media	0	0	Content	57	275
	26277			ImageStart	8
715	26301	489	281			Fix.jpg	0	0	Content	57	275
716	26336	505	287			Fix.jpg	0	0	Content	57	275
717	26372	499	283			Fix.jpg	0	0	Content	57	275
718	26405	592	284			Fix.jpg	0	0	Content	57	275
719	26441	502	289			Fix.jpg	0	0	Content	57	275
720	26473	488	282			Fix.jpg	0	0	Content	57	275
721	26508	499	284			Fix.jpg	0	0	Content	57	275
722	26543	623	349			Fix.jpg	0	0	Content	58	1013
723	26578	665	359			Fix.jpg	0	0	Content	58	1013
724	26612	653	361			Fix.jpg	0	0	Content	58	1013
725	26647	664	366			Fix.jpg	0	0	Content	58	1013
726	26682	727	372			Fix.jpg	0	0	Content	58	1013
727	26717	746	371			Fix.jpg	0	0	Content	58	1013
728	26750	675	356			Fix.jpg	0	0	Content	58	1013
729	26784	653	354			Fix.jpg	0	0	Content	58	1013
	26784			ImageEnd	16
730	26818	658	354			No media	0	0	Content	58	1013
731	26855	703	367			No media	0	0	Content	58	1013
	26880			ImageStart	8
732	26891	660	362			63_114_an_neu.jpg	0	261	AOI_45	58	1013
733	26926	662	365			63_114_an_neu.jpg	0	261	AOI_45	58	1013
734	26962	653	368			63_114_an_neu.jpg	0	261	AOI_45	58	1013
735	26997	665	356			63_114_an_neu.jpg	0	261	AOI_45	58	1013
736	27032	664	368			63_114_an_neu.jpg	0	261	AOI_45	58	1013
737	27067	661	364			63_114_an_neu.jpg	0	261	AOI_45	58	1013
738	27102	675	355			63_114_an_neu.jpg	0	261	AOI_45	58	1013
739	27136	657	358			63_114_an_neu.jpg	0	261	AOI_45	58	1013
740	27170	668	356			63_114_an_neu.jpg	0	261	AOI_45	58	1013
741	27206	659	355			63_114_an_neu.jpg	0	261	AOI_45	58	1013
742	27241	676	361			63_114_an_neu.jpg	0	261	AOI_45	58	1013
743	27276	661	356			63_114_an_neu.jpg	0	261	AOI_45	58	1013
744	27310	653	359			63_114_an_neu.jpg	0	261	AOI_45	58	1013
745	27346	670	366			63_114_an_neu.jpg	0	261	AOI_45	58	1013
746	27380	659	354			63_114_an_neu.jpg	0	261	AOI_45	58	1013
747	27415	657	349			63_114_an_neu.jpg	0	261	AOI_45	58	1013
748	27450	664	349			63_114_an_neu.jpg	0	261	AOI_45	58	1013
749	27485	662	350			63_114_an_neu.jpg	0	261	AOI_45	58	1013
750	27520	710	354			63_114_an_neu.jpg	0	261	AOI_45	58	1013
751	27556	783	340			63_114_an_neu.jpg	0	262	AOI_47	59	3472
752	27589	903	316			63_114_an_neu.jpg	0	262	AOI_47	59	3472
753	27624	917	311			63_114_an_neu.jpg	0	262	AOI_47	59	3472
754	27659	917	321			63_114_an_neu.jpg	0	262	AOI_47	59	3472
755	27694	904	324			63_114_an_neu.jpg	0	262	AOI_47	59	3472
756	27728	897	320			63_114_an_neu.jpg	0	262	AOI_47	59	3472
757	27764	896	320			63_114_an_neu.jpg	0	262	AOI_47	59	3472
758	27799	905	331			63_114_an_neu.jpg	0	262	AOI_47	59	3472
759	27834	876	337			63_114_an_neu.jpg	0	262	AOI_47	59	3472
760	27870	874	335			63_114_an_neu.jpg	0	262	AOI_47	59	3472
761	27906	869	346			63_114_an_neu.jpg	0	262	AOI_47	59	3472
762	27941	879	336			63_114_an_neu.jpg	0	262	AOI_47	59	3472
763	27976	880	345			63_114_an_neu.jpg	0	262	AOI_47	59	3472
764	28011	871	340			63_114_an_neu.jpg	0	262	AOI_47	59	3472
765	28046	877	341			63_114_an_neu.jpg	0	262	AOI_47	59	3472
766	28080	875	352			63_114_an_neu.jpg	0	262	AOI_47	59	3472
767	28116	865	356			63_114_an_neu.jpg	0	262	AOI_47	59	3472
768	28151	863	354			63_114_an_neu.jpg	0	262	AOI_47	59	3472
769	28186	878	343			63_114_an_neu.jpg	0	262	AOI_47	59	3472
770	28221	893	344			63_114_an_neu.jpg	0	262	AOI_47	59	3472
771	28257	869	353			63_114_an_neu.jpg	0	262	AOI_47	59	3472
772	28291	868	341			63_114_an_neu.jpg	0	262	AOI_47	59	3472
773	28326	932	358			63_114_an_neu.jpg	0	262	AOI_47	59	3472
774	28360	884	334			63_114_an_neu.jpg	0	262	AOI_47	59	3472
775	28406	871	343			63_114_an_neu.jpg	0	262	AOI_47	59	3472
776	28434	879	335			63_114_an_neu.jpg	0	262	AOI_47	59	3472
777	28467	981	365			63_114_an_neu.jpg	0	262	AOI_47	59	3472
778	28501	872	351			63_114_an_neu.jpg	0	262	AOI_47	59	3472
779	28535	875	347			63_114_an_neu.jpg	0	262	AOI_47	59	3472
780	28570	930	342			63_114_an_neu.jpg	0	262	AOI_47	59	3472
781	28605	885	337			63_114_an_neu.jpg	0	262	AOI_47	59	3472
782	28639	896	339			63_114_an_neu.jpg	0	262	AOI_47	59	3472
783	28674	898	347			63_114_an_neu.jpg	0	262	AOI_47	59	3472
784	28708	828	320			63_114_an_neu.jpg	0	262	AOI_47	59	3472
785	28744	987	448			63_114_an_neu.jpg	0	262	AOI_47	59	3472
786	28782	905	337			63_114_an_neu.jpg	0	262	AOI_47	59	3472
787	28809	905	337			63_114_an_neu.jpg	0	262	AOI_47	59	3472
788	28842	847	325			63_114_an_neu.jpg	0	262	AOI_47	59	3472
789	28877	888	339			63_114_an_neu.jpg	0	262	AOI_47	59	3472
790	28916	924	343			63_114_an_neu.jpg	0	262	AOI_47	59	3472
791	28945	878	338			63_114_an_neu.jpg	0	262	AOI_47	59	3472
792	28978	809	327			63_114_an_neu.jpg	0	262	AOI_47	59	3472
793	29014	836	340			63_114_an_neu.jpg	0	262	AOI_47	59	3472
794	29055	891	341			63_114_an_neu.jpg	0	262	AOI_47	59	3472
795	29095	917	341			63_114_an_neu.jpg	0	262	AOI_47	59	3472
796	29124	911	338			63_114_an_neu.jpg	0	262	AOI_47	59	3472
797	29155	850	318			63_114_an_neu.jpg	0	262	AOI_47	59	3472
798	29190	891	347			63_114_an_neu.jpg	0	262	AOI_47	59	3472
799	29231	880	343			63_114_an_neu.jpg	0	262	AOI_47	59	3472
800	29260	880	353			63_114_an_neu.jpg	0	262	AOI_47	59	3472
801	29293	891	346			63_114_an_neu.jpg	0	262	AOI_47	59	3472
802	29329	925	345			63_114_an_neu.jpg	0	262	AOI_47	59	3472
803	29364	867	349			63_114_an_neu.jpg	0	262	AOI_47	59	3472
804	29398	898	331			63_114_an_neu.jpg	0	262	AOI_47	59	3472
805	29434	890	346			63_114_an_neu.jpg	0	262	AOI_47	59	3472
806	29471	866	350			63_114_an_neu.jpg	0	262	AOI_47	59	3472
807	29506	878	339			63_114_an_neu.jpg	0	262	AOI_47	59	3472
808	29542	901	333			63_114_an_neu.jpg	0	262	AOI_47	59	3472
809	29579	877	334			63_114_an_neu.jpg	0	262	AOI_47	59	3472
810	29615	917	347			63_114_an_neu.jpg	0	262	AOI_47	59	3472
811	29651	872	341			63_114_an_neu.jpg	0	262	AOI_47	59	3472
812	29686	884	336			63_114_an_neu.jpg	0	262	AOI_47	59	3472
813	29722	879	344			63_114_an_neu.jpg	0	262	AOI_47	59	3472
814	29758	838	329			63_114_an_neu.jpg	0	262	AOI_47	59	3472
815	29794	883	333			63_114_an_neu.jpg	0	262	AOI_47	59	3472
816	29838	876	341			63_114_an_neu.jpg	0	262	AOI_47	59	3472
817	29868	886	339			63_114_an_neu.jpg	0	262	AOI_47	59	3472
	29883			ImageEnd	16
818	29902	880	344			No media	0	0	Content	59	3472
819	29939	875	338			No media	0	0	Content	59	3472
820	29974	887	332			No media	0	0	Content	59	3472
821	30010	909	340			No media	0	0	Content	59	3472
822	30046	895	343			No media	0	0	Content	59	3472
823	30083	852	315			No media	0	0	Content	59	3472
824	30119	901	346			No media	0	0	Content	59	3472
825	30163	942	360			No media	0	0	Content	59	3472
826	30191	875	348			No media	0	0	Content	59	3472
827	30240	861	314			No media	0	0	Content	59	3472
828	30281	889	333			No media	0	0	Content	59	3472
829	30321	937	327			No media	0	0	Content	59	3472
830	30350	872	332			No media	0	0	Content	59	3472
831	30395	893	331			No media	0	0	Content	59	3472
832	30437	897	329			No media	0	0	Content	59	3472
833	30471	953	342			No media	0	0	Content	59	3472
834	30507	905	328			No media	0	0	Content	59	3472
835	30563	914	341			No media	0	0	Content	59	3472
836	30598	909	334			No media	0	0	Content	59	3472
837	30631	892	332			No media	0	0	Content	59	3472
838	30666	911	337			No media	0	0	Content	59	3472
839	30705	897	342			No media	0	0	Content	59	3472
840	30741	902	346			No media	0	0	Content	59	3472
841	30778	972	348			No media	0	0	Content	59	3472
842	30814	910	329			No media	0	0	Content	59	3472
843	30870	894	321			No media	0	0	Content	59	3472
844	30905	920	339			No media	0	0	Content	59	3472
845	30938	932	347			No media	0	0	Content	59	3472
846	30975	914	335			No media	0	0	Content	59	3472
847	31028	928	344			No media	0	0	Content	60	1274
848	31063	956	343			No media	0	0	Content	60	1274
849	31097	997	337			No media	0	0	Content	60	1274
850	31150	932	346			No media	0	0	Content	60	1274
851	31200	922	347			No media	0	0	Content	60	1274
852	31236	961	353			No media	0	0	Content	60	1274
853	31276	967	343			No media	0	0	Content	60	1274
	31281			ImageStart	8
854	31367	973	344			Fix.jpg	0	0	Content	60	1274
855	31412	941	335			Fix.jpg	0	0	Content	60	1274
856	31545	926	333			Fix.jpg	0	0	Content	60	1274
857	31607	926	333			Fix.jpg	0	0	Content	60	1274
858	31688	911	329			Fix.jpg	0	0	Content	60	1274
859	31724	899	336			Fix.jpg	0	0	Content	60	1274
860	31767	946	347			Fix.jpg	0	0	Content	60	1274
	31775			ImageEnd	16
861	31914	927	347			No media	0	0	Content	60	1274
	31938			ImageStart	8
862	32039	1053	299			167_175_neu_fe.jpg	0	156	AOI_30	60	1274
863	32088	899	340			167_175_neu_fe.jpg	0	156	AOI_30	60	1274
864	32125	900	340			167_175_neu_fe.jpg	0	156	AOI_30	60	1274
865	32155	936	323			167_175_neu_fe.jpg	0	156	AOI_30	60	1274
866	32190	922	331			167_175_neu_fe.jpg	0	156	AOI_30	60	1274
867	32232	908	340			167_175_neu_fe.jpg	0	156	AOI_30	60	1274
868	32272	908	340			167_175_neu_fe.jpg	0	156	AOI_30	60	1274
869	32302	940	375			167_175_neu_fe.jpg	0	156	AOI_30	61	367
870	32336	935	372			167_175_neu_fe.jpg	0	156	AOI_30	61	367
871	32379	945	384			167_175_neu_fe.jpg	0	156	AOI_30	61	367
872	32418	945	384			167_175_neu_fe.jpg	0	156	AOI_30	61	367
873	32462	999	559			167_175_neu_fe.jpg	0	156	AOI_30	61	367
874	32498	999	559			167_175_neu_fe.jpg	0	156	AOI_30	61	367
875	32529	841	383			167_175_neu_fe.jpg	0	156	AOI_30	61	367
876	32562	833	365			167_175_neu_fe.jpg	0	156	AOI_30	61	367
877	32598	839	381			167_175_neu_fe.jpg	0	156	AOI_30	61	367
878	32634	851	375			167_175_neu_fe.jpg	0	156	AOI_30	61	367
879	32669	845	379			167_175_neu_fe.jpg	0	155	AOI_31	62	546
880	32704	613	371			167_175_neu_fe.jpg	0	155	AOI_31	62	546
881	32738	461	370			167_175_neu_fe.jpg	0	155	AOI_31	62	546
882	32773	452	369			167_175_neu_fe.jpg	0	155	AOI_31	62	546
883	32807	464	377			167_175_neu_fe.jpg	0	155	AOI_31	62	546
884	32842	453	388			167_175_neu_fe.jpg	0	155	AOI_31	62	546
885	32877	454	374			167_175_neu_fe.jpg	0	155	AOI_31	62	546
886	32911	450	375			167_175_neu_fe.jpg	0	155	AOI_31	62	546
887	32945	465	366			167_175_neu_fe.jpg	0	155	AOI_31	62	546
888	32980	447	364			167_175_neu_fe.jpg	0	155	AOI_31	62	546
889	33013	454	376			167_175_neu_fe.jpg	0	155	AOI_31	62	546
890	33048	568	377			167_175_neu_fe.jpg	0	155	AOI_31	62	546
891	33082	489	372			167_175_neu_fe.jpg	0	155	AOI_31	62	546
892	33114	492	369			167_175_neu_fe.jpg	0	155	AOI_31	62	546
893	33148	483	378			167_175_neu_fe.jpg	0	155	AOI_31	62	546
894	33182	505	378			167_175_neu_fe.jpg	0	155	AOI_31	62	546
895	33215	708	403			167_175_neu_fe.jpg	0	156	AOI_30	63	956
896	33252	872	391			167_175_neu_fe.jpg	0	156	AOI_30	63	956
897	33282	963	402			167_175_neu_fe.jpg	0	156	AOI_30	63	956
898	33316	915	393			167_175_neu_fe.jpg	0	156	AOI_30	63	956
899	33348	847	402			167_175_neu_fe.jpg	0	156	AOI_30	63	956
900	33381	859	404			167_175_neu_fe.jpg	0	156	AOI_30	63	956
901	33414	954	420			167_175_neu_fe.jpg	0	156	AOI_30	63	956
902	33449	942	417			167_175_neu_fe.jpg	0	156	AOI_30	63	956
903	33482	859	397			167_175_neu_fe.jpg	0	156	AOI_30	63	956
904	33515	867	400			167_175_neu_fe.jpg	0	156	AOI_30	63	956
905	33548	862	380			167_175_neu_fe.jpg	0	156	AOI_30	63	956
906	33582	862	388			167_175_neu_fe.jpg	0	156	AOI_30	63	956
907	33615	832	383			167_175_neu_fe.jpg	0	156	AOI_30	63	956
908	33648	836	377			167_175_neu_fe.jpg	0	156	AOI_30	63	956
909	33681	842	389			167_175_neu_fe.jpg	0	156	AOI_30	63	956
910	33714	906	389			167_175_neu_fe.jpg	0	156	AOI_30	63	956
911	33747	899	379			167_175_neu_fe.jpg	0	156	AOI_30	63	956
912	33780	888	373			167_175_neu_fe.jpg	0	156	AOI_30	63	956
913	33813	876	392			167_175_neu_fe.jpg	0	156	AOI_30	63	956
914	33846	904	386			167_175_neu_fe.jpg	0	156	AOI_30	63	956
915	33878	951	408			167_175_neu_fe.jpg	0	156	AOI_30	63	956
916	33912	1000	533			167_175_neu_fe.jpg	0	156	AOI_30	63	956
917	33952	933	418			167_175_neu_fe.jpg	0	156	AOI_30	63	956
918	33980	973	517			167_175_neu_fe.jpg	0	156	AOI_30	63	956
919	34017	859	379			167_175_neu_fe.jpg	0	156	AOI_30	63	956
920	34045	923	389			167_175_neu_fe.jpg	0	156	AOI_30	63	956
921	34074	896	376			167_175_neu_fe.jpg	0	156	AOI_30	63	956
922	34106	832	381			167_175_neu_fe.jpg	0	156	AOI_30	63	956
923	34138	860	380			167_175_neu_fe.jpg	0	156	AOI_30	63	956
924	34171	860	388			167_175_neu_fe.jpg	0	156	AOI_30	64	630
925	34204	859	510			167_175_neu_fe.jpg	0	156	AOI_30	64	630
926	34236	848	516			167_175_neu_fe.jpg	0	156	AOI_30	64	630
927	34270	854	506			167_175_neu_fe.jpg	0	156	AOI_30	64	630
928	34304	864	489			167_175_neu_fe.jpg	0	156	AOI_30	64	630
929	34336	897	505			167_175_neu_fe.jpg	0	156	AOI_30	64	630
930	34369	865	509			167_175_neu_fe.jpg	0	156	AOI_30	64	630
931	34401	871	514			167_175_neu_fe.jpg	0	156	AOI_30	64	630
932	34435	861	501			167_175_neu_fe.jpg	0	156	AOI_30	64	630
933	34467	863	510			167_175_neu_fe.jpg	0	156	AOI_30	64	630
934	34501	902	503			167_175_neu_fe.jpg	0	156	AOI_30	64	630
935	34534	886	518			167_175_neu_fe.jpg	0	156	AOI_30	64	630
936	34566	854	513			167_175_neu_fe.jpg	0	156	AOI_30	64	630
937	34599	874	505			167_175_neu_fe.jpg	0	156	AOI_30	64	630
938	34633	866	495			167_175_neu_fe.jpg	0	156	AOI_30	64	630
939	34666	885	504			167_175_neu_fe.jpg	0	156	AOI_30	64	630
940	34700	885	507			167_175_neu_fe.jpg	0	156	AOI_30	64	630
941	34734	882	503			167_175_neu_fe.jpg	0	156	AOI_30	64	630
942	34768	884	509			167_175_neu_fe.jpg	0	156	AOI_30	64	630
943	34801	930	526			167_175_neu_fe.jpg	0	156	AOI_30	65	481
944	34835	927	565			167_175_neu_fe.jpg	0	156	AOI_30	65	481
945	34875	924	555			167_175_neu_fe.jpg	0	156	AOI_30	65	481
946	34906	911	553			167_175_neu_fe.jpg	0	156	AOI_30	65	481
947	34938	922	552			167_175_neu_fe.jpg	0	156	AOI_30	65	481
	34939			ImageEnd	16
948	34972	918	555			No media	0	0	Content	65	481
949	35006	918	549			No media	0	0	Content	65	481
950	35040	914	552			No media	0	0	Content	65	481
951	35074	928	551			No media	0	0	Content	65	481
952	35108	912	556			No media	0	0	Content	65	481
953	35141	935	555			No media	0	0	Content	65	481
954	35175	917	557			No media	0	0	Content	65	481
955	35209	944	563			No media	0	0	Content	65	481
956	35243	932	553			No media	0	0	Content	65	481
957	35282	905	508			No media	0	0	Content	66	640
958	35316	842	423			No media	0	0	Content	66	640
959	35348	797	419			No media	0	0	Content	66	640
960	35389	798	416			No media	0	0	Content	66	640
961	35435	863	410			No media	0	0	Content	66	640
962	35462	821	417			No media	0	0	Content	66	640
963	35500	844	404			No media	0	0	Content	66	640
964	35530	788	429			No media	0	0	Content	66	640
965	35561	807	409			No media	0	0	Content	66	640
966	35595	813	427			No media	0	0	Content	66	640
967	35629	892	452			No media	0	0	Content	66	640
968	35670	865	428			No media	0	0	Content	66	640
969	35703	802	410			No media	0	0	Content	66	640
970	35735	793	399			No media	0	0	Content	66	640
971	35776	802	403			No media	0	0	Content	66	640
972	35812	805	419			No media	0	0	Content	66	640
973	35844	823	407			No media	0	0	Content	66	640
974	35885	835	426			No media	0	0	Content	66	640
975	35922	750	370			No media	0	0	Content	67	787
976	35962	811	365			No media	0	0	Content	67	787
977	35996	765	362			No media	0	0	Content	67	787
978	36036	765	359			No media	0	0	Content	67	787
979	36071	828	375			No media	0	0	Content	67	787
980	36108	754	355			No media	0	0	Content	67	787
981	36141	816	369			No media	0	0	Content	67	787
982	36176	755	359			No media	0	0	Content	67	787
983	36208	774	357			No media	0	0	Content	67	787
984	36245	755	361			No media	0	0	Content	67	787
985	36281	760	367			No media	0	0	Content	67	787
986	36317	774	351			No media	0	0	Content	67	787
987	36352	776	358			No media	0	0	Content	67	787
988	36388	776	368			No media	0	0	Content	67	787
	36422			ImageStart	8
989	36424	804	362			Fix.jpg	0	0	Content	67	787
990	36460	795	361			Fix.jpg	0	0	Content	67	787
991	36495	769	358			Fix.jpg	0	0	Content	67	787
992	36531	805	365			Fix.jpg	0	0	Content	67	787
993	36567	763	357			Fix.jpg	0	0	Content	67	787
994	36602	791	361			Fix.jpg	0	0	Content	67	787
995	36637	818	371			Fix.jpg	0	0	Content	67	787
996	36674	836	383			Fix.jpg	0	0	Content	67	787
997	36709	688	353			Fix.jpg	0	0	Content	68	721
998	36743	726	359			Fix.jpg	0	0	Content	68	721
999	36779	640	341			Fix.jpg	0	0	Content	68	721
1000	36816	697	363			Fix.jpg	0	0	Content	68	721
1001	36859	686	361			Fix.jpg	0	0	Content	68	721
1002	36892	669	364			Fix.jpg	0	0	Content	68	721
1003	36925	683	369			Fix.jpg	0	0	Content	68	721
	36936			ImageEnd	16
1004	36961	717	367			No media	0	0	Content	68	721
1005	36995	859	302			No media	0	0	Content	68	721
1006	37029	703	359			No media	0	0	Content	68	721
1007	37062	783	361			No media	0	0	Content	68	721
1008	37096	661	365			No media	0	0	Content	68	721
1009	37129	805	367			No media	0	0	Content	68	721
1010	37163	708	371			No media	0	0	Content	68	721
1011	37196	703	369			No media	0	0	Content	68	721
1012	37231	773	381			No media	0	0	Content	68	721
1013	37271	677	371			No media	0	0	Content	68	721
1014	37300	735	362			No media	0	0	Content	68	721
1015	37331	747	359			No media	0	0	Content	68	721
1016	37363	681	366			No media	0	0	Content	68	721
1017	37396	716	376			No media	0	0	Content	68	721
1018	37430	736	355			No media	0	0	Content	69	1067
1019	37470	750	326			No media	0	0	Content	69	1067
1020	37500	758	335			No media	0	0	Content	69	1067
1021	37532	757	332			No media	0	0	Content	69	1067
1022	37569	743	321			No media	0	0	Content	69	1067
1023	37604	743	336			No media	0	0	Content	69	1067
1024	37638	747	330			No media	0	0	Content	69	1067
1025	37673	813	327			No media	0	0	Content	69	1067
1026	37708	754	320			No media	0	0	Content	69	1067
1027	37740	759	318			No media	0	0	Content	69	1067
1028	37777	759	319			No media	0	0	Content	69	1067
1029	37811	761	319			No media	0	0	Content	69	1067
1030	37848	742	318			No media	0	0	Content	69	1067
1031	37884	790	320			No media	0	0	Content	69	1067
1032	37920	750	319			No media	0	0	Content	69	1067
1033	37954	759	311			No media	0	0	Content	69	1067
1034	37991	770	308			No media	0	0	Content	69	1067
1035	38026	757	317			No media	0	0	Content	69	1067
1036	38063	765	310			No media	0	0	Content	69	1067
1037	38099	771	309			No media	0	0	Content	69	1067
1038	38135	756	328			No media	0	0	Content	69	1067
1039	38171	878	310			No media	0	0	Content	69	1067
1040	38208	776	315			No media	0	0	Content	69	1067
1041	38242	769	313			No media	0	0	Content	69	1067
1042	38278	765	323			No media	0	0	Content	69	1067
1043	38315	767	311			No media	0	0	Content	69	1067
1044	38351	786	312			No media	0	0	Content	69	1067
1045	38387	773	329			No media	0	0	Content	69	1067
1046	38424	794	319			No media	0	0	Content	69	1067
1047	38460	774	311			No media	0	0	Content	69	1067
1048	38497	818	379			No media	0	0	Content	70	2318
1049	38534	763	402			No media	0	0	Content	70	2318
1050	38580	803	409			No media	0	0	Content	70	2318
1051	38615	775	420			No media	0	0	Content	70	2318
1052	38649	768	403			No media	0	0	Content	70	2318
1053	38688	776	398			No media	0	0	Content	70	2318
1054	38729	739	405			No media	0	0	Content	70	2318
1055	38765	757	406			No media	0	0	Content	70	2318
1056	38800	842	402			No media	0	0	Content	70	2318
1057	38837	749	408			No media	0	0	Content	70	2318
1058	38871	751	396			No media	0	0	Content	70	2318
1059	38907	755	405			No media	0	0	Content	70	2318
1060	38943	757	406			No media	0	0	Content	70	2318
1061	38978	737	395			No media	0	0	Content	70	2318
1062	39014	767	405			No media	0	0	Content	70	2318
1063	39050	751	404			No media	0	0	Content	70	2318
1064	39086	755	406			No media	0	0	Content	70	2318
1065	39122	771	393			No media	0	0	Content	70	2318
1066	39158	778	398			No media	0	0	Content	70	2318
1067	39193	776	411			No media	0	0	Content	70	2318
1068	39229	767	401			No media	0	0	Content	70	2318
1069	39264	772	403			No media	0	0	Content	70	2318
1070	39299	758	396			No media	0	0	Content	70	2318
1071	39334	0	0			No media	0	0	Content	70	2318
1072	39370	776	398			No media	0	0	Content	70	2318
1073	39426	757	367			No media	0	0	Content	70	2318
1074	39462	789	387			No media	0	0	Content	70	2318
1075	39505	778	397			No media	0	0	Content	70	2318
1076	39545	749	394			No media	0	0	Content	70	2318
1077	39583	751	396			No media	0	0	Content	70	2318
1078	39615	758	399			No media	0	0	Content	70	2318
1079	39651	767	392			No media	0	0	Content	70	2318
1080	39688	768	401			No media	0	0	Content	70	2318
1081	39724	759	403			No media	0	0	Content	70	2318
1082	39760	759	399			No media	0	0	Content	70	2318
1083	39795	753	399			No media	0	0	Content	70	2318
1084	39830	723	391			No media	0	0	Content	70	2318
1085	39874	749	397			No media	0	0	Content	70	2318
1086	39918	778	398			No media	0	0	Content	70	2318
1087	39948	732	390			No media	0	0	Content	70	2318
1088	39985	760	391			No media	0	0	Content	70	2318
1089	40029	734	395			No media	0	0	Content	70	2318
1090	40078	766	391			No media	0	0	Content	70	2318
1091	40117	763	394			No media	0	0	Content	70	2318
1092	40149	790	395			No media	0	0	Content	70	2318
1093	40184	788	405			No media	0	0	Content	70	2318
1094	40227	760	400			No media	0	0	Content	70	2318
1095	40264	801	406			No media	0	0	Content	70	2318
1096	40297	783	387			No media	0	0	Content	70	2318
1097	40330	779	396			No media	0	0	Content	70	2318
1098	40373	754	391			No media	0	0	Content	70	2318
1099	40417	800	382			No media	0	0	Content	70	2318
1100	40456	769	399			No media	0	0	Content	70	2318
1101	40504	763	392			No media	0	0	Content	70	2318
1102	40539	769	403			No media	0	0	Content	70	2318
1103	40578	775	401			No media	0	0	Content	70	2318
1104	40617	745	386			No media	0	0	Content	70	2318
1105	40658	776	392			No media	0	0	Content	70	2318
1106	40708	760	397			No media	0	0	Content	70	2318
1107	40740	756	395			No media	0	0	Content	70	2318
1108	40772	776	408			No media	0	0	Content	70	2318
1109	40815	800	400			No media	0	0	Content	71	295
1110	40856	801	417			No media	0	0	Content	71	295
1111	40885	927	451			No media	0	0	Content	71	295
1112	40918	0	0			No media	0	0	Content	71	295
1113	40957	0	0			No media	0	0	Content	71	295
1114	40992	789	406			No media	0	0	Content	71	295
1115	41038	828	427			No media	0	0	Content	71	295
1116	41066	828	427			No media	0	0	Content	71	295
1117	41110	764	399			No media	0	0	Content	72	494
1118	41148	754	411			No media	0	0	Content	72	494
1119	41182	815	400			No media	0	0	Content	72	494
1120	41216	757	391			No media	0	0	Content	72	494
	41216			ImageStart	8
1121	41251	796	401			61_114_an_fe.jpg	0	258	AOI_46	72	494
1122	41294	753	401			61_114_an_fe.jpg	0	258	AOI_46	72	494
1123	41327	809	395			61_114_an_fe.jpg	0	258	AOI_46	72	494
1124	41366	758	402			61_114_an_fe.jpg	0	258	AOI_46	72	494
1125	41399	793	406			61_114_an_fe.jpg	0	258	AOI_46	72	494
1126	41431	749	390			61_114_an_fe.jpg	0	258	AOI_46	72	494
1127	41465	729	390			61_114_an_fe.jpg	0	258	AOI_46	72	494
1128	41506	770	402			61_114_an_fe.jpg	0	258	AOI_46	72	494
1129	41541	770	402			61_114_an_fe.jpg	0	258	AOI_46	72	494
1130	41571	749	421			61_114_an_fe.jpg	0	258	AOI_46	72	494
1131	41604	807	404			61_114_an_fe.jpg	0	258	AOI_46	73	389
1132	41641	840	358			61_114_an_fe.jpg	0	258	AOI_46	73	389
1133	41677	906	366			61_114_an_fe.jpg	0	258	AOI_46	73	389
1134	41711	860	364			61_114_an_fe.jpg	0	258	AOI_46	73	389
1135	41746	923	368			61_114_an_fe.jpg	0	258	AOI_46	73	389
1136	41782	864	375			61_114_an_fe.jpg	0	258	AOI_46	73	389
1137	41821	879	378			61_114_an_fe.jpg	0	258	AOI_46	73	389
1138	41854	883	365			61_114_an_fe.jpg	0	258	AOI_46	73	389
1139	41892	855	369			61_114_an_fe.jpg	0	258	AOI_46	73	389
1140	41926	909	376			61_114_an_fe.jpg	0	258	AOI_46	73	389
1141	41960	844	440			61_114_an_fe.jpg	0	258	AOI_46	73	389
1142	41993	684	369			61_114_an_fe.jpg	0	257	AOI_45	74	522
1143	42034	454	430			61_114_an_fe.jpg	0	257	AOI_45	74	522
1144	42083	472	397			61_114_an_fe.jpg	0	257	AOI_45	74	522
1145	42129	471	386			61_114_an_fe.jpg	0	257	AOI_45	74	522
1146	42155	471	386			61_114_an_fe.jpg	0	257	AOI_45	74	522
1147	42185	470	402			61_114_an_fe.jpg	0	257	AOI_45	74	522
1148	42218	468	393			61_114_an_fe.jpg	0	257	AOI_45	74	522
1149	42251	467	392			61_114_an_fe.jpg	0	257	AOI_45	74	522
1150	42284	471	395			61_114_an_fe.jpg	0	257	AOI_45	74	522
1151	42317	463	392			61_114_an_fe.jpg	0	257	AOI_45	74	522
1152	42349	463	393			61_114_an_fe.jpg	0	257	AOI_45	74	522
1153	42382	456	408			61_114_an_fe.jpg	0	257	AOI_45	74	522
1154	42415	475	403			61_114_an_fe.jpg	0	257	AOI_45	74	522
1155	42449	467	398			61_114_an_fe.jpg	0	257	AOI_45	74	522
1156	42481	463	399			61_114_an_fe.jpg	0	257	AOI_45	74	522
1157	42515	471	394			61_114_an_fe.jpg	0	257	AOI_45	75	367
1158	42548	504	439			61_114_an_fe.jpg	0	257	AOI_45	75	367
1159	42581	507	437			61_114_an_fe.jpg	0	257	AOI_45	75	367
1160	42614	502	440			61_114_an_fe.jpg	0	257	AOI_45	75	367
1161	42649	510	438			61_114_an_fe.jpg	0	257	AOI_45	75	367
1162	42682	508	436			61_114_an_fe.jpg	0	257	AOI_45	75	367
1163	42716	499	306			61_114_an_fe.jpg	0	257	AOI_45	75	367
1164	42749	483	285			61_114_an_fe.jpg	0	257	AOI_45	75	367
1165	42782	509	283			61_114_an_fe.jpg	0	257	AOI_45	75	367
1166	42816	503	285			61_114_an_fe.jpg	0	257	AOI_45	75	367
1167	42849	493	293			61_114_an_fe.jpg	0	257	AOI_45	75	367
1168	42882	509	294			61_114_an_fe.jpg	0	258	AOI_46	76	234
1169	42916	877	321			61_114_an_fe.jpg	0	258	AOI_46	76	234
1170	42950	925	301			61_114_an_fe.jpg	0	258	AOI_46	76	234
1171	42982	913	312			61_114_an_fe.jpg	0	258	AOI_46	76	234
1172	43016	887	318			61_114_an_fe.jpg	0	258	AOI_46	76	234
1173	43049	883	315			61_114_an_fe.jpg	0	258	AOI_46	76	234
1174	43083	883	306			61_114_an_fe.jpg	0	258	AOI_46	76	234
1175	43117	877	317			61_114_an_fe.jpg	0	258	AOI_46	77	1200
1176	43151	985	415			61_114_an_fe.jpg	0	258	AOI_46	77	1200
1177	43185	890	358			61_114_an_fe.jpg	0	258	AOI_46	77	1200
1178	43217	852	362			61_114_an_fe.jpg	0	258	AOI_46	77	1200
1179	43251	849	364			61_114_an_fe.jpg	0	258	AOI_46	77	1200
1180	43285	867	368			61_114_an_fe.jpg	0	258	AOI_46	77	1200
1181	43320	862	357			61_114_an_fe.jpg	0	258	AOI_46	77	1200
1182	43354	864	355			61_114_an_fe.jpg	0	258	AOI_46	77	1200
1183	43389	900	370			61_114_an_fe.jpg	0	258	AOI_46	77	1200
1184	43423	904	362			61_114_an_fe.jpg	0	258	AOI_46	77	1200
1185	43457	858	377			61_114_an_fe.jpg	0	258	AOI_46	77	1200
1186	43491	857	357			61_114_an_fe.jpg	0	258	AOI_46	77	1200
1187	43525	885	378			61_114_an_fe.jpg	0	258	AOI_46	77	1200
1188	43560	960	388			61_114_an_fe.jpg	0	258	AOI_46	77	1200
1189	43594	871	392			61_114_an_fe.jpg	0	258	AOI_46	77	1200
1190	43627	875	397			61_114_an_fe.jpg	0	258	AOI_46	77	1200
1191	43661	873	394			61_114_an_fe.jpg	0	258	AOI_46	77	1200
1192	43695	943	416			61_114_an_fe.jpg	0	258	AOI_46	77	1200
1193	43729	871	393			61_114_an_fe.jpg	0	258	AOI_46	77	1200
1194	43775	867	390			61_114_an_fe.jpg	0	258	AOI_46	77	1200
1195	43806	895	378			61_114_an_fe.jpg	0	258	AOI_46	77	1200
1196	43839	884	371			61_114_an_fe.jpg	0	258	AOI_46	77	1200
1197	43873	910	357			61_114_an_fe.jpg	0	258	AOI_46	77	1200
1198	43908	880	369			61_114_an_fe.jpg	0	258	AOI_46	77	1200
1199	43942	899	371			61_114_an_fe.jpg	0	258	AOI_46	77	1200
1200	43976	872	379			61_114_an_fe.jpg	0	258	AOI_46	77	1200
1201	44010	900	368			61_114_an_fe.jpg	0	258	AOI_46	77	1200
1202	44044	867	370			61_114_an_fe.jpg	0	258	AOI_46	77	1200
1203	44078	873	361			61_114_an_fe.jpg	0	258	AOI_46	77	1200
1204	44112	877	360			61_114_an_fe.jpg	0	258	AOI_46	77	1200
1205	44146	951	384			61_114_an_fe.jpg	0	258	AOI_46	77	1200
1206	44180	1022	541			61_114_an_fe.jpg	0	258	AOI_46	77	1200
	44207			ImageEnd	16
1207	44223	888	364			No media	0	0	Content	77	1200
	44248			ImageStart	8
1208	44251	888	364			Fix.jpg	0	0	Content	77	1200
1209	44283	903	370			Fix.jpg	0	0	Content	77	1200
1210	44317	765	376			Fix.jpg	0	0	Content	78	237
1211	44349	583	393			Fix.jpg	0	0	Content	78	237
1212	44384	580	387			Fix.jpg	0	0	Content	78	237
1213	44418	593	386			Fix.jpg	0	0	Content	78	237
1214	44453	587	391			Fix.jpg	0	0	Content	78	237
1215	44487	586	399			Fix.jpg	0	0	Content	78	237
1216	44521	583	391			Fix.jpg	0	0	Content	78	237
1217	44554	657	381			Fix.jpg	0	0	Content	79	701
1218	44588	672	370			Fix.jpg	0	0	Content	79	701
1219	44621	661	371			Fix.jpg	0	0	Content	79	701
1220	44655	657	371			Fix.jpg	0	0	Content	79	701
1221	44688	668	372			Fix.jpg	0	0	Content	79	701
1222	44721	657	375			Fix.jpg	0	0	Content	79	701
	44738			ImageEnd	16
1223	44755	654	375			No media	0	0	Content	79	701
1224	44789	657	373			No media	0	0	Content	79	701
1225	44823	658	375			No media	0	0	Content	79	701
1226	44857	657	380			No media	0	0	Content	79	701
1227	44890	669	374			No media	0	0	Content	79	701
1228	44924	665	370			No media	0	0	Content	79	701
1229	44957	673	373			No media	0	0	Content	79	701
1230	44990	659	369			No media	0	0	Content	79	701
1231	45023	689	366			No media	0	0	Content	79	701
1232	45057	669	372			No media	0	0	Content	79	701
1233	45088	672	372			No media	0	0	Content	79	701
1234	45122	663	381			No media	0	0	Content	79	701
1235	45155	663	369			No media	0	0	Content	79	701
1236	45189	661	368			No media	0	0	Content	79	701
1237	45222	678	369			No media	0	0	Content	79	701
1238	45255	684	374			No media	0	0	Content	80	365
1239	45289	753	328			No media	0	0	Content	80	365
1240	45322	875	348			No media	0	0	Content	80	365
1241	45354	768	336			No media	0	0	Content	80	365
1242	45386	758	341			No media	0	0	Content	80	365
1243	45419	745	341			No media	0	0	Content	80	365
1244	45452	755	344			No media	0	0	Content	80	365
1245	45485	753	342			No media	0	0	Content	80	365
1246	45519	744	334			No media	0	0	Content	80	365
1247	45552	764	340			No media	0	0	Content	80	365
1248	45586	755	338			No media	0	0	Content	80	365
1249	45620	752	346			No media	0	0	Content	81	1282
1250	45654	680	361			No media	0	0	Content	81	1282
1251	45687	682	369			No media	0	0	Content	81	1282
1252	45723	690	369			No media	0	0	Content	81	1282
1253	45757	688	379			No media	0	0	Content	81	1282
1254	45793	685	371			No media	0	0	Content	81	1282
1255	45827	697	357			No media	0	0	Content	81	1282
1256	45863	679	368			No media	0	0	Content	81	1282
1257	45898	686	358			No media	0	0	Content	81	1282
1258	45934	719	353			No media	0	0	Content	81	1282
1259	45969	688	366			No media	0	0	Content	81	1282
1260	46005	679	366			No media	0	0	Content	81	1282
1261	46042	710	355			No media	0	0	Content	81	1282
1262	46078	677	363			No media	0	0	Content	81	1282
1263	46113	681	358			No media	0	0	Content	81	1282
1264	46149	727	355			No media	0	0	Content	81	1282
1265	46186	685	359			No media	0	0	Content	81	1282
1266	46222	682	356			No media	0	0	Content	81	1282
1267	46256	693	357			No media	0	0	Content	81	1282
1268	46293	683	370			No media	0	0	Content	81	1282
1269	46329	674	358			No media	0	0	Content	81	1282
1270	46364	689	355			No media	0	0	Content	81	1282
1271	46400	697	357			No media	0	0	Content	81	1282
1272	46438	679	355			No media	0	0	Content	81	1282
1273	46473	683	352			No media	0	0	Content	81	1282
1274	46510	722	351			No media	0	0	Content	81	1282
1275	46545	685	345			No media	0	0	Content	81	1282
1276	46581	703	344			No media	0	0	Content	81	1282
1277	46617	707	347			No media	0	0	Content	81	1282
1278	46653	680	360			No media	0	0	Content	81	1282
1279	46689	697	351			No media	0	0	Content	81	1282
1280	46725	705	348			No media	0	0	Content	81	1282
1281	46760	688	348			No media	0	0	Content	81	1282
1282	46795	694	354			No media	0	0	Content	81	1282
1283	46830	700	356			No media	0	0	Content	81	1282
1284	46867	702	351			No media	0	0	Content	81	1282
1285	46902	696	349			No media	0	0	Content	82	1065
1286	46938	812	369			No media	0	0	Content	82	1065
1287	46973	814	372			No media	0	0	Content	82	1065
1288	47009	806	372			No media	0	0	Content	82	1065
1289	47044	845	372			No media	0	0	Content	82	1065
1290	47080	811	367			No media	0	0	Content	82	1065
1291	47130	790	373			No media	0	0	Content	82	1065
1292	47160	842	393			No media	0	0	Content	82	1065
1293	47192	816	361			No media	0	0	Content	82	1065
1294	47236	796	360			No media	0	0	Content	82	1065
1295	47265	796	360			No media	0	0	Content	82	1065
1296	47299	828	383			No media	0	0	Content	82	1065
1297	47336	847	391			No media	0	0	Content	82	1065
1298	47381	800	369			No media	0	0	Content	82	1065
1299	47424	783	367			No media	0	0	Content	82	1065
1300	47454	783	367			No media	0	0	Content	82	1065
1301	47487	842	390			No media	0	0	Content	82	1065
1302	47524	815	348			No media	0	0	Content	82	1065
1303	47574	815	378			No media	0	0	Content	82	1065
1304	47605	832	377			No media	0	0	Content	82	1065
1305	47637	792	365			No media	0	0	Content	82	1065
1306	47689	833	385			No media	0	0	Content	82	1065
1307	47718	833	385			No media	0	0	Content	82	1065
1308	47768	851	378			No media	0	0	Content	82	1065
1309	47803	851	378			No media	0	0	Content	82	1065
1310	47836	847	377			No media	0	0	Content	82	1065
1311	47869	833	387			No media	0	0	Content	82	1065
1312	47922	839	376			No media	0	0	Content	82	1065
1313	47966	839	376			No media	0	0	Content	83	1543
1314	47996	781	369			No media	0	0	Content	83	1543
1315	48030	783	365			No media	0	0	Content	83	1543
1316	48067	786	353			No media	0	0	Content	83	1543
1317	48104	800	376			No media	0	0	Content	83	1543
1318	48139	798	373			No media	0	0	Content	83	1543
1319	48178	790	374			No media	0	0	Content	83	1543
1320	48214	824	337			No media	0	0	Content	83	1543
1321	48251	788	354			No media	0	0	Content	83	1543
1322	48287	791	370			No media	0	0	Content	83	1543
1323	48351	780	375			No media	0	0	Content	83	1543
1324	48384	780	375			No media	0	0	Content	83	1543
1325	48417	784	371			No media	0	0	Content	83	1543
1326	48453	791	374			No media	0	0	Content	83	1543
1327	48489	785	371			No media	0	0	Content	83	1543
1328	48526	790	368			No media	0	0	Content	83	1543
1329	48562	788	373			No media	0	0	Content	83	1543
1330	48599	784	369			No media	0	0	Content	83	1543
1331	48635	797	372			No media	0	0	Content	83	1543
1332	48672	778	365			No media	0	0	Content	83	1543
1333	48708	786	366			No media	0	0	Content	83	1543
1334	48745	801	359			No media	0	0	Content	83	1543
1335	48781	774	363			No media	0	0	Content	83	1543
1336	48818	790	358			No media	0	0	Content	83	1543
1337	48854	779	354			No media	0	0	Content	83	1543
1338	48891	791	363			No media	0	0	Content	83	1543
1339	48926	780	368			No media	0	0	Content	83	1543
1340	48963	766	367			No media	0	0	Content	83	1543
1341	48999	772	375			No media	0	0	Content	83	1543
1342	49036	766	365			No media	0	0	Content	83	1543
1343	49072	768	376			No media	0	0	Content	83	1543
1344	49109	767	367			No media	0	0	Content	83	1543
	49118			ImageStart	8
1345	49144	777	375			130_162_neu_an.jpg	0	75	AOI_13	83	1543
1346	49182	768	365			130_162_neu_an.jpg	0	75	AOI_13	83	1543
1347	49218	779	363			130_162_neu_an.jpg	0	75	AOI_13	83	1543
1348	49255	757	362			130_162_neu_an.jpg	0	75	AOI_13	83	1543
1349	49290	777	364			130_162_neu_an.jpg	0	75	AOI_13	83	1543
1350	49328	772	366			130_162_neu_an.jpg	0	75	AOI_13	83	1543
1351	49364	775	372			130_162_neu_an.jpg	0	75	AOI_13	83	1543
1352	49401	778	365			130_162_neu_an.jpg	0	75	AOI_13	83	1543
1353	49437	772	369			130_162_neu_an.jpg	0	75	AOI_13	83	1543
1354	49474	773	363			130_162_neu_an.jpg	0	75	AOI_13	83	1543
1355	49510	832	371			130_162_neu_an.jpg	0	75	AOI_13	84	354
1356	49547	840	374			130_162_neu_an.jpg	0	75	AOI_13	84	354
1357	49581	853	372			130_162_neu_an.jpg	0	75	AOI_13	84	354
1358	49618	841	376			130_162_neu_an.jpg	0	75	AOI_13	84	354
1359	49653	866	401			130_162_neu_an.jpg	0	75	AOI_13	84	354
1360	49689	873	402			130_162_neu_an.jpg	0	75	AOI_13	84	354
1361	49724	867	389			130_162_neu_an.jpg	0	75	AOI_13	84	354
1362	49759	878	397			130_162_neu_an.jpg	0	75	AOI_13	84	354
1363	49793	884	387			130_162_neu_an.jpg	0	75	AOI_13	84	354
1364	49829	873	390			130_162_neu_an.jpg	0	75	AOI_13	84	354
1365	49864	611	364			130_162_neu_an.jpg	0	76	AOI_15	85	441
1366	49898	488	354			130_162_neu_an.jpg	0	76	AOI_15	85	441
1367	49933	491	356			130_162_neu_an.jpg	0	76	AOI_15	85	441
1368	49969	506	356			130_162_neu_an.jpg	0	76	AOI_15	85	441
1369	50003	494	358			130_162_neu_an.jpg	0	76	AOI_15	85	441
1370	50038	505	355			130_162_neu_an.jpg	0	76	AOI_15	85	441
1371	50072	452	347			130_162_neu_an.jpg	0	76	AOI_15	85	441
1372	50107	453	354			130_162_neu_an.jpg	0	76	AOI_15	85	441
1373	50140	451	354			130_162_neu_an.jpg	0	76	AOI_15	85	441
1374	50172	454	351			130_162_neu_an.jpg	0	76	AOI_15	85	441
1375	50205	458	345			130_162_neu_an.jpg	0	76	AOI_15	85	441
1376	50238	450	349			130_162_neu_an.jpg	0	76	AOI_15	85	441
1377	50270	452	357			130_162_neu_an.jpg	0	76	AOI_15	85	441
1378	50305	459	364			130_162_neu_an.jpg	0	76	AOI_15	86	343
1379	50338	534	364			130_162_neu_an.jpg	0	76	AOI_15	86	343
1380	50371	535	353			130_162_neu_an.jpg	0	76	AOI_15	86	343
1381	50405	530	358			130_162_neu_an.jpg	0	76	AOI_15	86	343
1382	50440	539	354			130_162_neu_an.jpg	0	76	AOI_15	86	343
1383	50473	540	368			130_162_neu_an.jpg	0	76	AOI_15	86	343
1384	50507	537	348			130_162_neu_an.jpg	0	76	AOI_15	86	343
1385	50541	538	363			130_162_neu_an.jpg	0	76	AOI_15	86	343
1386	50575	571	391			130_162_neu_an.jpg	0	76	AOI_15	86	343
1387	50608	527	365			130_162_neu_an.jpg	0	76	AOI_15	86	343
1388	50647	756	413			130_162_neu_an.jpg	0	75	AOI_13	87	1065
1389	50675	756	413			130_162_neu_an.jpg	0	75	AOI_13	87	1065
1390	50719	844	409			130_162_neu_an.jpg	0	75	AOI_13	87	1065
1391	50761	845	402			130_162_neu_an.jpg	0	75	AOI_13	87	1065
1392	50790	845	402			130_162_neu_an.jpg	0	75	AOI_13	87	1065
1393	50820	853	402			130_162_neu_an.jpg	0	75	AOI_13	87	1065
1394	50854	858	400			130_162_neu_an.jpg	0	75	AOI_13	87	1065
1395	50887	828	400			130_162_neu_an.jpg	0	75	AOI_13	87	1065
1396	50920	867	394			130_162_neu_an.jpg	0	75	AOI_13	87	1065
1397	50954	864	389			130_162_neu_an.jpg	0	75	AOI_13	87	1065
1398	50988	867	396			130_162_neu_an.jpg	0	75	AOI_13	87	1065
1399	51021	862	387			130_162_neu_an.jpg	0	75	AOI_13	87	1065
1400	51054	858	397			130_162_neu_an.jpg	0	75	AOI_13	87	1065
1401	51088	850	387			130_162_neu_an.jpg	0	75	AOI_13	87	1065
1402	51122	910	459			130_162_neu_an.jpg	0	75	AOI_13	87	1065
1403	51155	847	384			130_162_neu_an.jpg	0	75	AOI_13	87	1065
1404	51187	887	395			130_162_neu_an.jpg	0	75	AOI_13	87	1065
1405	51221	904	400			130_162_neu_an.jpg	0	75	AOI_13	87	1065
1406	51274	848	375			130_162_neu_an.jpg	0	75	AOI_13	87	1065
1407	51317	848	375			130_162_neu_an.jpg	0	75	AOI_13	87	1065
1408	51346	858	373			130_162_neu_an.jpg	0	75	AOI_13	87	1065
1409	51377	839	385			130_162_neu_an.jpg	0	75	AOI_13	87	1065
1410	51410	858	381			130_162_neu_an.jpg	0	75	AOI_13	87	1065
1411	51444	884	383			130_162_neu_an.jpg	0	75	AOI_13	87	1065
1412	51479	919	384			130_162_neu_an.jpg	0	75	AOI_13	87	1065
1413	51512	902	386			130_162_neu_an.jpg	0	75	AOI_13	87	1065
1414	51546	897	388			130_162_neu_an.jpg	0	75	AOI_13	87	1065
1415	51580	896	401			130_162_neu_an.jpg	0	75	AOI_13	87	1065
1416	51614	883	392			130_162_neu_an.jpg	0	75	AOI_13	87	1065
1417	51646	887	381			130_162_neu_an.jpg	0	75	AOI_13	87	1065
1418	51680	885	386			130_162_neu_an.jpg	0	75	AOI_13	87	1065
1419	51713	683	367			130_162_neu_an.jpg	0	76	AOI_15	88	606
1420	51747	456	356			130_162_neu_an.jpg	0	76	AOI_15	88	606
1421	51780	459	357			130_162_neu_an.jpg	0	76	AOI_15	88	606
1422	51813	448	367			130_162_neu_an.jpg	0	76	AOI_15	88	606
1423	51847	444	378			130_162_neu_an.jpg	0	76	AOI_15	88	606
1424	51880	448	359			130_162_neu_an.jpg	0	76	AOI_15	88	606
1425	51913	447	369			130_162_neu_an.jpg	0	76	AOI_15	88	606
1426	51945	452	376			130_162_neu_an.jpg	0	76	AOI_15	88	606
1427	51977	452	369			130_162_neu_an.jpg	0	76	AOI_15	88	606
1428	52011	460	358			130_162_neu_an.jpg	0	76	AOI_15	88	606
	52090			ImageEnd	16
	52123			ImageStart	8
1429	52177	473	343			Fix.jpg	0	0	Content	88	606
1430	52257	493	346			Fix.jpg	0	0	Content	88	606
1431	52319	493	346			Fix.jpg	0	0	Content	89	905
1432	52464	729	359			Fix.jpg	0	0	Content	89	905
1433	52543	670	373			Fix.jpg	0	0	Content	89	905
1434	52621	666	369			Fix.jpg	0	0	Content	89	905
	52634			ImageEnd	16
1435	52660	666	369			No media	0	0	Content	89	905
1436	52691	653	379			No media	0	0	Content	89	905
	52715			ImageStart	8
1437	52720	695	356			33_069_ha_neu.jpg	0	195	AOI_36	89	905
1438	52754	669	364			33_069_ha_neu.jpg	0	195	AOI_36	89	905
1439	52786	659	365			33_069_ha_neu.jpg	0	195	AOI_36	89	905
1440	52820	666	375			33_069_ha_neu.jpg	0	195	AOI_36	89	905
1441	52854	665	379			33_069_ha_neu.jpg	0	195	AOI_36	89	905
1442	52887	667	351			33_069_ha_neu.jpg	0	195	AOI_36	89	905
1443	52922	663	359			33_069_ha_neu.jpg	0	195	AOI_36	89	905
1444	52955	652	370			33_069_ha_neu.jpg	0	195	AOI_36	89	905
1445	52989	662	365			33_069_ha_neu.jpg	0	195	AOI_36	89	905
1446	53023	712	370			33_069_ha_neu.jpg	0	195	AOI_36	89	905
1447	53057	666	368			33_069_ha_neu.jpg	0	195	AOI_36	89	905
1448	53088	665	364			33_069_ha_neu.jpg	0	195	AOI_36	89	905
1449	53122	665	356			33_069_ha_neu.jpg	0	195	AOI_36	89	905
1450	53156	673	366			33_069_ha_neu.jpg	0	195	AOI_36	89	905
1451	53190	665	365			33_069_ha_neu.jpg	0	195	AOI_36	89	905
1452	53223	518	380			33_069_ha_neu.jpg	0	195	AOI_36	90	199
1453	53258	443	373			33_069_ha_neu.jpg	0	195	AOI_36	90	199
1454	53291	447	366			33_069_ha_neu.jpg	0	195	AOI_36	90	199
1455	53324	439	371			33_069_ha_neu.jpg	0	195	AOI_36	90	199
1456	53356	442	376			33_069_ha_neu.jpg	0	195	AOI_36	90	199
1457	53389	446	366			33_069_ha_neu.jpg	0	195	AOI_36	90	199
1458	53422	671	369			33_069_ha_neu.jpg	0	196	AOI_35	91	1376
1459	53455	860	358			33_069_ha_neu.jpg	0	196	AOI_35	91	1376
1460	53488	866	356			33_069_ha_neu.jpg	0	196	AOI_35	91	1376
1461	53522	860	363			33_069_ha_neu.jpg	0	196	AOI_35	91	1376
1462	53555	850	381			33_069_ha_neu.jpg	0	196	AOI_35	91	1376
1463	53588	851	374			33_069_ha_neu.jpg	0	196	AOI_35	91	1376
1464	53621	869	374			33_069_ha_neu.jpg	0	196	AOI_35	91	1376
1465	53654	871	375			33_069_ha_neu.jpg	0	196	AOI_35	91	1376
1466	53687	858	369			33_069_ha_neu.jpg	0	196	AOI_35	91	1376
1467	53720	847	380			33_069_ha_neu.jpg	0	196	AOI_35	91	1376
1468	53753	854	373			33_069_ha_neu.jpg	0	196	AOI_35	91	1376
1469	53786	874	362			33_069_ha_neu.jpg	0	196	AOI_35	91	1376
1470	53819	894	354			33_069_ha_neu.jpg	0	196	AOI_35	91	1376
1471	53853	873	388			33_069_ha_neu.jpg	0	196	AOI_35	91	1376
1472	53886	918	398			33_069_ha_neu.jpg	0	196	AOI_35	91	1376
1473	53917	879	373			33_069_ha_neu.jpg	0	196	AOI_35	91	1376
1474	53963	908	362			33_069_ha_neu.jpg	0	196	AOI_35	91	1376
1475	53991	863	371			33_069_ha_neu.jpg	0	196	AOI_35	91	1376
1476	54029	913	391			33_069_ha_neu.jpg	0	196	AOI_35	91	1376
1477	54062	884	358			33_069_ha_neu.jpg	0	196	AOI_35	91	1376
1478	54104	874	378			33_069_ha_neu.jpg	0	196	AOI_35	91	1376
1479	54136	891	376			33_069_ha_neu.jpg	0	196	AOI_35	91	1376
1480	54168	898	366			33_069_ha_neu.jpg	0	196	AOI_35	91	1376
1481	54201	936	396			33_069_ha_neu.jpg	0	196	AOI_35	91	1376
1482	54233	868	368			33_069_ha_neu.jpg	0	196	AOI_35	91	1376
1483	54265	908	368			33_069_ha_neu.jpg	0	196	AOI_35	91	1376
1484	54297	925	375			33_069_ha_neu.jpg	0	196	AOI_35	91	1376
1485	54330	858	365			33_069_ha_neu.jpg	0	196	AOI_35	91	1376
1486	54363	934	366			33_069_ha_neu.jpg	0	196	AOI_35	91	1376
1487	54396	873	363			33_069_ha_neu.jpg	0	196	AOI_35	91	1376
1488	54429	946	387			33_069_ha_neu.jpg	0	196	AOI_35	91	1376
1489	54462	877	359			33_069_ha_neu.jpg	0	196	AOI_35	91	1376
1490	54494	868	367			33_069_ha_neu.jpg	0	196	AOI_35	91	1376
1491	54528	864	366			33_069_ha_neu.jpg	0	196	AOI_35	91	1376
1492	54562	933	379			33_069_ha_neu.jpg	0	196	AOI_35	91	1376
1493	54595	859	368			33_069_ha_neu.jpg	0	196	AOI_35	91	1376
1494	54627	944	388			33_069_ha_neu.jpg	0	196	AOI_35	91	1376
1495	54661	890	384			33_069_ha_neu.jpg	0	196	AOI_35	91	1376
1496	54704	931	393			33_069_ha_neu.jpg	0	196	AOI_35	91	1376
1497	54731	901	356			33_069_ha_neu.jpg	0	196	AOI_35	91	1376
1498	54770	939	382			33_069_ha_neu.jpg	0	196	AOI_35	91	1376
1499	54798	785	367			33_069_ha_neu.jpg	0	195	AOI_36	92	2884
1500	54826	507	388			33_069_ha_neu.jpg	0	195	AOI_36	92	2884
1501	54859	508	377			33_069_ha_neu.jpg	0	195	AOI_36	92	2884
1502	54892	505	370			33_069_ha_neu.jpg	0	195	AOI_36	92	2884
1503	54926	506	373			33_069_ha_neu.jpg	0	195	AOI_36	92	2884
1504	54959	502	379			33_069_ha_neu.jpg	0	195	AOI_36	92	2884
1505	54993	493	378			33_069_ha_neu.jpg	0	195	AOI_36	92	2884
1506	55025	497	375			33_069_ha_neu.jpg	0	195	AOI_36	92	2884
1507	55059	575	370			33_069_ha_neu.jpg	0	195	AOI_36	92	2884
1508	55092	504	375			33_069_ha_neu.jpg	0	195	AOI_36	92	2884
1509	55124	495	382			33_069_ha_neu.jpg	0	195	AOI_36	92	2884
1510	55157	502	384			33_069_ha_neu.jpg	0	195	AOI_36	92	2884
1511	55190	487	377			33_069_ha_neu.jpg	0	195	AOI_36	92	2884
1512	55223	509	380			33_069_ha_neu.jpg	0	195	AOI_36	92	2884
1513	55257	553	380			33_069_ha_neu.jpg	0	195	AOI_36	92	2884
1514	55290	508	374			33_069_ha_neu.jpg	0	195	AOI_36	92	2884
1515	55322	498	383			33_069_ha_neu.jpg	0	195	AOI_36	92	2884
1516	55355	499	380			33_069_ha_neu.jpg	0	195	AOI_36	92	2884
1517	55388	493	378			33_069_ha_neu.jpg	0	195	AOI_36	92	2884
1518	55421	500	377			33_069_ha_neu.jpg	0	195	AOI_36	92	2884
1519	55454	505	376			33_069_ha_neu.jpg	0	195	AOI_36	92	2884
1520	55488	499	370			33_069_ha_neu.jpg	0	195	AOI_36	92	2884
1521	55523	501	373			33_069_ha_neu.jpg	0	195	AOI_36	92	2884
1522	55556	492	380			33_069_ha_neu.jpg	0	195	AOI_36	92	2884
1523	55590	503	372			33_069_ha_neu.jpg	0	195	AOI_36	92	2884
1524	55623	504	378			33_069_ha_neu.jpg	0	195	AOI_36	92	2884
1525	55658	526	376			33_069_ha_neu.jpg	0	195	AOI_36	92	2884
1526	55691	505	373			33_069_ha_neu.jpg	0	195	AOI_36	92	2884
1527	55724	498	368			33_069_ha_neu.jpg	0	195	AOI_36	92	2884
	55728			ImageEnd	16
	55743			ImageStart	8
1528	55757	503	373			Fix.jpg	0	0	Content	92	2884
1529	55791	518	376			Fix.jpg	0	0	Content	92	2884
1530	55824	514	367			Fix.jpg	0	0	Content	92	2884
1531	55857	513	364			Fix.jpg	0	0	Content	92	2884
1532	55891	549	342			Fix.jpg	0	0	Content	92	2884
1533	55924	500	374			Fix.jpg	0	0	Content	92	2884
1534	55958	520	369			Fix.jpg	0	0	Content	92	2884
1535	55992	516	372			Fix.jpg	0	0	Content	92	2884
1536	56025	518	373			Fix.jpg	0	0	Content	92	2884
1537	56060	504	357			Fix.jpg	0	0	Content	92	2884
1538	56094	512	366			Fix.jpg	0	0	Content	92	2884
1539	56128	550	365			Fix.jpg	0	0	Content	92	2884
1540	56161	557	336			Fix.jpg	0	0	Content	92	2884
1541	56194	513	361			Fix.jpg	0	0	Content	92	2884
1542	56228	522	370			Fix.jpg	0	0	Content	92	2884
	56252			ImageEnd	16
1543	56262	528	353			No media	0	0	Content	92	2884
1544	56295	504	369			No media	0	0	Content	92	2884
1545	56328	604	371			No media	0	0	Content	92	2884
1546	56361	521	372			No media	0	0	Content	92	2884
1547	56393	502	361			No media	0	0	Content	92	2884
1548	56427	510	375			No media	0	0	Content	92	2884
1549	56460	511	366			No media	0	0	Content	92	2884
1550	56493	502	367			No media	0	0	Content	92	2884
1551	56527	514	357			No media	0	0	Content	92	2884
1552	56560	531	393			No media	0	0	Content	92	2884
1553	56594	566	357			No media	0	0	Content	92	2884
1554	56631	538	353			No media	0	0	Content	92	2884
1555	56661	524	366			No media	0	0	Content	92	2884
1556	56692	523	381			No media	0	0	Content	92	2884
1557	56726	523	366			No media	0	0	Content	92	2884
1558	56763	521	361			No media	0	0	Content	92	2884
1559	56791	542	397			No media	0	0	Content	92	2884
1560	56822	525	372			No media	0	0	Content	92	2884
1561	56859	509	364			No media	0	0	Content	92	2884
1562	56887	509	378			No media	0	0	Content	92	2884
1563	56919	506	365			No media	0	0	Content	92	2884
1564	56952	518	366			No media	0	0	Content	92	2884
1565	56986	536	378			No media	0	0	Content	92	2884
1566	57020	528	364			No media	0	0	Content	92	2884
1567	57059	542	359			No media	0	0	Content	92	2884
1568	57087	544	358			No media	0	0	Content	92	2884
1569	57121	551	390			No media	0	0	Content	92	2884
1570	57155	560	363			No media	0	0	Content	92	2884
1571	57193	550	357			No media	0	0	Content	92	2884
1572	57222	519	350			No media	0	0	Content	92	2884
	57254			ImageStart	8
1573	57256	530	346			138_163_fe_neu.jpg	0	92	AOI_22	92	2884
1574	57290	525	369			138_163_fe_neu.jpg	0	92	AOI_22	92	2884
1575	57326	552	351			138_163_fe_neu.jpg	0	92	AOI_22	92	2884
1576	57361	528	402			138_163_fe_neu.jpg	0	92	AOI_22	92	2884
1577	57396	557	357			138_163_fe_neu.jpg	0	92	AOI_22	92	2884
1578	57442	570	344			138_163_fe_neu.jpg	0	92	AOI_22	92	2884
1579	57472	525	364			138_163_fe_neu.jpg	0	92	AOI_22	92	2884
1580	57505	540	338			138_163_fe_neu.jpg	0	92	AOI_22	92	2884
1581	57540	534	350			138_163_fe_neu.jpg	0	92	AOI_22	92	2884
1582	57575	560	342			138_163_fe_neu.jpg	0	92	AOI_22	92	2884
1583	57612	552	332			138_163_fe_neu.jpg	0	92	AOI_22	92	2884
1584	57647	539	342			138_163_fe_neu.jpg	0	92	AOI_22	92	2884
1585	57682	464	357			138_163_fe_neu.jpg	0	92	AOI_22	93	208
1586	57717	445	346			138_163_fe_neu.jpg	0	92	AOI_22	93	208
1587	57757	459	353			138_163_fe_neu.jpg	0	92	AOI_22	93	208
1588	57785	459	353			138_163_fe_neu.jpg	0	92	AOI_22	93	208
1589	57818	454	353			138_163_fe_neu.jpg	0	92	AOI_22	93	208
1590	57854	451	345			138_163_fe_neu.jpg	0	92	AOI_22	93	208
1591	57890	732	338			138_163_fe_neu.jpg	0	91	AOI_23	94	1417
1592	57924	900	403			138_163_fe_neu.jpg	0	91	AOI_23	94	1417
1593	57957	854	345			138_163_fe_neu.jpg	0	91	AOI_23	94	1417
1594	57989	844	341			138_163_fe_neu.jpg	0	91	AOI_23	94	1417
1595	58022	846	329			138_163_fe_neu.jpg	0	91	AOI_23	94	1417
1596	58056	862	344			138_163_fe_neu.jpg	0	91	AOI_23	94	1417
1597	58089	836	345			138_163_fe_neu.jpg	0	91	AOI_23	94	1417
1598	58123	846	339			138_163_fe_neu.jpg	0	91	AOI_23	94	1417
1599	58156	873	356			138_163_fe_neu.jpg	0	91	AOI_23	94	1417
1600	58190	935	376			138_163_fe_neu.jpg	0	91	AOI_23	94	1417
1601	58222	913	361			138_163_fe_neu.jpg	0	91	AOI_23	94	1417
1602	58255	886	366			138_163_fe_neu.jpg	0	91	AOI_23	94	1417
1603	58286	862	350			138_163_fe_neu.jpg	0	91	AOI_23	94	1417
1604	58326	857	372			138_163_fe_neu.jpg	0	91	AOI_23	94	1417
1605	58358	878	375			138_163_fe_neu.jpg	0	91	AOI_23	94	1417
1606	58391	875	372			138_163_fe_neu.jpg	0	91	AOI_23	94	1417
1607	58424	855	375			138_163_fe_neu.jpg	0	91	AOI_23	94	1417
1608	58458	864	368			138_163_fe_neu.jpg	0	91	AOI_23	94	1417
1609	58492	862	364			138_163_fe_neu.jpg	0	91	AOI_23	94	1417
1610	58525	847	365			138_163_fe_neu.jpg	0	91	AOI_23	94	1417
1611	58558	871	361			138_163_fe_neu.jpg	0	91	AOI_23	94	1417
1612	58591	882	363			138_163_fe_neu.jpg	0	91	AOI_23	94	1417
1613	58623	860	365			138_163_fe_neu.jpg	0	91	AOI_23	94	1417
1614	58656	861	361			138_163_fe_neu.jpg	0	91	AOI_23	94	1417
1615	58689	862	360			138_163_fe_neu.jpg	0	91	AOI_23	94	1417
1616	58723	854	362			138_163_fe_neu.jpg	0	91	AOI_23	94	1417
1617	58756	871	349			138_163_fe_neu.jpg	0	91	AOI_23	94	1417
1618	58791	857	354			138_163_fe_neu.jpg	0	91	AOI_23	94	1417
1619	58825	878	362			138_163_fe_neu.jpg	0	91	AOI_23	94	1417
1620	58858	870	354			138_163_fe_neu.jpg	0	91	AOI_23	94	1417
1621	58891	859	355			138_163_fe_neu.jpg	0	91	AOI_23	94	1417
1622	58925	899	377			138_163_fe_neu.jpg	0	91	AOI_23	94	1417
1623	58958	907	385			138_163_fe_neu.jpg	0	91	AOI_23	94	1417
1624	59003	851	349			138_163_fe_neu.jpg	0	91	AOI_23	94	1417
1625	59043	851	349			138_163_fe_neu.jpg	0	91	AOI_23	94	1417
1626	59069	857	360			138_163_fe_neu.jpg	0	91	AOI_23	94	1417
1627	59104	867	363			138_163_fe_neu.jpg	0	91	AOI_23	94	1417
1628	59138	867	361			138_163_fe_neu.jpg	0	91	AOI_23	94	1417
1629	59171	873	363			138_163_fe_neu.jpg	0	91	AOI_23	94	1417
1630	59204	870	354			138_163_fe_neu.jpg	0	91	AOI_23	94	1417
1631	59239	859	354			138_163_fe_neu.jpg	0	91	AOI_23	94	1417
1632	59273	868	344			138_163_fe_neu.jpg	0	91	AOI_23	94	1417
1633	59307	832	372			138_163_fe_neu.jpg	0	91	AOI_23	95	274
1634	59341	857	524			138_163_fe_neu.jpg	0	91	AOI_23	95	274
1635	59383	847	539			138_163_fe_neu.jpg	0	91	AOI_23	95	274
1636	59411	847	539			138_163_fe_neu.jpg	0	91	AOI_23	95	274
1637	59444	850	525			138_163_fe_neu.jpg	0	91	AOI_23	95	274
1638	59479	858	521			138_163_fe_neu.jpg	0	91	AOI_23	95	274
1639	59513	852	516			138_163_fe_neu.jpg	0	91	AOI_23	95	274
1640	59547	869	522			138_163_fe_neu.jpg	0	91	AOI_23	95	274
1641	59581	648	532			138_163_fe_neu.jpg	0	92	AOI_22	96	304
1642	59615	457	546			138_163_fe_neu.jpg	0	92	AOI_22	96	304
1643	59648	456	542			138_163_fe_neu.jpg	0	92	AOI_22	96	304
1644	59681	458	544			138_163_fe_neu.jpg	0	92	AOI_22	96	304
1645	59714	465	548			138_163_fe_neu.jpg	0	92	AOI_22	96	304
1646	59749	472	546			138_163_fe_neu.jpg	0	92	AOI_22	96	304
1647	59783	460	547			138_163_fe_neu.jpg	0	92	AOI_22	96	304
1648	59817	459	548			138_163_fe_neu.jpg	0	92	AOI_22	96	304
1649	59851	463	552			138_163_fe_neu.jpg	0	92	AOI_22	96	304
1650	59885	642	415			138_163_fe_neu.jpg	0	91	AOI_23	97	761
1651	59919	792	344			138_163_fe_neu.jpg	0	91	AOI_23	97	761
1652	59952	785	349			138_163_fe_neu.jpg	0	91	AOI_23	97	761
1653	59986	798	354			138_163_fe_neu.jpg	0	91	AOI_23	97	761
1654	60019	791	350			138_163_fe_neu.jpg	0	91	AOI_23	97	761
1655	60053	780	359			138_163_fe_neu.jpg	0	91	AOI_23	97	761
1656	60087	797	354			138_163_fe_neu.jpg	0	91	AOI_23	97	761
1657	60120	803	355			138_163_fe_neu.jpg	0	91	AOI_23	97	761
1658	60153	808	343			138_163_fe_neu.jpg	0	91	AOI_23	97	761
1659	60186	790	347			138_163_fe_neu.jpg	0	91	AOI_23	97	761
1660	60219	789	350			138_163_fe_neu.jpg	0	91	AOI_23	97	761
	60248			ImageEnd	16
1661	60252	820	336			No media	0	0	Content	97	761
	60268			ImageStart	8
1662	60284	795	342			Fix.jpg	0	0	Content	97	761
1663	60316	832	367			Fix.jpg	0	0	Content	97	761
1664	60348	794	344			Fix.jpg	0	0	Content	97	761
1665	60393	794	346			Fix.jpg	0	0	Content	97	761
1666	60421	794	346			Fix.jpg	0	0	Content	97	761
1667	60451	787	348			Fix.jpg	0	0	Content	97	761
1668	60483	810	340			Fix.jpg	0	0	Content	97	761
1669	60515	786	349			Fix.jpg	0	0	Content	97	761
1670	60547	804	341			Fix.jpg	0	0	Content	97	761
1671	60580	800	355			Fix.jpg	0	0	Content	97	761
1672	60613	786	352			Fix.jpg	0	0	Content	97	761
1673	60646	790	351			Fix.jpg	0	0	Content	98	202
1674	60679	886	378			Fix.jpg	0	0	Content	98	202
1675	60712	860	371			Fix.jpg	0	0	Content	98	202
1676	60743	846	351			Fix.jpg	0	0	Content	98	202
	60763			ImageEnd	16
1677	60774	855	384			No media	0	0	Content	98	202
1678	60806	833	377			No media	0	0	Content	98	202
1679	60848	808	347			No media	0	0	Content	99	3689
1680	60890	825	348			No media	0	0	Content	99	3689
1681	60918	825	348			No media	0	0	Content	99	3689
1682	60951	800	348			No media	0	0	Content	99	3689
1683	60985	812	349			No media	0	0	Content	99	3689
1684	61018	796	346			No media	0	0	Content	99	3689
1685	61050	801	333			No media	0	0	Content	99	3689
1686	61083	802	340			No media	0	0	Content	99	3689
1687	61116	802	348			No media	0	0	Content	99	3689
1688	61149	809	345			No media	0	0	Content	99	3689
1689	61182	857	306			No media	0	0	Content	99	3689
1690	61215	792	344			No media	0	0	Content	99	3689
1691	61260	810	351			No media	0	0	Content	99	3689
1692	61288	810	351			No media	0	0	Content	99	3689
1693	61318	811	353			No media	0	0	Content	99	3689
1694	61351	817	356			No media	0	0	Content	99	3689
1695	61385	800	344			No media	0	0	Content	99	3689
1696	61419	807	348			No media	0	0	Content	99	3689
1697	61456	812	352			No media	0	0	Content	99	3689
1698	61489	802	344			No media	0	0	Content	99	3689
1699	61524	795	348			No media	0	0	Content	99	3689
1700	61558	819	353			No media	0	0	Content	99	3689
1701	61592	814	345			No media	0	0	Content	99	3689
1702	61626	807	346			No media	0	0	Content	99	3689
1703	61661	818	346			No media	0	0	Content	99	3689
1704	61695	823	346			No media	0	0	Content	99	3689
1705	61730	816	339			No media	0	0	Content	99	3689
1706	61765	823	344			No media	0	0	Content	99	3689
1707	61800	824	339			No media	0	0	Content	99	3689
1708	61834	843	359			No media	0	0	Content	99	3689
1709	61868	803	334			No media	0	0	Content	99	3689
1710	61916	805	336			No media	0	0	Content	99	3689
1711	61946	808	335			No media	0	0	Content	99	3689
1712	61978	804	341			No media	0	0	Content	99	3689
1713	62012	804	340			No media	0	0	Content	99	3689
1714	62047	816	334			No media	0	0	Content	99	3689
1715	62082	824	333			No media	0	0	Content	99	3689
1716	62117	810	334			No media	0	0	Content	99	3689
1717	62152	860	363			No media	0	0	Content	99	3689
1718	62186	864	362			No media	0	0	Content	99	3689
1719	62235	825	342			No media	0	0	Content	99	3689
1720	62278	806	350			No media	0	0	Content	99	3689
1721	62307	806	350			No media	0	0	Content	99	3689
1722	62339	799	349			No media	0	0	Content	99	3689
1723	62375	0	0			No media	0	0	Content	99	3689
1724	62411	848	359			No media	0	0	Content	99	3689
1725	62461	831	341			No media	0	0	Content	99	3689
1726	62502	812	338			No media	0	0	Content	99	3689
1727	62532	807	335			No media	0	0	Content	99	3689
1728	62565	805	344			No media	0	0	Content	99	3689
1729	62600	808	332			No media	0	0	Content	99	3689
1730	62635	818	336			No media	0	0	Content	99	3689
1731	62670	805	335			No media	0	0	Content	99	3689
1732	62705	820	342			No media	0	0	Content	99	3689
1733	62746	803	319			No media	0	0	Content	99	3689
1734	62787	767	315			No media	0	0	Content	99	3689
1735	62821	841	329			No media	0	0	Content	99	3689
1736	62879	874	346			No media	0	0	Content	99	3689
1737	62909	875	346			No media	0	0	Content	99	3689
1738	62947	882	356			No media	0	0	Content	99	3689
1739	62987	892	354			No media	0	0	Content	99	3689
1740	63025	829	335			No media	0	0	Content	99	3689
1741	63063	794	326			No media	0	0	Content	99	3689
1742	63098	811	332			No media	0	0	Content	99	3689
1743	63134	813	332			No media	0	0	Content	99	3689
1744	63169	763	303			No media	0	0	Content	99	3689
1745	63205	829	340			No media	0	0	Content	99	3689
1746	63260	812	331			No media	0	0	Content	99	3689
1747	63290	811	326			No media	0	0	Content	99	3689
1748	63323	786	331			No media	0	0	Content	99	3689
1749	63359	794	330			No media	0	0	Content	99	3689
1750	63394	792	332			No media	0	0	Content	99	3689
1751	63430	810	322			No media	0	0	Content	99	3689
1752	63464	818	322			No media	0	0	Content	99	3689
1753	63501	812	315			No media	0	0	Content	99	3689
1754	63536	813	313			No media	0	0	Content	99	3689
1755	63572	800	324			No media	0	0	Content	99	3689
1756	63608	860	346			No media	0	0	Content	99	3689
1757	63644	796	321			No media	0	0	Content	99	3689
1758	63696	810	322			No media	0	0	Content	99	3689
1759	63727	791	323			No media	0	0	Content	99	3689
1760	63761	790	328			No media	0	0	Content	99	3689
1761	63798	808	321			No media	0	0	Content	99	3689
1762	63834	803	319			No media	0	0	Content	99	3689
1763	63870	793	315			No media	0	0	Content	99	3689
1764	63907	805	319			No media	0	0	Content	99	3689
1765	63944	801	329			No media	0	0	Content	99	3689
1766	63981	804	325			No media	0	0	Content	99	3689
1767	64017	789	332			No media	0	0	Content	99	3689
1768	64054	801	318			No media	0	0	Content	99	3689
1769	64090	817	325			No media	0	0	Content	99	3689
1770	64125	862	348			No media	0	0	Content	99	3689
1771	64162	803	318			No media	0	0	Content	99	3689
1772	64215	804	324			No media	0	0	Content	99	3689
1773	64246	801	324			No media	0	0	Content	99	3689
1774	64279	809	318			No media	0	0	Content	99	3689
1775	64317	801	316			No media	0	0	Content	99	3689
1776	64353	807	326			No media	0	0	Content	99	3689
1777	64390	781	320			No media	0	0	Content	99	3689
1778	64427	806	314			No media	0	0	Content	99	3689
1779	64464	797	319			No media	0	0	Content	99	3689
1780	64501	811	312			No media	0	0	Content	99	3689
1781	64537	777	316			No media	0	0	Content	100	1136
1782	64573	677	344			No media	0	0	Content	100	1136
1783	64610	670	348			No media	0	0	Content	100	1136
1784	64646	678	336			No media	0	0	Content	100	1136
1785	64683	671	353			No media	0	0	Content	100	1136
1786	64719	669	340			No media	0	0	Content	100	1136
1787	64756	670	340			No media	0	0	Content	100	1136
1788	64793	659	349			No media	0	0	Content	100	1136
1789	64830	669	345			No media	0	0	Content	100	1136
1790	64866	673	343			No media	0	0	Content	100	1136
1791	64902	666	337			No media	0	0	Content	100	1136
1792	64938	664	345			No media	0	0	Content	100	1136
1793	64975	658	339			No media	0	0	Content	100	1136
1794	65011	672	341			No media	0	0	Content	100	1136
1795	65047	669	336			No media	0	0	Content	100	1136
1796	65083	677	345			No media	0	0	Content	100	1136
1797	65120	657	333			No media	0	0	Content	100	1136
1798	65157	676	344			No media	0	0	Content	100	1136
1799	65195	676	346			No media	0	0	Content	100	1136
1800	65231	646	342			No media	0	0	Content	100	1136
1801	65268	672	339			No media	0	0	Content	100	1136
1802	65304	671	343			No media	0	0	Content	100	1136
1803	65341	691	333			No media	0	0	Content	100	1136
1804	65378	675	347			No media	0	0	Content	100	1136
1805	65415	671	341			No media	0	0	Content	100	1136
1806	65452	666	342			No media	0	0	Content	100	1136
1807	65489	671	344			No media	0	0	Content	100	1136
1808	65526	672	338			No media	0	0	Content	100	1136
1809	65564	676	339			No media	0	0	Content	100	1136
1810	65600	667	337			No media	0	0	Content	100	1136
1811	65637	673	348			No media	0	0	Content	100	1136
1812	65673	856	429			No media	0	0	Content	101	988
1813	65710	900	587			No media	0	0	Content	101	988
1814	65756	905	588			No media	0	0	Content	101	988
1815	65793	940	604			No media	0	0	Content	101	988
1816	65827	917	586			No media	0	0	Content	101	988
1817	65863	926	593			No media	0	0	Content	101	988
1818	65898	925	587			No media	0	0	Content	101	988
1819	65934	899	592			No media	0	0	Content	101	988
1820	65968	916	590			No media	0	0	Content	101	988
1821	66005	911	589			No media	0	0	Content	101	988
1822	66041	909	596			No media	0	0	Content	101	988
1823	66078	920	595			No media	0	0	Content	101	988
1824	66114	930	597			No media	0	0	Content	101	988
1825	66151	923	599			No media	0	0	Content	101	988
1826	66188	912	591			No media	0	0	Content	101	988
1827	66223	910	592			No media	0	0	Content	101	988
1828	66260	930	595			No media	0	0	Content	101	988
1829	66297	925	598			No media	0	0	Content	101	988
1830	66334	915	592			No media	0	0	Content	101	988
1831	66370	921	583			No media	0	0	Content	101	988
1832	66407	914	574			No media	0	0	Content	101	988
1833	66444	895	586			No media	0	0	Content	101	988
1834	66480	915	578			No media	0	0	Content	101	988
1835	66516	915	574			No media	0	0	Content	101	988
1836	66551	919	578			No media	0	0	Content	101	988
1837	66589	914	575			No media	0	0	Content	101	988
1838	66624	912	570			No media	0	0	Content	101	988
1839	66661	1181	751			No media	0	0	Content	102	406
1840	66697	1588	970			No media	0	0	Content	102	406
1841	66739	1298	806			No media	0	0	Content	102	406
1842	66790	1338	790			No media	0	0	Content	102	406
1843	66827	1289	799			No media	0	0	Content	102	406
1844	66866	0	0			No media	0	0	Content	102	406
1845	66901	1135	647			No media	0	0	Content	102	406
	66920			ImageStart	8
1846	66941	1136	647			74_115_an_ha.jpg	0	0	Content	102	406
1847	66981	466	174			74_115_an_ha.jpg	0	0	Content	102	406
1848	67023	556	180			74_115_an_ha.jpg	0	0	Content	102	406
1849	67066	0	0			74_115_an_ha.jpg	0	285	AOI_49
1850	67110	0	0			74_115_an_ha.jpg	0	285	AOI_49
1851	67152	0	0			74_115_an_ha.jpg	0	285	AOI_49
1852	67207	0	0			74_115_an_ha.jpg	0	285	AOI_49
1853	67252	644	169			74_115_an_ha.jpg	0	285	AOI_49	103	135
1854	67303	592	281			74_115_an_ha.jpg	0	285	AOI_49	103	135
1855	67337	592	281			74_115_an_ha.jpg	0	285	AOI_49	103	135
1856	67387	0	0			74_115_an_ha.jpg	0	285	AOI_49
1857	67421	0	0			74_115_an_ha.jpg	0	285	AOI_49
1858	67462	0	0			74_115_an_ha.jpg	0	285	AOI_49
1859	67507	696	332			74_115_an_ha.jpg	0	285	AOI_49	104	190
1860	67546	0	0			74_115_an_ha.jpg	0	285	AOI_49	104	190
1861	67573	438	418			74_115_an_ha.jpg	0	285	AOI_49	104	190
1862	67614	645	313			74_115_an_ha.jpg	0	285	AOI_49	104	190
1863	67653	0	0			74_115_an_ha.jpg	0	285	AOI_49	104	190
1864	67697	809	288			74_115_an_ha.jpg	0	286	AOI_52	105	249
1865	67737	786	355			74_115_an_ha.jpg	0	286	AOI_52	105	249
1866	67765	786	355			74_115_an_ha.jpg	0	286	AOI_52	105	249
1867	67807	839	347			74_115_an_ha.jpg	0	286	AOI_52	105	249
1868	67837	838	348			74_115_an_ha.jpg	0	286	AOI_52	105	249
1869	67871	816	339			74_115_an_ha.jpg	0	286	AOI_52	105	249
1870	67907	790	352			74_115_an_ha.jpg	0	286	AOI_52	105	249
1871	67947	836	340			74_115_an_ha.jpg	0	286	AOI_52	106	237
1872	67990	877	379			74_115_an_ha.jpg	0	286	AOI_52	106	237
1873	68024	882	387			74_115_an_ha.jpg	0	286	AOI_52	106	237
1874	68064	885	383			74_115_an_ha.jpg	0	286	AOI_52	106	237
1875	68107	865	387			74_115_an_ha.jpg	0	286	AOI_52	106	237
1876	68145	865	387			74_115_an_ha.jpg	0	286	AOI_52	106	237
1877	68183	867	388			74_115_an_ha.jpg	0	286	AOI_52	107	234
1878	68225	858	383			74_115_an_ha.jpg	0	286	AOI_52	107	234
1879	68262	0	0			74_115_an_ha.jpg	0	286	AOI_52	107	234
1880	68301	1079	345			74_115_an_ha.jpg	0	286	AOI_52	107	234
1881	68340	1079	341			74_115_an_ha.jpg	0	286	AOI_52	107	234
1882	68378	1092	340			74_115_an_ha.jpg	0	286	AOI_52	107	234
1883	68418	0	0			74_115_an_ha.jpg	0	285	AOI_49
1884	68458	0	0			74_115_an_ha.jpg	0	285	AOI_49
1885	68496	0	0			74_115_an_ha.jpg	0	285	AOI_49
1886	68533	0	0			74_115_an_ha.jpg	0	285	AOI_49
1887	68573	0	0			74_115_an_ha.jpg	0	285	AOI_49
1888	68613	0	0			74_115_an_ha.jpg	0	285	AOI_49
1889	68651	0	0			74_115_an_ha.jpg	0	285	AOI_49
1890	68688	836	323			74_115_an_ha.jpg	0	286	AOI_52	108	1817
1891	68728	0	0			74_115_an_ha.jpg	0	286	AOI_52	108	1817
1892	68758	800	330			74_115_an_ha.jpg	0	286	AOI_52	108	1817
1893	68800	874	363			74_115_an_ha.jpg	0	286	AOI_52	108	1817
1894	68835	874	363			74_115_an_ha.jpg	0	286	AOI_52	108	1817
1895	68882	834	337			74_115_an_ha.jpg	0	286	AOI_52	108	1817
1896	68924	871	359			74_115_an_ha.jpg	0	286	AOI_52	108	1817
1897	68955	849	330			74_115_an_ha.jpg	0	286	AOI_52	108	1817
1898	68994	849	330			74_115_an_ha.jpg	0	286	AOI_52	108	1817
1899	69024	846	326			74_115_an_ha.jpg	0	286	AOI_52	108	1817
1900	69057	846	329			74_115_an_ha.jpg	0	286	AOI_52	108	1817
1901	69092	834	328			74_115_an_ha.jpg	0	286	AOI_52	108	1817
1902	69127	811	333			74_115_an_ha.jpg	0	286	AOI_52	108	1817
1903	69161	802	338			74_115_an_ha.jpg	0	286	AOI_52	108	1817
1904	69203	827	337			74_115_an_ha.jpg	0	286	AOI_52	108	1817
1905	69245	837	338			74_115_an_ha.jpg	0	286	AOI_52	108	1817
1906	69279	853	335			74_115_an_ha.jpg	0	286	AOI_52	108	1817
1907	69319	852	335			74_115_an_ha.jpg	0	286	AOI_52	108	1817
1908	69354	854	327			74_115_an_ha.jpg	0	286	AOI_52	108	1817
1909	69389	847	335			74_115_an_ha.jpg	0	286	AOI_52	108	1817
1910	69423	868	361			74_115_an_ha.jpg	0	286	AOI_52	108	1817
1911	69459	869	362			74_115_an_ha.jpg	0	286	AOI_52	108	1817
1912	69511	869	350			74_115_an_ha.jpg	0	286	AOI_52	108	1817
1913	69555	850	331			74_115_an_ha.jpg	0	286	AOI_52	108	1817
1914	69593	850	331			74_115_an_ha.jpg	0	286	AOI_52	108	1817
1915	69625	844	342			74_115_an_ha.jpg	0	286	AOI_52	108	1817
1916	69659	847	336			74_115_an_ha.jpg	0	286	AOI_52	108	1817
1917	69694	871	372			74_115_an_ha.jpg	0	286	AOI_52	108	1817
1918	69729	837	334			74_115_an_ha.jpg	0	286	AOI_52	108	1817
1919	69782	844	329			74_115_an_ha.jpg	0	286	AOI_52	108	1817
1920	69812	844	329			74_115_an_ha.jpg	0	286	AOI_52	108	1817
1921	69844	853	343			74_115_an_ha.jpg	0	286	AOI_52	108	1817
1922	69880	853	341			74_115_an_ha.jpg	0	286	AOI_52	108	1817
	69889			ImageEnd	16
1923	69914	853	331			No media	0	0	Content	108	1817
	69939			ImageStart	8
1924	69949	848	332			Fix.jpg	0	0	Content	108	1817
1925	69984	845	334			Fix.jpg	0	0	Content	108	1817
1926	70019	840	337			Fix.jpg	0	0	Content	108	1817
1927	70054	852	337			Fix.jpg	0	0	Content	108	1817
1928	70089	850	341			Fix.jpg	0	0	Content	108	1817
1929	70122	850	341			Fix.jpg	0	0	Content	108	1817
1930	70157	867	362			Fix.jpg	0	0	Content	108	1817
1931	70192	842	336			Fix.jpg	0	0	Content	108	1817
1932	70237	885	372			Fix.jpg	0	0	Content	108	1817
1933	70268	860	334			Fix.jpg	0	0	Content	108	1817
1934	70313	840	335			Fix.jpg	0	0	Content	108	1817
1935	70343	843	331			Fix.jpg	0	0	Content	108	1817
1936	70374	862	345			Fix.jpg	0	0	Content	108	1817
1937	70409	872	352			Fix.jpg	0	0	Content	108	1817
	70451			ImageEnd	16
1938	70462	799	338			No media	0	0	Content	108	1817
[truncated: 25,266 more rows]
