# Supplementary material for: Attentional Bias to Facial Expressions of Different Emotions – A Cross-Cultural Comparison of ≠Akhoe Hai||om and German Children and Adolescents
Source: Front Psychol. 2020 Apr 28;11:795. doi: 10.3389/fpsyg.2020.00795 (PMC7199105; doi:10.3389/fpsyg.2020.00795)
Supplement: Supplementary file 1 [file Data_Sheet_1.ZIP › Raw data_Germany and Namibia/Raw data Namibia/VP_19-test.tsv]

Data properties:
Recording date: 08.02.2013
Recording time: 16:12:06:988 (corresponds to time 0)
Study: NegBias_1
Subject: VP_19
Recording: VP_19
Screen resolution: 1366 x 768
Coordinate unit: Pixels
Filter settings:
Eye: Average
Validity: Normal
Fixation filter: Tobii fixation filter
Velocity threshold: 35
Distance threshold: 35
Number	Timestamp	GazePointX	GazePointY	Event	EventKey	StimuliName	StimuliID	AoiIds	AoiNames	FixationIndex	FixationDuration
0	14	692	423			No media	0	0	Content	4	401
1	53	675	416			No media	0	0	Content	4	401
2	91	692	413			No media	0	0	Content	4	401
3	130	693	405			No media	0	0	Content	4	401
4	169	684	424			No media	0	0	Content	4	401
5	208	681	413			No media	0	0	Content	4	401
6	246	684	418			No media	0	0	Content	4	401
7	285	675	419			No media	0	0	Content	4	401
8	324	667	415			No media	0	0	Content	4	401
9	363	674	424			No media	0	0	Content	4	401
10	401	703	362			No media	0	0	Content	5	280
11	440	712	341			No media	0	0	Content	5	280
12	479	700	345			No media	0	0	Content	5	280
13	520	708	357			No media	0	0	Content	5	280
14	561	712	344			No media	0	0	Content	5	280
15	601	710	351			No media	0	0	Content	5	280
16	641	705	350			No media	0	0	Content	5	280
17	682	690	323			No media	0	0	Content	6	1663
18	720	678	331			No media	0	0	Content	6	1663
19	760	669	339			No media	0	0	Content	6	1663
20	800	673	340			No media	0	0	Content	6	1663
21	840	671	336			No media	0	0	Content	6	1663
22	879	682	340			No media	0	0	Content	6	1663
23	920	681	334			No media	0	0	Content	6	1663
24	958	665	338			No media	0	0	Content	6	1663
25	997	690	331			No media	0	0	Content	6	1663
26	1037	664	362			No media	0	0	Content	6	1663
27	1078	670	373			No media	0	0	Content	6	1663
28	1116	659	383			No media	0	0	Content	6	1663
29	1156	664	384			No media	0	0	Content	6	1663
30	1195	663	362			No media	0	0	Content	6	1663
31	1236	679	303			No media	0	0	Content	6	1663
32	1278	664	299			No media	0	0	Content	6	1663
33	1319	673	309			No media	0	0	Content	6	1663
34	1359	668	296			No media	0	0	Content	6	1663
35	1401	662	322			No media	0	0	Content	6	1663
	1419			ImageStart	8
36	1440	669	313			Fix.jpg	0	0	Content	6	1663
37	1480	663	308			Fix.jpg	0	0	Content	6	1663
38	1520	687	320			Fix.jpg	0	0	Content	6	1663
39	1561	659	310			Fix.jpg	0	0	Content	6	1663
40	1602	671	320			Fix.jpg	0	0	Content	6	1663
41	1643	659	305			Fix.jpg	0	0	Content	6	1663
42	1685	667	334			Fix.jpg	0	0	Content	6	1663
43	1727	651	345			Fix.jpg	0	0	Content	6	1663
44	1768	666	346			Fix.jpg	0	0	Content	6	1663
45	1810	670	355			Fix.jpg	0	0	Content	6	1663
46	1850	659	349			Fix.jpg	0	0	Content	6	1663
47	1891	673	355			Fix.jpg	0	0	Content	6	1663
	1908			ImageEnd	16
48	1931	659	359			No media	0	0	Content	6	1663
	1944			ImageStart	8
49	1972	654	358			122_162_an_ha.jpg	0	58	AOI_13	6	1663
50	2013	660	350			122_162_an_ha.jpg	0	58	AOI_13	6	1663
51	2054	661	354			122_162_an_ha.jpg	0	58	AOI_13	6	1663
52	2095	670	372			122_162_an_ha.jpg	0	58	AOI_13	6	1663
53	2138	650	351			122_162_an_ha.jpg	0	58	AOI_13	6	1663
54	2179	665	361			122_162_an_ha.jpg	0	58	AOI_13	6	1663
55	2221	654	361			122_162_an_ha.jpg	0	58	AOI_13	6	1663
56	2261	656	360			122_162_an_ha.jpg	0	58	AOI_13	6	1663
57	2303	666	356			122_162_an_ha.jpg	0	58	AOI_13	6	1663
58	2345	529	364			122_162_an_ha.jpg	0	58	AOI_13	7	335
59	2387	521	364			122_162_an_ha.jpg	0	58	AOI_13	7	335
60	2429	510	365			122_162_an_ha.jpg	0	58	AOI_13	7	335
61	2471	508	355			122_162_an_ha.jpg	0	58	AOI_13	7	335
62	2512	453	360			122_162_an_ha.jpg	0	58	AOI_13	7	335
63	2556	463	374			122_162_an_ha.jpg	0	58	AOI_13	7	335
64	2597	467	369			122_162_an_ha.jpg	0	58	AOI_13	7	335
65	2640	464	382			122_162_an_ha.jpg	0	58	AOI_13	7	335
66	2680	458	426			122_162_an_ha.jpg	0	58	AOI_13	8	384
67	2724	466	426			122_162_an_ha.jpg	0	58	AOI_13	8	384
68	2766	462	431			122_162_an_ha.jpg	0	58	AOI_13	8	384
69	2808	465	430			122_162_an_ha.jpg	0	58	AOI_13	8	384
70	2851	457	458			122_162_an_ha.jpg	0	58	AOI_13	8	384
71	2894	455	459			122_162_an_ha.jpg	0	58	AOI_13	8	384
72	2936	453	469			122_162_an_ha.jpg	0	58	AOI_13	8	384
73	2979	443	466			122_162_an_ha.jpg	0	58	AOI_13	8	384
74	3020	434	468			122_162_an_ha.jpg	0	58	AOI_13	8	384
75	3064	447	386			122_162_an_ha.jpg	0	58	AOI_13	9	389
76	3107	452	358			122_162_an_ha.jpg	0	58	AOI_13	9	389
77	3151	434	355			122_162_an_ha.jpg	0	58	AOI_13	9	389
78	3195	449	351			122_162_an_ha.jpg	0	58	AOI_13	9	389
79	3238	455	365			122_162_an_ha.jpg	0	58	AOI_13	9	389
80	3280	452	334			122_162_an_ha.jpg	0	58	AOI_13	9	389
81	3322	485	355			122_162_an_ha.jpg	0	58	AOI_13	9	389
82	3365	497	344			122_162_an_ha.jpg	0	58	AOI_13	9	389
83	3410	485	351			122_162_an_ha.jpg	0	58	AOI_13	9	389
84	3453	798	345			122_162_an_ha.jpg	0	57	AOI_16	10	818
85	3497	849	354			122_162_an_ha.jpg	0	57	AOI_16	10	818
86	3538	876	346			122_162_an_ha.jpg	0	57	AOI_16	10	818
87	3581	865	351			122_162_an_ha.jpg	0	57	AOI_16	10	818
88	3626	900	373			122_162_an_ha.jpg	0	57	AOI_16	10	818
89	3670	890	400			122_162_an_ha.jpg	0	57	AOI_16	10	818
90	3711	892	417			122_162_an_ha.jpg	0	57	AOI_16	10	818
91	3756	874	416			122_162_an_ha.jpg	0	57	AOI_16	10	818
92	3799	887	418			122_162_an_ha.jpg	0	57	AOI_16	10	818
93	3843	892	450			122_162_an_ha.jpg	0	57	AOI_16	10	818
94	3886	908	438			122_162_an_ha.jpg	0	57	AOI_16	10	818
95	3926	897	449			122_162_an_ha.jpg	0	57	AOI_16	10	818
96	3971	894	445			122_162_an_ha.jpg	0	57	AOI_16	10	818
97	4016	904	442			122_162_an_ha.jpg	0	57	AOI_16	10	818
98	4057	887	455			122_162_an_ha.jpg	0	57	AOI_16	10	818
99	4101	898	448			122_162_an_ha.jpg	0	57	AOI_16	10	818
100	4142	896	452			122_162_an_ha.jpg	0	57	AOI_16	10	818
101	4186	895	451			122_162_an_ha.jpg	0	57	AOI_16	10	818
102	4228	898	448			122_162_an_ha.jpg	0	57	AOI_16	10	818
103	4271	895	453			122_162_an_ha.jpg	0	57	AOI_16	11	722
104	4311	944	340			122_162_an_ha.jpg	0	57	AOI_16	11	722
105	4354	922	336			122_162_an_ha.jpg	0	57	AOI_16	11	722
106	4397	915	329			122_162_an_ha.jpg	0	57	AOI_16	11	722
107	4439	934	326			122_162_an_ha.jpg	0	57	AOI_16	11	722
108	4480	937	329			122_162_an_ha.jpg	0	57	AOI_16	11	722
109	4522	946	350			122_162_an_ha.jpg	0	57	AOI_16	11	722
110	4565	944	344			122_162_an_ha.jpg	0	57	AOI_16	11	722
111	4608	924	325			122_162_an_ha.jpg	0	57	AOI_16	11	722
112	4650	919	339			122_162_an_ha.jpg	0	57	AOI_16	11	722
113	4693	925	332			122_162_an_ha.jpg	0	57	AOI_16	11	722
114	4733	861	330			122_162_an_ha.jpg	0	57	AOI_16	11	722
115	4778	850	311			122_162_an_ha.jpg	0	57	AOI_16	11	722
116	4820	847	314			122_162_an_ha.jpg	0	57	AOI_16	11	722
117	4862	834	260			122_162_an_ha.jpg	0	57	AOI_16	11	722
118	4907	831	272			122_162_an_ha.jpg	0	57	AOI_16	11	722
	4934			ImageEnd	16
119	4950	825	266			No media	0	0	Content	11	722
	4956			ImageStart	8
120	4993	752	255			Fix.jpg	0	0	Content	12	308
121	5037	551	234			Fix.jpg	0	0	Content	12	308
122	5080	549	258			Fix.jpg	0	0	Content	12	308
123	5124	537	247			Fix.jpg	0	0	Content	12	308
124	5167	557	262			Fix.jpg	0	0	Content	12	308
125	5210	547	250			Fix.jpg	0	0	Content	12	308
126	5255	549	266			Fix.jpg	0	0	Content	12	308
127	5301	640	310			Fix.jpg	0	0	Content	13	563
128	5343	651	344			Fix.jpg	0	0	Content	13	563
129	5387	677	344			Fix.jpg	0	0	Content	13	563
130	5427	654	347			Fix.jpg	0	0	Content	13	563
	5464			ImageEnd	16
131	5471	660	346			No media	0	0	Content	13	563
132	5514	672	343			No media	0	0	Content	13	563
133	5557	672	361			No media	0	0	Content	13	563
	5578			ImageStart	8
134	5600	688	360			79_115_ha_an.jpg	0	295	AOI_52	13	563
135	5643	692	355			79_115_ha_an.jpg	0	295	AOI_52	13	563
136	5686	686	356			79_115_ha_an.jpg	0	295	AOI_52	13	563
137	5729	687	355			79_115_ha_an.jpg	0	295	AOI_52	13	563
138	5778	682	356			79_115_ha_an.jpg	0	295	AOI_52	13	563
139	5821	694	351			79_115_ha_an.jpg	0	295	AOI_52	13	563
140	5864	580	342			79_115_ha_an.jpg	0	295	AOI_52	14	553
141	5908	543	342			79_115_ha_an.jpg	0	295	AOI_52	14	553
142	5950	529	341			79_115_ha_an.jpg	0	295	AOI_52	14	553
143	5993	521	353			79_115_ha_an.jpg	0	295	AOI_52	14	553
144	6036	533	359			79_115_ha_an.jpg	0	295	AOI_52	14	553
145	6078	539	374			79_115_ha_an.jpg	0	295	AOI_52	14	553
146	6121	519	369			79_115_ha_an.jpg	0	295	AOI_52	14	553
147	6163	509	367			79_115_ha_an.jpg	0	295	AOI_52	14	553
148	6205	506	371			79_115_ha_an.jpg	0	295	AOI_52	14	553
149	6247	499	433			79_115_ha_an.jpg	0	295	AOI_52	14	553
150	6290	502	427			79_115_ha_an.jpg	0	295	AOI_52	14	553
151	6332	506	433			79_115_ha_an.jpg	0	295	AOI_52	14	553
152	6373	490	441			79_115_ha_an.jpg	0	295	AOI_52	14	553
153	6417	852	419			79_115_ha_an.jpg	0	296	AOI_49	15	606
154	6459	871	427			79_115_ha_an.jpg	0	296	AOI_49	15	606
155	6503	885	422			79_115_ha_an.jpg	0	296	AOI_49	15	606
156	6545	886	412			79_115_ha_an.jpg	0	296	AOI_49	15	606
157	6588	880	426			79_115_ha_an.jpg	0	296	AOI_49	15	606
158	6631	876	425			79_115_ha_an.jpg	0	296	AOI_49	15	606
159	6675	902	441			79_115_ha_an.jpg	0	296	AOI_49	15	606
160	6718	914	445			79_115_ha_an.jpg	0	296	AOI_49	15	606
161	6761	893	455			79_115_ha_an.jpg	0	296	AOI_49	15	606
162	6805	890	444			79_115_ha_an.jpg	0	296	AOI_49	15	606
163	6850	903	457			79_115_ha_an.jpg	0	296	AOI_49	15	606
164	6892	904	453			79_115_ha_an.jpg	0	296	AOI_49	15	606
165	6936	903	447			79_115_ha_an.jpg	0	296	AOI_49	15	606
166	6979	900	459			79_115_ha_an.jpg	0	296	AOI_49	15	606
167	7023	891	393			79_115_ha_an.jpg	0	296	AOI_49	16	530
168	7066	901	325			79_115_ha_an.jpg	0	296	AOI_49	16	530
169	7109	912	322			79_115_ha_an.jpg	0	296	AOI_49	16	530
170	7152	897	320			79_115_ha_an.jpg	0	296	AOI_49	16	530
171	7198	890	322			79_115_ha_an.jpg	0	296	AOI_49	16	530
172	7241	890	328			79_115_ha_an.jpg	0	296	AOI_49	16	530
173	7284	911	325			79_115_ha_an.jpg	0	296	AOI_49	16	530
174	7326	922	333			79_115_ha_an.jpg	0	296	AOI_49	16	530
175	7370	909	316			79_115_ha_an.jpg	0	296	AOI_49	16	530
176	7413	900	318			79_115_ha_an.jpg	0	296	AOI_49	16	530
177	7462	882	320			79_115_ha_an.jpg	0	296	AOI_49	16	530
178	7504	825	339			79_115_ha_an.jpg	0	296	AOI_49	16	530
179	7553	741	349			79_115_ha_an.jpg	0	295	AOI_52	17	470
180	7595	538	358			79_115_ha_an.jpg	0	295	AOI_52	17	470
181	7637	537	365			79_115_ha_an.jpg	0	295	AOI_52	17	470
182	7678	525	364			79_115_ha_an.jpg	0	295	AOI_52	17	470
183	7724	529	363			79_115_ha_an.jpg	0	295	AOI_52	17	470
184	7766	485	358			79_115_ha_an.jpg	0	295	AOI_52	17	470
185	7809	505	346			79_115_ha_an.jpg	0	295	AOI_52	17	470
186	7851	488	345			79_115_ha_an.jpg	0	295	AOI_52	17	470
187	7894	493	353			79_115_ha_an.jpg	0	295	AOI_52	17	470
188	7937	491	346			79_115_ha_an.jpg	0	295	AOI_52	17	470
189	7980	498	378			79_115_ha_an.jpg	0	295	AOI_52	17	470
190	8023	487	428			79_115_ha_an.jpg	0	295	AOI_52	18	508
191	8066	498	429			79_115_ha_an.jpg	0	295	AOI_52	18	508
192	8107	484	437			79_115_ha_an.jpg	0	295	AOI_52	18	508
193	8150	475	441			79_115_ha_an.jpg	0	295	AOI_52	18	508
194	8192	481	462			79_115_ha_an.jpg	0	295	AOI_52	18	508
195	8234	480	467			79_115_ha_an.jpg	0	295	AOI_52	18	508
196	8274	480	477			79_115_ha_an.jpg	0	295	AOI_52	18	508
197	8317	481	474			79_115_ha_an.jpg	0	295	AOI_52	18	508
198	8360	496	466			79_115_ha_an.jpg	0	295	AOI_52	18	508
199	8405	504	467			79_115_ha_an.jpg	0	295	AOI_52	18	508
200	8446	503	470			79_115_ha_an.jpg	0	295	AOI_52	18	508
201	8490	496	458			79_115_ha_an.jpg	0	295	AOI_52	18	508
202	8531	0	0			79_115_ha_an.jpg	0	295	AOI_52
	8571			ImageEnd	16
203	8575	0	0			No media	0	0	Content
204	8614	0	0			No media	0	0	Content
	8626			ImageStart	8
205	8660	0	0			Fix.jpg	0	0	Content
206	8729	0	0			Fix.jpg	0	0	Content
207	8794	0	0			Fix.jpg	0	0	Content
208	8827	0	0			Fix.jpg	0	0	Content
209	8861	0	0			Fix.jpg	0	0	Content
210	8913	0	0			Fix.jpg	0	0	Content
211	8965	0	0			Fix.jpg	0	0	Content
212	9017	0	0			Fix.jpg	0	0	Content
213	9050	0	0			Fix.jpg	0	0	Content
	9085			ImageEnd	16
214	9089	0	0			No media	0	0	Content
215	9127	749	370			No media	0	0	Content	19	395
216	9195	700	411			No media	0	0	Content	19	395
	9234			ImageStart	8
217	9246	713	389			97_144_an_fe.jpg	0	336	AOI_6	19	395
218	9283	713	389			97_144_an_fe.jpg	0	336	AOI_6	19	395
219	9320	709	377			97_144_an_fe.jpg	0	336	AOI_6	19	395
220	9358	702	375			97_144_an_fe.jpg	0	336	AOI_6	19	395
221	9398	692	379			97_144_an_fe.jpg	0	336	AOI_6	19	395
222	9444	701	390			97_144_an_fe.jpg	0	336	AOI_6	19	395
223	9483	719	377			97_144_an_fe.jpg	0	336	AOI_6	19	395
224	9522	880	350			97_144_an_fe.jpg	0	336	AOI_6	20	254
225	9562	912	361			97_144_an_fe.jpg	0	336	AOI_6	20	254
226	9614	905	361			97_144_an_fe.jpg	0	336	AOI_6	20	254
227	9655	892	350			97_144_an_fe.jpg	0	336	AOI_6	20	254
228	9695	896	350			97_144_an_fe.jpg	0	336	AOI_6	20	254
229	9733	908	360			97_144_an_fe.jpg	0	336	AOI_6	20	254
230	9776	920	388			97_144_an_fe.jpg	0	336	AOI_6	21	327
231	9816	910	471			97_144_an_fe.jpg	0	336	AOI_6	21	327
232	9855	909	466			97_144_an_fe.jpg	0	336	AOI_6	21	327
233	9894	913	470			97_144_an_fe.jpg	0	336	AOI_6	21	327
234	9934	900	463			97_144_an_fe.jpg	0	336	AOI_6	21	327
235	9973	913	477			97_144_an_fe.jpg	0	336	AOI_6	21	327
236	10021	901	486			97_144_an_fe.jpg	0	336	AOI_6	21	327
237	10063	910	482			97_144_an_fe.jpg	0	336	AOI_6	21	327
238	10103	914	386			97_144_an_fe.jpg	0	336	AOI_6	22	485
239	10142	904	360			97_144_an_fe.jpg	0	336	AOI_6	22	485
240	10184	912	352			97_144_an_fe.jpg	0	336	AOI_6	22	485
241	10224	912	343			97_144_an_fe.jpg	0	336	AOI_6	22	485
242	10266	874	348			97_144_an_fe.jpg	0	336	AOI_6	22	485
243	10307	873	343			97_144_an_fe.jpg	0	336	AOI_6	22	485
244	10347	874	361			97_144_an_fe.jpg	0	336	AOI_6	22	485
245	10386	882	358			97_144_an_fe.jpg	0	336	AOI_6	22	485
246	10429	872	371			97_144_an_fe.jpg	0	336	AOI_6	22	485
247	10474	870	351			97_144_an_fe.jpg	0	336	AOI_6	22	485
248	10518	876	361			97_144_an_fe.jpg	0	336	AOI_6	22	485
249	10588	517	402			97_144_an_fe.jpg	0	335	AOI_5	23	1351
250	10631	514	411			97_144_an_fe.jpg	0	335	AOI_5	23	1351
251	10672	529	413			97_144_an_fe.jpg	0	335	AOI_5	23	1351
252	10810	1060	320			97_144_an_fe.jpg	0	335	AOI_5	23	1351
253	10862	487	458			97_144_an_fe.jpg	0	335	AOI_5	23	1351
254	11034	487	539			97_144_an_fe.jpg	0	335	AOI_5	23	1351
255	11090	469	527			97_144_an_fe.jpg	0	335	AOI_5	23	1351
256	11301	477	533			97_144_an_fe.jpg	0	335	AOI_5	23	1351
257	11355	491	397			97_144_an_fe.jpg	0	335	AOI_5	23	1351
258	11383	0	0			97_144_an_fe.jpg	0	335	AOI_5	23	1351
259	11453	501	401			97_144_an_fe.jpg	0	335	AOI_5	23	1351
260	11476	501	402			97_144_an_fe.jpg	0	335	AOI_5	23	1351
261	11519	504	410			97_144_an_fe.jpg	0	335	AOI_5	23	1351
262	11563	497	410			97_144_an_fe.jpg	0	335	AOI_5	23	1351
263	11607	511	408			97_144_an_fe.jpg	0	335	AOI_5	23	1351
264	11647	510	405			97_144_an_fe.jpg	0	335	AOI_5	23	1351
265	11688	527	402			97_144_an_fe.jpg	0	335	AOI_5	23	1351
266	11731	546	409			97_144_an_fe.jpg	0	335	AOI_5	23	1351
267	11772	557	399			97_144_an_fe.jpg	0	335	AOI_5	23	1351
268	11812	569	401			97_144_an_fe.jpg	0	335	AOI_5	23	1351
269	11854	555	412			97_144_an_fe.jpg	0	335	AOI_5	23	1351
270	11895	555	404			97_144_an_fe.jpg	0	335	AOI_5	23	1351
271	11939	669	389			97_144_an_fe.jpg	0	336	AOI_6	24	298
272	11980	910	332			97_144_an_fe.jpg	0	336	AOI_6	24	298
273	12021	909	342			97_144_an_fe.jpg	0	336	AOI_6	24	298
274	12065	906	338			97_144_an_fe.jpg	0	336	AOI_6	24	298
275	12109	920	339			97_144_an_fe.jpg	0	336	AOI_6	24	298
276	12152	925	336			97_144_an_fe.jpg	0	336	AOI_6	24	298
277	12195	912	345			97_144_an_fe.jpg	0	336	AOI_6	24	298
	12218			ImageEnd	16
278	12236	922	321			No media	0	0	Content	25	390
	12259			ImageStart	8
279	12279	852	273			Fix.jpg	0	0	Content	25	390
280	12323	884	274			Fix.jpg	0	0	Content	25	390
281	12367	873	278			Fix.jpg	0	0	Content	25	390
282	12410	872	274			Fix.jpg	0	0	Content	25	390
283	12453	865	282			Fix.jpg	0	0	Content	25	390
284	12495	864	277			Fix.jpg	0	0	Content	25	390
285	12539	877	290			Fix.jpg	0	0	Content	25	390
286	12582	887	295			Fix.jpg	0	0	Content	25	390
287	12626	736	338			Fix.jpg	0	0	Content	26	433
288	12669	764	351			Fix.jpg	0	0	Content	26	433
289	12712	747	322			Fix.jpg	0	0	Content	26	433
	12749			ImageEnd	16
290	12756	754	342			No media	0	0	Content	26	433
291	12799	752	345			No media	0	0	Content	26	433
	12801			ImageStart	8
292	12842	736	355			10_008_neu_an.jpg	0	8	AOI_1	26	433
293	12886	722	353			10_008_neu_an.jpg	0	8	AOI_1	26	433
294	12929	726	352			10_008_neu_an.jpg	0	8	AOI_1	26	433
295	12972	715	367			10_008_neu_an.jpg	0	8	AOI_1	26	433
296	13016	710	370			10_008_neu_an.jpg	0	8	AOI_1	26	433
297	13059	717	346			10_008_neu_an.jpg	0	9	AOI_3	27	265
298	13102	617	341			10_008_neu_an.jpg	0	9	AOI_3	27	265
299	13146	549	347			10_008_neu_an.jpg	0	9	AOI_3	27	265
300	13189	550	345			10_008_neu_an.jpg	0	9	AOI_3	27	265
301	13234	535	347			10_008_neu_an.jpg	0	9	AOI_3	27	265
302	13280	538	353			10_008_neu_an.jpg	0	9	AOI_3	27	265
303	13323	628	362			10_008_neu_an.jpg	0	8	AOI_1	28	652
304	13366	952	412			10_008_neu_an.jpg	0	8	AOI_1	28	652
305	13410	949	399			10_008_neu_an.jpg	0	8	AOI_1	28	652
306	13453	927	407			10_008_neu_an.jpg	0	8	AOI_1	28	652
307	13498	924	445			10_008_neu_an.jpg	0	8	AOI_1	28	652
308	13541	937	454			10_008_neu_an.jpg	0	8	AOI_1	28	652
309	13584	941	439			10_008_neu_an.jpg	0	8	AOI_1	28	652
310	13627	930	444			10_008_neu_an.jpg	0	8	AOI_1	28	652
311	13671	933	439			10_008_neu_an.jpg	0	8	AOI_1	28	652
312	13714	930	454			10_008_neu_an.jpg	0	8	AOI_1	28	652
313	13758	935	435			10_008_neu_an.jpg	0	8	AOI_1	28	652
314	13801	927	448			10_008_neu_an.jpg	0	8	AOI_1	28	652
315	13846	925	464			10_008_neu_an.jpg	0	8	AOI_1	28	652
316	13889	922	464			10_008_neu_an.jpg	0	8	AOI_1	28	652
317	13933	923	454			10_008_neu_an.jpg	0	8	AOI_1	28	652
318	13976	940	385			10_008_neu_an.jpg	0	8	AOI_1	29	356
319	14022	935	367			10_008_neu_an.jpg	0	8	AOI_1	29	356
320	14065	946	351			10_008_neu_an.jpg	0	8	AOI_1	29	356
321	14110	950	351			10_008_neu_an.jpg	0	8	AOI_1	29	356
322	14153	938	348			10_008_neu_an.jpg	0	8	AOI_1	29	356
323	14199	934	353			10_008_neu_an.jpg	0	8	AOI_1	29	356
324	14244	940	364			10_008_neu_an.jpg	0	8	AOI_1	29	356
325	14288	928	362			10_008_neu_an.jpg	0	8	AOI_1	29	356
326	14332	588	355			10_008_neu_an.jpg	0	9	AOI_3	30	912
327	14377	507	371			10_008_neu_an.jpg	0	9	AOI_3	30	912
328	14420	495	379			10_008_neu_an.jpg	0	9	AOI_3	30	912
329	14465	498	378			10_008_neu_an.jpg	0	9	AOI_3	30	912
330	14507	497	372			10_008_neu_an.jpg	0	9	AOI_3	30	912
331	14552	516	255			10_008_neu_an.jpg	0	9	AOI_3	30	912
332	14595	500	257			10_008_neu_an.jpg	0	9	AOI_3	30	912
333	14639	518	248			10_008_neu_an.jpg	0	9	AOI_3	30	912
334	14683	516	262			10_008_neu_an.jpg	0	9	AOI_3	30	912
335	14727	542	225			10_008_neu_an.jpg	0	9	AOI_3	30	912
336	14770	549	247			10_008_neu_an.jpg	0	9	AOI_3	30	912
337	14814	562	232			10_008_neu_an.jpg	0	9	AOI_3	30	912
338	14857	550	235			10_008_neu_an.jpg	0	9	AOI_3	30	912
339	14901	550	246			10_008_neu_an.jpg	0	9	AOI_3	30	912
340	14944	554	230			10_008_neu_an.jpg	0	9	AOI_3	30	912
341	14988	533	231			10_008_neu_an.jpg	0	9	AOI_3	30	912
342	15030	534	237			10_008_neu_an.jpg	0	9	AOI_3	30	912
343	15074	542	233			10_008_neu_an.jpg	0	9	AOI_3	30	912
344	15116	540	239			10_008_neu_an.jpg	0	9	AOI_3	30	912
345	15158	528	248			10_008_neu_an.jpg	0	9	AOI_3	30	912
346	15201	536	253			10_008_neu_an.jpg	0	9	AOI_3	30	912
347	15244	501	281			10_008_neu_an.jpg	0	9	AOI_3	31	604
348	15286	506	267			10_008_neu_an.jpg	0	9	AOI_3	31	604
349	15330	511	284			10_008_neu_an.jpg	0	9	AOI_3	31	604
350	15372	514	274			10_008_neu_an.jpg	0	9	AOI_3	31	604
351	15415	501	270			10_008_neu_an.jpg	0	9	AOI_3	31	604
352	15457	502	313			10_008_neu_an.jpg	0	9	AOI_3	31	604
353	15502	501	299			10_008_neu_an.jpg	0	9	AOI_3	31	604
354	15544	532	304			10_008_neu_an.jpg	0	9	AOI_3	31	604
355	15586	492	311			10_008_neu_an.jpg	0	9	AOI_3	31	604
356	15628	506	307			10_008_neu_an.jpg	0	9	AOI_3	31	604
357	15671	523	358			10_008_neu_an.jpg	0	9	AOI_3	31	604
358	15713	535	311			10_008_neu_an.jpg	0	9	AOI_3	31	604
359	15757	530	325			10_008_neu_an.jpg	0	9	AOI_3	31	604
	15792			ImageEnd	16
360	15799	512	305			No media	0	0	Content	31	604
	15838			ImageStart	8
361	15849	517	365			Fix.jpg	0	0	Content	32	291
362	15896	516	414			Fix.jpg	0	0	Content	32	291
363	15931	521	419			Fix.jpg	0	0	Content	32	291
364	15968	507	429			Fix.jpg	0	0	Content	32	291
365	16013	514	422			Fix.jpg	0	0	Content	32	291
366	16056	512	431			Fix.jpg	0	0	Content	32	291
367	16098	519	439			Fix.jpg	0	0	Content	32	291
368	16140	622	381			Fix.jpg	0	0	Content	33	552
369	16183	681	362			Fix.jpg	0	0	Content	33	552
370	16225	698	357			Fix.jpg	0	0	Content	33	552
371	16270	701	356			Fix.jpg	0	0	Content	33	552
372	16311	690	358			Fix.jpg	0	0	Content	33	552
	16321			ImageEnd	16
373	16354	694	357			No media	0	0	Content	33	552
	16381			ImageStart	8
374	16396	677	368			63_114_an_neu.jpg	0	262	AOI_47	33	552
375	16440	686	361			63_114_an_neu.jpg	0	262	AOI_47	33	552
376	16481	696	350			63_114_an_neu.jpg	0	262	AOI_47	33	552
377	16524	691	361			63_114_an_neu.jpg	0	262	AOI_47	33	552
378	16564	693	366			63_114_an_neu.jpg	0	262	AOI_47	33	552
379	16608	688	371			63_114_an_neu.jpg	0	262	AOI_47	33	552
380	16650	693	360			63_114_an_neu.jpg	0	262	AOI_47	33	552
381	16692	828	336			63_114_an_neu.jpg	0	262	AOI_47	34	523
382	16735	910	357			63_114_an_neu.jpg	0	262	AOI_47	34	523
383	16788	942	336			63_114_an_neu.jpg	0	262	AOI_47	34	523
384	16830	919	347			63_114_an_neu.jpg	0	262	AOI_47	34	523
385	16869	918	351			63_114_an_neu.jpg	0	262	AOI_47	34	523
386	16911	918	405			63_114_an_neu.jpg	0	262	AOI_47	34	523
387	16956	932	400			63_114_an_neu.jpg	0	262	AOI_47	34	523
388	16998	921	408			63_114_an_neu.jpg	0	262	AOI_47	34	523
389	17041	924	427			63_114_an_neu.jpg	0	262	AOI_47	34	523
390	17083	913	436			63_114_an_neu.jpg	0	262	AOI_47	34	523
391	17126	919	434			63_114_an_neu.jpg	0	262	AOI_47	34	523
392	17169	904	441			63_114_an_neu.jpg	0	262	AOI_47	34	523
393	17215	690	414			63_114_an_neu.jpg	0	261	AOI_45	35	305
394	17256	511	414			63_114_an_neu.jpg	0	261	AOI_45	35	305
395	17302	528	412			63_114_an_neu.jpg	0	261	AOI_45	35	305
396	17344	519	403			63_114_an_neu.jpg	0	261	AOI_45	35	305
397	17389	520	419			63_114_an_neu.jpg	0	261	AOI_45	35	305
398	17433	509	414			63_114_an_neu.jpg	0	261	AOI_45	35	305
399	17477	512	450			63_114_an_neu.jpg	0	261	AOI_45	35	305
400	17520	504	460			63_114_an_neu.jpg	0	261	AOI_45	36	838
401	17565	514	479			63_114_an_neu.jpg	0	261	AOI_45	36	838
402	17608	504	483			63_114_an_neu.jpg	0	261	AOI_45	36	838
403	17652	518	477			63_114_an_neu.jpg	0	261	AOI_45	36	838
404	17696	499	475			63_114_an_neu.jpg	0	261	AOI_45	36	838
405	17740	491	500			63_114_an_neu.jpg	0	261	AOI_45	36	838
406	17782	503	501			63_114_an_neu.jpg	0	261	AOI_45	36	838
407	17825	498	518			63_114_an_neu.jpg	0	261	AOI_45	36	838
408	17868	505	506			63_114_an_neu.jpg	0	261	AOI_45	36	838
409	17914	512	512			63_114_an_neu.jpg	0	261	AOI_45	36	838
410	17958	510	544			63_114_an_neu.jpg	0	261	AOI_45	36	838
411	18003	501	493			63_114_an_neu.jpg	0	261	AOI_45	36	838
412	18052	507	506			63_114_an_neu.jpg	0	261	AOI_45	36	838
413	18098	491	515			63_114_an_neu.jpg	0	261	AOI_45	36	838
414	18137	507	531			63_114_an_neu.jpg	0	261	AOI_45	36	838
415	18181	504	513			63_114_an_neu.jpg	0	261	AOI_45	36	838
416	18225	489	523			63_114_an_neu.jpg	0	261	AOI_45	36	838
417	18267	516	478			63_114_an_neu.jpg	0	261	AOI_45	36	838
418	18310	527	417			63_114_an_neu.jpg	0	261	AOI_45	36	838
419	18357	534	409			63_114_an_neu.jpg	0	262	AOI_47	37	398
420	18401	866	356			63_114_an_neu.jpg	0	262	AOI_47	37	398
421	18446	874	364			63_114_an_neu.jpg	0	262	AOI_47	37	398
422	18489	891	370			63_114_an_neu.jpg	0	262	AOI_47	37	398
423	18532	887	387			63_114_an_neu.jpg	0	262	AOI_47	37	398
424	18577	917	428			63_114_an_neu.jpg	0	262	AOI_47	37	398
425	18621	896	434			63_114_an_neu.jpg	0	262	AOI_47	37	398
426	18665	941	443			63_114_an_neu.jpg	0	262	AOI_47	37	398
427	18707	907	441			63_114_an_neu.jpg	0	262	AOI_47	37	398
428	18755	812	455			63_114_an_neu.jpg	0	261	AOI_45	38	1016
429	18800	563	463			63_114_an_neu.jpg	0	261	AOI_45	38	1016
430	18841	562	461			63_114_an_neu.jpg	0	261	AOI_45	38	1016
431	18886	566	461			63_114_an_neu.jpg	0	261	AOI_45	38	1016
432	18930	499	500			63_114_an_neu.jpg	0	261	AOI_45	38	1016
433	18974	506	492			63_114_an_neu.jpg	0	261	AOI_45	38	1016
434	19018	526	504			63_114_an_neu.jpg	0	261	AOI_45	38	1016
435	19063	520	494			63_114_an_neu.jpg	0	261	AOI_45	38	1016
436	19107	503	498			63_114_an_neu.jpg	0	261	AOI_45	38	1016
437	19151	516	503			63_114_an_neu.jpg	0	261	AOI_45	38	1016
438	19194	505	503			63_114_an_neu.jpg	0	261	AOI_45	38	1016
439	19239	522	487			63_114_an_neu.jpg	0	261	AOI_45	38	1016
440	19283	515	500			63_114_an_neu.jpg	0	261	AOI_45	38	1016
441	19327	506	504			63_114_an_neu.jpg	0	261	AOI_45	38	1016
442	19371	513	501			63_114_an_neu.jpg	0	261	AOI_45	38	1016
	19380			ImageEnd	16
	19404			ImageStart	8
443	19413	493	504			Fix.jpg	0	0	Content	38	1016
444	19459	498	516			Fix.jpg	0	0	Content	38	1016
445	19504	498	515			Fix.jpg	0	0	Content	38	1016
446	19548	497	511			Fix.jpg	0	0	Content	38	1016
447	19594	491	507			Fix.jpg	0	0	Content	38	1016
448	19638	502	504			Fix.jpg	0	0	Content	38	1016
449	19682	492	508			Fix.jpg	0	0	Content	38	1016
450	19727	506	503			Fix.jpg	0	0	Content	38	1016
451	19771	658	391			Fix.jpg	0	0	Content	39	450
452	19814	681	371			Fix.jpg	0	0	Content	39	450
453	19859	674	372			Fix.jpg	0	0	Content	39	450
	19894			ImageEnd	16
454	19913	663	366			No media	0	0	Content	39	450
	19952			ImageStart	8
455	19958	727	353			167_175_neu_fe.jpg	0	156	AOI_30	39	450
456	19997	705	367			167_175_neu_fe.jpg	0	156	AOI_30	39	450
457	20042	709	364			167_175_neu_fe.jpg	0	156	AOI_30	39	450
458	20087	705	351			167_175_neu_fe.jpg	0	156	AOI_30	39	450
459	20133	705	359			167_175_neu_fe.jpg	0	156	AOI_30	39	450
460	20177	711	364			167_175_neu_fe.jpg	0	156	AOI_30	39	450
461	20221	576	408			167_175_neu_fe.jpg	0	155	AOI_31	40	399
462	20267	554	438			167_175_neu_fe.jpg	0	155	AOI_31	40	399
463	20312	544	443			167_175_neu_fe.jpg	0	155	AOI_31	40	399
464	20356	536	457			167_175_neu_fe.jpg	0	155	AOI_31	40	399
465	20399	518	474			167_175_neu_fe.jpg	0	155	AOI_31	40	399
466	20444	514	466			167_175_neu_fe.jpg	0	155	AOI_31	40	399
467	20489	516	468			167_175_neu_fe.jpg	0	155	AOI_31	40	399
468	20531	515	469			167_175_neu_fe.jpg	0	155	AOI_31	40	399
469	20577	509	481			167_175_neu_fe.jpg	0	155	AOI_31	40	399
470	20620	663	472			167_175_neu_fe.jpg	0	156	AOI_30	41	529
471	20664	924	491			167_175_neu_fe.jpg	0	156	AOI_30	41	529
472	20707	957	492			167_175_neu_fe.jpg	0	156	AOI_30	41	529
473	20753	950	500			167_175_neu_fe.jpg	0	156	AOI_30	41	529
474	20796	939	496			167_175_neu_fe.jpg	0	156	AOI_30	41	529
475	20841	935	491			167_175_neu_fe.jpg	0	156	AOI_30	41	529
476	20886	934	474			167_175_neu_fe.jpg	0	156	AOI_30	41	529
477	20930	953	481			167_175_neu_fe.jpg	0	156	AOI_30	41	529
478	20973	936	494			167_175_neu_fe.jpg	0	156	AOI_30	41	529
479	21018	940	487			167_175_neu_fe.jpg	0	156	AOI_30	41	529
480	21062	932	498			167_175_neu_fe.jpg	0	156	AOI_30	41	529
481	21106	932	498			167_175_neu_fe.jpg	0	156	AOI_30	41	529
482	21150	962	373			167_175_neu_fe.jpg	0	156	AOI_30	42	269
483	21194	961	334			167_175_neu_fe.jpg	0	156	AOI_30	42	269
484	21238	943	328			167_175_neu_fe.jpg	0	156	AOI_30	42	269
485	21283	981	339			167_175_neu_fe.jpg	0	156	AOI_30	42	269
486	21327	971	347			167_175_neu_fe.jpg	0	156	AOI_30	42	269
487	21373	958	338			167_175_neu_fe.jpg	0	156	AOI_30	42	269
488	21419	687	322			167_175_neu_fe.jpg	0	155	AOI_31	43	354
489	21462	530	327			167_175_neu_fe.jpg	0	155	AOI_31	43	354
490	21507	534	345			167_175_neu_fe.jpg	0	155	AOI_31	43	354
491	21551	528	347			167_175_neu_fe.jpg	0	155	AOI_31	43	354
492	21595	527	354			167_175_neu_fe.jpg	0	155	AOI_31	43	354
493	21639	533	337			167_175_neu_fe.jpg	0	155	AOI_31	43	354
494	21683	537	353			167_175_neu_fe.jpg	0	155	AOI_31	43	354
495	21728	535	364			167_175_neu_fe.jpg	0	155	AOI_31	43	354
496	21772	519	440			167_175_neu_fe.jpg	0	155	AOI_31	44	569
497	21817	516	456			167_175_neu_fe.jpg	0	155	AOI_31	44	569
498	21860	510	454			167_175_neu_fe.jpg	0	155	AOI_31	44	569
499	21903	509	474			167_175_neu_fe.jpg	0	155	AOI_31	44	569
500	21948	515	475			167_175_neu_fe.jpg	0	155	AOI_31	44	569
501	21993	512	484			167_175_neu_fe.jpg	0	155	AOI_31	44	569
502	22037	494	485			167_175_neu_fe.jpg	0	155	AOI_31	44	569
503	22081	508	468			167_175_neu_fe.jpg	0	155	AOI_31	44	569
504	22123	522	473			167_175_neu_fe.jpg	0	155	AOI_31	44	569
505	22167	506	464			167_175_neu_fe.jpg	0	155	AOI_31	44	569
506	22210	518	458			167_175_neu_fe.jpg	0	155	AOI_31	44	569
507	22255	514	476			167_175_neu_fe.jpg	0	155	AOI_31	44	569
508	22297	513	475			167_175_neu_fe.jpg	0	155	AOI_31	44	569
509	22341	515	399			167_175_neu_fe.jpg	0	155	AOI_31	45	1021
510	22384	543	308			167_175_neu_fe.jpg	0	155	AOI_31	45	1021
511	22430	537	302			167_175_neu_fe.jpg	0	155	AOI_31	45	1021
512	22473	535	319			167_175_neu_fe.jpg	0	155	AOI_31	45	1021
513	22520	541	317			167_175_neu_fe.jpg	0	155	AOI_31	45	1021
514	22564	535	316			167_175_neu_fe.jpg	0	155	AOI_31	45	1021
515	22609	540	324			167_175_neu_fe.jpg	0	155	AOI_31	45	1021
516	22650	527	338			167_175_neu_fe.jpg	0	155	AOI_31	45	1021
517	22696	525	345			167_175_neu_fe.jpg	0	155	AOI_31	45	1021
518	22741	530	344			167_175_neu_fe.jpg	0	155	AOI_31	45	1021
519	22787	525	353			167_175_neu_fe.jpg	0	155	AOI_31	45	1021
520	22830	523	344			167_175_neu_fe.jpg	0	155	AOI_31	45	1021
521	22875	534	356			167_175_neu_fe.jpg	0	155	AOI_31	45	1021
522	22919	523	359			167_175_neu_fe.jpg	0	155	AOI_31	45	1021
	22935			ImageEnd	16
523	22964	528	349			No media	0	0	Content	45	1021
	22968			ImageStart	8
524	23007	534	350			Fix.jpg	0	0	Content	45	1021
525	23051	517	362			Fix.jpg	0	0	Content	45	1021
526	23097	531	347			Fix.jpg	0	0	Content	45	1021
527	23142	522	364			Fix.jpg	0	0	Content	45	1021
528	23186	514	364			Fix.jpg	0	0	Content	45	1021
529	23229	527	350			Fix.jpg	0	0	Content	45	1021
530	23273	510	354			Fix.jpg	0	0	Content	45	1021
531	23319	518	349			Fix.jpg	0	0	Content	45	1021
532	23363	677	350			Fix.jpg	0	0	Content	46	306
533	23408	680	347			Fix.jpg	0	0	Content	46	306
534	23451	678	361			Fix.jpg	0	0	Content	46	306
	23465			ImageEnd	16
535	23494	675	358			No media	0	0	Content	46	306
	23496			ImageStart	8
536	23537	674	371			61_114_an_fe.jpg	0	257	AOI_45	46	306
537	23582	684	344			61_114_an_fe.jpg	0	257	AOI_45	46	306
538	23626	674	355			61_114_an_fe.jpg	0	257	AOI_45	46	306
539	23669	677	361			61_114_an_fe.jpg	0	257	AOI_45	47	265
540	23712	661	358			61_114_an_fe.jpg	0	257	AOI_45	47	265
541	23758	614	369			61_114_an_fe.jpg	0	257	AOI_45	47	265
542	23802	607	355			61_114_an_fe.jpg	0	257	AOI_45	47	265
543	23846	605	355			61_114_an_fe.jpg	0	257	AOI_45	47	265
544	23890	593	360			61_114_an_fe.jpg	0	257	AOI_45	47	265
545	23935	863	342			61_114_an_fe.jpg	0	258	AOI_46	48	350
546	23976	888	333			61_114_an_fe.jpg	0	258	AOI_46	48	350
547	24021	894	329			61_114_an_fe.jpg	0	258	AOI_46	48	350
548	24064	888	345			61_114_an_fe.jpg	0	258	AOI_46	48	350
549	24107	909	332			61_114_an_fe.jpg	0	258	AOI_46	48	350
550	24151	919	342			61_114_an_fe.jpg	0	258	AOI_46	48	350
551	24196	888	346			61_114_an_fe.jpg	0	258	AOI_46	48	350
552	24241	895	336			61_114_an_fe.jpg	0	258	AOI_46	48	350
553	24285	596	408			61_114_an_fe.jpg	0	257	AOI_45	49	441
554	24330	537	406			61_114_an_fe.jpg	0	257	AOI_45	49	441
555	24374	545	415			61_114_an_fe.jpg	0	257	AOI_45	49	441
556	24416	540	411			61_114_an_fe.jpg	0	257	AOI_45	49	441
557	24460	533	417			61_114_an_fe.jpg	0	257	AOI_45	49	441
558	24504	513	409			61_114_an_fe.jpg	0	257	AOI_45	49	441
559	24549	530	403			61_114_an_fe.jpg	0	257	AOI_45	49	441
560	24593	523	407			61_114_an_fe.jpg	0	257	AOI_45	49	441
561	24639	521	422			61_114_an_fe.jpg	0	257	AOI_45	49	441
562	24682	521	413			61_114_an_fe.jpg	0	257	AOI_45	49	441
563	24726	815	346			61_114_an_fe.jpg	0	258	AOI_46	50	377
564	24772	894	328			61_114_an_fe.jpg	0	258	AOI_46	50	377
565	24817	895	319			61_114_an_fe.jpg	0	258	AOI_46	50	377
566	24861	891	314			61_114_an_fe.jpg	0	258	AOI_46	50	377
567	24906	904	322			61_114_an_fe.jpg	0	258	AOI_46	50	377
568	24949	909	323			61_114_an_fe.jpg	0	258	AOI_46	50	377
569	24995	931	316			61_114_an_fe.jpg	0	258	AOI_46	50	377
570	25040	897	338			61_114_an_fe.jpg	0	258	AOI_46	50	377
571	25103	915	337			61_114_an_fe.jpg	0	258	AOI_46	51	268
572	25149	918	415			61_114_an_fe.jpg	0	258	AOI_46	51	268
573	25192	942	433			61_114_an_fe.jpg	0	258	AOI_46	51	268
574	25235	931	434			61_114_an_fe.jpg	0	258	AOI_46	51	268
575	25282	940	438			61_114_an_fe.jpg	0	258	AOI_46	51	268
576	25325	937	427			61_114_an_fe.jpg	0	258	AOI_46	51	268
577	25371	647	397			61_114_an_fe.jpg	0	257	AOI_45	52	753
578	25416	533	406			61_114_an_fe.jpg	0	257	AOI_45	52	753
579	25460	527	416			61_114_an_fe.jpg	0	257	AOI_45	52	753
580	25503	517	407			61_114_an_fe.jpg	0	257	AOI_45	52	753
581	25547	536	402			61_114_an_fe.jpg	0	257	AOI_45	52	753
582	25590	532	406			61_114_an_fe.jpg	0	257	AOI_45	52	753
583	25635	508	444			61_114_an_fe.jpg	0	257	AOI_45	52	753
584	25680	524	476			61_114_an_fe.jpg	0	257	AOI_45	52	753
585	25723	524	487			61_114_an_fe.jpg	0	257	AOI_45	52	753
586	25769	513	469			61_114_an_fe.jpg	0	257	AOI_45	52	753
587	25813	527	483			61_114_an_fe.jpg	0	257	AOI_45	52	753
588	25856	517	483			61_114_an_fe.jpg	0	257	AOI_45	52	753
589	25902	504	492			61_114_an_fe.jpg	0	257	AOI_45	52	753
590	25946	521	506			61_114_an_fe.jpg	0	257	AOI_45	52	753
591	25991	520	490			61_114_an_fe.jpg	0	257	AOI_45	52	753
592	26035	504	512			61_114_an_fe.jpg	0	257	AOI_45	52	753
593	26080	506	493			61_114_an_fe.jpg	0	257	AOI_45	52	753
594	26124	528	468			61_114_an_fe.jpg	0	257	AOI_45	53	1428
595	26169	570	341			61_114_an_fe.jpg	0	257	AOI_45	53	1428
596	26212	541	366			61_114_an_fe.jpg	0	257	AOI_45	53	1428
597	26257	556	358			61_114_an_fe.jpg	0	257	AOI_45	53	1428
598	26301	544	370			61_114_an_fe.jpg	0	257	AOI_45	53	1428
599	26346	540	353			61_114_an_fe.jpg	0	257	AOI_45	53	1428
600	26390	565	375			61_114_an_fe.jpg	0	257	AOI_45	53	1428
601	26435	553	375			61_114_an_fe.jpg	0	257	AOI_45	53	1428
602	26478	538	375			61_114_an_fe.jpg	0	257	AOI_45	53	1428
	26495			ImageEnd	16
	26508			ImageStart	8
603	26523	548	360			Fix.jpg	0	0	Content	53	1428
604	26567	552	367			Fix.jpg	0	0	Content	53	1428
605	26612	550	367			Fix.jpg	0	0	Content	53	1428
606	26659	550	360			Fix.jpg	0	0	Content	53	1428
607	26705	560	371			Fix.jpg	0	0	Content	53	1428
608	26749	542	365			Fix.jpg	0	0	Content	53	1428
609	26796	539	370			Fix.jpg	0	0	Content	53	1428
610	26840	542	372			Fix.jpg	0	0	Content	53	1428
611	26885	552	366			Fix.jpg	0	0	Content	53	1428
612	26927	563	363			Fix.jpg	0	0	Content	53	1428
613	26974	539	359			Fix.jpg	0	0	Content	53	1428
614	27018	556	364			Fix.jpg	0	0	Content	53	1428
	27022			ImageEnd	16
615	27063	551	370			No media	0	0	Content	53	1428
616	27107	558	368			No media	0	0	Content	53	1428
617	27152	543	369			No media	0	0	Content	53	1428
	27163			ImageStart	8
618	27196	551	373			130_162_neu_an.jpg	0	76	AOI_15	53	1428
619	27239	544	380			130_162_neu_an.jpg	0	76	AOI_15	53	1428
620	27283	617	362			130_162_neu_an.jpg	0	76	AOI_15	53	1428
621	27329	623	359			130_162_neu_an.jpg	0	76	AOI_15	53	1428
622	27371	628	360			130_162_neu_an.jpg	0	76	AOI_15	53	1428
623	27417	636	370			130_162_neu_an.jpg	0	76	AOI_15	53	1428
624	27462	645	366			130_162_neu_an.jpg	0	76	AOI_15	53	1428
625	27507	623	382			130_162_neu_an.jpg	0	76	AOI_15	53	1428
626	27552	856	396			130_162_neu_an.jpg	0	75	AOI_13	54	458
627	27598	884	399			130_162_neu_an.jpg	0	75	AOI_13	54	458
628	27643	910	398			130_162_neu_an.jpg	0	75	AOI_13	54	458
629	27689	902	398			130_162_neu_an.jpg	0	75	AOI_13	54	458
630	27734	942	441			130_162_neu_an.jpg	0	75	AOI_13	54	458
631	27780	937	463			130_162_neu_an.jpg	0	75	AOI_13	54	458
632	27824	949	468			130_162_neu_an.jpg	0	75	AOI_13	54	458
633	27871	960	442			130_162_neu_an.jpg	0	75	AOI_13	54	458
634	27918	940	469			130_162_neu_an.jpg	0	75	AOI_13	54	458
635	27961	930	458			130_162_neu_an.jpg	0	75	AOI_13	54	458
636	28010	950	446			130_162_neu_an.jpg	0	75	AOI_13	55	410
637	28057	965	397			130_162_neu_an.jpg	0	75	AOI_13	55	410
638	28103	944	368			130_162_neu_an.jpg	0	75	AOI_13	55	410
639	28157	951	359			130_162_neu_an.jpg	0	75	AOI_13	55	410
640	28202	937	379			130_162_neu_an.jpg	0	75	AOI_13	55	410
641	28247	962	367			130_162_neu_an.jpg	0	75	AOI_13	55	410
642	28318	958	378			130_162_neu_an.jpg	0	75	AOI_13	55	410
643	28382	957	371			130_162_neu_an.jpg	0	75	AOI_13	55	410
644	28421	596	344			130_162_neu_an.jpg	0	76	AOI_15	56	347
645	28466	562	347			130_162_neu_an.jpg	0	76	AOI_15	56	347
646	28512	552	357			130_162_neu_an.jpg	0	76	AOI_15	56	347
647	28559	550	325			130_162_neu_an.jpg	0	76	AOI_15	56	347
648	28604	554	361			130_162_neu_an.jpg	0	76	AOI_15	56	347
649	28652	522	355			130_162_neu_an.jpg	0	76	AOI_15	56	347
650	28696	496	359			130_162_neu_an.jpg	0	76	AOI_15	56	347
651	28733	532	307			130_162_neu_an.jpg	0	76	AOI_15	56	347
652	28768	487	365			130_162_neu_an.jpg	0	76	AOI_15	57	540
653	28806	510	378			130_162_neu_an.jpg	0	76	AOI_15	57	540
654	28846	501	372			130_162_neu_an.jpg	0	76	AOI_15	57	540
655	28891	511	399			130_162_neu_an.jpg	0	76	AOI_15	57	540
656	28935	511	399			130_162_neu_an.jpg	0	76	AOI_15	57	540
657	28974	487	390			130_162_neu_an.jpg	0	76	AOI_15	57	540
658	29021	494	391			130_162_neu_an.jpg	0	76	AOI_15	57	540
659	29058	493	393			130_162_neu_an.jpg	0	76	AOI_15	57	540
660	29096	491	432			130_162_neu_an.jpg	0	76	AOI_15	57	540
661	29135	491	432			130_162_neu_an.jpg	0	76	AOI_15	57	540
662	29173	492	408			130_162_neu_an.jpg	0	76	AOI_15	57	540
663	29213	504	422			130_162_neu_an.jpg	0	76	AOI_15	57	540
664	29260	499	404			130_162_neu_an.jpg	0	76	AOI_15	57	540
665	29308	535	323			130_162_neu_an.jpg	0	76	AOI_15	58	709
666	29352	540	296			130_162_neu_an.jpg	0	76	AOI_15	58	709
667	29396	521	330			130_162_neu_an.jpg	0	76	AOI_15	58	709
668	29440	529	328			130_162_neu_an.jpg	0	76	AOI_15	58	709
669	29487	548	322			130_162_neu_an.jpg	0	76	AOI_15	58	709
670	29531	548	311			130_162_neu_an.jpg	0	76	AOI_15	58	709
671	29575	555	307			130_162_neu_an.jpg	0	76	AOI_15	58	709
672	29619	550	323			130_162_neu_an.jpg	0	76	AOI_15	58	709
673	29665	543	313			130_162_neu_an.jpg	0	76	AOI_15	58	709
674	29708	556	332			130_162_neu_an.jpg	0	76	AOI_15	58	709
675	29755	558	355			130_162_neu_an.jpg	0	76	AOI_15	58	709
676	29797	562	347			130_162_neu_an.jpg	0	76	AOI_15	58	709
677	29841	562	350			130_162_neu_an.jpg	0	76	AOI_15	58	709
678	29885	568	336			130_162_neu_an.jpg	0	76	AOI_15	58	709
679	29929	559	349			130_162_neu_an.jpg	0	76	AOI_15	58	709
680	29972	564	348			130_162_neu_an.jpg	0	76	AOI_15	58	709
681	30017	722	368			130_162_neu_an.jpg	0	75	AOI_13	59	448
682	30060	965	375			130_162_neu_an.jpg	0	75	AOI_13	59	448
683	30105	964	380			130_162_neu_an.jpg	0	75	AOI_13	59	448
	30143			ImageEnd	16
684	30151	964	389			No media	0	0	Content	59	448
	30195			ImageStart	8
685	30197	965	382			Fix.jpg	0	0	Content	59	448
686	30242	964	390			Fix.jpg	0	0	Content	59	448
687	30288	966	394			Fix.jpg	0	0	Content	59	448
688	30332	967	385			Fix.jpg	0	0	Content	59	448
689	30376	950	392			Fix.jpg	0	0	Content	59	448
690	30421	948	380			Fix.jpg	0	0	Content	59	448
691	30466	812	365			Fix.jpg	0	0	Content	60	1092
692	30511	819	368			Fix.jpg	0	0	Content	60	1092
693	30556	833	364			Fix.jpg	0	0	Content	60	1092
694	30599	809	382			Fix.jpg	0	0	Content	60	1092
695	30645	738	354			Fix.jpg	0	0	Content	60	1092
	30688			ImageEnd	16
696	30689	729	363			No media	0	0	Content	60	1092
697	30734	749	356			No media	0	0	Content	60	1092
698	30779	725	372			No media	0	0	Content	60	1092
	30807			ImageStart	8
699	30824	724	372			33_069_ha_neu.jpg	0	196	AOI_35	60	1092
700	30868	723	355			33_069_ha_neu.jpg	0	196	AOI_35	60	1092
701	30909	735	370			33_069_ha_neu.jpg	0	196	AOI_35	60	1092
702	30952	729	373			33_069_ha_neu.jpg	0	196	AOI_35	60	1092
703	30998	741	361			33_069_ha_neu.jpg	0	196	AOI_35	60	1092
704	31043	731	360			33_069_ha_neu.jpg	0	196	AOI_35	60	1092
705	31088	722	366			33_069_ha_neu.jpg	0	196	AOI_35	60	1092
706	31132	731	364			33_069_ha_neu.jpg	0	196	AOI_35	60	1092
707	31177	753	366			33_069_ha_neu.jpg	0	196	AOI_35	60	1092
708	31222	738	368			33_069_ha_neu.jpg	0	196	AOI_35	60	1092
709	31264	725	378			33_069_ha_neu.jpg	0	196	AOI_35	60	1092
710	31309	765	369			33_069_ha_neu.jpg	0	196	AOI_35	60	1092
711	31355	898	336			33_069_ha_neu.jpg	0	196	AOI_35	60	1092
712	31398	900	359			33_069_ha_neu.jpg	0	196	AOI_35	60	1092
713	31557	0	0			33_069_ha_neu.jpg	0	195	AOI_36
714	31726	0	0			33_069_ha_neu.jpg	0	195	AOI_36
715	31904	0	0			33_069_ha_neu.jpg	0	195	AOI_36
716	31956	0	0			33_069_ha_neu.jpg	0	195	AOI_36
717	32012	0	0			33_069_ha_neu.jpg	0	195	AOI_36
718	32068	0	0			33_069_ha_neu.jpg	0	195	AOI_36
719	32099	0	0			33_069_ha_neu.jpg	0	195	AOI_36
720	32124	0	0			33_069_ha_neu.jpg	0	195	AOI_36
721	32161	0	0			33_069_ha_neu.jpg	0	195	AOI_36
722	32206	0	0			33_069_ha_neu.jpg	0	195	AOI_36
723	32257	0	0			33_069_ha_neu.jpg	0	195	AOI_36
724	32310	0	0			33_069_ha_neu.jpg	0	195	AOI_36
725	32363	0	0			33_069_ha_neu.jpg	0	195	AOI_36
726	32400	0	0			33_069_ha_neu.jpg	0	195	AOI_36
727	32455	0	0			33_069_ha_neu.jpg	0	195	AOI_36
728	32506	0	0			33_069_ha_neu.jpg	0	195	AOI_36
729	32558	0	0			33_069_ha_neu.jpg	0	195	AOI_36
730	32610	0	0			33_069_ha_neu.jpg	0	195	AOI_36
731	32644	0	0			33_069_ha_neu.jpg	0	195	AOI_36
732	32683	0	0			33_069_ha_neu.jpg	0	195	AOI_36
733	32722	0	0			33_069_ha_neu.jpg	0	195	AOI_36
734	32770	0	0			33_069_ha_neu.jpg	0	195	AOI_36
735	32828	0	0			33_069_ha_neu.jpg	0	195	AOI_36
736	32887	0	0			33_069_ha_neu.jpg	0	195	AOI_36
737	32938	510	339			33_069_ha_neu.jpg	0	196	AOI_35	61	215
738	32996	909	436			33_069_ha_neu.jpg	0	196	AOI_35	61	215
739	33040	921	390			33_069_ha_neu.jpg	0	196	AOI_35	61	215
740	33075	918	380			33_069_ha_neu.jpg	0	196	AOI_35	61	215
741	33114	906	378			33_069_ha_neu.jpg	0	196	AOI_35	61	215
742	33153	917	407			33_069_ha_neu.jpg	0	196	AOI_35	62	458
743	33193	908	437			33_069_ha_neu.jpg	0	196	AOI_35	62	458
744	33236	920	423			33_069_ha_neu.jpg	0	196	AOI_35	62	458
745	33279	929	439			33_069_ha_neu.jpg	0	196	AOI_35	62	458
746	33320	938	441			33_069_ha_neu.jpg	0	196	AOI_35	62	458
747	33362	923	451			33_069_ha_neu.jpg	0	196	AOI_35	62	458
748	33402	933	456			33_069_ha_neu.jpg	0	196	AOI_35	62	458
749	33444	941	465			33_069_ha_neu.jpg	0	196	AOI_35	62	458
750	33488	947	468			33_069_ha_neu.jpg	0	196	AOI_35	62	458
751	33528	924	448			33_069_ha_neu.jpg	0	196	AOI_35	62	458
752	33570	931	451			33_069_ha_neu.jpg	0	196	AOI_35	62	458
753	33611	931	442			33_069_ha_neu.jpg	0	196	AOI_35	63	297
754	33654	928	338			33_069_ha_neu.jpg	0	196	AOI_35	63	297
755	33695	955	346			33_069_ha_neu.jpg	0	196	AOI_35	63	297
756	33740	944	327			33_069_ha_neu.jpg	0	196	AOI_35	63	297
757	33782	954	351			33_069_ha_neu.jpg	0	196	AOI_35	63	297
	33796			ImageEnd	16
758	33824	935	341			No media	0	0	Content	63	297
	33827			ImageStart	8
759	33865	941	353			Fix.jpg	0	0	Content	63	297
760	33908	930	349			Fix.jpg	0	0	Content	64	340
761	33951	906	349			Fix.jpg	0	0	Content	64	340
762	33994	896	351			Fix.jpg	0	0	Content	64	340
763	34035	913	342			Fix.jpg	0	0	Content	64	340
764	34077	892	339			Fix.jpg	0	0	Content	64	340
765	34119	899	339			Fix.jpg	0	0	Content	64	340
766	34164	927	330			Fix.jpg	0	0	Content	64	340
767	34206	890	335			Fix.jpg	0	0	Content	64	340
768	34249	786	338			Fix.jpg	0	0	Content	65	902
769	34290	790	347			Fix.jpg	0	0	Content	65	902
	34323			ImageEnd	16
770	34334	768	344			No media	0	0	Content	65	902
771	34376	780	335			No media	0	0	Content	65	902
	34405			ImageStart	8
772	34420	780	347			138_163_fe_neu.jpg	0	91	AOI_23	65	902
773	34462	776	335			138_163_fe_neu.jpg	0	91	AOI_23	65	902
774	34505	776	336			138_163_fe_neu.jpg	0	91	AOI_23	65	902
775	34548	791	336			138_163_fe_neu.jpg	0	91	AOI_23	65	902
776	34590	771	344			138_163_fe_neu.jpg	0	91	AOI_23	65	902
777	34633	775	334			138_163_fe_neu.jpg	0	91	AOI_23	65	902
778	34677	879	337			138_163_fe_neu.jpg	0	91	AOI_23	65	902
779	34720	907	336			138_163_fe_neu.jpg	0	91	AOI_23	65	902
780	34763	892	320			138_163_fe_neu.jpg	0	91	AOI_23	65	902
781	34804	894	330			138_163_fe_neu.jpg	0	91	AOI_23	65	902
782	34849	883	318			138_163_fe_neu.jpg	0	91	AOI_23	65	902
783	34891	915	331			138_163_fe_neu.jpg	0	91	AOI_23	65	902
784	34937	759	316			138_163_fe_neu.jpg	0	91	AOI_23	65	902
785	34981	609	330			138_163_fe_neu.jpg	0	91	AOI_23	65	902
786	35024	595	328			138_163_fe_neu.jpg	0	91	AOI_23	65	902
787	35065	598	323			138_163_fe_neu.jpg	0	91	AOI_23	65	902
788	35108	874	316			138_163_fe_neu.jpg	0	91	AOI_23	65	902
789	35150	929	298			138_163_fe_neu.jpg	0	91	AOI_23	66	479
790	35195	942	292			138_163_fe_neu.jpg	0	91	AOI_23	66	479
791	35238	918	304			138_163_fe_neu.jpg	0	91	AOI_23	66	479
792	35280	935	297			138_163_fe_neu.jpg	0	91	AOI_23	66	479
793	35322	920	288			138_163_fe_neu.jpg	0	91	AOI_23	66	479
794	35367	917	297			138_163_fe_neu.jpg	0	91	AOI_23	66	479
795	35415	935	302			138_163_fe_neu.jpg	0	91	AOI_23	66	479
796	35458	951	309			138_163_fe_neu.jpg	0	91	AOI_23	66	479
797	35499	892	287			138_163_fe_neu.jpg	0	91	AOI_23	66	479
798	35544	871	299			138_163_fe_neu.jpg	0	91	AOI_23	66	479
799	35587	883	311			138_163_fe_neu.jpg	0	91	AOI_23	66	479
800	35630	883	294			138_163_fe_neu.jpg	0	92	AOI_22	67	736
801	35671	547	305			138_163_fe_neu.jpg	0	92	AOI_22	67	736
802	35716	550	312			138_163_fe_neu.jpg	0	92	AOI_22	67	736
803	35764	543	323			138_163_fe_neu.jpg	0	92	AOI_22	67	736
804	35807	531	319			138_163_fe_neu.jpg	0	92	AOI_22	67	736
805	35848	528	325			138_163_fe_neu.jpg	0	92	AOI_22	67	736
806	35893	526	326			138_163_fe_neu.jpg	0	92	AOI_22	67	736
807	35935	535	319			138_163_fe_neu.jpg	0	92	AOI_22	67	736
808	35978	500	330			138_163_fe_neu.jpg	0	92	AOI_22	67	736
809	36021	507	324			138_163_fe_neu.jpg	0	92	AOI_22	67	736
810	36065	514	328			138_163_fe_neu.jpg	0	92	AOI_22	67	736
811	36108	489	328			138_163_fe_neu.jpg	0	92	AOI_22	67	736
812	36152	506	340			138_163_fe_neu.jpg	0	92	AOI_22	67	736
813	36195	485	315			138_163_fe_neu.jpg	0	92	AOI_22	67	736
814	36239	520	309			138_163_fe_neu.jpg	0	92	AOI_22	67	736
815	36282	517	313			138_163_fe_neu.jpg	0	92	AOI_22	67	736
816	36324	519	319			138_163_fe_neu.jpg	0	92	AOI_22	67	736
817	36365	750	284			138_163_fe_neu.jpg	0	91	AOI_23	68	1284
818	36410	912	288			138_163_fe_neu.jpg	0	91	AOI_23	68	1284
819	36452	896	300			138_163_fe_neu.jpg	0	91	AOI_23	68	1284
820	36494	904	309			138_163_fe_neu.jpg	0	91	AOI_23	68	1284
821	36536	878	310			138_163_fe_neu.jpg	0	91	AOI_23	68	1284
822	36579	885	304			138_163_fe_neu.jpg	0	91	AOI_23	68	1284
823	36622	909	299			138_163_fe_neu.jpg	0	91	AOI_23	68	1284
824	36666	910	301			138_163_fe_neu.jpg	0	91	AOI_23	68	1284
825	36706	918	282			138_163_fe_neu.jpg	0	91	AOI_23	68	1284
826	36750	890	297			138_163_fe_neu.jpg	0	91	AOI_23	68	1284
827	36793	940	232			138_163_fe_neu.jpg	0	91	AOI_23	68	1284
828	36837	902	303			138_163_fe_neu.jpg	0	91	AOI_23	68	1284
829	36879	911	292			138_163_fe_neu.jpg	0	91	AOI_23	68	1284
830	36922	910	301			138_163_fe_neu.jpg	0	91	AOI_23	68	1284
831	36961	918	285			138_163_fe_neu.jpg	0	91	AOI_23	68	1284
832	37005	923	308			138_163_fe_neu.jpg	0	91	AOI_23	68	1284
833	37049	931	298			138_163_fe_neu.jpg	0	91	AOI_23	68	1284
834	37093	931	310			138_163_fe_neu.jpg	0	91	AOI_23	68	1284
835	37135	959	307			138_163_fe_neu.jpg	0	91	AOI_23	68	1284
836	37177	953	322			138_163_fe_neu.jpg	0	91	AOI_23	68	1284
837	37219	937	306			138_163_fe_neu.jpg	0	91	AOI_23	68	1284
838	37262	956	306			138_163_fe_neu.jpg	0	91	AOI_23	68	1284
839	37305	951	304			138_163_fe_neu.jpg	0	91	AOI_23	68	1284
840	37347	947	316			138_163_fe_neu.jpg	0	91	AOI_23	68	1284
841	37391	930	313			138_163_fe_neu.jpg	0	91	AOI_23	68	1284
	37396			ImageEnd	16
	37434			ImageStart	8
842	37435	947	315			Fix.jpg	0	0	Content	68	1284
843	37478	941	316			Fix.jpg	0	0	Content	68	1284
844	37521	949	327			Fix.jpg	0	0	Content	68	1284
845	37562	942	290			Fix.jpg	0	0	Content	68	1284
846	37607	943	311			Fix.jpg	0	0	Content	68	1284
847	37649	850	332			Fix.jpg	0	0	Content	69	718
848	37693	737	324			Fix.jpg	0	0	Content	69	718
849	37737	740	319			Fix.jpg	0	0	Content	69	718
850	37781	742	318			Fix.jpg	0	0	Content	69	718
851	37822	731	319			Fix.jpg	0	0	Content	69	718
852	37864	733	328			Fix.jpg	0	0	Content	69	718
853	37905	714	338			Fix.jpg	0	0	Content	69	718
	37942			ImageEnd	16
854	37948	691	323			No media	0	0	Content	69	718
855	37991	695	343			No media	0	0	Content	69	718
856	38032	696	339			No media	0	0	Content	69	718
	38045			ImageStart	8
857	38074	692	349			74_115_an_ha.jpg	0	286	AOI_52	69	718
858	38115	689	336			74_115_an_ha.jpg	0	286	AOI_52	69	718
859	38157	697	326			74_115_an_ha.jpg	0	286	AOI_52	69	718
860	38201	698	321			74_115_an_ha.jpg	0	286	AOI_52	69	718
861	38242	700	329			74_115_an_ha.jpg	0	286	AOI_52	69	718
862	38284	694	337			74_115_an_ha.jpg	0	286	AOI_52	69	718
863	38325	697	340			74_115_an_ha.jpg	0	286	AOI_52	69	718
864	38367	523	328			74_115_an_ha.jpg	0	285	AOI_49	70	253
865	38409	527	338			74_115_an_ha.jpg	0	285	AOI_49	70	253
866	38453	520	341			74_115_an_ha.jpg	0	285	AOI_49	70	253
867	38494	526	350			74_115_an_ha.jpg	0	285	AOI_49	70	253
868	38535	525	355			74_115_an_ha.jpg	0	285	AOI_49	70	253
869	38577	527	350			74_115_an_ha.jpg	0	285	AOI_49	70	253
870	38621	654	352			74_115_an_ha.jpg	0	286	AOI_52	71	384
871	38661	850	345			74_115_an_ha.jpg	0	286	AOI_52	71	384
872	38704	846	337			74_115_an_ha.jpg	0	286	AOI_52	71	384
873	38748	863	333			74_115_an_ha.jpg	0	286	AOI_52	71	384
874	38792	846	344			74_115_an_ha.jpg	0	286	AOI_52	71	384
875	38834	860	339			74_115_an_ha.jpg	0	286	AOI_52	71	384
876	38875	894	337			74_115_an_ha.jpg	0	286	AOI_52	71	384
877	38917	903	330			74_115_an_ha.jpg	0	286	AOI_52	71	384
878	38962	916	323			74_115_an_ha.jpg	0	286	AOI_52	71	384
879	39005	908	406			74_115_an_ha.jpg	0	286	AOI_52	72	642
880	39048	909	435			74_115_an_ha.jpg	0	286	AOI_52	72	642
881	39091	896	422			74_115_an_ha.jpg	0	286	AOI_52	72	642
882	39134	921	417			74_115_an_ha.jpg	0	286	AOI_52	72	642
883	39175	915	418			74_115_an_ha.jpg	0	286	AOI_52	72	642
884	39219	895	418			74_115_an_ha.jpg	0	286	AOI_52	72	642
885	39262	911	445			74_115_an_ha.jpg	0	286	AOI_52	72	642
886	39304	911	437			74_115_an_ha.jpg	0	286	AOI_52	72	642
887	39345	934	432			74_115_an_ha.jpg	0	286	AOI_52	72	642
888	39389	914	417			74_115_an_ha.jpg	0	286	AOI_52	72	642
889	39433	925	410			74_115_an_ha.jpg	0	286	AOI_52	72	642
890	39480	925	425			74_115_an_ha.jpg	0	286	AOI_52	72	642
891	39521	927	430			74_115_an_ha.jpg	0	286	AOI_52	72	642
892	39563	931	429			74_115_an_ha.jpg	0	286	AOI_52	72	642
893	39605	914	433			74_115_an_ha.jpg	0	286	AOI_52	72	642
894	39647	719	436			74_115_an_ha.jpg	0	285	AOI_49	73	642
895	39688	513	434			74_115_an_ha.jpg	0	285	AOI_49	73	642
896	39730	493	448			74_115_an_ha.jpg	0	285	AOI_49	73	642
897	39779	490	434			74_115_an_ha.jpg	0	285	AOI_49	73	642
898	39821	502	426			74_115_an_ha.jpg	0	285	AOI_49	73	642
899	39862	500	427			74_115_an_ha.jpg	0	285	AOI_49	73	642
900	39907	510	428			74_115_an_ha.jpg	0	285	AOI_49	73	642
901	39948	483	435			74_115_an_ha.jpg	0	285	AOI_49	73	642
902	39992	486	435			74_115_an_ha.jpg	0	285	AOI_49	73	642
903	40035	490	436			74_115_an_ha.jpg	0	285	AOI_49	73	642
904	40078	487	431			74_115_an_ha.jpg	0	285	AOI_49	73	642
905	40120	488	427			74_115_an_ha.jpg	0	285	AOI_49	73	642
906	40163	487	448			74_115_an_ha.jpg	0	285	AOI_49	73	642
907	40206	492	428			74_115_an_ha.jpg	0	285	AOI_49	73	642
908	40248	484	429			74_115_an_ha.jpg	0	285	AOI_49	73	642
909	40289	514	337			74_115_an_ha.jpg	0	285	AOI_49	74	1052
910	40333	524	315			74_115_an_ha.jpg	0	285	AOI_49	74	1052
911	40376	523	312			74_115_an_ha.jpg	0	285	AOI_49	74	1052
912	40420	525	318			74_115_an_ha.jpg	0	285	AOI_49	74	1052
913	40462	519	313			74_115_an_ha.jpg	0	285	AOI_49	74	1052
914	40506	532	317			74_115_an_ha.jpg	0	285	AOI_49	74	1052
915	40548	536	309			74_115_an_ha.jpg	0	285	AOI_49	74	1052
916	40592	526	313			74_115_an_ha.jpg	0	285	AOI_49	74	1052
917	40636	524	307			74_115_an_ha.jpg	0	285	AOI_49	74	1052
918	40683	518	300			74_115_an_ha.jpg	0	285	AOI_49	74	1052
919	40725	521	318			74_115_an_ha.jpg	0	285	AOI_49	74	1052
920	40768	520	312			74_115_an_ha.jpg	0	285	AOI_49	74	1052
921	40811	515	323			74_115_an_ha.jpg	0	285	AOI_49	74	1052
922	40855	514	317			74_115_an_ha.jpg	0	285	AOI_49	74	1052
923	40899	522	311			74_115_an_ha.jpg	0	285	AOI_49	74	1052
924	40943	524	319			74_115_an_ha.jpg	0	285	AOI_49	74	1052
925	40986	508	335			74_115_an_ha.jpg	0	285	AOI_49	74	1052
926	41029	509	325			74_115_an_ha.jpg	0	285	AOI_49	74	1052
	41034			ImageEnd	16
	41070			ImageStart	8
927	41072	521	329			Fix.jpg	0	0	Content	74	1052
928	41117	532	322			Fix.jpg	0	0	Content	74	1052
929	41163	527	322			Fix.jpg	0	0	Content	74	1052
930	41210	524	320			Fix.jpg	0	0	Content	74	1052
931	41253	522	307			Fix.jpg	0	0	Content	74	1052
932	41298	512	323			Fix.jpg	0	0	Content	74	1052
933	41341	632	348			Fix.jpg	0	0	Content	75	479
934	41387	667	351			Fix.jpg	0	0	Content	75	479
935	41429	679	347			Fix.jpg	0	0	Content	75	479
936	41471	678	356			Fix.jpg	0	0	Content	75	479
937	41513	683	352			Fix.jpg	0	0	Content	75	479
938	41558	690	370			Fix.jpg	0	0	Content	75	479
	41577			ImageEnd	16
939	41601	673	351			No media	0	0	Content	75	479
940	41644	673	369			No media	0	0	Content	75	479
	41660			ImageStart	8
941	41687	675	359			93_140_ha_neu.jpg	0	327	AOI_56	75	479
942	41730	686	364			93_140_ha_neu.jpg	0	327	AOI_56	75	479
943	41777	677	368			93_140_ha_neu.jpg	0	327	AOI_56	75	479
944	41821	690	360			93_140_ha_neu.jpg	0	327	AOI_56	76	264
945	41868	675	362			93_140_ha_neu.jpg	0	327	AOI_56	76	264
946	41912	635	369			93_140_ha_neu.jpg	0	327	AOI_56	76	264
947	41954	592	374			93_140_ha_neu.jpg	0	327	AOI_56	76	264
948	41998	586	359			93_140_ha_neu.jpg	0	327	AOI_56	76	264
949	42041	585	356			93_140_ha_neu.jpg	0	327	AOI_56	76	264
950	42085	887	396			93_140_ha_neu.jpg	0	328	AOI_55	77	601
951	42127	921	394			93_140_ha_neu.jpg	0	328	AOI_55	77	601
952	42171	937	410			93_140_ha_neu.jpg	0	328	AOI_55	77	601
953	42213	928	395			93_140_ha_neu.jpg	0	328	AOI_55	77	601
954	42255	940	410			93_140_ha_neu.jpg	0	328	AOI_55	77	601
955	42296	936	414			93_140_ha_neu.jpg	0	328	AOI_55	77	601
956	42344	946	420			93_140_ha_neu.jpg	0	328	AOI_55	77	601
957	42385	948	423			93_140_ha_neu.jpg	0	328	AOI_55	77	601
958	42428	950	423			93_140_ha_neu.jpg	0	328	AOI_55	77	601
959	42472	942	422			93_140_ha_neu.jpg	0	328	AOI_55	77	601
960	42515	944	431			93_140_ha_neu.jpg	0	328	AOI_55	77	601
961	42558	948	421			93_140_ha_neu.jpg	0	328	AOI_55	77	601
962	42602	952	407			93_140_ha_neu.jpg	0	328	AOI_55	77	601
963	42643	957	424			93_140_ha_neu.jpg	0	328	AOI_55	77	601
964	42686	593	452			93_140_ha_neu.jpg	0	327	AOI_56	78	560
965	42727	572	469			93_140_ha_neu.jpg	0	327	AOI_56	78	560
966	42772	577	457			93_140_ha_neu.jpg	0	327	AOI_56	78	560
967	42815	547	469			93_140_ha_neu.jpg	0	327	AOI_56	78	560
968	42859	529	463			93_140_ha_neu.jpg	0	327	AOI_56	78	560
969	42899	515	472			93_140_ha_neu.jpg	0	327	AOI_56	78	560
970	42943	517	469			93_140_ha_neu.jpg	0	327	AOI_56	78	560
971	42986	534	457			93_140_ha_neu.jpg	0	327	AOI_56	78	560
972	43030	513	483			93_140_ha_neu.jpg	0	327	AOI_56	78	560
973	43073	508	477			93_140_ha_neu.jpg	0	327	AOI_56	78	560
974	43116	523	488			93_140_ha_neu.jpg	0	327	AOI_56	78	560
975	43160	530	476			93_140_ha_neu.jpg	0	327	AOI_56	78	560
976	43203	563	476			93_140_ha_neu.jpg	0	327	AOI_56	78	560
977	43246	892	459			93_140_ha_neu.jpg	0	328	AOI_55	79	383
978	43290	910	444			93_140_ha_neu.jpg	0	328	AOI_55	79	383
979	43332	925	446			93_140_ha_neu.jpg	0	328	AOI_55	79	383
980	43376	924	437			93_140_ha_neu.jpg	0	328	AOI_55	79	383
981	43418	922	435			93_140_ha_neu.jpg	0	328	AOI_55	79	383
982	43459	951	440			93_140_ha_neu.jpg	0	328	AOI_55	79	383
983	43503	932	450			93_140_ha_neu.jpg	0	328	AOI_55	79	383
984	43546	938	431			93_140_ha_neu.jpg	0	328	AOI_55	79	383
985	43588	931	454			93_140_ha_neu.jpg	0	328	AOI_55	79	383
986	43629	954	385			93_140_ha_neu.jpg	0	328	AOI_55	80	773
987	43671	941	345			93_140_ha_neu.jpg	0	328	AOI_55	80	773
988	43715	940	335			93_140_ha_neu.jpg	0	328	AOI_55	80	773
989	43757	948	342			93_140_ha_neu.jpg	0	328	AOI_55	80	773
990	43799	945	319			93_140_ha_neu.jpg	0	328	AOI_55	80	773
991	43842	946	324			93_140_ha_neu.jpg	0	328	AOI_55	80	773
992	43884	944	324			93_140_ha_neu.jpg	0	328	AOI_55	80	773
993	43927	919	325			93_140_ha_neu.jpg	0	328	AOI_55	80	773
994	43971	924	332			93_140_ha_neu.jpg	0	328	AOI_55	80	773
995	44014	931	324			93_140_ha_neu.jpg	0	328	AOI_55	80	773
996	44057	933	326			93_140_ha_neu.jpg	0	328	AOI_55	80	773
997	44099	917	321			93_140_ha_neu.jpg	0	328	AOI_55	80	773
998	44143	916	309			93_140_ha_neu.jpg	0	328	AOI_55	80	773
999	44186	919	299			93_140_ha_neu.jpg	0	328	AOI_55	80	773
1000	44230	909	316			93_140_ha_neu.jpg	0	328	AOI_55	80	773
1001	44272	892	315			93_140_ha_neu.jpg	0	328	AOI_55	80	773
1002	44316	905	324			93_140_ha_neu.jpg	0	328	AOI_55	80	773
1003	44359	895	337			93_140_ha_neu.jpg	0	328	AOI_55	80	773
1004	44402	880	312			93_140_ha_neu.jpg	0	327	AOI_56	81	307
1005	44443	565	352			93_140_ha_neu.jpg	0	327	AOI_56	81	307
1006	44490	575	344			93_140_ha_neu.jpg	0	327	AOI_56	81	307
1007	44531	569	357			93_140_ha_neu.jpg	0	327	AOI_56	81	307
1008	44581	571	368			93_140_ha_neu.jpg	0	327	AOI_56	81	307
1009	44623	572	363			93_140_ha_neu.jpg	0	327	AOI_56	81	307
	44637			ImageEnd	16
1010	44665	545	369			No media	0	0	Content	81	307
	44687			ImageStart	8
1011	44709	517	416			Fix.jpg	0	0	Content	82	344
1012	44753	511	478			Fix.jpg	0	0	Content	82	344
1013	44796	507	482			Fix.jpg	0	0	Content	82	344
1014	44840	514	471			Fix.jpg	0	0	Content	82	344
1015	44882	525	471			Fix.jpg	0	0	Content	82	344
1016	44924	522	475			Fix.jpg	0	0	Content	82	344
1017	44966	527	476			Fix.jpg	0	0	Content	82	344
1018	45011	522	486			Fix.jpg	0	0	Content	82	344
1019	45053	596	422			Fix.jpg	0	0	Content	83	480
1020	45097	653	344			Fix.jpg	0	0	Content	83	480
1021	45140	668	352			Fix.jpg	0	0	Content	83	480
	45165			ImageEnd	16
1022	45184	656	356			No media	0	0	Content	83	480
1023	45228	646	361			No media	0	0	Content	83	480
	45260			ImageStart	8
1024	45271	664	351			76_115_fe_an.jpg	0	289	AOI_50	83	480
1025	45316	654	344			76_115_fe_an.jpg	0	289	AOI_50	83	480
1026	45360	653	358			76_115_fe_an.jpg	0	289	AOI_50	83	480
1027	45402	650	373			76_115_fe_an.jpg	0	289	AOI_50	83	480
1028	45445	666	371			76_115_fe_an.jpg	0	289	AOI_50	83	480
1029	45489	663	356			76_115_fe_an.jpg	0	289	AOI_50	83	480
1030	45533	586	345			76_115_fe_an.jpg	0	289	AOI_50	84	350
1031	45575	552	349			76_115_fe_an.jpg	0	289	AOI_50	84	350
1032	45620	553	362			76_115_fe_an.jpg	0	289	AOI_50	84	350
1033	45663	553	357			76_115_fe_an.jpg	0	289	AOI_50	84	350
1034	45708	528	388			76_115_fe_an.jpg	0	289	AOI_50	84	350
1035	45751	526	411			76_115_fe_an.jpg	0	289	AOI_50	84	350
1036	45795	516	414			76_115_fe_an.jpg	0	289	AOI_50	84	350
1037	45838	523	422			76_115_fe_an.jpg	0	289	AOI_50	84	350
1038	45883	846	350			76_115_fe_an.jpg	0	290	AOI_49	85	345
1039	45926	921	363			76_115_fe_an.jpg	0	290	AOI_49	85	345
1040	45970	911	390			76_115_fe_an.jpg	0	290	AOI_49	85	345
1041	46012	928	375			76_115_fe_an.jpg	0	290	AOI_49	85	345
1042	46055	923	369			76_115_fe_an.jpg	0	290	AOI_49	85	345
1043	46100	904	380			76_115_fe_an.jpg	0	290	AOI_49	85	345
1044	46143	913	385			76_115_fe_an.jpg	0	290	AOI_49	85	345
1045	46184	906	375			76_115_fe_an.jpg	0	290	AOI_49	85	345
1046	46228	918	385			76_115_fe_an.jpg	0	290	AOI_49	86	257
1047	46271	911	414			76_115_fe_an.jpg	0	290	AOI_49	86	257
1048	46315	894	459			76_115_fe_an.jpg	0	290	AOI_49	86	257
1049	46357	900	454			76_115_fe_an.jpg	0	290	AOI_49	86	257
1050	46401	902	459			76_115_fe_an.jpg	0	290	AOI_49	86	257
1051	46443	915	441			76_115_fe_an.jpg	0	290	AOI_49	86	257
1052	46485	913	342			76_115_fe_an.jpg	0	290	AOI_49	87	661
1053	46528	924	329			76_115_fe_an.jpg	0	290	AOI_49	87	661
1054	46572	920	344			76_115_fe_an.jpg	0	290	AOI_49	87	661
1055	46616	921	341			76_115_fe_an.jpg	0	290	AOI_49	87	661
1056	46660	926	330			76_115_fe_an.jpg	0	290	AOI_49	87	661
1057	46704	963	332			76_115_fe_an.jpg	0	290	AOI_49	87	661
1058	46749	952	342			76_115_fe_an.jpg	0	290	AOI_49	87	661
1059	46793	956	331			76_115_fe_an.jpg	0	290	AOI_49	87	661
1060	46838	959	335			76_115_fe_an.jpg	0	290	AOI_49	87	661
1061	46881	945	333			76_115_fe_an.jpg	0	290	AOI_49	87	661
1062	46926	965	332			76_115_fe_an.jpg	0	290	AOI_49	87	661
1063	46970	912	458			76_115_fe_an.jpg	0	290	AOI_49	87	661
1064	47015	925	449			76_115_fe_an.jpg	0	290	AOI_49	87	661
1065	47058	926	472			76_115_fe_an.jpg	0	290	AOI_49	87	661
1066	47103	923	459			76_115_fe_an.jpg	0	290	AOI_49	87	661
1067	47146	789	454			76_115_fe_an.jpg	0	289	AOI_50	88	442
1068	47191	523	401			76_115_fe_an.jpg	0	289	AOI_50	88	442
1069	47233	532	350			76_115_fe_an.jpg	0	289	AOI_50	88	442
1070	47276	517	401			76_115_fe_an.jpg	0	289	AOI_50	88	442
1071	47321	530	408			76_115_fe_an.jpg	0	289	AOI_50	88	442
1072	47369	497	408			76_115_fe_an.jpg	0	289	AOI_50	88	442
1073	47409	509	425			76_115_fe_an.jpg	0	289	AOI_50	88	442
1074	47454	498	418			76_115_fe_an.jpg	0	289	AOI_50	88	442
1075	47498	496	405			76_115_fe_an.jpg	0	289	AOI_50	88	442
1076	47544	497	420			76_115_fe_an.jpg	0	289	AOI_50	88	442
1077	47588	533	381			76_115_fe_an.jpg	0	289	AOI_50	89	492
1078	47633	541	335			76_115_fe_an.jpg	0	289	AOI_50	89	492
1079	47677	528	326			76_115_fe_an.jpg	0	289	AOI_50	89	492
1080	47719	536	340			76_115_fe_an.jpg	0	289	AOI_50	89	492
1081	47763	540	335			76_115_fe_an.jpg	0	289	AOI_50	89	492
1082	47808	528	349			76_115_fe_an.jpg	0	289	AOI_50	89	492
1083	47852	519	350			76_115_fe_an.jpg	0	289	AOI_50	89	492
1084	47899	530	333			76_115_fe_an.jpg	0	289	AOI_50	89	492
1085	47944	542	337			76_115_fe_an.jpg	0	289	AOI_50	89	492
1086	47989	565	338			76_115_fe_an.jpg	0	289	AOI_50	89	492
1087	48034	558	343			76_115_fe_an.jpg	0	289	AOI_50	89	492
1088	48080	534	390			76_115_fe_an.jpg	0	289	AOI_50	90	266
1089	48124	510	460			76_115_fe_an.jpg	0	289	AOI_50	90	266
1090	48169	516	450			76_115_fe_an.jpg	0	289	AOI_50	90	266
1091	48213	504	452			76_115_fe_an.jpg	0	289	AOI_50	90	266
	48255			ImageEnd	16
1092	48258	516	468			No media	0	0	Content	90	266
1093	48302	521	460			No media	0	0	Content	90	266
	48313			ImageStart	8
1094	48347	551	419			Fix.jpg	0	0	Content	91	271
1095	48391	533	315			Fix.jpg	0	0	Content	91	271
1096	48436	562	294			Fix.jpg	0	0	Content	91	271
1097	48482	539	313			Fix.jpg	0	0	Content	91	271
1098	48528	544	331			Fix.jpg	0	0	Content	91	271
1099	48572	522	324			Fix.jpg	0	0	Content	91	271
1100	48618	704	352			Fix.jpg	0	0	Content	92	764
1101	48662	726	345			Fix.jpg	0	0	Content	92	764
1102	48707	731	343			Fix.jpg	0	0	Content	92	764
1103	48751	733	358			Fix.jpg	0	0	Content	92	764
	48784			ImageEnd	16
1104	48797	709	346			No media	0	0	Content	92	764
1105	48842	722	335			No media	0	0	Content	92	764
1106	48887	733	344			No media	0	0	Content	92	764
1107	48930	719	351			No media	0	0	Content	92	764
1108	48976	724	363			No media	0	0	Content	92	764
1109	49021	733	364			No media	0	0	Content	92	764
1110	49066	710	352			No media	0	0	Content	92	764
	49097			ImageStart	8
1111	49109	731	349			58_098_neu_an.jpg	0	250	AOI_41	92	764
1112	49153	716	345			58_098_neu_an.jpg	0	250	AOI_41	92	764
1113	49199	709	353			58_098_neu_an.jpg	0	250	AOI_41	92	764
1114	49246	732	355			58_098_neu_an.jpg	0	250	AOI_41	92	764
1115	49291	727	359			58_098_neu_an.jpg	0	250	AOI_41	92	764
1116	49338	717	363			58_098_neu_an.jpg	0	250	AOI_41	92	764
1117	49382	732	338			58_098_neu_an.jpg	0	250	AOI_41	93	276
1118	49431	833	383			58_098_neu_an.jpg	0	250	AOI_41	93	276
1119	49476	907	415			58_098_neu_an.jpg	0	250	AOI_41	93	276
1120	49522	942	407			58_098_neu_an.jpg	0	250	AOI_41	93	276
1121	49566	926	389			58_098_neu_an.jpg	0	250	AOI_41	93	276
1122	49613	935	404			58_098_neu_an.jpg	0	250	AOI_41	93	276
1123	49658	588	314			58_098_neu_an.jpg	0	249	AOI_43	94	498
1124	49705	556	327			58_098_neu_an.jpg	0	249	AOI_43	94	498
1125	49749	540	342			58_098_neu_an.jpg	0	249	AOI_43	94	498
1126	49795	545	348			58_098_neu_an.jpg	0	249	AOI_43	94	498
1127	49840	546	352			58_098_neu_an.jpg	0	249	AOI_43	94	498
1128	49885	549	287			58_098_neu_an.jpg	0	249	AOI_43	94	498
1129	49930	547	278			58_098_neu_an.jpg	0	249	AOI_43	94	498
1130	49976	539	286			58_098_neu_an.jpg	0	249	AOI_43	94	498
1131	50020	544	298			58_098_neu_an.jpg	0	249	AOI_43	94	498
1132	50066	557	284			58_098_neu_an.jpg	0	249	AOI_43	94	498
1133	50111	551	279			58_098_neu_an.jpg	0	249	AOI_43	94	498
1134	50157	499	288			58_098_neu_an.jpg	0	249	AOI_43	95	269
1135	50201	513	287			58_098_neu_an.jpg	0	249	AOI_43	95	269
1136	50245	502	282			58_098_neu_an.jpg	0	249	AOI_43	95	269
1137	50291	497	299			58_098_neu_an.jpg	0	249	AOI_43	95	269
1138	50338	484	292			58_098_neu_an.jpg	0	249	AOI_43	95	269
1139	50382	494	277			58_098_neu_an.jpg	0	249	AOI_43	95	269
1140	50426	539	263			58_098_neu_an.jpg	0	249	AOI_43	96	459
1141	50472	594	237			58_098_neu_an.jpg	0	249	AOI_43	96	459
1142	50518	554	179			58_098_neu_an.jpg	0	249	AOI_43	96	459
1143	50565	550	191			58_098_neu_an.jpg	0	249	AOI_43	96	459
1144	50612	568	172			58_098_neu_an.jpg	0	249	AOI_43	96	459
1145	50655	559	187			58_098_neu_an.jpg	0	249	AOI_43	96	459
1146	50702	550	195			58_098_neu_an.jpg	0	249	AOI_43	96	459
1147	50749	560	202			58_098_neu_an.jpg	0	249	AOI_43	96	459
1148	50794	559	182			58_098_neu_an.jpg	0	249	AOI_43	96	459
1149	50839	553	198			58_098_neu_an.jpg	0	249	AOI_43	96	459
1150	50885	525	257			58_098_neu_an.jpg	0	249	AOI_43	97	408
1151	50929	539	279			58_098_neu_an.jpg	0	249	AOI_43	97	408
1152	50975	544	280			58_098_neu_an.jpg	0	249	AOI_43	97	408
1153	51020	527	263			58_098_neu_an.jpg	0	249	AOI_43	97	408
1154	51067	552	272			58_098_neu_an.jpg	0	249	AOI_43	97	408
1155	51111	540	316			58_098_neu_an.jpg	0	249	AOI_43	97	408
1156	51157	554	309			58_098_neu_an.jpg	0	249	AOI_43	97	408
1157	51202	539	292			58_098_neu_an.jpg	0	249	AOI_43	97	408
1158	51248	544	309			58_098_neu_an.jpg	0	249	AOI_43	97	408
1159	51293	553	305			58_098_neu_an.jpg	0	249	AOI_43	98	1395
1160	51338	492	437			58_098_neu_an.jpg	0	249	AOI_43	98	1395
1161	51384	517	439			58_098_neu_an.jpg	0	249	AOI_43	98	1395
1162	51431	499	440			58_098_neu_an.jpg	0	249	AOI_43	98	1395
1163	51476	505	425			58_098_neu_an.jpg	0	249	AOI_43	98	1395
1164	51522	501	435			58_098_neu_an.jpg	0	249	AOI_43	98	1395
1165	51565	502	429			58_098_neu_an.jpg	0	249	AOI_43	98	1395
1166	51612	505	417			58_098_neu_an.jpg	0	249	AOI_43	98	1395
1167	51656	501	434			58_098_neu_an.jpg	0	249	AOI_43	98	1395
1168	51703	519	426			58_098_neu_an.jpg	0	249	AOI_43	98	1395
1169	51748	487	434			58_098_neu_an.jpg	0	249	AOI_43	98	1395
1170	51797	496	421			58_098_neu_an.jpg	0	249	AOI_43	98	1395
1171	51842	515	429			58_098_neu_an.jpg	0	249	AOI_43	98	1395
1172	51888	504	427			58_098_neu_an.jpg	0	249	AOI_43	98	1395
1173	51974	495	437			58_098_neu_an.jpg	0	249	AOI_43	98	1395
1174	52025	497	433			58_098_neu_an.jpg	0	249	AOI_43	98	1395
1175	52067	508	426			58_098_neu_an.jpg	0	249	AOI_43	98	1395
	52078			ImageEnd	16
	52101			ImageStart	8
1176	52211	0	0			Fix.jpg	0	0	Content	98	1395
1177	52271	467	422			Fix.jpg	0	0	Content	98	1395
1178	52434	726	370			Fix.jpg	0	0	Content	98	1395
1179	52489	714	389			Fix.jpg	0	0	Content	98	1395
	52606			ImageEnd	16
	52677			ImageStart	8
1180	52688	0	0			99_144_an_neu.jpg	0	339	AOI_5
1181	52740	0	0			99_144_an_neu.jpg	0	339	AOI_5
1182	52803	0	0			99_144_an_neu.jpg	0	339	AOI_5
1183	52855	0	0			99_144_an_neu.jpg	0	339	AOI_5
1184	52886	0	0			99_144_an_neu.jpg	0	339	AOI_5
1185	52910	0	0			99_144_an_neu.jpg	0	339	AOI_5
1186	52949	0	0			99_144_an_neu.jpg	0	339	AOI_5
1187	52990	711	379			99_144_an_neu.jpg	0	340	AOI_7	99	690
1188	53031	0	0			99_144_an_neu.jpg	0	340	AOI_7	99	690
1189	53079	934	363			99_144_an_neu.jpg	0	340	AOI_7	99	690
1190	53102	934	363			99_144_an_neu.jpg	0	340	AOI_7	99	690
1191	53148	917	348			99_144_an_neu.jpg	0	340	AOI_7	99	690
1192	53196	931	387			99_144_an_neu.jpg	0	340	AOI_7	99	690
1193	53236	921	393			99_144_an_neu.jpg	0	340	AOI_7	99	690
1194	53279	942	394			99_144_an_neu.jpg	0	340	AOI_7	99	690
1195	53323	924	400			99_144_an_neu.jpg	0	340	AOI_7	99	690
1196	53367	933	407			99_144_an_neu.jpg	0	340	AOI_7	99	690
1197	53411	944	385			99_144_an_neu.jpg	0	340	AOI_7	99	690
1198	53458	931	398			99_144_an_neu.jpg	0	340	AOI_7	99	690
1199	53501	922	407			99_144_an_neu.jpg	0	340	AOI_7	99	690
1200	53545	928	400			99_144_an_neu.jpg	0	340	AOI_7	99	690
1201	53592	928	418			99_144_an_neu.jpg	0	340	AOI_7	99	690
1202	53637	943	399			99_144_an_neu.jpg	0	340	AOI_7	99	690
1203	53680	631	525			99_144_an_neu.jpg	0	339	AOI_5	100	838
1204	53724	0	0			99_144_an_neu.jpg	0	339	AOI_5	100	838
1205	53767	481	588			99_144_an_neu.jpg	0	339	AOI_5	100	838
1206	53808	479	563			99_144_an_neu.jpg	0	339	AOI_5	100	838
1207	53871	504	501			99_144_an_neu.jpg	0	339	AOI_5	100	838
1208	53907	493	466			99_144_an_neu.jpg	0	339	AOI_5	100	838
1209	53943	506	462			99_144_an_neu.jpg	0	339	AOI_5	100	838
1210	53989	496	496			99_144_an_neu.jpg	0	339	AOI_5	100	838
1211	54034	491	500			99_144_an_neu.jpg	0	339	AOI_5	100	838
1212	54077	501	490			99_144_an_neu.jpg	0	339	AOI_5	100	838
1213	54121	490	497			99_144_an_neu.jpg	0	339	AOI_5	100	838
1214	54164	488	504			99_144_an_neu.jpg	0	339	AOI_5	100	838
1215	54207	501	490			99_144_an_neu.jpg	0	339	AOI_5	100	838
1216	54253	490	495			99_144_an_neu.jpg	0	339	AOI_5	100	838
1217	54296	507	506			99_144_an_neu.jpg	0	339	AOI_5	100	838
1218	54342	520	513			99_144_an_neu.jpg	0	339	AOI_5	100	838
1219	54386	497	520			99_144_an_neu.jpg	0	339	AOI_5	100	838
1220	54430	510	515			99_144_an_neu.jpg	0	339	AOI_5	100	838
1221	54473	518	519			99_144_an_neu.jpg	0	339	AOI_5	100	838
1222	54518	0	0			99_144_an_neu.jpg	0	339	AOI_5
1223	54562	0	0			99_144_an_neu.jpg	0	339	AOI_5
1224	54599	0	0			99_144_an_neu.jpg	0	339	AOI_5
1225	54645	0	0			99_144_an_neu.jpg	0	339	AOI_5
1226	54695	0	0			99_144_an_neu.jpg	0	339	AOI_5
1227	54752	0	0			99_144_an_neu.jpg	0	339	AOI_5
1228	54804	0	0			99_144_an_neu.jpg	0	339	AOI_5
1229	54856	0	0			99_144_an_neu.jpg	0	339	AOI_5
1230	54923	0	0			99_144_an_neu.jpg	0	339	AOI_5
1231	54975	0	0			99_144_an_neu.jpg	0	339	AOI_5
1232	55027	0	0			99_144_an_neu.jpg	0	339	AOI_5
1233	55079	0	0			99_144_an_neu.jpg	0	339	AOI_5
1234	55112	0	0			99_144_an_neu.jpg	0	339	AOI_5
1235	55143	0	0			99_144_an_neu.jpg	0	339	AOI_5
1236	55186	826	374			99_144_an_neu.jpg	0	339	AOI_5	101	216
1237	55234	591	409			99_144_an_neu.jpg	0	339	AOI_5	101	216
1238	55273	609	385			99_144_an_neu.jpg	0	339	AOI_5	101	216
1239	55311	587	406			99_144_an_neu.jpg	0	339	AOI_5	101	216
1240	55357	595	387			99_144_an_neu.jpg	0	339	AOI_5	101	216
1241	55403	604	398			99_144_an_neu.jpg	0	339	AOI_5	102	361
1242	55446	541	380			99_144_an_neu.jpg	0	339	AOI_5	102	361
1243	55491	548	392			99_144_an_neu.jpg	0	339	AOI_5	102	361
1244	55538	563	385			99_144_an_neu.jpg	0	339	AOI_5	102	361
1245	55583	560	381			99_144_an_neu.jpg	0	339	AOI_5	102	361
1246	55626	558	379			99_144_an_neu.jpg	0	339	AOI_5	102	361
	55665			ImageEnd	16
1247	55674	560	378			No media	0	0	Content	102	361
	55707			ImageStart	8
1248	55720	558	365			Fix.jpg	0	0	Content	102	361
1249	55764	0	0			Fix.jpg	0	0	Content
1250	55811	0	0			Fix.jpg	0	0	Content
1251	55850	0	0			Fix.jpg	0	0	Content
1252	55896	0	0			Fix.jpg	0	0	Content
1253	55948	0	0			Fix.jpg	0	0	Content
1254	56004	0	0			Fix.jpg	0	0	Content
1255	56056	557	338			Fix.jpg	0	0	Content	103	210
1256	56097	589	263			Fix.jpg	0	0	Content	103	210
1257	56137	574	238			Fix.jpg	0	0	Content	103	210
1258	56178	678	329			Fix.jpg	0	0	Content	103	210
	56193			ImageEnd	16
1259	56223	707	361			No media	0	0	Content	103	210
1260	56267	704	345			No media	0	0	Content	104	352
	56275			ImageStart	8
1261	56312	693	359			82_115_neu_an.jpg	0	304	AOI_49	104	352
1262	56355	714	341			82_115_neu_an.jpg	0	304	AOI_49	104	352
1263	56401	712	346			82_115_neu_an.jpg	0	304	AOI_49	104	352
1264	56445	692	342			82_115_neu_an.jpg	0	304	AOI_49	104	352
1265	56489	720	343			82_115_neu_an.jpg	0	304	AOI_49	104	352
1266	56532	683	355			82_115_neu_an.jpg	0	304	AOI_49	104	352
1267	56576	691	365			82_115_neu_an.jpg	0	304	AOI_49	104	352
1268	56619	903	320			82_115_neu_an.jpg	0	304	AOI_49	105	916
1269	56664	922	289			82_115_neu_an.jpg	0	304	AOI_49	105	916
1270	56707	897	312			82_115_neu_an.jpg	0	304	AOI_49	105	916
1271	56752	910	322			82_115_neu_an.jpg	0	304	AOI_49	105	916
1272	56795	907	303			82_115_neu_an.jpg	0	304	AOI_49	105	916
1273	56838	947	343			82_115_neu_an.jpg	0	304	AOI_49	105	916
1274	56881	943	338			82_115_neu_an.jpg	0	304	AOI_49	105	916
1275	56926	964	345			82_115_neu_an.jpg	0	304	AOI_49	105	916
1276	56969	939	333			82_115_neu_an.jpg	0	304	AOI_49	105	916
1277	57013	947	345			82_115_neu_an.jpg	0	304	AOI_49	105	916
1278	57056	944	329			82_115_neu_an.jpg	0	304	AOI_49	105	916
1279	57101	967	334			82_115_neu_an.jpg	0	304	AOI_49	105	916
1280	57144	954	348			82_115_neu_an.jpg	0	304	AOI_49	105	916
1281	57186	923	345			82_115_neu_an.jpg	0	304	AOI_49	105	916
1282	57229	941	354			82_115_neu_an.jpg	0	304	AOI_49	105	916
1283	57275	935	357			82_115_neu_an.jpg	0	304	AOI_49	105	916
1284	57318	923	359			82_115_neu_an.jpg	0	304	AOI_49	105	916
1285	57361	932	353			82_115_neu_an.jpg	0	304	AOI_49	105	916
1286	57403	932	342			82_115_neu_an.jpg	0	304	AOI_49	105	916
1287	57446	930	380			82_115_neu_an.jpg	0	304	AOI_49	105	916
1288	57490	925	363			82_115_neu_an.jpg	0	304	AOI_49	105	916
1289	57535	630	324			82_115_neu_an.jpg	0	303	AOI_51	106	621
1290	57577	504	329			82_115_neu_an.jpg	0	303	AOI_51	106	621
1291	57621	498	322			82_115_neu_an.jpg	0	303	AOI_51	106	621
1292	57664	514	307			82_115_neu_an.jpg	0	303	AOI_51	106	621
1293	57708	497	315			82_115_neu_an.jpg	0	303	AOI_51	106	621
1294	57754	511	315			82_115_neu_an.jpg	0	303	AOI_51	106	621
1295	57800	519	309			82_115_neu_an.jpg	0	303	AOI_51	106	621
1296	57843	512	303			82_115_neu_an.jpg	0	303	AOI_51	106	621
1297	57889	511	322			82_115_neu_an.jpg	0	303	AOI_51	106	621
1298	57933	522	313			82_115_neu_an.jpg	0	303	AOI_51	106	621
1299	57978	506	308			82_115_neu_an.jpg	0	303	AOI_51	106	621
1300	58023	502	316			82_115_neu_an.jpg	0	303	AOI_51	106	621
1301	58068	509	318			82_115_neu_an.jpg	0	303	AOI_51	106	621
1302	58112	493	323			82_115_neu_an.jpg	0	303	AOI_51	106	621
1303	58156	567	299			82_115_neu_an.jpg	0	303	AOI_51	107	570
1304	58199	560	331			82_115_neu_an.jpg	0	303	AOI_51	107	570
1305	58243	562	308			82_115_neu_an.jpg	0	303	AOI_51	107	570
1306	58284	564	317			82_115_neu_an.jpg	0	303	AOI_51	107	570
1307	58330	549	312			82_115_neu_an.jpg	0	303	AOI_51	107	570
1308	58373	563	313			82_115_neu_an.jpg	0	303	AOI_51	107	570
1309	58417	577	303			82_115_neu_an.jpg	0	303	AOI_51	107	570
1310	58461	560	322			82_115_neu_an.jpg	0	303	AOI_51	107	570
1311	58504	595	299			82_115_neu_an.jpg	0	303	AOI_51	107	570
1312	58549	579	317			82_115_neu_an.jpg	0	303	AOI_51	107	570
1313	58593	568	320			82_115_neu_an.jpg	0	303	AOI_51	107	570
1314	58636	594	309			82_115_neu_an.jpg	0	303	AOI_51	107	570
1315	58682	580	299			82_115_neu_an.jpg	0	303	AOI_51	107	570
1316	58726	732	322			82_115_neu_an.jpg	0	304	AOI_49	108	1629
1317	58771	913	333			82_115_neu_an.jpg	0	304	AOI_49	108	1629
1318	58813	925	346			82_115_neu_an.jpg	0	304	AOI_49	108	1629
1319	58857	895	401			82_115_neu_an.jpg	0	304	AOI_49	108	1629
1320	58902	924	339			82_115_neu_an.jpg	0	304	AOI_49	108	1629
1321	58970	910	351			82_115_neu_an.jpg	0	304	AOI_49	108	1629
1322	59032	889	394			82_115_neu_an.jpg	0	304	AOI_49	108	1629
1323	59069	909	338			82_115_neu_an.jpg	0	304	AOI_49	108	1629
1324	59115	918	346			82_115_neu_an.jpg	0	304	AOI_49	108	1629
1325	59158	898	348			82_115_neu_an.jpg	0	304	AOI_49	108	1629
1326	59198	937	348			82_115_neu_an.jpg	0	304	AOI_49	108	1629
1327	59242	926	343			82_115_neu_an.jpg	0	304	AOI_49	108	1629
	59264			ImageEnd	16
1328	59287	915	345			No media	0	0	Content	108	1629
	59309			ImageStart	8
1329	59333	925	345			Fix.jpg	0	0	Content	108	1629
1330	59376	907	339			Fix.jpg	0	0	Content	108	1629
1331	59419	904	337			Fix.jpg	0	0	Content	108	1629
1332	59465	911	345			Fix.jpg	0	0	Content	108	1629
1333	59511	933	347			Fix.jpg	0	0	Content	108	1629
1334	59555	901	351			Fix.jpg	0	0	Content	108	1629
1335	59599	912	336			Fix.jpg	0	0	Content	108	1629
1336	59644	897	356			Fix.jpg	0	0	Content	108	1629
1337	59689	913	354			Fix.jpg	0	0	Content	108	1629
1338	59733	900	362			Fix.jpg	0	0	Content	108	1629
1339	59776	914	359			Fix.jpg	0	0	Content	108	1629
	59807			ImageEnd	16
1340	59822	909	360			No media	0	0	Content	108	1629
1341	59866	907	355			No media	0	0	Content	108	1629
	59870			ImageStart	8
1342	59911	908	363			13_061_an_fe.jpg	0	73	AOI_18	108	1629
1343	59955	917	346			13_061_an_fe.jpg	0	73	AOI_18	108	1629
1344	59997	902	370			13_061_an_fe.jpg	0	73	AOI_18	108	1629
1345	60042	893	361			13_061_an_fe.jpg	0	73	AOI_18	108	1629
1346	60087	903	356			13_061_an_fe.jpg	0	73	AOI_18	108	1629
1347	60132	903	369			13_061_an_fe.jpg	0	73	AOI_18	108	1629
1348	60176	896	358			13_061_an_fe.jpg	0	73	AOI_18	108	1629
1349	60222	938	358			13_061_an_fe.jpg	0	73	AOI_18	108	1629
1350	60266	942	357			13_061_an_fe.jpg	0	73	AOI_18	108	1629
1351	60312	952	371			13_061_an_fe.jpg	0	73	AOI_18	108	1629
1352	60355	938	410			13_061_an_fe.jpg	0	73	AOI_18	109	398
1353	60400	938	464			13_061_an_fe.jpg	0	73	AOI_18	109	398
1354	60443	937	465			13_061_an_fe.jpg	0	73	AOI_18	109	398
1355	60486	937	464			13_061_an_fe.jpg	0	73	AOI_18	109	398
1356	60531	946	467			13_061_an_fe.jpg	0	73	AOI_18	109	398
1357	60577	939	467			13_061_an_fe.jpg	0	73	AOI_18	109	398
1358	60620	937	490			13_061_an_fe.jpg	0	73	AOI_18	109	398
1359	60665	943	485			13_061_an_fe.jpg	0	73	AOI_18	109	398
1360	60708	949	497			13_061_an_fe.jpg	0	73	AOI_18	109	398
1361	60753	783	475			13_061_an_fe.jpg	0	74	AOI_17	110	1111
1362	60797	547	447			13_061_an_fe.jpg	0	74	AOI_17	110	1111
1363	60841	537	458			13_061_an_fe.jpg	0	74	AOI_17	110	1111
1364	60886	546	445			13_061_an_fe.jpg	0	74	AOI_17	110	1111
1365	60931	546	445			13_061_an_fe.jpg	0	74	AOI_17	110	1111
1366	60975	521	467			13_061_an_fe.jpg	0	74	AOI_17	110	1111
1367	61019	519	469			13_061_an_fe.jpg	0	74	AOI_17	110	1111
1368	61064	529	454			13_061_an_fe.jpg	0	74	AOI_17	110	1111
1369	61110	531	478			13_061_an_fe.jpg	0	74	AOI_17	110	1111
1370	61154	529	482			13_061_an_fe.jpg	0	74	AOI_17	110	1111
1371	61199	531	477			13_061_an_fe.jpg	0	74	AOI_17	110	1111
1372	61242	535	472			13_061_an_fe.jpg	0	74	AOI_17	110	1111
1373	61291	510	468			13_061_an_fe.jpg	0	74	AOI_17	110	1111
1374	61335	517	455			13_061_an_fe.jpg	0	74	AOI_17	110	1111
1375	61379	504	463			13_061_an_fe.jpg	0	74	AOI_17	110	1111
1376	61422	520	464			13_061_an_fe.jpg	0	74	AOI_17	110	1111
1377	61466	501	453			13_061_an_fe.jpg	0	74	AOI_17	110	1111
1378	61511	517	454			13_061_an_fe.jpg	0	74	AOI_17	110	1111
1379	61556	499	480			13_061_an_fe.jpg	0	74	AOI_17	110	1111
1380	61599	505	477			13_061_an_fe.jpg	0	74	AOI_17	110	1111
1381	61643	512	484			13_061_an_fe.jpg	0	74	AOI_17	110	1111
1382	61688	489	477			13_061_an_fe.jpg	0	74	AOI_17	110	1111
1383	61734	500	488			13_061_an_fe.jpg	0	74	AOI_17	110	1111
1384	61777	502	485			13_061_an_fe.jpg	0	74	AOI_17	110	1111
1385	61821	508	547			13_061_an_fe.jpg	0	74	AOI_17	110	1111
1386	61864	554	573			13_061_an_fe.jpg	0	74	AOI_17	111	658
1387	61912	556	568			13_061_an_fe.jpg	0	74	AOI_17	111	658
1388	61957	556	551			13_061_an_fe.jpg	0	74	AOI_17	111	658
1389	62000	610	578			13_061_an_fe.jpg	0	74	AOI_17	111	658
1390	62044	633	572			13_061_an_fe.jpg	0	74	AOI_17	111	658
1391	62089	638	572			13_061_an_fe.jpg	0	74	AOI_17	111	658
1392	62132	640	576			13_061_an_fe.jpg	0	74	AOI_17	111	658
1393	62177	642	576			13_061_an_fe.jpg	0	74	AOI_17	111	658
1394	62220	632	579			13_061_an_fe.jpg	0	74	AOI_17	111	658
1395	62264	626	581			13_061_an_fe.jpg	0	74	AOI_17	111	658
1396	62308	638	582			13_061_an_fe.jpg	0	74	AOI_17	111	658
1397	62351	635	565			13_061_an_fe.jpg	0	74	AOI_17	111	658
1398	62394	625	585			13_061_an_fe.jpg	0	74	AOI_17	111	658
1399	62437	633	591			13_061_an_fe.jpg	0	74	AOI_17	111	658
1400	62480	622	582			13_061_an_fe.jpg	0	74	AOI_17	111	658
1401	62522	771	514			13_061_an_fe.jpg	0	73	AOI_18	112	871
1402	62566	869	416			13_061_an_fe.jpg	0	73	AOI_18	112	871
1403	62609	904	374			13_061_an_fe.jpg	0	73	AOI_18	112	871
1404	62652	905	372			13_061_an_fe.jpg	0	73	AOI_18	112	871
1405	62696	920	368			13_061_an_fe.jpg	0	73	AOI_18	112	871
1406	62738	905	368			13_061_an_fe.jpg	0	73	AOI_18	112	871
1407	62783	904	329			13_061_an_fe.jpg	0	73	AOI_18	112	871
1408	62825	932	290			13_061_an_fe.jpg	0	73	AOI_18	112	871
	62868			ImageEnd	16
1409	62868	912	288			No media	0	0	Content	112	871
1410	62911	917	293			No media	0	0	Content	112	871
	62919			ImageStart	8
1411	62955	929	288			Fix.jpg	0	0	Content	112	871
1412	62997	920	276			Fix.jpg	0	0	Content	112	871
1413	63041	926	290			Fix.jpg	0	0	Content	112	871
1414	63086	924	277			Fix.jpg	0	0	Content	112	871
1415	63128	927	289			Fix.jpg	0	0	Content	112	871
1416	63171	920	291			Fix.jpg	0	0	Content	112	871
1417	63217	925	275			Fix.jpg	0	0	Content	112	871
1418	63261	921	284			Fix.jpg	0	0	Content	112	871
1419	63303	859	310			Fix.jpg	0	0	Content	112	871
1420	63347	858	316			Fix.jpg	0	0	Content	112	871
1421	63393	849	328			Fix.jpg	0	0	Content	113	347
	63427			ImageEnd	16
1422	63436	760	344			No media	0	0	Content	113	347
1423	63479	772	350			No media	0	0	Content	113	347
	63482			ImageStart	8
1424	63521	756	349			147_170_an_neu.jpg	0	111	AOI_27	113	347
1425	63565	764	355			147_170_an_neu.jpg	0	111	AOI_27	113	347
1426	63607	754	355			147_170_an_neu.jpg	0	111	AOI_27	113	347
1427	63651	763	350			147_170_an_neu.jpg	0	111	AOI_27	113	347
1428	63694	762	358			147_170_an_neu.jpg	0	111	AOI_27	113	347
1429	63740	810	356			147_170_an_neu.jpg	0	111	AOI_27	114	570
1430	63783	892	363			147_170_an_neu.jpg	0	111	AOI_27	114	570
1431	63826	906	355			147_170_an_neu.jpg	0	111	AOI_27	114	570
1432	63869	920	362			147_170_an_neu.jpg	0	111	AOI_27	114	570
1433	63913	914	368			147_170_an_neu.jpg	0	111	AOI_27	114	570
1434	63957	919	359			147_170_an_neu.jpg	0	111	AOI_27	114	570
1435	64003	905	371			147_170_an_neu.jpg	0	111	AOI_27	114	570
1436	64046	898	373			147_170_an_neu.jpg	0	111	AOI_27	114	570
1437	64090	918	369			147_170_an_neu.jpg	0	111	AOI_27	114	570
1438	64137	912	372			147_170_an_neu.jpg	0	111	AOI_27	114	570
1439	64181	922	362			147_170_an_neu.jpg	0	111	AOI_27	114	570
1440	64223	912	371			147_170_an_neu.jpg	0	111	AOI_27	114	570
1441	64267	901	370			147_170_an_neu.jpg	0	111	AOI_27	114	570
1442	64310	648	402			147_170_an_neu.jpg	0	112	AOI_25	115	972
1443	64350	494	436			147_170_an_neu.jpg	0	112	AOI_25	115	972
1444	64395	489	443			147_170_an_neu.jpg	0	112	AOI_25	115	972
1445	64440	498	443			147_170_an_neu.jpg	0	112	AOI_25	115	972
1446	64487	507	442			147_170_an_neu.jpg	0	112	AOI_25	115	972
1447	64532	491	437			147_170_an_neu.jpg	0	112	AOI_25	115	972
1448	64576	498	504			147_170_an_neu.jpg	0	112	AOI_25	115	972
1449	64620	513	492			147_170_an_neu.jpg	0	112	AOI_25	115	972
1450	64663	501	505			147_170_an_neu.jpg	0	112	AOI_25	115	972
1451	64707	486	517			147_170_an_neu.jpg	0	112	AOI_25	115	972
1452	64749	497	514			147_170_an_neu.jpg	0	112	AOI_25	115	972
1453	64792	488	517			147_170_an_neu.jpg	0	112	AOI_25	115	972
1454	64836	495	520			147_170_an_neu.jpg	0	112	AOI_25	115	972
1455	64879	494	510			147_170_an_neu.jpg	0	112	AOI_25	115	972
1456	64923	492	517			147_170_an_neu.jpg	0	112	AOI_25	115	972
1457	64967	498	519			147_170_an_neu.jpg	0	112	AOI_25	115	972
1458	65010	489	521			147_170_an_neu.jpg	0	112	AOI_25	115	972
1459	65054	499	525			147_170_an_neu.jpg	0	112	AOI_25	115	972
1460	65098	497	518			147_170_an_neu.jpg	0	112	AOI_25	115	972
1461	65141	563	592			147_170_an_neu.jpg	0	112	AOI_25	115	972
1462	65187	582	571			147_170_an_neu.jpg	0	112	AOI_25	115	972
1463	65237	586	597			147_170_an_neu.jpg	0	112	AOI_25	115	972
1464	65282	573	570			147_170_an_neu.jpg	0	111	AOI_27	116	315
1465	65327	786	576			147_170_an_neu.jpg	0	111	AOI_27	116	315
1466	65372	787	575			147_170_an_neu.jpg	0	111	AOI_27	116	315
1467	65417	776	573			147_170_an_neu.jpg	0	111	AOI_27	116	315
1468	65462	782	591			147_170_an_neu.jpg	0	111	AOI_27	116	315
1469	65508	782	578			147_170_an_neu.jpg	0	111	AOI_27	116	315
1470	65552	785	577			147_170_an_neu.jpg	0	111	AOI_27	116	315
1471	65597	798	574			147_170_an_neu.jpg	0	111	AOI_27	117	356
1472	65642	873	569			147_170_an_neu.jpg	0	111	AOI_27	117	356
1473	65687	877	583			147_170_an_neu.jpg	0	111	AOI_27	117	356
1474	65731	876	561			147_170_an_neu.jpg	0	111	AOI_27	117	356
1475	65776	873	557			147_170_an_neu.jpg	0	111	AOI_27	117	356
1476	65820	874	566			147_170_an_neu.jpg	0	111	AOI_27	117	356
1477	65862	872	567			147_170_an_neu.jpg	0	111	AOI_27	117	356
1478	65907	858	576			147_170_an_neu.jpg	0	111	AOI_27	117	356
1479	65953	858	458			147_170_an_neu.jpg	0	111	AOI_27	118	620
1480	65997	899	344			147_170_an_neu.jpg	0	111	AOI_27	118	620
1481	66041	933	317			147_170_an_neu.jpg	0	111	AOI_27	118	620
1482	66088	934	292			147_170_an_neu.jpg	0	111	AOI_27	118	620
1483	66133	908	306			147_170_an_neu.jpg	0	111	AOI_27	118	620
1484	66176	900	298			147_170_an_neu.jpg	0	111	AOI_27	118	620
1485	66220	907	304			147_170_an_neu.jpg	0	111	AOI_27	118	620
1486	66262	958	292			147_170_an_neu.jpg	0	111	AOI_27	118	620
1487	66307	943	297			147_170_an_neu.jpg	0	111	AOI_27	118	620
1488	66352	937	307			147_170_an_neu.jpg	0	111	AOI_27	118	620
1489	66397	924	321			147_170_an_neu.jpg	0	111	AOI_27	118	620
1490	66440	950	308			147_170_an_neu.jpg	0	111	AOI_27	118	620
	66469			ImageEnd	16
1491	66484	947	314			No media	0	0	Content	118	620
	66510			ImageStart	8
1492	66527	944	325			Fix.jpg	0	0	Content	118	620
1493	66573	682	368			Fix.jpg	0	0	Content	119	270
1494	66618	530	360			Fix.jpg	0	0	Content	119	270
1495	66662	517	373			Fix.jpg	0	0	Content	119	270
1496	66705	544	360			Fix.jpg	0	0	Content	119	270
1497	66751	527	375			Fix.jpg	0	0	Content	119	270
1498	66796	545	362			Fix.jpg	0	0	Content	119	270
1499	66843	707	361			Fix.jpg	0	0	Content	120	1491
1500	66888	718	364			Fix.jpg	0	0	Content	120	1491
1501	66935	713	352			Fix.jpg	0	0	Content	120	1491
1502	66981	721	360			Fix.jpg	0	0	Content	120	1491
	67015			ImageEnd	16
1503	67027	718	357			No media	0	0	Content	120	1491
1504	67072	726	348			No media	0	0	Content	120	1491
1505	67116	714	359			No media	0	0	Content	120	1491
1506	67162	735	349			No media	0	0	Content	120	1491
	67191			ImageStart	8
1507	67208	713	349			144_163_neu_an.jpg	0	105	AOI_21	120	1491
1508	67258	721	346			144_163_neu_an.jpg	0	105	AOI_21	120	1491
1509	67304	705	349			144_163_neu_an.jpg	0	105	AOI_21	120	1491
1510	67349	723	351			144_163_neu_an.jpg	0	105	AOI_21	120	1491
1511	67399	716	356			144_163_neu_an.jpg	0	105	AOI_21	120	1491
1512	67445	721	333			144_163_neu_an.jpg	0	105	AOI_21	120	1491
1513	67491	725	344			144_163_neu_an.jpg	0	105	AOI_21	120	1491
1514	67537	724	362			144_163_neu_an.jpg	0	105	AOI_21	120	1491
1515	67583	720	365			144_163_neu_an.jpg	0	105	AOI_21	120	1491
1516	67629	710	348			144_163_neu_an.jpg	0	105	AOI_21	120	1491
1517	67676	720	355			144_163_neu_an.jpg	0	105	AOI_21	120	1491
1518	67721	724	363			144_163_neu_an.jpg	0	105	AOI_21	120	1491
1519	67768	715	340			144_163_neu_an.jpg	0	105	AOI_21	120	1491
1520	67813	714	362			144_163_neu_an.jpg	0	105	AOI_21	120	1491
1521	67859	737	351			144_163_neu_an.jpg	0	105	AOI_21	120	1491
1522	67905	735	344			144_163_neu_an.jpg	0	105	AOI_21	120	1491
1523	67951	745	338			144_163_neu_an.jpg	0	105	AOI_21	120	1491
1524	67996	748	342			144_163_neu_an.jpg	0	105	AOI_21	120	1491
1525	68043	743	359			144_163_neu_an.jpg	0	105	AOI_21	120	1491
1526	68089	743	332			144_163_neu_an.jpg	0	105	AOI_21	120	1491
1527	68137	748	354			144_163_neu_an.jpg	0	105	AOI_21	120	1491
1528	68192	743	355			144_163_neu_an.jpg	0	105	AOI_21	120	1491
1529	68240	749	350			144_163_neu_an.jpg	0	105	AOI_21	120	1491
1530	68286	737	354			144_163_neu_an.jpg	0	105	AOI_21	120	1491
1531	68334	607	346			144_163_neu_an.jpg	0	106	AOI_23	121	875
1532	68379	604	349			144_163_neu_an.jpg	0	106	AOI_23	121	875
1533	68424	605	347			144_163_neu_an.jpg	0	106	AOI_23	121	875
1534	68470	613	352			144_163_neu_an.jpg	0	106	AOI_23	121	875
1535	68517	547	329			144_163_neu_an.jpg	0	106	AOI_23	121	875
1536	68564	543	325			144_163_neu_an.jpg	0	106	AOI_23	121	875
1537	68611	551	332			144_163_neu_an.jpg	0	106	AOI_23	121	875
1538	68657	531	328			144_163_neu_an.jpg	0	106	AOI_23	121	875
1539	68703	523	338			144_163_neu_an.jpg	0	106	AOI_23	121	875
1540	68749	543	312			144_163_neu_an.jpg	0	106	AOI_23	121	875
1541	68795	545	321			144_163_neu_an.jpg	0	106	AOI_23	121	875
1542	68839	549	317			144_163_neu_an.jpg	0	106	AOI_23	121	875
1543	68886	556	315			144_163_neu_an.jpg	0	106	AOI_23	121	875
1544	68932	561	315			144_163_neu_an.jpg	0	106	AOI_23	121	875
1545	68978	552	306			144_163_neu_an.jpg	0	106	AOI_23	121	875
1546	69021	550	322			144_163_neu_an.jpg	0	106	AOI_23	121	875
1547	69068	546	307			144_163_neu_an.jpg	0	106	AOI_23	121	875
1548	69114	542	317			144_163_neu_an.jpg	0	106	AOI_23	121	875
1549	69163	549	329			144_163_neu_an.jpg	0	106	AOI_23	121	875
1550	69209	528	306			144_163_neu_an.jpg	0	106	AOI_23	122	826
1551	69256	483	300			144_163_neu_an.jpg	0	106	AOI_23	122	826
1552	69300	493	315			144_163_neu_an.jpg	0	106	AOI_23	122	826
1553	69346	478	314			144_163_neu_an.jpg	0	106	AOI_23	122	826
1554	69393	485	310			144_163_neu_an.jpg	0	106	AOI_23	122	826
1555	69439	494	312			144_163_neu_an.jpg	0	106	AOI_23	122	826
1556	69483	469	299			144_163_neu_an.jpg	0	106	AOI_23	122	826
1557	69530	473	308			144_163_neu_an.jpg	0	106	AOI_23	122	826
1558	69576	454	307			144_163_neu_an.jpg	0	106	AOI_23	122	826
1559	69625	473	309			144_163_neu_an.jpg	0	106	AOI_23	122	826
1560	69671	469	298			144_163_neu_an.jpg	0	106	AOI_23	122	826
1561	69718	463	302			144_163_neu_an.jpg	0	106	AOI_23	122	826
1562	69765	479	286			144_163_neu_an.jpg	0	106	AOI_23	122	826
1563	69809	467	306			144_163_neu_an.jpg	0	106	AOI_23	122	826
1564	69854	479	289			144_163_neu_an.jpg	0	106	AOI_23	122	826
1565	69899	471	306			144_163_neu_an.jpg	0	106	AOI_23	122	826
1566	69945	460	326			144_163_neu_an.jpg	0	106	AOI_23	122	826
1567	69991	481	299			144_163_neu_an.jpg	0	106	AOI_23	122	826
1568	70035	478	310			144_163_neu_an.jpg	0	106	AOI_23	123	414
1569	70081	555	330			144_163_neu_an.jpg	0	106	AOI_23	123	414
1570	70126	561	325			144_163_neu_an.jpg	0	106	AOI_23	123	414
	70152			ImageEnd	16
1571	70174	545	324			No media	0	0	Content	123	414
	70195			ImageStart	8
1572	70217	548	303			Fix.jpg	0	0	Content	123	414
1573	70266	546	327			Fix.jpg	0	0	Content	123	414
1574	70311	552	316			Fix.jpg	0	0	Content	123	414
1575	70356	567	319			Fix.jpg	0	0	Content	123	414
1576	70402	564	320			Fix.jpg	0	0	Content	123	414
1577	70449	553	336			Fix.jpg	0	0	Content	124	595
1578	70495	707	321			Fix.jpg	0	0	Content	124	595
1579	70542	710	325			Fix.jpg	0	0	Content	124	595
1580	70586	723	332			Fix.jpg	0	0	Content	124	595
1581	70633	711	322			Fix.jpg	0	0	Content	124	595
1582	70678	695	326			Fix.jpg	0	0	Content	124	595
	70712			ImageEnd	16
1583	70724	715	316			No media	0	0	Content	124	595
1584	70769	737	350			No media	0	0	Content	124	595
	70774			ImageStart	8
1585	70815	729	351			155_170_neu_fe.jpg	0	130	AOI_26	124	595
1586	70861	722	337			155_170_neu_fe.jpg	0	130	AOI_26	124	595
1587	70906	728	337			155_170_neu_fe.jpg	0	130	AOI_26	124	595
1588	70952	735	340			155_170_neu_fe.jpg	0	130	AOI_26	124	595
1589	70999	749	339			155_170_neu_fe.jpg	0	130	AOI_26	124	595
1590	71043	735	350			155_170_neu_fe.jpg	0	130	AOI_26	125	279
1591	71091	858	322			155_170_neu_fe.jpg	0	130	AOI_26	125	279
1592	71138	896	330			155_170_neu_fe.jpg	0	130	AOI_26	125	279
1593	71185	890	319			155_170_neu_fe.jpg	0	130	AOI_26	125	279
1594	71231	879	332			155_170_neu_fe.jpg	0	130	AOI_26	125	279
1595	71277	876	317			155_170_neu_fe.jpg	0	130	AOI_26	125	279
1596	71322	792	329			155_170_neu_fe.jpg	0	130	AOI_26	126	1823
1597	71367	743	332			155_170_neu_fe.jpg	0	130	AOI_26	126	1823
1598	71413	766	337			155_170_neu_fe.jpg	0	130	AOI_26	126	1823
1599	71460	754	337			155_170_neu_fe.jpg	0	130	AOI_26	126	1823
1600	71506	765	322			155_170_neu_fe.jpg	0	130	AOI_26	126	1823
1601	71551	751	345			155_170_neu_fe.jpg	0	130	AOI_26	126	1823
1602	71597	739	347			155_170_neu_fe.jpg	0	130	AOI_26	126	1823
1603	71646	731	351			155_170_neu_fe.jpg	0	130	AOI_26	126	1823
1604	71692	730	351			155_170_neu_fe.jpg	0	130	AOI_26	126	1823
1605	71737	726	350			155_170_neu_fe.jpg	0	130	AOI_26	126	1823
1606	71784	736	365			155_170_neu_fe.jpg	0	130	AOI_26	126	1823
1607	71832	742	343			155_170_neu_fe.jpg	0	130	AOI_26	126	1823
1608	71878	736	354			155_170_neu_fe.jpg	0	130	AOI_26	126	1823
1609	71925	746	347			155_170_neu_fe.jpg	0	130	AOI_26	126	1823
1610	71971	750	352			155_170_neu_fe.jpg	0	130	AOI_26	126	1823
1611	72019	741	368			155_170_neu_fe.jpg	0	130	AOI_26	126	1823
1612	72064	762	362			155_170_neu_fe.jpg	0	130	AOI_26	126	1823
1613	72112	759	347			155_170_neu_fe.jpg	0	130	AOI_26	126	1823
1614	72158	740	355			155_170_neu_fe.jpg	0	130	AOI_26	126	1823
1615	72204	736	347			155_170_neu_fe.jpg	0	130	AOI_26	126	1823
1616	72250	749	364			155_170_neu_fe.jpg	0	130	AOI_26	126	1823
1617	72297	745	358			155_170_neu_fe.jpg	0	130	AOI_26	126	1823
1618	72346	740	355			155_170_neu_fe.jpg	0	130	AOI_26	126	1823
1619	72394	741	369			155_170_neu_fe.jpg	0	130	AOI_26	126	1823
1620	72439	755	371			155_170_neu_fe.jpg	0	130	AOI_26	126	1823
1621	72487	756	370			155_170_neu_fe.jpg	0	130	AOI_26	126	1823
1622	72534	741	371			155_170_neu_fe.jpg	0	130	AOI_26	126	1823
1623	72581	746	354			155_170_neu_fe.jpg	0	130	AOI_26	126	1823
1624	72626	736	376			155_170_neu_fe.jpg	0	130	AOI_26	126	1823
1625	72675	721	378			155_170_neu_fe.jpg	0	130	AOI_26	126	1823
1626	72720	715	368			155_170_neu_fe.jpg	0	130	AOI_26	126	1823
1627	72776	728	351			155_170_neu_fe.jpg	0	130	AOI_26	126	1823
1628	72827	734	375			155_170_neu_fe.jpg	0	130	AOI_26	126	1823
1629	72899	727	361			155_170_neu_fe.jpg	0	130	AOI_26	126	1823
1630	72952	721	355			155_170_neu_fe.jpg	0	130	AOI_26	126	1823
1631	73092	102	436			155_170_neu_fe.jpg	0	130	AOI_26	126	1823
1632	73145	708	376			155_170_neu_fe.jpg	0	130	AOI_26	127	901
1633	73316	1313	256			155_170_neu_fe.jpg	0	130	AOI_26	127	901
1634	73372	746	359			155_170_neu_fe.jpg	0	130	AOI_26	127	901
1635	73560	0	0			155_170_neu_fe.jpg	0	130	AOI_26	127	901
1636	73616	870	302			155_170_neu_fe.jpg	0	130	AOI_26	127	901
1637	73677	888	334			155_170_neu_fe.jpg	0	130	AOI_26	127	901
1638	73737	881	325			155_170_neu_fe.jpg	0	130	AOI_26	127	901
	73773			ImageEnd	16
1639	73779	889	326			No media	0	0	Content	127	901
1640	73819	876	343			No media	0	0	Content	127	901
	73820			ImageStart	8
1641	73865	869	338			Fix.jpg	0	0	Content	127	901
1642	73907	888	334			Fix.jpg	0	0	Content	127	901
1643	73951	876	342			Fix.jpg	0	0	Content	127	901
1644	74000	888	336			Fix.jpg	0	0	Content	127	901
1645	74046	808	348			Fix.jpg	0	0	Content	128	667
1646	74090	764	341			Fix.jpg	0	0	Content	128	667
1647	74134	761	341			Fix.jpg	0	0	Content	128	667
1648	74178	768	356			Fix.jpg	0	0	Content	128	667
1649	74222	736	362			Fix.jpg	0	0	Content	128	667
1650	74265	724	347			Fix.jpg	0	0	Content	128	667
	74315			ImageEnd	16
1651	74315	733	353			No media	0	0	Content	128	667
1652	74361	741	363			No media	0	0	Content	128	667
	74395			ImageStart	8
1653	74404	726	356			159_175_an_neu.jpg	0	138	AOI_31	128	667
1654	74448	749	348			159_175_an_neu.jpg	0	138	AOI_31	128	667
1655	74492	722	352			159_175_an_neu.jpg	0	138	AOI_31	128	667
1656	74536	744	359			159_175_an_neu.jpg	0	138	AOI_31	128	667
1657	74579	739	345			159_175_an_neu.jpg	0	138	AOI_31	128	667
1658	74623	738	361			159_175_an_neu.jpg	0	138	AOI_31	128	667
1659	74670	752	357			159_175_an_neu.jpg	0	138	AOI_31	128	667
1660	74713	904	345			159_175_an_neu.jpg	0	138	AOI_31	129	263
1661	74756	931	344			159_175_an_neu.jpg	0	138	AOI_31	129	263
1662	74800	905	347			159_175_an_neu.jpg	0	138	AOI_31	129	263
1663	74845	917	356			159_175_an_neu.jpg	0	138	AOI_31	129	263
1664	74888	912	359			159_175_an_neu.jpg	0	138	AOI_31	129	263
1665	74930	916	345			159_175_an_neu.jpg	0	138	AOI_31	129	263
1666	74975	639	380			159_175_an_neu.jpg	0	137	AOI_29	130	815
1667	75019	547	363			159_175_an_neu.jpg	0	137	AOI_29	130	815
1668	75061	558	362			159_175_an_neu.jpg	0	137	AOI_29	130	815
1669	75105	529	369			159_175_an_neu.jpg	0	137	AOI_29	130	815
1670	75147	547	370			159_175_an_neu.jpg	0	137	AOI_29	130	815
1671	75191	533	379			159_175_an_neu.jpg	0	137	AOI_29	130	815
1672	75233	527	372			159_175_an_neu.jpg	0	137	AOI_29	130	815
1673	75276	547	357			159_175_an_neu.jpg	0	137	AOI_29	130	815
1674	75318	538	376			159_175_an_neu.jpg	0	137	AOI_29	130	815
1675	75359	541	366			159_175_an_neu.jpg	0	137	AOI_29	130	815
1676	75403	503	384			159_175_an_neu.jpg	0	137	AOI_29	130	815
1677	75446	519	375			159_175_an_neu.jpg	0	137	AOI_29	130	815
1678	75487	509	369			159_175_an_neu.jpg	0	137	AOI_29	130	815
1679	75531	524	369			159_175_an_neu.jpg	0	137	AOI_29	130	815
1680	75574	512	370			159_175_an_neu.jpg	0	137	AOI_29	130	815
1681	75617	517	379			159_175_an_neu.jpg	0	137	AOI_29	130	815
1682	75658	530	392			159_175_an_neu.jpg	0	137	AOI_29	130	815
1683	75701	524	377			159_175_an_neu.jpg	0	137	AOI_29	130	815
1684	75745	554	384			159_175_an_neu.jpg	0	137	AOI_29	130	815
1685	75790	542	381			159_175_an_neu.jpg	0	137	AOI_29	131	435
1686	75832	573	374			159_175_an_neu.jpg	0	137	AOI_29	131	435
1687	75874	572	368			159_175_an_neu.jpg	0	137	AOI_29	131	435
1688	75919	582	369			159_175_an_neu.jpg	0	137	AOI_29	131	435
1689	75963	578	365			159_175_an_neu.jpg	0	137	AOI_29	131	435
1690	76006	573	368			159_175_an_neu.jpg	0	137	AOI_29	131	435
1691	76050	581	355			159_175_an_neu.jpg	0	137	AOI_29	131	435
1692	76093	583	371			159_175_an_neu.jpg	0	137	AOI_29	131	435
1693	76138	570	363			159_175_an_neu.jpg	0	137	AOI_29	131	435
1694	76181	576	368			159_175_an_neu.jpg	0	137	AOI_29	131	435
1695	76225	676	364			159_175_an_neu.jpg	0	138	AOI_31	132	653
1696	76268	951	350			159_175_an_neu.jpg	0	138	AOI_31	132	653
1697	76312	953	353			159_175_an_neu.jpg	0	138	AOI_31	132	653
1698	76355	975	364			159_175_an_neu.jpg	0	138	AOI_31	132	653
1699	76400	939	354			159_175_an_neu.jpg	0	138	AOI_31	132	653
1700	76442	986	360			159_175_an_neu.jpg	0	138	AOI_31	132	653
1701	76490	969	352			159_175_an_neu.jpg	0	138	AOI_31	132	653
1702	76534	959	363			159_175_an_neu.jpg	0	138	AOI_31	132	653
1703	76577	952	368			159_175_an_neu.jpg	0	138	AOI_31	132	653
1704	76621	960	369			159_175_an_neu.jpg	0	138	AOI_31	132	653
1705	76663	971	353			159_175_an_neu.jpg	0	138	AOI_31	132	653
1706	76706	954	360			159_175_an_neu.jpg	0	138	AOI_31	132	653
1707	76750	966	374			159_175_an_neu.jpg	0	138	AOI_31	132	653
1708	76792	968	349			159_175_an_neu.jpg	0	138	AOI_31	132	653
1709	76835	972	355			159_175_an_neu.jpg	0	138	AOI_31	132	653
1710	76878	718	355			159_175_an_neu.jpg	0	137	AOI_29	133	441
1711	76922	564	350			159_175_an_neu.jpg	0	137	AOI_29	133	441
1712	76964	542	344			159_175_an_neu.jpg	0	137	AOI_29	133	441
1713	77008	550	357			159_175_an_neu.jpg	0	137	AOI_29	133	441
1714	77056	549	358			159_175_an_neu.jpg	0	137	AOI_29	133	441
1715	77100	556	345			159_175_an_neu.jpg	0	137	AOI_29	133	441
1716	77142	543	349			159_175_an_neu.jpg	0	137	AOI_29	133	441
1717	77186	547	365			159_175_an_neu.jpg	0	137	AOI_29	133	441
1718	77231	561	362			159_175_an_neu.jpg	0	137	AOI_29	133	441
1719	77274	548	354			159_175_an_neu.jpg	0	137	AOI_29	133	441
1720	77318	551	252			159_175_an_neu.jpg	0	137	AOI_29	134	491
1721	77362	558	246			159_175_an_neu.jpg	0	137	AOI_29	134	491
	77390			ImageEnd	16
1722	77406	570	244			No media	0	0	Content	134	491
	77438			ImageStart	8
1723	77450	567	249			Fix.jpg	0	0	Content	134	491
1724	77493	569	245			Fix.jpg	0	0	Content	134	491
1725	77538	569	242			Fix.jpg	0	0	Content	134	491
1726	77584	566	258			Fix.jpg	0	0	Content	134	491
1727	77629	573	231			Fix.jpg	0	0	Content	134	491
1728	77674	574	249			Fix.jpg	0	0	Content	134	491
1729	77720	562	244			Fix.jpg	0	0	Content	134	491
1730	77764	572	264			Fix.jpg	0	0	Content	134	491
1731	77810	570	256			Fix.jpg	0	0	Content	135	484
1732	77853	600	281			Fix.jpg	0	0	Content	135	484
1733	77897	598	295			Fix.jpg	0	0	Content	135	484
	77934			ImageEnd	16
1734	77941	602	274			No media	0	0	Content	135	484
1735	77986	600	277			No media	0	0	Content	135	484
1736	78028	602	292			No media	0	0	Content	135	484
	78041			ImageStart	8
1737	78072	611	266			32_069_ha_fe.jpg	0	193	AOI_36	135	484
1738	78116	598	285			32_069_ha_fe.jpg	0	193	AOI_36	135	484
1739	78162	600	281			32_069_ha_fe.jpg	0	193	AOI_36	135	484
1740	78205	621	274			32_069_ha_fe.jpg	0	193	AOI_36	135	484
1741	78250	600	288			32_069_ha_fe.jpg	0	193	AOI_36	135	484
1742	78293	578	335			32_069_ha_fe.jpg	0	193	AOI_36	136	397
1743	78338	573	326			32_069_ha_fe.jpg	0	193	AOI_36	136	397
1744	78381	591	338			32_069_ha_fe.jpg	0	193	AOI_36	136	397
1745	78426	557	365			32_069_ha_fe.jpg	0	193	AOI_36	136	397
1746	78470	555	355			32_069_ha_fe.jpg	0	193	AOI_36	136	397
1747	78514	542	370			32_069_ha_fe.jpg	0	193	AOI_36	136	397
1748	78558	547	365			32_069_ha_fe.jpg	0	193	AOI_36	136	397
1749	78604	539	368			32_069_ha_fe.jpg	0	193	AOI_36	136	397
1750	78647	559	353			32_069_ha_fe.jpg	0	193	AOI_36	136	397
1751	78690	865	359			32_069_ha_fe.jpg	0	194	AOI_34	137	591
1752	78736	981	376			32_069_ha_fe.jpg	0	194	AOI_34	137	591
1753	78781	977	383			32_069_ha_fe.jpg	0	194	AOI_34	137	591
1754	78826	979	378			32_069_ha_fe.jpg	0	194	AOI_34	137	591
1755	78872	970	413			32_069_ha_fe.jpg	0	194	AOI_34	137	591
1756	78917	959	439			32_069_ha_fe.jpg	0	194	AOI_34	137	591
1757	78964	978	489			32_069_ha_fe.jpg	0	194	AOI_34	137	591
1758	79009	967	493			32_069_ha_fe.jpg	0	194	AOI_34	137	591
1759	79055	986	486			32_069_ha_fe.jpg	0	194	AOI_34	137	591
1760	79099	975	499			32_069_ha_fe.jpg	0	194	AOI_34	137	591
1761	79145	980	488			32_069_ha_fe.jpg	0	194	AOI_34	137	591
1762	79190	977	493			32_069_ha_fe.jpg	0	194	AOI_34	137	591
1763	79236	962	481			32_069_ha_fe.jpg	0	194	AOI_34	137	591
1764	79281	864	468			32_069_ha_fe.jpg	0	193	AOI_36	138	1000
1765	79327	542	440			32_069_ha_fe.jpg	0	193	AOI_36	138	1000
1766	79372	552	459			32_069_ha_fe.jpg	0	193	AOI_36	138	1000
1767	79418	559	465			32_069_ha_fe.jpg	0	193	AOI_36	138	1000
1768	79462	561	460			32_069_ha_fe.jpg	0	193	AOI_36	138	1000
1769	79510	533	464			32_069_ha_fe.jpg	0	193	AOI_36	138	1000
1770	79556	525	472			32_069_ha_fe.jpg	0	193	AOI_36	138	1000
1771	79602	539	461			32_069_ha_fe.jpg	0	193	AOI_36	138	1000
1772	79647	524	464			32_069_ha_fe.jpg	0	193	AOI_36	138	1000
1773	79695	529	466			32_069_ha_fe.jpg	0	193	AOI_36	138	1000
1774	79738	518	464			32_069_ha_fe.jpg	0	193	AOI_36	138	1000
1775	79785	523	462			32_069_ha_fe.jpg	0	193	AOI_36	138	1000
1776	79831	525	463			32_069_ha_fe.jpg	0	193	AOI_36	138	1000
1777	79876	531	456			32_069_ha_fe.jpg	0	193	AOI_36	138	1000
1778	79920	520	469			32_069_ha_fe.jpg	0	193	AOI_36	138	1000
1779	79967	532	455			32_069_ha_fe.jpg	0	193	AOI_36	138	1000
1780	80011	515	481			32_069_ha_fe.jpg	0	193	AOI_36	138	1000
1781	80058	522	480			32_069_ha_fe.jpg	0	193	AOI_36	138	1000
1782	80102	524	470			32_069_ha_fe.jpg	0	193	AOI_36	138	1000
1783	80148	523	482			32_069_ha_fe.jpg	0	193	AOI_36	138	1000
1784	80192	528	477			32_069_ha_fe.jpg	0	193	AOI_36	138	1000
1785	80237	507	483			32_069_ha_fe.jpg	0	193	AOI_36	138	1000
1786	80281	563	362			32_069_ha_fe.jpg	0	193	AOI_36	139	758
1787	80325	570	373			32_069_ha_fe.jpg	0	193	AOI_36	139	758
1788	80368	562	363			32_069_ha_fe.jpg	0	193	AOI_36	139	758
1789	80414	556	374			32_069_ha_fe.jpg	0	193	AOI_36	139	758
1790	80457	559	358			32_069_ha_fe.jpg	0	193	AOI_36	139	758
1791	80503	562	344			32_069_ha_fe.jpg	0	193	AOI_36	139	758
1792	80547	576	340			32_069_ha_fe.jpg	0	193	AOI_36	139	758
1793	80591	568	335			32_069_ha_fe.jpg	0	193	AOI_36	139	758
1794	80638	557	351			32_069_ha_fe.jpg	0	193	AOI_36	139	758
1795	80685	579	345			32_069_ha_fe.jpg	0	193	AOI_36	139	758
1796	80728	551	345			32_069_ha_fe.jpg	0	193	AOI_36	139	758
1797	80772	575	334			32_069_ha_fe.jpg	0	193	AOI_36	139	758
1798	80816	571	347			32_069_ha_fe.jpg	0	193	AOI_36	139	758
1799	80860	533	332			32_069_ha_fe.jpg	0	193	AOI_36	139	758
1800	80904	507	326			32_069_ha_fe.jpg	0	193	AOI_36	139	758
1801	80950	514	334			32_069_ha_fe.jpg	0	193	AOI_36	139	758
1802	80994	526	323			32_069_ha_fe.jpg	0	193	AOI_36	139	758
1803	81039	525	434			32_069_ha_fe.jpg	0	193	AOI_36	140	395
	81040			ImageEnd	16
1804	81082	505	432			No media	0	0	Content	140	395
	81084			ImageStart	8
1805	81125	521	438			Fix.jpg	0	0	Content	140	395
1806	81168	530	442			Fix.jpg	0	0	Content	140	395
1807	81213	516	440			Fix.jpg	0	0	Content	140	395
1808	81257	513	437			Fix.jpg	0	0	Content	140	395
1809	81301	498	434			Fix.jpg	0	0	Content	140	395
1810	81345	512	426			Fix.jpg	0	0	Content	140	395
1811	81390	510	433			Fix.jpg	0	0	Content	140	395
1812	81434	507	435			Fix.jpg	0	0	Content	141	447
1813	81479	585	380			Fix.jpg	0	0	Content	141	447
1814	81524	593	394			Fix.jpg	0	0	Content	141	447
	81569			ImageEnd	16
1815	81571	574	395			No media	0	0	Content	141	447
1816	81614	574	402			No media	0	0	Content	141	447
	81643			ImageStart	8
1817	81658	568	408			90_140_fe_neu.jpg	0	321	AOI_54	141	447
1818	81702	588	397			90_140_fe_neu.jpg	0	321	AOI_54	141	447
1819	81747	597	398			90_140_fe_neu.jpg	0	321	AOI_54	141	447
1820	81791	578	396			90_140_fe_neu.jpg	0	321	AOI_54	141	447
1821	81837	579	380			90_140_fe_neu.jpg	0	321	AOI_54	141	447
1822	81881	574	393			90_140_fe_neu.jpg	0	321	AOI_54	142	267
1823	81926	572	389			90_140_fe_neu.jpg	0	321	AOI_54	142	267
1824	81971	582	359			90_140_fe_neu.jpg	0	321	AOI_54	142	267
1825	82017	565	346			90_140_fe_neu.jpg	0	321	AOI_54	142	267
1826	82060	574	338			90_140_fe_neu.jpg	0	321	AOI_54	142	267
1827	82105	585	322			90_140_fe_neu.jpg	0	321	AOI_54	142	267
1828	82148	561	395			90_140_fe_neu.jpg	0	321	AOI_54	143	660
1829	82192	530	462			90_140_fe_neu.jpg	0	321	AOI_54	143	660
1830	82236	538	465			90_140_fe_neu.jpg	0	321	AOI_54	143	660
1831	82280	535	461			90_140_fe_neu.jpg	0	321	AOI_54	143	660
1832	82323	544	462			90_140_fe_neu.jpg	0	321	AOI_54	143	660
1833	82367	524	470			90_140_fe_neu.jpg	0	321	AOI_54	143	660
1834	82410	540	464			90_140_fe_neu.jpg	0	321	AOI_54	143	660
1835	82454	534	455			90_140_fe_neu.jpg	0	321	AOI_54	143	660
1836	82497	542	471			90_140_fe_neu.jpg	0	321	AOI_54	143	660
1837	82541	523	474			90_140_fe_neu.jpg	0	321	AOI_54	143	660
1838	82585	531	474			90_140_fe_neu.jpg	0	321	AOI_54	143	660
1839	82630	534	460			90_140_fe_neu.jpg	0	321	AOI_54	143	660
1840	82674	550	463			90_140_fe_neu.jpg	0	321	AOI_54	143	660
1841	82719	536	460			90_140_fe_neu.jpg	0	321	AOI_54	143	660
1842	82763	538	463			90_140_fe_neu.jpg	0	321	AOI_54	143	660
1843	82808	559	368			90_140_fe_neu.jpg	0	321	AOI_54	144	358
1844	82851	552	331			90_140_fe_neu.jpg	0	321	AOI_54	144	358
1845	82896	562	329			90_140_fe_neu.jpg	0	321	AOI_54	144	358
1846	82940	569	330			90_140_fe_neu.jpg	0	321	AOI_54	144	358
1847	82986	562	339			90_140_fe_neu.jpg	0	321	AOI_54	144	358
1848	83031	549	343			90_140_fe_neu.jpg	0	321	AOI_54	144	358
1849	83077	557	340			90_140_fe_neu.jpg	0	321	AOI_54	144	358
1850	83120	567	341			90_140_fe_neu.jpg	0	321	AOI_54	144	358
1851	83166	517	468			90_140_fe_neu.jpg	0	321	AOI_54	145	789
1852	83209	523	486			90_140_fe_neu.jpg	0	321	AOI_54	145	789
1853	83253	510	492			90_140_fe_neu.jpg	0	321	AOI_54	145	789
1854	83296	514	495			90_140_fe_neu.jpg	0	321	AOI_54	145	789
1855	83340	492	533			90_140_fe_neu.jpg	0	321	AOI_54	145	789
1856	83383	487	534			90_140_fe_neu.jpg	0	321	AOI_54	145	789
1857	83428	505	529			90_140_fe_neu.jpg	0	321	AOI_54	145	789
1858	83471	510	530			90_140_fe_neu.jpg	0	321	AOI_54	145	789
1859	83515	516	544			90_140_fe_neu.jpg	0	321	AOI_54	145	789
1860	83556	492	567			90_140_fe_neu.jpg	0	321	AOI_54	145	789
1861	83602	501	556			90_140_fe_neu.jpg	0	321	AOI_54	145	789
1862	83646	498	540			90_140_fe_neu.jpg	0	321	AOI_54	145	789
1863	83691	500	559			90_140_fe_neu.jpg	0	321	AOI_54	145	789
1864	83735	545	547			90_140_fe_neu.jpg	0	321	AOI_54	145	789
1865	83778	568	563			90_140_fe_neu.jpg	0	321	AOI_54	145	789
1866	83823	535	556			90_140_fe_neu.jpg	0	321	AOI_54	145	789
1867	83867	565	554			90_140_fe_neu.jpg	0	321	AOI_54	145	789
1868	83910	566	555			90_140_fe_neu.jpg	0	321	AOI_54	145	789
1869	83955	872	528			90_140_fe_neu.jpg	0	322	AOI_55	146	400
1870	83998	976	519			90_140_fe_neu.jpg	0	322	AOI_55	146	400
1871	84047	990	520			90_140_fe_neu.jpg	0	322	AOI_55	146	400
1872	84091	964	517			90_140_fe_neu.jpg	0	322	AOI_55	146	400
1873	84135	964	514			90_140_fe_neu.jpg	0	322	AOI_55	146	400
1874	84179	971	521			90_140_fe_neu.jpg	0	322	AOI_55	146	400
1875	84224	986	524			90_140_fe_neu.jpg	0	322	AOI_55	146	400
1876	84267	976	526			90_140_fe_neu.jpg	0	322	AOI_55	146	400
1877	84312	971	521			90_140_fe_neu.jpg	0	322	AOI_55	146	400
1878	84355	980	329			90_140_fe_neu.jpg	0	322	AOI_55	147	891
1879	84399	954	324			90_140_fe_neu.jpg	0	322	AOI_55	147	891
1880	84443	961	335			90_140_fe_neu.jpg	0	322	AOI_55	147	891
1881	84488	973	318			90_140_fe_neu.jpg	0	322	AOI_55	147	891
1882	84532	961	322			90_140_fe_neu.jpg	0	322	AOI_55	147	891
1883	84578	958	333			90_140_fe_neu.jpg	0	322	AOI_55	147	891
	84615			ImageEnd	16
1884	84624	967	317			No media	0	0	Content	147	891
	84668			ImageStart	8
1885	84669	989	315			Fix.jpg	0	0	Content	147	891
1886	84712	965	341			Fix.jpg	0	0	Content	147	891
1887	84757	965	327			Fix.jpg	0	0	Content	147	891
1888	84803	955	330			Fix.jpg	0	0	Content	147	891
1889	84846	963	335			Fix.jpg	0	0	Content	147	891
1890	84890	956	338			Fix.jpg	0	0	Content	147	891
1891	84935	957	333			Fix.jpg	0	0	Content	147	891
[truncated: 11,523 more rows]
