# Supplementary material for: Attentional Bias to Facial Expressions of Different Emotions – A Cross-Cultural Comparison of ≠Akhoe Hai||om and German Children and Adolescents
Source: Front Psychol. 2020 Apr 28;11:795. doi: 10.3389/fpsyg.2020.00795 (PMC7199105; doi:10.3389/fpsyg.2020.00795)
Supplement: Supplementary file 1 [file Data_Sheet_1.ZIP › Raw data_Germany and Namibia/Raw data Namibia/VP_18-test.tsv]

Dataproperties:
Recordingdate:08.02.2013
Recordingtime:14:19:21:741(correspondstotime0)
Study:NegBias_1
Subject: VP_18
Recording: VP_18
Screenresolution:1366x768
Coordinateunit:Pixels
Filtersettings:
Eye:Average
Validity:Normal
Fixationfilter:Tobiifixationfilter
Velocitythreshold:35
Distancethreshold:35
Number	Timestamp	GazePointX	GazePointY	Event	EventKey	StimuliName	StimuliID	AoiIds	AoiNames	FixationIndex	FixationDuration
0	32	0	0			Nomedia	0	0	Content
1	66	0	0			Nomedia	0	0	Content
2	118	0	0			Nomedia	0	0	Content
3	170	0	0			Nomedia	0	0	Content
4	222	0	0			Nomedia	0	0	Content
5	263	0	0			Nomedia	0	0	Content
6	309	0	0			Nomedia	0	0	Content
7	347	0	0			Nomedia	0	0	Content
8	388	0	0			Nomedia	0	0	Content
9	428	643	284			Nomedia	0	0	Content	1	350
10	479	639	387			Nomedia	0	0	Content	1	350
11	530	615	416			Nomedia	0	0	Content	1	350
12	572	615	416			Nomedia	0	0	Content	1	350
13	612	621	407			Nomedia	0	0	Content	1	350
14	651	614	411			Nomedia	0	0	Content	1	350
15	692	613	414			Nomedia	0	0	Content	1	350
16	736	612	412			Nomedia	0	0	Content	1	350
17	778	297	461			Nomedia	0	0	Content	2	564
18	819	162	459			Nomedia	0	0	Content	2	564
19	864	137	462			Nomedia	0	0	Content	2	564
20	907	138	461			Nomedia	0	0	Content	2	564
21	949	142	461			Nomedia	0	0	Content	2	564
22	996	110	201			Nomedia	0	0	Content	2	564
23	1040	114	212			Nomedia	0	0	Content	2	564
24	1084	120	225			Nomedia	0	0	Content	2	564
25	1128	122	234			Nomedia	0	0	Content	2	564
26	1172	130	234			Nomedia	0	0	Content	2	564
27	1213	135	235			Nomedia	0	0	Content	2	564
28	1255	126	207			Nomedia	0	0	Content	2	564
29	1299	133	222			Nomedia	0	0	Content	2	564
30	1342	386	429			Nomedia	0	0	Content	3	289
31	1387	453	432			Nomedia	0	0	Content	3	289
32	1424	448	428			Nomedia	0	0	Content	3	289
33	1463	442	440			Nomedia	0	0	Content	3	289
34	1503	447	437			Nomedia	0	0	Content	3	289
35	1545	444	449			Nomedia	0	0	Content	3	289
36	1589	446	441			Nomedia	0	0	Content	3	289
37	1631	596	469			Nomedia	0	0	Content	4	323
	1635			ImageStart	8
38	1679	604	478			Fix.jpg	0	0	Content	4	323
39	1722	571	490			Fix.jpg	0	0	Content	4	323
40	1771	580	469			Fix.jpg	0	0	Content	4	323
41	1817	580	494			Fix.jpg	0	0	Content	4	323
42	1867	600	459			Fix.jpg	0	0	Content	4	323
43	1909	600	459			Fix.jpg	0	0	Content	4	323
44	1954	589	455			Fix.jpg	0	0	Content	5	557
45	1998	668	411			Fix.jpg	0	0	Content	5	557
46	2039	668	411			Fix.jpg	0	0	Content	5	557
47	2078	656	416			Fix.jpg	0	0	Content	5	557
48	2120	681	447			Fix.jpg	0	0	Content	5	557
	2125			ImageEnd	16
	2161			ImageStart	8
49	2164	658	371			122_162_an_ha.jpg	0	58	AOI_13	5	557
50	2207	658	371			122_162_an_ha.jpg	0	58	AOI_13	5	557
51	2242	637	399			122_162_an_ha.jpg	0	58	AOI_13	5	557
52	2282	643	404			122_162_an_ha.jpg	0	58	AOI_13	5	557
53	2326	643	384			122_162_an_ha.jpg	0	58	AOI_13	5	557
54	2371	631	393			122_162_an_ha.jpg	0	58	AOI_13	5	557
55	2409	641	395			122_162_an_ha.jpg	0	58	AOI_13	5	557
56	2455	628	381			122_162_an_ha.jpg	0	58	AOI_13	5	557
57	2511	443	382			122_162_an_ha.jpg	0	58	AOI_13	6	275
58	2549	443	382			122_162_an_ha.jpg	0	58	AOI_13	6	275
59	2591	457	398			122_162_an_ha.jpg	0	58	AOI_13	6	275
60	2638	451	391			122_162_an_ha.jpg	0	58	AOI_13	6	275
61	2685	476	404			122_162_an_ha.jpg	0	58	AOI_13	6	275
62	2732	422	391			122_162_an_ha.jpg	0	58	AOI_13	6	275
63	2786	455	372			122_162_an_ha.jpg	0	58	AOI_13	7	267
64	2826	416	489			122_162_an_ha.jpg	0	58	AOI_13	7	267
65	2869	418	495			122_162_an_ha.jpg	0	58	AOI_13	7	267
66	2924	414	500			122_162_an_ha.jpg	0	58	AOI_13	7	267
67	2971	414	500			122_162_an_ha.jpg	0	58	AOI_13	7	267
68	3011	426	489			122_162_an_ha.jpg	0	58	AOI_13	7	267
69	3054	589	454			122_162_an_ha.jpg	0	57	AOI_16	8	488
70	3099	854	398			122_162_an_ha.jpg	0	57	AOI_16	8	488
71	3139	862	401			122_162_an_ha.jpg	0	57	AOI_16	8	488
72	3187	863	379			122_162_an_ha.jpg	0	57	AOI_16	8	488
73	3236	884	385			122_162_an_ha.jpg	0	57	AOI_16	8	488
74	3287	915	459			122_162_an_ha.jpg	0	57	AOI_16	8	488
75	3333	909	458			122_162_an_ha.jpg	0	57	AOI_16	8	488
76	3401	916	444			122_162_an_ha.jpg	0	57	AOI_16	8	488
77	3454	911	448			122_162_an_ha.jpg	0	57	AOI_16	8	488
78	3497	924	447			122_162_an_ha.jpg	0	57	AOI_16	8	488
79	3542	935	340			122_162_an_ha.jpg	0	57	AOI_16	9	413
80	3587	935	349			122_162_an_ha.jpg	0	57	AOI_16	9	413
81	3647	939	355			122_162_an_ha.jpg	0	57	AOI_16	9	413
82	3703	939	346			122_162_an_ha.jpg	0	57	AOI_16	9	413
83	3745	942	352			122_162_an_ha.jpg	0	57	AOI_16	9	413
84	3790	943	346			122_162_an_ha.jpg	0	57	AOI_16	9	413
85	3856	949	359			122_162_an_ha.jpg	0	57	AOI_16	9	413
86	3898	955	367			122_162_an_ha.jpg	0	57	AOI_16	9	413
87	3955	650	260			122_162_an_ha.jpg	0	0	Content	10	305
88	3994	80	231			122_162_an_ha.jpg	0	0	Content	10	305
89	4038	0	0			122_162_an_ha.jpg	0	0	Content	10	305
90	4094	-209	203			122_162_an_ha.jpg	0	0	Content	10	305
91	4132	-42	146			122_162_an_ha.jpg	0	0	Content	10	305
92	4182	-42	146			122_162_an_ha.jpg	0	0	Content	10	305
93	4219	-27	153			122_162_an_ha.jpg	0	0	Content	10	305
94	4259	210	238			122_162_an_ha.jpg	0	58	AOI_13	11	478
95	4322	447	336			122_162_an_ha.jpg	0	58	AOI_13	11	478
96	4363	484	323			122_162_an_ha.jpg	0	58	AOI_13	11	478
97	4407	484	323			122_162_an_ha.jpg	0	58	AOI_13	11	478
98	4443	464	314			122_162_an_ha.jpg	0	58	AOI_13	11	478
99	4483	432	299			122_162_an_ha.jpg	0	58	AOI_13	11	478
100	4530	399	370			122_162_an_ha.jpg	0	58	AOI_13	11	478
101	4575	399	370			122_162_an_ha.jpg	0	58	AOI_13	11	478
102	4607	385	312			122_162_an_ha.jpg	0	58	AOI_13	11	478
103	4646	402	342			122_162_an_ha.jpg	0	58	AOI_13	11	478
104	4697	400	348			122_162_an_ha.jpg	0	58	AOI_13	11	478
105	4738	403	373			122_162_an_ha.jpg	0	58	AOI_13	12	350
106	4779	439	474			122_162_an_ha.jpg	0	58	AOI_13	12	350
107	4822	437	477			122_162_an_ha.jpg	0	58	AOI_13	12	350
108	4868	434	484			122_162_an_ha.jpg	0	58	AOI_13	12	350
109	4914	441	469			122_162_an_ha.jpg	0	58	AOI_13	12	350
110	4959	447	477			122_162_an_ha.jpg	0	58	AOI_13	12	350
111	5002	437	477			122_162_an_ha.jpg	0	58	AOI_13	12	350
112	5045	440	485			122_162_an_ha.jpg	0	58	AOI_13	12	350
113	5087	452	483			122_162_an_ha.jpg	0	58	AOI_13	13	395
114	5130	665	477			122_162_an_ha.jpg	0	58	AOI_13	13	395
	5165			ImageEnd	16
115	5173	676	474			Nomedia	0	0	Content	13	395
	5193			ImageStart	8
116	5216	639	496			Fix.jpg	0	0	Content	13	395
117	5258	672	477			Fix.jpg	0	0	Content	13	395
118	5301	656	493			Fix.jpg	0	0	Content	13	395
119	5344	666	491			Fix.jpg	0	0	Content	13	395
120	5396	653	499			Fix.jpg	0	0	Content	13	395
121	5439	661	500			Fix.jpg	0	0	Content	13	395
122	5483	647	396			Fix.jpg	0	0	Content	14	531
123	5527	665	385			Fix.jpg	0	0	Content	14	531
124	5571	662	374			Fix.jpg	0	0	Content	14	531
125	5616	668	374			Fix.jpg	0	0	Content	14	531
126	5660	657	383			Fix.jpg	0	0	Content	14	531
	5695			ImageEnd	16
127	5704	659	367			Nomedia	0	0	Content	14	531
	5711			ImageStart	8
128	5748	656	377			79_115_ha_an.jpg	0	295	AOI_52	14	531
129	5792	648	371			79_115_ha_an.jpg	0	295	AOI_52	14	531
130	5838	663	365			79_115_ha_an.jpg	0	295	AOI_52	14	531
131	5880	665	368			79_115_ha_an.jpg	0	295	AOI_52	14	531
132	5923	659	379			79_115_ha_an.jpg	0	295	AOI_52	14	531
133	5968	639	377			79_115_ha_an.jpg	0	295	AOI_52	14	531
134	6013	596	378			79_115_ha_an.jpg	0	295	AOI_52	15	534
135	6057	482	371			79_115_ha_an.jpg	0	295	AOI_52	15	534
136	6106	460	349			79_115_ha_an.jpg	0	295	AOI_52	15	534
137	6154	472	357			79_115_ha_an.jpg	0	295	AOI_52	15	534
138	6194	465	352			79_115_ha_an.jpg	0	295	AOI_52	15	534
139	6235	461	359			79_115_ha_an.jpg	0	295	AOI_52	15	534
140	6280	479	342			79_115_ha_an.jpg	0	295	AOI_52	15	534
141	6324	471	360			79_115_ha_an.jpg	0	295	AOI_52	15	534
142	6369	393	366			79_115_ha_an.jpg	0	295	AOI_52	15	534
143	6413	390	355			79_115_ha_an.jpg	0	295	AOI_52	15	534
144	6460	355	347			79_115_ha_an.jpg	0	295	AOI_52	15	534
145	6505	398	350			79_115_ha_an.jpg	0	295	AOI_52	15	534
146	6547	530	339			79_115_ha_an.jpg	0	296	AOI_49	16	312
147	6585	892	355			79_115_ha_an.jpg	0	296	AOI_49	16	312
148	6631	898	356			79_115_ha_an.jpg	0	296	AOI_49	16	312
149	6673	943	298			79_115_ha_an.jpg	0	296	AOI_49	16	312
150	6721	934	286			79_115_ha_an.jpg	0	296	AOI_49	16	312
151	6766	925	302			79_115_ha_an.jpg	0	296	AOI_49	16	312
152	6813	927	301			79_115_ha_an.jpg	0	296	AOI_49	16	312
153	6859	885	418			79_115_ha_an.jpg	0	296	AOI_49	17	528
154	6904	890	436			79_115_ha_an.jpg	0	296	AOI_49	17	528
155	6951	882	409			79_115_ha_an.jpg	0	296	AOI_49	17	528
156	6997	899	431			79_115_ha_an.jpg	0	296	AOI_49	17	528
157	7044	895	399			79_115_ha_an.jpg	0	296	AOI_49	17	528
158	7089	897	382			79_115_ha_an.jpg	0	296	AOI_49	17	528
159	7136	903	416			79_115_ha_an.jpg	0	296	AOI_49	17	528
160	7190	919	429			79_115_ha_an.jpg	0	296	AOI_49	17	528
161	7243	921	391			79_115_ha_an.jpg	0	296	AOI_49	17	528
162	7288	945	429			79_115_ha_an.jpg	0	296	AOI_49	17	528
163	7343	922	405			79_115_ha_an.jpg	0	296	AOI_49	17	528
164	7388	930	290			79_115_ha_an.jpg	0	296	AOI_49	18	426
165	7432	933	305			79_115_ha_an.jpg	0	296	AOI_49	18	426
166	7480	948	310			79_115_ha_an.jpg	0	296	AOI_49	18	426
167	7528	935	360			79_115_ha_an.jpg	0	296	AOI_49	18	426
168	7573	947	327			79_115_ha_an.jpg	0	296	AOI_49	18	426
169	7634	939	311			79_115_ha_an.jpg	0	296	AOI_49	18	426
170	7674	946	325			79_115_ha_an.jpg	0	296	AOI_49	18	426
171	7717	930	304			79_115_ha_an.jpg	0	296	AOI_49	18	426
172	7765	925	315			79_115_ha_an.jpg	0	296	AOI_49	18	426
173	7814	520	284			79_115_ha_an.jpg	0	295	AOI_52	19	697
174	7855	496	269			79_115_ha_an.jpg	0	295	AOI_52	19	697
175	7910	500	312			79_115_ha_an.jpg	0	295	AOI_52	19	697
176	7950	455	348			79_115_ha_an.jpg	0	295	AOI_52	19	697
177	7993	465	345			79_115_ha_an.jpg	0	295	AOI_52	19	697
178	8038	456	348			79_115_ha_an.jpg	0	295	AOI_52	19	697
179	8083	442	362			79_115_ha_an.jpg	0	295	AOI_52	19	697
180	8126	452	344			79_115_ha_an.jpg	0	295	AOI_52	19	697
181	8173	440	349			79_115_ha_an.jpg	0	295	AOI_52	19	697
182	8204	440	349			79_115_ha_an.jpg	0	295	AOI_52	19	697
183	8246	431	342			79_115_ha_an.jpg	0	295	AOI_52	19	697
184	8290	463	355			79_115_ha_an.jpg	0	295	AOI_52	19	697
185	8346	457	350			79_115_ha_an.jpg	0	295	AOI_52	19	697
186	8384	466	361			79_115_ha_an.jpg	0	295	AOI_52	19	697
187	8421	460	350			79_115_ha_an.jpg	0	295	AOI_52	19	697
188	8462	433	364			79_115_ha_an.jpg	0	295	AOI_52	19	697
189	8511	424	361			79_115_ha_an.jpg	0	295	AOI_52	20	560
190	8558	417	364			79_115_ha_an.jpg	0	295	AOI_52	20	560
191	8592	414	361			79_115_ha_an.jpg	0	295	AOI_52	20	560
192	8634	401	367			79_115_ha_an.jpg	0	295	AOI_52	20	560
193	8679	404	360			79_115_ha_an.jpg	0	295	AOI_52	20	560
	8708			ImageEnd	16
194	8725	421	375			Nomedia	0	0	Content	20	560
	8739			ImageStart	8
195	8770	400	359			Fix.jpg	0	0	Content	20	560
196	8815	401	382			Fix.jpg	0	0	Content	20	560
197	8858	388	354			Fix.jpg	0	0	Content	20	560
198	8903	407	374			Fix.jpg	0	0	Content	20	560
199	8948	407	374			Fix.jpg	0	0	Content	20	560
200	8984	417	359			Fix.jpg	0	0	Content	20	560
201	9025	365	351			Fix.jpg	0	0	Content	20	560
202	9071	519	376			Fix.jpg	0	0	Content	21	750
203	9116	650	373			Fix.jpg	0	0	Content	21	750
204	9151	643	374			Fix.jpg	0	0	Content	21	750
205	9195	650	367			Fix.jpg	0	0	Content	21	750
206	9241	660	375			Fix.jpg	0	0	Content	21	750
	9252			ImageEnd	16
	9270			ImageStart	8
207	9288	650	371			97_144_an_fe.jpg	0	335	AOI_5	21	750
208	9332	640	355			97_144_an_fe.jpg	0	335	AOI_5	21	750
209	9377	649	360			97_144_an_fe.jpg	0	335	AOI_5	21	750
210	9421	659	362			97_144_an_fe.jpg	0	335	AOI_5	21	750
211	9466	654	372			97_144_an_fe.jpg	0	335	AOI_5	21	750
212	9508	649	375			97_144_an_fe.jpg	0	335	AOI_5	21	750
213	9553	628	335			97_144_an_fe.jpg	0	335	AOI_5	21	750
214	9598	647	358			97_144_an_fe.jpg	0	335	AOI_5	21	750
215	9650	576	377			97_144_an_fe.jpg	0	335	AOI_5	21	750
216	9687	485	382			97_144_an_fe.jpg	0	335	AOI_5	21	750
217	9730	493	383			97_144_an_fe.jpg	0	335	AOI_5	21	750
218	9776	477	387			97_144_an_fe.jpg	0	335	AOI_5	21	750
219	9821	483	370			97_144_an_fe.jpg	0	335	AOI_5	22	477
220	9865	431	519			97_144_an_fe.jpg	0	335	AOI_5	22	477
221	9911	420	524			97_144_an_fe.jpg	0	335	AOI_5	22	477
222	9954	418	539			97_144_an_fe.jpg	0	335	AOI_5	22	477
223	9998	424	546			97_144_an_fe.jpg	0	335	AOI_5	22	477
224	10043	416	549			97_144_an_fe.jpg	0	335	AOI_5	22	477
225	10089	411	548			97_144_an_fe.jpg	0	335	AOI_5	22	477
226	10133	417	453			97_144_an_fe.jpg	0	335	AOI_5	22	477
227	10179	445	409			97_144_an_fe.jpg	0	335	AOI_5	22	477
228	10221	445	415			97_144_an_fe.jpg	0	335	AOI_5	22	477
229	10258	445	412			97_144_an_fe.jpg	0	335	AOI_5	22	477
230	10298	442	420			97_144_an_fe.jpg	0	336	AOI_6	23	490
231	10345	857	428			97_144_an_fe.jpg	0	336	AOI_6	23	490
232	10390	891	413			97_144_an_fe.jpg	0	336	AOI_6	23	490
233	10433	903	392			97_144_an_fe.jpg	0	336	AOI_6	23	490
234	10477	898	393			97_144_an_fe.jpg	0	336	AOI_6	23	490
235	10539	876	364			97_144_an_fe.jpg	0	336	AOI_6	23	490
236	10577	863	366			97_144_an_fe.jpg	0	336	AOI_6	23	490
237	10619	863	366			97_144_an_fe.jpg	0	336	AOI_6	23	490
238	10655	875	349			97_144_an_fe.jpg	0	336	AOI_6	23	490
239	10696	880	358			97_144_an_fe.jpg	0	336	AOI_6	23	490
240	10744	881	358			97_144_an_fe.jpg	0	336	AOI_6	23	490
241	10788	867	350			97_144_an_fe.jpg	0	336	AOI_6	24	528
242	10831	902	531			97_144_an_fe.jpg	0	336	AOI_6	24	528
243	10875	900	531			97_144_an_fe.jpg	0	336	AOI_6	24	528
244	10921	902	521			97_144_an_fe.jpg	0	336	AOI_6	24	528
245	10967	890	538			97_144_an_fe.jpg	0	336	AOI_6	24	528
246	11010	894	517			97_144_an_fe.jpg	0	336	AOI_6	24	528
247	11054	886	517			97_144_an_fe.jpg	0	336	AOI_6	24	528
248	11097	891	503			97_144_an_fe.jpg	0	336	AOI_6	24	528
249	11139	893	512			97_144_an_fe.jpg	0	336	AOI_6	24	528
250	11185	894	520			97_144_an_fe.jpg	0	336	AOI_6	24	528
251	11228	893	524			97_144_an_fe.jpg	0	336	AOI_6	24	528
252	11273	882	515			97_144_an_fe.jpg	0	336	AOI_6	24	528
253	11316	901	396			97_144_an_fe.jpg	0	336	AOI_6	25	348
254	11360	928	366			97_144_an_fe.jpg	0	336	AOI_6	25	348
255	11404	915	357			97_144_an_fe.jpg	0	336	AOI_6	25	348
256	11449	952	331			97_144_an_fe.jpg	0	336	AOI_6	25	348
257	11492	964	320			97_144_an_fe.jpg	0	336	AOI_6	25	348
258	11533	953	327			97_144_an_fe.jpg	0	336	AOI_6	25	348
259	11577	943	317			97_144_an_fe.jpg	0	336	AOI_6	25	348
260	11621	952	329			97_144_an_fe.jpg	0	336	AOI_6	25	348
261	11664	697	356			97_144_an_fe.jpg	0	335	AOI_5	26	1031
262	11708	488	362			97_144_an_fe.jpg	0	335	AOI_5	26	1031
263	11750	493	344			97_144_an_fe.jpg	0	335	AOI_5	26	1031
264	11795	457	368			97_144_an_fe.jpg	0	335	AOI_5	26	1031
265	11838	450	380			97_144_an_fe.jpg	0	335	AOI_5	26	1031
266	11889	452	377			97_144_an_fe.jpg	0	335	AOI_5	26	1031
267	11935	452	368			97_144_an_fe.jpg	0	335	AOI_5	26	1031
268	11979	445	401			97_144_an_fe.jpg	0	335	AOI_5	26	1031
269	12024	440	422			97_144_an_fe.jpg	0	335	AOI_5	26	1031
270	12070	443	418			97_144_an_fe.jpg	0	335	AOI_5	26	1031
271	12115	439	417			97_144_an_fe.jpg	0	335	AOI_5	26	1031
272	12159	445	407			97_144_an_fe.jpg	0	335	AOI_5	26	1031
273	12203	438	389			97_144_an_fe.jpg	0	335	AOI_5	26	1031
274	12249	437	396			97_144_an_fe.jpg	0	335	AOI_5	26	1031
	12281			ImageEnd	16
275	12292	447	390			Nomedia	0	0	Content	26	1031
	12330			ImageStart	8
276	12339	436	414			Fix.jpg	0	0	Content	26	1031
277	12383	439	399			Fix.jpg	0	0	Content	26	1031
278	12428	443	399			Fix.jpg	0	0	Content	26	1031
279	12471	422	408			Fix.jpg	0	0	Content	26	1031
280	12516	438	413			Fix.jpg	0	0	Content	26	1031
281	12562	433	398			Fix.jpg	0	0	Content	26	1031
282	12607	428	399			Fix.jpg	0	0	Content	26	1031
283	12649	437	420			Fix.jpg	0	0	Content	26	1031
284	12695	475	411			Fix.jpg	0	0	Content	27	492
285	12739	642	407			Fix.jpg	0	0	Content	27	492
286	12784	661	410			Fix.jpg	0	0	Content	27	492
	12808			ImageEnd	16
	12824			ImageStart	8
287	12828	663	401			10_008_neu_an.jpg	0	9	AOI_3	27	492
288	12878	652	419			10_008_neu_an.jpg	0	9	AOI_3	27	492
289	12922	665	397			10_008_neu_an.jpg	0	9	AOI_3	27	492
290	12967	654	402			10_008_neu_an.jpg	0	9	AOI_3	27	492
291	13011	652	395			10_008_neu_an.jpg	0	9	AOI_3	27	492
292	13056	655	400			10_008_neu_an.jpg	0	9	AOI_3	27	492
293	13099	659	397			10_008_neu_an.jpg	0	9	AOI_3	27	492
294	13143	663	393			10_008_neu_an.jpg	0	9	AOI_3	27	492
295	13187	470	416			10_008_neu_an.jpg	0	9	AOI_3	28	664
296	13231	471	402			10_008_neu_an.jpg	0	9	AOI_3	28	664
297	13274	470	396			10_008_neu_an.jpg	0	9	AOI_3	28	664
298	13318	483	402			10_008_neu_an.jpg	0	9	AOI_3	28	664
299	13361	465	408			10_008_neu_an.jpg	0	9	AOI_3	28	664
300	13408	452	404			10_008_neu_an.jpg	0	9	AOI_3	28	664
301	13450	473	398			10_008_neu_an.jpg	0	9	AOI_3	28	664
302	13497	472	386			10_008_neu_an.jpg	0	9	AOI_3	28	664
303	13540	479	405			10_008_neu_an.jpg	0	9	AOI_3	28	664
304	13585	479	388			10_008_neu_an.jpg	0	9	AOI_3	28	664
305	13628	469	392			10_008_neu_an.jpg	0	9	AOI_3	28	664
306	13673	436	500			10_008_neu_an.jpg	0	9	AOI_3	28	664
307	13717	443	499			10_008_neu_an.jpg	0	9	AOI_3	28	664
308	13763	432	507			10_008_neu_an.jpg	0	9	AOI_3	28	664
309	13807	420	508			10_008_neu_an.jpg	0	9	AOI_3	28	664
310	13851	835	498			10_008_neu_an.jpg	0	8	AOI_1	29	274
311	13900	920	486			10_008_neu_an.jpg	0	8	AOI_1	29	274
312	13947	909	481			10_008_neu_an.jpg	0	8	AOI_1	29	274
313	13990	898	485			10_008_neu_an.jpg	0	8	AOI_1	29	274
314	14036	899	442			10_008_neu_an.jpg	0	8	AOI_1	29	274
315	14082	910	493			10_008_neu_an.jpg	0	8	AOI_1	29	274
316	14125	904	522			10_008_neu_an.jpg	0	8	AOI_1	30	487
317	14160	908	554			10_008_neu_an.jpg	0	8	AOI_1	30	487
318	14204	896	579			10_008_neu_an.jpg	0	8	AOI_1	30	487
319	14249	899	546			10_008_neu_an.jpg	0	8	AOI_1	30	487
320	14295	889	566			10_008_neu_an.jpg	0	8	AOI_1	30	487
321	14339	900	574			10_008_neu_an.jpg	0	8	AOI_1	30	487
322	14385	899	575			10_008_neu_an.jpg	0	8	AOI_1	30	487
323	14430	924	613			10_008_neu_an.jpg	0	8	AOI_1	30	487
324	14476	915	602			10_008_neu_an.jpg	0	8	AOI_1	30	487
325	14520	923	598			10_008_neu_an.jpg	0	8	AOI_1	30	487
326	14567	923	601			10_008_neu_an.jpg	0	8	AOI_1	30	487
327	14612	922	489			10_008_neu_an.jpg	0	8	AOI_1	31	319
328	14658	941	441			10_008_neu_an.jpg	0	8	AOI_1	31	319
329	14703	932	413			10_008_neu_an.jpg	0	8	AOI_1	31	319
330	14749	983	404			10_008_neu_an.jpg	0	8	AOI_1	31	319
331	14794	999	386			10_008_neu_an.jpg	0	8	AOI_1	31	319
332	14839	981	399			10_008_neu_an.jpg	0	8	AOI_1	31	319
333	14885	948	412			10_008_neu_an.jpg	0	8	AOI_1	31	319
334	14932	445	603			10_008_neu_an.jpg	0	9	AOI_3	32	684
335	14976	460	586			10_008_neu_an.jpg	0	9	AOI_3	32	684
336	15021	459	598			10_008_neu_an.jpg	0	9	AOI_3	32	684
337	15066	404	608			10_008_neu_an.jpg	0	9	AOI_3	32	684
338	15112	421	601			10_008_neu_an.jpg	0	9	AOI_3	32	684
339	15168	401	601			10_008_neu_an.jpg	0	9	AOI_3	32	684
340	15216	449	592			10_008_neu_an.jpg	0	9	AOI_3	32	684
341	15257	437	595			10_008_neu_an.jpg	0	9	AOI_3	32	684
342	15304	436	590			10_008_neu_an.jpg	0	9	AOI_3	32	684
343	15349	445	597			10_008_neu_an.jpg	0	9	AOI_3	32	684
344	15395	442	596			10_008_neu_an.jpg	0	9	AOI_3	32	684
345	15438	447	604			10_008_neu_an.jpg	0	9	AOI_3	32	684
346	15484	442	608			10_008_neu_an.jpg	0	9	AOI_3	32	684
347	15528	436	597			10_008_neu_an.jpg	0	9	AOI_3	32	684
348	15573	425	589			10_008_neu_an.jpg	0	9	AOI_3	32	684
349	15616	475	428			10_008_neu_an.jpg	0	9	AOI_3	33	1445
350	15660	472	429			10_008_neu_an.jpg	0	9	AOI_3	33	1445
351	15704	457	430			10_008_neu_an.jpg	0	9	AOI_3	33	1445
352	15749	458	399			10_008_neu_an.jpg	0	9	AOI_3	33	1445
353	15792	466	427			10_008_neu_an.jpg	0	9	AOI_3	33	1445
	15836			ImageEnd	16
354	15837	477	414			Nomedia	0	0	Content	33	1445
	15858			ImageStart	8
355	15881	468	415			Fix.jpg	0	0	Content	33	1445
356	15925	469	387			Fix.jpg	0	0	Content	33	1445
357	15970	469	406			Fix.jpg	0	0	Content	33	1445
358	16014	480	397			Fix.jpg	0	0	Content	33	1445
359	16057	462	411			Fix.jpg	0	0	Content	33	1445
360	16101	471	386			Fix.jpg	0	0	Content	33	1445
361	16144	478	397			Fix.jpg	0	0	Content	33	1445
362	16189	484	400			Fix.jpg	0	0	Content	33	1445
363	16231	467	398			Fix.jpg	0	0	Content	33	1445
364	16273	477	406			Fix.jpg	0	0	Content	33	1445
365	16317	470	396			Fix.jpg	0	0	Content	33	1445
366	16361	475	394			Fix.jpg	0	0	Content	33	1445
	16365			ImageEnd	16
	16400			ImageStart	8
367	16404	478	398			63_114_an_neu.jpg	0	261	AOI_45	33	1445
368	16449	481	394			63_114_an_neu.jpg	0	261	AOI_45	33	1445
369	16492	486	410			63_114_an_neu.jpg	0	261	AOI_45	33	1445
370	16537	484	405			63_114_an_neu.jpg	0	261	AOI_45	33	1445
371	16580	473	392			63_114_an_neu.jpg	0	261	AOI_45	33	1445
372	16624	478	395			63_114_an_neu.jpg	0	261	AOI_45	33	1445
373	16668	488	404			63_114_an_neu.jpg	0	261	AOI_45	33	1445
374	16713	479	416			63_114_an_neu.jpg	0	261	AOI_45	33	1445
375	16757	484	394			63_114_an_neu.jpg	0	261	AOI_45	33	1445
376	16802	478	413			63_114_an_neu.jpg	0	261	AOI_45	33	1445
377	16846	472	416			63_114_an_neu.jpg	0	261	AOI_45	33	1445
378	16891	458	417			63_114_an_neu.jpg	0	261	AOI_45	33	1445
379	16935	473	394			63_114_an_neu.jpg	0	261	AOI_45	33	1445
380	16980	458	383			63_114_an_neu.jpg	0	261	AOI_45	33	1445
381	17061	611	430			63_114_an_neu.jpg	0	262	AOI_47	34	762
382	17123	917	441			63_114_an_neu.jpg	0	262	AOI_47	34	762
383	17250	896	362			63_114_an_neu.jpg	0	262	AOI_47	34	762
384	17298	901	399			63_114_an_neu.jpg	0	262	AOI_47	34	762
385	17351	909	330			63_114_an_neu.jpg	0	262	AOI_47	34	762
386	17404	919	372			63_114_an_neu.jpg	0	262	AOI_47	34	762
387	17484	918	339			63_114_an_neu.jpg	0	262	AOI_47	34	762
388	17543	945	375			63_114_an_neu.jpg	0	262	AOI_47	34	762
389	17676	928	332			63_114_an_neu.jpg	0	262	AOI_47	34	762
390	17823	0	0			63_114_an_neu.jpg	0	261	AOI_45	35	492
391	17869	471	556			63_114_an_neu.jpg	0	261	AOI_45	35	492
392	17908	446	556			63_114_an_neu.jpg	0	261	AOI_45	35	492
393	17940	497	543			63_114_an_neu.jpg	0	261	AOI_45	35	492
394	17987	490	541			63_114_an_neu.jpg	0	261	AOI_45	35	492
395	18029	485	547			63_114_an_neu.jpg	0	261	AOI_45	35	492
396	18069	483	515			63_114_an_neu.jpg	0	261	AOI_45	35	492
397	18117	499	495			63_114_an_neu.jpg	0	261	AOI_45	35	492
398	18166	476	533			63_114_an_neu.jpg	0	261	AOI_45	35	492
399	18209	455	575			63_114_an_neu.jpg	0	261	AOI_45	35	492
400	18254	475	553			63_114_an_neu.jpg	0	261	AOI_45	35	492
401	18315	495	391			63_114_an_neu.jpg	0	261	AOI_45	36	2283
402	18379	535	419			63_114_an_neu.jpg	0	261	AOI_45	36	2283
403	18422	511	389			63_114_an_neu.jpg	0	261	AOI_45	36	2283
404	18464	511	389			63_114_an_neu.jpg	0	261	AOI_45	36	2283
405	18497	475	418			63_114_an_neu.jpg	0	261	AOI_45	36	2283
406	18538	480	385			63_114_an_neu.jpg	0	261	AOI_45	36	2283
407	18584	477	430			63_114_an_neu.jpg	0	261	AOI_45	36	2283
408	18629	475	411			63_114_an_neu.jpg	0	261	AOI_45	36	2283
409	18671	479	433			63_114_an_neu.jpg	0	261	AOI_45	36	2283
410	18712	479	438			63_114_an_neu.jpg	0	261	AOI_45	36	2283
411	18755	482	423			63_114_an_neu.jpg	0	261	AOI_45	36	2283
412	18797	484	417			63_114_an_neu.jpg	0	261	AOI_45	36	2283
413	18839	480	410			63_114_an_neu.jpg	0	261	AOI_45	36	2283
414	18882	494	395			63_114_an_neu.jpg	0	261	AOI_45	36	2283
415	18927	484	394			63_114_an_neu.jpg	0	261	AOI_45	36	2283
416	18970	476	406			63_114_an_neu.jpg	0	261	AOI_45	36	2283
417	19014	485	398			63_114_an_neu.jpg	0	261	AOI_45	36	2283
418	19055	490	388			63_114_an_neu.jpg	0	261	AOI_45	36	2283
419	19098	502	406			63_114_an_neu.jpg	0	261	AOI_45	36	2283
420	19142	491	389			63_114_an_neu.jpg	0	261	AOI_45	36	2283
421	19187	479	401			63_114_an_neu.jpg	0	261	AOI_45	36	2283
422	19230	474	396			63_114_an_neu.jpg	0	261	AOI_45	36	2283
423	19275	484	389			63_114_an_neu.jpg	0	261	AOI_45	36	2283
424	19318	484	389			63_114_an_neu.jpg	0	261	AOI_45	36	2283
425	19362	485	404			63_114_an_neu.jpg	0	261	AOI_45	36	2283
	19395			ImageEnd	16
426	19403	478	399			Nomedia	0	0	Content	36	2283
	19417			ImageStart	8
427	19449	480	404			Fix.jpg	0	0	Content	36	2283
428	19494	488	405			Fix.jpg	0	0	Content	36	2283
429	19538	472	400			Fix.jpg	0	0	Content	36	2283
430	19581	487	395			Fix.jpg	0	0	Content	36	2283
431	19626	486	415			Fix.jpg	0	0	Content	36	2283
432	19669	486	394			Fix.jpg	0	0	Content	36	2283
433	19714	486	415			Fix.jpg	0	0	Content	36	2283
434	19757	483	414			Fix.jpg	0	0	Content	36	2283
435	19802	488	411			Fix.jpg	0	0	Content	36	2283
436	19845	491	415			Fix.jpg	0	0	Content	36	2283
437	19890	475	423			Fix.jpg	0	0	Content	36	2283
	19910			ImageEnd	16
438	19935	475	401			Nomedia	0	0	Content	36	2283
	19943			ImageStart	8
439	19979	485	413			167_175_neu_fe.jpg	0	155	AOI_31	36	2283
440	20023	480	426			167_175_neu_fe.jpg	0	155	AOI_31	36	2283
441	20068	494	436			167_175_neu_fe.jpg	0	155	AOI_31	36	2283
442	20114	484	426			167_175_neu_fe.jpg	0	155	AOI_31	36	2283
443	20159	483	434			167_175_neu_fe.jpg	0	155	AOI_31	36	2283
444	20202	497	425			167_175_neu_fe.jpg	0	155	AOI_31	36	2283
445	20246	485	433			167_175_neu_fe.jpg	0	155	AOI_31	36	2283
446	20290	488	439			167_175_neu_fe.jpg	0	155	AOI_31	36	2283
447	20334	485	421			167_175_neu_fe.jpg	0	155	AOI_31	36	2283
448	20377	490	420			167_175_neu_fe.jpg	0	155	AOI_31	36	2283
449	20422	486	426			167_175_neu_fe.jpg	0	155	AOI_31	36	2283
450	20465	480	414			167_175_neu_fe.jpg	0	155	AOI_31	36	2283
451	20509	491	424			167_175_neu_fe.jpg	0	155	AOI_31	36	2283
452	20554	483	424			167_175_neu_fe.jpg	0	155	AOI_31	36	2283
453	20598	443	497			167_175_neu_fe.jpg	0	155	AOI_31	37	270
454	20641	452	509			167_175_neu_fe.jpg	0	155	AOI_31	37	270
455	20686	434	520			167_175_neu_fe.jpg	0	155	AOI_31	37	270
456	20730	435	518			167_175_neu_fe.jpg	0	155	AOI_31	37	270
457	20775	426	518			167_175_neu_fe.jpg	0	155	AOI_31	37	270
458	20824	437	513			167_175_neu_fe.jpg	0	155	AOI_31	37	270
459	20868	820	516			167_175_neu_fe.jpg	0	156	AOI_30	38	1338
460	20909	850	474			167_175_neu_fe.jpg	0	156	AOI_30	38	1338
461	20953	859	476			167_175_neu_fe.jpg	0	156	AOI_30	38	1338
462	20998	861	430			167_175_neu_fe.jpg	0	156	AOI_30	38	1338
463	21041	862	480			167_175_neu_fe.jpg	0	156	AOI_30	38	1338
464	21079	865	475			167_175_neu_fe.jpg	0	156	AOI_30	38	1338
465	21117	862	456			167_175_neu_fe.jpg	0	156	AOI_30	38	1338
466	21156	836	449			167_175_neu_fe.jpg	0	156	AOI_30	38	1338
467	21200	835	446			167_175_neu_fe.jpg	0	156	AOI_30	38	1338
468	21242	844	459			167_175_neu_fe.jpg	0	156	AOI_30	38	1338
469	21285	856	441			167_175_neu_fe.jpg	0	156	AOI_30	38	1338
470	21326	850	454			167_175_neu_fe.jpg	0	156	AOI_30	38	1338
471	21375	833	444			167_175_neu_fe.jpg	0	156	AOI_30	38	1338
472	21418	838	440			167_175_neu_fe.jpg	0	156	AOI_30	38	1338
473	21461	844	441			167_175_neu_fe.jpg	0	156	AOI_30	38	1338
474	21503	840	451			167_175_neu_fe.jpg	0	156	AOI_30	38	1338
475	21547	840	439			167_175_neu_fe.jpg	0	156	AOI_30	38	1338
476	21590	839	437			167_175_neu_fe.jpg	0	156	AOI_30	38	1338
477	21634	838	442			167_175_neu_fe.jpg	0	156	AOI_30	38	1338
478	21677	820	446			167_175_neu_fe.jpg	0	156	AOI_30	38	1338
479	21721	836	445			167_175_neu_fe.jpg	0	156	AOI_30	38	1338
480	21763	836	427			167_175_neu_fe.jpg	0	156	AOI_30	38	1338
481	21808	826	424			167_175_neu_fe.jpg	0	156	AOI_30	38	1338
482	21858	833	437			167_175_neu_fe.jpg	0	156	AOI_30	38	1338
483	21902	838	432			167_175_neu_fe.jpg	0	156	AOI_30	38	1338
484	21943	818	413			167_175_neu_fe.jpg	0	156	AOI_30	38	1338
485	21986	846	411			167_175_neu_fe.jpg	0	156	AOI_30	38	1338
486	22026	837	421			167_175_neu_fe.jpg	0	156	AOI_30	38	1338
487	22066	830	426			167_175_neu_fe.jpg	0	156	AOI_30	38	1338
488	22112	840	429			167_175_neu_fe.jpg	0	156	AOI_30	38	1338
489	22160	845	424			167_175_neu_fe.jpg	0	156	AOI_30	38	1338
490	22206	671	446			167_175_neu_fe.jpg	0	155	AOI_31	39	1599
491	22250	667	419			167_175_neu_fe.jpg	0	155	AOI_31	39	1599
492	22294	665	426			167_175_neu_fe.jpg	0	155	AOI_31	39	1599
493	22339	668	425			167_175_neu_fe.jpg	0	155	AOI_31	39	1599
494	22383	684	407			167_175_neu_fe.jpg	0	155	AOI_31	39	1599
495	22427	670	413			167_175_neu_fe.jpg	0	155	AOI_31	39	1599
496	22470	684	422			167_175_neu_fe.jpg	0	155	AOI_31	39	1599
497	22517	669	412			167_175_neu_fe.jpg	0	155	AOI_31	39	1599
498	22562	660	427			167_175_neu_fe.jpg	0	155	AOI_31	39	1599
499	22608	660	423			167_175_neu_fe.jpg	0	155	AOI_31	39	1599
500	22654	673	423			167_175_neu_fe.jpg	0	155	AOI_31	39	1599
501	22700	669	412			167_175_neu_fe.jpg	0	155	AOI_31	39	1599
502	22744	682	421			167_175_neu_fe.jpg	0	155	AOI_31	39	1599
503	22790	671	411			167_175_neu_fe.jpg	0	155	AOI_31	39	1599
504	22835	670	417			167_175_neu_fe.jpg	0	155	AOI_31	39	1599
505	22881	688	402			167_175_neu_fe.jpg	0	155	AOI_31	39	1599
506	22924	667	409			167_175_neu_fe.jpg	0	155	AOI_31	39	1599
	22953			ImageEnd	16
507	22971	667	417			Nomedia	0	0	Content	39	1599
	22990			ImageStart	8
508	23014	664	409			Fix.jpg	0	0	Content	39	1599
509	23059	637	409			Fix.jpg	0	0	Content	39	1599
510	23105	661	444			Fix.jpg	0	0	Content	39	1599
511	23156	652	444			Fix.jpg	0	0	Content	39	1599
512	23194	656	461			Fix.jpg	0	0	Content	39	1599
513	23231	665	436			Fix.jpg	0	0	Content	39	1599
514	23277	656	426			Fix.jpg	0	0	Content	39	1599
515	23323	655	425			Fix.jpg	0	0	Content	39	1599
516	23365	662	444			Fix.jpg	0	0	Content	39	1599
517	23409	654	430			Fix.jpg	0	0	Content	39	1599
518	23453	652	444			Fix.jpg	0	0	Content	39	1599
	23464			ImageEnd	16
	23484			ImageStart	8
519	23498	672	425			61_114_an_fe.jpg	0	257	AOI_45	39	1599
520	23544	659	429			61_114_an_fe.jpg	0	257	AOI_45	39	1599
521	23589	664	440			61_114_an_fe.jpg	0	257	AOI_45	39	1599
522	23633	653	438			61_114_an_fe.jpg	0	257	AOI_45	39	1599
523	23676	664	420			61_114_an_fe.jpg	0	257	AOI_45	39	1599
524	23718	661	419			61_114_an_fe.jpg	0	257	AOI_45	39	1599
525	23762	652	439			61_114_an_fe.jpg	0	257	AOI_45	39	1599
526	23805	637	445			61_114_an_fe.jpg	0	257	AOI_45	40	668
527	23849	457	444			61_114_an_fe.jpg	0	257	AOI_45	40	668
528	23892	463	450			61_114_an_fe.jpg	0	257	AOI_45	40	668
529	23934	463	436			61_114_an_fe.jpg	0	257	AOI_45	40	668
530	23977	458	447			61_114_an_fe.jpg	0	257	AOI_45	40	668
531	24023	454	450			61_114_an_fe.jpg	0	257	AOI_45	40	668
532	24064	466	425			61_114_an_fe.jpg	0	257	AOI_45	40	668
533	24108	455	438			61_114_an_fe.jpg	0	257	AOI_45	40	668
534	24151	475	424			61_114_an_fe.jpg	0	257	AOI_45	40	668
535	24197	464	403			61_114_an_fe.jpg	0	257	AOI_45	40	668
536	24240	417	569			61_114_an_fe.jpg	0	257	AOI_45	40	668
537	24285	436	599			61_114_an_fe.jpg	0	257	AOI_45	40	668
538	24332	429	591			61_114_an_fe.jpg	0	257	AOI_45	40	668
539	24375	430	604			61_114_an_fe.jpg	0	257	AOI_45	40	668
540	24430	418	585			61_114_an_fe.jpg	0	257	AOI_45	40	668
541	24473	823	571			61_114_an_fe.jpg	0	258	AOI_46	41	1000
542	24511	833	531			61_114_an_fe.jpg	0	258	AOI_46	41	1000
543	24559	842	570			61_114_an_fe.jpg	0	258	AOI_46	41	1000
544	24608	830	530			61_114_an_fe.jpg	0	258	AOI_46	41	1000
545	24644	835	501			61_114_an_fe.jpg	0	258	AOI_46	41	1000
546	24683	839	472			61_114_an_fe.jpg	0	258	AOI_46	41	1000
547	24727	845	445			61_114_an_fe.jpg	0	258	AOI_46	41	1000
548	24777	845	457			61_114_an_fe.jpg	0	258	AOI_46	41	1000
549	24822	863	460			61_114_an_fe.jpg	0	258	AOI_46	41	1000
550	24863	851	463			61_114_an_fe.jpg	0	258	AOI_46	41	1000
551	24907	839	455			61_114_an_fe.jpg	0	258	AOI_46	41	1000
552	24950	838	453			61_114_an_fe.jpg	0	258	AOI_46	41	1000
553	24993	817	465			61_114_an_fe.jpg	0	258	AOI_46	41	1000
554	25037	820	461			61_114_an_fe.jpg	0	258	AOI_46	41	1000
555	25082	835	449			61_114_an_fe.jpg	0	258	AOI_46	41	1000
556	25124	830	441			61_114_an_fe.jpg	0	258	AOI_46	41	1000
557	25168	815	453			61_114_an_fe.jpg	0	258	AOI_46	41	1000
558	25210	824	444			61_114_an_fe.jpg	0	258	AOI_46	41	1000
559	25254	822	440			61_114_an_fe.jpg	0	258	AOI_46	41	1000
560	25298	818	444			61_114_an_fe.jpg	0	258	AOI_46	41	1000
561	25342	828	453			61_114_an_fe.jpg	0	258	AOI_46	41	1000
562	25385	827	458			61_114_an_fe.jpg	0	258	AOI_46	41	1000
563	25429	831	447			61_114_an_fe.jpg	0	258	AOI_46	41	1000
564	25473	481	481			61_114_an_fe.jpg	0	257	AOI_45	42	2243
565	25516	459	457			61_114_an_fe.jpg	0	257	AOI_45	42	2243
566	25557	481	451			61_114_an_fe.jpg	0	257	AOI_45	42	2243
567	25602	472	438			61_114_an_fe.jpg	0	257	AOI_45	42	2243
568	25644	464	450			61_114_an_fe.jpg	0	257	AOI_45	42	2243
569	25688	463	432			61_114_an_fe.jpg	0	257	AOI_45	42	2243
570	25731	492	459			61_114_an_fe.jpg	0	257	AOI_45	42	2243
571	25775	488	465			61_114_an_fe.jpg	0	257	AOI_45	42	2243
572	25817	494	474			61_114_an_fe.jpg	0	257	AOI_45	42	2243
573	25861	499	466			61_114_an_fe.jpg	0	257	AOI_45	42	2243
574	25908	494	451			61_114_an_fe.jpg	0	257	AOI_45	42	2243
575	25951	475	460			61_114_an_fe.jpg	0	257	AOI_45	42	2243
576	25991	499	456			61_114_an_fe.jpg	0	257	AOI_45	42	2243
577	26034	458	423			61_114_an_fe.jpg	0	257	AOI_45	42	2243
578	26084	496	441			61_114_an_fe.jpg	0	257	AOI_45	42	2243
579	26135	501	461			61_114_an_fe.jpg	0	257	AOI_45	42	2243
580	26177	486	470			61_114_an_fe.jpg	0	257	AOI_45	42	2243
581	26216	493	459			61_114_an_fe.jpg	0	257	AOI_45	42	2243
582	26259	478	470			61_114_an_fe.jpg	0	257	AOI_45	42	2243
583	26310	484	475			61_114_an_fe.jpg	0	257	AOI_45	42	2243
584	26355	488	502			61_114_an_fe.jpg	0	257	AOI_45	42	2243
585	26398	489	456			61_114_an_fe.jpg	0	257	AOI_45	42	2243
586	26440	493	478			61_114_an_fe.jpg	0	257	AOI_45	42	2243
	26475			ImageEnd	16
587	26489	486	468			Nomedia	0	0	Content	42	2243
	26496			ImageStart	8
588	26537	491	476			Fix.jpg	0	0	Content	42	2243
589	26585	483	475			Fix.jpg	0	0	Content	42	2243
590	26627	474	471			Fix.jpg	0	0	Content	42	2243
591	26671	486	482			Fix.jpg	0	0	Content	42	2243
592	26715	477	462			Fix.jpg	0	0	Content	42	2243
593	26758	503	441			Fix.jpg	0	0	Content	42	2243
594	26800	495	450			Fix.jpg	0	0	Content	42	2243
595	26845	468	446			Fix.jpg	0	0	Content	42	2243
596	26888	490	453			Fix.jpg	0	0	Content	42	2243
597	26937	508	471			Fix.jpg	0	0	Content	42	2243
598	26975	473	462			Fix.jpg	0	0	Content	42	2243
	27005			ImageEnd	16
599	27017	491	460			Nomedia	0	0	Content	42	2243
	27023			ImageStart	8
600	27062	479	448			130_162_neu_an.jpg	0	76	AOI_15	42	2243
601	27111	504	447			130_162_neu_an.jpg	0	76	AOI_15	42	2243
602	27153	496	460			130_162_neu_an.jpg	0	76	AOI_15	42	2243
603	27196	487	472			130_162_neu_an.jpg	0	76	AOI_15	42	2243
604	27241	504	461			130_162_neu_an.jpg	0	76	AOI_15	42	2243
605	27285	498	474			130_162_neu_an.jpg	0	76	AOI_15	42	2243
606	27326	497	466			130_162_neu_an.jpg	0	76	AOI_15	42	2243
607	27369	496	478			130_162_neu_an.jpg	0	76	AOI_15	42	2243
608	27411	497	467			130_162_neu_an.jpg	0	76	AOI_15	42	2243
609	27455	486	440			130_162_neu_an.jpg	0	76	AOI_15	42	2243
610	27503	486	433			130_162_neu_an.jpg	0	76	AOI_15	42	2243
611	27541	486	430			130_162_neu_an.jpg	0	76	AOI_15	42	2243
612	27580	503	440			130_162_neu_an.jpg	0	76	AOI_15	42	2243
613	27629	502	443			130_162_neu_an.jpg	0	76	AOI_15	42	2243
614	27673	493	464			130_162_neu_an.jpg	0	76	AOI_15	42	2243
615	27716	659	478			130_162_neu_an.jpg	0	75	AOI_13	43	307
616	27757	885	528			130_162_neu_an.jpg	0	75	AOI_13	43	307
617	27802	885	522			130_162_neu_an.jpg	0	75	AOI_13	43	307
618	27845	890	536			130_162_neu_an.jpg	0	75	AOI_13	43	307
619	27888	888	504			130_162_neu_an.jpg	0	75	AOI_13	43	307
620	27931	881	517			130_162_neu_an.jpg	0	75	AOI_13	43	307
621	27976	894	516			130_162_neu_an.jpg	0	75	AOI_13	43	307
622	28023	875	559			130_162_neu_an.jpg	0	75	AOI_13	44	350
623	28067	883	584			130_162_neu_an.jpg	0	75	AOI_13	44	350
624	28109	873	583			130_162_neu_an.jpg	0	75	AOI_13	44	350
625	28157	881	600			130_162_neu_an.jpg	0	75	AOI_13	44	350
626	28201	873	634			130_162_neu_an.jpg	0	75	AOI_13	44	350
627	28245	871	575			130_162_neu_an.jpg	0	75	AOI_13	44	350
628	28293	878	600			130_162_neu_an.jpg	0	75	AOI_13	44	350
629	28334	867	586			130_162_neu_an.jpg	0	75	AOI_13	44	350
630	28373	843	586			130_162_neu_an.jpg	0	75	AOI_13	45	309
631	28422	824	496			130_162_neu_an.jpg	0	75	AOI_13	45	309
632	28473	824	498			130_162_neu_an.jpg	0	75	AOI_13	45	309
633	28512	816	497			130_162_neu_an.jpg	0	75	AOI_13	45	309
634	28550	817	514			130_162_neu_an.jpg	0	75	AOI_13	45	309
635	28593	820	503			130_162_neu_an.jpg	0	75	AOI_13	45	309
636	28638	829	466			130_162_neu_an.jpg	0	75	AOI_13	45	309
637	28682	496	427			130_162_neu_an.jpg	0	76	AOI_15	46	814
638	28724	442	396			130_162_neu_an.jpg	0	76	AOI_15	46	814
639	28767	438	396			130_162_neu_an.jpg	0	76	AOI_15	46	814
640	28810	450	383			130_162_neu_an.jpg	0	76	AOI_15	46	814
641	28854	444	383			130_162_neu_an.jpg	0	76	AOI_15	46	814
642	28896	451	381			130_162_neu_an.jpg	0	76	AOI_15	46	814
643	28940	430	371			130_162_neu_an.jpg	0	76	AOI_15	46	814
644	28983	462	399			130_162_neu_an.jpg	0	76	AOI_15	46	814
645	29031	452	389			130_162_neu_an.jpg	0	76	AOI_15	46	814
646	29069	442	391			130_162_neu_an.jpg	0	76	AOI_15	46	814
647	29108	454	372			130_162_neu_an.jpg	0	76	AOI_15	46	814
648	29152	452	370			130_162_neu_an.jpg	0	76	AOI_15	46	814
649	29197	449	371			130_162_neu_an.jpg	0	76	AOI_15	46	814
650	29239	450	359			130_162_neu_an.jpg	0	76	AOI_15	46	814
651	29281	442	364			130_162_neu_an.jpg	0	76	AOI_15	46	814
652	29323	444	390			130_162_neu_an.jpg	0	76	AOI_15	46	814
653	29368	438	403			130_162_neu_an.jpg	0	76	AOI_15	46	814
654	29413	444	391			130_162_neu_an.jpg	0	76	AOI_15	46	814
655	29456	449	401			130_162_neu_an.jpg	0	76	AOI_15	46	814
656	29496	426	395			130_162_neu_an.jpg	0	76	AOI_15	47	384
657	29540	496	448			130_162_neu_an.jpg	0	76	AOI_15	47	384
658	29583	486	472			130_162_neu_an.jpg	0	76	AOI_15	47	384
659	29625	488	463			130_162_neu_an.jpg	0	76	AOI_15	47	384
660	29667	494	478			130_162_neu_an.jpg	0	76	AOI_15	47	384
661	29710	480	470			130_162_neu_an.jpg	0	76	AOI_15	47	384
662	29756	483	474			130_162_neu_an.jpg	0	76	AOI_15	47	384
663	29798	495	466			130_162_neu_an.jpg	0	76	AOI_15	47	384
664	29839	484	466			130_162_neu_an.jpg	0	76	AOI_15	47	384
665	29880	442	531			130_162_neu_an.jpg	0	76	AOI_15	48	348
666	29926	426	547			130_162_neu_an.jpg	0	76	AOI_15	48	348
667	29969	424	522			130_162_neu_an.jpg	0	76	AOI_15	48	348
668	30010	446	518			130_162_neu_an.jpg	0	76	AOI_15	48	348
	30015			ImageEnd	16
669	30058	429	525			Nomedia	0	0	Content	48	348
	30071			ImageStart	8
670	30101	436	530			Fix.jpg	0	0	Content	48	348
671	30142	433	529			Fix.jpg	0	0	Content	48	348
672	30185	445	525			Fix.jpg	0	0	Content	48	348
673	30228	407	466			Fix.jpg	0	0	Content	49	976
674	30269	417	461			Fix.jpg	0	0	Content	49	976
675	30312	408	477			Fix.jpg	0	0	Content	49	976
676	30357	416	471			Fix.jpg	0	0	Content	49	976
677	30399	391	448			Fix.jpg	0	0	Content	49	976
678	30445	410	465			Fix.jpg	0	0	Content	49	976
679	30495	421	474			Fix.jpg	0	0	Content	49	976
680	30533	419	497			Fix.jpg	0	0	Content	49	976
	30561			ImageEnd	16
681	30574	416	474			Nomedia	0	0	Content	49	976
	30577			ImageStart	8
682	30619	408	460			33_069_ha_neu.jpg	0	195	AOI_36	49	976
683	30664	419	455			33_069_ha_neu.jpg	0	195	AOI_36	49	976
684	30712	412	448			33_069_ha_neu.jpg	0	195	AOI_36	49	976
685	30756	412	468			33_069_ha_neu.jpg	0	195	AOI_36	49	976
686	30799	418	466			33_069_ha_neu.jpg	0	195	AOI_36	49	976
687	30842	418	453			33_069_ha_neu.jpg	0	195	AOI_36	49	976
688	30885	412	447			33_069_ha_neu.jpg	0	195	AOI_36	49	976
689	30936	433	466			33_069_ha_neu.jpg	0	195	AOI_36	49	976
690	30986	462	443			33_069_ha_neu.jpg	0	195	AOI_36	49	976
691	31030	475	461			33_069_ha_neu.jpg	0	195	AOI_36	49	976
692	31072	470	448			33_069_ha_neu.jpg	0	195	AOI_36	49	976
693	31118	473	453			33_069_ha_neu.jpg	0	195	AOI_36	49	976
694	31161	482	449			33_069_ha_neu.jpg	0	195	AOI_36	49	976
695	31205	654	470			33_069_ha_neu.jpg	0	196	AOI_35	50	262
696	31247	878	476			33_069_ha_neu.jpg	0	196	AOI_35	50	262
697	31292	881	471			33_069_ha_neu.jpg	0	196	AOI_35	50	262
698	31339	873	439			33_069_ha_neu.jpg	0	196	AOI_35	50	262
699	31381	867	446			33_069_ha_neu.jpg	0	196	AOI_35	50	262
700	31423	883	418			33_069_ha_neu.jpg	0	196	AOI_35	50	262
701	31466	801	423			33_069_ha_neu.jpg	0	196	AOI_35	51	587
702	31508	782	359			33_069_ha_neu.jpg	0	196	AOI_35	51	587
703	31558	809	409			33_069_ha_neu.jpg	0	196	AOI_35	51	587
704	31605	824	399			33_069_ha_neu.jpg	0	196	AOI_35	51	587
705	31650	817	406			33_069_ha_neu.jpg	0	196	AOI_35	51	587
706	31688	807	408			33_069_ha_neu.jpg	0	196	AOI_35	51	587
707	31733	807	400			33_069_ha_neu.jpg	0	196	AOI_35	51	587
708	31777	805	396			33_069_ha_neu.jpg	0	196	AOI_35	51	587
709	31821	841	417			33_069_ha_neu.jpg	0	196	AOI_35	51	587
710	31864	864	419			33_069_ha_neu.jpg	0	196	AOI_35	51	587
711	31914	863	424			33_069_ha_neu.jpg	0	196	AOI_35	51	587
712	31960	858	436			33_069_ha_neu.jpg	0	196	AOI_35	51	587
713	32005	859	445			33_069_ha_neu.jpg	0	196	AOI_35	51	587
714	32053	858	435			33_069_ha_neu.jpg	0	196	AOI_35	52	672
715	32098	883	529			33_069_ha_neu.jpg	0	196	AOI_35	52	672
716	32142	870	535			33_069_ha_neu.jpg	0	196	AOI_35	52	672
717	32187	875	538			33_069_ha_neu.jpg	0	196	AOI_35	52	672
718	32231	888	516			33_069_ha_neu.jpg	0	196	AOI_35	52	672
719	32276	870	527			33_069_ha_neu.jpg	0	196	AOI_35	52	672
720	32321	866	525			33_069_ha_neu.jpg	0	196	AOI_35	52	672
721	32366	872	540			33_069_ha_neu.jpg	0	196	AOI_35	52	672
722	32408	872	533			33_069_ha_neu.jpg	0	196	AOI_35	52	672
723	32452	869	534			33_069_ha_neu.jpg	0	196	AOI_35	52	672
724	32497	865	552			33_069_ha_neu.jpg	0	196	AOI_35	52	672
725	32543	839	477			33_069_ha_neu.jpg	0	196	AOI_35	52	672
726	32587	839	450			33_069_ha_neu.jpg	0	196	AOI_35	52	672
727	32629	826	439			33_069_ha_neu.jpg	0	196	AOI_35	52	672
728	32673	833	464			33_069_ha_neu.jpg	0	196	AOI_35	52	672
729	32725	617	482			33_069_ha_neu.jpg	0	195	AOI_36	53	469
730	32768	407	480			33_069_ha_neu.jpg	0	195	AOI_36	53	469
731	32809	435	459			33_069_ha_neu.jpg	0	195	AOI_36	53	469
732	32850	427	464			33_069_ha_neu.jpg	0	195	AOI_36	53	469
733	32897	413	465			33_069_ha_neu.jpg	0	195	AOI_36	53	469
734	32941	430	451			33_069_ha_neu.jpg	0	195	AOI_36	53	469
735	32984	424	458			33_069_ha_neu.jpg	0	195	AOI_36	53	469
736	33026	444	495			33_069_ha_neu.jpg	0	195	AOI_36	53	469
737	33070	429	468			33_069_ha_neu.jpg	0	195	AOI_36	53	469
738	33120	422	475			33_069_ha_neu.jpg	0	195	AOI_36	53	469
739	33160	419	465			33_069_ha_neu.jpg	0	195	AOI_36	53	469
740	33194	435	485			33_069_ha_neu.jpg	0	195	AOI_36	54	528
741	33245	437	541			33_069_ha_neu.jpg	0	195	AOI_36	54	528
742	33291	442	556			33_069_ha_neu.jpg	0	195	AOI_36	54	528
743	33333	435	555			33_069_ha_neu.jpg	0	195	AOI_36	54	528
744	33373	441	542			33_069_ha_neu.jpg	0	195	AOI_36	54	528
745	33416	421	540			33_069_ha_neu.jpg	0	195	AOI_36	54	528
746	33460	443	564			33_069_ha_neu.jpg	0	195	AOI_36	54	528
747	33503	432	533			33_069_ha_neu.jpg	0	195	AOI_36	54	528
748	33547	437	546			33_069_ha_neu.jpg	0	195	AOI_36	54	528
	33573			ImageEnd	16
749	33587	439	543			Nomedia	0	0	Content	54	528
	33595			ImageStart	8
750	33628	435	557			Fix.jpg	0	0	Content	54	528
751	33678	432	554			Fix.jpg	0	0	Content	54	528
752	33722	568	551			Fix.jpg	0	0	Content	55	269
753	33765	635	554			Fix.jpg	0	0	Content	55	269
754	33814	627	572			Fix.jpg	0	0	Content	55	269
755	33865	647	558			Fix.jpg	0	0	Content	55	269
756	33906	658	566			Fix.jpg	0	0	Content	55	269
757	33948	650	547			Fix.jpg	0	0	Content	55	269
758	33992	619	470			Fix.jpg	0	0	Content	56	438
759	34041	638	453			Fix.jpg	0	0	Content	56	438
760	34084	650	471			Fix.jpg	0	0	Content	56	438
	34102			ImageEnd	16
	34113			ImageStart	8
761	34127	639	446			138_163_fe_neu.jpg	0	92	AOI_22	56	438
762	34168	626	457			138_163_fe_neu.jpg	0	92	AOI_22	56	438
763	34213	634	457			138_163_fe_neu.jpg	0	92	AOI_22	56	438
764	34256	622	429			138_163_fe_neu.jpg	0	92	AOI_22	56	438
765	34300	633	449			138_163_fe_neu.jpg	0	92	AOI_22	56	438
766	34347	643	428			138_163_fe_neu.jpg	0	92	AOI_22	56	438
767	34390	633	447			138_163_fe_neu.jpg	0	92	AOI_22	56	438
768	34429	611	432			138_163_fe_neu.jpg	0	92	AOI_22	57	572
769	34473	460	422			138_163_fe_neu.jpg	0	92	AOI_22	57	572
770	34522	436	394			138_163_fe_neu.jpg	0	92	AOI_22	57	572
771	34565	446	401			138_163_fe_neu.jpg	0	92	AOI_22	57	572
772	34606	452	404			138_163_fe_neu.jpg	0	92	AOI_22	57	572
773	34651	460	406			138_163_fe_neu.jpg	0	92	AOI_22	57	572
774	34694	454	417			138_163_fe_neu.jpg	0	92	AOI_22	57	572
775	34738	464	392			138_163_fe_neu.jpg	0	92	AOI_22	57	572
776	34781	462	401			138_163_fe_neu.jpg	0	92	AOI_22	57	572
777	34828	457	404			138_163_fe_neu.jpg	0	92	AOI_22	57	572
778	34876	445	396			138_163_fe_neu.jpg	0	92	AOI_22	57	572
779	34918	468	391			138_163_fe_neu.jpg	0	92	AOI_22	57	572
780	34958	460	388			138_163_fe_neu.jpg	0	92	AOI_22	57	572
781	35001	615	432			138_163_fe_neu.jpg	0	91	AOI_23	58	391
782	35045	854	425			138_163_fe_neu.jpg	0	91	AOI_23	58	391
783	35088	858	433			138_163_fe_neu.jpg	0	91	AOI_23	58	391
784	35128	858	416			138_163_fe_neu.jpg	0	91	AOI_23	58	391
785	35171	839	421			138_163_fe_neu.jpg	0	91	AOI_23	58	391
786	35214	862	412			138_163_fe_neu.jpg	0	91	AOI_23	58	391
787	35261	862	403			138_163_fe_neu.jpg	0	91	AOI_23	58	391
788	35304	867	398			138_163_fe_neu.jpg	0	91	AOI_23	58	391
789	35345	848	412			138_163_fe_neu.jpg	0	91	AOI_23	58	391
790	35393	897	396			138_163_fe_neu.jpg	0	91	AOI_23	59	308
791	35436	902	416			138_163_fe_neu.jpg	0	91	AOI_23	59	308
792	35478	900	415			138_163_fe_neu.jpg	0	91	AOI_23	59	308
793	35530	911	413			138_163_fe_neu.jpg	0	91	AOI_23	59	308
794	35572	897	399			138_163_fe_neu.jpg	0	91	AOI_23	59	308
795	35616	919	388			138_163_fe_neu.jpg	0	91	AOI_23	59	308
796	35657	893	415			138_163_fe_neu.jpg	0	91	AOI_23	59	308
797	35700	873	455			138_163_fe_neu.jpg	0	91	AOI_23	60	261
798	35743	866	477			138_163_fe_neu.jpg	0	91	AOI_23	60	261
799	35786	863	474			138_163_fe_neu.jpg	0	91	AOI_23	60	261
800	35828	864	462			138_163_fe_neu.jpg	0	91	AOI_23	60	261
801	35872	859	471			138_163_fe_neu.jpg	0	91	AOI_23	60	261
802	35914	872	476			138_163_fe_neu.jpg	0	91	AOI_23	60	261
803	35961	841	475			138_163_fe_neu.jpg	0	92	AOI_22	61	581
804	36008	401	506			138_163_fe_neu.jpg	0	92	AOI_22	61	581
805	36051	422	497			138_163_fe_neu.jpg	0	92	AOI_22	61	581
806	36093	405	480			138_163_fe_neu.jpg	0	92	AOI_22	61	581
807	36135	406	469			138_163_fe_neu.jpg	0	92	AOI_22	61	581
808	36183	414	490			138_163_fe_neu.jpg	0	92	AOI_22	61	581
809	36227	421	478			138_163_fe_neu.jpg	0	92	AOI_22	61	581
810	36268	415	471			138_163_fe_neu.jpg	0	92	AOI_22	61	581
811	36312	419	479			138_163_fe_neu.jpg	0	92	AOI_22	61	581
812	36361	431	471			138_163_fe_neu.jpg	0	92	AOI_22	61	581
813	36406	416	469			138_163_fe_neu.jpg	0	92	AOI_22	61	581
814	36449	418	474			138_163_fe_neu.jpg	0	92	AOI_22	61	581
815	36494	427	476			138_163_fe_neu.jpg	0	92	AOI_22	61	581
816	36542	442	400			138_163_fe_neu.jpg	0	92	AOI_22	62	733
817	36587	439	377			138_163_fe_neu.jpg	0	92	AOI_22	62	733
818	36628	438	381			138_163_fe_neu.jpg	0	92	AOI_22	62	733
819	36671	450	394			138_163_fe_neu.jpg	0	92	AOI_22	62	733
820	36714	430	386			138_163_fe_neu.jpg	0	92	AOI_22	62	733
821	36756	443	380			138_163_fe_neu.jpg	0	92	AOI_22	62	733
822	36800	434	376			138_163_fe_neu.jpg	0	92	AOI_22	62	733
823	36843	459	365			138_163_fe_neu.jpg	0	92	AOI_22	62	733
824	36886	442	393			138_163_fe_neu.jpg	0	92	AOI_22	62	733
825	36929	450	392			138_163_fe_neu.jpg	0	92	AOI_22	62	733
826	36970	446	380			138_163_fe_neu.jpg	0	92	AOI_22	62	733
827	37016	442	384			138_163_fe_neu.jpg	0	92	AOI_22	62	733
828	37057	458	395			138_163_fe_neu.jpg	0	92	AOI_22	62	733
829	37095	455	379			138_163_fe_neu.jpg	0	92	AOI_22	62	733
	37115			ImageEnd	16
	37132			ImageStart	8
830	37140	443	378			Fix.jpg	0	0	Content	62	733
831	37186	446	390			Fix.jpg	0	0	Content	62	733
832	37232	436	391			Fix.jpg	0	0	Content	62	733
833	37275	420	458			Fix.jpg	0	0	Content	63	696
834	37315	415	424			Fix.jpg	0	0	Content	63	696
835	37359	420	433			Fix.jpg	0	0	Content	63	696
836	37402	416	427			Fix.jpg	0	0	Content	63	696
837	37447	418	444			Fix.jpg	0	0	Content	63	696
838	37489	403	460			Fix.jpg	0	0	Content	63	696
839	37533	423	433			Fix.jpg	0	0	Content	63	696
840	37576	418	450			Fix.jpg	0	0	Content	63	696
841	37619	433	451			Fix.jpg	0	0	Content	63	696
	37643			ImageEnd	16
842	37663	426	459			Nomedia	0	0	Content	63	696
	37698			ImageStart	8
843	37707	412	445			74_115_an_ha.jpg	0	285	AOI_49	63	696
844	37749	429	435			74_115_an_ha.jpg	0	285	AOI_49	63	696
845	37846	427	461			74_115_an_ha.jpg	0	285	AOI_49	63	696
846	37972	0	0			74_115_an_ha.jpg	0	285	AOI_49
847	38027	0	0			74_115_an_ha.jpg	0	285	AOI_49
848	38111	0	0			74_115_an_ha.jpg	0	285	AOI_49
849	38266	0	0			74_115_an_ha.jpg	0	285	AOI_49
850	38343	0	0			74_115_an_ha.jpg	0	285	AOI_49
851	38397	422	534			74_115_an_ha.jpg	0	285	AOI_49	64	245
852	38450	413	556			74_115_an_ha.jpg	0	285	AOI_49	64	245
853	38500	0	0			74_115_an_ha.jpg	0	285	AOI_49	64	245
854	38545	426	524			74_115_an_ha.jpg	0	285	AOI_49	64	245
855	38586	480	533			74_115_an_ha.jpg	0	285	AOI_49	64	245
856	38643	869	496			74_115_an_ha.jpg	0	286	AOI_52	65	1091
857	38683	883	483			74_115_an_ha.jpg	0	286	AOI_52	65	1091
858	38725	881	495			74_115_an_ha.jpg	0	286	AOI_52	65	1091
859	38769	888	492			74_115_an_ha.jpg	0	286	AOI_52	65	1091
860	38818	875	472			74_115_an_ha.jpg	0	286	AOI_52	65	1091
861	38861	878	469			74_115_an_ha.jpg	0	286	AOI_52	65	1091
862	38903	878	461			74_115_an_ha.jpg	0	286	AOI_52	65	1091
863	38946	876	453			74_115_an_ha.jpg	0	286	AOI_52	65	1091
864	38990	883	463			74_115_an_ha.jpg	0	286	AOI_52	65	1091
865	39031	889	463			74_115_an_ha.jpg	0	286	AOI_52	65	1091
866	39074	903	457			74_115_an_ha.jpg	0	286	AOI_52	65	1091
867	39115	882	483			74_115_an_ha.jpg	0	286	AOI_52	65	1091
868	39168	897	468			74_115_an_ha.jpg	0	286	AOI_52	65	1091
869	39210	886	482			74_115_an_ha.jpg	0	286	AOI_52	65	1091
870	39251	877	458			74_115_an_ha.jpg	0	286	AOI_52	65	1091
871	39294	862	487			74_115_an_ha.jpg	0	286	AOI_52	65	1091
872	39339	863	486			74_115_an_ha.jpg	0	286	AOI_52	65	1091
873	39381	883	494			74_115_an_ha.jpg	0	286	AOI_52	65	1091
874	39423	874	487			74_115_an_ha.jpg	0	286	AOI_52	65	1091
875	39469	878	475			74_115_an_ha.jpg	0	286	AOI_52	65	1091
876	39512	877	505			74_115_an_ha.jpg	0	286	AOI_52	65	1091
877	39557	852	493			74_115_an_ha.jpg	0	286	AOI_52	65	1091
878	39601	869	488			74_115_an_ha.jpg	0	286	AOI_52	65	1091
879	39644	865	494			74_115_an_ha.jpg	0	286	AOI_52	65	1091
880	39690	853	504			74_115_an_ha.jpg	0	286	AOI_52	65	1091
881	39733	545	465			74_115_an_ha.jpg	0	285	AOI_49	66	2062
882	39780	440	422			74_115_an_ha.jpg	0	285	AOI_49	66	2062
883	39823	458	413			74_115_an_ha.jpg	0	285	AOI_49	66	2062
884	39867	441	418			74_115_an_ha.jpg	0	285	AOI_49	66	2062
885	39910	441	407			74_115_an_ha.jpg	0	285	AOI_49	66	2062
886	39952	450	403			74_115_an_ha.jpg	0	285	AOI_49	66	2062
887	39999	459	397			74_115_an_ha.jpg	0	285	AOI_49	66	2062
888	40043	435	384			74_115_an_ha.jpg	0	285	AOI_49	66	2062
889	40085	448	391			74_115_an_ha.jpg	0	285	AOI_49	66	2062
890	40130	450	388			74_115_an_ha.jpg	0	285	AOI_49	66	2062
891	40174	449	365			74_115_an_ha.jpg	0	285	AOI_49	66	2062
892	40217	454	394			74_115_an_ha.jpg	0	285	AOI_49	66	2062
893	40260	464	386			74_115_an_ha.jpg	0	285	AOI_49	66	2062
894	40304	448	377			74_115_an_ha.jpg	0	285	AOI_49	66	2062
895	40347	462	385			74_115_an_ha.jpg	0	285	AOI_49	66	2062
896	40390	453	390			74_115_an_ha.jpg	0	285	AOI_49	66	2062
897	40433	448	372			74_115_an_ha.jpg	0	285	AOI_49	66	2062
898	40478	441	366			74_115_an_ha.jpg	0	285	AOI_49	66	2062
899	40529	464	371			74_115_an_ha.jpg	0	285	AOI_49	66	2062
900	40573	444	363			74_115_an_ha.jpg	0	285	AOI_49	66	2062
901	40618	455	379			74_115_an_ha.jpg	0	285	AOI_49	66	2062
902	40660	438	363			74_115_an_ha.jpg	0	285	AOI_49	66	2062
	40689			ImageEnd	16
903	40701	447	357			Nomedia	0	0	Content	66	2062
	40716			ImageStart	8
904	40746	451	365			Fix.jpg	0	0	Content	66	2062
905	40797	444	371			Fix.jpg	0	0	Content	66	2062
906	40842	446	375			Fix.jpg	0	0	Content	66	2062
907	40884	453	385			Fix.jpg	0	0	Content	66	2062
908	40929	441	363			Fix.jpg	0	0	Content	66	2062
909	40973	447	363			Fix.jpg	0	0	Content	66	2062
910	41017	439	371			Fix.jpg	0	0	Content	66	2062
911	41061	453	349			Fix.jpg	0	0	Content	66	2062
912	41106	429	376			Fix.jpg	0	0	Content	66	2062
913	41150	445	374			Fix.jpg	0	0	Content	66	2062
914	41202	453	363			Fix.jpg	0	0	Content	66	2062
	41203			ImageEnd	16
	41217			ImageStart	8
915	41247	447	366			93_140_ha_neu.jpg	0	327	AOI_56	66	2062
916	41291	454	392			93_140_ha_neu.jpg	0	327	AOI_56	66	2062
917	41338	452	376			93_140_ha_neu.jpg	0	327	AOI_56	66	2062
918	41384	447	384			93_140_ha_neu.jpg	0	327	AOI_56	66	2062
919	41429	428	378			93_140_ha_neu.jpg	0	327	AOI_56	66	2062
920	41475	440	354			93_140_ha_neu.jpg	0	327	AOI_56	66	2062
921	41521	433	388			93_140_ha_neu.jpg	0	327	AOI_56	66	2062
922	41566	444	380			93_140_ha_neu.jpg	0	327	AOI_56	66	2062
923	41610	422	415			93_140_ha_neu.jpg	0	327	AOI_56	66	2062
924	41658	424	401			93_140_ha_neu.jpg	0	327	AOI_56	66	2062
925	41702	447	394			93_140_ha_neu.jpg	0	327	AOI_56	66	2062
926	41751	432	372			93_140_ha_neu.jpg	0	327	AOI_56	66	2062
927	41795	446	418			93_140_ha_neu.jpg	0	328	AOI_55	67	353
928	41839	843	449			93_140_ha_neu.jpg	0	328	AOI_55	67	353
929	41884	850	455			93_140_ha_neu.jpg	0	328	AOI_55	67	353
930	41928	860	441			93_140_ha_neu.jpg	0	328	AOI_55	67	353
931	41970	859	423			93_140_ha_neu.jpg	0	328	AOI_55	67	353
932	42015	864	422			93_140_ha_neu.jpg	0	328	AOI_55	67	353
933	42059	844	413			93_140_ha_neu.jpg	0	328	AOI_55	67	353
934	42103	869	404			93_140_ha_neu.jpg	0	328	AOI_55	67	353
935	42148	859	429			93_140_ha_neu.jpg	0	328	AOI_55	68	280
936	42198	870	515			93_140_ha_neu.jpg	0	328	AOI_55	68	280
937	42247	879	515			93_140_ha_neu.jpg	0	328	AOI_55	68	280
938	42292	867	520			93_140_ha_neu.jpg	0	328	AOI_55	68	280
939	42334	859	511			93_140_ha_neu.jpg	0	328	AOI_55	68	280
940	42378	862	512			93_140_ha_neu.jpg	0	328	AOI_55	68	280
941	42428	771	489			93_140_ha_neu.jpg	0	327	AOI_56	69	609
942	42472	466	549			93_140_ha_neu.jpg	0	327	AOI_56	69	609
943	42519	461	528			93_140_ha_neu.jpg	0	327	AOI_56	69	609
944	42562	475	531			93_140_ha_neu.jpg	0	327	AOI_56	69	609
945	42599	456	540			93_140_ha_neu.jpg	0	327	AOI_56	69	609
946	42644	468	553			93_140_ha_neu.jpg	0	327	AOI_56	69	609
947	42687	453	574			93_140_ha_neu.jpg	0	327	AOI_56	69	609
948	42731	454	593			93_140_ha_neu.jpg	0	327	AOI_56	69	609
949	42774	447	594			93_140_ha_neu.jpg	0	327	AOI_56	69	609
950	42817	448	577			93_140_ha_neu.jpg	0	327	AOI_56	69	609
951	42867	453	583			93_140_ha_neu.jpg	0	327	AOI_56	69	609
952	42915	464	587			93_140_ha_neu.jpg	0	327	AOI_56	69	609
953	42953	453	595			93_140_ha_neu.jpg	0	327	AOI_56	69	609
954	42994	0	0			93_140_ha_neu.jpg	0	327	AOI_56	69	609
955	43037	478	432			93_140_ha_neu.jpg	0	327	AOI_56	70	480
956	43076	482	451			93_140_ha_neu.jpg	0	327	AOI_56	70	480
957	43114	476	456			93_140_ha_neu.jpg	0	327	AOI_56	70	480
958	43153	479	450			93_140_ha_neu.jpg	0	327	AOI_56	70	480
959	43196	475	423			93_140_ha_neu.jpg	0	327	AOI_56	70	480
960	43241	499	416			93_140_ha_neu.jpg	0	327	AOI_56	70	480
961	43284	490	415			93_140_ha_neu.jpg	0	327	AOI_56	70	480
962	43339	503	403			93_140_ha_neu.jpg	0	327	AOI_56	70	480
963	43384	489	399			93_140_ha_neu.jpg	0	327	AOI_56	70	480
964	43428	497	413			93_140_ha_neu.jpg	0	327	AOI_56	70	480
965	43471	563	408			93_140_ha_neu.jpg	0	327	AOI_56	70	480
966	43517	894	434			93_140_ha_neu.jpg	0	328	AOI_55	71	425
967	43562	895	392			93_140_ha_neu.jpg	0	328	AOI_55	71	425
968	43605	920	402			93_140_ha_neu.jpg	0	328	AOI_55	71	425
969	43652	905	426			93_140_ha_neu.jpg	0	328	AOI_55	71	425
970	43702	949	416			93_140_ha_neu.jpg	0	328	AOI_55	71	425
971	43748	965	356			93_140_ha_neu.jpg	0	328	AOI_55	71	425
972	43794	974	307			93_140_ha_neu.jpg	0	328	AOI_55	71	425
973	43841	963	359			93_140_ha_neu.jpg	0	328	AOI_55	71	425
974	43886	972	357			93_140_ha_neu.jpg	0	328	AOI_55	71	425
975	43942	961	356			93_140_ha_neu.jpg	0	328	AOI_55	72	282
976	43990	963	349			93_140_ha_neu.jpg	0	328	AOI_55	72	282
977	44033	964	331			93_140_ha_neu.jpg	0	328	AOI_55	72	282
978	44080	928	478			93_140_ha_neu.jpg	0	328	AOI_55	72	282
979	44128	919	489			93_140_ha_neu.jpg	0	328	AOI_55	72	282
980	44177	923	498			93_140_ha_neu.jpg	0	328	AOI_55	72	282
	44214			ImageEnd	16
981	44224	0	0			Nomedia	0	0	Content
	44252			ImageStart	8
982	44273	0	0			Fix.jpg	0	0	Content
983	44318	0	0			Fix.jpg	0	0	Content
984	44366	0	0			Fix.jpg	0	0	Content
985	44419	0	0			Fix.jpg	0	0	Content
986	44471	0	0			Fix.jpg	0	0	Content
987	44523	0	0			Fix.jpg	0	0	Content
988	44556	508	374			Fix.jpg	0	0	Content	73	325
989	44606	494	413			Fix.jpg	0	0	Content	73	325
990	44650	494	413			Fix.jpg	0	0	Content	73	325
991	44684	497	411			Fix.jpg	0	0	Content	73	325
992	44724	491	419			Fix.jpg	0	0	Content	73	325
	44757			ImageEnd	16
993	44775	460	405			Nomedia	0	0	Content	73	325
	44777			ImageStart	8
994	44831	489	415			76_115_fe_an.jpg	0	289	AOI_50	73	325
995	44880	484	437			76_115_fe_an.jpg	0	289	AOI_50	74	263
996	44916	422	359			76_115_fe_an.jpg	0	289	AOI_50	74	263
997	44963	421	342			76_115_fe_an.jpg	0	289	AOI_50	74	263
998	45009	427	328			76_115_fe_an.jpg	0	289	AOI_50	74	263
999	45053	0	0			76_115_fe_an.jpg	0	289	AOI_50	74	263
1000	45106	451	345			76_115_fe_an.jpg	0	289	AOI_50	74	263
1001	45144	463	408			76_115_fe_an.jpg	0	289	AOI_50	75	410
1002	45199	478	410			76_115_fe_an.jpg	0	289	AOI_50	75	410
1003	45247	528	375			76_115_fe_an.jpg	0	289	AOI_50	75	410
1004	45289	477	377			76_115_fe_an.jpg	0	289	AOI_50	75	410
1005	45337	475	381			76_115_fe_an.jpg	0	289	AOI_50	75	410
1006	45379	480	410			76_115_fe_an.jpg	0	289	AOI_50	75	410
1007	45421	476	396			76_115_fe_an.jpg	0	289	AOI_50	75	410
1008	45464	506	392			76_115_fe_an.jpg	0	289	AOI_50	75	410
1009	45510	491	402			76_115_fe_an.jpg	0	289	AOI_50	75	410
1010	45554	801	460			76_115_fe_an.jpg	0	290	AOI_49	76	303
1011	45597	867	442			76_115_fe_an.jpg	0	290	AOI_49	76	303
1012	45640	863	459			76_115_fe_an.jpg	0	290	AOI_49	76	303
1013	45685	880	456			76_115_fe_an.jpg	0	290	AOI_49	76	303
1014	45730	867	444			76_115_fe_an.jpg	0	290	AOI_49	76	303
1015	45772	863	419			76_115_fe_an.jpg	0	290	AOI_49	76	303
1016	45814	871	418			76_115_fe_an.jpg	0	290	AOI_49	76	303
1017	45857	856	492			76_115_fe_an.jpg	0	290	AOI_49	77	257
1018	45901	860	513			76_115_fe_an.jpg	0	290	AOI_49	77	257
1019	45943	862	510			76_115_fe_an.jpg	0	290	AOI_49	77	257
1020	45989	867	504			76_115_fe_an.jpg	0	290	AOI_49	77	257
1021	46031	857	503			76_115_fe_an.jpg	0	290	AOI_49	77	257
1022	46070	864	504			76_115_fe_an.jpg	0	290	AOI_49	77	257
1023	46114	723	480			76_115_fe_an.jpg	0	289	AOI_50	78	537
1024	46164	443	576			76_115_fe_an.jpg	0	289	AOI_50	78	537
1025	46211	436	556			76_115_fe_an.jpg	0	289	AOI_50	78	537
1026	46250	441	571			76_115_fe_an.jpg	0	289	AOI_50	78	537
1027	46290	451	592			76_115_fe_an.jpg	0	289	AOI_50	78	537
1028	46335	439	570			76_115_fe_an.jpg	0	289	AOI_50	78	537
1029	46384	444	551			76_115_fe_an.jpg	0	289	AOI_50	78	537
1030	46425	443	569			76_115_fe_an.jpg	0	289	AOI_50	78	537
1031	46466	438	566			76_115_fe_an.jpg	0	289	AOI_50	78	537
1032	46511	451	577			76_115_fe_an.jpg	0	289	AOI_50	78	537
1033	46558	428	580			76_115_fe_an.jpg	0	289	AOI_50	78	537
1034	46602	449	560			76_115_fe_an.jpg	0	289	AOI_50	78	537
1035	46650	472	651			76_115_fe_an.jpg	0	0	Content	79	556
1036	46693	453	657			76_115_fe_an.jpg	0	0	Content	79	556
1037	46736	425	628			76_115_fe_an.jpg	0	0	Content	79	556
1038	46779	447	635			76_115_fe_an.jpg	0	0	Content	79	556
1039	46817	455	664			76_115_fe_an.jpg	0	0	Content	79	556
1040	46857	462	669			76_115_fe_an.jpg	0	0	Content	79	556
1041	46902	453	665			76_115_fe_an.jpg	0	0	Content	79	556
1042	46944	452	672			76_115_fe_an.jpg	0	0	Content	79	556
1043	46992	454	665			76_115_fe_an.jpg	0	0	Content	79	556
1044	47031	455	667			76_115_fe_an.jpg	0	0	Content	79	556
1045	47072	408	663			76_115_fe_an.jpg	0	0	Content	79	556
1046	47113	440	643			76_115_fe_an.jpg	0	0	Content	79	556
1047	47162	417	647			76_115_fe_an.jpg	0	0	Content	79	556
1048	47206	472	475			76_115_fe_an.jpg	0	289	AOI_50	80	1703
1049	47251	462	408			76_115_fe_an.jpg	0	289	AOI_50	80	1703
1050	47294	464	378			76_115_fe_an.jpg	0	289	AOI_50	80	1703
1051	47337	465	380			76_115_fe_an.jpg	0	289	AOI_50	80	1703
1052	47379	457	389			76_115_fe_an.jpg	0	289	AOI_50	80	1703
1053	47423	481	406			76_115_fe_an.jpg	0	289	AOI_50	80	1703
1054	47467	475	394			76_115_fe_an.jpg	0	289	AOI_50	80	1703
1055	47508	475	389			76_115_fe_an.jpg	0	289	AOI_50	80	1703
1056	47550	474	394			76_115_fe_an.jpg	0	289	AOI_50	80	1703
1057	47593	471	405			76_115_fe_an.jpg	0	289	AOI_50	80	1703
1058	47636	474	370			76_115_fe_an.jpg	0	289	AOI_50	80	1703
1059	47683	492	401			76_115_fe_an.jpg	0	289	AOI_50	80	1703
1060	47723	482	405			76_115_fe_an.jpg	0	289	AOI_50	80	1703
1061	47763	481	379			76_115_fe_an.jpg	0	289	AOI_50	80	1703
	47771			ImageEnd	16
	47796			ImageStart	8
1062	47808	499	390			Fix.jpg	0	0	Content	80	1703
1063	47856	477	415			Fix.jpg	0	0	Content	80	1703
1064	47897	488	414			Fix.jpg	0	0	Content	80	1703
1065	47937	493	408			Fix.jpg	0	0	Content	80	1703
1066	47982	497	402			Fix.jpg	0	0	Content	80	1703
1067	48027	488	397			Fix.jpg	0	0	Content	80	1703
1068	48068	484	396			Fix.jpg	0	0	Content	80	1703
1069	48111	494	409			Fix.jpg	0	0	Content	80	1703
1070	48154	507	393			Fix.jpg	0	0	Content	80	1703
1071	48199	507	390			Fix.jpg	0	0	Content	80	1703
1072	48242	490	405			Fix.jpg	0	0	Content	80	1703
1073	48285	502	383			Fix.jpg	0	0	Content	80	1703
	48314			ImageEnd	16
1074	48330	501	396			Nomedia	0	0	Content	80	1703
	48355			ImageStart	8
1075	48373	488	391			58_098_neu_an.jpg	0	249	AOI_43	80	1703
1076	48416	497	386			58_098_neu_an.jpg	0	249	AOI_43	80	1703
1077	48461	495	387			58_098_neu_an.jpg	0	249	AOI_43	80	1703
1078	48505	496	391			58_098_neu_an.jpg	0	249	AOI_43	80	1703
1079	48549	497	389			58_098_neu_an.jpg	0	249	AOI_43	80	1703
1080	48593	490	396			58_098_neu_an.jpg	0	249	AOI_43	80	1703
1081	48638	513	388			58_098_neu_an.jpg	0	249	AOI_43	80	1703
1082	48682	505	391			58_098_neu_an.jpg	0	249	AOI_43	80	1703
1083	48726	495	409			58_098_neu_an.jpg	0	249	AOI_43	80	1703
1084	48770	486	402			58_098_neu_an.jpg	0	249	AOI_43	80	1703
1085	48815	507	397			58_098_neu_an.jpg	0	249	AOI_43	80	1703
1086	48864	511	372			58_098_neu_an.jpg	0	249	AOI_43	80	1703
1087	48909	875	469			58_098_neu_an.jpg	0	250	AOI_41	81	262
1088	48952	878	485			58_098_neu_an.jpg	0	250	AOI_41	81	262
1089	48994	881	461			58_098_neu_an.jpg	0	250	AOI_41	81	262
1090	49040	884	476			58_098_neu_an.jpg	0	250	AOI_41	81	262
1091	49084	884	481			58_098_neu_an.jpg	0	250	AOI_41	81	262
1092	49128	877	487			58_098_neu_an.jpg	0	250	AOI_41	81	262
1093	49171	884	502			58_098_neu_an.jpg	0	250	AOI_41	82	573
1094	49214	869	552			58_098_neu_an.jpg	0	250	AOI_41	82	573
1095	49258	883	586			58_098_neu_an.jpg	0	250	AOI_41	82	573
1096	49307	872	593			58_098_neu_an.jpg	0	250	AOI_41	82	573
1097	49351	867	607			58_098_neu_an.jpg	0	250	AOI_41	82	573
1098	49393	875	553			58_098_neu_an.jpg	0	250	AOI_41	82	573
1099	49437	863	553			58_098_neu_an.jpg	0	250	AOI_41	82	573
1100	49486	877	600			58_098_neu_an.jpg	0	250	AOI_41	82	573
1101	49535	868	612			58_098_neu_an.jpg	0	250	AOI_41	82	573
1102	49575	852	544			58_098_neu_an.jpg	0	250	AOI_41	82	573
1103	49615	866	485			58_098_neu_an.jpg	0	250	AOI_41	82	573
1104	49662	857	495			58_098_neu_an.jpg	0	250	AOI_41	82	573
1105	49707	848	477			58_098_neu_an.jpg	0	250	AOI_41	82	573
1106	49744	547	434			58_098_neu_an.jpg	0	249	AOI_43	83	640
1107	49794	434	429			58_098_neu_an.jpg	0	249	AOI_43	83	640
1108	49847	455	406			58_098_neu_an.jpg	0	249	AOI_43	83	640
1109	49893	455	398			58_098_neu_an.jpg	0	249	AOI_43	83	640
1110	49941	454	384			58_098_neu_an.jpg	0	249	AOI_43	83	640
1111	49986	455	372			58_098_neu_an.jpg	0	249	AOI_43	83	640
1112	50030	458	369			58_098_neu_an.jpg	0	249	AOI_43	83	640
1113	50074	459	365			58_098_neu_an.jpg	0	249	AOI_43	83	640
1114	50119	453	361			58_098_neu_an.jpg	0	249	AOI_43	83	640
1115	50164	465	368			58_098_neu_an.jpg	0	249	AOI_43	83	640
1116	50208	462	380			58_098_neu_an.jpg	0	249	AOI_43	83	640
1117	50253	415	344			58_098_neu_an.jpg	0	249	AOI_43	83	640
1118	50296	403	325			58_098_neu_an.jpg	0	249	AOI_43	83	640
1119	50341	404	330			58_098_neu_an.jpg	0	249	AOI_43	83	640
1120	50385	411	313			58_098_neu_an.jpg	0	249	AOI_43	84	526
1121	50431	402	205			58_098_neu_an.jpg	0	249	AOI_43	84	526
1122	50474	460	168			58_098_neu_an.jpg	0	249	AOI_43	84	526
1123	50522	447	159			58_098_neu_an.jpg	0	249	AOI_43	84	526
1124	50562	456	178			58_098_neu_an.jpg	0	249	AOI_43	84	526
1125	50602	456	179			58_098_neu_an.jpg	0	249	AOI_43	84	526
1126	50647	453	171			58_098_neu_an.jpg	0	249	AOI_43	84	526
1127	50692	447	163			58_098_neu_an.jpg	0	249	AOI_43	84	526
1128	50734	444	159			58_098_neu_an.jpg	0	249	AOI_43	84	526
1129	50779	457	156			58_098_neu_an.jpg	0	249	AOI_43	84	526
1130	50823	460	160			58_098_neu_an.jpg	0	249	AOI_43	84	526
1131	50866	456	162			58_098_neu_an.jpg	0	249	AOI_43	84	526
1132	50910	471	250			58_098_neu_an.jpg	0	249	AOI_43	85	449
1133	50956	458	249			58_098_neu_an.jpg	0	249	AOI_43	85	449
1134	50999	465	252			58_098_neu_an.jpg	0	249	AOI_43	85	449
1135	51043	466	262			58_098_neu_an.jpg	0	249	AOI_43	85	449
1136	51090	461	245			58_098_neu_an.jpg	0	249	AOI_43	85	449
1137	51135	473	254			58_098_neu_an.jpg	0	249	AOI_43	85	449
1138	51179	464	254			58_098_neu_an.jpg	0	249	AOI_43	85	449
1139	51225	474	248			58_098_neu_an.jpg	0	249	AOI_43	85	449
1140	51269	461	250			58_098_neu_an.jpg	0	249	AOI_43	85	449
1141	51315	478	266			58_098_neu_an.jpg	0	249	AOI_43	85	449
	51326			ImageEnd	16
1142	51359	500	316			Nomedia	0	0	Content	86	1300
	51364			ImageStart	8
1143	51405	489	337			Fix.jpg	0	0	Content	86	1300
1144	51449	508	327			Fix.jpg	0	0	Content	86	1300
1145	51495	499	333			Fix.jpg	0	0	Content	86	1300
1146	51545	504	337			Fix.jpg	0	0	Content	86	1300
1147	51592	498	356			Fix.jpg	0	0	Content	86	1300
1148	51636	495	339			Fix.jpg	0	0	Content	86	1300
1149	51682	498	347			Fix.jpg	0	0	Content	86	1300
1150	51726	497	339			Fix.jpg	0	0	Content	86	1300
1151	51779	494	341			Fix.jpg	0	0	Content	86	1300
1152	51825	500	357			Fix.jpg	0	0	Content	86	1300
	51858			ImageEnd	16
1153	51870	499	342			Nomedia	0	0	Content	86	1300
	51880			ImageStart	8
1154	51915	502	337			99_144_an_neu.jpg	0	339	AOI_5	86	1300
1155	51962	487	347			99_144_an_neu.jpg	0	339	AOI_5	86	1300
1156	52008	498	339			99_144_an_neu.jpg	0	339	AOI_5	86	1300
1157	52055	505	340			99_144_an_neu.jpg	0	339	AOI_5	86	1300
1158	52100	494	355			99_144_an_neu.jpg	0	339	AOI_5	86	1300
1159	52146	496	345			99_144_an_neu.jpg	0	339	AOI_5	86	1300
1160	52193	495	335			99_144_an_neu.jpg	0	339	AOI_5	86	1300
1161	52241	461	383			99_144_an_neu.jpg	0	339	AOI_5	86	1300
1162	52285	449	398			99_144_an_neu.jpg	0	339	AOI_5	86	1300
1163	52332	464	405			99_144_an_neu.jpg	0	339	AOI_5	86	1300
1164	52379	460	389			99_144_an_neu.jpg	0	339	AOI_5	86	1300
1165	52426	462	387			99_144_an_neu.jpg	0	339	AOI_5	86	1300
1166	52471	451	449			99_144_an_neu.jpg	0	339	AOI_5	86	1300
1167	52520	422	502			99_144_an_neu.jpg	0	339	AOI_5	86	1300
1168	52565	420	531			99_144_an_neu.jpg	0	339	AOI_5	86	1300
1169	52614	438	536			99_144_an_neu.jpg	0	339	AOI_5	86	1300
1170	52659	640	505			99_144_an_neu.jpg	0	340	AOI_7	87	269
1171	52704	852	453			99_144_an_neu.jpg	0	340	AOI_7	87	269
1172	52746	831	422			99_144_an_neu.jpg	0	340	AOI_7	87	269
1173	52791	853	447			99_144_an_neu.jpg	0	340	AOI_7	87	269
1174	52838	846	462			99_144_an_neu.jpg	0	340	AOI_7	87	269
1175	52884	858	436			99_144_an_neu.jpg	0	340	AOI_7	87	269
1176	52928	819	419			99_144_an_neu.jpg	0	340	AOI_7	88	993
1177	52974	809	414			99_144_an_neu.jpg	0	340	AOI_7	88	993
1178	53019	793	385			99_144_an_neu.jpg	0	340	AOI_7	88	993
1179	53064	812	423			99_144_an_neu.jpg	0	340	AOI_7	88	993
1180	53112	804	429			99_144_an_neu.jpg	0	340	AOI_7	88	993
1181	53162	815	446			99_144_an_neu.jpg	0	340	AOI_7	88	993
1182	53206	834	434			99_144_an_neu.jpg	0	340	AOI_7	88	993
1183	53256	797	372			99_144_an_neu.jpg	0	340	AOI_7	88	993
1184	53301	820	406			99_144_an_neu.jpg	0	340	AOI_7	88	993
1185	53348	824	412			99_144_an_neu.jpg	0	340	AOI_7	88	993
1186	53393	812	403			99_144_an_neu.jpg	0	340	AOI_7	88	993
1187	53438	827	406			99_144_an_neu.jpg	0	340	AOI_7	88	993
1188	53482	819	421			99_144_an_neu.jpg	0	340	AOI_7	88	993
1189	53527	827	419			99_144_an_neu.jpg	0	340	AOI_7	88	993
1190	53571	822	398			99_144_an_neu.jpg	0	340	AOI_7	88	993
1191	53616	814	411			99_144_an_neu.jpg	0	340	AOI_7	88	993
1192	53660	810	419			99_144_an_neu.jpg	0	340	AOI_7	88	993
1193	53705	811	377			99_144_an_neu.jpg	0	340	AOI_7	88	993
1194	53753	814	413			99_144_an_neu.jpg	0	340	AOI_7	88	993
1195	53802	811	410			99_144_an_neu.jpg	0	340	AOI_7	88	993
1196	53842	807	383			99_144_an_neu.jpg	0	340	AOI_7	88	993
1197	53883	809	398			99_144_an_neu.jpg	0	340	AOI_7	88	993
1198	53921	751	402			99_144_an_neu.jpg	0	339	AOI_5	89	331
1199	53965	496	351			99_144_an_neu.jpg	0	339	AOI_5	89	331
1200	54011	510	313			99_144_an_neu.jpg	0	339	AOI_5	89	331
1201	54059	507	306			99_144_an_neu.jpg	0	339	AOI_5	89	331
1202	54103	508	312			99_144_an_neu.jpg	0	339	AOI_5	89	331
1203	54149	511	293			99_144_an_neu.jpg	0	339	AOI_5	89	331
1204	54199	501	311			99_144_an_neu.jpg	0	339	AOI_5	89	331
1205	54252	567	296			99_144_an_neu.jpg	0	339	AOI_5	90	551
1206	54297	632	225			99_144_an_neu.jpg	0	339	AOI_5	90	551
1207	54340	646	225			99_144_an_neu.jpg	0	339	AOI_5	90	551
1208	54384	636	215			99_144_an_neu.jpg	0	339	AOI_5	90	551
1209	54431	626	230			99_144_an_neu.jpg	0	339	AOI_5	90	551
1210	54475	642	212			99_144_an_neu.jpg	0	339	AOI_5	90	551
1211	54522	636	214			99_144_an_neu.jpg	0	339	AOI_5	90	551
1212	54567	639	208			99_144_an_neu.jpg	0	339	AOI_5	90	551
1213	54613	633	203			99_144_an_neu.jpg	0	339	AOI_5	90	551
1214	54658	646	219			99_144_an_neu.jpg	0	339	AOI_5	90	551
1215	54711	636	217			99_144_an_neu.jpg	0	339	AOI_5	90	551
1216	54756	642	216			99_144_an_neu.jpg	0	339	AOI_5	90	551
1217	54802	464	402			99_144_an_neu.jpg	0	339	AOI_5	91	962
1218	54846	453	477			99_144_an_neu.jpg	0	339	AOI_5	91	962
	54869			ImageEnd	16
	54889			ImageStart	8
1219	54894	443	473			Fix.jpg	0	0	Content	91	962
1220	54939	456	470			Fix.jpg	0	0	Content	91	962
1221	54986	461	480			Fix.jpg	0	0	Content	91	962
1222	55032	457	490			Fix.jpg	0	0	Content	91	962
1223	55080	420	497			Fix.jpg	0	0	Content	91	962
1224	55127	465	488			Fix.jpg	0	0	Content	91	962
1225	55177	414	494			Fix.jpg	0	0	Content	91	962
1226	55233	452	504			Fix.jpg	0	0	Content	91	962
1227	55280	457	503			Fix.jpg	0	0	Content	91	962
1228	55319	453	507			Fix.jpg	0	0	Content	91	962
1229	55360	450	499			Fix.jpg	0	0	Content	91	962
	55368			ImageEnd	16
1230	55406	443	505			Nomedia	0	0	Content	91	962
1231	55454	454	506			Nomedia	0	0	Content	91	962
	55475			ImageStart	8
1232	55497	414	527			82_115_neu_an.jpg	0	303	AOI_51	91	962
1233	55541	454	514			82_115_neu_an.jpg	0	303	AOI_51	91	962
1234	55590	446	514			82_115_neu_an.jpg	0	303	AOI_51	91	962
1235	55636	455	543			82_115_neu_an.jpg	0	303	AOI_51	91	962
1236	55674	451	531			82_115_neu_an.jpg	0	303	AOI_51	91	962
1237	55720	436	519			82_115_neu_an.jpg	0	303	AOI_51	91	962
1238	55764	432	486			82_115_neu_an.jpg	0	303	AOI_51	92	448
1239	55810	443	388			82_115_neu_an.jpg	0	303	AOI_51	92	448
1240	55848	453	391			82_115_neu_an.jpg	0	303	AOI_51	92	448
1241	55893	455	402			82_115_neu_an.jpg	0	303	AOI_51	92	448
1242	55934	436	395			82_115_neu_an.jpg	0	303	AOI_51	92	448
1243	55986	447	373			82_115_neu_an.jpg	0	303	AOI_51	92	448
1244	56032	459	373			82_115_neu_an.jpg	0	303	AOI_51	92	448
1245	56077	460	367			82_115_neu_an.jpg	0	303	AOI_51	92	448
1246	56122	455	368			82_115_neu_an.jpg	0	303	AOI_51	92	448
1247	56167	467	369			82_115_neu_an.jpg	0	303	AOI_51	92	448
1248	56212	483	360			82_115_neu_an.jpg	0	304	AOI_49	93	553
1249	56258	868	397			82_115_neu_an.jpg	0	304	AOI_49	93	553
1250	56303	873	425			82_115_neu_an.jpg	0	304	AOI_49	93	553
1251	56348	876	400			82_115_neu_an.jpg	0	304	AOI_49	93	553
1252	56397	887	386			82_115_neu_an.jpg	0	304	AOI_49	93	553
1253	56441	883	381			82_115_neu_an.jpg	0	304	AOI_49	93	553
1254	56482	874	375			82_115_neu_an.jpg	0	304	AOI_49	93	553
1255	56526	869	366			82_115_neu_an.jpg	0	304	AOI_49	93	553
1256	56571	884	353			82_115_neu_an.jpg	0	304	AOI_49	93	553
1257	56616	891	353			82_115_neu_an.jpg	0	304	AOI_49	93	553
1258	56666	957	369			82_115_neu_an.jpg	0	304	AOI_49	93	553
1259	56712	925	351			82_115_neu_an.jpg	0	304	AOI_49	93	553
1260	56765	909	429			82_115_neu_an.jpg	0	304	AOI_49	94	434
1261	56823	906	437			82_115_neu_an.jpg	0	304	AOI_49	94	434
1262	56878	909	425			82_115_neu_an.jpg	0	304	AOI_49	94	434
1263	56921	904	440			82_115_neu_an.jpg	0	304	AOI_49	94	434
1264	56963	901	435			82_115_neu_an.jpg	0	304	AOI_49	94	434
1265	57012	893	455			82_115_neu_an.jpg	0	304	AOI_49	94	434
1266	57059	900	464			82_115_neu_an.jpg	0	304	AOI_49	94	434
1267	57107	897	446			82_115_neu_an.jpg	0	304	AOI_49	94	434
1268	57151	906	453			82_115_neu_an.jpg	0	304	AOI_49	94	434
1269	57200	861	444			82_115_neu_an.jpg	0	303	AOI_51	95	2035
1270	57246	517	334			82_115_neu_an.jpg	0	303	AOI_51	95	2035
1271	57297	531	349			82_115_neu_an.jpg	0	303	AOI_51	95	2035
1272	57347	529	321			82_115_neu_an.jpg	0	303	AOI_51	95	2035
1273	57389	487	350			82_115_neu_an.jpg	0	303	AOI_51	95	2035
1274	57430	487	325			82_115_neu_an.jpg	0	303	AOI_51	95	2035
1275	57478	485	332			82_115_neu_an.jpg	0	303	AOI_51	95	2035
1276	57526	477	318			82_115_neu_an.jpg	0	303	AOI_51	95	2035
1277	57574	498	311			82_115_neu_an.jpg	0	303	AOI_51	95	2035
1278	57621	479	313			82_115_neu_an.jpg	0	303	AOI_51	95	2035
1279	57674	503	303			82_115_neu_an.jpg	0	303	AOI_51	95	2035
1280	57720	483	319			82_115_neu_an.jpg	0	303	AOI_51	95	2035
1281	57767	490	321			82_115_neu_an.jpg	0	303	AOI_51	95	2035
1282	57812	489	314			82_115_neu_an.jpg	0	303	AOI_51	95	2035
1283	57860	497	315			82_115_neu_an.jpg	0	303	AOI_51	95	2035
1284	57904	486	309			82_115_neu_an.jpg	0	303	AOI_51	95	2035
1285	57951	477	329			82_115_neu_an.jpg	0	303	AOI_51	95	2035
1286	57998	490	335			82_115_neu_an.jpg	0	303	AOI_51	95	2035
1287	58045	479	326			82_115_neu_an.jpg	0	303	AOI_51	95	2035
1288	58088	505	324			82_115_neu_an.jpg	0	303	AOI_51	95	2035
1289	58138	495	339			82_115_neu_an.jpg	0	303	AOI_51	95	2035
1290	58184	502	312			82_115_neu_an.jpg	0	303	AOI_51	95	2035
1291	58232	492	320			82_115_neu_an.jpg	0	303	AOI_51	95	2035
1292	58278	488	328			82_115_neu_an.jpg	0	303	AOI_51	95	2035
1293	58326	498	321			82_115_neu_an.jpg	0	303	AOI_51	95	2035
1294	58374	505	328			82_115_neu_an.jpg	0	303	AOI_51	95	2035
1295	58452	499	337			82_115_neu_an.jpg	0	303	AOI_51	95	2035
	58480			ImageEnd	16
1296	58502	492	326			Nomedia	0	0	Content	95	2035
	58511			ImageStart	8
1297	58562	485	333			Fix.jpg	0	0	Content	95	2035
1298	58603	483	328			Fix.jpg	0	0	Content	95	2035
1299	58747	113	280			Fix.jpg	0	0	Content	95	2035
1300	58803	491	356			Fix.jpg	0	0	Content	95	2035
1301	58899	455	342			Fix.jpg	0	0	Content	95	2035
1302	58958	479	353			Fix.jpg	0	0	Content	95	2035
	59047			ImageEnd	16
1303	59089	462	348			Nomedia	0	0	Content	95	2035
	59120			ImageStart	8
1304	59235	0	0			13_061_an_fe.jpg	0	74	AOI_17
1305	59280	0	0			13_061_an_fe.jpg	0	74	AOI_17
1306	59318	0	0			13_061_an_fe.jpg	0	74	AOI_17
1307	59358	0	0			13_061_an_fe.jpg	0	74	AOI_17
1308	59396	0	0			13_061_an_fe.jpg	0	74	AOI_17
1309	59436	0	0			13_061_an_fe.jpg	0	74	AOI_17
1310	59476	477	354			13_061_an_fe.jpg	0	74	AOI_17	96	612
1311	59517	477	354			13_061_an_fe.jpg	0	74	AOI_17	96	612
1312	59552	452	332			13_061_an_fe.jpg	0	74	AOI_17	96	612
1313	59591	449	346			13_061_an_fe.jpg	0	74	AOI_17	96	612
1314	59638	467	333			13_061_an_fe.jpg	0	74	AOI_17	96	612
1315	59685	453	353			13_061_an_fe.jpg	0	74	AOI_17	96	612
1316	59728	459	338			13_061_an_fe.jpg	0	74	AOI_17	96	612
1317	59771	452	342			13_061_an_fe.jpg	0	74	AOI_17	96	612
1318	59818	450	331			13_061_an_fe.jpg	0	74	AOI_17	96	612
1319	59862	453	336			13_061_an_fe.jpg	0	74	AOI_17	96	612
1320	59908	461	330			13_061_an_fe.jpg	0	74	AOI_17	96	612
1321	59953	447	329			13_061_an_fe.jpg	0	74	AOI_17	96	612
1322	59998	444	346			13_061_an_fe.jpg	0	74	AOI_17	96	612
1323	60043	470	333			13_061_an_fe.jpg	0	74	AOI_17	96	612
1324	60088	538	355			13_061_an_fe.jpg	0	73	AOI_18	97	761
1325	60132	822	387			13_061_an_fe.jpg	0	73	AOI_18	97	761
1326	60179	838	382			13_061_an_fe.jpg	0	73	AOI_18	97	761
1327	60221	838	387			13_061_an_fe.jpg	0	73	AOI_18	97	761
1328	60270	830	384			13_061_an_fe.jpg	0	73	AOI_18	97	761
1329	60316	824	397			13_061_an_fe.jpg	0	73	AOI_18	97	761
1330	60361	813	348			13_061_an_fe.jpg	0	73	AOI_18	97	761
1331	60406	837	379			13_061_an_fe.jpg	0	73	AOI_18	97	761
1332	60455	806	353			13_061_an_fe.jpg	0	73	AOI_18	97	761
1333	60495	828	384			13_061_an_fe.jpg	0	73	AOI_18	97	761
1334	60539	830	390			13_061_an_fe.jpg	0	73	AOI_18	97	761
1335	60579	818	385			13_061_an_fe.jpg	0	73	AOI_18	97	761
1336	60619	820	399			13_061_an_fe.jpg	0	73	AOI_18	97	761
1337	60664	871	365			13_061_an_fe.jpg	0	73	AOI_18	97	761
1338	60717	872	370			13_061_an_fe.jpg	0	73	AOI_18	97	761
1339	60761	864	364			13_061_an_fe.jpg	0	73	AOI_18	97	761
1340	60805	870	418			13_061_an_fe.jpg	0	73	AOI_18	97	761
1341	60849	877	372			13_061_an_fe.jpg	0	73	AOI_18	98	326
1342	60902	883	377			13_061_an_fe.jpg	0	73	AOI_18	98	326
1343	60942	915	322			13_061_an_fe.jpg	0	73	AOI_18	98	326
1344	60981	916	332			13_061_an_fe.jpg	0	73	AOI_18	98	326
1345	61026	916	318			13_061_an_fe.jpg	0	73	AOI_18	98	326
1346	61077	920	329			13_061_an_fe.jpg	0	73	AOI_18	98	326
1347	61127	914	329			13_061_an_fe.jpg	0	73	AOI_18	98	326
1348	61174	875	482			13_061_an_fe.jpg	0	73	AOI_18	99	455
1349	61218	882	632			13_061_an_fe.jpg	0	73	AOI_18	99	455
1350	61266	880	649			13_061_an_fe.jpg	0	73	AOI_18	99	455
1351	61310	882	611			13_061_an_fe.jpg	0	73	AOI_18	99	455
1352	61355	891	647			13_061_an_fe.jpg	0	73	AOI_18	99	455
1353	61404	880	653			13_061_an_fe.jpg	0	73	AOI_18	99	455
1354	61452	896	656			13_061_an_fe.jpg	0	73	AOI_18	99	455
1355	61491	894	656			13_061_an_fe.jpg	0	73	AOI_18	99	455
1356	61535	892	657			13_061_an_fe.jpg	0	73	AOI_18	99	455
1357	61580	883	670			13_061_an_fe.jpg	0	73	AOI_18	99	455
1358	61630	0	0			13_061_an_fe.jpg	0	0	Content	100	331
1359	61677	949	693			13_061_an_fe.jpg	0	0	Content	100	331
1360	61741	941	677			13_061_an_fe.jpg	0	0	Content	100	331
1361	61783	942	653			13_061_an_fe.jpg	0	0	Content	100	331
1362	61824	967	673			13_061_an_fe.jpg	0	0	Content	100	331
1363	61868	932	681			13_061_an_fe.jpg	0	0	Content	100	331
1364	61916	932	676			13_061_an_fe.jpg	0	0	Content	100	331
1365	61960	931	689			13_061_an_fe.jpg	0	74	AOI_17	101	293
1366	62005	927	681			13_061_an_fe.jpg	0	74	AOI_17	101	293
1367	62056	695	661			13_061_an_fe.jpg	0	74	AOI_17	101	293
1368	62101	464	561			13_061_an_fe.jpg	0	74	AOI_17	101	293
	62116			ImageEnd	16
1369	62145	463	540			Nomedia	0	0	Content	101	293
	62147			ImageStart	8
1370	62192	465	531			Fix.jpg	0	0	Content	101	293
1371	62253	0	0			Fix.jpg	0	0	Content
1372	62300	0	0			Fix.jpg	0	0	Content
1373	62350	0	0			Fix.jpg	0	0	Content
1374	62402	0	0			Fix.jpg	0	0	Content
1375	62458	0	0			Fix.jpg	0	0	Content
1376	62510	0	0			Fix.jpg	0	0	Content
1377	62547	417	527			Fix.jpg	0	0	Content	102	554
1378	62577	421	549			Fix.jpg	0	0	Content	102	554
1379	62612	421	549			Fix.jpg	0	0	Content	102	554
	62629			ImageEnd	16
	62651			ImageStart	8
1380	62655	428	542			147_170_an_neu.jpg	0	112	AOI_25	102	554
1381	62700	432	534			147_170_an_neu.jpg	0	112	AOI_25	102	554
1382	62742	439	521			147_170_an_neu.jpg	0	112	AOI_25	102	554
1383	62787	445	525			147_170_an_neu.jpg	0	112	AOI_25	102	554
1384	62830	429	520			147_170_an_neu.jpg	0	112	AOI_25	102	554
1385	62879	441	518			147_170_an_neu.jpg	0	112	AOI_25	102	554
1386	62924	440	510			147_170_an_neu.jpg	0	112	AOI_25	102	554
1387	62968	440	509			147_170_an_neu.jpg	0	112	AOI_25	102	554
1388	63012	434	514			147_170_an_neu.jpg	0	112	AOI_25	102	554
1389	63057	447	503			147_170_an_neu.jpg	0	112	AOI_25	102	554
1390	63101	0	0			147_170_an_neu.jpg	0	112	AOI_25
1391	63146	0	0			147_170_an_neu.jpg	0	112	AOI_25
1392	63184	0	0			147_170_an_neu.jpg	0	112	AOI_25
1393	63231	0	0			147_170_an_neu.jpg	0	112	AOI_25
1394	63284	0	0			147_170_an_neu.jpg	0	112	AOI_25
1395	63342	424	637			147_170_an_neu.jpg	0	112	AOI_25	103	222
1396	63394	424	637			147_170_an_neu.jpg	0	112	AOI_25	103	222
1397	63426	425	492			147_170_an_neu.jpg	0	112	AOI_25	103	222
1398	63475	428	401			147_170_an_neu.jpg	0	112	AOI_25	103	222
1399	63515	438	379			147_170_an_neu.jpg	0	112	AOI_25	103	222
1400	63564	434	384			147_170_an_neu.jpg	0	112	AOI_25	104	558
1401	63608	443	368			147_170_an_neu.jpg	0	112	AOI_25	104	558
1402	63653	437	392			147_170_an_neu.jpg	0	112	AOI_25	104	558
1403	63710	432	417			147_170_an_neu.jpg	0	112	AOI_25	104	558
1404	63758	423	418			147_170_an_neu.jpg	0	112	AOI_25	104	558
1405	63801	424	391			147_170_an_neu.jpg	0	112	AOI_25	104	558
1406	63847	433	406			147_170_an_neu.jpg	0	112	AOI_25	104	558
1407	63898	431	405			147_170_an_neu.jpg	0	112	AOI_25	104	558
1408	63943	433	418			147_170_an_neu.jpg	0	112	AOI_25	104	558
1409	63988	433	396			147_170_an_neu.jpg	0	112	AOI_25	104	558
1410	64032	433	405			147_170_an_neu.jpg	0	112	AOI_25	104	558
1411	64077	433	398			147_170_an_neu.jpg	0	112	AOI_25	104	558
1412	64122	419	398			147_170_an_neu.jpg	0	112	AOI_25	105	764
1413	64167	362	419			147_170_an_neu.jpg	0	112	AOI_25	105	764
1414	64212	379	423			147_170_an_neu.jpg	0	112	AOI_25	105	764
1415	64256	372	411			147_170_an_neu.jpg	0	112	AOI_25	105	764
1416	64301	335	429			147_170_an_neu.jpg	0	112	AOI_25	105	764
1417	64345	360	419			147_170_an_neu.jpg	0	112	AOI_25	105	764
1418	64398	358	423			147_170_an_neu.jpg	0	112	AOI_25	105	764
1419	64436	371	431			147_170_an_neu.jpg	0	112	AOI_25	105	764
1420	64478	368	413			147_170_an_neu.jpg	0	112	AOI_25	105	764
1421	64523	371	424			147_170_an_neu.jpg	0	112	AOI_25	105	764
1422	64569	370	441			147_170_an_neu.jpg	0	112	AOI_25	105	764
1423	64613	369	442			147_170_an_neu.jpg	0	112	AOI_25	105	764
1424	64659	372	460			147_170_an_neu.jpg	0	112	AOI_25	105	764
1425	64703	368	441			147_170_an_neu.jpg	0	112	AOI_25	105	764
1426	64750	363	464			147_170_an_neu.jpg	0	112	AOI_25	105	764
1427	64796	370	452			147_170_an_neu.jpg	0	112	AOI_25	105	764
1428	64842	363	451			147_170_an_neu.jpg	0	112	AOI_25	105	764
1429	64886	424	478			147_170_an_neu.jpg	0	111	AOI_27	106	317
1430	64934	851	519			147_170_an_neu.jpg	0	111	AOI_27	106	317
1431	64978	834	482			147_170_an_neu.jpg	0	111	AOI_27	106	317
1432	65021	853	482			147_170_an_neu.jpg	0	111	AOI_27	106	317
1433	65067	851	474			147_170_an_neu.jpg	0	111	AOI_27	106	317
1434	65113	852	461			147_170_an_neu.jpg	0	111	AOI_27	106	317
1435	65157	852	484			147_170_an_neu.jpg	0	111	AOI_27	106	317
1436	65203	791	486			147_170_an_neu.jpg	0	111	AOI_27	107	803
1437	65249	794	465			147_170_an_neu.jpg	0	111	AOI_27	107	803
1438	65294	804	475			147_170_an_neu.jpg	0	111	AOI_27	107	803
1439	65338	812	456			147_170_an_neu.jpg	0	111	AOI_27	107	803
1440	65383	811	449			147_170_an_neu.jpg	0	111	AOI_27	107	803
1441	65427	793	445			147_170_an_neu.jpg	0	111	AOI_27	107	803
1442	65472	793	434			147_170_an_neu.jpg	0	111	AOI_27	107	803
1443	65517	794	428			147_170_an_neu.jpg	0	111	AOI_27	107	803
1444	65565	797	417			147_170_an_neu.jpg	0	111	AOI_27	107	803
1445	65610	803	413			147_170_an_neu.jpg	0	111	AOI_27	107	803
	65655			ImageEnd	16
1446	65657	792	405			Nomedia	0	0	Content	107	803
	65676			ImageStart	8
1447	65702	816	398			Fix.jpg	0	0	Content	107	803
1448	65746	773	362			Fix.jpg	0	0	Content	107	803
1449	65793	802	417			Fix.jpg	0	0	Content	107	803
1450	65837	817	416			Fix.jpg	0	0	Content	107	803
1451	65874	0	0			Fix.jpg	0	0	Content	107	803
1452	65918	552	727			Fix.jpg	0	0	Content	107	803
1453	65958	390	775			Fix.jpg	0	0	Content	107	803
1454	66006	0	0			Fix.jpg	0	0	Content
1455	66043	0	0			Fix.jpg	0	0	Content
1456	66090	0	0			Fix.jpg	0	0	Content
1457	66148	490	657			Fix.jpg	0	0	Content	108	84
	66185			ImageEnd	16
1458	66201	490	657			Nomedia	0	0	Content	108	84
1459	66233	0	0			Nomedia	0	0	Content
	66264			ImageStart	8
1460	66280	0	0			144_163_neu_an.jpg	0	106	AOI_23
1461	66325	0	0			144_163_neu_an.jpg	0	106	AOI_23
1462	66377	0	0			144_163_neu_an.jpg	0	106	AOI_23
1463	66434	0	0			144_163_neu_an.jpg	0	106	AOI_23
1464	66486	0	0			144_163_neu_an.jpg	0	106	AOI_23
1465	66538	0	0			144_163_neu_an.jpg	0	106	AOI_23
1466	66580	0	0			144_163_neu_an.jpg	0	106	AOI_23
1467	66629	0	0			144_163_neu_an.jpg	0	106	AOI_23
1468	66682	459	302			144_163_neu_an.jpg	0	106	AOI_23	109	307
1469	66737	0	0			144_163_neu_an.jpg	0	106	AOI_23	109	307
1470	66766	418	331			144_163_neu_an.jpg	0	106	AOI_23	109	307
1471	66821	367	300			144_163_neu_an.jpg	0	106	AOI_23	109	307
1472	66862	415	312			144_163_neu_an.jpg	0	106	AOI_23	109	307
1473	66905	415	312			144_163_neu_an.jpg	0	106	AOI_23	109	307
1474	66946	426	329			144_163_neu_an.jpg	0	106	AOI_23	109	307
1475	66989	443	212			144_163_neu_an.jpg	0	106	AOI_23	110	391
1476	67034	461	198			144_163_neu_an.jpg	0	106	AOI_23	110	391
1477	67079	457	214			144_163_neu_an.jpg	0	106	AOI_23	110	391
1478	67123	465	197			144_163_neu_an.jpg	0	106	AOI_23	110	391
1479	67167	459	191			144_163_neu_an.jpg	0	106	AOI_23	110	391
1480	67211	431	198			144_163_neu_an.jpg	0	106	AOI_23	110	391
1481	67257	453	186			144_163_neu_an.jpg	0	106	AOI_23	110	391
1482	67300	455	171			144_163_neu_an.jpg	0	106	AOI_23	110	391
1483	67339	460	191			144_163_neu_an.jpg	0	106	AOI_23	110	391
1484	67381	531	199			144_163_neu_an.jpg	0	105	AOI_21	111	476
1485	67429	855	201			144_163_neu_an.jpg	0	105	AOI_21	111	476
1486	67473	855	200			144_163_neu_an.jpg	0	105	AOI_21	111	476
1487	67522	910	157			144_163_neu_an.jpg	0	105	AOI_21	111	476
1488	67568	907	182			144_163_neu_an.jpg	0	105	AOI_21	111	476
1489	67616	903	168			144_163_neu_an.jpg	0	105	AOI_21	111	476
1490	67665	892	158			144_163_neu_an.jpg	0	105	AOI_21	111	476
1491	67714	898	171			144_163_neu_an.jpg	0	105	AOI_21	111	476
1492	67760	893	169			144_163_neu_an.jpg	0	105	AOI_21	111	476
1493	67809	887	166			144_163_neu_an.jpg	0	105	AOI_21	111	476
1494	67856	917	184			144_163_neu_an.jpg	0	105	AOI_21	112	384
1495	67905	930	195			144_163_neu_an.jpg	0	105	AOI_21	112	384
1496	67952	927	189			144_163_neu_an.jpg	0	105	AOI_21	112	384
1497	68001	929	191			144_163_neu_an.jpg	0	105	AOI_21	112	384
1498	68049	943	191			144_163_neu_an.jpg	0	105	AOI_21	112	384
1499	68096	933	180			144_163_neu_an.jpg	0	105	AOI_21	112	384
1500	68145	926	192			144_163_neu_an.jpg	0	105	AOI_21	112	384
1501	68193	903	186			144_163_neu_an.jpg	0	105	AOI_21	112	384
1502	68241	948	194			144_163_neu_an.jpg	0	105	AOI_21	113	281
1503	68297	900	374			144_163_neu_an.jpg	0	105	AOI_21	113	281
1504	68335	898	369			144_163_neu_an.jpg	0	105	AOI_21	113	281
1505	68378	894	377			144_163_neu_an.jpg	0	105	AOI_21	113	281
1506	68426	903	368			144_163_neu_an.jpg	0	105	AOI_21	113	281
1507	68475	897	361			144_163_neu_an.jpg	0	105	AOI_21	113	281
1508	68522	884	334			144_163_neu_an.jpg	0	105	AOI_21	114	438
1509	68571	888	332			144_163_neu_an.jpg	0	105	AOI_21	114	438
1510	68618	875	337			144_163_neu_an.jpg	0	105	AOI_21	114	438
1511	68667	868	332			144_163_neu_an.jpg	0	105	AOI_21	114	438
1512	68714	872	335			144_163_neu_an.jpg	0	105	AOI_21	114	438
1513	68763	882	335			144_163_neu_an.jpg	0	105	AOI_21	114	438
1514	68810	887	338			144_163_neu_an.jpg	0	105	AOI_21	114	438
1515	68858	930	347			144_163_neu_an.jpg	0	105	AOI_21	114	438
1516	68906	892	325			144_163_neu_an.jpg	0	105	AOI_21	114	438
1517	68960	876	324			144_163_neu_an.jpg	0	105	AOI_21	115	274
1518	68999	925	400			144_163_neu_an.jpg	0	105	AOI_21	115	274
1519	69043	921	440			144_163_neu_an.jpg	0	105	AOI_21	115	274
1520	69090	920	430			144_163_neu_an.jpg	0	105	AOI_21	115	274
1521	69139	910	419			144_163_neu_an.jpg	0	105	AOI_21	115	274
1522	69186	921	437			144_163_neu_an.jpg	0	105	AOI_21	115	274
1523	69233	618	353			144_163_neu_an.jpg	0	106	AOI_23	116	1118
	69260			ImageEnd	16
1524	69280	508	279			Nomedia	0	0	Content	116	1118
	69288			ImageStart	8
1525	69328	504	274			Fix.jpg	0	0	Content	116	1118
1526	69374	452	304			Fix.jpg	0	0	Content	116	1118
1527	69422	456	303			Fix.jpg	0	0	Content	116	1118
1528	69469	454	336			Fix.jpg	0	0	Content	116	1118
1529	69517	458	346			Fix.jpg	0	0	Content	116	1118
1530	69561	464	333			Fix.jpg	0	0	Content	116	1118
1531	69608	456	322			Fix.jpg	0	0	Content	116	1118
1532	69654	463	322			Fix.jpg	0	0	Content	116	1118
1533	69703	461	312			Fix.jpg	0	0	Content	116	1118
1534	69749	470	307			Fix.jpg	0	0	Content	116	1118
	69789			ImageEnd	16
1535	69796	444	311			Nomedia	0	0	Content	116	1118
	69807			ImageStart	8
1536	69843	470	299			155_170_neu_fe.jpg	0	129	AOI_27	116	1118
1537	69890	459	300			155_170_neu_fe.jpg	0	129	AOI_27	116	1118
1538	69936	468	309			155_170_neu_fe.jpg	0	129	AOI_27	116	1118
1539	69983	452	316			155_170_neu_fe.jpg	0	129	AOI_27	116	1118
1540	70030	409	297			155_170_neu_fe.jpg	0	129	AOI_27	116	1118
1541	70078	465	312			155_170_neu_fe.jpg	0	129	AOI_27	116	1118
1542	70123	465	312			155_170_neu_fe.jpg	0	129	AOI_27	116	1118
1543	70161	467	322			155_170_neu_fe.jpg	0	129	AOI_27	116	1118
1544	70206	482	344			155_170_neu_fe.jpg	0	129	AOI_27	116	1118
1545	70254	481	313			155_170_neu_fe.jpg	0	129	AOI_27	116	1118
1546	70307	474	327			155_170_neu_fe.jpg	0	129	AOI_27	116	1118
1547	70352	0	0			155_170_neu_fe.jpg	0	129	AOI_27
1548	70398	0	0			155_170_neu_fe.jpg	0	129	AOI_27
1549	70439	0	0			155_170_neu_fe.jpg	0	129	AOI_27
1550	70487	0	0			155_170_neu_fe.jpg	0	129	AOI_27
1551	70540	0	0			155_170_neu_fe.jpg	0	129	AOI_27
1552	70599	0	0			155_170_neu_fe.jpg	0	129	AOI_27
1553	70640	870	340			155_170_neu_fe.jpg	0	130	AOI_26	117	48
1554	70688	0	0			155_170_neu_fe.jpg	0	129	AOI_27
1555	70735	0	0			155_170_neu_fe.jpg	0	129	AOI_27
1556	70781	0	0			155_170_neu_fe.jpg	0	129	AOI_27
1557	70834	0	0			155_170_neu_fe.jpg	0	129	AOI_27
1558	70893	0	0			155_170_neu_fe.jpg	0	129	AOI_27
1559	70997	0	0			155_170_neu_fe.jpg	0	129	AOI_27
1560	71076	39	-15			155_170_neu_fe.jpg	0	0	Content	118	221
1561	71112	121	-2			155_170_neu_fe.jpg	0	0	Content	118	221
1562	71159	117	-4			155_170_neu_fe.jpg	0	0	Content	118	221
1563	71206	339	-64			155_170_neu_fe.jpg	0	0	Content	118	221
1564	71251	592	-59			155_170_neu_fe.jpg	0	0	Content	118	221
1565	71297	608	-78			155_170_neu_fe.jpg	0	0	Content	119	987
1566	71345	639	-60			155_170_neu_fe.jpg	0	0	Content	119	987
1567	71395	599	-53			155_170_neu_fe.jpg	0	0	Content	119	987
1568	71442	599	-53			155_170_neu_fe.jpg	0	0	Content	119	987
1569	71480	686	-50			155_170_neu_fe.jpg	0	0	Content	119	987
1570	71526	688	-61			155_170_neu_fe.jpg	0	0	Content	119	987
1571	71573	692	-68			155_170_neu_fe.jpg	0	0	Content	119	987
1572	71623	685	-45			155_170_neu_fe.jpg	0	0	Content	119	987
1573	71669	696	-53			155_170_neu_fe.jpg	0	0	Content	119	987
1574	71717	655	-63			155_170_neu_fe.jpg	0	0	Content	119	987
1575	71766	655	-63			155_170_neu_fe.jpg	0	0	Content	119	987
1576	71814	652	-55			155_170_neu_fe.jpg	0	0	Content	119	987
1577	71859	654	-59			155_170_neu_fe.jpg	0	0	Content	119	987
1578	71907	664	-58			155_170_neu_fe.jpg	0	0	Content	119	987
1579	71956	674	-66			155_170_neu_fe.jpg	0	0	Content	119	987
1580	72004	666	-63			155_170_neu_fe.jpg	0	0	Content	119	987
1581	72049	683	-58			155_170_neu_fe.jpg	0	0	Content	119	987
1582	72101	679	-53			155_170_neu_fe.jpg	0	0	Content	119	987
1583	72149	683	-83			155_170_neu_fe.jpg	0	0	Content	119	987
1584	72194	675	-67			155_170_neu_fe.jpg	0	0	Content	119	987
1585	72239	683	-56			155_170_neu_fe.jpg	0	0	Content	119	987
1586	72285	173	-39			155_170_neu_fe.jpg	0	0	Content	120	309
1587	72330	114	-60			155_170_neu_fe.jpg	0	0	Content	120	309
1588	72374	89	-56			155_170_neu_fe.jpg	0	0	Content	120	309
1589	72418	113	-47			155_170_neu_fe.jpg	0	0	Content	120	309
1590	72462	111	-38			155_170_neu_fe.jpg	0	0	Content	120	309
1591	72505	116	-34			155_170_neu_fe.jpg	0	0	Content	120	309
1592	72550	106	-24			155_170_neu_fe.jpg	0	0	Content	120	309
1593	72594	0	0			155_170_neu_fe.jpg	0	129	AOI_27
1594	72639	0	0			155_170_neu_fe.jpg	0	129	AOI_27
1595	72679	0	0			155_170_neu_fe.jpg	0	129	AOI_27
1596	72728	0	0			155_170_neu_fe.jpg	0	129	AOI_27
1597	72780	0	0			155_170_neu_fe.jpg	0	129	AOI_27
	72818			ImageEnd	16
	72840			ImageStart	8
1598	72862	0	0			Fix.jpg	0	0	Content
1599	72930	0	0			Fix.jpg	0	0	Content
1600	72981	0	0			Fix.jpg	0	0	Content
1601	73033	0	0			Fix.jpg	0	0	Content
1602	73085	0	0			Fix.jpg	0	0	Content
1603	73119	0	0			Fix.jpg	0	0	Content
1604	73153	0	0			Fix.jpg	0	0	Content
1605	73204	0	0			Fix.jpg	0	0	Content
1606	73256	0	0			Fix.jpg	0	0	Content
1607	73308	0	0			Fix.jpg	0	0	Content
1608	73345	0	0			Fix.jpg	0	0	Content
	73346			ImageEnd	16
	73382			ImageStart	8
1609	73385	0	0			159_175_an_neu.jpg	0	137	AOI_29
1610	73431	0	0			159_175_an_neu.jpg	0	137	AOI_29
1611	73469	0	0			159_175_an_neu.jpg	0	137	AOI_29
1612	73537	0	0			159_175_an_neu.jpg	0	137	AOI_29
1613	73590	0	0			159_175_an_neu.jpg	0	137	AOI_29
1614	73631	0	0			159_175_an_neu.jpg	0	137	AOI_29
1615	73675	0	0			159_175_an_neu.jpg	0	137	AOI_29
1616	73724	0	0			159_175_an_neu.jpg	0	137	AOI_29
1617	73776	0	0			159_175_an_neu.jpg	0	137	AOI_29
1618	73811	0	0			159_175_an_neu.jpg	0	137	AOI_29
1619	73862	0	0			159_175_an_neu.jpg	0	137	AOI_29
1620	73914	0	0			159_175_an_neu.jpg	0	137	AOI_29
1621	73966	0	0			159_175_an_neu.jpg	0	137	AOI_29
1622	74000	0	0			159_175_an_neu.jpg	0	137	AOI_29
1623	74034	0	0			159_175_an_neu.jpg	0	137	AOI_29
1624	74085	0	0			159_175_an_neu.jpg	0	137	AOI_29
1625	74137	0	0			159_175_an_neu.jpg	0	137	AOI_29
1626	74189	0	0			159_175_an_neu.jpg	0	137	AOI_29
1627	74223	0	0			159_175_an_neu.jpg	0	137	AOI_29
1628	74257	0	0			159_175_an_neu.jpg	0	137	AOI_29
1629	74308	0	0			159_175_an_neu.jpg	0	137	AOI_29
1630	74360	0	0			159_175_an_neu.jpg	0	137	AOI_29
1631	74412	0	0			159_175_an_neu.jpg	0	137	AOI_29
1632	74446	0	0			159_175_an_neu.jpg	0	137	AOI_29
1633	74480	0	0			159_175_an_neu.jpg	0	137	AOI_29
1634	74531	0	0			159_175_an_neu.jpg	0	137	AOI_29
1635	74583	0	0			159_175_an_neu.jpg	0	137	AOI_29
1636	74635	0	0			159_175_an_neu.jpg	0	137	AOI_29
1637	74669	0	0			159_175_an_neu.jpg	0	137	AOI_29
1638	74703	0	0			159_175_an_neu.jpg	0	137	AOI_29
1639	74754	0	0			159_175_an_neu.jpg	0	137	AOI_29
1640	74806	0	0			159_175_an_neu.jpg	0	137	AOI_29
1641	74858	0	0			159_175_an_neu.jpg	0	137	AOI_29
1642	74892	0	0			159_175_an_neu.jpg	0	137	AOI_29
1643	74926	0	0			159_175_an_neu.jpg	0	137	AOI_29
1644	74977	0	0			159_175_an_neu.jpg	0	137	AOI_29
1645	75029	0	0			159_175_an_neu.jpg	0	137	AOI_29
1646	75081	0	0			159_175_an_neu.jpg	0	137	AOI_29
1647	75115	0	0			159_175_an_neu.jpg	0	137	AOI_29
1648	75149	0	0			159_175_an_neu.jpg	0	137	AOI_29
1649	75200	0	0			159_175_an_neu.jpg	0	137	AOI_29
1650	75252	0	0			159_175_an_neu.jpg	0	137	AOI_29
1651	75304	0	0			159_175_an_neu.jpg	0	137	AOI_29
1652	75338	0	0			159_175_an_neu.jpg	0	137	AOI_29
1653	75372	0	0			159_175_an_neu.jpg	0	137	AOI_29
1654	75423	0	0			159_175_an_neu.jpg	0	137	AOI_29
1655	75475	0	0			159_175_an_neu.jpg	0	137	AOI_29
1656	75527	0	0			159_175_an_neu.jpg	0	137	AOI_29
1657	75561	0	0			159_175_an_neu.jpg	0	137	AOI_29
1658	75595	0	0			159_175_an_neu.jpg	0	137	AOI_29
1659	75646	0	0			159_175_an_neu.jpg	0	137	AOI_29
1660	75698	0	0			159_175_an_neu.jpg	0	137	AOI_29
1661	75750	0	0			159_175_an_neu.jpg	0	137	AOI_29
1662	75784	0	0			159_175_an_neu.jpg	0	137	AOI_29
1663	75818	0	0			159_175_an_neu.jpg	0	137	AOI_29
1664	75869	0	0			159_175_an_neu.jpg	0	137	AOI_29
1665	75921	0	0			159_175_an_neu.jpg	0	137	AOI_29
1666	75973	0	0			159_175_an_neu.jpg	0	137	AOI_29
1667	76005	659	387			159_175_an_neu.jpg	0	137	AOI_29	121	377
1668	76055	659	387			159_175_an_neu.jpg	0	137	AOI_29	121	377
1669	76094	447	402			159_175_an_neu.jpg	0	137	AOI_29	121	377
1670	76138	471	374			159_175_an_neu.jpg	0	137	AOI_29	121	377
1671	76232	408	379			159_175_an_neu.jpg	0	137	AOI_29	121	377
1672	76295	469	414			159_175_an_neu.jpg	0	137	AOI_29	121	377
	76357			ImageEnd	16
	76378			ImageStart	8
1673	76382	409	394			Fix.jpg	0	0	Content	122	523
1674	76455	413	560			Fix.jpg	0	0	Content	122	523
1675	76543	445	575			Fix.jpg	0	0	Content	122	523
1676	76617	488	586			Fix.jpg	0	0	Content	122	523
1677	76690	453	564			Fix.jpg	0	0	Content	122	523
1678	76781	509	602			Fix.jpg	0	0	Content	122	523
1679	76844	458	561			Fix.jpg	0	0	Content	122	523
	76873			ImageEnd	16
	76884			ImageStart	8
1680	76905	519	543			32_069_ha_fe.jpg	0	193	AOI_36	123	702
1681	76970	576	497			32_069_ha_fe.jpg	0	193	AOI_36	123	702
1682	77029	604	480			32_069_ha_fe.jpg	0	193	AOI_36	123	702
1683	77100	604	453			32_069_ha_fe.jpg	0	193	AOI_36	123	702
1684	77155	658	441			32_069_ha_fe.jpg	0	193	AOI_36	123	702
1685	77214	594	460			32_069_ha_fe.jpg	0	193	AOI_36	123	702
1686	77282	462	459			32_069_ha_fe.jpg	0	193	AOI_36	123	702
1687	77352	464	491			32_069_ha_fe.jpg	0	193	AOI_36	123	702
1688	77410	417	461			32_069_ha_fe.jpg	0	193	AOI_36	123	702
1689	77484	437	419			32_069_ha_fe.jpg	0	193	AOI_36	123	702
1690	77562	570	450			32_069_ha_fe.jpg	0	193	AOI_36	123	702
1691	77607	873	502			32_069_ha_fe.jpg	0	194	AOI_34	124	381
1692	77655	888	465			32_069_ha_fe.jpg	0	194	AOI_34	124	381
1693	77714	888	467			32_069_ha_fe.jpg	0	194	AOI_34	124	381
1694	77749	903	475			32_069_ha_fe.jpg	0	194	AOI_34	124	381
1695	77790	896	491			32_069_ha_fe.jpg	0	194	AOI_34	124	381
1696	77837	880	478			32_069_ha_fe.jpg	0	194	AOI_34	124	381
1697	77883	883	459			32_069_ha_fe.jpg	0	194	AOI_34	124	381
1698	77934	882	477			32_069_ha_fe.jpg	0	194	AOI_34	124	381
1699	77988	887	472			32_069_ha_fe.jpg	0	194	AOI_34	125	503
1700	78032	898	635			32_069_ha_fe.jpg	0	194	AOI_34	125	503
1701	78076	904	648			32_069_ha_fe.jpg	0	194	AOI_34	125	503
1702	78120	882	619			32_069_ha_fe.jpg	0	194	AOI_34	125	503
1703	78172	886	640			32_069_ha_fe.jpg	0	194	AOI_34	125	503
1704	78222	893	604			32_069_ha_fe.jpg	0	194	AOI_34	125	503
1705	78263	897	605			32_069_ha_fe.jpg	0	194	AOI_34	125	503
1706	78306	889	604			32_069_ha_fe.jpg	0	194	AOI_34	125	503
1707	78352	903	585			32_069_ha_fe.jpg	0	194	AOI_34	125	503
1708	78398	895	608			32_069_ha_fe.jpg	0	194	AOI_34	125	503
1709	78448	894	607			32_069_ha_fe.jpg	0	194	AOI_34	125	503
1710	78491	890	505			32_069_ha_fe.jpg	0	194	AOI_34	126	309
1711	78535	878	469			32_069_ha_fe.jpg	0	194	AOI_34	126	309
1712	78579	876	459			32_069_ha_fe.jpg	0	194	AOI_34	126	309
1713	78623	862	443			32_069_ha_fe.jpg	0	194	AOI_34	126	309
1714	78667	865	455			32_069_ha_fe.jpg	0	194	AOI_34	126	309
1715	78711	872	443			32_069_ha_fe.jpg	0	194	AOI_34	126	309
1716	78755	875	467			32_069_ha_fe.jpg	0	194	AOI_34	126	309
1717	78800	867	621			32_069_ha_fe.jpg	0	0	Content	127	262
1718	78842	865	711			32_069_ha_fe.jpg	0	0	Content	127	262
1719	78886	864	711			32_069_ha_fe.jpg	0	0	Content	127	262
1720	78930	860	676			32_069_ha_fe.jpg	0	0	Content	127	262
1721	78975	861	678			32_069_ha_fe.jpg	0	0	Content	127	262
1722	79019	868	672			32_069_ha_fe.jpg	0	0	Content	127	262
1723	79063	852	651			32_069_ha_fe.jpg	0	194	AOI_34	128	686
1724	79108	861	647			32_069_ha_fe.jpg	0	194	AOI_34	128	686
1725	79152	876	655			32_069_ha_fe.jpg	0	194	AOI_34	128	686
1726	79227	872	659			32_069_ha_fe.jpg	0	194	AOI_34	128	686
1727	79275	888	664			32_069_ha_fe.jpg	0	194	AOI_34	128	686
1728	79337	877	608			32_069_ha_fe.jpg	0	194	AOI_34	128	686
1729	79380	897	666			32_069_ha_fe.jpg	0	194	AOI_34	128	686
1730	79492	878	412			32_069_ha_fe.jpg	0	194	AOI_34	128	686
1731	79553	872	464			32_069_ha_fe.jpg	0	194	AOI_34	128	686
1732	79592	872	464			32_069_ha_fe.jpg	0	194	AOI_34	128	686
1733	79700	876	455			32_069_ha_fe.jpg	0	194	AOI_34	128	686
1734	79749	884	437			32_069_ha_fe.jpg	0	193	AOI_36	129	696
	79884			ImageEnd	16
1735	79898	45	353			Nomedia	0	0	Content	129	696
	79919			ImageStart	8
1736	79952	425	441			Fix.jpg	0	0	Content	129	696
1737	80080	0	0			Fix.jpg	0	0	Content	129	696
1738	80133	435	421			Fix.jpg	0	0	Content	129	696
1739	80171	435	421			Fix.jpg	0	0	Content	129	696
1740	80218	438	413			Fix.jpg	0	0	Content	129	696
1741	80260	444	409			Fix.jpg	0	0	Content	129	696
1742	80305	444	402			Fix.jpg	0	0	Content	129	696
1743	80349	449	407			Fix.jpg	0	0	Content	129	696
1744	80399	440	416			Fix.jpg	0	0	Content	129	696
	80428			ImageEnd	16
1745	80444	442	414			Nomedia	0	0	Content	130	307
	80456			ImageStart	8
1746	80486	590	427			90_140_fe_neu.jpg	0	321	AOI_54	130	307
1747	80530	602	435			90_140_fe_neu.jpg	0	321	AOI_54	130	307
1748	80574	588	420			90_140_fe_neu.jpg	0	321	AOI_54	130	307
1749	80620	595	408			90_140_fe_neu.jpg	0	321	AOI_54	130	307
1750	80664	595	406			90_140_fe_neu.jpg	0	321	AOI_54	130	307
1751	80709	592	422			90_140_fe_neu.jpg	0	321	AOI_54	130	307
1752	80752	778	497			90_140_fe_neu.jpg	0	322	AOI_55	131	272
1753	80795	862	506			90_140_fe_neu.jpg	0	322	AOI_55	131	272
1754	80844	876	495			90_140_fe_neu.jpg	0	322	AOI_55	131	272
1755	80890	870	498			90_140_fe_neu.jpg	0	322	AOI_55	131	272
1756	80934	868	505			90_140_fe_neu.jpg	0	322	AOI_55	131	272
1757	80980	863	495			90_140_fe_neu.jpg	0	322	AOI_55	131	272
1758	81024	817	513			90_140_fe_neu.jpg	0	321	AOI_54	132	314
1759	81069	455	511			90_140_fe_neu.jpg	0	321	AOI_54	132	314
1760	81113	445	512			90_140_fe_neu.jpg	0	321	AOI_54	132	314
1761	81159	451	496			90_140_fe_neu.jpg	0	321	AOI_54	132	314
1762	81203	451	496			90_140_fe_neu.jpg	0	321	AOI_54	132	314
1763	81248	437	517			90_140_fe_neu.jpg	0	321	AOI_54	132	314
1764	81293	418	519			90_140_fe_neu.jpg	0	321	AOI_54	132	314
1765	81338	437	449			90_140_fe_neu.jpg	0	321	AOI_54	133	530
1766	81382	437	449			90_140_fe_neu.jpg	0	321	AOI_54	133	530
1767	81421	432	435			90_140_fe_neu.jpg	0	321	AOI_54	133	530
1768	81462	437	420			90_140_fe_neu.jpg	0	321	AOI_54	133	530
1769	81506	430	418			90_140_fe_neu.jpg	0	321	AOI_54	133	530
1770	81554	448	430			90_140_fe_neu.jpg	0	321	AOI_54	133	530
1771	81597	454	423			90_140_fe_neu.jpg	0	321	AOI_54	133	530
1772	81639	448	415			90_140_fe_neu.jpg	0	321	AOI_54	133	530
1773	81688	448	415			90_140_fe_neu.jpg	0	321	AOI_54	133	530
1774	81735	480	391			90_140_fe_neu.jpg	0	321	AOI_54	133	530
1775	81779	493	382			90_140_fe_neu.jpg	0	321	AOI_54	133	530
1776	81830	510	344			90_140_fe_neu.jpg	0	321	AOI_54	133	530
1777	81868	498	357			90_140_fe_neu.jpg	0	322	AOI_55	134	275
1778	81911	516	345			90_140_fe_neu.jpg	0	322	AOI_55	134	275
1779	81958	626	363			90_140_fe_neu.jpg	0	322	AOI_55	134	275
1780	82005	906	420			90_140_fe_neu.jpg	0	322	AOI_55	134	275
1781	82049	909	394			90_140_fe_neu.jpg	0	322	AOI_55	134	275
1782	82095	946	365			90_140_fe_neu.jpg	0	322	AOI_55	134	275
1783	82143	0	0			90_140_fe_neu.jpg	0	321	AOI_54
1784	82188	0	0			90_140_fe_neu.jpg	0	321	AOI_54
1785	82233	0	0			90_140_fe_neu.jpg	0	321	AOI_54
1786	82281	0	0			90_140_fe_neu.jpg	0	321	AOI_54
1787	82334	0	0			90_140_fe_neu.jpg	0	321	AOI_54
1788	82379	0	0			90_140_fe_neu.jpg	0	321	AOI_54
1789	82425	898	353			90_140_fe_neu.jpg	0	322	AOI_55	135	305
1790	82467	857	344			90_140_fe_neu.jpg	0	322	AOI_55	135	305
1791	82507	857	344			90_140_fe_neu.jpg	0	322	AOI_55	135	305
1792	82547	903	487			90_140_fe_neu.jpg	0	322	AOI_55	135	305
1793	82588	902	484			90_140_fe_neu.jpg	0	322	AOI_55	135	305
1794	82637	905	502			90_140_fe_neu.jpg	0	322	AOI_55	135	305
1795	82683	863	495			90_140_fe_neu.jpg	0	322	AOI_55	135	305
1796	82730	223	454			90_140_fe_neu.jpg	0	0	Content	136	275
1797	82776	-21	438			90_140_fe_neu.jpg	0	0	Content	136	275
1798	82822	-13	436			90_140_fe_neu.jpg	0	0	Content	136	275
1799	82868	-1	436			90_140_fe_neu.jpg	0	0	Content	136	275
1800	82914	2	441			90_140_fe_neu.jpg	0	0	Content	136	275
1801	82959	-14	470			90_140_fe_neu.jpg	0	0	Content	136	275
1802	83005	379	431			90_140_fe_neu.jpg	0	321	AOI_54	137	276
1803	83050	496	390			90_140_fe_neu.jpg	0	321	AOI_54	137	276
1804	83095	492	368			90_140_fe_neu.jpg	0	321	AOI_54	137	276
1805	83141	492	384			90_140_fe_neu.jpg	0	321	AOI_54	137	276
1806	83187	474	367			90_140_fe_neu.jpg	0	321	AOI_54	137	276
1807	83233	489	359			90_140_fe_neu.jpg	0	321	AOI_54	137	276
1808	83280	455	483			90_140_fe_neu.jpg	0	321	AOI_54	138	322
1809	83326	444	500			90_140_fe_neu.jpg	0	321	AOI_54	138	322
1810	83373	440	484			90_140_fe_neu.jpg	0	321	AOI_54	138	322
1811	83418	450	508			90_140_fe_neu.jpg	0	321	AOI_54	138	322
	83457			ImageEnd	16
1812	83464	448	504			Nomedia	0	0	Content	138	322
	83487			ImageStart	8
1813	83510	448	487			Fix.jpg	0	0	Content	138	322
1814	83558	433	518			Fix.jpg	0	0	Content	138	322
1815	83602	466	366			Fix.jpg	0	0	Content	139	738
1816	83650	468	392			Fix.jpg	0	0	Content	139	738
1817	83696	471	370			Fix.jpg	0	0	Content	139	738
1818	83742	470	368			Fix.jpg	0	0	Content	139	738
1819	83787	480	384			Fix.jpg	0	0	Content	139	738
1820	83833	481	356			Fix.jpg	0	0	Content	139	738
1821	83879	472	376			Fix.jpg	0	0	Content	139	738
1822	83927	477	380			Fix.jpg	0	0	Content	139	738
1823	83970	467	383			Fix.jpg	0	0	Content	139	738
	84001			ImageEnd	16
	84016			ImageStart	8
1824	84016	476	380			47_089_neu_fe.jpg	0	225	AOI_39	139	738
1825	84061	470	371			47_089_neu_fe.jpg	0	225	AOI_39	139	738
1826	84107	505	395			47_089_neu_fe.jpg	0	225	AOI_39	139	738
1827	84152	501	403			47_089_neu_fe.jpg	0	225	AOI_39	139	738
1828	84201	502	390			47_089_neu_fe.jpg	0	225	AOI_39	139	738
1829	84247	498	379			47_089_neu_fe.jpg	0	225	AOI_39	139	738
1830	84295	450	355			47_089_neu_fe.jpg	0	225	AOI_39	139	738
1831	84341	478	395			47_089_neu_fe.jpg	0	225	AOI_39	140	269
1832	84374	478	395			47_089_neu_fe.jpg	0	225	AOI_39	140	269
1833	84420	436	387			47_089_neu_fe.jpg	0	225	AOI_39	140	269
1834	84464	426	377			47_089_neu_fe.jpg	0	225	AOI_39	140	269
1835	84511	420	371			47_089_neu_fe.jpg	0	225	AOI_39	140	269
1836	84558	441	356			47_089_neu_fe.jpg	0	225	AOI_39	140	269
1837	84610	659	438			47_089_neu_fe.jpg	0	226	AOI_38	141	325
1838	84657	849	421			47_089_neu_fe.jpg	0	226	AOI_38	141	325
1839	84702	861	418			47_089_neu_fe.jpg	0	226	AOI_38	141	325
1840	84747	864	423			47_089_neu_fe.jpg	0	226	AOI_38	141	325
1841	84795	865	412			47_089_neu_fe.jpg	0	226	AOI_38	141	325
1842	84842	867	414			47_089_neu_fe.jpg	0	226	AOI_38	141	325
1843	84889	854	416			47_089_neu_fe.jpg	0	226	AOI_38	141	325
1844	84934	853	522			47_089_neu_fe.jpg	0	226	AOI_38	142	460
1845	84981	855	590			47_089_neu_fe.jpg	0	226	AOI_38	142	460
1846	85026	839	567			47_089_neu_fe.jpg	0	226	AOI_38	142	460
1847	85074	858	568			47_089_neu_fe.jpg	0	226	AOI_38	142	460
1848	85121	849	567			47_089_neu_fe.jpg	0	226	AOI_38	142	460
1849	85167	847	567			47_089_neu_fe.jpg	0	226	AOI_38	142	460
1850	85212	846	569			47_089_neu_fe.jpg	0	226	AOI_38	142	460
1851	85259	849	579			47_089_neu_fe.jpg	0	226	AOI_38	142	460
1852	85303	860	578			47_089_neu_fe.jpg	0	226	AOI_38	142	460
1853	85350	851	566			47_089_neu_fe.jpg	0	226	AOI_38	142	460
1854	85394	829	415			47_089_neu_fe.jpg	0	226	AOI_38	143	358
1855	85440	821	418			47_089_neu_fe.jpg	0	226	AOI_38	143	358
1856	85486	824	373			47_089_neu_fe.jpg	0	226	AOI_38	143	358
1857	85537	819	404			47_089_neu_fe.jpg	0	226	AOI_38	143	358
1858	85571	819	404			47_089_neu_fe.jpg	0	226	AOI_38	143	358
1859	85617	829	383			47_089_neu_fe.jpg	0	226	AOI_38	143	358
1860	85662	837	397			47_089_neu_fe.jpg	0	226	AOI_38	143	358
1861	85708	838	391			47_089_neu_fe.jpg	0	226	AOI_38	143	358
1862	85752	712	420			47_089_neu_fe.jpg	0	225	AOI_39	144	404
1863	85795	400	422			47_089_neu_fe.jpg	0	225	AOI_39	144	404
1864	85839	392	428			47_089_neu_fe.jpg	0	225	AOI_39	144	404
1865	85881	390	417			47_089_neu_fe.jpg	0	225	AOI_39	144	404
1866	85927	387	428			47_089_neu_fe.jpg	0	225	AOI_39	144	404
1867	85976	394	413			47_089_neu_fe.jpg	0	225	AOI_39	144	404
1868	86022	413	455			47_089_neu_fe.jpg	0	225	AOI_39	144	404
1869	86066	394	424			47_089_neu_fe.jpg	0	225	AOI_39	144	404
1870	86112	404	417			47_089_neu_fe.jpg	0	225	AOI_39	144	404
1871	86156	413	481			47_089_neu_fe.jpg	0	225	AOI_39	145	319
1872	86202	388	522			47_089_neu_fe.jpg	0	225	AOI_39	145	319
1873	86246	402	515			47_089_neu_fe.jpg	0	225	AOI_39	145	319
1874	86296	410	507			47_089_neu_fe.jpg	0	225	AOI_39	145	319
1875	86341	396	507			47_089_neu_fe.jpg	0	225	AOI_39	145	319
1876	86387	401	512			47_089_neu_fe.jpg	0	225	AOI_39	145	319
1877	86430	382	530			47_089_neu_fe.jpg	0	225	AOI_39	145	319
1878	86474	417	420			47_089_neu_fe.jpg	0	225	AOI_39	146	440
1879	86519	416	409			47_089_neu_fe.jpg	0	225	AOI_39	146	440
1880	86564	404	363			47_089_neu_fe.jpg	0	225	AOI_39	146	440
1881	86609	436	410			47_089_neu_fe.jpg	0	225	AOI_39	146	440
1882	86649	412	462			47_089_neu_fe.jpg	0	225	AOI_39	146	440
1883	86693	415	423			47_089_neu_fe.jpg	0	225	AOI_39	146	440
1884	86739	427	418			47_089_neu_fe.jpg	0	225	AOI_39	146	440
1885	86783	439	468			47_089_neu_fe.jpg	0	225	AOI_39	146	440
1886	86825	422	450			47_089_neu_fe.jpg	0	225	AOI_39	146	440
1887	86870	442	438			47_089_neu_fe.jpg	0	225	AOI_39	146	440
1888	86915	755	513			47_089_neu_fe.jpg	0	226	AOI_38	147	455
1889	86961	828	531			47_089_neu_fe.jpg	0	226	AOI_38	147	455
[truncated: 11,457 more rows]
