# Supplementary material for: Attentional Bias to Facial Expressions of Different Emotions – A Cross-Cultural Comparison of ≠Akhoe Hai||om and German Children and Adolescents
Source: Front Psychol. 2020 Apr 28;11:795. doi: 10.3389/fpsyg.2020.00795 (PMC7199105; doi:10.3389/fpsyg.2020.00795)
Supplement: Supplementary file 1 [file Data_Sheet_1.ZIP › Raw data_Germany and Namibia/Raw data Namibia/VP_13-test.tsv]

Data properties:
Recording date: 12.02.2013
Recording time: 16:01:07:042 (corresponds to time 0)
Study: NegBias_1
Subject: VP_13
Recording: VP_13
Screen resolution: 1366 x 768
Coordinate unit: Pixels
Filter settings:
Eye: Average
Validity: Normal
Fixation filter: Tobii fixation filter
Velocity threshold: 35
Distance threshold: 35
Number	Timestamp	GazePointX	GazePointY	Event	EventKey	StimuliName	StimuliID	AoiIds	AoiNames	FixationIndex	FixationDuration
0	1	158	362			No media	0	0	Content	4	208
1	53	0	0			No media	0	0	Content	4	208
2	81	0	0			No media	0	0	Content	4	208
	98			ImageStart	8
3	107	199	321			Fix.jpg	0	0	Content	4	208
4	141	199	321			Fix.jpg	0	0	Content	4	208
5	179	208	328			Fix.jpg	0	0	Content	4	208
6	209	195	332			Fix.jpg	0	0	Content	5	661
7	242	625	346			Fix.jpg	0	0	Content	5	661
8	279	621	355			Fix.jpg	0	0	Content	5	661
9	314	628	346			Fix.jpg	0	0	Content	5	661
10	351	628	346			Fix.jpg	0	0	Content	5	661
11	386	640	358			Fix.jpg	0	0	Content	5	661
12	421	610	347			Fix.jpg	0	0	Content	5	661
13	458	610	347			Fix.jpg	0	0	Content	5	661
14	489	625	344			Fix.jpg	0	0	Content	5	661
15	523	620	355			Fix.jpg	0	0	Content	5	661
16	559	640	354			Fix.jpg	0	0	Content	5	661
	577			ImageEnd	16
17	596	644	345			No media	0	0	Content	5	661
	613			ImageStart	8
18	633	642	358			122_162_an_ha.jpg	0	58	AOI_13	5	661
19	671	651	349			122_162_an_ha.jpg	0	58	AOI_13	5	661
20	710	641	350			122_162_an_ha.jpg	0	58	AOI_13	5	661
21	747	628	354			122_162_an_ha.jpg	0	58	AOI_13	5	661
22	791	653	341			122_162_an_ha.jpg	0	58	AOI_13	5	661
23	831	644	347			122_162_an_ha.jpg	0	58	AOI_13	5	661
24	870	643	355			122_162_an_ha.jpg	0	57	AOI_16	6	239
25	907	654	356			122_162_an_ha.jpg	0	57	AOI_16	6	239
26	948	820	387			122_162_an_ha.jpg	0	57	AOI_16	6	239
27	988	812	401			122_162_an_ha.jpg	0	57	AOI_16	6	239
28	1028	825	381			122_162_an_ha.jpg	0	57	AOI_16	6	239
29	1068	811	375			122_162_an_ha.jpg	0	57	AOI_16	6	239
30	1108	457	415			122_162_an_ha.jpg	0	58	AOI_13	7	573
31	1150	442	435			122_162_an_ha.jpg	0	58	AOI_13	7	573
32	1188	461	424			122_162_an_ha.jpg	0	58	AOI_13	7	573
33	1228	451	454			122_162_an_ha.jpg	0	58	AOI_13	7	573
34	1267	440	425			122_162_an_ha.jpg	0	58	AOI_13	7	573
35	1305	441	432			122_162_an_ha.jpg	0	58	AOI_13	7	573
36	1340	435	487			122_162_an_ha.jpg	0	58	AOI_13	7	573
37	1376	435	487			122_162_an_ha.jpg	0	58	AOI_13	7	573
38	1413	430	483			122_162_an_ha.jpg	0	58	AOI_13	7	573
39	1449	425	479			122_162_an_ha.jpg	0	58	AOI_13	7	573
40	1485	425	479			122_162_an_ha.jpg	0	58	AOI_13	7	573
41	1522	419	477			122_162_an_ha.jpg	0	58	AOI_13	7	573
42	1560	458	408			122_162_an_ha.jpg	0	58	AOI_13	7	573
43	1599	463	401			122_162_an_ha.jpg	0	58	AOI_13	7	573
44	1641	467	411			122_162_an_ha.jpg	0	58	AOI_13	7	573
45	1681	476	411			122_162_an_ha.jpg	0	57	AOI_16	8	479
46	1719	792	411			122_162_an_ha.jpg	0	57	AOI_16	8	479
47	1758	792	412			122_162_an_ha.jpg	0	57	AOI_16	8	479
48	1790	827	389			122_162_an_ha.jpg	0	57	AOI_16	8	479
49	1827	817	386			122_162_an_ha.jpg	0	57	AOI_16	8	479
50	1866	823	380			122_162_an_ha.jpg	0	57	AOI_16	8	479
51	1907	846	420			122_162_an_ha.jpg	0	57	AOI_16	8	479
52	1948	876	422			122_162_an_ha.jpg	0	57	AOI_16	8	479
53	1988	861	439			122_162_an_ha.jpg	0	57	AOI_16	8	479
54	2025	888	449			122_162_an_ha.jpg	0	57	AOI_16	8	479
55	2065	892	431			122_162_an_ha.jpg	0	57	AOI_16	8	479
56	2103	910	427			122_162_an_ha.jpg	0	57	AOI_16	8	479
57	2160	882	357			122_162_an_ha.jpg	0	57	AOI_16	9	356
58	2196	898	337			122_162_an_ha.jpg	0	57	AOI_16	9	356
59	2239	883	347			122_162_an_ha.jpg	0	57	AOI_16	9	356
60	2273	896	339			122_162_an_ha.jpg	0	57	AOI_16	9	356
61	2317	906	352			122_162_an_ha.jpg	0	57	AOI_16	9	356
62	2355	901	339			122_162_an_ha.jpg	0	57	AOI_16	9	356
63	2394	898	354			122_162_an_ha.jpg	0	57	AOI_16	9	356
64	2434	911	335			122_162_an_ha.jpg	0	57	AOI_16	9	356
65	2481	889	334			122_162_an_ha.jpg	0	57	AOI_16	9	356
66	2517	478	346			122_162_an_ha.jpg	0	58	AOI_13	10	441
67	2568	439	368			122_162_an_ha.jpg	0	58	AOI_13	10	441
68	2605	442	373			122_162_an_ha.jpg	0	58	AOI_13	10	441
69	2643	418	331			122_162_an_ha.jpg	0	58	AOI_13	10	441
70	2682	413	352			122_162_an_ha.jpg	0	58	AOI_13	10	441
71	2730	403	384			122_162_an_ha.jpg	0	58	AOI_13	10	441
72	2769	421	491			122_162_an_ha.jpg	0	58	AOI_13	10	441
73	2804	399	473			122_162_an_ha.jpg	0	58	AOI_13	10	441
74	2844	428	481			122_162_an_ha.jpg	0	58	AOI_13	10	441
75	2879	405	484			122_162_an_ha.jpg	0	58	AOI_13	10	441
76	2916	420	461			122_162_an_ha.jpg	0	58	AOI_13	10	441
77	2958	446	420			122_162_an_ha.jpg	0	58	AOI_13	11	485
78	3000	458	336			122_162_an_ha.jpg	0	58	AOI_13	11	485
79	3039	446	319			122_162_an_ha.jpg	0	58	AOI_13	11	485
80	3080	456	331			122_162_an_ha.jpg	0	58	AOI_13	11	485
81	3124	462	329			122_162_an_ha.jpg	0	58	AOI_13	11	485
82	3164	450	343			122_162_an_ha.jpg	0	58	AOI_13	11	485
83	3203	448	326			122_162_an_ha.jpg	0	58	AOI_13	11	485
84	3245	451	336			122_162_an_ha.jpg	0	58	AOI_13	11	485
85	3278	457	339			122_162_an_ha.jpg	0	58	AOI_13	11	485
86	3316	435	361			122_162_an_ha.jpg	0	58	AOI_13	11	485
87	3358	441	490			122_162_an_ha.jpg	0	58	AOI_13	11	485
88	3404	418	480			122_162_an_ha.jpg	0	58	AOI_13	11	485
89	3443	0	0			122_162_an_ha.jpg	0	58	AOI_13
90	3488	0	0			122_162_an_ha.jpg	0	58	AOI_13
91	3538	0	0			122_162_an_ha.jpg	0	58	AOI_13
92	3578	0	0			122_162_an_ha.jpg	0	58	AOI_13
	3619			ImageEnd	16
93	3623	0	0			No media	0	0	Content
94	3673	0	0			No media	0	0	Content
95	3765	0	0			No media	0	0	Content
96	3809	412	536			No media	0	0	Content	12	251
97	3846	412	536			No media	0	0	Content	12	251
98	3893	419	514			No media	0	0	Content	12	251
99	3935	419	514			No media	0	0	Content	12	251
100	3986	446	477			No media	0	0	Content	12	251
101	4021	446	477			No media	0	0	Content	12	251
102	4060	0	0			No media	0	0	Content	13	263
103	4101	625	350			No media	0	0	Content	13	263
104	4137	625	350			No media	0	0	Content	13	263
105	4175	635	351			No media	0	0	Content	13	263
106	4207	638	343			No media	0	0	Content	13	263
107	4246	637	331			No media	0	0	Content	13	263
108	4284	631	337			No media	0	0	Content	13	263
109	4323	717	311			No media	0	0	Content	14	435
110	4363	764	288			No media	0	0	Content	14	435
111	4403	757	313			No media	0	0	Content	14	435
112	4445	759	302			No media	0	0	Content	14	435
113	4485	760	293			No media	0	0	Content	14	435
114	4525	755	296			No media	0	0	Content	14	435
115	4565	766	305			No media	0	0	Content	14	435
116	4610	753	307			No media	0	0	Content	14	435
117	4647	753	307			No media	0	0	Content	14	435
118	4682	758	311			No media	0	0	Content	14	435
119	4719	764	305			No media	0	0	Content	14	435
120	4758	769	306			No media	0	0	Content	15	761
121	4799	712	354			No media	0	0	Content	15	761
122	4839	733	343			No media	0	0	Content	15	761
123	4879	739	348			No media	0	0	Content	15	761
124	4918	727	360			No media	0	0	Content	15	761
125	4962	738	340			No media	0	0	Content	15	761
126	5008	741	346			No media	0	0	Content	15	761
127	5051	731	337			No media	0	0	Content	15	761
128	5093	730	361			No media	0	0	Content	15	761
129	5134	745	337			No media	0	0	Content	15	761
130	5180	748	358			No media	0	0	Content	15	761
131	5221	742	358			No media	0	0	Content	15	761
132	5264	743	358			No media	0	0	Content	15	761
133	5305	739	356			No media	0	0	Content	15	761
134	5346	739	362			No media	0	0	Content	15	761
135	5388	737	365			No media	0	0	Content	15	761
136	5429	732	384			No media	0	0	Content	15	761
137	5470	740	372			No media	0	0	Content	15	761
138	5519	717	391			No media	0	0	Content	16	809
139	5560	681	394			No media	0	0	Content	16	809
140	5615	689	372			No media	0	0	Content	16	809
141	5649	689	373			No media	0	0	Content	16	809
142	5688	697	382			No media	0	0	Content	16	809
143	5734	690	379			No media	0	0	Content	16	809
144	5776	689	384			No media	0	0	Content	16	809
145	5814	693	382			No media	0	0	Content	16	809
146	5855	697	385			No media	0	0	Content	16	809
147	5895	656	394			No media	0	0	Content	16	809
148	5943	663	389			No media	0	0	Content	16	809
149	5985	657	388			No media	0	0	Content	16	809
150	6026	660	385			No media	0	0	Content	16	809
151	6066	667	385			No media	0	0	Content	16	809
152	6110	666	389			No media	0	0	Content	16	809
153	6166	672	377			No media	0	0	Content	16	809
154	6207	666	384			No media	0	0	Content	16	809
155	6244	663	372			No media	0	0	Content	16	809
156	6286	663	408			No media	0	0	Content	16	809
157	6328	0	0			No media	0	0	Content
158	6371	0	0			No media	0	0	Content
159	6409	0	0			No media	0	0	Content
160	6457	0	0			No media	0	0	Content
161	6508	0	0			No media	0	0	Content
162	6565	669	533			No media	0	0	Content	17	515
163	6617	669	536			No media	0	0	Content	17	515
164	6649	701	403			No media	0	0	Content	17	515
165	6695	703	409			No media	0	0	Content	17	515
166	6729	694	379			No media	0	0	Content	17	515
167	6768	695	389			No media	0	0	Content	17	515
168	6820	689	385			No media	0	0	Content	17	515
169	6866	683	373			No media	0	0	Content	17	515
170	6904	692	376			No media	0	0	Content	17	515
171	6942	692	380			No media	0	0	Content	17	515
172	6983	702	386			No media	0	0	Content	17	515
173	7023	696	360			No media	0	0	Content	17	515
174	7080	677	271			No media	0	0	Content	18	400
175	7118	680	243			No media	0	0	Content	18	400
176	7193	684	244			No media	0	0	Content	18	400
177	7237	682	239			No media	0	0	Content	18	400
178	7269	688	226			No media	0	0	Content	18	400
179	7313	685	237			No media	0	0	Content	18	400
180	7354	694	233			No media	0	0	Content	18	400
181	7409	693	230			No media	0	0	Content	18	400
182	7444	698	215			No media	0	0	Content	18	400
183	7480	777	302			No media	0	0	Content	19	469
184	7520	780	300			No media	0	0	Content	19	469
185	7562	779	298			No media	0	0	Content	19	469
186	7602	782	296			No media	0	0	Content	19	469
187	7643	798	294			No media	0	0	Content	19	469
188	7683	802	303			No media	0	0	Content	19	469
189	7724	801	301			No media	0	0	Content	19	469
190	7764	798	310			No media	0	0	Content	19	469
191	7811	791	317			No media	0	0	Content	19	469
192	7854	718	255			No media	0	0	Content	19	469
193	7895	719	251			No media	0	0	Content	19	469
194	7949	0	0			No media	0	0	Content
195	7989	0	0			No media	0	0	Content
196	8036	0	0			No media	0	0	Content
197	8086	0	0			No media	0	0	Content
198	8141	0	0			No media	0	0	Content
199	8193	0	0			No media	0	0	Content
200	8245	0	0			No media	0	0	Content
201	8278	0	0			No media	0	0	Content
202	8329	0	0			No media	0	0	Content
203	8389	0	0			No media	0	0	Content
204	8444	0	0			No media	0	0	Content
205	8482	0	0			No media	0	0	Content
206	8516	0	0			No media	0	0	Content
207	8557	0	0			No media	0	0	Content
208	8598	764	45			No media	0	0	Content	20	331
209	8643	764	45			No media	0	0	Content	20	331
210	8675	768	35			No media	0	0	Content	20	331
211	8715	869	218			No media	0	0	Content	20	331
212	8759	913	302			No media	0	0	Content	20	331
213	8801	916	304			No media	0	0	Content	20	331
214	8845	919	304			No media	0	0	Content	20	331
215	8886	911	303			No media	0	0	Content	20	331
216	8929	678	242			No media	0	0	Content	21	253
217	8971	673	229			No media	0	0	Content	21	253
218	9011	674	222			No media	0	0	Content	21	253
219	9053	675	222			No media	0	0	Content	21	253
220	9097	674	231			No media	0	0	Content	21	253
221	9139	675	226			No media	0	0	Content	21	253
222	9181	736	79			No media	0	0	Content	22	387
223	9225	740	87			No media	0	0	Content	22	387
224	9267	741	71			No media	0	0	Content	22	387
225	9308	743	75			No media	0	0	Content	22	387
226	9353	765	61			No media	0	0	Content	22	387
227	9395	781	-7			No media	0	0	Content	22	387
228	9438	775	-10			No media	0	0	Content	22	387
229	9494	777	-7			No media	0	0	Content	22	387
230	9533	774	-9			No media	0	0	Content	22	387
231	9569	775	4			No media	0	0	Content	23	248
232	9611	681	90			No media	0	0	Content	23	248
233	9652	679	92			No media	0	0	Content	23	248
234	9693	639	79			No media	0	0	Content	23	248
235	9734	649	90			No media	0	0	Content	23	248
236	9774	654	83			No media	0	0	Content	23	248
237	9816	0	0			No media	0	0	Content
238	9860	0	0			No media	0	0	Content
239	9898	0	0			No media	0	0	Content
240	9946	0	0			No media	0	0	Content
241	9998	0	0			No media	0	0	Content
242	10056	0	0			No media	0	0	Content
243	10100	0	0			No media	0	0	Content
244	10155	655	209			No media	0	0	Content	24	237
245	10187	642	159			No media	0	0	Content	24	237
246	10226	645	177			No media	0	0	Content	24	237
247	10264	654	190			No media	0	0	Content	24	237
248	10308	653	209			No media	0	0	Content	24	237
249	10350	649	240			No media	0	0	Content	24	237
250	10391	0	0			No media	0	0	Content
251	10433	0	0			No media	0	0	Content
252	10479	0	0			No media	0	0	Content
253	10527	0	0			No media	0	0	Content
254	10580	0	0			No media	0	0	Content
255	10638	0	0			No media	0	0	Content
256	10712	0	0			No media	0	0	Content
257	10782	0	0			No media	0	0	Content
258	10871	670	68			No media	0	0	Content	25	480
259	10955	672	71			No media	0	0	Content	25	480
260	11014	654	246			No media	0	0	Content	25	480
261	11143	657	246			No media	0	0	Content	25	480
262	11205	704	610			No media	0	0	Content	25	480
263	11350	0	0			No media	0	0	Content
264	11393	0	0			No media	0	0	Content
265	11440	0	0			No media	0	0	Content
266	11492	472	897			No media	0	0	Content	26	192
267	11532	472	897			No media	0	0	Content	26	192
268	11561	483	923			No media	0	0	Content	26	192
269	11607	315	874			No media	0	0	Content	26	192
270	11648	345	816			No media	0	0	Content	26	192
271	11684	345	816			No media	0	0	Content	27	243
272	11718	342	795			No media	0	0	Content	27	243
273	11756	373	757			No media	0	0	Content	27	243
274	11794	354	829			No media	0	0	Content	27	243
275	11840	380	799			No media	0	0	Content	27	243
276	11874	380	799			No media	0	0	Content	27	243
277	11927	311	804			No media	0	0	Content	28	621
278	11974	346	764			No media	0	0	Content	28	621
279	12002	320	780			No media	0	0	Content	28	621
280	12045	346	784			No media	0	0	Content	28	621
281	12084	323	780			No media	0	0	Content	28	621
282	12123	324	816			No media	0	0	Content	28	621
283	12170	322	768			No media	0	0	Content	28	621
284	12207	322	768			No media	0	0	Content	28	621
285	12243	357	723			No media	0	0	Content	28	621
286	12281	323	769			No media	0	0	Content	28	621
287	12327	340	737			No media	0	0	Content	28	621
288	12373	0	0			No media	0	0	Content	28	621
289	12420	341	702			No media	0	0	Content	28	621
290	12458	341	702			No media	0	0	Content	28	621
291	12499	353	686			No media	0	0	Content	28	621
292	12548	0	0			No media	0	0	Content	29	545
293	12591	551	78			No media	0	0	Content	29	545
294	12630	551	78			No media	0	0	Content	29	545
295	12671	553	99			No media	0	0	Content	29	545
296	12711	598	119			No media	0	0	Content	29	545
297	12754	553	108			No media	0	0	Content	29	545
298	12804	562	103			No media	0	0	Content	29	545
299	12841	557	109			No media	0	0	Content	29	545
300	12881	558	100			No media	0	0	Content	29	545
301	12923	567	114			No media	0	0	Content	29	545
302	12967	618	45			No media	0	0	Content	29	545
303	13009	611	33			No media	0	0	Content	29	545
304	13052	626	21			No media	0	0	Content	29	545
305	13094	610	42			No media	0	0	Content	30	267
306	13134	417	619			No media	0	0	Content	30	267
307	13176	316	1013			No media	0	0	Content	30	267
308	13219	0	0			No media	0	0	Content	30	267
309	13274	297	1023			No media	0	0	Content	30	267
310	13315	290	1018			No media	0	0	Content	30	267
311	13361	0	0			No media	0	0	Content
312	13394	0	0			No media	0	0	Content
313	13433	0	0			No media	0	0	Content
314	13474	0	0			No media	0	0	Content
315	13517	0	0			No media	0	0	Content
316	13566	0	0			No media	0	0	Content
317	13618	0	0			No media	0	0	Content
318	13679	0	0			No media	0	0	Content
319	13722	0	0			No media	0	0	Content
320	13756	0	0			No media	0	0	Content
321	13808	0	0			No media	0	0	Content
322	13860	0	0			No media	0	0	Content
323	13912	0	0			No media	0	0	Content
324	13945	0	0			No media	0	0	Content
325	13979	0	0			No media	0	0	Content
326	14031	0	0			No media	0	0	Content
327	14083	0	0			No media	0	0	Content
328	14135	0	0			No media	0	0	Content
329	14168	0	0			No media	0	0	Content
330	14202	0	0			No media	0	0	Content
331	14254	0	0			No media	0	0	Content
332	14306	0	0			No media	0	0	Content
333	14358	0	0			No media	0	0	Content
334	14390	629	-35			No media	0	0	Content	31	213
335	14441	631	0			No media	0	0	Content	31	213
336	14489	631	0			No media	0	0	Content	31	213
337	14523	596	-18			No media	0	0	Content	31	213
338	14562	584	-17			No media	0	0	Content	31	213
339	14603	587	0			No media	0	0	Content	32	289
340	14648	552	375			No media	0	0	Content	32	289
341	14690	580	407			No media	0	0	Content	32	289
342	14728	583	393			No media	0	0	Content	32	289
343	14766	585	401			No media	0	0	Content	32	289
344	14805	592	404			No media	0	0	Content	32	289
345	14848	573	396			No media	0	0	Content	32	289
346	14891	581	390			No media	0	0	Content	33	389
347	14933	579	199			No media	0	0	Content	33	389
348	14983	589	201			No media	0	0	Content	33	389
349	15026	585	201			No media	0	0	Content	33	389
350	15067	571	207			No media	0	0	Content	33	389
351	15111	589	205			No media	0	0	Content	33	389
352	15158	586	198			No media	0	0	Content	33	389
353	15195	588	214			No media	0	0	Content	33	389
354	15236	592	198			No media	0	0	Content	33	389
355	15280	593	207			No media	0	0	Content	34	523
356	15325	683	321			No media	0	0	Content	34	523
357	15373	673	310			No media	0	0	Content	34	523
358	15415	693	311			No media	0	0	Content	34	523
359	15457	687	309			No media	0	0	Content	34	523
360	15501	695	300			No media	0	0	Content	34	523
361	15545	683	305			No media	0	0	Content	34	523
362	15590	679	307			No media	0	0	Content	34	523
363	15632	690	308			No media	0	0	Content	34	523
364	15676	642	301			No media	0	0	Content	34	523
365	15719	657	311			No media	0	0	Content	34	523
366	15762	688	303			No media	0	0	Content	34	523
	15772			ImageStart	8
367	15803	689	303			Fix.jpg	0	0	Content	35	265
368	15843	665	299			Fix.jpg	0	0	Content	35	265
369	15885	631	49			Fix.jpg	0	0	Content	35	265
370	15936	615	46			Fix.jpg	0	0	Content	35	265
371	15986	621	54			Fix.jpg	0	0	Content	35	265
372	16028	620	82			Fix.jpg	0	0	Content	35	265
	16053			ImageEnd	16
373	16068	644	422			No media	0	0	Content	36	392
	16098			ImageStart	8
374	16111	621	401			79_115_ha_an.jpg	0	295	AOI_52	36	392
375	16159	623	416			79_115_ha_an.jpg	0	295	AOI_52	36	392
376	16194	594	397			79_115_ha_an.jpg	0	295	AOI_52	36	392
377	16232	619	378			79_115_ha_an.jpg	0	295	AOI_52	36	392
378	16269	669	376			79_115_ha_an.jpg	0	295	AOI_52	36	392
379	16338	656	379			79_115_ha_an.jpg	0	295	AOI_52	36	392
380	16402	674	380			79_115_ha_an.jpg	0	295	AOI_52	36	392
381	16460	787	404			79_115_ha_an.jpg	0	296	AOI_49	37	397
382	16528	813	410			79_115_ha_an.jpg	0	296	AOI_49	37	397
383	16591	802	397			79_115_ha_an.jpg	0	296	AOI_49	37	397
384	16654	851	394			79_115_ha_an.jpg	0	296	AOI_49	37	397
385	16720	859	463			79_115_ha_an.jpg	0	296	AOI_49	37	397
386	16790	888	448			79_115_ha_an.jpg	0	296	AOI_49	37	397
387	16857	469	414			79_115_ha_an.jpg	0	295	AOI_52	38	379
388	16925	473	411			79_115_ha_an.jpg	0	295	AOI_52	38	379
389	16988	515	414			79_115_ha_an.jpg	0	295	AOI_52	38	379
390	17024	514	394			79_115_ha_an.jpg	0	295	AOI_52	38	379
391	17096	476	435			79_115_ha_an.jpg	0	295	AOI_52	38	379
392	17164	496	503			79_115_ha_an.jpg	0	295	AOI_52	38	379
393	17236	0	0			79_115_ha_an.jpg	0	295	AOI_52
394	17309	0	0			79_115_ha_an.jpg	0	295	AOI_52
395	17352	0	0			79_115_ha_an.jpg	0	295	AOI_52
396	17436	0	0			79_115_ha_an.jpg	0	295	AOI_52
397	17506	0	0			79_115_ha_an.jpg	0	295	AOI_52
398	17562	483	455			79_115_ha_an.jpg	0	295	AOI_52	39	282
399	17591	485	459			79_115_ha_an.jpg	0	295	AOI_52	39	282
400	17660	470	370			79_115_ha_an.jpg	0	295	AOI_52	39	282
401	17725	486	388			79_115_ha_an.jpg	0	295	AOI_52	39	282
402	17794	583	407			79_115_ha_an.jpg	0	295	AOI_52	39	282
403	17843	805	346			79_115_ha_an.jpg	0	296	AOI_49	40	862
404	17882	845	389			79_115_ha_an.jpg	0	296	AOI_49	40	862
405	17939	915	384			79_115_ha_an.jpg	0	296	AOI_49	40	862
406	17989	877	427			79_115_ha_an.jpg	0	296	AOI_49	40	862
407	18031	884	421			79_115_ha_an.jpg	0	296	AOI_49	40	862
408	18064	895	465			79_115_ha_an.jpg	0	296	AOI_49	40	862
409	18105	885	444			79_115_ha_an.jpg	0	296	AOI_49	40	862
410	18144	896	461			79_115_ha_an.jpg	0	296	AOI_49	40	862
411	18186	881	470			79_115_ha_an.jpg	0	296	AOI_49	40	862
412	18226	890	459			79_115_ha_an.jpg	0	296	AOI_49	40	862
413	18263	886	451			79_115_ha_an.jpg	0	296	AOI_49	40	862
414	18303	887	465			79_115_ha_an.jpg	0	296	AOI_49	40	862
415	18344	895	450			79_115_ha_an.jpg	0	296	AOI_49	40	862
416	18384	892	442			79_115_ha_an.jpg	0	296	AOI_49	40	862
417	18422	902	441			79_115_ha_an.jpg	0	296	AOI_49	40	862
418	18464	899	455			79_115_ha_an.jpg	0	296	AOI_49	40	862
419	18504	899	451			79_115_ha_an.jpg	0	296	AOI_49	40	862
420	18545	891	488			79_115_ha_an.jpg	0	296	AOI_49	40	862
421	18584	901	515			79_115_ha_an.jpg	0	296	AOI_49	40	862
422	18625	892	529			79_115_ha_an.jpg	0	296	AOI_49	40	862
423	18665	870	497			79_115_ha_an.jpg	0	296	AOI_49	40	862
424	18705	683	414			79_115_ha_an.jpg	0	295	AOI_52	41	741
425	18748	519	442			79_115_ha_an.jpg	0	295	AOI_52	41	741
426	18788	487	421			79_115_ha_an.jpg	0	295	AOI_52	41	741
427	18828	473	398			79_115_ha_an.jpg	0	295	AOI_52	41	741
428	18869	0	0			79_115_ha_an.jpg	0	295	AOI_52	41	741
429	18906	0	0			79_115_ha_an.jpg	0	295	AOI_52	41	741
430	18944	435	326			79_115_ha_an.jpg	0	295	AOI_52	41	741
431	18992	464	420			79_115_ha_an.jpg	0	295	AOI_52	41	741
432	19038	0	0			79_115_ha_an.jpg	0	295	AOI_52	41	741
	19063			ImageEnd	16
433	19069	445	440			No media	0	0	Content	41	741
434	19093	445	440			No media	0	0	Content	41	741
435	19129	430	411			No media	0	0	Content	41	741
436	19165	476	355			No media	0	0	Content	41	741
437	19204	0	0			No media	0	0	Content	41	741
438	19252	445	451			No media	0	0	Content	41	741
439	19299	447	453			No media	0	0	Content	41	741
440	19332	473	431			No media	0	0	Content	41	741
441	19363	434	444			No media	0	0	Content	41	741
442	19409	444	424			No media	0	0	Content	41	741
443	19447	703	323			No media	0	0	Content	42	645
444	19486	698	270			No media	0	0	Content	42	645
445	19526	703	255			No media	0	0	Content	42	645
446	19569	710	276			No media	0	0	Content	42	645
447	19608	698	270			No media	0	0	Content	42	645
448	19646	581	210			No media	0	0	Content	42	645
449	19685	583	201			No media	0	0	Content	42	645
450	19725	595	212			No media	0	0	Content	42	645
451	19764	609	192			No media	0	0	Content	42	645
452	19804	607	188			No media	0	0	Content	42	645
453	19843	589	204			No media	0	0	Content	42	645
454	19883	588	205			No media	0	0	Content	42	645
455	19921	608	199			No media	0	0	Content	42	645
456	19962	594	201			No media	0	0	Content	42	645
457	20003	590	189			No media	0	0	Content	42	645
458	20043	589	189			No media	0	0	Content	42	645
459	20092	618	1			No media	0	0	Content	43	422
460	20139	626	-4			No media	0	0	Content	43	422
461	20179	639	-16			No media	0	0	Content	43	422
462	20221	631	-6			No media	0	0	Content	43	422
463	20264	631	-8			No media	0	0	Content	43	422
464	20306	646	-40			No media	0	0	Content	43	422
465	20347	642	-41			No media	0	0	Content	43	422
466	20388	650	-50			No media	0	0	Content	43	422
467	20430	650	-58			No media	0	0	Content	43	422
468	20472	640	-5			No media	0	0	Content	43	422
469	20513	0	0			No media	0	0	Content
470	20555	0	0			No media	0	0	Content
471	20592	0	0			No media	0	0	Content
472	20639	0	0			No media	0	0	Content
473	20690	610	484			No media	0	0	Content	44	209
474	20747	0	0			No media	0	0	Content	44	209
475	20774	574	276			No media	0	0	Content	44	209
476	20819	590	297			No media	0	0	Content	44	209
477	20863	575	270			No media	0	0	Content	44	209
478	20899	575	270			No media	0	0	Content	45	516
479	20936	573	269			No media	0	0	Content	45	516
480	20972	572	247			No media	0	0	Content	45	516
481	21012	578	272			No media	0	0	Content	45	516
482	21057	583	249			No media	0	0	Content	45	516
483	21098	597	253			No media	0	0	Content	45	516
	21125			ImageStart	8
484	21136	587	257			Fix.jpg	0	0	Content	45	516
485	21176	566	246			Fix.jpg	0	0	Content	45	516
486	21218	574	247			Fix.jpg	0	0	Content	45	516
487	21262	557	239			Fix.jpg	0	0	Content	45	516
488	21302	588	243			Fix.jpg	0	0	Content	45	516
489	21337	588	243			Fix.jpg	0	0	Content	45	516
490	21378	619	292			Fix.jpg	0	0	Content	45	516
491	21415	640	304			Fix.jpg	0	0	Content	46	572
492	21464	674	386			Fix.jpg	0	0	Content	46	572
493	21506	667	368			Fix.jpg	0	0	Content	46	572
494	21544	647	378			Fix.jpg	0	0	Content	46	572
495	21584	640	372			Fix.jpg	0	0	Content	46	572
496	21622	662	373			Fix.jpg	0	0	Content	46	572
	21622			ImageEnd	16
	21659			ImageStart	8
497	21668	655	357			97_144_an_fe.jpg	0	335	AOI_5	46	572
498	21709	662	360			97_144_an_fe.jpg	0	335	AOI_5	46	572
499	21748	661	375			97_144_an_fe.jpg	0	335	AOI_5	46	572
500	21789	667	351			97_144_an_fe.jpg	0	335	AOI_5	46	572
501	21828	657	388			97_144_an_fe.jpg	0	335	AOI_5	46	572
502	21867	671	373			97_144_an_fe.jpg	0	335	AOI_5	46	572
503	21906	674	372			97_144_an_fe.jpg	0	335	AOI_5	46	572
504	21950	665	380			97_144_an_fe.jpg	0	335	AOI_5	46	572
505	21987	748	410			97_144_an_fe.jpg	0	336	AOI_6	47	378
506	22019	849	379			97_144_an_fe.jpg	0	336	AOI_6	47	378
507	22057	829	402			97_144_an_fe.jpg	0	336	AOI_6	47	378
508	22096	855	395			97_144_an_fe.jpg	0	336	AOI_6	47	378
509	22134	859	397			97_144_an_fe.jpg	0	336	AOI_6	47	378
510	22169	864	417			97_144_an_fe.jpg	0	336	AOI_6	47	378
511	22210	904	483			97_144_an_fe.jpg	0	336	AOI_6	47	378
512	22252	902	474			97_144_an_fe.jpg	0	336	AOI_6	47	378
513	22293	909	480			97_144_an_fe.jpg	0	336	AOI_6	47	378
514	22328	871	485			97_144_an_fe.jpg	0	336	AOI_6	47	378
515	22365	481	496			97_144_an_fe.jpg	0	335	AOI_5	48	721
516	22403	479	496			97_144_an_fe.jpg	0	335	AOI_5	48	721
517	22440	443	506			97_144_an_fe.jpg	0	335	AOI_5	48	721
518	22476	446	500			97_144_an_fe.jpg	0	335	AOI_5	48	721
519	22513	450	497			97_144_an_fe.jpg	0	335	AOI_5	48	721
520	22552	432	515			97_144_an_fe.jpg	0	335	AOI_5	48	721
521	22592	435	523			97_144_an_fe.jpg	0	335	AOI_5	48	721
522	22627	444	539			97_144_an_fe.jpg	0	335	AOI_5	48	721
523	22663	438	542			97_144_an_fe.jpg	0	335	AOI_5	48	721
524	22699	431	536			97_144_an_fe.jpg	0	335	AOI_5	48	721
525	22738	426	529			97_144_an_fe.jpg	0	335	AOI_5	48	721
526	22778	428	534			97_144_an_fe.jpg	0	335	AOI_5	48	721
527	22818	426	531			97_144_an_fe.jpg	0	335	AOI_5	48	721
528	22858	451	533			97_144_an_fe.jpg	0	335	AOI_5	48	721
529	22896	477	463			97_144_an_fe.jpg	0	335	AOI_5	48	721
530	22931	463	450			97_144_an_fe.jpg	0	335	AOI_5	48	721
531	22972	473	374			97_144_an_fe.jpg	0	335	AOI_5	48	721
532	23011	469	452			97_144_an_fe.jpg	0	335	AOI_5	48	721
533	23052	459	431			97_144_an_fe.jpg	0	335	AOI_5	48	721
534	23086	541	457			97_144_an_fe.jpg	0	336	AOI_6	49	302
535	23122	857	487			97_144_an_fe.jpg	0	336	AOI_6	49	302
536	23160	879	471			97_144_an_fe.jpg	0	336	AOI_6	49	302
537	23205	873	489			97_144_an_fe.jpg	0	336	AOI_6	49	302
538	23236	886	485			97_144_an_fe.jpg	0	336	AOI_6	49	302
539	23270	893	499			97_144_an_fe.jpg	0	336	AOI_6	49	302
540	23307	897	473			97_144_an_fe.jpg	0	336	AOI_6	49	302
541	23347	894	476			97_144_an_fe.jpg	0	336	AOI_6	49	302
542	23388	934	379			97_144_an_fe.jpg	0	336	AOI_6	50	582
543	23427	911	368			97_144_an_fe.jpg	0	336	AOI_6	50	582
544	23467	913	382			97_144_an_fe.jpg	0	336	AOI_6	50	582
545	23507	908	369			97_144_an_fe.jpg	0	336	AOI_6	50	582
546	23548	917	371			97_144_an_fe.jpg	0	336	AOI_6	50	582
547	23587	845	338			97_144_an_fe.jpg	0	336	AOI_6	50	582
548	23627	859	348			97_144_an_fe.jpg	0	336	AOI_6	50	582
549	23669	854	367			97_144_an_fe.jpg	0	336	AOI_6	50	582
550	23706	852	359			97_144_an_fe.jpg	0	336	AOI_6	50	582
551	23739	862	364			97_144_an_fe.jpg	0	336	AOI_6	50	582
552	23778	860	362			97_144_an_fe.jpg	0	336	AOI_6	50	582
553	23817	927	384			97_144_an_fe.jpg	0	336	AOI_6	50	582
554	23855	929	383			97_144_an_fe.jpg	0	336	AOI_6	50	582
555	23893	940	375			97_144_an_fe.jpg	0	336	AOI_6	50	582
556	23932	933	384			97_144_an_fe.jpg	0	336	AOI_6	50	582
557	23970	897	485			97_144_an_fe.jpg	0	336	AOI_6	51	699
558	24009	903	519			97_144_an_fe.jpg	0	336	AOI_6	51	699
559	24047	906	495			97_144_an_fe.jpg	0	336	AOI_6	51	699
560	24086	894	505			97_144_an_fe.jpg	0	336	AOI_6	51	699
561	24134	920	504			97_144_an_fe.jpg	0	336	AOI_6	51	699
562	24170	897	505			97_144_an_fe.jpg	0	336	AOI_6	51	699
563	24203	898	494			97_144_an_fe.jpg	0	336	AOI_6	51	699
564	24242	895	509			97_144_an_fe.jpg	0	336	AOI_6	51	699
565	24283	894	500			97_144_an_fe.jpg	0	336	AOI_6	51	699
566	24321	900	499			97_144_an_fe.jpg	0	336	AOI_6	51	699
567	24360	896	496			97_144_an_fe.jpg	0	336	AOI_6	51	699
568	24398	903	494			97_144_an_fe.jpg	0	336	AOI_6	51	699
569	24435	907	502			97_144_an_fe.jpg	0	336	AOI_6	51	699
570	24473	891	500			97_144_an_fe.jpg	0	336	AOI_6	51	699
571	24510	895	499			97_144_an_fe.jpg	0	336	AOI_6	51	699
572	24548	903	508			97_144_an_fe.jpg	0	336	AOI_6	51	699
573	24587	897	478			97_144_an_fe.jpg	0	336	AOI_6	51	699
574	24631	885	506			97_144_an_fe.jpg	0	336	AOI_6	51	699
	24663			ImageEnd	16
575	24669	912	454			No media	0	0	Content	52	395
576	24708	902	444			No media	0	0	Content	52	395
577	24745	902	440			No media	0	0	Content	52	395
578	24789	913	452			No media	0	0	Content	52	395
579	24829	914	441			No media	0	0	Content	52	395
580	24867	915	437			No media	0	0	Content	52	395
581	24906	914	433			No media	0	0	Content	52	395
582	24946	908	446			No media	0	0	Content	52	395
583	24986	916	430			No media	0	0	Content	52	395
584	25026	894	441			No media	0	0	Content	52	395
585	25064	790	335			No media	0	0	Content	53	277
586	25104	789	342			No media	0	0	Content	53	277
587	25143	791	346			No media	0	0	Content	53	277
588	25182	781	346			No media	0	0	Content	53	277
589	25221	792	332			No media	0	0	Content	53	277
590	25262	779	313			No media	0	0	Content	53	277
591	25301	805	332			No media	0	0	Content	53	277
592	25342	0	0			No media	0	0	Content
593	25381	0	0			No media	0	0	Content
594	25417	0	0			No media	0	0	Content
595	25463	0	0			No media	0	0	Content
596	25514	0	0			No media	0	0	Content
597	25570	0	0			No media	0	0	Content
598	25622	0	0			No media	0	0	Content
599	25674	0	0			No media	0	0	Content
600	25706	0	0			No media	0	0	Content
601	25755	742	330			No media	0	0	Content	54	254
602	25808	725	294			No media	0	0	Content	54	254
603	25858	725	294			No media	0	0	Content	54	254
604	25890	727	287			No media	0	0	Content	54	254
605	25926	731	281			No media	0	0	Content	54	254
606	25966	728	292			No media	0	0	Content	54	254
607	26010	772	313			No media	0	0	Content	55	321
608	26049	827	349			No media	0	0	Content	55	321
609	26089	838	346			No media	0	0	Content	55	321
610	26128	837	326			No media	0	0	Content	55	321
611	26168	831	353			No media	0	0	Content	55	321
612	26209	840	349			No media	0	0	Content	55	321
613	26251	829	350			No media	0	0	Content	55	321
614	26290	838	354			No media	0	0	Content	55	321
615	26331	813	339			No media	0	0	Content	56	535
616	26370	800	335			No media	0	0	Content	56	535
617	26410	801	310			No media	0	0	Content	56	535
618	26453	799	324			No media	0	0	Content	56	535
619	26494	795	330			No media	0	0	Content	56	535
620	26532	790	325			No media	0	0	Content	56	535
	26553			ImageStart	8
621	26573	798	337			Fix.jpg	0	0	Content	56	535
622	26613	794	344			Fix.jpg	0	0	Content	56	535
623	26654	811	333			Fix.jpg	0	0	Content	56	535
624	26694	802	346			Fix.jpg	0	0	Content	56	535
625	26735	792	327			Fix.jpg	0	0	Content	56	535
626	26778	800	318			Fix.jpg	0	0	Content	56	535
627	26819	808	333			Fix.jpg	0	0	Content	56	535
628	26866	705	415			Fix.jpg	0	0	Content	57	553
629	26908	692	397			Fix.jpg	0	0	Content	57	553
630	26948	686	369			Fix.jpg	0	0	Content	57	553
631	26994	670	377			Fix.jpg	0	0	Content	57	553
632	27037	680	379			Fix.jpg	0	0	Content	57	553
	27050			ImageEnd	16
633	27080	690	372			No media	0	0	Content	57	553
	27090			ImageStart	8
634	27115	686	388			10_008_neu_an.jpg	0	8	AOI_1	57	553
635	27151	703	392			10_008_neu_an.jpg	0	8	AOI_1	57	553
636	27189	691	389			10_008_neu_an.jpg	0	8	AOI_1	57	553
637	27231	703	396			10_008_neu_an.jpg	0	8	AOI_1	57	553
638	27269	678	386			10_008_neu_an.jpg	0	8	AOI_1	57	553
639	27305	678	392			10_008_neu_an.jpg	0	8	AOI_1	57	553
640	27341	670	387			10_008_neu_an.jpg	0	8	AOI_1	57	553
641	27379	686	389			10_008_neu_an.jpg	0	8	AOI_1	57	553
642	27419	720	414			10_008_neu_an.jpg	0	8	AOI_1	58	408
643	27457	892	418			10_008_neu_an.jpg	0	8	AOI_1	58	408
644	27489	894	411			10_008_neu_an.jpg	0	8	AOI_1	58	408
645	27526	899	425			10_008_neu_an.jpg	0	8	AOI_1	58	408
646	27562	905	411			10_008_neu_an.jpg	0	8	AOI_1	58	408
647	27603	910	412			10_008_neu_an.jpg	0	8	AOI_1	58	408
648	27640	897	430			10_008_neu_an.jpg	0	8	AOI_1	58	408
649	27676	913	515			10_008_neu_an.jpg	0	8	AOI_1	58	408
650	27713	922	505			10_008_neu_an.jpg	0	8	AOI_1	58	408
651	27752	928	507			10_008_neu_an.jpg	0	8	AOI_1	58	408
652	27789	920	513			10_008_neu_an.jpg	0	8	AOI_1	58	408
653	27827	568	443			10_008_neu_an.jpg	0	9	AOI_3	59	784
654	27864	499	425			10_008_neu_an.jpg	0	9	AOI_3	59	784
655	27902	487	426			10_008_neu_an.jpg	0	9	AOI_3	59	784
656	27939	0	0			10_008_neu_an.jpg	0	9	AOI_3	59	784
657	27978	479	428			10_008_neu_an.jpg	0	9	AOI_3	59	784
658	28014	470	419			10_008_neu_an.jpg	0	9	AOI_3	59	784
659	28065	439	448			10_008_neu_an.jpg	0	9	AOI_3	59	784
660	28094	405	423			10_008_neu_an.jpg	0	9	AOI_3	59	784
661	28127	0	0			10_008_neu_an.jpg	0	9	AOI_3	59	784
662	28165	443	444			10_008_neu_an.jpg	0	9	AOI_3	59	784
663	28214	443	444			10_008_neu_an.jpg	0	9	AOI_3	59	784
664	28246	438	453			10_008_neu_an.jpg	0	9	AOI_3	59	784
665	28282	434	472			10_008_neu_an.jpg	0	9	AOI_3	59	784
666	28322	435	426			10_008_neu_an.jpg	0	9	AOI_3	59	784
667	28365	428	456			10_008_neu_an.jpg	0	9	AOI_3	59	784
668	28410	448	435			10_008_neu_an.jpg	0	9	AOI_3	59	784
669	28447	406	443			10_008_neu_an.jpg	0	9	AOI_3	59	784
670	28490	442	543			10_008_neu_an.jpg	0	9	AOI_3	59	784
671	28529	464	554			10_008_neu_an.jpg	0	9	AOI_3	59	784
672	28569	459	551			10_008_neu_an.jpg	0	9	AOI_3	59	784
673	28611	823	549			10_008_neu_an.jpg	0	8	AOI_1	60	227
674	28649	899	523			10_008_neu_an.jpg	0	8	AOI_1	60	227
675	28689	871	549			10_008_neu_an.jpg	0	8	AOI_1	60	227
676	28724	1048	558			10_008_neu_an.jpg	0	8	AOI_1	60	227
677	28765	874	542			10_008_neu_an.jpg	0	8	AOI_1	60	227
678	28799	907	515			10_008_neu_an.jpg	0	8	AOI_1	60	227
679	28837	905	482			10_008_neu_an.jpg	0	8	AOI_1	61	700
680	28875	903	408			10_008_neu_an.jpg	0	8	AOI_1	61	700
681	28918	902	432			10_008_neu_an.jpg	0	8	AOI_1	61	700
682	28963	901	411			10_008_neu_an.jpg	0	8	AOI_1	61	700
683	29005	917	441			10_008_neu_an.jpg	0	8	AOI_1	61	700
684	29040	868	420			10_008_neu_an.jpg	0	8	AOI_1	61	700
685	29082	869	426			10_008_neu_an.jpg	0	8	AOI_1	61	700
686	29119	853	406			10_008_neu_an.jpg	0	8	AOI_1	61	700
687	29153	866	419			10_008_neu_an.jpg	0	8	AOI_1	61	700
688	29192	867	404			10_008_neu_an.jpg	0	8	AOI_1	61	700
689	29232	879	420			10_008_neu_an.jpg	0	8	AOI_1	61	700
690	29270	873	427			10_008_neu_an.jpg	0	8	AOI_1	61	700
691	29308	880	391			10_008_neu_an.jpg	0	8	AOI_1	61	700
692	29351	891	391			10_008_neu_an.jpg	0	8	AOI_1	61	700
693	29386	901	385			10_008_neu_an.jpg	0	8	AOI_1	61	700
694	29420	890	385			10_008_neu_an.jpg	0	8	AOI_1	61	700
695	29458	883	376			10_008_neu_an.jpg	0	8	AOI_1	61	700
696	29499	877	390			10_008_neu_an.jpg	0	8	AOI_1	61	700
697	29537	887	394			10_008_neu_an.jpg	0	8	AOI_1	62	718
698	29575	910	526			10_008_neu_an.jpg	0	8	AOI_1	62	718
699	29619	901	522			10_008_neu_an.jpg	0	8	AOI_1	62	718
700	29656	910	544			10_008_neu_an.jpg	0	8	AOI_1	62	718
701	29695	911	508			10_008_neu_an.jpg	0	8	AOI_1	62	718
702	29739	911	560			10_008_neu_an.jpg	0	8	AOI_1	62	718
703	29775	895	522			10_008_neu_an.jpg	0	8	AOI_1	62	718
704	29815	899	532			10_008_neu_an.jpg	0	8	AOI_1	62	718
705	29851	909	521			10_008_neu_an.jpg	0	8	AOI_1	62	718
706	29887	903	538			10_008_neu_an.jpg	0	8	AOI_1	62	718
707	29926	898	519			10_008_neu_an.jpg	0	8	AOI_1	62	718
708	29966	896	517			10_008_neu_an.jpg	0	8	AOI_1	62	718
709	30006	902	528			10_008_neu_an.jpg	0	8	AOI_1	62	718
710	30059	898	556			10_008_neu_an.jpg	0	8	AOI_1	62	718
	30061			ImageEnd	16
711	30099	907	542			No media	0	0	Content	62	718
712	30138	896	533			No media	0	0	Content	62	718
713	30176	914	537			No media	0	0	Content	62	718
714	30214	897	619			No media	0	0	Content	62	718
715	30254	0	0			No media	0	0	Content
716	30304	0	0			No media	0	0	Content
717	30353	0	0			No media	0	0	Content
718	30393	0	0			No media	0	0	Content
719	30439	0	0			No media	0	0	Content
720	30490	867	387			No media	0	0	Content	63	325
721	30542	0	0			No media	0	0	Content	63	325
722	30570	900	349			No media	0	0	Content	63	325
723	30593	899	348			No media	0	0	Content	63	325
724	30647	889	332			No media	0	0	Content	63	325
725	30684	894	352			No media	0	0	Content	63	325
726	30727	887	332			No media	0	0	Content	63	325
727	30766	889	328			No media	0	0	Content	63	325
728	30815	816	375			No media	0	0	Content	64	337
729	30857	805	336			No media	0	0	Content	64	337
730	30899	794	307			No media	0	0	Content	64	337
731	30940	813	365			No media	0	0	Content	64	337
732	30987	802	383			No media	0	0	Content	64	337
733	31029	790	368			No media	0	0	Content	64	337
734	31067	795	386			No media	0	0	Content	64	337
735	31111	786	411			No media	0	0	Content	64	337
736	31152	0	0			No media	0	0	Content
737	31202	0	0			No media	0	0	Content
738	31238	0	0			No media	0	0	Content
739	31294	0	0			No media	0	0	Content
740	31354	0	0			No media	0	0	Content
741	31476	0	0			No media	0	0	Content
	31557			ImageStart	8
742	31581	0	0			Fix.jpg	0	0	Content
743	31625	0	0			Fix.jpg	0	0	Content
744	31679	838	362			Fix.jpg	0	0	Content	65	121
745	31800	0	0			Fix.jpg	0	0	Content
746	31928	0	0			Fix.jpg	0	0	Content
747	31982	692	412			Fix.jpg	0	0	Content	66	368
748	32021	692	414			Fix.jpg	0	0	Content	66	368
	32042			ImageEnd	16
749	32051	689	392			No media	0	0	Content	66	368
750	32096	695	380			No media	0	0	Content	66	368
751	32128	696	374			No media	0	0	Content	66	368
752	32166	700	386			No media	0	0	Content	66	368
753	32203	700	373			No media	0	0	Content	66	368
	32225			ImageStart	8
754	32241	699	389			63_114_an_neu.jpg	0	262	AOI_47	66	368
755	32277	686	376			63_114_an_neu.jpg	0	262	AOI_47	66	368
756	32314	695	376			63_114_an_neu.jpg	0	262	AOI_47	66	368
757	32351	691	363			63_114_an_neu.jpg	0	261	AOI_45	67	334
758	32389	594	403			63_114_an_neu.jpg	0	261	AOI_45	67	334
759	32426	584	393			63_114_an_neu.jpg	0	261	AOI_45	67	334
760	32463	593	385			63_114_an_neu.jpg	0	261	AOI_45	67	334
761	32499	587	397			63_114_an_neu.jpg	0	261	AOI_45	67	334
762	32537	591	398			63_114_an_neu.jpg	0	261	AOI_45	67	334
763	32574	605	398			63_114_an_neu.jpg	0	261	AOI_45	67	334
764	32611	595	413			63_114_an_neu.jpg	0	261	AOI_45	67	334
765	32648	591	412			63_114_an_neu.jpg	0	261	AOI_45	67	334
766	32685	587	411			63_114_an_neu.jpg	0	261	AOI_45	68	267
767	32722	490	488			63_114_an_neu.jpg	0	261	AOI_45	68	267
768	32759	500	487			63_114_an_neu.jpg	0	261	AOI_45	68	267
769	32796	488	472			63_114_an_neu.jpg	0	261	AOI_45	68	267
770	32833	465	472			63_114_an_neu.jpg	0	261	AOI_45	68	267
771	32879	469	479			63_114_an_neu.jpg	0	261	AOI_45	68	267
772	32922	498	471			63_114_an_neu.jpg	0	261	AOI_45	68	267
773	32952	871	432			63_114_an_neu.jpg	0	262	AOI_47	69	516
774	32993	872	413			63_114_an_neu.jpg	0	262	AOI_47	69	516
775	33031	882	415			63_114_an_neu.jpg	0	262	AOI_47	69	516
776	33068	890	412			63_114_an_neu.jpg	0	262	AOI_47	69	516
777	33107	897	408			63_114_an_neu.jpg	0	262	AOI_47	69	516
778	33146	891	428			63_114_an_neu.jpg	0	262	AOI_47	69	516
779	33196	894	413			63_114_an_neu.jpg	0	262	AOI_47	69	516
780	33231	903	429			63_114_an_neu.jpg	0	262	AOI_47	69	516
781	33268	900	420			63_114_an_neu.jpg	0	262	AOI_47	69	516
782	33313	893	433			63_114_an_neu.jpg	0	262	AOI_47	69	516
783	33350	908	437			63_114_an_neu.jpg	0	262	AOI_47	69	516
784	33386	899	449			63_114_an_neu.jpg	0	262	AOI_47	69	516
785	33425	889	444			63_114_an_neu.jpg	0	262	AOI_47	69	516
786	33468	483	476			63_114_an_neu.jpg	0	261	AOI_45	70	466
787	33507	477	496			63_114_an_neu.jpg	0	261	AOI_45	70	466
788	33550	475	486			63_114_an_neu.jpg	0	261	AOI_45	70	466
789	33587	416	492			63_114_an_neu.jpg	0	261	AOI_45	70	466
790	33625	441	476			63_114_an_neu.jpg	0	261	AOI_45	70	466
791	33673	414	480			63_114_an_neu.jpg	0	261	AOI_45	70	466
792	33714	423	484			63_114_an_neu.jpg	0	261	AOI_45	70	466
793	33755	443	508			63_114_an_neu.jpg	0	261	AOI_45	70	466
794	33802	443	506			63_114_an_neu.jpg	0	261	AOI_45	70	466
795	33853	432	487			63_114_an_neu.jpg	0	261	AOI_45	70	466
796	33894	448	509			63_114_an_neu.jpg	0	261	AOI_45	70	466
797	33934	430	418			63_114_an_neu.jpg	0	261	AOI_45	71	401
798	33973	439	419			63_114_an_neu.jpg	0	261	AOI_45	71	401
799	34017	445	439			63_114_an_neu.jpg	0	261	AOI_45	71	401
800	34075	440	406			63_114_an_neu.jpg	0	261	AOI_45	71	401
801	34138	433	423			63_114_an_neu.jpg	0	261	AOI_45	71	401
802	34189	438	420			63_114_an_neu.jpg	0	261	AOI_45	71	401
803	34217	438	420			63_114_an_neu.jpg	0	261	AOI_45	71	401
804	34254	411	363			63_114_an_neu.jpg	0	261	AOI_45	71	401
805	34293	419	359			63_114_an_neu.jpg	0	261	AOI_45	71	401
806	34334	426	432			63_114_an_neu.jpg	0	261	AOI_45	72	267
807	34377	442	530			63_114_an_neu.jpg	0	261	AOI_45	72	267
808	34424	445	525			63_114_an_neu.jpg	0	261	AOI_45	72	267
809	34473	431	541			63_114_an_neu.jpg	0	261	AOI_45	72	267
810	34526	436	520			63_114_an_neu.jpg	0	261	AOI_45	72	267
811	34565	441	499			63_114_an_neu.jpg	0	261	AOI_45	72	267
812	34601	525	413			63_114_an_neu.jpg	0	261	AOI_45	73	341
813	34643	521	322			63_114_an_neu.jpg	0	261	AOI_45	73	341
814	34692	483	469			63_114_an_neu.jpg	0	261	AOI_45	73	341
815	34751	487	457			63_114_an_neu.jpg	0	261	AOI_45	73	341
816	34788	487	457			63_114_an_neu.jpg	0	261	AOI_45	73	341
817	34823	552	455			63_114_an_neu.jpg	0	261	AOI_45	73	341
818	34860	556	457			63_114_an_neu.jpg	0	261	AOI_45	73	341
819	34900	541	449			63_114_an_neu.jpg	0	261	AOI_45	73	341
820	34943	363	424			63_114_an_neu.jpg	0	261	AOI_45	74	436
821	34986	371	440			63_114_an_neu.jpg	0	261	AOI_45	74	436
822	35029	384	435			63_114_an_neu.jpg	0	261	AOI_45	74	436
823	35070	403	440			63_114_an_neu.jpg	0	261	AOI_45	74	436
824	35118	398	450			63_114_an_neu.jpg	0	261	AOI_45	74	436
825	35164	403	378			63_114_an_neu.jpg	0	261	AOI_45	74	436
826	35218	403	370			63_114_an_neu.jpg	0	261	AOI_45	74	436
	35224			ImageEnd	16
	35238			ImageStart	8
827	35251	413	497			Fix.jpg	0	0	Content	74	436
828	35290	415	477			Fix.jpg	0	0	Content	74	436
829	35336	415	527			Fix.jpg	0	0	Content	74	436
830	35378	0	0			Fix.jpg	0	0	Content
831	35433	0	0			Fix.jpg	0	0	Content
832	35471	0	0			Fix.jpg	0	0	Content
833	35512	0	0			Fix.jpg	0	0	Content
834	35557	0	0			Fix.jpg	0	0	Content
835	35607	0	0			Fix.jpg	0	0	Content
836	35659	0	0			Fix.jpg	0	0	Content
837	35711	0	0			Fix.jpg	0	0	Content
	35739			ImageEnd	16
838	35743	0	0			No media	0	0	Content
839	35794	0	0			No media	0	0	Content
840	35850	703	406			No media	0	0	Content	75	265
841	35902	698	404			No media	0	0	Content	75	265
842	35936	710	367			No media	0	0	Content	75	265
843	35982	673	357			No media	0	0	Content	75	265
844	36039	683	345			No media	0	0	Content	75	265
845	36081	687	378			No media	0	0	Content	75	265
846	36115	642	364			No media	0	0	Content	76	417
847	36153	548	229			No media	0	0	Content	76	417
848	36201	615	329			No media	0	0	Content	76	417
849	36247	599	336			No media	0	0	Content	76	417
850	36285	587	342			No media	0	0	Content	76	417
851	36328	572	320			No media	0	0	Content	76	417
852	36371	620	319			No media	0	0	Content	76	417
853	36411	583	337			No media	0	0	Content	76	417
854	36458	590	330			No media	0	0	Content	76	417
855	36493	590	330			No media	0	0	Content	76	417
856	36532	618	391			No media	0	0	Content	77	757
857	36569	623	375			No media	0	0	Content	77	757
858	36610	619	398			No media	0	0	Content	77	757
859	36655	627	370			No media	0	0	Content	77	757
860	36695	635	386			No media	0	0	Content	77	757
861	36740	607	411			No media	0	0	Content	77	757
862	36783	617	401			No media	0	0	Content	77	757
863	36823	626	401			No media	0	0	Content	77	757
864	36869	625	402			No media	0	0	Content	77	757
865	36904	613	433			No media	0	0	Content	77	757
	36913			ImageStart	8
866	36942	624	399			167_175_neu_fe.jpg	0	155	AOI_31	77	757
867	36990	644	418			167_175_neu_fe.jpg	0	155	AOI_31	77	757
868	37034	618	408			167_175_neu_fe.jpg	0	155	AOI_31	77	757
869	37077	640	434			167_175_neu_fe.jpg	0	155	AOI_31	77	757
870	37117	652	428			167_175_neu_fe.jpg	0	155	AOI_31	77	757
871	37161	649	429			167_175_neu_fe.jpg	0	155	AOI_31	77	757
872	37203	659	386			167_175_neu_fe.jpg	0	155	AOI_31	77	757
873	37248	647	438			167_175_neu_fe.jpg	0	155	AOI_31	77	757
874	37289	876	496			167_175_neu_fe.jpg	0	156	AOI_30	78	385
875	37336	892	422			167_175_neu_fe.jpg	0	156	AOI_30	78	385
876	37374	873	358			167_175_neu_fe.jpg	0	156	AOI_30	78	385
877	37414	897	436			167_175_neu_fe.jpg	0	156	AOI_30	78	385
878	37462	899	415			167_175_neu_fe.jpg	0	156	AOI_30	78	385
879	37503	925	527			167_175_neu_fe.jpg	0	156	AOI_30	78	385
880	37541	920	513			167_175_neu_fe.jpg	0	156	AOI_30	78	385
881	37594	924	507			167_175_neu_fe.jpg	0	156	AOI_30	78	385
882	37636	915	516			167_175_neu_fe.jpg	0	156	AOI_30	78	385
883	37674	519	439			167_175_neu_fe.jpg	0	155	AOI_31	79	287
884	37719	507	461			167_175_neu_fe.jpg	0	155	AOI_31	79	287
885	37760	467	337			167_175_neu_fe.jpg	0	155	AOI_31	79	287
886	37800	0	0			167_175_neu_fe.jpg	0	155	AOI_31	79	287
887	37836	455	418			167_175_neu_fe.jpg	0	155	AOI_31	79	287
888	37886	455	418			167_175_neu_fe.jpg	0	155	AOI_31	79	287
889	37926	442	477			167_175_neu_fe.jpg	0	155	AOI_31	79	287
890	37961	458	401			167_175_neu_fe.jpg	0	155	AOI_31	80	333
891	38006	435	483			167_175_neu_fe.jpg	0	155	AOI_31	80	333
892	38056	444	467			167_175_neu_fe.jpg	0	155	AOI_31	80	333
893	38095	0	0			167_175_neu_fe.jpg	0	155	AOI_31	80	333
894	38135	452	460			167_175_neu_fe.jpg	0	155	AOI_31	80	333
895	38170	427	447			167_175_neu_fe.jpg	0	155	AOI_31	80	333
896	38229	436	504			167_175_neu_fe.jpg	0	155	AOI_31	80	333
897	38259	436	504			167_175_neu_fe.jpg	0	155	AOI_31	80	333
898	38295	751	407			167_175_neu_fe.jpg	0	156	AOI_30	81	369
899	38335	0	0			167_175_neu_fe.jpg	0	156	AOI_30	81	369
900	38381	784	473			167_175_neu_fe.jpg	0	156	AOI_30	81	369
901	38418	784	473			167_175_neu_fe.jpg	0	156	AOI_30	81	369
902	38462	867	501			167_175_neu_fe.jpg	0	156	AOI_30	81	369
903	38498	876	486			167_175_neu_fe.jpg	0	156	AOI_30	81	369
904	38538	867	521			167_175_neu_fe.jpg	0	156	AOI_30	81	369
905	38579	875	523			167_175_neu_fe.jpg	0	156	AOI_30	81	369
906	38632	887	531			167_175_neu_fe.jpg	0	156	AOI_30	81	369
907	38663	905	460			167_175_neu_fe.jpg	0	156	AOI_30	82	245
908	38705	901	338			167_175_neu_fe.jpg	0	156	AOI_30	82	245
909	38740	908	407			167_175_neu_fe.jpg	0	156	AOI_30	82	245
910	38777	914	417			167_175_neu_fe.jpg	0	156	AOI_30	82	245
911	38819	897	396			167_175_neu_fe.jpg	0	156	AOI_30	82	245
912	38864	905	393			167_175_neu_fe.jpg	0	156	AOI_30	82	245
913	38908	802	394			167_175_neu_fe.jpg	0	155	AOI_31	83	321
914	38946	488	390			167_175_neu_fe.jpg	0	155	AOI_31	83	321
915	38998	472	396			167_175_neu_fe.jpg	0	155	AOI_31	83	321
916	39039	472	395			167_175_neu_fe.jpg	0	155	AOI_31	83	321
917	39068	460	370			167_175_neu_fe.jpg	0	155	AOI_31	83	321
918	39103	444	354			167_175_neu_fe.jpg	0	155	AOI_31	83	321
919	39143	448	368			167_175_neu_fe.jpg	0	155	AOI_31	83	321
920	39190	441	361			167_175_neu_fe.jpg	0	155	AOI_31	83	321
921	39229	248	729			167_175_neu_fe.jpg	0	0	Content	84	387
922	39271	241	680			167_175_neu_fe.jpg	0	0	Content	84	387
923	39325	216	745			167_175_neu_fe.jpg	0	0	Content	84	387
924	39374	213	747			167_175_neu_fe.jpg	0	0	Content	84	387
925	39422	213	747			167_175_neu_fe.jpg	0	0	Content	84	387
926	39463	56	878			167_175_neu_fe.jpg	0	0	Content	84	387
927	39510	13	885			167_175_neu_fe.jpg	0	0	Content	84	387
928	39549	13	885			167_175_neu_fe.jpg	0	0	Content	84	387
929	39580	4	938			167_175_neu_fe.jpg	0	0	Content	84	387
930	39616	0	0			167_175_neu_fe.jpg	0	155	AOI_31
931	39655	0	0			167_175_neu_fe.jpg	0	155	AOI_31
932	39699	0	0			167_175_neu_fe.jpg	0	155	AOI_31
933	39740	0	0			167_175_neu_fe.jpg	0	155	AOI_31
934	39783	0	0			167_175_neu_fe.jpg	0	155	AOI_31
935	39831	0	0			167_175_neu_fe.jpg	0	155	AOI_31
936	39883	0	0			167_175_neu_fe.jpg	0	155	AOI_31
	39904			ImageEnd	16
	39921			ImageStart	8
937	39961	0	0			Fix.jpg	0	0	Content
938	40052	0	0			Fix.jpg	0	0	Content
939	40104	0	0			Fix.jpg	0	0	Content
940	40156	0	0			Fix.jpg	0	0	Content
941	40208	0	0			Fix.jpg	0	0	Content
942	40239	0	0			Fix.jpg	0	0	Content
943	40290	657	417			Fix.jpg	0	0	Content	85	882
944	40343	621	389			Fix.jpg	0	0	Content	85	882
945	40413	645	405			Fix.jpg	0	0	Content	85	882
	40419			ImageEnd	16
946	40472	658	386			No media	0	0	Content	85	882
947	40519	646	386			No media	0	0	Content	85	882
948	40580	662	407			No media	0	0	Content	85	882
949	40640	659	384			No media	0	0	Content	85	882
950	40700	715	388			No media	0	0	Content	85	882
951	40756	644	395			No media	0	0	Content	85	882
952	40811	673	367			No media	0	0	Content	85	882
953	40873	668	381			No media	0	0	Content	85	882
954	40934	691	370			No media	0	0	Content	85	882
955	40997	676	352			No media	0	0	Content	85	882
956	41065	669	378			No media	0	0	Content	85	882
957	41114	681	370			No media	0	0	Content	85	882
958	41172	631	382			No media	0	0	Content	86	468
959	41221	534	338			No media	0	0	Content	86	468
960	41280	546	343			No media	0	0	Content	86	468
961	41331	505	272			No media	0	0	Content	86	468
962	41392	0	0			No media	0	0	Content	86	468
963	41436	541	312			No media	0	0	Content	86	468
964	41491	518	294			No media	0	0	Content	86	468
965	41563	497	297			No media	0	0	Content	86	468
966	41604	497	297			No media	0	0	Content	86	468
967	41639	490	268			No media	0	0	Content	87	253
968	41678	636	298			No media	0	0	Content	87	253
969	41715	636	324			No media	0	0	Content	87	253
970	41758	657	340			No media	0	0	Content	87	253
971	41797	639	327			No media	0	0	Content	87	253
972	41850	669	344			No media	0	0	Content	87	253
973	41892	396	631			No media	0	0	Content	88	427
974	41934	269	783			No media	0	0	Content	88	427
975	41971	315	692			No media	0	0	Content	88	427
976	42015	0	0			No media	0	0	Content	88	427
977	42063	283	788			No media	0	0	Content	88	427
978	42114	283	788			No media	0	0	Content	88	427
979	42146	22	829			No media	0	0	Content	88	427
980	42181	12	864			No media	0	0	Content	88	427
981	42236	-40	924			No media	0	0	Content	88	427
982	42286	18	898			No media	0	0	Content	88	427
983	42319	0	0			No media	0	0	Content
984	42361	0	0			No media	0	0	Content
985	42412	0	0			No media	0	0	Content
986	42453	0	0			No media	0	0	Content
987	42497	0	0			No media	0	0	Content
988	42546	0	0			No media	0	0	Content
989	42597	0	0			No media	0	0	Content
990	42632	0	0			No media	0	0	Content
991	42663	0	0			No media	0	0	Content
992	42707	0	0			No media	0	0	Content
993	42777	0	0			No media	0	0	Content
994	42845	0	0			No media	0	0	Content
995	42897	0	0			No media	0	0	Content
996	42941	-23	836			No media	0	0	Content	89	299
997	42974	-23	836			No media	0	0	Content	89	299
998	43022	-27	841			No media	0	0	Content	89	299
999	43071	83	867			No media	0	0	Content	89	299
1000	43117	83	867			No media	0	0	Content	89	299
1001	43152	71	844			No media	0	0	Content	89	299
1002	43193	82	801			No media	0	0	Content	89	299
1003	43240	291	796			No media	0	0	Content	90	457
1004	43285	257	797			No media	0	0	Content	90	457
1005	43323	324	730			No media	0	0	Content	90	457
1006	43360	375	743			No media	0	0	Content	90	457
1007	43398	279	790			No media	0	0	Content	90	457
1008	43456	385	714			No media	0	0	Content	90	457
1009	43505	310	719			No media	0	0	Content	90	457
1010	43562	386	783			No media	0	0	Content	90	457
1011	43609	344	672			No media	0	0	Content	90	457
1012	43697	369	766			No media	0	0	Content	91	387
1013	43738	369	766			No media	0	0	Content	91	387
1014	43791	392	795			No media	0	0	Content	91	387
1015	43849	286	811			No media	0	0	Content	91	387
1016	43925	369	766			No media	0	0	Content	91	387
1017	43964	369	766			No media	0	0	Content	91	387
1018	44022	385	752			No media	0	0	Content	91	387
1019	44085	0	0			No media	0	0	Content
1020	44142	0	0			No media	0	0	Content
1021	44182	0	0			No media	0	0	Content
1022	44226	0	0			No media	0	0	Content
1023	44273	0	0			No media	0	0	Content
1024	44326	0	0			No media	0	0	Content
1025	44377	0	0			No media	0	0	Content
1026	44429	0	0			No media	0	0	Content
1027	44463	0	0			No media	0	0	Content
1028	44497	0	0			No media	0	0	Content
1029	44548	0	0			No media	0	0	Content
1030	44600	0	0			No media	0	0	Content
1031	44652	0	0			No media	0	0	Content
1032	44686	0	0			No media	0	0	Content
1033	44720	0	0			No media	0	0	Content
1034	44771	0	0			No media	0	0	Content
1035	44823	0	0			No media	0	0	Content
1036	44875	0	0			No media	0	0	Content
1037	44909	0	0			No media	0	0	Content
1038	44943	0	0			No media	0	0	Content
1039	44994	0	0			No media	0	0	Content
1040	45046	0	0			No media	0	0	Content
1041	45098	0	0			No media	0	0	Content
1042	45132	0	0			No media	0	0	Content
1043	45166	0	0			No media	0	0	Content
1044	45217	0	0			No media	0	0	Content
1045	45269	0	0			No media	0	0	Content
1046	45321	0	0			No media	0	0	Content
1047	45355	0	0			No media	0	0	Content
1048	45389	0	0			No media	0	0	Content
1049	45440	0	0			No media	0	0	Content
1050	45492	0	0			No media	0	0	Content
1051	45544	0	0			No media	0	0	Content
1052	45578	0	0			No media	0	0	Content
1053	45612	0	0			No media	0	0	Content
1054	45663	0	0			No media	0	0	Content
1055	45715	0	0			No media	0	0	Content
1056	45767	0	0			No media	0	0	Content
1057	45801	0	0			No media	0	0	Content
1058	45835	0	0			No media	0	0	Content
1059	45886	0	0			No media	0	0	Content
1060	45938	0	0			No media	0	0	Content
1061	45990	0	0			No media	0	0	Content
1062	46024	0	0			No media	0	0	Content
1063	46058	0	0			No media	0	0	Content
1064	46109	0	0			No media	0	0	Content
1065	46161	0	0			No media	0	0	Content
1066	46213	0	0			No media	0	0	Content
1067	46247	0	0			No media	0	0	Content
1068	46281	0	0			No media	0	0	Content
1069	46332	0	0			No media	0	0	Content
1070	46384	0	0			No media	0	0	Content
1071	46436	0	0			No media	0	0	Content
1072	46470	0	0			No media	0	0	Content
1073	46504	0	0			No media	0	0	Content
1074	46555	0	0			No media	0	0	Content
1075	46607	0	0			No media	0	0	Content
1076	46659	0	0			No media	0	0	Content
1077	46700	0	0			No media	0	0	Content
1078	46738	-34	983			No media	0	0	Content	92	144
	46766			ImageStart	8
1079	46810	0	982			61_114_an_fe.jpg	0	0	Content	92	144
1080	46883	0	0			61_114_an_fe.jpg	0	257	AOI_45
1081	46947	0	0			61_114_an_fe.jpg	0	257	AOI_45
1082	46988	0	0			61_114_an_fe.jpg	0	257	AOI_45
1083	47051	0	0			61_114_an_fe.jpg	0	257	AOI_45
1084	47120	0	0			61_114_an_fe.jpg	0	257	AOI_45
1085	47188	0	0			61_114_an_fe.jpg	0	257	AOI_45
1086	47231	0	0			61_114_an_fe.jpg	0	257	AOI_45
1087	47282	0	0			61_114_an_fe.jpg	0	257	AOI_45
1088	47334	0	0			61_114_an_fe.jpg	0	257	AOI_45
1089	47386	0	0			61_114_an_fe.jpg	0	257	AOI_45
1090	47425	0	0			61_114_an_fe.jpg	0	257	AOI_45
1091	47470	0	0			61_114_an_fe.jpg	0	257	AOI_45
1092	47517	0	0			61_114_an_fe.jpg	0	257	AOI_45
1093	47574	496	429			61_114_an_fe.jpg	0	258	AOI_46	93	254
1094	47621	774	418			61_114_an_fe.jpg	0	258	AOI_46	93	254
1095	47676	868	408			61_114_an_fe.jpg	0	258	AOI_46	93	254
1096	47723	868	408			61_114_an_fe.jpg	0	258	AOI_46	93	254
1097	47774	901	394			61_114_an_fe.jpg	0	258	AOI_46	93	254
1098	47828	880	382			61_114_an_fe.jpg	0	258	AOI_46	94	500
1099	47858	902	359			61_114_an_fe.jpg	0	258	AOI_46	94	500
1100	47915	900	364			61_114_an_fe.jpg	0	258	AOI_46	94	500
1101	47950	892	359			61_114_an_fe.jpg	0	258	AOI_46	94	500
1102	47987	905	361			61_114_an_fe.jpg	0	258	AOI_46	94	500
1103	48042	871	362			61_114_an_fe.jpg	0	258	AOI_46	94	500
1104	48077	875	346			61_114_an_fe.jpg	0	258	AOI_46	94	500
1105	48128	865	367			61_114_an_fe.jpg	0	258	AOI_46	94	500
1106	48160	923	466			61_114_an_fe.jpg	0	258	AOI_46	94	500
1107	48197	910	482			61_114_an_fe.jpg	0	258	AOI_46	94	500
1108	48237	912	476			61_114_an_fe.jpg	0	258	AOI_46	94	500
1109	48292	903	479			61_114_an_fe.jpg	0	258	AOI_46	94	500
1110	48327	663	485			61_114_an_fe.jpg	0	257	AOI_45	95	279
1111	48377	479	485			61_114_an_fe.jpg	0	257	AOI_45	95	279
1112	48410	499	482			61_114_an_fe.jpg	0	257	AOI_45	95	279
1113	48445	436	482			61_114_an_fe.jpg	0	257	AOI_45	95	279
1114	48486	446	464			61_114_an_fe.jpg	0	257	AOI_45	95	279
1115	48524	417	492			61_114_an_fe.jpg	0	257	AOI_45	95	279
1116	48567	442	457			61_114_an_fe.jpg	0	257	AOI_45	95	279
1117	48606	442	457			61_114_an_fe.jpg	0	257	AOI_45	96	319
1118	48643	455	401			61_114_an_fe.jpg	0	257	AOI_45	96	319
1119	48682	443	411			61_114_an_fe.jpg	0	257	AOI_45	96	319
1120	48723	453	408			61_114_an_fe.jpg	0	257	AOI_45	96	319
1121	48766	441	429			61_114_an_fe.jpg	0	257	AOI_45	96	319
1122	48807	406	397			61_114_an_fe.jpg	0	257	AOI_45	96	319
1123	48847	429	391			61_114_an_fe.jpg	0	257	AOI_45	96	319
1124	48889	429	391			61_114_an_fe.jpg	0	257	AOI_45	96	319
1125	48925	540	381			61_114_an_fe.jpg	0	258	AOI_46	97	412
1126	48966	871	363			61_114_an_fe.jpg	0	258	AOI_46	97	412
1127	49008	875	347			61_114_an_fe.jpg	0	258	AOI_46	97	412
1128	49050	917	383			61_114_an_fe.jpg	0	258	AOI_46	97	412
1129	49094	910	384			61_114_an_fe.jpg	0	258	AOI_46	97	412
1130	49134	924	370			61_114_an_fe.jpg	0	258	AOI_46	97	412
1131	49176	892	344			61_114_an_fe.jpg	0	258	AOI_46	97	412
1132	49217	892	345			61_114_an_fe.jpg	0	258	AOI_46	97	412
1133	49257	882	348			61_114_an_fe.jpg	0	258	AOI_46	97	412
1134	49298	894	354			61_114_an_fe.jpg	0	258	AOI_46	97	412
1135	49337	909	448			61_114_an_fe.jpg	0	258	AOI_46	98	250
1136	49378	925	465			61_114_an_fe.jpg	0	258	AOI_46	98	250
1137	49418	910	455			61_114_an_fe.jpg	0	258	AOI_46	98	250
1138	49459	912	447			61_114_an_fe.jpg	0	258	AOI_46	98	250
1139	49499	927	466			61_114_an_fe.jpg	0	258	AOI_46	98	250
1140	49550	936	588			61_114_an_fe.jpg	0	258	AOI_46	98	250
	49560			ImageEnd	16
1141	49587	0	0			No media	0	0	Content
	49598			ImageStart	8
1142	49626	0	0			Fix.jpg	0	0	Content
1143	49674	0	0			Fix.jpg	0	0	Content
1144	49713	0	0			Fix.jpg	0	0	Content
1145	49765	0	0			Fix.jpg	0	0	Content
1146	49821	537	368			Fix.jpg	0	0	Content	99	188
1147	49872	0	0			Fix.jpg	0	0	Content	99	188
1148	49900	515	361			Fix.jpg	0	0	Content	99	188
1149	49922	515	361			Fix.jpg	0	0	Content	99	188
1150	49968	657	361			Fix.jpg	0	0	Content	99	188
1151	50009	650	358			Fix.jpg	0	0	Content	100	986
1152	50049	655	367			Fix.jpg	0	0	Content	100	986
1153	50090	672	359			Fix.jpg	0	0	Content	100	986
	50091			ImageEnd	16
1154	50133	654	359			No media	0	0	Content	100	986
1155	50174	662	353			No media	0	0	Content	100	986
1156	50216	667	356			No media	0	0	Content	100	986
1157	50257	654	362			No media	0	0	Content	100	986
1158	50298	659	367			No media	0	0	Content	100	986
1159	50337	664	365			No media	0	0	Content	100	986
1160	50377	662	369			No media	0	0	Content	100	986
1161	50417	665	375			No media	0	0	Content	100	986
1162	50457	667	375			No media	0	0	Content	100	986
1163	50497	659	379			No media	0	0	Content	100	986
1164	50537	654	363			No media	0	0	Content	100	986
1165	50577	666	355			No media	0	0	Content	100	986
1166	50618	663	359			No media	0	0	Content	100	986
1167	50658	650	368			No media	0	0	Content	100	986
1168	50700	659	345			No media	0	0	Content	100	986
1169	50740	660	353			No media	0	0	Content	100	986
1170	50785	674	346			No media	0	0	Content	100	986
1171	50825	666	349			No media	0	0	Content	100	986
1172	50865	662	353			No media	0	0	Content	100	986
1173	50908	658	356			No media	0	0	Content	100	986
1174	50953	655	402			No media	0	0	Content	100	986
1175	50995	0	0			No media	0	0	Content
1176	51040	0	0			No media	0	0	Content
1177	51075	0	0			No media	0	0	Content
1178	51122	0	0			No media	0	0	Content
1179	51174	0	0			No media	0	0	Content
1180	51232	0	0			No media	0	0	Content
1181	51284	655	476			No media	0	0	Content	101	616
1182	51326	666	378			No media	0	0	Content	101	616
1183	51359	0	0			No media	0	0	Content	101	616
1184	51406	659	371			No media	0	0	Content	101	616
1185	51436	659	371			No media	0	0	Content	101	616
1186	51476	668	375			No media	0	0	Content	101	616
1187	51517	658	387			No media	0	0	Content	101	616
1188	51561	679	380			No media	0	0	Content	101	616
1189	51603	661	371			No media	0	0	Content	101	616
1190	51646	665	378			No media	0	0	Content	101	616
1191	51687	668	372			No media	0	0	Content	101	616
1192	51730	675	379			No media	0	0	Content	101	616
1193	51776	671	389			No media	0	0	Content	101	616
1194	51816	672	386			No media	0	0	Content	101	616
1195	51860	675	386			No media	0	0	Content	101	616
1196	51900	0	0			No media	0	0	Content
1197	51939	0	0			No media	0	0	Content
1198	51977	0	0			No media	0	0	Content
1199	52025	0	0			No media	0	0	Content
1200	52081	0	0			No media	0	0	Content
1201	52138	0	0			No media	0	0	Content
1202	52190	0	0			No media	0	0	Content
1203	52242	0	0			No media	0	0	Content
1204	52274	0	0			No media	0	0	Content
1205	52298	719	408			No media	0	0	Content	102	127
1206	52350	737	397			No media	0	0	Content	102	127
1207	52392	726	414			No media	0	0	Content	102	127
1208	52425	0	0			No media	0	0	Content
1209	52468	0	0			No media	0	0	Content
1210	52502	0	0			No media	0	0	Content
1211	52567	0	0			No media	0	0	Content
1212	52618	0	0			No media	0	0	Content
1213	52676	0	0			No media	0	0	Content
1214	52728	0	0			No media	0	0	Content
1215	52768	727	359			No media	0	0	Content	103	120
1216	52806	727	356			No media	0	0	Content	103	120
1217	52848	736	417			No media	0	0	Content	103	120
1218	52888	0	0			No media	0	0	Content
1219	52942	0	0			No media	0	0	Content
1220	52999	0	0			No media	0	0	Content
1221	53040	0	0			No media	0	0	Content
1222	53088	0	0			No media	0	0	Content
1223	53140	0	0			No media	0	0	Content
1224	53191	765	597			No media	0	0	Content	104	325
1225	53231	1081	798			No media	0	0	Content	104	325
1226	53268	1094	788			No media	0	0	Content	104	325
1227	53307	1071	783			No media	0	0	Content	104	325
1228	53349	1104	705			No media	0	0	Content	104	325
1229	53396	1093	753			No media	0	0	Content	104	325
1230	53441	1100	815			No media	0	0	Content	104	325
1231	53479	1081	673			No media	0	0	Content	104	325
1232	53516	1093	717			No media	0	0	Content	105	457
1233	53564	855	820			No media	0	0	Content	105	457
1234	53610	867	869			No media	0	0	Content	105	457
1235	53652	884	822			No media	0	0	Content	105	457
1236	53696	864	836			No media	0	0	Content	105	457
1237	53741	1060	754			No media	0	0	Content	105	457
1238	53774	1057	704			No media	0	0	Content	105	457
1239	53817	1067	760			No media	0	0	Content	105	457
1240	53860	0	0			No media	0	0	Content	105	457
1241	53896	1061	762			No media	0	0	Content	105	457
1242	53938	1061	762			No media	0	0	Content	105	457
1243	53972	801	254			No media	0	0	Content	106	240
1244	54008	771	137			No media	0	0	Content	106	240
1245	54045	807	152			No media	0	0	Content	106	240
1246	54090	805	160			No media	0	0	Content	106	240
1247	54134	808	143			No media	0	0	Content	106	240
1248	54172	812	146			No media	0	0	Content	106	240
1249	54212	1114	705			No media	0	0	Content	107	703
1250	54263	1143	807			No media	0	0	Content	107	703
1251	54308	1110	778			No media	0	0	Content	107	703
1252	54357	986	794			No media	0	0	Content	107	703
1253	54420	980	651			No media	0	0	Content	107	703
1254	54490	989	749			No media	0	0	Content	107	703
1255	54531	0	0			No media	0	0	Content	107	703
1256	54596	985	738			No media	0	0	Content	107	703
1257	54646	986	704			No media	0	0	Content	107	703
1258	54713	964	739			No media	0	0	Content	107	703
1259	54776	991	689			No media	0	0	Content	107	703
1260	54848	979	745			No media	0	0	Content	107	703
1261	54916	1040	764			No media	0	0	Content	108	394
	54925			ImageStart	8
1262	54973	353	811			130_162_neu_an.jpg	0	0	Content	108	394
1263	55045	273	841			130_162_neu_an.jpg	0	0	Content	108	394
1264	55106	257	760			130_162_neu_an.jpg	0	0	Content	108	394
1265	55170	282	814			130_162_neu_an.jpg	0	0	Content	108	394
1266	55252	235	790			130_162_neu_an.jpg	0	0	Content	108	394
1267	55310	516	616			130_162_neu_an.jpg	0	75	AOI_13	109	741
1268	55375	531	446			130_162_neu_an.jpg	0	75	AOI_13	109	741
1269	55420	577	432			130_162_neu_an.jpg	0	75	AOI_13	109	741
1270	55474	558	392			130_162_neu_an.jpg	0	75	AOI_13	109	741
1271	55550	804	425			130_162_neu_an.jpg	0	75	AOI_13	109	741
1272	55604	801	416			130_162_neu_an.jpg	0	75	AOI_13	109	741
1273	55666	804	429			130_162_neu_an.jpg	0	75	AOI_13	109	741
1274	55710	816	417			130_162_neu_an.jpg	0	75	AOI_13	109	741
1275	55774	888	420			130_162_neu_an.jpg	0	75	AOI_13	109	741
1276	55810	884	441			130_162_neu_an.jpg	0	75	AOI_13	109	741
1277	55842	883	422			130_162_neu_an.jpg	0	75	AOI_13	109	741
1278	55882	878	434			130_162_neu_an.jpg	0	75	AOI_13	109	741
1279	55931	892	495			130_162_neu_an.jpg	0	75	AOI_13	109	741
1280	55985	894	501			130_162_neu_an.jpg	0	75	AOI_13	109	741
1281	56017	893	493			130_162_neu_an.jpg	0	75	AOI_13	109	741
1282	56051	554	410			130_162_neu_an.jpg	0	76	AOI_15	110	411
1283	56088	430	393			130_162_neu_an.jpg	0	76	AOI_15	110	411
1284	56139	423	415			130_162_neu_an.jpg	0	76	AOI_15	110	411
1285	56177	394	424			130_162_neu_an.jpg	0	76	AOI_15	110	411
1286	56208	417	413			130_162_neu_an.jpg	0	76	AOI_15	110	411
1287	56245	410	416			130_162_neu_an.jpg	0	76	AOI_15	110	411
1288	56282	441	461			130_162_neu_an.jpg	0	76	AOI_15	110	411
1289	56317	405	472			130_162_neu_an.jpg	0	76	AOI_15	110	411
1290	56356	430	461			130_162_neu_an.jpg	0	76	AOI_15	110	411
1291	56391	429	469			130_162_neu_an.jpg	0	76	AOI_15	110	411
1292	56428	432	476			130_162_neu_an.jpg	0	76	AOI_15	110	411
1293	56462	436	410			130_162_neu_an.jpg	0	76	AOI_15	111	489
1294	56500	434	365			130_162_neu_an.jpg	0	76	AOI_15	111	489
1295	56543	435	368			130_162_neu_an.jpg	0	76	AOI_15	111	489
1296	56582	429	372			130_162_neu_an.jpg	0	76	AOI_15	111	489
1297	56618	415	377			130_162_neu_an.jpg	0	76	AOI_15	111	489
1298	56657	428	393			130_162_neu_an.jpg	0	76	AOI_15	111	489
1299	56694	438	376			130_162_neu_an.jpg	0	76	AOI_15	111	489
1300	56730	438	376			130_162_neu_an.jpg	0	76	AOI_15	111	489
1301	56764	454	362			130_162_neu_an.jpg	0	76	AOI_15	111	489
1302	56799	448	354			130_162_neu_an.jpg	0	76	AOI_15	111	489
1303	56837	420	347			130_162_neu_an.jpg	0	76	AOI_15	111	489
1304	56878	456	346			130_162_neu_an.jpg	0	76	AOI_15	111	489
1305	56916	447	366			130_162_neu_an.jpg	0	76	AOI_15	111	489
1306	56950	726	400			130_162_neu_an.jpg	0	75	AOI_13	112	438
1307	56985	884	408			130_162_neu_an.jpg	0	75	AOI_13	112	438
1308	57024	889	393			130_162_neu_an.jpg	0	75	AOI_13	112	438
1309	57063	902	405			130_162_neu_an.jpg	0	75	AOI_13	112	438
1310	57098	921	397			130_162_neu_an.jpg	0	75	AOI_13	112	438
1311	57136	904	415			130_162_neu_an.jpg	0	75	AOI_13	112	438
1312	57181	900	412			130_162_neu_an.jpg	0	75	AOI_13	112	438
1313	57217	903	414			130_162_neu_an.jpg	0	75	AOI_13	112	438
1314	57254	905	399			130_162_neu_an.jpg	0	75	AOI_13	112	438
1315	57294	871	379			130_162_neu_an.jpg	0	75	AOI_13	112	438
1316	57345	873	371			130_162_neu_an.jpg	0	75	AOI_13	112	438
1317	57388	870	376			130_162_neu_an.jpg	0	76	AOI_15	113	574
1318	57421	496	353			130_162_neu_an.jpg	0	76	AOI_15	113	574
1319	57460	470	339			130_162_neu_an.jpg	0	76	AOI_15	113	574
1320	57506	438	365			130_162_neu_an.jpg	0	76	AOI_15	113	574
1321	57547	434	358			130_162_neu_an.jpg	0	76	AOI_15	113	574
1322	57586	442	367			130_162_neu_an.jpg	0	76	AOI_15	113	574
1323	57628	473	348			130_162_neu_an.jpg	0	76	AOI_15	113	574
1324	57667	483	348			130_162_neu_an.jpg	0	76	AOI_15	113	574
1325	57708	477	356			130_162_neu_an.jpg	0	76	AOI_15	113	574
1326	57749	476	348			130_162_neu_an.jpg	0	76	AOI_15	113	574
1327	57790	465	352			130_162_neu_an.jpg	0	76	AOI_15	113	574
1328	57830	480	357			130_162_neu_an.jpg	0	76	AOI_15	113	574
1329	57872	469	349			130_162_neu_an.jpg	0	76	AOI_15	113	574
	57906			ImageEnd	16
1330	57916	466	354			No media	0	0	Content	113	574
	57958			ImageStart	8
1331	57962	441	460			Fix.jpg	0	0	Content	114	271
1332	58002	434	465			Fix.jpg	0	0	Content	114	271
1333	58045	423	469			Fix.jpg	0	0	Content	114	271
1334	58082	424	481			Fix.jpg	0	0	Content	114	271
1335	58120	441	464			Fix.jpg	0	0	Content	114	271
1336	58155	428	463			Fix.jpg	0	0	Content	114	271
1337	58194	440	447			Fix.jpg	0	0	Content	114	271
1338	58233	576	373			Fix.jpg	0	0	Content	115	345
1339	58278	631	378			Fix.jpg	0	0	Content	115	345
1340	58313	653	368			Fix.jpg	0	0	Content	115	345
1341	58350	648	391			Fix.jpg	0	0	Content	115	345
1342	58389	649	395			Fix.jpg	0	0	Content	115	345
1343	58425	640	389			Fix.jpg	0	0	Content	115	345
1344	58462	653	392			Fix.jpg	0	0	Content	115	345
	58468			ImageEnd	16
1345	58500	651	396			No media	0	0	Content	115	345
1346	58539	643	373			No media	0	0	Content	115	345
	58545			ImageStart	8
1347	58578	0	0			33_069_ha_neu.jpg	0	195	AOI_36
1348	58616	0	0			33_069_ha_neu.jpg	0	195	AOI_36
1349	58652	0	0			33_069_ha_neu.jpg	0	195	AOI_36
1350	58699	0	0			33_069_ha_neu.jpg	0	195	AOI_36
1351	58750	0	0			33_069_ha_neu.jpg	0	195	AOI_36
1352	58806	0	0			33_069_ha_neu.jpg	0	195	AOI_36
1353	58851	0	0			33_069_ha_neu.jpg	0	195	AOI_36
1354	58891	665	317			33_069_ha_neu.jpg	0	196	AOI_35	116	364
1355	58921	665	317			33_069_ha_neu.jpg	0	196	AOI_35	116	364
1356	58966	878	372			33_069_ha_neu.jpg	0	196	AOI_35	116	364
1357	59012	880	361			33_069_ha_neu.jpg	0	196	AOI_35	116	364
1358	59047	895	386			33_069_ha_neu.jpg	0	196	AOI_35	116	364
1359	59083	894	395			33_069_ha_neu.jpg	0	196	AOI_35	116	364
1360	59121	906	368			33_069_ha_neu.jpg	0	196	AOI_35	116	364
1361	59164	907	364			33_069_ha_neu.jpg	0	196	AOI_35	116	364
1362	59204	901	379			33_069_ha_neu.jpg	0	196	AOI_35	116	364
1363	59255	836	396			33_069_ha_neu.jpg	0	195	AOI_36	117	468
1364	59291	446	408			33_069_ha_neu.jpg	0	195	AOI_36	117	468
1365	59326	453	419			33_069_ha_neu.jpg	0	195	AOI_36	117	468
1366	59365	433	419			33_069_ha_neu.jpg	0	195	AOI_36	117	468
1367	59418	427	432			33_069_ha_neu.jpg	0	195	AOI_36	117	468
1368	59458	416	426			33_069_ha_neu.jpg	0	195	AOI_36	117	468
1369	59494	441	486			33_069_ha_neu.jpg	0	195	AOI_36	117	468
1370	59532	441	487			33_069_ha_neu.jpg	0	195	AOI_36	117	468
1371	59572	431	477			33_069_ha_neu.jpg	0	195	AOI_36	117	468
1372	59608	434	496			33_069_ha_neu.jpg	0	195	AOI_36	117	468
1373	59645	453	475			33_069_ha_neu.jpg	0	195	AOI_36	117	468
1374	59685	436	480			33_069_ha_neu.jpg	0	195	AOI_36	117	468
1375	59724	590	474			33_069_ha_neu.jpg	0	196	AOI_35	118	424
1376	59760	864	449			33_069_ha_neu.jpg	0	196	AOI_35	118	424
1377	59806	871	451			33_069_ha_neu.jpg	0	196	AOI_35	118	424
1378	59850	898	430			33_069_ha_neu.jpg	0	196	AOI_35	118	424
1379	59886	916	428			33_069_ha_neu.jpg	0	196	AOI_35	118	424
1380	59924	911	417			33_069_ha_neu.jpg	0	196	AOI_35	118	424
1381	59969	911	388			33_069_ha_neu.jpg	0	196	AOI_35	118	424
1382	60011	923	366			33_069_ha_neu.jpg	0	196	AOI_35	118	424
1383	60064	909	376			33_069_ha_neu.jpg	0	196	AOI_35	118	424
1384	60115	903	380			33_069_ha_neu.jpg	0	196	AOI_35	118	424
1385	60147	919	468			33_069_ha_neu.jpg	0	196	AOI_35	119	674
1386	60181	924	486			33_069_ha_neu.jpg	0	196	AOI_35	119	674
1387	60220	924	478			33_069_ha_neu.jpg	0	196	AOI_35	119	674
1388	60261	920	492			33_069_ha_neu.jpg	0	196	AOI_35	119	674
1389	60301	919	493			33_069_ha_neu.jpg	0	196	AOI_35	119	674
1390	60339	905	473			33_069_ha_neu.jpg	0	196	AOI_35	119	674
1391	60390	912	499			33_069_ha_neu.jpg	0	196	AOI_35	119	674
1392	60434	905	487			33_069_ha_neu.jpg	0	196	AOI_35	119	674
1393	60472	912	483			33_069_ha_neu.jpg	0	196	AOI_35	119	674
1394	60522	909	488			33_069_ha_neu.jpg	0	196	AOI_35	119	674
1395	60563	904	489			33_069_ha_neu.jpg	0	196	AOI_35	119	674
1396	60596	909	455			33_069_ha_neu.jpg	0	196	AOI_35	119	674
1397	60639	933	413			33_069_ha_neu.jpg	0	196	AOI_35	119	674
1398	60680	918	444			33_069_ha_neu.jpg	0	196	AOI_35	119	674
1399	60727	919	440			33_069_ha_neu.jpg	0	196	AOI_35	119	674
1400	60786	913	456			33_069_ha_neu.jpg	0	196	AOI_35	119	674
1401	60822	906	371			33_069_ha_neu.jpg	0	196	AOI_35	120	525
1402	60869	911	332			33_069_ha_neu.jpg	0	196	AOI_35	120	525
1403	60908	913	351			33_069_ha_neu.jpg	0	196	AOI_35	120	525
1404	60944	924	343			33_069_ha_neu.jpg	0	196	AOI_35	120	525
1405	60984	904	355			33_069_ha_neu.jpg	0	196	AOI_35	120	525
1406	61026	860	331			33_069_ha_neu.jpg	0	196	AOI_35	120	525
1407	61078	874	368			33_069_ha_neu.jpg	0	196	AOI_35	120	525
1408	61125	882	350			33_069_ha_neu.jpg	0	196	AOI_35	120	525
1409	61164	870	349			33_069_ha_neu.jpg	0	196	AOI_35	120	525
1410	61206	871	337			33_069_ha_neu.jpg	0	196	AOI_35	120	525
1411	61248	872	337			33_069_ha_neu.jpg	0	196	AOI_35	120	525
1412	61306	873	377			33_069_ha_neu.jpg	0	196	AOI_35	120	525
1413	61347	916	555			33_069_ha_neu.jpg	0	196	AOI_35	121	513
1414	61379	910	550			33_069_ha_neu.jpg	0	196	AOI_35	121	513
1415	61431	933	545			33_069_ha_neu.jpg	0	196	AOI_35	121	513
1416	61471	926	552			33_069_ha_neu.jpg	0	196	AOI_35	121	513
1417	61510	935	550			33_069_ha_neu.jpg	0	196	AOI_35	121	513
	61525			ImageEnd	16
	61536			ImageStart	8
1418	61550	937	564			Fix.jpg	0	0	Content	121	513
1419	61593	921	565			Fix.jpg	0	0	Content	121	513
1420	61634	926	548			Fix.jpg	0	0	Content	121	513
1421	61677	934	556			Fix.jpg	0	0	Content	121	513
1422	61717	927	532			Fix.jpg	0	0	Content	121	513
1423	61766	933	559			Fix.jpg	0	0	Content	121	513
1424	61821	922	579			Fix.jpg	0	0	Content	121	513
1425	61860	660	383			Fix.jpg	0	0	Content	122	936
1426	61898	673	354			Fix.jpg	0	0	Content	122	936
1427	61942	667	345			Fix.jpg	0	0	Content	122	936
1428	61978	663	343			Fix.jpg	0	0	Content	122	936
1429	62021	666	350			Fix.jpg	0	0	Content	122	936
	62040			ImageEnd	16
1430	62062	665	338			No media	0	0	Content	122	936
1431	62102	666	365			No media	0	0	Content	122	936
1432	62145	654	355			No media	0	0	Content	122	936
1433	62182	669	363			No media	0	0	Content	122	936
1434	62217	672	367			No media	0	0	Content	122	936
1435	62256	681	356			No media	0	0	Content	122	936
1436	62312	678	361			No media	0	0	Content	122	936
1437	62351	674	372			No media	0	0	Content	122	936
1438	62382	664	368			No media	0	0	Content	122	936
1439	62422	677	366			No media	0	0	Content	122	936
1440	62462	672	369			No media	0	0	Content	122	936
1441	62502	669	355			No media	0	0	Content	122	936
1442	62542	678	361			No media	0	0	Content	122	936
1443	62581	679	352			No media	0	0	Content	122	936
1444	62622	666	325			No media	0	0	Content	122	936
1445	62676	677	352			No media	0	0	Content	122	936
1446	62715	677	352			No media	0	0	Content	122	936
1447	62757	682	352			No media	0	0	Content	122	936
1448	62796	0	0			No media	0	0	Content
1449	62835	0	0			No media	0	0	Content
1450	62871	0	0			No media	0	0	Content
1451	62918	0	0			No media	0	0	Content
1452	62969	0	0			No media	0	0	Content
1453	63025	0	0			No media	0	0	Content
1454	63077	0	0			No media	0	0	Content
1455	63121	547	371			No media	0	0	Content	123	198
1456	63150	547	371			No media	0	0	Content	123	198
1457	63195	159	635			No media	0	0	Content	123	198
1458	63234	56	773			No media	0	0	Content	123	198
1459	63279	104	724			No media	0	0	Content	123	198
1460	63319	110	726			No media	0	0	Content	124	583
1461	63360	9	940			No media	0	0	Content	124	583
1462	63403	36	931			No media	0	0	Content	124	583
1463	63443	12	908			No media	0	0	Content	124	583
1464	63486	47	939			No media	0	0	Content	124	583
1465	63527	29	927			No media	0	0	Content	124	583
1466	63574	44	917			No media	0	0	Content	124	583
	63592			ImageStart	8
1467	63620	41	907			138_163_fe_neu.jpg	0	0	Content	124	583
1468	63656	45	900			138_163_fe_neu.jpg	0	0	Content	124	583
1469	63695	38	910			138_163_fe_neu.jpg	0	0	Content	124	583
1470	63738	33	897			138_163_fe_neu.jpg	0	0	Content	124	583
1471	63779	38	924			138_163_fe_neu.jpg	0	0	Content	124	583
1472	63820	44	903			138_163_fe_neu.jpg	0	0	Content	124	583
1473	63861	0	0			138_163_fe_neu.jpg	0	0	Content	124	583
1474	63902	566	409			138_163_fe_neu.jpg	0	92	AOI_22	125	247
1475	63938	567	401			138_163_fe_neu.jpg	0	92	AOI_22	125	247
1476	63979	568	396			138_163_fe_neu.jpg	0	92	AOI_22	125	247
1477	64023	572	393			138_163_fe_neu.jpg	0	92	AOI_22	125	247
1478	64063	552	355			138_163_fe_neu.jpg	0	92	AOI_22	125	247
1479	64104	541	372			138_163_fe_neu.jpg	0	92	AOI_22	125	247
1480	64148	541	390			138_163_fe_neu.jpg	0	92	AOI_22	126	233
1481	64191	544	396			138_163_fe_neu.jpg	0	92	AOI_22	126	233
1482	64226	436	361			138_163_fe_neu.jpg	0	92	AOI_22	126	233
1483	64265	446	371			138_163_fe_neu.jpg	0	92	AOI_22	126	233
1484	64304	437	360			138_163_fe_neu.jpg	0	92	AOI_22	126	233
1485	64344	429	371			138_163_fe_neu.jpg	0	92	AOI_22	126	233
1486	64382	804	356			138_163_fe_neu.jpg	0	91	AOI_23	127	692
1487	64420	844	348			138_163_fe_neu.jpg	0	91	AOI_23	127	692
1488	64458	876	340			138_163_fe_neu.jpg	0	91	AOI_23	127	692
1489	64497	882	358			138_163_fe_neu.jpg	0	91	AOI_23	127	692
1490	64535	870	360			138_163_fe_neu.jpg	0	91	AOI_23	127	692
1491	64577	871	364			138_163_fe_neu.jpg	0	91	AOI_23	127	692
1492	64628	895	415			138_163_fe_neu.jpg	0	91	AOI_23	127	692
1493	64665	887	414			138_163_fe_neu.jpg	0	91	AOI_23	127	692
1494	64698	898	426			138_163_fe_neu.jpg	0	91	AOI_23	127	692
1495	64738	900	427			138_163_fe_neu.jpg	0	91	AOI_23	127	692
1496	64777	906	420			138_163_fe_neu.jpg	0	91	AOI_23	127	692
1497	64829	896	412			138_163_fe_neu.jpg	0	91	AOI_23	127	692
1498	64867	895	418			138_163_fe_neu.jpg	0	91	AOI_23	127	692
1499	64915	909	411			138_163_fe_neu.jpg	0	91	AOI_23	127	692
1500	64952	899	408			138_163_fe_neu.jpg	0	91	AOI_23	127	692
1501	64989	899	415			138_163_fe_neu.jpg	0	91	AOI_23	127	692
1502	65030	890	403			138_163_fe_neu.jpg	0	91	AOI_23	127	692
1503	65073	859	415			138_163_fe_neu.jpg	0	92	AOI_22	128	377
1504	65116	483	347			138_163_fe_neu.jpg	0	92	AOI_22	128	377
1505	65154	494	354			138_163_fe_neu.jpg	0	92	AOI_22	128	377
1506	65189	492	284			138_163_fe_neu.jpg	0	92	AOI_22	128	377
1507	65228	463	329			138_163_fe_neu.jpg	0	92	AOI_22	128	377
1508	65279	491	302			138_163_fe_neu.jpg	0	92	AOI_22	128	377
1509	65328	465	354			138_163_fe_neu.jpg	0	92	AOI_22	128	377
1510	65369	437	312			138_163_fe_neu.jpg	0	92	AOI_22	128	377
1511	65409	446	294			138_163_fe_neu.jpg	0	92	AOI_22	128	377
1512	65450	0	0			138_163_fe_neu.jpg	0	92	AOI_22
1513	65497	0	0			138_163_fe_neu.jpg	0	92	AOI_22
1514	65535	0	0			138_163_fe_neu.jpg	0	92	AOI_22
1515	65576	0	0			138_163_fe_neu.jpg	0	92	AOI_22
1516	65620	0	0			138_163_fe_neu.jpg	0	92	AOI_22
1517	65670	0	0			138_163_fe_neu.jpg	0	92	AOI_22
1518	65722	0	0			138_163_fe_neu.jpg	0	92	AOI_22
1519	65782	0	0			138_163_fe_neu.jpg	0	92	AOI_22
1520	65842	0	0			138_163_fe_neu.jpg	0	92	AOI_22
1521	65873	0	0			138_163_fe_neu.jpg	0	92	AOI_22
1522	65924	454	468			138_163_fe_neu.jpg	0	91	AOI_23	129	347
1523	65977	453	460			138_163_fe_neu.jpg	0	91	AOI_23	129	347
1524	66004	453	460			138_163_fe_neu.jpg	0	91	AOI_23	129	347
1525	66060	726	390			138_163_fe_neu.jpg	0	91	AOI_23	129	347
1526	66108	786	367			138_163_fe_neu.jpg	0	91	AOI_23	129	347
1527	66152	786	367			138_163_fe_neu.jpg	0	91	AOI_23	129	347
1528	66189	779	372			138_163_fe_neu.jpg	0	91	AOI_23	129	347
1529	66226	787	364			138_163_fe_neu.jpg	0	91	AOI_23	129	347
1530	66271	585	341			138_163_fe_neu.jpg	0	92	AOI_22	130	589
1531	66316	448	331			138_163_fe_neu.jpg	0	92	AOI_22	130	589
1532	66356	455	333			138_163_fe_neu.jpg	0	92	AOI_22	130	589
1533	66395	438	333			138_163_fe_neu.jpg	0	92	AOI_22	130	589
1534	66440	434	343			138_163_fe_neu.jpg	0	92	AOI_22	130	589
1535	66487	431	338			138_163_fe_neu.jpg	0	92	AOI_22	130	589
1536	66525	415	337			138_163_fe_neu.jpg	0	92	AOI_22	130	589
1537	66563	422	342			138_163_fe_neu.jpg	0	92	AOI_22	130	589
	66579			ImageEnd	16
	66594			ImageStart	8
1538	66603	413	325			Fix.jpg	0	0	Content	130	589
1539	66642	414	318			Fix.jpg	0	0	Content	130	589
1540	66683	437	316			Fix.jpg	0	0	Content	130	589
1541	66728	420	305			Fix.jpg	0	0	Content	130	589
1542	66773	441	319			Fix.jpg	0	0	Content	130	589
1543	66816	441	326			Fix.jpg	0	0	Content	130	589
1544	66859	542	348			Fix.jpg	0	0	Content	131	721
1545	66899	627	360			Fix.jpg	0	0	Content	131	721
1546	66938	620	334			Fix.jpg	0	0	Content	131	721
1547	66977	624	359			Fix.jpg	0	0	Content	131	721
1548	67018	625	360			Fix.jpg	0	0	Content	131	721
1549	67057	618	346			Fix.jpg	0	0	Content	131	721
	67095			ImageEnd	16
1550	67102	634	357			No media	0	0	Content	131	721
1551	67142	637	340			No media	0	0	Content	131	721
1552	67181	616	364			No media	0	0	Content	131	721
1553	67221	631	355			No media	0	0	Content	131	721
1554	67260	625	360			No media	0	0	Content	131	721
1555	67301	621	359			No media	0	0	Content	131	721
1556	67343	631	351			No media	0	0	Content	131	721
1557	67381	631	349			No media	0	0	Content	131	721
1558	67423	644	363			No media	0	0	Content	131	721
1559	67462	636	371			No media	0	0	Content	131	721
1560	67504	633	370			No media	0	0	Content	131	721
1561	67542	641	365			No media	0	0	Content	131	721
1562	67580	660	365			No media	0	0	Content	132	467
1563	67618	733	328			No media	0	0	Content	132	467
1564	67659	697	370			No media	0	0	Content	132	467
1565	67708	695	344			No media	0	0	Content	132	467
1566	67754	694	367			No media	0	0	Content	132	467
1567	67789	694	355			No media	0	0	Content	132	467
1568	67830	697	371			No media	0	0	Content	132	467
1569	67874	700	358			No media	0	0	Content	132	467
1570	67921	685	366			No media	0	0	Content	132	467
1571	67962	695	353			No media	0	0	Content	132	467
1572	68002	710	372			No media	0	0	Content	132	467
1573	68047	691	352			No media	0	0	Content	133	301
1574	68100	635	323			No media	0	0	Content	133	301
1575	68140	642	311			No media	0	0	Content	133	301
1576	68179	643	306			No media	0	0	Content	133	301
1577	68220	636	324			No media	0	0	Content	133	301
1578	68263	636	306			No media	0	0	Content	133	301
1579	68305	640	481			No media	0	0	Content	133	301
1580	68348	0	0			No media	0	0	Content
1581	68388	0	0			No media	0	0	Content
1582	68424	0	0			No media	0	0	Content
1583	68471	0	0			No media	0	0	Content
1584	68522	0	0			No media	0	0	Content
1585	68579	0	0			No media	0	0	Content
1586	68630	0	0			No media	0	0	Content
1587	68665	0	0			No media	0	0	Content
1588	68696	698	307			No media	0	0	Content	134	157
1589	68740	735	293			No media	0	0	Content	134	157
1590	68781	735	293			No media	0	0	Content	134	157
1591	68817	729	304			No media	0	0	Content	134	157
1592	68853	0	0			No media	0	0	Content
1593	68894	0	0			No media	0	0	Content
1594	68929	0	0			No media	0	0	Content
1595	68975	0	0			No media	0	0	Content
1596	69025	0	0			No media	0	0	Content
1597	69081	0	0			No media	0	0	Content
1598	69132	0	0			No media	0	0	Content
1599	69184	0	0			No media	0	0	Content
1600	69214	0	0			No media	0	0	Content
1601	69239	709	248			No media	0	0	Content	135	404
1602	69290	743	239			No media	0	0	Content	135	404
1603	69338	706	256			No media	0	0	Content	135	404
1604	69388	715	252			No media	0	0	Content	135	404
1605	69416	715	252			No media	0	0	Content	135	404
1606	69466	747	329			No media	0	0	Content	135	404
1607	69521	868	880			No media	0	0	Content	135	404
1608	69557	890	877			No media	0	0	Content	135	404
1609	69597	880	863			No media	0	0	Content	135	404
1610	69643	0	0			No media	0	0	Content
1611	69685	0	0			No media	0	0	Content
1612	69722	0	0			No media	0	0	Content
1613	69769	0	0			No media	0	0	Content
1614	69822	0	0			No media	0	0	Content
1615	69879	0	0			No media	0	0	Content
1616	69930	0	0			No media	0	0	Content
1617	69987	0	0			No media	0	0	Content
1618	70059	0	0			No media	0	0	Content
1619	70110	0	0			No media	0	0	Content
1620	70162	0	0			No media	0	0	Content
1621	70214	0	0			No media	0	0	Content
1622	70246	675	252			No media	0	0	Content	136	329
1623	70296	699	162			No media	0	0	Content	136	329
1624	70338	699	162			No media	0	0	Content	136	329
1625	70371	718	154			No media	0	0	Content	136	329
1626	70407	692	109			No media	0	0	Content	136	329
1627	70449	713	133			No media	0	0	Content	136	329
1628	70494	675	129			No media	0	0	Content	136	329
1629	70539	705	140			No media	0	0	Content	136	329
1630	70575	521	724			No media	0	0	Content	137	283
1631	70615	522	687			No media	0	0	Content	137	283
1632	70665	508	790			No media	0	0	Content	137	283
1633	70721	511	768			No media	0	0	Content	137	283
1634	70764	511	768			No media	0	0	Content	137	283
1635	70811	384	789			No media	0	0	Content	137	283
1636	70857	0	0			No media	0	0	Content
1637	70898	0	0			No media	0	0	Content
1638	70940	0	0			No media	0	0	Content
1639	70989	-54	823			No media	0	0	Content	138	342
1640	71027	-8	812			No media	0	0	Content	138	342
1641	71058	-15	781			No media	0	0	Content	138	342
1642	71101	343	468			No media	0	0	Content	138	342
1643	71137	565	80			No media	0	0	Content	138	342
1644	71175	601	106			No media	0	0	Content	138	342
1645	71211	602	101			No media	0	0	Content	138	342
1646	71250	614	95			No media	0	0	Content	138	342
1647	71290	613	98			No media	0	0	Content	138	342
1648	71331	276	659			No media	0	0	Content	139	552
1649	71375	128	850			No media	0	0	Content	139	552
1650	71416	137	746			No media	0	0	Content	139	552
1651	71460	128	848			No media	0	0	Content	139	552
1652	71504	130	842			No media	0	0	Content	139	552
1653	71551	36	821			No media	0	0	Content	139	552
1654	71592	40	818			No media	0	0	Content	139	552
1655	71633	36	813			No media	0	0	Content	139	552
1656	71675	100	817			No media	0	0	Content	139	552
1657	71717	37	795			No media	0	0	Content	139	552
1658	71761	36	826			No media	0	0	Content	139	552
1659	71801	1	802			No media	0	0	Content	139	552
1660	71839	9	750			No media	0	0	Content	139	552
1661	71883	242	315			No media	0	0	Content	140	404
1662	71921	242	315			No media	0	0	Content	140	404
1663	71962	449	-30			No media	0	0	Content	140	404
1664	72001	426	-26			No media	0	0	Content	140	404
1665	72042	455	-28			No media	0	0	Content	140	404
1666	72079	446	-38			No media	0	0	Content	140	404
1667	72117	632	-17			No media	0	0	Content	140	404
1668	72158	642	-36			No media	0	0	Content	140	404
1669	72200	637	-34			No media	0	0	Content	140	404
1670	72245	642	-23			No media	0	0	Content	140	404
1671	72288	632	-15			No media	0	0	Content	141	255
1672	72330	641	0			No media	0	0	Content	141	255
1673	72371	655	299			No media	0	0	Content	141	255
1674	72414	663	310			No media	0	0	Content	141	255
1675	72455	653	309			No media	0	0	Content	141	255
1676	72502	659	298			No media	0	0	Content	141	255
1677	72543	0	0			No media	0	0	Content
1678	72590	0	0			No media	0	0	Content
1679	72625	0	0			No media	0	0	Content
1680	72672	0	0			No media	0	0	Content
1681	72725	0	0			No media	0	0	Content
1682	72780	0	0			No media	0	0	Content
1683	72841	641	-66			No media	0	0	Content	142	318
1684	72866	641	-66			No media	0	0	Content	142	318
1685	72907	639	688			No media	0	0	Content	142	318
1686	72954	636	725			No media	0	0	Content	142	318
1687	73008	646	710			No media	0	0	Content	142	318
1688	73049	634	709			No media	0	0	Content	142	318
1689	73090	639	682			No media	0	0	Content	142	318
1690	73158	0	0			No media	0	0	Content
1691	73213	0	0			No media	0	0	Content
	73258			ImageStart	8
1692	73336	0	0			74_115_an_ha.jpg	0	285	AOI_49
1693	73401	0	0			74_115_an_ha.jpg	0	285	AOI_49
1694	73458	0	0			74_115_an_ha.jpg	0	285	AOI_49
1695	73582	0	0			74_115_an_ha.jpg	0	285	AOI_49
1696	73644	0	0			74_115_an_ha.jpg	0	285	AOI_49
1697	73762	0	0			74_115_an_ha.jpg	0	285	AOI_49
1698	73814	0	0			74_115_an_ha.jpg	0	285	AOI_49
1699	73846	0	0			74_115_an_ha.jpg	0	285	AOI_49
1700	73898	644	417			74_115_an_ha.jpg	0	285	AOI_49	143	199
1701	73945	458	394			74_115_an_ha.jpg	0	285	AOI_49	143	199
1702	73973	458	394			74_115_an_ha.jpg	0	285	AOI_49	143	199
1703	74018	422	402			74_115_an_ha.jpg	0	285	AOI_49	143	199
1704	74066	428	397			74_115_an_ha.jpg	0	285	AOI_49	143	199
1705	74097	838	393			74_115_an_ha.jpg	0	286	AOI_52	144	425
1706	74135	828	395			74_115_an_ha.jpg	0	286	AOI_52	144	425
1707	74177	880	396			74_115_an_ha.jpg	0	286	AOI_52	144	425
1708	74223	895	396			74_115_an_ha.jpg	0	286	AOI_52	144	425
1709	74257	890	384			74_115_an_ha.jpg	0	286	AOI_52	144	425
1710	74292	907	453			74_115_an_ha.jpg	0	286	AOI_52	144	425
1711	74330	905	455			74_115_an_ha.jpg	0	286	AOI_52	144	425
1712	74368	917	453			74_115_an_ha.jpg	0	286	AOI_52	144	425
1713	74406	903	455			74_115_an_ha.jpg	0	286	AOI_52	144	425
1714	74445	904	447			74_115_an_ha.jpg	0	286	AOI_52	144	425
1715	74483	906	439			74_115_an_ha.jpg	0	286	AOI_52	144	425
1716	74522	465	368			74_115_an_ha.jpg	0	285	AOI_49	145	565
1717	74560	465	354			74_115_an_ha.jpg	0	285	AOI_49	145	565
1718	74599	435	378			74_115_an_ha.jpg	0	285	AOI_49	145	565
1719	74638	466	377			74_115_an_ha.jpg	0	285	AOI_49	145	565
1720	74682	453	389			74_115_an_ha.jpg	0	285	AOI_49	145	565
1721	74725	444	418			74_115_an_ha.jpg	0	285	AOI_49	145	565
1722	74766	443	431			74_115_an_ha.jpg	0	285	AOI_49	145	565
1723	74805	440	424			74_115_an_ha.jpg	0	285	AOI_49	145	565
1724	74845	439	430			74_115_an_ha.jpg	0	285	AOI_49	145	565
1725	74884	442	425			74_115_an_ha.jpg	0	285	AOI_49	145	565
1726	74928	442	438			74_115_an_ha.jpg	0	285	AOI_49	145	565
1727	74968	420	447			74_115_an_ha.jpg	0	285	AOI_49	145	565
1728	75008	446	427			74_115_an_ha.jpg	0	285	AOI_49	145	565
1729	75050	460	444			74_115_an_ha.jpg	0	285	AOI_49	145	565
1730	75087	439	431			74_115_an_ha.jpg	0	285	AOI_49	146	828
1731	75126	433	254			74_115_an_ha.jpg	0	285	AOI_49	146	828
1732	75169	449	287			74_115_an_ha.jpg	0	285	AOI_49	146	828
1733	75215	443	326			74_115_an_ha.jpg	0	285	AOI_49	146	828
1734	75255	455	310			74_115_an_ha.jpg	0	285	AOI_49	146	828
1735	75297	455	302			74_115_an_ha.jpg	0	285	AOI_49	146	828
1736	75337	454	291			74_115_an_ha.jpg	0	285	AOI_49	146	828
1737	75370	455	308			74_115_an_ha.jpg	0	285	AOI_49	146	828
1738	75409	462	291			74_115_an_ha.jpg	0	285	AOI_49	146	828
1739	75454	453	267			74_115_an_ha.jpg	0	285	AOI_49	146	828
1740	75497	463	272			74_115_an_ha.jpg	0	285	AOI_49	146	828
1741	75535	458	283			74_115_an_ha.jpg	0	285	AOI_49	146	828
1742	75572	449	281			74_115_an_ha.jpg	0	285	AOI_49	146	828
1743	75605	457	280			74_115_an_ha.jpg	0	285	AOI_49	146	828
1744	75644	444	267			74_115_an_ha.jpg	0	285	AOI_49	146	828
1745	75679	452	267			74_115_an_ha.jpg	0	285	AOI_49	146	828
1746	75721	417	288			74_115_an_ha.jpg	0	285	AOI_49	146	828
1747	75761	444	283			74_115_an_ha.jpg	0	285	AOI_49	146	828
1748	75795	492	274			74_115_an_ha.jpg	0	285	AOI_49	146	828
1749	75832	511	254			74_115_an_ha.jpg	0	285	AOI_49	146	828
1750	75869	513	275			74_115_an_ha.jpg	0	285	AOI_49	146	828
1751	75915	518	272			74_115_an_ha.jpg	0	286	AOI_52	147	278
1752	75956	848	302			74_115_an_ha.jpg	0	286	AOI_52	147	278
1753	75991	850	294			74_115_an_ha.jpg	0	286	AOI_52	147	278
1754	76033	873	310			74_115_an_ha.jpg	0	286	AOI_52	147	278
1755	76074	869	317			74_115_an_ha.jpg	0	286	AOI_52	147	278
1756	76112	870	286			74_115_an_ha.jpg	0	286	AOI_52	147	278
1757	76152	873	309			74_115_an_ha.jpg	0	286	AOI_52	147	278
1758	76193	878	310			74_115_an_ha.jpg	0	286	AOI_52	148	361
1759	76232	820	338			74_115_an_ha.jpg	0	286	AOI_52	148	361
	76236			ImageEnd	16
1760	76273	815	345			No media	0	0	Content	148	361
	76285			ImageStart	8
1761	76312	813	333			Fix.jpg	0	0	Content	148	361
1762	76353	815	341			Fix.jpg	0	0	Content	148	361
1763	76393	807	343			Fix.jpg	0	0	Content	148	361
1764	76434	878	375			Fix.jpg	0	0	Content	148	361
1765	76474	864	373			Fix.jpg	0	0	Content	148	361
1766	76514	855	377			Fix.jpg	0	0	Content	148	361
1767	76553	736	369			Fix.jpg	0	0	Content	149	565
1768	76595	678	369			Fix.jpg	0	0	Content	149	565
1769	76636	695	346			Fix.jpg	0	0	Content	149	565
1770	76676	674	356			Fix.jpg	0	0	Content	149	565
1771	76716	680	376			Fix.jpg	0	0	Content	149	565
1772	76758	683	360			Fix.jpg	0	0	Content	149	565
1773	76797	682	370			Fix.jpg	0	0	Content	149	565
	76797			ImageEnd	16
1774	76840	671	354			No media	0	0	Content	149	565
	76871			ImageStart	8
1775	76880	673	366			93_140_ha_neu.jpg	0	0	Content	149	565
1776	76920	690	368			93_140_ha_neu.jpg	0	0	Content	149	565
1777	76959	671	363			93_140_ha_neu.jpg	0	0	Content	149	565
1778	76999	678	378			93_140_ha_neu.jpg	0	0	Content	149	565
1779	77038	684	365			93_140_ha_neu.jpg	0	0	Content	149	565
1780	77077	683	372			93_140_ha_neu.jpg	0	0	Content	149	565
1781	77118	695	345			93_140_ha_neu.jpg	0	327	AOI_56	150	242
1782	77160	686	380			93_140_ha_neu.jpg	0	327	AOI_56	150	242
1783	77199	550	399			93_140_ha_neu.jpg	0	327	AOI_56	150	242
1784	77239	538	410			93_140_ha_neu.jpg	0	327	AOI_56	150	242
1785	77277	530	408			93_140_ha_neu.jpg	0	327	AOI_56	150	242
1786	77319	491	408			93_140_ha_neu.jpg	0	327	AOI_56	150	242
1787	77360	856	375			93_140_ha_neu.jpg	0	328	AOI_55	151	643
1788	77399	868	378			93_140_ha_neu.jpg	0	328	AOI_55	151	643
1789	77442	887	381			93_140_ha_neu.jpg	0	328	AOI_55	151	643
1790	77483	884	378			93_140_ha_neu.jpg	0	328	AOI_55	151	643
1791	77522	892	383			93_140_ha_neu.jpg	0	328	AOI_55	151	643
1792	77561	928	438			93_140_ha_neu.jpg	0	328	AOI_55	151	643
1793	77600	915	409			93_140_ha_neu.jpg	0	328	AOI_55	151	643
1794	77638	915	427			93_140_ha_neu.jpg	0	328	AOI_55	151	643
1795	77685	908	432			93_140_ha_neu.jpg	0	328	AOI_55	151	643
1796	77729	905	442			93_140_ha_neu.jpg	0	328	AOI_55	151	643
1797	77766	917	425			93_140_ha_neu.jpg	0	328	AOI_55	151	643
1798	77808	907	425			93_140_ha_neu.jpg	0	328	AOI_55	151	643
1799	77846	912	427			93_140_ha_neu.jpg	0	328	AOI_55	151	643
1800	77884	920	428			93_140_ha_neu.jpg	0	328	AOI_55	151	643
1801	77923	907	433			93_140_ha_neu.jpg	0	328	AOI_55	151	643
1802	77963	910	420			93_140_ha_neu.jpg	0	328	AOI_55	151	643
1803	78002	580	445			93_140_ha_neu.jpg	0	327	AOI_56	152	242
1804	78041	468	407			93_140_ha_neu.jpg	0	327	AOI_56	152	242
1805	78083	470	397			93_140_ha_neu.jpg	0	327	AOI_56	152	242
1806	78123	448	411			93_140_ha_neu.jpg	0	327	AOI_56	152	242
1807	78157	442	428			93_140_ha_neu.jpg	0	327	AOI_56	152	242
1808	78197	440	412			93_140_ha_neu.jpg	0	327	AOI_56	152	242
1809	78245	451	459			93_140_ha_neu.jpg	0	327	AOI_56	153	328
1810	78285	455	452			93_140_ha_neu.jpg	0	327	AOI_56	153	328
1811	78323	457	465			93_140_ha_neu.jpg	0	327	AOI_56	153	328
1812	78362	457	459			93_140_ha_neu.jpg	0	327	AOI_56	153	328
1813	78407	480	434			93_140_ha_neu.jpg	0	327	AOI_56	153	328
1814	78451	476	450			93_140_ha_neu.jpg	0	327	AOI_56	153	328
1815	78495	466	452			93_140_ha_neu.jpg	0	327	AOI_56	153	328
1816	78537	462	461			93_140_ha_neu.jpg	0	327	AOI_56	153	328
1817	78573	447	470			93_140_ha_neu.jpg	0	327	AOI_56	154	264
1818	78615	461	461			93_140_ha_neu.jpg	0	327	AOI_56	154	264
1819	78671	460	381			93_140_ha_neu.jpg	0	327	AOI_56	154	264
1820	78713	487	376			93_140_ha_neu.jpg	0	327	AOI_56	154	264
1821	78753	472	380			93_140_ha_neu.jpg	0	327	AOI_56	154	264
1822	78794	479	382			93_140_ha_neu.jpg	0	327	AOI_56	154	264
1823	78836	472	501			93_140_ha_neu.jpg	0	327	AOI_56	155	538
1824	78879	478	501			93_140_ha_neu.jpg	0	327	AOI_56	155	538
1825	78919	489	500			93_140_ha_neu.jpg	0	327	AOI_56	155	538
1826	78959	494	488			93_140_ha_neu.jpg	0	327	AOI_56	155	538
1827	78999	475	490			93_140_ha_neu.jpg	0	327	AOI_56	155	538
1828	79041	491	487			93_140_ha_neu.jpg	0	327	AOI_56	155	538
1829	79083	476	513			93_140_ha_neu.jpg	0	327	AOI_56	155	538
1830	79126	462	536			93_140_ha_neu.jpg	0	327	AOI_56	155	538
1831	79165	454	514			93_140_ha_neu.jpg	0	327	AOI_56	155	538
1832	79208	451	525			93_140_ha_neu.jpg	0	327	AOI_56	155	538
1833	79248	475	550			93_140_ha_neu.jpg	0	327	AOI_56	155	538
1834	79288	458	534			93_140_ha_neu.jpg	0	327	AOI_56	155	538
1835	79329	462	517			93_140_ha_neu.jpg	0	327	AOI_56	155	538
1836	79374	718	525			93_140_ha_neu.jpg	0	328	AOI_55	156	277
1837	79413	840	492			93_140_ha_neu.jpg	0	328	AOI_55	156	277
1838	79458	862	480			93_140_ha_neu.jpg	0	328	AOI_55	156	277
1839	79492	853	497			93_140_ha_neu.jpg	0	328	AOI_55	156	277
1840	79529	863	489			93_140_ha_neu.jpg	0	328	AOI_55	156	277
1841	79568	848	485			93_140_ha_neu.jpg	0	328	AOI_55	156	277
1842	79606	861	498			93_140_ha_neu.jpg	0	328	AOI_55	156	277
1843	79651	882	446			93_140_ha_neu.jpg	0	328	AOI_55	157	232
1844	79689	900	454			93_140_ha_neu.jpg	0	328	AOI_55	157	232
1845	79725	913	445			93_140_ha_neu.jpg	0	328	AOI_55	157	232
1846	79762	898	445			93_140_ha_neu.jpg	0	328	AOI_55	157	232
1847	79799	923	438			93_140_ha_neu.jpg	0	328	AOI_55	157	232
1848	79839	910	430			93_140_ha_neu.jpg	0	328	AOI_55	157	232
	79855			ImageEnd	16
	79869			ImageStart	8
1849	79884	920	469			Fix.jpg	0	0	Content	158	302
1850	79921	919	483			Fix.jpg	0	0	Content	158	302
1851	79953	919	488			Fix.jpg	0	0	Content	158	302
1852	79992	922	482			Fix.jpg	0	0	Content	158	302
1853	80030	917	490			Fix.jpg	0	0	Content	158	302
1854	80068	932	485			Fix.jpg	0	0	Content	158	302
1855	80106	919	492			Fix.jpg	0	0	Content	158	302
1856	80150	915	474			Fix.jpg	0	0	Content	158	302
1857	80186	686	409			Fix.jpg	0	0	Content	159	858
1858	80224	658	327			Fix.jpg	0	0	Content	159	858
1859	80267	676	365			Fix.jpg	0	0	Content	159	858
1860	80310	677	377			Fix.jpg	0	0	Content	159	858
1861	80344	680	378			Fix.jpg	0	0	Content	159	858
	80370			ImageEnd	16
1862	80379	682	350			No media	0	0	Content	159	858
1863	80419	690	361			No media	0	0	Content	159	858
1864	80458	686	376			No media	0	0	Content	159	858
1865	80496	681	373			No media	0	0	Content	159	858
1866	80535	684	365			No media	0	0	Content	159	858
1867	80573	690	371			No media	0	0	Content	159	858
1868	80613	688	377			No media	0	0	Content	159	858
1869	80652	689	358			No media	0	0	Content	159	858
1870	80692	690	368			No media	0	0	Content	159	858
1871	80730	684	379			No media	0	0	Content	159	858
1872	80768	679	380			No media	0	0	Content	159	858
1873	80806	669	362			No media	0	0	Content	159	858
1874	80845	657	343			No media	0	0	Content	159	858
1875	80884	663	324			No media	0	0	Content	159	858
1876	80925	666	326			No media	0	0	Content	159	858
1877	80964	650	319			No media	0	0	Content	159	858
1878	81005	667	371			No media	0	0	Content	159	858
1879	81044	0	0			No media	0	0	Content
1880	81099	0	0			No media	0	0	Content
1881	81148	0	0			No media	0	0	Content
1882	81188	0	0			No media	0	0	Content
1883	81235	0	0			No media	0	0	Content
1884	81285	685	495			No media	0	0	Content	160	146
1885	81325	685	495			No media	0	0	Content	160	146
1886	81357	693	407			No media	0	0	Content	160	146
1887	81399	651	523			No media	0	0	Content	160	146
1888	81431	0	0			No media	0	0	Content
	81447			ImageStart	8
1889	81476	0	0			76_115_fe_an.jpg	0	289	AOI_50
1890	81528	0	0			76_115_fe_an.jpg	0	289	AOI_50
1891	81569	0	0			76_115_fe_an.jpg	0	289	AOI_50
1892	81614	0	0			76_115_fe_an.jpg	0	289	AOI_50
1893	81666	0	0			76_115_fe_an.jpg	0	289	AOI_50
1894	81718	0	0			76_115_fe_an.jpg	0	289	AOI_50
1895	81750	584	445			76_115_fe_an.jpg	0	289	AOI_50	161	313
1896	81800	584	445			76_115_fe_an.jpg	0	289	AOI_50	161	313
1897	81834	565	430			76_115_fe_an.jpg	0	289	AOI_50	161	313
1898	81869	563	427			76_115_fe_an.jpg	0	289	AOI_50	161	313
1899	81907	557	427			76_115_fe_an.jpg	0	289	AOI_50	161	313
1900	81948	565	441			76_115_fe_an.jpg	0	289	AOI_50	161	313
1901	81987	601	406			76_115_fe_an.jpg	0	289	AOI_50	161	313
1902	82025	601	406			76_115_fe_an.jpg	0	289	AOI_50	161	313
1903	82063	805	369			76_115_fe_an.jpg	0	290	AOI_49	162	302
1904	82100	858	356			76_115_fe_an.jpg	0	290	AOI_49	162	302
1905	82139	866	385			76_115_fe_an.jpg	0	290	AOI_49	162	302
1906	82178	869	387			76_115_fe_an.jpg	0	290	AOI_49	162	302
1907	82214	867	371			76_115_fe_an.jpg	0	290	AOI_49	162	302
1908	82253	873	388			76_115_fe_an.jpg	0	290	AOI_49	162	302
1909	82291	880	375			76_115_fe_an.jpg	0	290	AOI_49	162	302
1910	82328	868	367			76_115_fe_an.jpg	0	290	AOI_49	162	302
1911	82365	630	374			76_115_fe_an.jpg	0	289	AOI_50	163	385
1912	82403	504	366			76_115_fe_an.jpg	0	289	AOI_50	163	385
1913	82440	509	363			76_115_fe_an.jpg	0	289	AOI_50	163	385
1914	82477	490	390			76_115_fe_an.jpg	0	289	AOI_50	163	385
1915	82515	495	361			76_115_fe_an.jpg	0	289	AOI_50	163	385
1916	82553	482	362			76_115_fe_an.jpg	0	289	AOI_50	163	385
1917	82599	421	356			76_115_fe_an.jpg	0	289	AOI_50	163	385
1918	82637	436	379			76_115_fe_an.jpg	0	289	AOI_50	163	385
1919	82671	420	372			76_115_fe_an.jpg	0	289	AOI_50	163	385
1920	82711	425	340			76_115_fe_an.jpg	0	289	AOI_50	163	385
1921	82750	430	395			76_115_fe_an.jpg	0	289	AOI_50	164	336
1922	82791	439	459			76_115_fe_an.jpg	0	289	AOI_50	164	336
1923	82833	439	477			76_115_fe_an.jpg	0	289	AOI_50	164	336
1924	82873	437	449			76_115_fe_an.jpg	0	289	AOI_50	164	336
1925	82913	476	426			76_115_fe_an.jpg	0	289	AOI_50	164	336
1926	82952	447	468			76_115_fe_an.jpg	0	289	AOI_50	164	336
1927	82995	445	466			76_115_fe_an.jpg	0	289	AOI_50	164	336
1928	83048	468	452			76_115_fe_an.jpg	0	289	AOI_50	164	336
1929	83086	813	409			76_115_fe_an.jpg	0	290	AOI_49	165	512
1930	83124	898	477			76_115_fe_an.jpg	0	290	AOI_49	165	512
1931	83164	849	425			76_115_fe_an.jpg	0	290	AOI_49	165	512
1932	83201	866	416			76_115_fe_an.jpg	0	290	AOI_49	165	512
1933	83236	872	421			76_115_fe_an.jpg	0	290	AOI_49	165	512
[truncated: 20,808 more rows]
