# Supplementary material for: Attentional Bias to Facial Expressions of Different Emotions – A Cross-Cultural Comparison of ≠Akhoe Hai||om and German Children and Adolescents
Source: Front Psychol. 2020 Apr 28;11:795. doi: 10.3389/fpsyg.2020.00795 (PMC7199105; doi:10.3389/fpsyg.2020.00795)
Supplement: Supplementary file 1 [file Data_Sheet_1.ZIP › Raw data_Germany and Namibia/Raw data Namibia/VP_12-test.tsv]

Data properties:
Recording date: 09.02.2013
Recording time: 12:28:57:835 (corresponds to time 0)
Study: NegBias_1
Subject: VP_12
Recording: VP_12
Screen resolution: 1366 x 768
Coordinate unit: Pixels
Filter settings:
Eye: Average
Validity: Normal
Fixation filter: Tobii fixation filter
Velocity threshold: 35
Distance threshold: 35
Number	Timestamp	GazePointX	GazePointY	Event	EventKey	StimuliName	StimuliID	AoiIds	AoiNames	FixationIndex	FixationDuration
0	8	335	270			No media	0	0	Content	4	568
1	40	324	265			No media	0	0	Content	4	568
2	72	325	200			No media	0	0	Content	4	568
3	111	327	220			No media	0	0	Content	4	568
4	146	333	260			No media	0	0	Content	4	568
5	180	330	262			No media	0	0	Content	4	568
6	213	313	288			No media	0	0	Content	4	568
7	247	341	299			No media	0	0	Content	4	568
8	281	337	293			No media	0	0	Content	4	568
9	314	328	107			No media	0	0	Content	4	568
10	346	304	267			No media	0	0	Content	4	568
11	377	318	281			No media	0	0	Content	4	568
12	407	327	287			No media	0	0	Content	4	568
13	441	335	268			No media	0	0	Content	4	568
14	472	332	296			No media	0	0	Content	4	568
15	504	330	289			No media	0	0	Content	4	568
16	536	334	276			No media	0	0	Content	4	568
17	568	294	243			No media	0	0	Content	5	1121
18	599	299	208			No media	0	0	Content	5	1121
19	631	298	231			No media	0	0	Content	5	1121
20	662	296	211			No media	0	0	Content	5	1121
21	695	298	216			No media	0	0	Content	5	1121
22	727	292	213			No media	0	0	Content	5	1121
23	758	303	223			No media	0	0	Content	5	1121
24	789	294	195			No media	0	0	Content	5	1121
25	823	307	195			No media	0	0	Content	5	1121
26	861	304	192			No media	0	0	Content	5	1121
27	889	303	212			No media	0	0	Content	5	1121
28	921	316	201			No media	0	0	Content	5	1121
29	953	316	224			No media	0	0	Content	5	1121
30	984	319	113			No media	0	0	Content	5	1121
31	1028	308	252			No media	0	0	Content	5	1121
32	1062	286	190			No media	0	0	Content	5	1121
33	1093	283	213			No media	0	0	Content	5	1121
34	1125	308	210			No media	0	0	Content	5	1121
35	1157	297	228			No media	0	0	Content	5	1121
36	1188	290	205			No media	0	0	Content	5	1121
37	1219	283	209			No media	0	0	Content	5	1121
38	1254	306	235			No media	0	0	Content	5	1121
39	1309	320	235			No media	0	0	Content	5	1121
40	1349	315	252			No media	0	0	Content	5	1121
41	1378	313	230			No media	0	0	Content	5	1121
42	1409	314	223			No media	0	0	Content	5	1121
43	1444	302	218			No media	0	0	Content	5	1121
	1446			ImageStart	8
44	1579	303	67			Fix.jpg	0	0	Content	5	1121
45	1689	485	338			Fix.jpg	0	0	Content	6	582
46	1810	485	338			Fix.jpg	0	0	Content	6	582
	1929			ImageEnd	16
	1961			ImageStart	8
47	1965	650	388			122_162_an_ha.jpg	0	58	AOI_13	6	582
48	2016	649	385			122_162_an_ha.jpg	0	58	AOI_13	6	582
49	2043	649	385			122_162_an_ha.jpg	0	58	AOI_13	6	582
50	2074	644	325			122_162_an_ha.jpg	0	58	AOI_13	6	582
51	2108	652	365			122_162_an_ha.jpg	0	58	AOI_13	6	582
52	2140	627	369			122_162_an_ha.jpg	0	58	AOI_13	6	582
53	2176	656	356			122_162_an_ha.jpg	0	58	AOI_13	6	582
54	2207	637	362			122_162_an_ha.jpg	0	58	AOI_13	6	582
55	2239	641	369			122_162_an_ha.jpg	0	58	AOI_13	6	582
56	2271	761	291			122_162_an_ha.jpg	0	57	AOI_16	7	443
57	2304	863	210			122_162_an_ha.jpg	0	57	AOI_16	7	443
58	2335	846	223			122_162_an_ha.jpg	0	57	AOI_16	7	443
59	2372	862	309			122_162_an_ha.jpg	0	57	AOI_16	7	443
60	2407	882	238			122_162_an_ha.jpg	0	57	AOI_16	7	443
61	2441	845	337			122_162_an_ha.jpg	0	57	AOI_16	7	443
62	2475	876	293			122_162_an_ha.jpg	0	57	AOI_16	7	443
63	2512	913	308			122_162_an_ha.jpg	0	57	AOI_16	7	443
64	2548	936	322			122_162_an_ha.jpg	0	57	AOI_16	7	443
65	2584	923	319			122_162_an_ha.jpg	0	57	AOI_16	7	443
66	2616	908	321			122_162_an_ha.jpg	0	57	AOI_16	7	443
67	2648	919	296			122_162_an_ha.jpg	0	57	AOI_16	7	443
68	2680	907	309			122_162_an_ha.jpg	0	57	AOI_16	7	443
69	2714	624	408			122_162_an_ha.jpg	0	58	AOI_13	8	421
70	2747	469	420			122_162_an_ha.jpg	0	58	AOI_13	8	421
71	2781	477	428			122_162_an_ha.jpg	0	58	AOI_13	8	421
72	2813	447	399			122_162_an_ha.jpg	0	58	AOI_13	8	421
73	2846	463	424			122_162_an_ha.jpg	0	58	AOI_13	8	421
74	2878	466	416			122_162_an_ha.jpg	0	58	AOI_13	8	421
75	2911	460	441			122_162_an_ha.jpg	0	58	AOI_13	8	421
76	2943	453	409			122_162_an_ha.jpg	0	58	AOI_13	8	421
77	2974	466	376			122_162_an_ha.jpg	0	58	AOI_13	8	421
78	3006	486	400			122_162_an_ha.jpg	0	58	AOI_13	8	421
79	3039	458	407			122_162_an_ha.jpg	0	58	AOI_13	8	421
80	3070	483	387			122_162_an_ha.jpg	0	58	AOI_13	8	421
81	3103	483	389			122_162_an_ha.jpg	0	58	AOI_13	8	421
82	3134	458	398			122_162_an_ha.jpg	0	58	AOI_13	9	425
83	3167	440	513			122_162_an_ha.jpg	0	58	AOI_13	9	425
84	3199	439	496			122_162_an_ha.jpg	0	58	AOI_13	9	425
85	3230	438	489			122_162_an_ha.jpg	0	58	AOI_13	9	425
86	3263	440	479			122_162_an_ha.jpg	0	58	AOI_13	9	425
87	3295	444	485			122_162_an_ha.jpg	0	58	AOI_13	9	425
88	3326	454	505			122_162_an_ha.jpg	0	58	AOI_13	9	425
89	3358	418	498			122_162_an_ha.jpg	0	58	AOI_13	9	425
90	3390	430	480			122_162_an_ha.jpg	0	58	AOI_13	9	425
91	3422	441	491			122_162_an_ha.jpg	0	58	AOI_13	9	425
92	3454	426	486			122_162_an_ha.jpg	0	58	AOI_13	9	425
93	3487	480	470			122_162_an_ha.jpg	0	58	AOI_13	9	425
94	3520	449	486			122_162_an_ha.jpg	0	58	AOI_13	9	425
95	3559	467	444			122_162_an_ha.jpg	0	58	AOI_13	10	214
96	3590	465	378			122_162_an_ha.jpg	0	58	AOI_13	10	214
97	3617	508	353			122_162_an_ha.jpg	0	58	AOI_13	10	214
98	3649	474	319			122_162_an_ha.jpg	0	58	AOI_13	10	214
99	3680	485	308			122_162_an_ha.jpg	0	58	AOI_13	10	214
100	3711	467	363			122_162_an_ha.jpg	0	58	AOI_13	10	214
101	3742	477	356			122_162_an_ha.jpg	0	58	AOI_13	10	214
102	3773	741	339			122_162_an_ha.jpg	0	57	AOI_16	11	774
103	3804	899	352			122_162_an_ha.jpg	0	57	AOI_16	11	774
104	3836	903	340			122_162_an_ha.jpg	0	57	AOI_16	11	774
105	3867	911	339			122_162_an_ha.jpg	0	57	AOI_16	11	774
106	3899	896	339			122_162_an_ha.jpg	0	57	AOI_16	11	774
107	3930	906	328			122_162_an_ha.jpg	0	57	AOI_16	11	774
108	3962	917	317			122_162_an_ha.jpg	0	57	AOI_16	11	774
109	3993	893	340			122_162_an_ha.jpg	0	57	AOI_16	11	774
110	4025	889	364			122_162_an_ha.jpg	0	57	AOI_16	11	774
111	4056	874	353			122_162_an_ha.jpg	0	57	AOI_16	11	774
112	4087	889	346			122_162_an_ha.jpg	0	57	AOI_16	11	774
113	4119	906	333			122_162_an_ha.jpg	0	57	AOI_16	11	774
114	4151	915	312			122_162_an_ha.jpg	0	57	AOI_16	11	774
115	4183	915	319			122_162_an_ha.jpg	0	57	AOI_16	11	774
116	4214	912	292			122_162_an_ha.jpg	0	57	AOI_16	11	774
117	4247	911	269			122_162_an_ha.jpg	0	57	AOI_16	11	774
118	4287	935	201			122_162_an_ha.jpg	0	57	AOI_16	11	774
119	4321	937	329			122_162_an_ha.jpg	0	57	AOI_16	11	774
120	4355	940	314			122_162_an_ha.jpg	0	57	AOI_16	11	774
121	4389	919	306			122_162_an_ha.jpg	0	57	AOI_16	11	774
122	4421	935	302			122_162_an_ha.jpg	0	57	AOI_16	11	774
123	4452	934	333			122_162_an_ha.jpg	0	57	AOI_16	11	774
124	4484	919	351			122_162_an_ha.jpg	0	57	AOI_16	11	774
125	4516	938	339			122_162_an_ha.jpg	0	57	AOI_16	11	774
126	4547	588	312			122_162_an_ha.jpg	0	58	AOI_13	12	782
127	4580	495	285			122_162_an_ha.jpg	0	58	AOI_13	12	782
128	4611	471	324			122_162_an_ha.jpg	0	58	AOI_13	12	782
129	4647	469	326			122_162_an_ha.jpg	0	58	AOI_13	12	782
130	4681	475	298			122_162_an_ha.jpg	0	58	AOI_13	12	782
131	4714	468	367			122_162_an_ha.jpg	0	58	AOI_13	12	782
132	4748	462	331			122_162_an_ha.jpg	0	58	AOI_13	12	782
133	4784	469	352			122_162_an_ha.jpg	0	58	AOI_13	12	782
134	4815	476	344			122_162_an_ha.jpg	0	58	AOI_13	12	782
135	4848	508	367			122_162_an_ha.jpg	0	58	AOI_13	12	782
136	4879	496	350			122_162_an_ha.jpg	0	58	AOI_13	12	782
137	4911	495	323			122_162_an_ha.jpg	0	58	AOI_13	12	782
138	4943	500	381			122_162_an_ha.jpg	0	58	AOI_13	12	782
	4956			ImageEnd	16
139	4975	503	351			No media	0	0	Content	12	782
	4984			ImageStart	8
140	5006	476	361			Fix.jpg	0	0	Content	12	782
141	5038	485	365			Fix.jpg	0	0	Content	12	782
142	5071	492	361			Fix.jpg	0	0	Content	12	782
143	5103	483	360			Fix.jpg	0	0	Content	12	782
144	5135	482	311			Fix.jpg	0	0	Content	12	782
145	5168	463	290			Fix.jpg	0	0	Content	12	782
146	5198	511	285			Fix.jpg	0	0	Content	12	782
147	5230	480	287			Fix.jpg	0	0	Content	12	782
148	5269	490	294			Fix.jpg	0	0	Content	12	782
149	5301	493	254			Fix.jpg	0	0	Content	12	782
150	5329	641	232			Fix.jpg	0	0	Content	13	520
151	5362	630	363			Fix.jpg	0	0	Content	13	520
152	5398	639	205			Fix.jpg	0	0	Content	13	520
153	5436	635	329			Fix.jpg	0	0	Content	13	520
	5457			ImageEnd	16
154	5472	637	366			No media	0	0	Content	13	520
	5483			ImageStart	8
155	5506	645	354			79_115_ha_an.jpg	0	295	AOI_52	13	520
156	5543	642	393			79_115_ha_an.jpg	0	295	AOI_52	13	520
157	5574	651	329			79_115_ha_an.jpg	0	295	AOI_52	13	520
158	5608	641	220			79_115_ha_an.jpg	0	295	AOI_52	13	520
159	5643	675	220			79_115_ha_an.jpg	0	295	AOI_52	13	520
160	5678	652	338			79_115_ha_an.jpg	0	295	AOI_52	13	520
161	5717	648	385			79_115_ha_an.jpg	0	295	AOI_52	13	520
162	5748	634	384			79_115_ha_an.jpg	0	295	AOI_52	13	520
163	5783	647	329			79_115_ha_an.jpg	0	295	AOI_52	13	520
164	5816	650	377			79_115_ha_an.jpg	0	295	AOI_52	13	520
165	5850	823	198			79_115_ha_an.jpg	0	296	AOI_49	14	496
166	5883	887	215			79_115_ha_an.jpg	0	296	AOI_49	14	496
167	5917	866	280			79_115_ha_an.jpg	0	296	AOI_49	14	496
168	5954	926	258			79_115_ha_an.jpg	0	296	AOI_49	14	496
169	5987	895	248			79_115_ha_an.jpg	0	296	AOI_49	14	496
170	6022	934	368			79_115_ha_an.jpg	0	296	AOI_49	14	496
171	6059	930	363			79_115_ha_an.jpg	0	296	AOI_49	14	496
172	6094	944	304			79_115_ha_an.jpg	0	296	AOI_49	14	496
173	6130	939	282			79_115_ha_an.jpg	0	296	AOI_49	14	496
174	6165	965	272			79_115_ha_an.jpg	0	296	AOI_49	14	496
175	6201	927	248			79_115_ha_an.jpg	0	296	AOI_49	14	496
176	6236	940	282			79_115_ha_an.jpg	0	296	AOI_49	14	496
177	6272	934	352			79_115_ha_an.jpg	0	296	AOI_49	14	496
178	6309	934	319			79_115_ha_an.jpg	0	296	AOI_49	14	496
179	6346	592	356			79_115_ha_an.jpg	0	295	AOI_52	15	411
180	6381	480	386			79_115_ha_an.jpg	0	295	AOI_52	15	411
181	6442	462	378			79_115_ha_an.jpg	0	295	AOI_52	15	411
182	6483	493	376			79_115_ha_an.jpg	0	295	AOI_52	15	411
183	6510	479	369			79_115_ha_an.jpg	0	295	AOI_52	15	411
184	6545	464	373			79_115_ha_an.jpg	0	295	AOI_52	15	411
185	6579	508	348			79_115_ha_an.jpg	0	295	AOI_52	15	411
186	6614	513	361			79_115_ha_an.jpg	0	295	AOI_52	15	411
187	6648	511	365			79_115_ha_an.jpg	0	295	AOI_52	15	411
188	6682	513	354			79_115_ha_an.jpg	0	295	AOI_52	15	411
189	6720	513	347			79_115_ha_an.jpg	0	295	AOI_52	15	411
190	6756	479	400			79_115_ha_an.jpg	0	295	AOI_52	16	246
191	6791	458	474			79_115_ha_an.jpg	0	295	AOI_52	16	246
192	6826	456	462			79_115_ha_an.jpg	0	295	AOI_52	16	246
193	6862	466	477			79_115_ha_an.jpg	0	295	AOI_52	16	246
194	6897	485	469			79_115_ha_an.jpg	0	295	AOI_52	16	246
195	6931	459	471			79_115_ha_an.jpg	0	295	AOI_52	16	246
196	6966	456	457			79_115_ha_an.jpg	0	295	AOI_52	16	246
197	7002	753	352			79_115_ha_an.jpg	0	296	AOI_49	17	329
198	7036	943	274			79_115_ha_an.jpg	0	296	AOI_49	17	329
199	7082	953	294			79_115_ha_an.jpg	0	296	AOI_49	17	329
200	7119	956	266			79_115_ha_an.jpg	0	296	AOI_49	17	329
201	7153	962	315			79_115_ha_an.jpg	0	296	AOI_49	17	329
202	7189	951	335			79_115_ha_an.jpg	0	296	AOI_49	17	329
203	7224	949	317			79_115_ha_an.jpg	0	296	AOI_49	17	329
204	7259	975	250			79_115_ha_an.jpg	0	296	AOI_49	17	329
205	7295	945	281			79_115_ha_an.jpg	0	296	AOI_49	17	329
206	7331	949	266			79_115_ha_an.jpg	0	296	AOI_49	18	440
207	7367	904	165			79_115_ha_an.jpg	0	296	AOI_49	18	440
208	7403	906	175			79_115_ha_an.jpg	0	296	AOI_49	18	440
209	7441	904	227			79_115_ha_an.jpg	0	296	AOI_49	18	440
210	7477	918	166			79_115_ha_an.jpg	0	296	AOI_49	18	440
211	7513	912	178			79_115_ha_an.jpg	0	296	AOI_49	18	440
212	7548	924	117			79_115_ha_an.jpg	0	296	AOI_49	18	440
213	7585	925	158			79_115_ha_an.jpg	0	296	AOI_49	18	440
214	7623	922	144			79_115_ha_an.jpg	0	296	AOI_49	18	440
215	7659	934	183			79_115_ha_an.jpg	0	296	AOI_49	18	440
216	7697	934	240			79_115_ha_an.jpg	0	296	AOI_49	18	440
217	7735	931	181			79_115_ha_an.jpg	0	296	AOI_49	18	440
218	7771	635	259			79_115_ha_an.jpg	0	295	AOI_52	19	340
219	7808	543	280			79_115_ha_an.jpg	0	295	AOI_52	19	340
220	7857	539	282			79_115_ha_an.jpg	0	295	AOI_52	19	340
221	7902	534	279			79_115_ha_an.jpg	0	295	AOI_52	19	340
222	7931	525	272			79_115_ha_an.jpg	0	295	AOI_52	19	340
223	7968	534	272			79_115_ha_an.jpg	0	295	AOI_52	19	340
224	8003	528	283			79_115_ha_an.jpg	0	295	AOI_52	19	340
225	8040	523	269			79_115_ha_an.jpg	0	295	AOI_52	19	340
226	8075	523	262			79_115_ha_an.jpg	0	295	AOI_52	19	340
227	8111	508	346			79_115_ha_an.jpg	0	295	AOI_52	20	244
228	8146	512	350			79_115_ha_an.jpg	0	295	AOI_52	20	244
229	8180	518	366			79_115_ha_an.jpg	0	295	AOI_52	20	244
230	8216	516	370			79_115_ha_an.jpg	0	295	AOI_52	20	244
231	8251	501	355			79_115_ha_an.jpg	0	295	AOI_52	20	244
232	8285	503	383			79_115_ha_an.jpg	0	295	AOI_52	20	244
233	8320	504	372			79_115_ha_an.jpg	0	295	AOI_52	20	244
234	8355	631	373			79_115_ha_an.jpg	0	296	AOI_49	21	455
235	8390	921	387			79_115_ha_an.jpg	0	296	AOI_49	21	455
236	8425	911	339			79_115_ha_an.jpg	0	296	AOI_49	21	455
237	8460	923	345			79_115_ha_an.jpg	0	296	AOI_49	21	455
238	8495	918	374			79_115_ha_an.jpg	0	296	AOI_49	21	455
	8498			ImageEnd	16
	8517			ImageStart	8
239	8530	925	313			Fix.jpg	0	0	Content	21	455
240	8565	928	349			Fix.jpg	0	0	Content	21	455
241	8601	922	348			Fix.jpg	0	0	Content	21	455
242	8636	914	354			Fix.jpg	0	0	Content	21	455
243	8671	918	350			Fix.jpg	0	0	Content	21	455
244	8706	935	340			Fix.jpg	0	0	Content	21	455
245	8741	913	360			Fix.jpg	0	0	Content	21	455
246	8776	916	352			Fix.jpg	0	0	Content	21	455
247	8810	910	353			Fix.jpg	0	0	Content	22	522
248	8845	711	390			Fix.jpg	0	0	Content	22	522
249	8883	710	375			Fix.jpg	0	0	Content	22	522
250	8918	719	388			Fix.jpg	0	0	Content	22	522
251	8954	705	388			Fix.jpg	0	0	Content	22	522
252	8988	699	396			Fix.jpg	0	0	Content	22	522
253	9024	702	379			Fix.jpg	0	0	Content	22	522
	9026			ImageEnd	16
	9042			ImageStart	8
254	9059	690	392			97_144_an_fe.jpg	0	336	AOI_6	22	522
255	9094	704	407			97_144_an_fe.jpg	0	336	AOI_6	22	522
256	9130	714	404			97_144_an_fe.jpg	0	336	AOI_6	22	522
257	9164	721	386			97_144_an_fe.jpg	0	336	AOI_6	22	522
258	9197	704	381			97_144_an_fe.jpg	0	336	AOI_6	22	522
259	9231	700	401			97_144_an_fe.jpg	0	336	AOI_6	22	522
260	9265	711	390			97_144_an_fe.jpg	0	336	AOI_6	22	522
261	9299	691	388			97_144_an_fe.jpg	0	336	AOI_6	22	522
262	9332	842	356			97_144_an_fe.jpg	0	336	AOI_6	23	240
263	9366	871	350			97_144_an_fe.jpg	0	336	AOI_6	23	240
264	9401	874	367			97_144_an_fe.jpg	0	336	AOI_6	23	240
265	9435	866	367			97_144_an_fe.jpg	0	336	AOI_6	23	240
266	9470	875	349			97_144_an_fe.jpg	0	336	AOI_6	23	240
267	9503	873	319			97_144_an_fe.jpg	0	336	AOI_6	23	240
268	9538	855	367			97_144_an_fe.jpg	0	336	AOI_6	23	240
269	9572	835	349			97_144_an_fe.jpg	0	335	AOI_5	24	470
270	9605	504	452			97_144_an_fe.jpg	0	335	AOI_5	24	470
271	9640	474	439			97_144_an_fe.jpg	0	335	AOI_5	24	470
272	9673	469	448			97_144_an_fe.jpg	0	335	AOI_5	24	470
273	9705	471	429			97_144_an_fe.jpg	0	335	AOI_5	24	470
274	9738	468	443			97_144_an_fe.jpg	0	335	AOI_5	24	470
275	9771	477	429			97_144_an_fe.jpg	0	335	AOI_5	24	470
276	9804	463	428			97_144_an_fe.jpg	0	335	AOI_5	24	470
277	9837	498	414			97_144_an_fe.jpg	0	335	AOI_5	24	470
278	9870	515	444			97_144_an_fe.jpg	0	335	AOI_5	24	470
279	9904	485	427			97_144_an_fe.jpg	0	335	AOI_5	24	470
280	9944	502	431			97_144_an_fe.jpg	0	335	AOI_5	24	470
281	9977	492	453			97_144_an_fe.jpg	0	335	AOI_5	24	470
282	10009	515	447			97_144_an_fe.jpg	0	335	AOI_5	24	470
283	10042	851	332			97_144_an_fe.jpg	0	336	AOI_6	25	232
284	10074	904	375			97_144_an_fe.jpg	0	336	AOI_6	25	232
285	10108	901	340			97_144_an_fe.jpg	0	336	AOI_6	25	232
286	10140	902	334			97_144_an_fe.jpg	0	336	AOI_6	25	232
287	10174	909	345			97_144_an_fe.jpg	0	336	AOI_6	25	232
288	10207	901	367			97_144_an_fe.jpg	0	336	AOI_6	25	232
289	10241	904	336			97_144_an_fe.jpg	0	336	AOI_6	25	232
290	10273	912	352			97_144_an_fe.jpg	0	336	AOI_6	26	402
291	10306	941	372			97_144_an_fe.jpg	0	336	AOI_6	26	402
292	10339	956	351			97_144_an_fe.jpg	0	336	AOI_6	26	402
293	10373	956	347			97_144_an_fe.jpg	0	336	AOI_6	26	402
294	10407	936	360			97_144_an_fe.jpg	0	336	AOI_6	26	402
295	10440	935	367			97_144_an_fe.jpg	0	336	AOI_6	26	402
296	10473	947	369			97_144_an_fe.jpg	0	336	AOI_6	26	402
297	10507	955	343			97_144_an_fe.jpg	0	336	AOI_6	26	402
298	10539	948	353			97_144_an_fe.jpg	0	336	AOI_6	26	402
299	10575	956	328			97_144_an_fe.jpg	0	336	AOI_6	26	402
300	10608	933	375			97_144_an_fe.jpg	0	336	AOI_6	26	402
301	10642	942	340			97_144_an_fe.jpg	0	336	AOI_6	26	402
302	10676	805	391			97_144_an_fe.jpg	0	335	AOI_5	27	569
303	10710	469	472			97_144_an_fe.jpg	0	335	AOI_5	27	569
304	10743	480	463			97_144_an_fe.jpg	0	335	AOI_5	27	569
305	10776	477	472			97_144_an_fe.jpg	0	335	AOI_5	27	569
306	10811	476	456			97_144_an_fe.jpg	0	335	AOI_5	27	569
307	10844	474	463			97_144_an_fe.jpg	0	335	AOI_5	27	569
308	10878	477	453			97_144_an_fe.jpg	0	335	AOI_5	27	569
309	10911	499	427			97_144_an_fe.jpg	0	335	AOI_5	27	569
310	10945	487	422			97_144_an_fe.jpg	0	335	AOI_5	27	569
311	10980	506	435			97_144_an_fe.jpg	0	335	AOI_5	27	569
312	11013	507	431			97_144_an_fe.jpg	0	335	AOI_5	27	569
313	11046	498	426			97_144_an_fe.jpg	0	335	AOI_5	27	569
314	11079	507	443			97_144_an_fe.jpg	0	335	AOI_5	27	569
315	11112	498	436			97_144_an_fe.jpg	0	335	AOI_5	27	569
316	11145	477	401			97_144_an_fe.jpg	0	335	AOI_5	27	569
317	11178	487	423			97_144_an_fe.jpg	0	335	AOI_5	27	569
318	11210	491	431			97_144_an_fe.jpg	0	335	AOI_5	27	569
319	11245	472	538			97_144_an_fe.jpg	0	335	AOI_5	28	414
320	11278	480	537			97_144_an_fe.jpg	0	335	AOI_5	28	414
321	11311	478	556			97_144_an_fe.jpg	0	335	AOI_5	28	414
322	11345	479	544			97_144_an_fe.jpg	0	335	AOI_5	28	414
323	11378	483	550			97_144_an_fe.jpg	0	335	AOI_5	28	414
324	11412	476	573			97_144_an_fe.jpg	0	335	AOI_5	28	414
325	11446	479	573			97_144_an_fe.jpg	0	335	AOI_5	28	414
326	11486	473	573			97_144_an_fe.jpg	0	335	AOI_5	28	414
327	11519	470	548			97_144_an_fe.jpg	0	335	AOI_5	28	414
328	11551	459	556			97_144_an_fe.jpg	0	335	AOI_5	28	414
329	11592	475	556			97_144_an_fe.jpg	0	335	AOI_5	28	414
330	11624	470	552			97_144_an_fe.jpg	0	335	AOI_5	28	414
331	11658	687	548			97_144_an_fe.jpg	0	336	AOI_6	29	700
332	11691	910	503			97_144_an_fe.jpg	0	336	AOI_6	29	700
333	11724	915	532			97_144_an_fe.jpg	0	336	AOI_6	29	700
334	11758	909	416			97_144_an_fe.jpg	0	336	AOI_6	29	700
335	11791	910	412			97_144_an_fe.jpg	0	336	AOI_6	29	700
336	11834	910	495			97_144_an_fe.jpg	0	336	AOI_6	29	700
337	11867	882	439			97_144_an_fe.jpg	0	336	AOI_6	29	700
338	11901	903	454			97_144_an_fe.jpg	0	336	AOI_6	29	700
339	11936	914	509			97_144_an_fe.jpg	0	336	AOI_6	29	700
340	11970	907	524			97_144_an_fe.jpg	0	336	AOI_6	29	700
341	12027	917	514			97_144_an_fe.jpg	0	336	AOI_6	29	700
	12054			ImageEnd	16
342	12060	902	526			No media	0	0	Content	29	700
	12078			ImageStart	8
343	12088	913	491			Fix.jpg	0	0	Content	29	700
344	12121	914	502			Fix.jpg	0	0	Content	29	700
345	12154	927	513			Fix.jpg	0	0	Content	29	700
346	12187	920	507			Fix.jpg	0	0	Content	29	700
347	12218	922	501			Fix.jpg	0	0	Content	29	700
348	12252	922	525			Fix.jpg	0	0	Content	29	700
349	12285	917	463			Fix.jpg	0	0	Content	29	700
350	12317	920	455			Fix.jpg	0	0	Content	29	700
351	12359	764	389			Fix.jpg	0	0	Content	30	503
352	12394	718	377			Fix.jpg	0	0	Content	30	503
353	12433	731	435			Fix.jpg	0	0	Content	30	503
354	12493	732	442			Fix.jpg	0	0	Content	30	503
355	12524	719	411			Fix.jpg	0	0	Content	30	503
356	12550	715	388			Fix.jpg	0	0	Content	30	503
357	12583	709	320			Fix.jpg	0	0	Content	30	503
	12583			ImageEnd	16
	12607			ImageStart	8
358	12623	728	412			10_008_neu_an.jpg	0	8	AOI_1	30	503
359	12657	724	411			10_008_neu_an.jpg	0	8	AOI_1	30	503
360	12697	711	399			10_008_neu_an.jpg	0	8	AOI_1	30	503
361	12730	711	421			10_008_neu_an.jpg	0	8	AOI_1	30	503
362	12762	737	434			10_008_neu_an.jpg	0	8	AOI_1	30	503
363	12795	728	408			10_008_neu_an.jpg	0	8	AOI_1	30	503
364	12828	724	379			10_008_neu_an.jpg	0	8	AOI_1	30	503
365	12861	825	397			10_008_neu_an.jpg	0	8	AOI_1	31	378
366	12915	879	434			10_008_neu_an.jpg	0	8	AOI_1	31	378
367	12949	864	420			10_008_neu_an.jpg	0	8	AOI_1	31	378
368	12977	866	408			10_008_neu_an.jpg	0	8	AOI_1	31	378
369	13012	860	391			10_008_neu_an.jpg	0	8	AOI_1	31	378
370	13045	843	413			10_008_neu_an.jpg	0	8	AOI_1	31	378
371	13078	920	432			10_008_neu_an.jpg	0	8	AOI_1	31	378
372	13111	906	431			10_008_neu_an.jpg	0	8	AOI_1	31	378
373	13143	909	435			10_008_neu_an.jpg	0	8	AOI_1	31	378
374	13175	924	403			10_008_neu_an.jpg	0	8	AOI_1	31	378
375	13206	898	416			10_008_neu_an.jpg	0	8	AOI_1	31	378
376	13239	571	454			10_008_neu_an.jpg	0	9	AOI_3	32	705
377	13271	496	431			10_008_neu_an.jpg	0	9	AOI_3	32	705
378	13303	492	447			10_008_neu_an.jpg	0	9	AOI_3	32	705
379	13348	490	376			10_008_neu_an.jpg	0	9	AOI_3	32	705
380	13379	489	397			10_008_neu_an.jpg	0	9	AOI_3	32	705
381	13416	468	365			10_008_neu_an.jpg	0	9	AOI_3	32	705
382	13451	490	355			10_008_neu_an.jpg	0	9	AOI_3	32	705
383	13485	490	351			10_008_neu_an.jpg	0	9	AOI_3	32	705
384	13521	495	327			10_008_neu_an.jpg	0	9	AOI_3	32	705
385	13556	484	307			10_008_neu_an.jpg	0	9	AOI_3	32	705
386	13591	500	340			10_008_neu_an.jpg	0	9	AOI_3	32	705
387	13626	485	374			10_008_neu_an.jpg	0	9	AOI_3	32	705
388	13679	489	372			10_008_neu_an.jpg	0	9	AOI_3	32	705
389	13713	500	368			10_008_neu_an.jpg	0	9	AOI_3	32	705
390	13741	508	391			10_008_neu_an.jpg	0	9	AOI_3	32	705
391	13776	516	391			10_008_neu_an.jpg	0	9	AOI_3	32	705
392	13808	509	387			10_008_neu_an.jpg	0	9	AOI_3	32	705
393	13843	517	392			10_008_neu_an.jpg	0	9	AOI_3	32	705
394	13876	516	384			10_008_neu_an.jpg	0	9	AOI_3	32	705
395	13911	507	377			10_008_neu_an.jpg	0	9	AOI_3	32	705
396	13944	501	379			10_008_neu_an.jpg	0	9	AOI_3	33	318
397	13979	461	499			10_008_neu_an.jpg	0	9	AOI_3	33	318
398	14013	453	507			10_008_neu_an.jpg	0	9	AOI_3	33	318
399	14046	469	507			10_008_neu_an.jpg	0	9	AOI_3	33	318
400	14079	457	485			10_008_neu_an.jpg	0	9	AOI_3	33	318
401	14119	456	506			10_008_neu_an.jpg	0	9	AOI_3	33	318
402	14151	468	478			10_008_neu_an.jpg	0	9	AOI_3	33	318
403	14183	461	504			10_008_neu_an.jpg	0	9	AOI_3	33	318
404	14228	472	507			10_008_neu_an.jpg	0	9	AOI_3	33	318
405	14262	457	518			10_008_neu_an.jpg	0	9	AOI_3	34	237
406	14290	441	455			10_008_neu_an.jpg	0	9	AOI_3	34	237
407	14329	466	480			10_008_neu_an.jpg	0	9	AOI_3	34	237
408	14376	484	367			10_008_neu_an.jpg	0	9	AOI_3	34	237
409	14422	509	436			10_008_neu_an.jpg	0	9	AOI_3	34	237
410	14461	503	430			10_008_neu_an.jpg	0	9	AOI_3	34	237
411	14499	469	570			10_008_neu_an.jpg	0	9	AOI_3	35	248
412	14532	472	638			10_008_neu_an.jpg	0	9	AOI_3	35	248
413	14564	470	603			10_008_neu_an.jpg	0	9	AOI_3	35	248
414	14597	485	618			10_008_neu_an.jpg	0	9	AOI_3	35	248
415	14630	474	531			10_008_neu_an.jpg	0	9	AOI_3	35	248
416	14663	483	577			10_008_neu_an.jpg	0	9	AOI_3	35	248
417	14706	476	619			10_008_neu_an.jpg	0	9	AOI_3	35	248
418	14747	589	609			10_008_neu_an.jpg	0	8	AOI_1	36	395
419	14779	932	540			10_008_neu_an.jpg	0	8	AOI_1	36	395
420	14807	928	518			10_008_neu_an.jpg	0	8	AOI_1	36	395
421	14839	916	547			10_008_neu_an.jpg	0	8	AOI_1	36	395
422	14882	916	555			10_008_neu_an.jpg	0	8	AOI_1	36	395
423	14915	904	567			10_008_neu_an.jpg	0	8	AOI_1	36	395
424	14948	920	506			10_008_neu_an.jpg	0	8	AOI_1	36	395
425	14981	917	532			10_008_neu_an.jpg	0	8	AOI_1	36	395
426	15016	909	525			10_008_neu_an.jpg	0	8	AOI_1	36	395
427	15064	916	516			10_008_neu_an.jpg	0	8	AOI_1	36	395
428	15098	922	556			10_008_neu_an.jpg	0	8	AOI_1	36	395
429	15142	918	363			10_008_neu_an.jpg	0	8	AOI_1	37	306
430	15176	920	275			10_008_neu_an.jpg	0	8	AOI_1	37	306
431	15209	919	334			10_008_neu_an.jpg	0	8	AOI_1	37	306
432	15242	910	309			10_008_neu_an.jpg	0	8	AOI_1	37	306
433	15278	899	359			10_008_neu_an.jpg	0	8	AOI_1	37	306
434	15312	911	345			10_008_neu_an.jpg	0	8	AOI_1	37	306
435	15344	928	383			10_008_neu_an.jpg	0	8	AOI_1	37	306
436	15380	925	329			10_008_neu_an.jpg	0	8	AOI_1	37	306
437	15415	918	288			10_008_neu_an.jpg	0	8	AOI_1	37	306
438	15448	546	360			10_008_neu_an.jpg	0	9	AOI_3	38	554
439	15483	498	415			10_008_neu_an.jpg	0	9	AOI_3	38	554
440	15534	500	412			10_008_neu_an.jpg	0	9	AOI_3	38	554
441	15566	483	352			10_008_neu_an.jpg	0	9	AOI_3	38	554
442	15595	488	361			10_008_neu_an.jpg	0	9	AOI_3	38	554
	15613			ImageEnd	16
443	15628	490	391			No media	0	0	Content	38	554
	15651			ImageStart	8
444	15660	501	398			Fix.jpg	0	0	Content	38	554
445	15693	529	346			Fix.jpg	0	0	Content	38	554
446	15726	527	379			Fix.jpg	0	0	Content	38	554
447	15759	525	405			Fix.jpg	0	0	Content	38	554
448	15792	524	385			Fix.jpg	0	0	Content	38	554
449	15826	542	366			Fix.jpg	0	0	Content	38	554
450	15859	518	382			Fix.jpg	0	0	Content	38	554
451	15893	527	369			Fix.jpg	0	0	Content	38	554
452	15926	525	282			Fix.jpg	0	0	Content	38	554
453	15959	518	298			Fix.jpg	0	0	Content	38	554
454	16002	651	352			Fix.jpg	0	0	Content	39	475
455	16038	632	341			Fix.jpg	0	0	Content	39	475
456	16093	640	389			Fix.jpg	0	0	Content	39	475
	16141			ImageEnd	16
457	16159	651	392			No media	0	0	Content	39	475
458	16187	651	392			No media	0	0	Content	39	475
	16189			ImageStart	8
459	16217	658	362			63_114_an_neu.jpg	0	261	AOI_45	39	475
460	16251	649	370			63_114_an_neu.jpg	0	261	AOI_45	39	475
461	16307	640	367			63_114_an_neu.jpg	0	261	AOI_45	39	475
462	16342	646	369			63_114_an_neu.jpg	0	261	AOI_45	39	475
463	16369	650	404			63_114_an_neu.jpg	0	261	AOI_45	39	475
464	16409	644	385			63_114_an_neu.jpg	0	261	AOI_45	39	475
465	16447	638	357			63_114_an_neu.jpg	0	261	AOI_45	39	475
466	16477	878	384			63_114_an_neu.jpg	0	262	AOI_47	40	197
467	16510	885	358			63_114_an_neu.jpg	0	262	AOI_47	40	197
468	16543	887	345			63_114_an_neu.jpg	0	262	AOI_47	40	197
469	16575	878	377			63_114_an_neu.jpg	0	262	AOI_47	40	197
470	16609	865	375			63_114_an_neu.jpg	0	262	AOI_47	40	197
471	16641	892	366			63_114_an_neu.jpg	0	262	AOI_47	40	197
472	16674	618	467			63_114_an_neu.jpg	0	261	AOI_45	41	338
473	16707	503	457			63_114_an_neu.jpg	0	261	AOI_45	41	338
474	16740	475	401			63_114_an_neu.jpg	0	261	AOI_45	41	338
475	16787	470	388			63_114_an_neu.jpg	0	261	AOI_45	41	338
476	16831	498	475			63_114_an_neu.jpg	0	261	AOI_45	41	338
477	16860	479	474			63_114_an_neu.jpg	0	261	AOI_45	41	338
478	16902	476	469			63_114_an_neu.jpg	0	261	AOI_45	41	338
479	16934	492	451			63_114_an_neu.jpg	0	261	AOI_45	41	338
480	16968	507	488			63_114_an_neu.jpg	0	261	AOI_45	41	338
481	17012	506	437			63_114_an_neu.jpg	0	261	AOI_45	42	395
482	17046	513	426			63_114_an_neu.jpg	0	261	AOI_45	42	395
483	17076	493	431			63_114_an_neu.jpg	0	261	AOI_45	42	395
484	17112	509	419			63_114_an_neu.jpg	0	261	AOI_45	42	395
485	17145	492	419			63_114_an_neu.jpg	0	261	AOI_45	42	395
486	17180	494	423			63_114_an_neu.jpg	0	261	AOI_45	42	395
487	17214	499	422			63_114_an_neu.jpg	0	261	AOI_45	42	395
488	17248	499	419			63_114_an_neu.jpg	0	261	AOI_45	42	395
489	17282	518	435			63_114_an_neu.jpg	0	261	AOI_45	42	395
490	17317	511	374			63_114_an_neu.jpg	0	261	AOI_45	42	395
491	17351	504	429			63_114_an_neu.jpg	0	261	AOI_45	42	395
492	17407	821	306			63_114_an_neu.jpg	0	262	AOI_47	43	281
493	17441	913	341			63_114_an_neu.jpg	0	262	AOI_47	43	281
494	17476	922	279			63_114_an_neu.jpg	0	262	AOI_47	43	281
495	17511	940	276			63_114_an_neu.jpg	0	262	AOI_47	43	281
496	17547	931	310			63_114_an_neu.jpg	0	262	AOI_47	43	281
497	17584	933	283			63_114_an_neu.jpg	0	262	AOI_47	43	281
498	17619	943	250			63_114_an_neu.jpg	0	262	AOI_47	43	281
499	17654	923	281			63_114_an_neu.jpg	0	262	AOI_47	43	281
500	17688	921	335			63_114_an_neu.jpg	0	262	AOI_47	44	209
501	17723	920	368			63_114_an_neu.jpg	0	262	AOI_47	44	209
502	17758	911	408			63_114_an_neu.jpg	0	262	AOI_47	44	209
503	17794	915	464			63_114_an_neu.jpg	0	262	AOI_47	44	209
504	17828	898	393			63_114_an_neu.jpg	0	262	AOI_47	44	209
505	17862	918	398			63_114_an_neu.jpg	0	262	AOI_47	44	209
506	17897	0	0			63_114_an_neu.jpg	0	261	AOI_45
507	17932	0	0			63_114_an_neu.jpg	0	261	AOI_45
508	17968	0	0			63_114_an_neu.jpg	0	261	AOI_45
509	18011	0	0			63_114_an_neu.jpg	0	261	AOI_45
510	18059	0	0			63_114_an_neu.jpg	0	261	AOI_45
511	18112	0	0			63_114_an_neu.jpg	0	261	AOI_45
512	18185	0	0			63_114_an_neu.jpg	0	261	AOI_45
513	18261	0	0			63_114_an_neu.jpg	0	261	AOI_45
514	18291	923	353			63_114_an_neu.jpg	0	262	AOI_47	45	611
515	18341	896	346			63_114_an_neu.jpg	0	262	AOI_47	45	611
516	18368	896	346			63_114_an_neu.jpg	0	262	AOI_47	45	611
517	18399	908	328			63_114_an_neu.jpg	0	262	AOI_47	45	611
518	18434	914	325			63_114_an_neu.jpg	0	262	AOI_47	45	611
519	18467	910	320			63_114_an_neu.jpg	0	262	AOI_47	45	611
520	18502	888	306			63_114_an_neu.jpg	0	262	AOI_47	45	611
521	18535	914	310			63_114_an_neu.jpg	0	262	AOI_47	45	611
522	18568	908	307			63_114_an_neu.jpg	0	262	AOI_47	45	611
523	18602	901	317			63_114_an_neu.jpg	0	262	AOI_47	45	611
524	18636	907	324			63_114_an_neu.jpg	0	262	AOI_47	45	611
525	18669	917	328			63_114_an_neu.jpg	0	262	AOI_47	45	611
526	18702	901	306			63_114_an_neu.jpg	0	262	AOI_47	45	611
527	18735	906	314			63_114_an_neu.jpg	0	262	AOI_47	45	611
528	18768	909	318			63_114_an_neu.jpg	0	262	AOI_47	45	611
529	18802	899	323			63_114_an_neu.jpg	0	262	AOI_47	45	611
530	18835	906	297			63_114_an_neu.jpg	0	262	AOI_47	45	611
531	18869	904	279			63_114_an_neu.jpg	0	262	AOI_47	45	611
532	18902	900	238			63_114_an_neu.jpg	0	262	AOI_47	46	356
533	18938	900	255			63_114_an_neu.jpg	0	262	AOI_47	46	356
534	18973	911	235			63_114_an_neu.jpg	0	262	AOI_47	46	356
535	19007	903	282			63_114_an_neu.jpg	0	262	AOI_47	46	356
536	19042	914	237			63_114_an_neu.jpg	0	262	AOI_47	46	356
537	19077	905	215			63_114_an_neu.jpg	0	262	AOI_47	46	356
538	19113	901	246			63_114_an_neu.jpg	0	262	AOI_47	46	356
539	19151	922	265			63_114_an_neu.jpg	0	262	AOI_47	46	356
	19185			ImageEnd	16
540	19186	927	252			No media	0	0	Content	46	356
541	19223	918	258			No media	0	0	Content	46	356
	19231			ImageStart	8
542	19259	920	289			Fix.jpg	0	0	Content	47	252
543	19294	905	320			Fix.jpg	0	0	Content	47	252
544	19329	893	368			Fix.jpg	0	0	Content	47	252
545	19364	916	366			Fix.jpg	0	0	Content	47	252
546	19411	902	341			Fix.jpg	0	0	Content	47	252
547	19445	918	350			Fix.jpg	0	0	Content	47	252
548	19478	908	364			Fix.jpg	0	0	Content	47	252
549	19511	730	374			Fix.jpg	0	0	Content	48	573
550	19545	716	400			Fix.jpg	0	0	Content	48	573
551	19586	710	403			Fix.jpg	0	0	Content	48	573
552	19620	711	387			Fix.jpg	0	0	Content	48	573
553	19649	709	396			Fix.jpg	0	0	Content	48	573
554	19684	711	413			Fix.jpg	0	0	Content	48	573
555	19716	703	401			Fix.jpg	0	0	Content	48	573
	19733			ImageEnd	16
556	19750	710	404			No media	0	0	Content	48	573
557	19783	712	416			No media	0	0	Content	48	573
	19811			ImageStart	8
558	19816	706	409			167_175_neu_fe.jpg	0	156	AOI_30	48	573
559	19849	681	410			167_175_neu_fe.jpg	0	156	AOI_30	48	573
560	19882	674	372			167_175_neu_fe.jpg	0	156	AOI_30	48	573
561	19915	689	368			167_175_neu_fe.jpg	0	156	AOI_30	48	573
562	19957	704	304			167_175_neu_fe.jpg	0	156	AOI_30	48	573
563	19991	710	388			167_175_neu_fe.jpg	0	156	AOI_30	48	573
564	20025	692	404			167_175_neu_fe.jpg	0	156	AOI_30	48	573
565	20084	894	391			167_175_neu_fe.jpg	0	156	AOI_30	49	453
566	20118	889	398			167_175_neu_fe.jpg	0	156	AOI_30	49	453
567	20143	906	392			167_175_neu_fe.jpg	0	156	AOI_30	49	453
568	20178	880	377			167_175_neu_fe.jpg	0	156	AOI_30	49	453
569	20210	887	386			167_175_neu_fe.jpg	0	156	AOI_30	49	453
570	20244	903	391			167_175_neu_fe.jpg	0	156	AOI_30	49	453
571	20276	945	361			167_175_neu_fe.jpg	0	156	AOI_30	49	453
572	20309	958	368			167_175_neu_fe.jpg	0	156	AOI_30	49	453
573	20342	947	394			167_175_neu_fe.jpg	0	156	AOI_30	49	453
574	20375	968	390			167_175_neu_fe.jpg	0	156	AOI_30	49	453
575	20407	943	401			167_175_neu_fe.jpg	0	156	AOI_30	49	453
576	20440	958	386			167_175_neu_fe.jpg	0	156	AOI_30	49	453
577	20473	968	376			167_175_neu_fe.jpg	0	156	AOI_30	49	453
578	20505	930	381			167_175_neu_fe.jpg	0	156	AOI_30	49	453
579	20537	578	401			167_175_neu_fe.jpg	0	155	AOI_31	50	501
580	20571	525	369			167_175_neu_fe.jpg	0	155	AOI_31	50	501
581	20604	511	366			167_175_neu_fe.jpg	0	155	AOI_31	50	501
582	20637	516	378			167_175_neu_fe.jpg	0	155	AOI_31	50	501
583	20670	501	332			167_175_neu_fe.jpg	0	155	AOI_31	50	501
584	20703	511	324			167_175_neu_fe.jpg	0	155	AOI_31	50	501
585	20746	508	397			167_175_neu_fe.jpg	0	155	AOI_31	50	501
586	20797	515	371			167_175_neu_fe.jpg	0	155	AOI_31	50	501
587	20826	507	398			167_175_neu_fe.jpg	0	155	AOI_31	50	501
588	20863	514	397			167_175_neu_fe.jpg	0	155	AOI_31	50	501
589	20896	511	379			167_175_neu_fe.jpg	0	155	AOI_31	50	501
590	20930	521	370			167_175_neu_fe.jpg	0	155	AOI_31	50	501
591	20963	528	375			167_175_neu_fe.jpg	0	155	AOI_31	50	501
592	21005	516	399			167_175_neu_fe.jpg	0	155	AOI_31	50	501
593	21038	807	337			167_175_neu_fe.jpg	0	156	AOI_30	51	498
594	21070	914	334			167_175_neu_fe.jpg	0	156	AOI_30	51	498
595	21113	921	319			167_175_neu_fe.jpg	0	156	AOI_30	51	498
596	21148	931	320			167_175_neu_fe.jpg	0	156	AOI_30	51	498
597	21181	919	330			167_175_neu_fe.jpg	0	156	AOI_30	51	498
598	21217	920	322			167_175_neu_fe.jpg	0	156	AOI_30	51	498
599	21250	918	311			167_175_neu_fe.jpg	0	156	AOI_30	51	498
600	21286	936	325			167_175_neu_fe.jpg	0	156	AOI_30	51	498
601	21319	910	290			167_175_neu_fe.jpg	0	156	AOI_30	51	498
602	21353	919	324			167_175_neu_fe.jpg	0	156	AOI_30	51	498
603	21388	878	288			167_175_neu_fe.jpg	0	156	AOI_30	51	498
604	21430	891	264			167_175_neu_fe.jpg	0	156	AOI_30	51	498
605	21463	877	263			167_175_neu_fe.jpg	0	156	AOI_30	51	498
606	21497	880	276			167_175_neu_fe.jpg	0	156	AOI_30	51	498
607	21535	592	298			167_175_neu_fe.jpg	0	155	AOI_31	52	364
608	21569	557	283			167_175_neu_fe.jpg	0	155	AOI_31	52	364
609	21602	562	304			167_175_neu_fe.jpg	0	155	AOI_31	52	364
610	21636	568	270			167_175_neu_fe.jpg	0	155	AOI_31	52	364
611	21669	556	213			167_175_neu_fe.jpg	0	155	AOI_31	52	364
612	21712	535	205			167_175_neu_fe.jpg	0	155	AOI_31	52	364
613	21747	559	228			167_175_neu_fe.jpg	0	155	AOI_31	52	364
614	21782	549	293			167_175_neu_fe.jpg	0	155	AOI_31	52	364
615	21815	572	300			167_175_neu_fe.jpg	0	155	AOI_31	52	364
616	21859	553	261			167_175_neu_fe.jpg	0	155	AOI_31	52	364
617	21899	525	283			167_175_neu_fe.jpg	0	155	AOI_31	53	576
618	21969	524	327			167_175_neu_fe.jpg	0	155	AOI_31	53	576
619	22078	486	407			167_175_neu_fe.jpg	0	155	AOI_31	53	576
620	22126	489	430			167_175_neu_fe.jpg	0	155	AOI_31	53	576
621	22192	489	430			167_175_neu_fe.jpg	0	155	AOI_31	53	576
622	22259	543	400			167_175_neu_fe.jpg	0	155	AOI_31	53	576
623	22289	526	377			167_175_neu_fe.jpg	0	155	AOI_31	53	576
624	22318	521	358			167_175_neu_fe.jpg	0	155	AOI_31	53	576
625	22475	923	440			167_175_neu_fe.jpg	0	156	AOI_30	54	628
626	22602	922	444			167_175_neu_fe.jpg	0	156	AOI_30	54	628
627	22658	924	586			167_175_neu_fe.jpg	0	156	AOI_30	54	628
628	22686	924	586			167_175_neu_fe.jpg	0	156	AOI_30	54	628
629	22721	923	574			167_175_neu_fe.jpg	0	156	AOI_30	54	628
630	22755	921	616			167_175_neu_fe.jpg	0	156	AOI_30	54	628
631	22788	925	600			167_175_neu_fe.jpg	0	156	AOI_30	54	628
	22803			ImageEnd	16
	22826			ImageStart	8
632	22840	868	640			Fix.jpg	0	0	Content	54	628
633	22876	882	662			Fix.jpg	0	0	Content	54	628
634	22904	885	624			Fix.jpg	0	0	Content	54	628
635	22943	878	634			Fix.jpg	0	0	Content	54	628
636	22987	866	620			Fix.jpg	0	0	Content	54	628
637	23031	873	628			Fix.jpg	0	0	Content	54	628
638	23069	867	675			Fix.jpg	0	0	Content	54	628
639	23103	783	429			Fix.jpg	0	0	Content	55	505
640	23136	737	406			Fix.jpg	0	0	Content	55	505
641	23178	743	381			Fix.jpg	0	0	Content	55	505
642	23219	714	345			Fix.jpg	0	0	Content	55	505
643	23265	727	421			Fix.jpg	0	0	Content	55	505
644	23302	743	405			Fix.jpg	0	0	Content	55	505
645	23332	773	271			Fix.jpg	0	0	Content	55	505
	23347			ImageEnd	16
	23367			ImageStart	8
646	23379	748	397			61_114_an_fe.jpg	0	258	AOI_46	55	505
647	23431	722	393			61_114_an_fe.jpg	0	258	AOI_46	55	505
648	23462	722	393			61_114_an_fe.jpg	0	258	AOI_46	55	505
649	23500	744	386			61_114_an_fe.jpg	0	258	AOI_46	55	505
650	23531	735	414			61_114_an_fe.jpg	0	258	AOI_46	55	505
651	23578	741	442			61_114_an_fe.jpg	0	258	AOI_46	55	505
652	23608	783	409			61_114_an_fe.jpg	0	258	AOI_46	56	321
653	23637	870	380			61_114_an_fe.jpg	0	258	AOI_46	56	321
654	23675	869	360			61_114_an_fe.jpg	0	258	AOI_46	56	321
655	23710	877	355			61_114_an_fe.jpg	0	258	AOI_46	56	321
656	23742	873	381			61_114_an_fe.jpg	0	258	AOI_46	56	321
657	23775	872	362			61_114_an_fe.jpg	0	258	AOI_46	56	321
658	23808	868	369			61_114_an_fe.jpg	0	258	AOI_46	56	321
659	23854	890	364			61_114_an_fe.jpg	0	258	AOI_46	56	321
660	23886	862	335			61_114_an_fe.jpg	0	258	AOI_46	56	321
661	23929	570	438			61_114_an_fe.jpg	0	257	AOI_45	57	442
662	23960	481	455			61_114_an_fe.jpg	0	257	AOI_45	57	442
663	23989	470	360			61_114_an_fe.jpg	0	257	AOI_45	57	442
664	24024	478	353			61_114_an_fe.jpg	0	257	AOI_45	57	442
665	24060	499	453			61_114_an_fe.jpg	0	257	AOI_45	57	442
666	24096	487	319			61_114_an_fe.jpg	0	257	AOI_45	57	442
667	24130	540	298			61_114_an_fe.jpg	0	257	AOI_45	57	442
668	24167	519	423			61_114_an_fe.jpg	0	257	AOI_45	57	442
669	24230	519	440			61_114_an_fe.jpg	0	257	AOI_45	57	442
670	24264	526	422			61_114_an_fe.jpg	0	257	AOI_45	57	442
671	24301	531	354			61_114_an_fe.jpg	0	257	AOI_45	57	442
672	24336	515	459			61_114_an_fe.jpg	0	257	AOI_45	57	442
673	24371	678	367			61_114_an_fe.jpg	0	258	AOI_46	58	586
674	24407	919	285			61_114_an_fe.jpg	0	258	AOI_46	58	586
675	24463	901	346			61_114_an_fe.jpg	0	258	AOI_46	58	586
676	24502	926	253			61_114_an_fe.jpg	0	258	AOI_46	58	586
677	24537	932	338			61_114_an_fe.jpg	0	258	AOI_46	58	586
678	24597	914	395			61_114_an_fe.jpg	0	258	AOI_46	58	586
679	24630	981	357			61_114_an_fe.jpg	0	258	AOI_46	58	586
680	24661	982	320			61_114_an_fe.jpg	0	258	AOI_46	58	586
681	24700	971	306			61_114_an_fe.jpg	0	258	AOI_46	58	586
682	24736	975	307			61_114_an_fe.jpg	0	258	AOI_46	58	586
683	24770	969	322			61_114_an_fe.jpg	0	258	AOI_46	58	586
684	24806	981	301			61_114_an_fe.jpg	0	258	AOI_46	58	586
685	24841	833	359			61_114_an_fe.jpg	0	258	AOI_46	58	586
686	24876	768	396			61_114_an_fe.jpg	0	258	AOI_46	58	586
687	24910	770	398			61_114_an_fe.jpg	0	258	AOI_46	58	586
688	24957	756	414			61_114_an_fe.jpg	0	257	AOI_45	59	687
689	24991	667	424			61_114_an_fe.jpg	0	257	AOI_45	59	687
690	25026	412	450			61_114_an_fe.jpg	0	257	AOI_45	59	687
691	25065	520	440			61_114_an_fe.jpg	0	257	AOI_45	59	687
692	25097	488	414			61_114_an_fe.jpg	0	257	AOI_45	59	687
693	25131	455	397			61_114_an_fe.jpg	0	257	AOI_45	59	687
694	25174	489	424			61_114_an_fe.jpg	0	257	AOI_45	59	687
695	25213	432	480			61_114_an_fe.jpg	0	257	AOI_45	59	687
696	25243	456	518			61_114_an_fe.jpg	0	257	AOI_45	59	687
697	25277	445	543			61_114_an_fe.jpg	0	257	AOI_45	59	687
698	25334	449	492			61_114_an_fe.jpg	0	257	AOI_45	59	687
699	25374	460	525			61_114_an_fe.jpg	0	257	AOI_45	59	687
700	25404	424	521			61_114_an_fe.jpg	0	257	AOI_45	59	687
701	25444	462	518			61_114_an_fe.jpg	0	257	AOI_45	59	687
702	25479	467	482			61_114_an_fe.jpg	0	257	AOI_45	59	687
703	25513	487	411			61_114_an_fe.jpg	0	257	AOI_45	59	687
704	25547	492	440			61_114_an_fe.jpg	0	257	AOI_45	59	687
705	25580	498	444			61_114_an_fe.jpg	0	257	AOI_45	59	687
706	25611	499	420			61_114_an_fe.jpg	0	257	AOI_45	59	687
707	25644	650	370			61_114_an_fe.jpg	0	258	AOI_46	60	339
708	25676	933	418			61_114_an_fe.jpg	0	258	AOI_46	60	339
709	25709	930	431			61_114_an_fe.jpg	0	258	AOI_46	60	339
710	25741	934	287			61_114_an_fe.jpg	0	258	AOI_46	60	339
711	25775	930	431			61_114_an_fe.jpg	0	258	AOI_46	60	339
712	25813	920	428			61_114_an_fe.jpg	0	258	AOI_46	60	339
713	25849	926	428			61_114_an_fe.jpg	0	258	AOI_46	60	339
714	25882	927	432			61_114_an_fe.jpg	0	258	AOI_46	60	339
715	25923	905	477			61_114_an_fe.jpg	0	258	AOI_46	60	339
716	25953	921	428			61_114_an_fe.jpg	0	258	AOI_46	60	339
717	25983	952	417			61_114_an_fe.jpg	0	258	AOI_46	61	332
718	26016	948	340			61_114_an_fe.jpg	0	258	AOI_46	61	332
719	26049	969	348			61_114_an_fe.jpg	0	258	AOI_46	61	332
720	26082	969	351			61_114_an_fe.jpg	0	258	AOI_46	61	332
721	26115	935	363			61_114_an_fe.jpg	0	258	AOI_46	61	332
722	26149	951	374			61_114_an_fe.jpg	0	258	AOI_46	61	332
723	26182	961	366			61_114_an_fe.jpg	0	258	AOI_46	61	332
724	26216	930	359			61_114_an_fe.jpg	0	258	AOI_46	61	332
725	26249	949	303			61_114_an_fe.jpg	0	258	AOI_46	61	332
726	26282	936	371			61_114_an_fe.jpg	0	258	AOI_46	61	332
727	26315	608	337			61_114_an_fe.jpg	0	257	AOI_45	62	351
728	26349	486	387			61_114_an_fe.jpg	0	257	AOI_45	62	351
	26358			ImageEnd	16
	26375			ImageStart	8
729	26387	495	431			Fix.jpg	0	0	Content	62	351
730	26417	507	370			Fix.jpg	0	0	Content	62	351
731	26453	517	397			Fix.jpg	0	0	Content	62	351
732	26487	515	362			Fix.jpg	0	0	Content	62	351
733	26521	510	358			Fix.jpg	0	0	Content	62	351
734	26553	471	261			Fix.jpg	0	0	Content	62	351
735	26592	487	381			Fix.jpg	0	0	Content	62	351
736	26627	531	353			Fix.jpg	0	0	Content	62	351
737	26666	612	440			Fix.jpg	0	0	Content	63	809
738	26703	639	396			Fix.jpg	0	0	Content	63	809
739	26731	672	369			Fix.jpg	0	0	Content	63	809
740	26764	688	367			Fix.jpg	0	0	Content	63	809
741	26800	649	411			Fix.jpg	0	0	Content	63	809
742	26839	648	417			Fix.jpg	0	0	Content	63	809
743	26867	676	235			Fix.jpg	0	0	Content	63	809
	26873			ImageEnd	16
744	26899	661	361			No media	0	0	Content	63	809
745	26937	667	371			No media	0	0	Content	63	809
746	26973	655	372			No media	0	0	Content	63	809
747	27006	665	417			No media	0	0	Content	63	809
748	27039	677	381			No media	0	0	Content	63	809
749	27072	649	371			No media	0	0	Content	63	809
750	27104	636	384			No media	0	0	Content	63	809
751	27142	646	352			No media	0	0	Content	63	809
752	27172	660	349			No media	0	0	Content	63	809
753	27204	668	392			No media	0	0	Content	63	809
754	27240	658	417			No media	0	0	Content	63	809
755	27277	663	434			No media	0	0	Content	63	809
756	27307	673	387			No media	0	0	Content	63	809
757	27338	664	392			No media	0	0	Content	63	809
758	27375	666	384			No media	0	0	Content	63	809
759	27409	648	383			No media	0	0	Content	63	809
760	27442	658	396			No media	0	0	Content	63	809
761	27475	665	308			No media	0	0	Content	64	254
762	27509	677	295			No media	0	0	Content	64	254
763	27546	661	334			No media	0	0	Content	64	254
764	27584	673	357			No media	0	0	Content	64	254
765	27622	670	362			No media	0	0	Content	64	254
766	27656	671	243			No media	0	0	Content	64	254
767	27691	673	364			No media	0	0	Content	64	254
768	27729	680	317			No media	0	0	Content	65	222
769	27764	664	382			No media	0	0	Content	65	222
770	27804	667	375			No media	0	0	Content	65	222
771	27851	671	391			No media	0	0	Content	65	222
772	27884	672	373			No media	0	0	Content	65	222
773	27917	516	420			No media	0	0	Content	65	222
774	27951	0	0			No media	0	0	Content
775	27989	0	0			No media	0	0	Content
776	28024	0	0			No media	0	0	Content
777	28068	0	0			No media	0	0	Content
778	28116	0	0			No media	0	0	Content
779	28169	0	0			No media	0	0	Content
780	28241	0	0			No media	0	0	Content
781	28318	0	0			No media	0	0	Content
782	28352	0	0			No media	0	0	Content
783	28386	0	0			No media	0	0	Content
784	28437	0	0			No media	0	0	Content
	28468			ImageStart	8
785	28489	0	0			130_162_neu_an.jpg	0	76	AOI_15
786	28541	0	0			130_162_neu_an.jpg	0	76	AOI_15
787	28573	710	-59			130_162_neu_an.jpg	0	0	Content	66	189
788	28621	710	-59			130_162_neu_an.jpg	0	0	Content	66	189
789	28660	675	-41			130_162_neu_an.jpg	0	0	Content	66	189
790	28690	710	-62			130_162_neu_an.jpg	0	0	Content	66	189
791	28725	752	310			130_162_neu_an.jpg	0	0	Content	66	189
792	28762	756	314			130_162_neu_an.jpg	0	75	AOI_13	67	521
793	28797	743	316			130_162_neu_an.jpg	0	75	AOI_13	67	521
794	28832	753	347			130_162_neu_an.jpg	0	75	AOI_13	67	521
795	28866	850	397			130_162_neu_an.jpg	0	75	AOI_13	67	521
796	28901	882	375			130_162_neu_an.jpg	0	75	AOI_13	67	521
797	28937	882	360			130_162_neu_an.jpg	0	75	AOI_13	67	521
798	28971	888	389			130_162_neu_an.jpg	0	75	AOI_13	67	521
799	29006	876	362			130_162_neu_an.jpg	0	75	AOI_13	67	521
800	29040	893	335			130_162_neu_an.jpg	0	75	AOI_13	67	521
801	29074	934	280			130_162_neu_an.jpg	0	75	AOI_13	67	521
802	29112	940	375			130_162_neu_an.jpg	0	75	AOI_13	67	521
803	29148	916	361			130_162_neu_an.jpg	0	75	AOI_13	67	521
804	29184	944	361			130_162_neu_an.jpg	0	75	AOI_13	67	521
805	29217	949	362			130_162_neu_an.jpg	0	75	AOI_13	67	521
806	29250	921	358			130_162_neu_an.jpg	0	75	AOI_13	67	521
807	29283	599	380			130_162_neu_an.jpg	0	76	AOI_15	68	378
808	29317	500	411			130_162_neu_an.jpg	0	76	AOI_15	68	378
809	29349	509	433			130_162_neu_an.jpg	0	76	AOI_15	68	378
810	29383	513	384			130_162_neu_an.jpg	0	76	AOI_15	68	378
811	29416	534	376			130_162_neu_an.jpg	0	76	AOI_15	68	378
812	29450	515	356			130_162_neu_an.jpg	0	76	AOI_15	68	378
813	29484	495	244			130_162_neu_an.jpg	0	76	AOI_15	68	378
814	29517	490	402			130_162_neu_an.jpg	0	76	AOI_15	68	378
815	29556	477	408			130_162_neu_an.jpg	0	76	AOI_15	68	378
816	29592	474	396			130_162_neu_an.jpg	0	76	AOI_15	68	378
817	29624	470	192			130_162_neu_an.jpg	0	76	AOI_15	68	378
818	29661	477	422			130_162_neu_an.jpg	0	76	AOI_15	69	273
819	29699	471	398			130_162_neu_an.jpg	0	76	AOI_15	69	273
820	29739	482	346			130_162_neu_an.jpg	0	76	AOI_15	69	273
821	29771	467	353			130_162_neu_an.jpg	0	76	AOI_15	69	273
822	29806	469	373			130_162_neu_an.jpg	0	76	AOI_15	69	273
823	29837	491	350			130_162_neu_an.jpg	0	76	AOI_15	69	273
824	29866	499	334			130_162_neu_an.jpg	0	76	AOI_15	69	273
825	29899	458	236			130_162_neu_an.jpg	0	76	AOI_15	69	273
826	29934	497	376			130_162_neu_an.jpg	0	75	AOI_13	70	360
827	29969	887	499			130_162_neu_an.jpg	0	75	AOI_13	70	360
828	29999	882	455			130_162_neu_an.jpg	0	75	AOI_13	70	360
829	30031	887	441			130_162_neu_an.jpg	0	75	AOI_13	70	360
830	30064	894	456			130_162_neu_an.jpg	0	75	AOI_13	70	360
831	30096	870	440			130_162_neu_an.jpg	0	75	AOI_13	70	360
832	30129	878	485			130_162_neu_an.jpg	0	75	AOI_13	70	360
833	30162	892	484			130_162_neu_an.jpg	0	75	AOI_13	70	360
834	30195	881	439			130_162_neu_an.jpg	0	75	AOI_13	70	360
835	30228	877	465			130_162_neu_an.jpg	0	75	AOI_13	70	360
836	30261	877	432			130_162_neu_an.jpg	0	75	AOI_13	70	360
837	30294	942	374			130_162_neu_an.jpg	0	75	AOI_13	71	329
838	30327	933	344			130_162_neu_an.jpg	0	75	AOI_13	71	329
839	30359	936	395			130_162_neu_an.jpg	0	75	AOI_13	71	329
840	30393	953	380			130_162_neu_an.jpg	0	75	AOI_13	71	329
841	30426	909	387			130_162_neu_an.jpg	0	75	AOI_13	71	329
842	30459	941	359			130_162_neu_an.jpg	0	75	AOI_13	71	329
843	30492	938	368			130_162_neu_an.jpg	0	75	AOI_13	71	329
844	30525	926	382			130_162_neu_an.jpg	0	75	AOI_13	71	329
845	30558	909	366			130_162_neu_an.jpg	0	75	AOI_13	71	329
846	30590	938	395			130_162_neu_an.jpg	0	75	AOI_13	71	329
847	30623	928	361			130_162_neu_an.jpg	0	75	AOI_13	72	314
848	30657	900	269			130_162_neu_an.jpg	0	75	AOI_13	72	314
849	30690	905	242			130_162_neu_an.jpg	0	75	AOI_13	72	314
850	30722	917	242			130_162_neu_an.jpg	0	75	AOI_13	72	314
851	30755	894	239			130_162_neu_an.jpg	0	75	AOI_13	72	314
852	30789	895	168			130_162_neu_an.jpg	0	75	AOI_13	72	314
853	30821	883	326			130_162_neu_an.jpg	0	75	AOI_13	72	314
854	30863	913	192			130_162_neu_an.jpg	0	75	AOI_13	72	314
855	30901	908	161			130_162_neu_an.jpg	0	75	AOI_13	72	314
856	30937	699	199			130_162_neu_an.jpg	0	76	AOI_15	73	843
857	30972	515	303			130_162_neu_an.jpg	0	76	AOI_15	73	843
858	31007	509	301			130_162_neu_an.jpg	0	76	AOI_15	73	843
859	31052	501	340			130_162_neu_an.jpg	0	76	AOI_15	73	843
860	31086	525	282			130_162_neu_an.jpg	0	76	AOI_15	73	843
861	31120	515	315			130_162_neu_an.jpg	0	76	AOI_15	73	843
862	31168	507	354			130_162_neu_an.jpg	0	76	AOI_15	73	843
863	31199	520	320			130_162_neu_an.jpg	0	76	AOI_15	73	843
864	31231	510	347			130_162_neu_an.jpg	0	76	AOI_15	73	843
865	31265	527	362			130_162_neu_an.jpg	0	76	AOI_15	73	843
866	31298	520	376			130_162_neu_an.jpg	0	76	AOI_15	73	843
867	31342	522	381			130_162_neu_an.jpg	0	76	AOI_15	73	843
868	31376	516	366			130_162_neu_an.jpg	0	76	AOI_15	73	843
869	31408	521	333			130_162_neu_an.jpg	0	76	AOI_15	73	843
870	31442	528	361			130_162_neu_an.jpg	0	76	AOI_15	73	843
	31446			ImageEnd	16
871	31476	541	360			No media	0	0	Content	73	843
	31484			ImageStart	8
872	31511	524	386			Fix.jpg	0	0	Content	73	843
873	31546	525	393			Fix.jpg	0	0	Content	73	843
874	31580	544	385			Fix.jpg	0	0	Content	73	843
875	31614	526	379			Fix.jpg	0	0	Content	73	843
876	31648	520	379			Fix.jpg	0	0	Content	73	843
877	31681	539	360			Fix.jpg	0	0	Content	73	843
878	31714	528	373			Fix.jpg	0	0	Content	73	843
879	31747	528	389			Fix.jpg	0	0	Content	73	843
880	31780	580	400			Fix.jpg	0	0	Content	74	546
881	31814	662	355			Fix.jpg	0	0	Content	74	546
882	31857	662	403			Fix.jpg	0	0	Content	74	546
883	31907	651	351			Fix.jpg	0	0	Content	74	546
884	31948	664	392			Fix.jpg	0	0	Content	74	546
	31974			ImageEnd	16
885	31976	660	391			No media	0	0	Content	74	546
886	32009	657	364			No media	0	0	Content	74	546
887	32042	672	386			No media	0	0	Content	74	546
888	32075	669	399			No media	0	0	Content	74	546
	32078			ImageStart	8
889	32108	678	399			33_069_ha_neu.jpg	0	195	AOI_36	74	546
890	32141	666	363			33_069_ha_neu.jpg	0	195	AOI_36	74	546
891	32175	661	394			33_069_ha_neu.jpg	0	195	AOI_36	74	546
892	32209	671	401			33_069_ha_neu.jpg	0	195	AOI_36	74	546
893	32242	666	409			33_069_ha_neu.jpg	0	195	AOI_36	74	546
894	32295	666	377			33_069_ha_neu.jpg	0	195	AOI_36	74	546
895	32325	789	376			33_069_ha_neu.jpg	0	196	AOI_35	75	426
896	32354	884	419			33_069_ha_neu.jpg	0	196	AOI_35	75	426
897	32386	889	429			33_069_ha_neu.jpg	0	196	AOI_35	75	426
898	32425	882	400			33_069_ha_neu.jpg	0	196	AOI_35	75	426
899	32458	876	405			33_069_ha_neu.jpg	0	196	AOI_35	75	426
900	32499	894	424			33_069_ha_neu.jpg	0	196	AOI_35	75	426
901	32532	888	411			33_069_ha_neu.jpg	0	196	AOI_35	75	426
902	32565	903	407			33_069_ha_neu.jpg	0	196	AOI_35	75	426
903	32616	932	402			33_069_ha_neu.jpg	0	196	AOI_35	75	426
904	32656	927	376			33_069_ha_neu.jpg	0	196	AOI_35	75	426
905	32685	934	411			33_069_ha_neu.jpg	0	196	AOI_35	75	426
906	32719	922	406			33_069_ha_neu.jpg	0	196	AOI_35	75	426
907	32752	879	413			33_069_ha_neu.jpg	0	195	AOI_36	76	387
908	32785	534	425			33_069_ha_neu.jpg	0	195	AOI_36	76	387
909	32819	532	345			33_069_ha_neu.jpg	0	195	AOI_36	76	387
910	32854	522	415			33_069_ha_neu.jpg	0	195	AOI_36	76	387
911	32908	527	379			33_069_ha_neu.jpg	0	195	AOI_36	76	387
912	32940	535	395			33_069_ha_neu.jpg	0	195	AOI_36	76	387
913	32969	543	408			33_069_ha_neu.jpg	0	195	AOI_36	76	387
914	33003	528	408			33_069_ha_neu.jpg	0	195	AOI_36	76	387
915	33036	536	419			33_069_ha_neu.jpg	0	195	AOI_36	76	387
916	33069	528	385			33_069_ha_neu.jpg	0	195	AOI_36	76	387
917	33103	539	406			33_069_ha_neu.jpg	0	195	AOI_36	76	387
918	33139	473	409			33_069_ha_neu.jpg	0	195	AOI_36	77	289
919	33181	474	385			33_069_ha_neu.jpg	0	195	AOI_36	77	289
920	33216	458	423			33_069_ha_neu.jpg	0	195	AOI_36	77	289
921	33263	465	429			33_069_ha_neu.jpg	0	195	AOI_36	77	289
922	33306	458	303			33_069_ha_neu.jpg	0	195	AOI_36	77	289
923	33334	471	413			33_069_ha_neu.jpg	0	195	AOI_36	77	289
924	33378	464	444			33_069_ha_neu.jpg	0	195	AOI_36	77	289
925	33428	659	402			33_069_ha_neu.jpg	0	196	AOI_35	78	290
926	33458	935	347			33_069_ha_neu.jpg	0	196	AOI_35	78	290
927	33494	923	387			33_069_ha_neu.jpg	0	196	AOI_35	78	290
928	33528	942	317			33_069_ha_neu.jpg	0	196	AOI_35	78	290
929	33569	923	328			33_069_ha_neu.jpg	0	196	AOI_35	78	290
930	33607	930	277			33_069_ha_neu.jpg	0	196	AOI_35	78	290
931	33641	938	252			33_069_ha_neu.jpg	0	196	AOI_35	78	290
932	33681	943	288			33_069_ha_neu.jpg	0	196	AOI_35	78	290
933	33718	895	355			33_069_ha_neu.jpg	0	196	AOI_35	79	401
934	33755	853	418			33_069_ha_neu.jpg	0	196	AOI_35	79	401
935	33793	885	416			33_069_ha_neu.jpg	0	196	AOI_35	79	401
936	33831	880	416			33_069_ha_neu.jpg	0	196	AOI_35	79	401
937	33867	909	365			33_069_ha_neu.jpg	0	196	AOI_35	79	401
938	33899	882	410			33_069_ha_neu.jpg	0	196	AOI_35	79	401
939	33934	914	466			33_069_ha_neu.jpg	0	196	AOI_35	79	401
940	33973	904	389			33_069_ha_neu.jpg	0	196	AOI_35	79	401
941	34010	915	370			33_069_ha_neu.jpg	0	196	AOI_35	79	401
942	34048	916	406			33_069_ha_neu.jpg	0	196	AOI_35	79	401
943	34083	889	418			33_069_ha_neu.jpg	0	196	AOI_35	79	401
944	34119	509	524			33_069_ha_neu.jpg	0	195	AOI_36	80	313
945	34157	523	223			33_069_ha_neu.jpg	0	195	AOI_36	80	313
946	34202	491	496			33_069_ha_neu.jpg	0	195	AOI_36	80	313
947	34256	498	503			33_069_ha_neu.jpg	0	195	AOI_36	80	313
948	34291	496	429			33_069_ha_neu.jpg	0	195	AOI_36	80	313
949	34320	462	492			33_069_ha_neu.jpg	0	195	AOI_36	80	313
950	34367	487	488			33_069_ha_neu.jpg	0	195	AOI_36	80	313
951	34402	499	459			33_069_ha_neu.jpg	0	195	AOI_36	80	313
952	34432	534	429			33_069_ha_neu.jpg	0	195	AOI_36	81	488
953	34482	526	433			33_069_ha_neu.jpg	0	195	AOI_36	81	488
954	34515	531	420			33_069_ha_neu.jpg	0	195	AOI_36	81	488
955	34544	527	376			33_069_ha_neu.jpg	0	195	AOI_36	81	488
956	34578	533	214			33_069_ha_neu.jpg	0	195	AOI_36	81	488
957	34620	525	354			33_069_ha_neu.jpg	0	195	AOI_36	81	488
958	34675	528	422			33_069_ha_neu.jpg	0	195	AOI_36	81	488
959	34731	538	414			33_069_ha_neu.jpg	0	195	AOI_36	81	488
960	34758	550	425			33_069_ha_neu.jpg	0	195	AOI_36	81	488
961	34787	531	413			33_069_ha_neu.jpg	0	195	AOI_36	81	488
962	34821	531	422			33_069_ha_neu.jpg	0	195	AOI_36	81	488
963	34853	521	405			33_069_ha_neu.jpg	0	195	AOI_36	81	488
964	34887	538	408			33_069_ha_neu.jpg	0	195	AOI_36	81	488
965	34920	685	374			33_069_ha_neu.jpg	0	196	AOI_35	82	553
966	34953	955	398			33_069_ha_neu.jpg	0	196	AOI_35	82	553
967	34999	945	410			33_069_ha_neu.jpg	0	196	AOI_35	82	553
968	35032	956	397			33_069_ha_neu.jpg	0	196	AOI_35	82	553
969	35061	957	322			33_069_ha_neu.jpg	0	196	AOI_35	82	553
	35064			ImageEnd	16
970	35095	965	328			No media	0	0	Content	82	553
	35102			ImageStart	8
971	35138	949	353			Fix.jpg	0	0	Content	82	553
972	35172	958	368			Fix.jpg	0	0	Content	82	553
973	35208	959	382			Fix.jpg	0	0	Content	82	553
974	35242	965	354			Fix.jpg	0	0	Content	82	553
975	35275	1011	333			Fix.jpg	0	0	Content	82	553
976	35310	966	327			Fix.jpg	0	0	Content	82	553
977	35356	948	417			Fix.jpg	0	0	Content	82	553
978	35415	955	408			Fix.jpg	0	0	Content	82	553
979	35443	955	408			Fix.jpg	0	0	Content	82	553
980	35472	759	390			Fix.jpg	0	0	Content	83	414
981	35506	748	353			Fix.jpg	0	0	Content	83	414
982	35550	752	395			Fix.jpg	0	0	Content	83	414
983	35588	747	329			Fix.jpg	0	0	Content	83	414
	35593			ImageEnd	16
984	35618	758	387			No media	0	0	Content	83	414
	35637			ImageStart	8
985	35655	734	407			138_163_fe_neu.jpg	0	91	AOI_23	83	414
986	35711	738	422			138_163_fe_neu.jpg	0	91	AOI_23	83	414
987	35744	746	390			138_163_fe_neu.jpg	0	91	AOI_23	83	414
988	35772	751	400			138_163_fe_neu.jpg	0	91	AOI_23	83	414
989	35824	747	410			138_163_fe_neu.jpg	0	91	AOI_23	83	414
990	35857	739	407			138_163_fe_neu.jpg	0	91	AOI_23	83	414
991	35886	849	389			138_163_fe_neu.jpg	0	91	AOI_23	84	199
992	35919	876	356			138_163_fe_neu.jpg	0	91	AOI_23	84	199
993	35953	894	383			138_163_fe_neu.jpg	0	91	AOI_23	84	199
994	35987	892	370			138_163_fe_neu.jpg	0	91	AOI_23	84	199
995	36020	895	376			138_163_fe_neu.jpg	0	91	AOI_23	84	199
996	36053	882	360			138_163_fe_neu.jpg	0	91	AOI_23	84	199
997	36086	889	365			138_163_fe_neu.jpg	0	91	AOI_23	85	718
998	36119	931	335			138_163_fe_neu.jpg	0	91	AOI_23	85	718
999	36152	937	331			138_163_fe_neu.jpg	0	91	AOI_23	85	718
1000	36183	937	335			138_163_fe_neu.jpg	0	91	AOI_23	85	718
1001	36217	930	363			138_163_fe_neu.jpg	0	91	AOI_23	85	718
1002	36249	939	348			138_163_fe_neu.jpg	0	91	AOI_23	85	718
1003	36285	926	363			138_163_fe_neu.jpg	0	91	AOI_23	85	718
1004	36318	937	330			138_163_fe_neu.jpg	0	91	AOI_23	85	718
1005	36352	936	359			138_163_fe_neu.jpg	0	91	AOI_23	85	718
1006	36386	940	362			138_163_fe_neu.jpg	0	91	AOI_23	85	718
1007	36419	934	367			138_163_fe_neu.jpg	0	91	AOI_23	85	718
1008	36454	939	325			138_163_fe_neu.jpg	0	91	AOI_23	85	718
1009	36492	935	328			138_163_fe_neu.jpg	0	91	AOI_23	85	718
1010	36525	924	320			138_163_fe_neu.jpg	0	91	AOI_23	85	718
1011	36559	934	343			138_163_fe_neu.jpg	0	91	AOI_23	85	718
1012	36594	944	309			138_163_fe_neu.jpg	0	91	AOI_23	85	718
1013	36628	949	321			138_163_fe_neu.jpg	0	91	AOI_23	85	718
1014	36662	937	295			138_163_fe_neu.jpg	0	91	AOI_23	85	718
1015	36697	945	321			138_163_fe_neu.jpg	0	91	AOI_23	85	718
1016	36731	931	322			138_163_fe_neu.jpg	0	91	AOI_23	85	718
1017	36765	926	345			138_163_fe_neu.jpg	0	91	AOI_23	85	718
1018	36804	539	389			138_163_fe_neu.jpg	0	92	AOI_22	86	447
1019	36843	486	382			138_163_fe_neu.jpg	0	92	AOI_22	86	447
1020	36875	483	381			138_163_fe_neu.jpg	0	92	AOI_22	86	447
1021	36910	497	426			138_163_fe_neu.jpg	0	92	AOI_22	86	447
1022	36942	480	389			138_163_fe_neu.jpg	0	92	AOI_22	86	447
1023	36974	503	395			138_163_fe_neu.jpg	0	92	AOI_22	86	447
1024	37006	487	369			138_163_fe_neu.jpg	0	92	AOI_22	86	447
1025	37039	511	392			138_163_fe_neu.jpg	0	92	AOI_22	86	447
1026	37085	521	374			138_163_fe_neu.jpg	0	92	AOI_22	86	447
1027	37120	514	355			138_163_fe_neu.jpg	0	92	AOI_22	86	447
1028	37150	512	379			138_163_fe_neu.jpg	0	92	AOI_22	86	447
1029	37183	516	369			138_163_fe_neu.jpg	0	92	AOI_22	86	447
1030	37218	516	324			138_163_fe_neu.jpg	0	92	AOI_22	86	447
1031	37251	491	234			138_163_fe_neu.jpg	0	92	AOI_22	87	688
1032	37288	525	343			138_163_fe_neu.jpg	0	92	AOI_22	87	688
1033	37335	486	277			138_163_fe_neu.jpg	0	92	AOI_22	87	688
1034	37381	451	195			138_163_fe_neu.jpg	0	92	AOI_22	87	688
1035	37416	472	332			138_163_fe_neu.jpg	0	92	AOI_22	87	688
1036	37456	442	96			138_163_fe_neu.jpg	0	92	AOI_22	87	688
1037	37522	453	330			138_163_fe_neu.jpg	0	92	AOI_22	87	688
1038	37557	467	306			138_163_fe_neu.jpg	0	92	AOI_22	87	688
1039	37612	437	306			138_163_fe_neu.jpg	0	92	AOI_22	87	688
1040	37644	491	342			138_163_fe_neu.jpg	0	92	AOI_22	87	688
1041	37678	481	278			138_163_fe_neu.jpg	0	92	AOI_22	87	688
1042	37732	480	357			138_163_fe_neu.jpg	0	92	AOI_22	87	688
1043	37768	499	364			138_163_fe_neu.jpg	0	92	AOI_22	87	688
1044	37797	511	268			138_163_fe_neu.jpg	0	92	AOI_22	87	688
1045	37829	499	213			138_163_fe_neu.jpg	0	92	AOI_22	87	688
1046	37865	487	317			138_163_fe_neu.jpg	0	92	AOI_22	87	688
1047	37903	494	275			138_163_fe_neu.jpg	0	92	AOI_22	87	688
1048	37938	876	169			138_163_fe_neu.jpg	0	91	AOI_23	88	242
1049	37972	937	337			138_163_fe_neu.jpg	0	91	AOI_23	88	242
1050	38009	926	372			138_163_fe_neu.jpg	0	91	AOI_23	88	242
1051	38047	917	405			138_163_fe_neu.jpg	0	91	AOI_23	88	242
1052	38077	958	212			138_163_fe_neu.jpg	0	91	AOI_23	88	242
1053	38107	942	308			138_163_fe_neu.jpg	0	91	AOI_23	88	242
1054	38143	934	336			138_163_fe_neu.jpg	0	91	AOI_23	88	242
1055	38180	976	283			138_163_fe_neu.jpg	0	91	AOI_23	89	383
1056	38216	951	114			138_163_fe_neu.jpg	0	91	AOI_23	89	383
1057	38254	933	302			138_163_fe_neu.jpg	0	91	AOI_23	89	383
1058	38293	907	220			138_163_fe_neu.jpg	0	91	AOI_23	89	383
1059	38327	905	244			138_163_fe_neu.jpg	0	91	AOI_23	89	383
1060	38364	878	293			138_163_fe_neu.jpg	0	91	AOI_23	89	383
1061	38410	888	226			138_163_fe_neu.jpg	0	91	AOI_23	89	383
1062	38453	854	237			138_163_fe_neu.jpg	0	91	AOI_23	89	383
1063	38490	853	257			138_163_fe_neu.jpg	0	91	AOI_23	89	383
1064	38524	857	184			138_163_fe_neu.jpg	0	91	AOI_23	89	383
1065	38564	847	333			138_163_fe_neu.jpg	0	91	AOI_23	90	460
1066	38599	855	335			138_163_fe_neu.jpg	0	91	AOI_23	90	460
	38635			ImageEnd	16
1067	38646	851	272			No media	0	0	Content	90	460
	38653			ImageStart	8
1068	38681	854	235			Fix.jpg	0	0	Content	90	460
1069	38736	855	208			Fix.jpg	0	0	Content	90	460
1070	38770	854	327			Fix.jpg	0	0	Content	90	460
1071	38804	856	349			Fix.jpg	0	0	Content	90	460
1072	38847	869	266			Fix.jpg	0	0	Content	90	460
1073	38881	853	316			Fix.jpg	0	0	Content	90	460
1074	38924	869	255			Fix.jpg	0	0	Content	90	460
1075	38957	856	355			Fix.jpg	0	0	Content	90	460
1076	38989	852	346			Fix.jpg	0	0	Content	90	460
1077	39024	849	318			Fix.jpg	0	0	Content	91	418
1078	39058	731	367			Fix.jpg	0	0	Content	91	418
1079	39093	734	378			Fix.jpg	0	0	Content	91	418
1080	39128	736	380			Fix.jpg	0	0	Content	91	418
1081	39163	731	366			Fix.jpg	0	0	Content	91	418
	39165			ImageEnd	16
1082	39202	733	399			No media	0	0	Content	91	418
	39205			ImageStart	8
1083	39246	725	404			74_115_an_ha.jpg	0	286	AOI_52	91	418
1084	39278	736	377			74_115_an_ha.jpg	0	286	AOI_52	91	418
1085	39317	752	341			74_115_an_ha.jpg	0	286	AOI_52	91	418
1086	39356	737	413			74_115_an_ha.jpg	0	286	AOI_52	91	418
1087	39411	748	387			74_115_an_ha.jpg	0	286	AOI_52	91	418
1088	39442	741	379			74_115_an_ha.jpg	0	286	AOI_52	92	425
1089	39472	884	380			74_115_an_ha.jpg	0	286	AOI_52	92	425
1090	39505	883	369			74_115_an_ha.jpg	0	286	AOI_52	92	425
1091	39540	885	354			74_115_an_ha.jpg	0	286	AOI_52	92	425
1092	39574	891	341			74_115_an_ha.jpg	0	286	AOI_52	92	425
1093	39612	896	373			74_115_an_ha.jpg	0	286	AOI_52	92	425
1094	39645	883	369			74_115_an_ha.jpg	0	286	AOI_52	92	425
1095	39680	947	368			74_115_an_ha.jpg	0	286	AOI_52	92	425
1096	39719	941	360			74_115_an_ha.jpg	0	286	AOI_52	92	425
1097	39760	952	346			74_115_an_ha.jpg	0	286	AOI_52	92	425
1098	39794	952	347			74_115_an_ha.jpg	0	286	AOI_52	92	425
1099	39828	937	340			74_115_an_ha.jpg	0	286	AOI_52	92	425
1100	39866	515	380			74_115_an_ha.jpg	0	285	AOI_49	93	276
1101	39900	511	396			74_115_an_ha.jpg	0	285	AOI_49	93	276
1102	39932	506	395			74_115_an_ha.jpg	0	285	AOI_49	93	276
1103	39966	499	337			74_115_an_ha.jpg	0	285	AOI_49	93	276
1104	40000	506	372			74_115_an_ha.jpg	0	285	AOI_49	93	276
1105	40046	501	382			74_115_an_ha.jpg	0	285	AOI_49	93	276
1106	40077	496	334			74_115_an_ha.jpg	0	285	AOI_49	93	276
1107	40107	499	358			74_115_an_ha.jpg	0	285	AOI_49	93	276
1108	40142	473	483			74_115_an_ha.jpg	0	285	AOI_49	94	502
1109	40177	483	450			74_115_an_ha.jpg	0	285	AOI_49	94	502
1110	40211	459	461			74_115_an_ha.jpg	0	285	AOI_49	94	502
1111	40244	483	469			74_115_an_ha.jpg	0	285	AOI_49	94	502
1112	40280	472	421			74_115_an_ha.jpg	0	285	AOI_49	94	502
1113	40314	465	479			74_115_an_ha.jpg	0	285	AOI_49	94	502
1114	40356	488	447			74_115_an_ha.jpg	0	285	AOI_49	94	502
1115	40398	469	445			74_115_an_ha.jpg	0	285	AOI_49	94	502
1116	40444	483	470			74_115_an_ha.jpg	0	285	AOI_49	94	502
1117	40497	467	399			74_115_an_ha.jpg	0	285	AOI_49	94	502
1118	40535	477	461			74_115_an_ha.jpg	0	285	AOI_49	94	502
1119	40568	467	463			74_115_an_ha.jpg	0	285	AOI_49	94	502
1120	40602	686	312			74_115_an_ha.jpg	0	285	AOI_49	94	502
1121	40644	0	0			74_115_an_ha.jpg	0	285	AOI_49
1122	40695	0	0			74_115_an_ha.jpg	0	285	AOI_49
1123	40733	0	0			74_115_an_ha.jpg	0	285	AOI_49
1124	40773	0	0			74_115_an_ha.jpg	0	285	AOI_49
1125	40818	0	0			74_115_an_ha.jpg	0	285	AOI_49
1126	40873	0	0			74_115_an_ha.jpg	0	285	AOI_49
1127	40928	0	0			74_115_an_ha.jpg	0	285	AOI_49
1128	41000	937	478			74_115_an_ha.jpg	0	285	AOI_49	95	195
1129	41028	938	473			74_115_an_ha.jpg	0	285	AOI_49	95	195
1130	41075	513	433			74_115_an_ha.jpg	0	285	AOI_49	95	195
1131	41117	465	355			74_115_an_ha.jpg	0	285	AOI_49	95	195
1132	41147	486	451			74_115_an_ha.jpg	0	285	AOI_49	95	195
1133	41195	479	393			74_115_an_ha.jpg	0	285	AOI_49	96	453
1134	41225	507	427			74_115_an_ha.jpg	0	285	AOI_49	96	453
1135	41269	526	406			74_115_an_ha.jpg	0	285	AOI_49	96	453
1136	41300	534	408			74_115_an_ha.jpg	0	285	AOI_49	96	453
1137	41329	519	314			74_115_an_ha.jpg	0	285	AOI_49	96	453
1138	41362	539	317			74_115_an_ha.jpg	0	285	AOI_49	96	453
1139	41409	519	309			74_115_an_ha.jpg	0	285	AOI_49	96	453
1140	41466	539	407			74_115_an_ha.jpg	0	285	AOI_49	96	453
1141	41523	544	393			74_115_an_ha.jpg	0	285	AOI_49	96	453
1142	41549	544	393			74_115_an_ha.jpg	0	285	AOI_49	96	453
1143	41580	536	379			74_115_an_ha.jpg	0	285	AOI_49	96	453
1144	41614	526	386			74_115_an_ha.jpg	0	285	AOI_49	96	453
1145	41648	850	355			74_115_an_ha.jpg	0	286	AOI_52	97	587
1146	41681	916	347			74_115_an_ha.jpg	0	286	AOI_52	97	587
1147	41716	917	310			74_115_an_ha.jpg	0	286	AOI_52	97	587
1148	41755	912	357			74_115_an_ha.jpg	0	286	AOI_52	97	587
1149	41803	924	333			74_115_an_ha.jpg	0	286	AOI_52	97	587
1150	41840	932	364			74_115_an_ha.jpg	0	286	AOI_52	97	587
1151	41872	944	317			74_115_an_ha.jpg	0	286	AOI_52	97	587
1152	41907	974	337			74_115_an_ha.jpg	0	286	AOI_52	97	587
1153	41946	956	330			74_115_an_ha.jpg	0	286	AOI_52	97	587
1154	41988	967	339			74_115_an_ha.jpg	0	286	AOI_52	97	587
1155	42037	974	331			74_115_an_ha.jpg	0	286	AOI_52	97	587
1156	42069	949	346			74_115_an_ha.jpg	0	286	AOI_52	97	587
1157	42101	974	334			74_115_an_ha.jpg	0	286	AOI_52	97	587
1158	42134	945	360			74_115_an_ha.jpg	0	286	AOI_52	97	587
1159	42168	964	333			74_115_an_ha.jpg	0	286	AOI_52	97	587
	42192			ImageEnd	16
1160	42201	957	356			No media	0	0	Content	97	587
	42224			ImageStart	8
1161	42234	680	398			Fix.jpg	0	0	Content	98	514
1162	42273	481	358			Fix.jpg	0	0	Content	98	514
1163	42315	462	377			Fix.jpg	0	0	Content	98	514
1164	42347	479	351			Fix.jpg	0	0	Content	98	514
1165	42380	467	391			Fix.jpg	0	0	Content	98	514
1166	42429	480	381			Fix.jpg	0	0	Content	98	514
1167	42460	476	419			Fix.jpg	0	0	Content	98	514
1168	42490	485	265			Fix.jpg	0	0	Content	98	514
1169	42524	465	305			Fix.jpg	0	0	Content	98	514
1170	42572	619	258			Fix.jpg	0	0	Content	98	514
1171	42653	641	266			Fix.jpg	0	0	Content	98	514
1172	42705	622	222			Fix.jpg	0	0	Content	98	514
	42709			ImageEnd	16
1173	42749	622	248			No media	0	0	Content	99	683
	42751			ImageStart	8
1174	42779	646	412			93_140_ha_neu.jpg	0	328	AOI_55	99	683
1175	42813	643	267			93_140_ha_neu.jpg	0	328	AOI_55	99	683
1176	42961	1071	420			93_140_ha_neu.jpg	0	328	AOI_55	99	683
1177	43071	1071	420			93_140_ha_neu.jpg	0	328	AOI_55	99	683
1178	43257	937	333			93_140_ha_neu.jpg	0	328	AOI_55	99	683
1179	43432	0	0			93_140_ha_neu.jpg	0	327	AOI_56
1180	43489	0	0			93_140_ha_neu.jpg	0	327	AOI_56
1181	43518	0	0			93_140_ha_neu.jpg	0	327	AOI_56
1182	43628	532	418			93_140_ha_neu.jpg	0	327	AOI_56	100	383
1183	43684	537	348			93_140_ha_neu.jpg	0	327	AOI_56	100	383
1184	43723	551	256			93_140_ha_neu.jpg	0	327	AOI_56	100	383
1185	43753	551	256			93_140_ha_neu.jpg	0	327	AOI_56	100	383
1186	43796	469	338			93_140_ha_neu.jpg	0	327	AOI_56	100	383
1187	43828	474	502			93_140_ha_neu.jpg	0	327	AOI_56	100	383
1188	43863	479	496			93_140_ha_neu.jpg	0	327	AOI_56	100	383
1189	43925	483	516			93_140_ha_neu.jpg	0	327	AOI_56	100	383
1190	43985	492	540			93_140_ha_neu.jpg	0	327	AOI_56	100	383
1191	44012	492	540			93_140_ha_neu.jpg	0	328	AOI_55	101	392
1192	44041	941	480			93_140_ha_neu.jpg	0	328	AOI_55	101	392
1193	44074	942	484			93_140_ha_neu.jpg	0	328	AOI_55	101	392
1194	44106	941	444			93_140_ha_neu.jpg	0	328	AOI_55	101	392
1195	44138	943	463			93_140_ha_neu.jpg	0	328	AOI_55	101	392
1196	44170	949	405			93_140_ha_neu.jpg	0	328	AOI_55	101	392
1197	44201	939	434			93_140_ha_neu.jpg	0	328	AOI_55	101	392
1198	44235	943	527			93_140_ha_neu.jpg	0	328	AOI_55	101	392
1199	44270	949	450			93_140_ha_neu.jpg	0	328	AOI_55	101	392
1200	44313	934	490			93_140_ha_neu.jpg	0	328	AOI_55	101	392
1201	44343	937	444			93_140_ha_neu.jpg	0	328	AOI_55	101	392
1202	44372	932	445			93_140_ha_neu.jpg	0	328	AOI_55	101	392
1203	44404	934	471			93_140_ha_neu.jpg	0	328	AOI_55	102	524
1204	44436	971	392			93_140_ha_neu.jpg	0	328	AOI_55	102	524
1205	44467	951	372			93_140_ha_neu.jpg	0	328	AOI_55	102	524
1206	44500	957	342			93_140_ha_neu.jpg	0	328	AOI_55	102	524
1207	44533	947	366			93_140_ha_neu.jpg	0	328	AOI_55	102	524
1208	44565	962	364			93_140_ha_neu.jpg	0	328	AOI_55	102	524
1209	44598	940	352			93_140_ha_neu.jpg	0	328	AOI_55	102	524
1210	44630	957	363			93_140_ha_neu.jpg	0	328	AOI_55	102	524
1211	44662	949	345			93_140_ha_neu.jpg	0	328	AOI_55	102	524
1212	44694	955	310			93_140_ha_neu.jpg	0	328	AOI_55	102	524
1213	44730	961	351			93_140_ha_neu.jpg	0	328	AOI_55	102	524
1214	44763	953	322			93_140_ha_neu.jpg	0	328	AOI_55	102	524
1215	44796	948	331			93_140_ha_neu.jpg	0	328	AOI_55	102	524
1216	44830	954	346			93_140_ha_neu.jpg	0	328	AOI_55	102	524
1217	44862	948	310			93_140_ha_neu.jpg	0	328	AOI_55	102	524
1218	44896	948	325			93_140_ha_neu.jpg	0	328	AOI_55	102	524
1219	44928	671	338			93_140_ha_neu.jpg	0	327	AOI_56	103	270
1220	44962	555	324			93_140_ha_neu.jpg	0	327	AOI_56	103	270
1221	44994	559	315			93_140_ha_neu.jpg	0	327	AOI_56	103	270
1222	45027	538	208			93_140_ha_neu.jpg	0	327	AOI_56	103	270
1223	45083	551	206			93_140_ha_neu.jpg	0	327	AOI_56	103	270
1224	45130	532	315			93_140_ha_neu.jpg	0	327	AOI_56	103	270
1225	45157	532	228			93_140_ha_neu.jpg	0	327	AOI_56	103	270
1226	45198	496	339			93_140_ha_neu.jpg	0	327	AOI_56	104	293
1227	45231	461	272			93_140_ha_neu.jpg	0	327	AOI_56	104	293
1228	45266	469	43			93_140_ha_neu.jpg	0	327	AOI_56	104	293
1229	45319	470	364			93_140_ha_neu.jpg	0	327	AOI_56	104	293
1230	45356	469	368			93_140_ha_neu.jpg	0	327	AOI_56	104	293
1231	45387	457	354			93_140_ha_neu.jpg	0	327	AOI_56	104	293
1232	45424	462	360			93_140_ha_neu.jpg	0	327	AOI_56	104	293
1233	45458	467	334			93_140_ha_neu.jpg	0	327	AOI_56	104	293
1234	45492	574	340			93_140_ha_neu.jpg	0	328	AOI_55	105	527
1235	45525	920	283			93_140_ha_neu.jpg	0	328	AOI_55	105	527
1236	45558	950	307			93_140_ha_neu.jpg	0	328	AOI_55	105	527
1237	45591	952	226			93_140_ha_neu.jpg	0	328	AOI_55	105	527
1238	45623	940	242			93_140_ha_neu.jpg	0	328	AOI_55	105	527
1239	45662	977	298			93_140_ha_neu.jpg	0	328	AOI_55	105	527
1240	45713	966	325			93_140_ha_neu.jpg	0	328	AOI_55	105	527
	45751			ImageEnd	16
1241	45753	947	284			No media	0	0	Content	105	527
	45771			ImageStart	8
1242	45783	958	289			Fix.jpg	0	0	Content	105	527
1243	45813	951	282			Fix.jpg	0	0	Content	105	527
1244	45848	957	292			Fix.jpg	0	0	Content	105	527
1245	45883	965	272			Fix.jpg	0	0	Content	105	527
1246	45917	963	299			Fix.jpg	0	0	Content	105	527
1247	45950	965	310			Fix.jpg	0	0	Content	105	527
1248	45985	973	299			Fix.jpg	0	0	Content	105	527
1249	46019	970	291			Fix.jpg	0	0	Content	106	496
1250	46053	761	421			Fix.jpg	0	0	Content	106	496
1251	46086	750	410			Fix.jpg	0	0	Content	106	496
1252	46119	736	404			Fix.jpg	0	0	Content	106	496
1253	46152	750	380			Fix.jpg	0	0	Content	106	496
1254	46186	739	293			Fix.jpg	0	0	Content	106	496
1255	46229	744	311			Fix.jpg	0	0	Content	106	496
1256	46276	733	269			Fix.jpg	0	0	Content	106	496
	46278			ImageEnd	16
	46295			ImageStart	8
1257	46313	729	334			76_115_fe_an.jpg	0	290	AOI_49	106	496
1258	46351	763	375			76_115_fe_an.jpg	0	290	AOI_49	106	496
1259	46387	730	203			76_115_fe_an.jpg	0	290	AOI_49	106	496
1260	46440	745	361			76_115_fe_an.jpg	0	290	AOI_49	106	496
1261	46476	724	266			76_115_fe_an.jpg	0	290	AOI_49	106	496
1262	46515	758	408			76_115_fe_an.jpg	0	290	AOI_49	107	417
1263	46550	876	370			76_115_fe_an.jpg	0	290	AOI_49	107	417
1264	46590	891	400			76_115_fe_an.jpg	0	290	AOI_49	107	417
1265	46623	896	349			76_115_fe_an.jpg	0	290	AOI_49	107	417
1266	46655	898	386			76_115_fe_an.jpg	0	290	AOI_49	107	417
1267	46689	889	391			76_115_fe_an.jpg	0	290	AOI_49	107	417
1268	46723	896	364			76_115_fe_an.jpg	0	290	AOI_49	107	417
1269	46758	892	329			76_115_fe_an.jpg	0	290	AOI_49	107	417
1270	46793	947	363			76_115_fe_an.jpg	0	290	AOI_49	107	417
1271	46827	942	350			76_115_fe_an.jpg	0	290	AOI_49	107	417
1272	46864	934	345			76_115_fe_an.jpg	0	290	AOI_49	107	417
1273	46898	936	386			76_115_fe_an.jpg	0	290	AOI_49	107	417
1274	46933	881	337			76_115_fe_an.jpg	0	289	AOI_50	108	355
1275	46967	518	371			76_115_fe_an.jpg	0	289	AOI_50	108	355
1276	47000	527	352			76_115_fe_an.jpg	0	289	AOI_50	108	355
1277	47034	501	415			76_115_fe_an.jpg	0	289	AOI_50	108	355
1278	47091	516	426			76_115_fe_an.jpg	0	289	AOI_50	108	355
1279	47122	529	443			76_115_fe_an.jpg	0	289	AOI_50	108	355
1280	47151	522	406			76_115_fe_an.jpg	0	289	AOI_50	108	355
1281	47186	533	410			76_115_fe_an.jpg	0	289	AOI_50	108	355
1282	47220	523	412			76_115_fe_an.jpg	0	289	AOI_50	108	355
1283	47254	519	441			76_115_fe_an.jpg	0	289	AOI_50	108	355
1284	47288	478	401			76_115_fe_an.jpg	0	289	AOI_50	109	477
1285	47322	496	398			76_115_fe_an.jpg	0	289	AOI_50	109	477
1286	47357	477	394			76_115_fe_an.jpg	0	289	AOI_50	109	477
1287	47390	484	405			76_115_fe_an.jpg	0	289	AOI_50	109	477
1288	47423	484	347			76_115_fe_an.jpg	0	289	AOI_50	109	477
1289	47458	485	393			76_115_fe_an.jpg	0	289	AOI_50	109	477
1290	47515	515	389			76_115_fe_an.jpg	0	289	AOI_50	109	477
1291	47547	515	316			76_115_fe_an.jpg	0	289	AOI_50	109	477
1292	47577	525	206			76_115_fe_an.jpg	0	289	AOI_50	109	477
1293	47631	523	310			76_115_fe_an.jpg	0	289	AOI_50	109	477
1294	47690	496	283			76_115_fe_an.jpg	0	289	AOI_50	109	477
1295	47737	498	336			76_115_fe_an.jpg	0	289	AOI_50	109	477
1296	47765	689	277			76_115_fe_an.jpg	0	290	AOI_49	110	272
1297	47797	887	322			76_115_fe_an.jpg	0	290	AOI_49	110	272
1298	47833	911	347			76_115_fe_an.jpg	0	290	AOI_49	110	272
1299	47866	908	359			76_115_fe_an.jpg	0	290	AOI_49	110	272
1300	47900	878	322			76_115_fe_an.jpg	0	290	AOI_49	110	272
1301	47933	890	349			76_115_fe_an.jpg	0	290	AOI_49	110	272
1302	47967	879	347			76_115_fe_an.jpg	0	290	AOI_49	110	272
1303	48001	935	297			76_115_fe_an.jpg	0	290	AOI_49	110	272
1304	48037	768	354			76_115_fe_an.jpg	0	289	AOI_50	111	549
1305	48071	455	435			76_115_fe_an.jpg	0	289	AOI_50	111	549
1306	48105	467	226			76_115_fe_an.jpg	0	289	AOI_50	111	549
1307	48138	489	398			76_115_fe_an.jpg	0	289	AOI_50	111	549
1308	48175	473	424			76_115_fe_an.jpg	0	289	AOI_50	111	549
1309	48211	484	443			76_115_fe_an.jpg	0	289	AOI_50	111	549
1310	48247	467	424			76_115_fe_an.jpg	0	289	AOI_50	111	549
1311	48276	453	406			76_115_fe_an.jpg	0	289	AOI_50	111	549
1312	48312	474	375			76_115_fe_an.jpg	0	289	AOI_50	111	549
1313	48351	451	419			76_115_fe_an.jpg	0	289	AOI_50	111	549
1314	48386	457	437			76_115_fe_an.jpg	0	289	AOI_50	111	549
1315	48418	475	407			76_115_fe_an.jpg	0	289	AOI_50	111	549
1316	48454	494	355			76_115_fe_an.jpg	0	289	AOI_50	111	549
1317	48486	484	383			76_115_fe_an.jpg	0	289	AOI_50	111	549
1318	48519	471	374			76_115_fe_an.jpg	0	289	AOI_50	111	549
1319	48552	455	384			76_115_fe_an.jpg	0	289	AOI_50	111	549
1320	48586	446	492			76_115_fe_an.jpg	0	289	AOI_50	112	236
1321	48618	463	485			76_115_fe_an.jpg	0	289	AOI_50	112	236
1322	48651	447	311			76_115_fe_an.jpg	0	289	AOI_50	112	236
1323	48688	445	502			76_115_fe_an.jpg	0	289	AOI_50	112	236
1324	48724	445	491			76_115_fe_an.jpg	0	289	AOI_50	112	236
1325	48753	453	461			76_115_fe_an.jpg	0	289	AOI_50	112	236
1326	48786	456	491			76_115_fe_an.jpg	0	289	AOI_50	112	236
1327	48821	498	381			76_115_fe_an.jpg	0	289	AOI_50	113	867
1328	48854	482	253			76_115_fe_an.jpg	0	289	AOI_50	113	867
1329	48887	486	169			76_115_fe_an.jpg	0	289	AOI_50	113	867
1330	48924	502	377			76_115_fe_an.jpg	0	289	AOI_50	113	867
1331	48960	515	336			76_115_fe_an.jpg	0	289	AOI_50	113	867
1332	48999	516	365			76_115_fe_an.jpg	0	289	AOI_50	113	867
1333	49031	509	361			76_115_fe_an.jpg	0	289	AOI_50	113	867
1334	49064	512	244			76_115_fe_an.jpg	0	289	AOI_50	113	867
1335	49096	500	195			76_115_fe_an.jpg	0	289	AOI_50	113	867
1336	49134	487	385			76_115_fe_an.jpg	0	289	AOI_50	113	867
1337	49171	505	358			76_115_fe_an.jpg	0	289	AOI_50	113	867
1338	49211	476	322			76_115_fe_an.jpg	0	289	AOI_50	113	867
1339	49243	497	359			76_115_fe_an.jpg	0	289	AOI_50	113	867
1340	49275	486	332			76_115_fe_an.jpg	0	289	AOI_50	113	867
1341	49308	490	338			76_115_fe_an.jpg	0	289	AOI_50	113	867
	49309			ImageEnd	16
	49337			ImageStart	8
1342	49342	493	394			Fix.jpg	0	0	Content	113	867
1343	49375	511	329			Fix.jpg	0	0	Content	113	867
1344	49407	515	372			Fix.jpg	0	0	Content	113	867
1345	49440	507	362			Fix.jpg	0	0	Content	113	867
1346	49478	487	390			Fix.jpg	0	0	Content	113	867
1347	49513	490	369			Fix.jpg	0	0	Content	113	867
1348	49543	506	363			Fix.jpg	0	0	Content	113	867
1349	49574	506	320			Fix.jpg	0	0	Content	113	867
1350	49608	495	342			Fix.jpg	0	0	Content	113	867
1351	49644	500	335			Fix.jpg	0	0	Content	113	867
1352	49688	611	357			Fix.jpg	0	0	Content	114	461
1353	49729	631	370			Fix.jpg	0	0	Content	114	461
1354	49770	619	369			Fix.jpg	0	0	Content	114	461
1355	49805	630	356			Fix.jpg	0	0	Content	114	461
	49819			ImageEnd	16
1356	49840	632	379			No media	0	0	Content	114	461
1357	49877	627	373			No media	0	0	Content	114	461
	49885			ImageStart	8
1358	49911	610	373			58_098_neu_an.jpg	0	249	AOI_43	114	461
1359	49945	630	348			58_098_neu_an.jpg	0	249	AOI_43	114	461
1360	49978	622	390			58_098_neu_an.jpg	0	249	AOI_43	114	461
1361	50012	633	333			58_098_neu_an.jpg	0	249	AOI_43	114	461
1362	50043	632	367			58_098_neu_an.jpg	0	249	AOI_43	114	461
1363	50080	622	361			58_098_neu_an.jpg	0	249	AOI_43	114	461
1364	50114	631	361			58_098_neu_an.jpg	0	249	AOI_43	114	461
1365	50149	682	349			58_098_neu_an.jpg	0	250	AOI_41	115	203
1366	50183	902	405			58_098_neu_an.jpg	0	250	AOI_41	115	203
1367	50216	887	384			58_098_neu_an.jpg	0	250	AOI_41	115	203
1368	50250	906	391			58_098_neu_an.jpg	0	250	AOI_41	115	203
1369	50284	900	352			58_098_neu_an.jpg	0	250	AOI_41	115	203
1370	50318	901	403			58_098_neu_an.jpg	0	250	AOI_41	115	203
1371	50352	770	352			58_098_neu_an.jpg	0	249	AOI_43	116	587
1372	50387	480	294			58_098_neu_an.jpg	0	249	AOI_43	116	587
1373	50421	496	373			58_098_neu_an.jpg	0	249	AOI_43	116	587
1374	50459	490	326			58_098_neu_an.jpg	0	249	AOI_43	116	587
1375	50495	493	370			58_098_neu_an.jpg	0	249	AOI_43	116	587
1376	50528	493	348			58_098_neu_an.jpg	0	249	AOI_43	116	587
1377	50560	486	285			58_098_neu_an.jpg	0	249	AOI_43	116	587
1378	50594	482	239			58_098_neu_an.jpg	0	249	AOI_43	116	587
1379	50631	471	322			58_098_neu_an.jpg	0	249	AOI_43	116	587
1380	50666	519	325			58_098_neu_an.jpg	0	249	AOI_43	116	587
1381	50704	479	312			58_098_neu_an.jpg	0	249	AOI_43	116	587
1382	50740	484	339			58_098_neu_an.jpg	0	249	AOI_43	116	587
1383	50773	513	329			58_098_neu_an.jpg	0	249	AOI_43	116	587
1384	50807	503	336			58_098_neu_an.jpg	0	249	AOI_43	116	587
1385	50840	495	323			58_098_neu_an.jpg	0	249	AOI_43	116	587
1386	50873	511	313			58_098_neu_an.jpg	0	249	AOI_43	116	587
1387	50906	499	338			58_098_neu_an.jpg	0	249	AOI_43	116	587
1388	50938	448	330			58_098_neu_an.jpg	0	249	AOI_43	117	277
1389	50973	438	297			58_098_neu_an.jpg	0	249	AOI_43	117	277
1390	51005	450	324			58_098_neu_an.jpg	0	249	AOI_43	117	277
1391	51039	429	110			58_098_neu_an.jpg	0	249	AOI_43	117	277
1392	51076	427	332			58_098_neu_an.jpg	0	249	AOI_43	117	277
1393	51112	453	326			58_098_neu_an.jpg	0	249	AOI_43	117	277
1394	51148	442	333			58_098_neu_an.jpg	0	249	AOI_43	117	277
1395	51181	431	329			58_098_neu_an.jpg	0	249	AOI_43	117	277
1396	51215	449	327			58_098_neu_an.jpg	0	249	AOI_43	118	417
1397	51249	447	344			58_098_neu_an.jpg	0	249	AOI_43	118	417
1398	51282	461	396			58_098_neu_an.jpg	0	249	AOI_43	118	417
1399	51315	479	480			58_098_neu_an.jpg	0	249	AOI_43	118	417
1400	51348	484	459			58_098_neu_an.jpg	0	249	AOI_43	118	417
1401	51385	456	538			58_098_neu_an.jpg	0	249	AOI_43	118	417
1402	51416	462	481			58_098_neu_an.jpg	0	249	AOI_43	118	417
1403	51446	468	358			58_098_neu_an.jpg	0	249	AOI_43	118	417
1404	51479	465	349			58_098_neu_an.jpg	0	249	AOI_43	118	417
1405	51516	431	111			58_098_neu_an.jpg	0	249	AOI_43	118	417
1406	51556	471	409			58_098_neu_an.jpg	0	249	AOI_43	118	417
1407	51594	455	462			58_098_neu_an.jpg	0	249	AOI_43	118	417
1408	51632	487	470			58_098_neu_an.jpg	0	249	AOI_43	119	378
1409	51661	487	514			58_098_neu_an.jpg	0	249	AOI_43	119	378
1410	51706	462	443			58_098_neu_an.jpg	0	249	AOI_43	119	378
1411	51734	465	456			58_098_neu_an.jpg	0	249	AOI_43	119	378
1412	51767	458	483			58_098_neu_an.jpg	0	249	AOI_43	119	378
1413	51801	457	474			58_098_neu_an.jpg	0	249	AOI_43	119	378
1414	51840	483	460			58_098_neu_an.jpg	0	249	AOI_43	119	378
1415	51870	506	380			58_098_neu_an.jpg	0	249	AOI_43	119	378
1416	51907	504	380			58_098_neu_an.jpg	0	249	AOI_43	119	378
1417	51941	503	374			58_098_neu_an.jpg	0	249	AOI_43	119	378
1418	51982	493	398			58_098_neu_an.jpg	0	249	AOI_43	119	378
1419	52010	766	399			58_098_neu_an.jpg	0	250	AOI_41	120	566
1420	52040	911	327			58_098_neu_an.jpg	0	250	AOI_41	120	566
1421	52076	914	402			58_098_neu_an.jpg	0	250	AOI_41	120	566
1422	52110	934	445			58_098_neu_an.jpg	0	250	AOI_41	120	566
1423	52146	940	394			58_098_neu_an.jpg	0	250	AOI_41	120	566
1424	52180	940	380			58_098_neu_an.jpg	0	250	AOI_41	120	566
1425	52213	898	372			58_098_neu_an.jpg	0	250	AOI_41	120	566
1426	52247	926	369			58_098_neu_an.jpg	0	250	AOI_41	120	566
1427	52279	968	360			58_098_neu_an.jpg	0	250	AOI_41	120	566
1428	52312	921	382			58_098_neu_an.jpg	0	250	AOI_41	120	566
1429	52346	913	394			58_098_neu_an.jpg	0	250	AOI_41	120	566
1430	52378	938	395			58_098_neu_an.jpg	0	250	AOI_41	120	566
1431	52411	927	363			58_098_neu_an.jpg	0	250	AOI_41	120	566
1432	52444	923	365			58_098_neu_an.jpg	0	250	AOI_41	120	566
1433	52476	948	362			58_098_neu_an.jpg	0	250	AOI_41	120	566
1434	52510	935	325			58_098_neu_an.jpg	0	250	AOI_41	120	566
1435	52543	940	394			58_098_neu_an.jpg	0	250	AOI_41	120	566
1436	52576	862	386			58_098_neu_an.jpg	0	250	AOI_41	121	398
1437	52609	862	372			58_098_neu_an.jpg	0	250	AOI_41	121	398
1438	52643	872	377			58_098_neu_an.jpg	0	250	AOI_41	121	398
1439	52676	879	387			58_098_neu_an.jpg	0	250	AOI_41	121	398
1440	52709	870	321			58_098_neu_an.jpg	0	250	AOI_41	121	398
1441	52743	848	388			58_098_neu_an.jpg	0	250	AOI_41	121	398
1442	52776	849	375			58_098_neu_an.jpg	0	250	AOI_41	121	398
1443	52809	870	365			58_098_neu_an.jpg	0	250	AOI_41	121	398
1444	52842	859	384			58_098_neu_an.jpg	0	250	AOI_41	121	398
1445	52874	843	363			58_098_neu_an.jpg	0	250	AOI_41	121	398
	52882			ImageEnd	16
	52903			ImageStart	8
1446	52909	856	385			Fix.jpg	0	0	Content	121	398
1447	52942	865	376			Fix.jpg	0	0	Content	121	398
1448	52974	671	325			Fix.jpg	0	0	Content	122	312
1449	53009	477	361			Fix.jpg	0	0	Content	122	312
1450	53042	455	326			Fix.jpg	0	0	Content	122	312
1451	53074	464	322			Fix.jpg	0	0	Content	122	312
1452	53107	441	352			Fix.jpg	0	0	Content	122	312
1453	53140	459	346			Fix.jpg	0	0	Content	122	312
1454	53175	454	343			Fix.jpg	0	0	Content	122	312
1455	53212	475	331			Fix.jpg	0	0	Content	122	312
1456	53249	441	311			Fix.jpg	0	0	Content	122	312
1457	53286	457	352			Fix.jpg	0	0	Content	123	390
1458	53321	618	365			Fix.jpg	0	0	Content	123	390
1459	53351	629	121			Fix.jpg	0	0	Content	123	390
1460	53387	612	197			Fix.jpg	0	0	Content	123	390
	53407			ImageEnd	16
1461	53423	654	359			No media	0	0	Content	123	390
	53424			ImageStart	8
1462	53460	659	248			99_144_an_neu.jpg	0	339	AOI_5	123	390
1463	53505	629	384			99_144_an_neu.jpg	0	339	AOI_5	123	390
1464	53538	632	386			99_144_an_neu.jpg	0	339	AOI_5	123	390
1465	53571	628	308			99_144_an_neu.jpg	0	339	AOI_5	123	390
1466	53607	647	275			99_144_an_neu.jpg	0	339	AOI_5	123	390
1467	53643	636	308			99_144_an_neu.jpg	0	339	AOI_5	123	390
1468	53677	665	345			99_144_an_neu.jpg	0	340	AOI_7	124	328
1469	53711	904	184			99_144_an_neu.jpg	0	340	AOI_7	124	328
1470	53745	926	333			99_144_an_neu.jpg	0	340	AOI_7	124	328
1471	53782	920	221			99_144_an_neu.jpg	0	340	AOI_7	124	328
1472	53818	904	332			99_144_an_neu.jpg	0	340	AOI_7	124	328
1473	53857	908	286			99_144_an_neu.jpg	0	340	AOI_7	124	328
1474	53893	917	268			99_144_an_neu.jpg	0	340	AOI_7	124	328
1475	53926	928	280			99_144_an_neu.jpg	0	340	AOI_7	124	328
1476	53964	922	289			99_144_an_neu.jpg	0	340	AOI_7	124	328
1477	54005	674	383			99_144_an_neu.jpg	0	339	AOI_5	125	291
1478	54041	507	451			99_144_an_neu.jpg	0	339	AOI_5	125	291
1479	54094	505	451			99_144_an_neu.jpg	0	339	AOI_5	125	291
1480	54126	507	452			99_144_an_neu.jpg	0	339	AOI_5	125	291
1481	54157	505	416			99_144_an_neu.jpg	0	339	AOI_5	125	291
1482	54191	502	398			99_144_an_neu.jpg	0	339	AOI_5	125	291
1483	54252	499	457			99_144_an_neu.jpg	0	339	AOI_5	125	291
1484	54295	502	444			99_144_an_neu.jpg	0	339	AOI_5	126	476
1485	54323	459	556			99_144_an_neu.jpg	0	339	AOI_5	126	476
1486	54358	475	571			99_144_an_neu.jpg	0	339	AOI_5	126	476
1487	54397	455	585			99_144_an_neu.jpg	0	339	AOI_5	126	476
1488	54458	449	583			99_144_an_neu.jpg	0	339	AOI_5	126	476
1489	54487	470	596			99_144_an_neu.jpg	0	339	AOI_5	126	476
1490	54521	472	547			99_144_an_neu.jpg	0	339	AOI_5	126	476
1491	54554	484	581			99_144_an_neu.jpg	0	339	AOI_5	126	476
1492	54590	468	565			99_144_an_neu.jpg	0	339	AOI_5	126	476
1493	54626	454	588			99_144_an_neu.jpg	0	339	AOI_5	126	476
1494	54670	481	597			99_144_an_neu.jpg	0	339	AOI_5	126	476
1495	54706	471	587			99_144_an_neu.jpg	0	339	AOI_5	126	476
1496	54739	475	617			99_144_an_neu.jpg	0	339	AOI_5	126	476
1497	54771	716	350			99_144_an_neu.jpg	0	340	AOI_7	127	445
1498	54805	855	432			99_144_an_neu.jpg	0	340	AOI_7	127	445
1499	54854	859	372			99_144_an_neu.jpg	0	340	AOI_7	127	445
1500	54887	847	356			99_144_an_neu.jpg	0	340	AOI_7	127	445
1501	54918	860	353			99_144_an_neu.jpg	0	340	AOI_7	127	445
1502	54953	861	394			99_144_an_neu.jpg	0	340	AOI_7	127	445
1503	54989	848	409			99_144_an_neu.jpg	0	340	AOI_7	127	445
1504	55025	857	356			99_144_an_neu.jpg	0	340	AOI_7	127	445
1505	55060	850	290			99_144_an_neu.jpg	0	340	AOI_7	127	445
1506	55098	839	375			99_144_an_neu.jpg	0	340	AOI_7	127	445
1507	55136	860	357			99_144_an_neu.jpg	0	340	AOI_7	127	445
1508	55181	851	400			99_144_an_neu.jpg	0	340	AOI_7	127	445
1509	55216	554	365			99_144_an_neu.jpg	0	339	AOI_5	128	568
1510	55250	529	359			99_144_an_neu.jpg	0	339	AOI_5	128	568
1511	55292	528	363			99_144_an_neu.jpg	0	339	AOI_5	128	568
1512	55329	538	363			99_144_an_neu.jpg	0	339	AOI_5	128	568
1513	55363	520	365			99_144_an_neu.jpg	0	339	AOI_5	128	568
1514	55423	549	374			99_144_an_neu.jpg	0	339	AOI_5	128	568
1515	55457	514	256			99_144_an_neu.jpg	0	339	AOI_5	128	568
1516	55515	520	252			99_144_an_neu.jpg	0	339	AOI_5	128	568
1517	55548	506	337			99_144_an_neu.jpg	0	339	AOI_5	128	568
1518	55581	484	317			99_144_an_neu.jpg	0	339	AOI_5	128	568
1519	55627	498	345			99_144_an_neu.jpg	0	339	AOI_5	128	568
1520	55667	505	340			99_144_an_neu.jpg	0	339	AOI_5	128	568
1521	55711	391	343			99_144_an_neu.jpg	0	339	AOI_5	128	568
1522	55748	29	484			99_144_an_neu.jpg	0	339	AOI_5	128	568
1523	55784	-205	484			99_144_an_neu.jpg	0	0	Content	129	741
1524	55834	-193	458			99_144_an_neu.jpg	0	0	Content	129	741
1525	55897	-212	476			99_144_an_neu.jpg	0	0	Content	129	741
1526	55974	-185	454			99_144_an_neu.jpg	0	0	Content	129	741
1527	56030	-582	477			99_144_an_neu.jpg	0	0	Content	129	741
1528	56122	-790	380			99_144_an_neu.jpg	0	0	Content	129	741
1529	56174	-563	492			99_144_an_neu.jpg	0	0	Content	129	741
1530	56260	-799	381			99_144_an_neu.jpg	0	0	Content	129	741
1531	56343	-1111	238			99_144_an_neu.jpg	0	0	Content	129	741
1532	56428	-1149	193			99_144_an_neu.jpg	0	0	Content	129	741
	56436			ImageEnd	16
	56462			ImageStart	8
1533	56525	-457	229			Fix.jpg	0	0	Content	130	730
1534	56573	604	364			Fix.jpg	0	0	Content	130	730
1535	56638	682	384			Fix.jpg	0	0	Content	130	730
1536	56702	729	339			Fix.jpg	0	0	Content	130	730
1537	56766	692	381			Fix.jpg	0	0	Content	130	730
1538	56826	718	322			Fix.jpg	0	0	Content	130	730
1539	56888	697	361			Fix.jpg	0	0	Content	130	730
1540	56949	729	300			Fix.jpg	0	0	Content	130	730
	56990			ImageEnd	16
	57007			ImageStart	8
1541	57010	697	393			82_115_neu_an.jpg	0	304	AOI_49	130	730
1542	57072	728	304			82_115_neu_an.jpg	0	304	AOI_49	130	730
1543	57132	682	393			82_115_neu_an.jpg	0	304	AOI_49	130	730
1544	57193	687	399			82_115_neu_an.jpg	0	304	AOI_49	130	730
1545	57221	673	406			82_115_neu_an.jpg	0	304	AOI_49	130	730
1546	57255	814	388			82_115_neu_an.jpg	0	304	AOI_49	131	396
1547	57290	807	389			82_115_neu_an.jpg	0	304	AOI_49	131	396
1548	57323	809	397			82_115_neu_an.jpg	0	304	AOI_49	131	396
1549	57356	807	394			82_115_neu_an.jpg	0	304	AOI_49	131	396
1550	57389	816	397			82_115_neu_an.jpg	0	304	AOI_49	131	396
1551	57422	801	404			82_115_neu_an.jpg	0	304	AOI_49	131	396
1552	57455	868	389			82_115_neu_an.jpg	0	304	AOI_49	131	396
1553	57489	859	393			82_115_neu_an.jpg	0	304	AOI_49	131	396
1554	57522	862	398			82_115_neu_an.jpg	0	304	AOI_49	131	396
1555	57554	857	402			82_115_neu_an.jpg	0	304	AOI_49	131	396
1556	57588	864	401			82_115_neu_an.jpg	0	304	AOI_49	131	396
1557	57618	860	395			82_115_neu_an.jpg	0	304	AOI_49	131	396
1558	57652	670	358			82_115_neu_an.jpg	0	303	AOI_51	132	311
1559	57684	537	402			82_115_neu_an.jpg	0	303	AOI_51	132	311
1560	57714	547	393			82_115_neu_an.jpg	0	303	AOI_51	132	311
1561	57745	521	387			82_115_neu_an.jpg	0	303	AOI_51	132	311
1562	57777	526	391			82_115_neu_an.jpg	0	303	AOI_51	132	311
1563	57809	510	382			82_115_neu_an.jpg	0	303	AOI_51	132	311
1564	57841	513	379			82_115_neu_an.jpg	0	303	AOI_51	132	311
1565	57873	529	339			82_115_neu_an.jpg	0	303	AOI_51	132	311
1566	57906	526	369			82_115_neu_an.jpg	0	303	AOI_51	132	311
1567	57962	483	383			82_115_neu_an.jpg	0	303	AOI_51	133	389
1568	58021	486	339			82_115_neu_an.jpg	0	303	AOI_51	133	389
1569	58073	459	368			82_115_neu_an.jpg	0	303	AOI_51	133	389
1570	58129	492	344			82_115_neu_an.jpg	0	303	AOI_51	133	389
1571	58181	469	382			82_115_neu_an.jpg	0	303	AOI_51	133	389
1572	58243	488	332			82_115_neu_an.jpg	0	303	AOI_51	133	389
1573	58296	515	555			82_115_neu_an.jpg	0	303	AOI_51	133	389
1574	58352	0	0			82_115_neu_an.jpg	0	303	AOI_51
1575	58418	0	0			82_115_neu_an.jpg	0	303	AOI_51
1576	58455	0	0			82_115_neu_an.jpg	0	303	AOI_51
1577	58498	0	0			82_115_neu_an.jpg	0	303	AOI_51
1578	58564	928	460			82_115_neu_an.jpg	0	304	AOI_49	134	808
1579	58629	0	0			82_115_neu_an.jpg	0	304	AOI_49	134	808
1580	58724	905	441			82_115_neu_an.jpg	0	304	AOI_49	134	808
1581	58756	903	441			82_115_neu_an.jpg	0	304	AOI_49	134	808
1582	58829	876	419			82_115_neu_an.jpg	0	304	AOI_49	134	808
1583	58882	895	406			82_115_neu_an.jpg	0	304	AOI_49	134	808
1584	58935	876	407			82_115_neu_an.jpg	0	304	AOI_49	134	808
1585	58990	924	385			82_115_neu_an.jpg	0	304	AOI_49	134	808
1586	59044	880	414			82_115_neu_an.jpg	0	304	AOI_49	134	808
1587	59127	589	364			82_115_neu_an.jpg	0	304	AOI_49	134	808
1588	59180	500	377			82_115_neu_an.jpg	0	304	AOI_49	134	808
1589	59252	533	364			82_115_neu_an.jpg	0	304	AOI_49	134	808
1590	59309	509	373			82_115_neu_an.jpg	0	304	AOI_49	134	808
1591	59372	327	680			82_115_neu_an.jpg	0	0	Content	135	230
1592	59398	371	951			82_115_neu_an.jpg	0	0	Content	135	230
1593	59432	366	962			82_115_neu_an.jpg	0	0	Content	135	230
1594	59463	373	955			82_115_neu_an.jpg	0	0	Content	135	230
1595	59493	391	976			82_115_neu_an.jpg	0	0	Content	135	230
1596	59526	356	961			82_115_neu_an.jpg	0	0	Content	135	230
1597	59564	390	1041			82_115_neu_an.jpg	0	0	Content	135	230
1598	59602	0	0			82_115_neu_an.jpg	0	303	AOI_51
1599	59638	0	0			82_115_neu_an.jpg	0	303	AOI_51
1600	59674	0	0			82_115_neu_an.jpg	0	303	AOI_51
1601	59719	0	0			82_115_neu_an.jpg	0	303	AOI_51
1602	59767	0	0			82_115_neu_an.jpg	0	303	AOI_51
1603	59821	0	0			82_115_neu_an.jpg	0	303	AOI_51
1604	59873	0	0			82_115_neu_an.jpg	0	303	AOI_51
1605	59916	768	399			82_115_neu_an.jpg	0	304	AOI_49	136	435
1606	59957	856	402			82_115_neu_an.jpg	0	304	AOI_49	136	435
1607	60001	847	413			82_115_neu_an.jpg	0	304	AOI_49	136	435
	60019			ImageEnd	16
1608	60026	847	413			No media	0	0	Content	136	435
	60046			ImageStart	8
1609	60057	858	404			Fix.jpg	0	0	Content	136	435
1610	60091	855	407			Fix.jpg	0	0	Content	136	435
1611	60123	861	413			Fix.jpg	0	0	Content	136	435
1612	60156	860	418			Fix.jpg	0	0	Content	136	435
1613	60188	859	410			Fix.jpg	0	0	Content	136	435
1614	60221	868	402			Fix.jpg	0	0	Content	136	435
1615	60254	858	414			Fix.jpg	0	0	Content	136	435
1616	60286	857	413			Fix.jpg	0	0	Content	136	435
1617	60319	856	419			Fix.jpg	0	0	Content	136	435
1618	60351	762	416			Fix.jpg	0	0	Content	137	483
1619	60383	674	431			Fix.jpg	0	0	Content	137	483
1620	60416	659	437			Fix.jpg	0	0	Content	137	483
1621	60448	649	439			Fix.jpg	0	0	Content	137	483
1622	60482	659	439			Fix.jpg	0	0	Content	137	483
1623	60514	648	427			Fix.jpg	0	0	Content	137	483
1624	60547	661	430			Fix.jpg	0	0	Content	137	483
	60551			ImageEnd	16
1625	60579	660	422			No media	0	0	Content	137	483
	60584			ImageStart	8
1626	60611	659	424			13_061_an_fe.jpg	0	74	AOI_17	137	483
1627	60643	659	425			13_061_an_fe.jpg	0	74	AOI_17	137	483
1628	60675	664	421			13_061_an_fe.jpg	0	74	AOI_17	137	483
1629	60707	662	415			13_061_an_fe.jpg	0	74	AOI_17	137	483
1630	60739	655	423			13_061_an_fe.jpg	0	74	AOI_17	137	483
1631	60770	666	420			13_061_an_fe.jpg	0	74	AOI_17	137	483
1632	60802	664	407			13_061_an_fe.jpg	0	74	AOI_17	137	483
1633	60834	727	399			13_061_an_fe.jpg	0	73	AOI_18	138	237
1634	60866	938	422			13_061_an_fe.jpg	0	73	AOI_18	138	237
1635	60897	823	406			13_061_an_fe.jpg	0	73	AOI_18	138	237
1636	60935	867	383			13_061_an_fe.jpg	0	73	AOI_18	138	237
1637	60967	842	402			13_061_an_fe.jpg	0	73	AOI_18	138	237
1638	61011	824	410			13_061_an_fe.jpg	0	73	AOI_18	138	237
1639	61041	818	398			13_061_an_fe.jpg	0	73	AOI_18	138	237
1640	61071	926	379			13_061_an_fe.jpg	0	73	AOI_18	139	239
1641	61103	871	404			13_061_an_fe.jpg	0	73	AOI_18	139	239
1642	61135	964	394			13_061_an_fe.jpg	0	73	AOI_18	139	239
1643	61174	903	400			13_061_an_fe.jpg	0	73	AOI_18	139	239
1644	61206	944	393			13_061_an_fe.jpg	0	73	AOI_18	139	239
1645	61237	902	409			13_061_an_fe.jpg	0	73	AOI_18	139	239
1646	61279	876	415			13_061_an_fe.jpg	0	73	AOI_18	139	239
1647	61310	764	415			13_061_an_fe.jpg	0	74	AOI_17	140	575
1648	61339	494	454			13_061_an_fe.jpg	0	74	AOI_17	140	575
1649	61371	540	431			13_061_an_fe.jpg	0	74	AOI_17	140	575
1650	61402	509	432			13_061_an_fe.jpg	0	74	AOI_17	140	575
1651	61433	509	437			13_061_an_fe.jpg	0	74	AOI_17	140	575
1652	61464	521	435			13_061_an_fe.jpg	0	74	AOI_17	140	575
1653	61495	515	426			13_061_an_fe.jpg	0	74	AOI_17	140	575
1654	61527	530	429			13_061_an_fe.jpg	0	74	AOI_17	140	575
1655	61560	537	424			13_061_an_fe.jpg	0	74	AOI_17	140	575
1656	61591	517	424			13_061_an_fe.jpg	0	74	AOI_17	140	575
1657	61622	518	437			13_061_an_fe.jpg	0	74	AOI_17	140	575
1658	61653	512	442			13_061_an_fe.jpg	0	74	AOI_17	140	575
1659	61684	501	441			13_061_an_fe.jpg	0	74	AOI_17	140	575
1660	61716	545	441			13_061_an_fe.jpg	0	74	AOI_17	140	575
1661	61753	511	436			13_061_an_fe.jpg	0	74	AOI_17	140	575
1662	61785	549	454			13_061_an_fe.jpg	0	74	AOI_17	140	575
1663	61816	513	447			13_061_an_fe.jpg	0	74	AOI_17	140	575
1664	61847	513	449			13_061_an_fe.jpg	0	74	AOI_17	140	575
1665	61885	724	459			13_061_an_fe.jpg	0	73	AOI_18	141	633
1666	61916	935	418			13_061_an_fe.jpg	0	73	AOI_18	141	633
1667	61948	939	414			13_061_an_fe.jpg	0	73	AOI_18	141	633
1668	61990	861	445			13_061_an_fe.jpg	0	73	AOI_18	141	633
1669	62030	841	437			13_061_an_fe.jpg	0	73	AOI_18	141	633
1670	62061	846	435			13_061_an_fe.jpg	0	73	AOI_18	141	633
1671	62090	869	424			13_061_an_fe.jpg	0	73	AOI_18	141	633
1672	62122	866	437			13_061_an_fe.jpg	0	73	AOI_18	141	633
1673	62154	915	424			13_061_an_fe.jpg	0	73	AOI_18	141	633
1674	62185	888	428			13_061_an_fe.jpg	0	73	AOI_18	141	633
1675	62226	878	426			13_061_an_fe.jpg	0	73	AOI_18	141	633
1676	62259	884	426			13_061_an_fe.jpg	0	73	AOI_18	141	633
1677	62287	900	433			13_061_an_fe.jpg	0	73	AOI_18	141	633
1678	62319	945	412			13_061_an_fe.jpg	0	73	AOI_18	141	633
1679	62351	968	408			13_061_an_fe.jpg	0	73	AOI_18	141	633
1680	62383	862	426			13_061_an_fe.jpg	0	73	AOI_18	141	633
1681	62414	895	438			13_061_an_fe.jpg	0	73	AOI_18	141	633
1682	62453	932	427			13_061_an_fe.jpg	0	73	AOI_18	141	633
1683	62484	884	417			13_061_an_fe.jpg	0	73	AOI_18	141	633
1684	62517	925	403			13_061_an_fe.jpg	0	73	AOI_18	142	441
1685	62549	901	402			13_061_an_fe.jpg	0	73	AOI_18	142	441
1686	62580	897	394			13_061_an_fe.jpg	0	73	AOI_18	142	441
1687	62621	877	380			13_061_an_fe.jpg	0	73	AOI_18	142	441
1688	62654	864	382			13_061_an_fe.jpg	0	73	AOI_18	142	441
1689	62681	870	389			13_061_an_fe.jpg	0	73	AOI_18	142	441
1690	62714	981	382			13_061_an_fe.jpg	0	73	AOI_18	142	441
1691	62751	903	414			13_061_an_fe.jpg	0	73	AOI_18	142	441
1692	62783	877	379			13_061_an_fe.jpg	0	73	AOI_18	142	441
1693	62814	863	386			13_061_an_fe.jpg	0	73	AOI_18	142	441
1694	62852	908	383			13_061_an_fe.jpg	0	73	AOI_18	142	441
1695	62890	870	375			13_061_an_fe.jpg	0	73	AOI_18	142	441
1696	62921	888	378			13_061_an_fe.jpg	0	73	AOI_18	142	441
1697	62958	740	426			13_061_an_fe.jpg	0	74	AOI_17	143	992
1698	62990	596	417			13_061_an_fe.jpg	0	74	AOI_17	143	992
1699	63021	570	416			13_061_an_fe.jpg	0	74	AOI_17	143	992
1700	63052	573	402			13_061_an_fe.jpg	0	74	AOI_17	143	992
1701	63083	579	413			13_061_an_fe.jpg	0	74	AOI_17	143	992
1702	63115	583	404			13_061_an_fe.jpg	0	74	AOI_17	143	992
1703	63146	571	395			13_061_an_fe.jpg	0	74	AOI_17	143	992
1704	63177	587	401			13_061_an_fe.jpg	0	74	AOI_17	143	992
1705	63209	573	414			13_061_an_fe.jpg	0	74	AOI_17	143	992
1706	63241	568	404			13_061_an_fe.jpg	0	74	AOI_17	143	992
1707	63272	582	412			13_061_an_fe.jpg	0	74	AOI_17	143	992
1708	63304	575	418			13_061_an_fe.jpg	0	74	AOI_17	143	992
1709	63335	585	401			13_061_an_fe.jpg	0	74	AOI_17	143	992
1710	63424	586	420			13_061_an_fe.jpg	0	74	AOI_17	143	992
1711	63458	580	427			13_061_an_fe.jpg	0	74	AOI_17	143	992
	63578			ImageEnd	16
1712	63579	584	421			No media	0	0	Content	143	992
	63609			ImageStart	8
1713	63641	530	448			Fix.jpg	0	0	Content	143	992
1714	63677	573	429			Fix.jpg	0	0	Content	143	992
1715	63737	575	430			Fix.jpg	0	0	Content	143	992
1716	63767	584	430			Fix.jpg	0	0	Content	143	992
1717	63796	577	436			Fix.jpg	0	0	Content	143	992
1718	63950	718	465			Fix.jpg	0	0	Content	144	460
1719	64078	724	453			Fix.jpg	0	0	Content	144	460
	64120			ImageEnd	16
1720	64128	715	444			No media	0	0	Content	144	460
1721	64155	715	444			No media	0	0	Content	144	460
	64178			ImageStart	8
1722	64183	714	452			147_170_an_neu.jpg	0	111	AOI_27	144	460
1723	64216	728	441			147_170_an_neu.jpg	0	111	AOI_27	144	460
1724	64249	727	443			147_170_an_neu.jpg	0	111	AOI_27	144	460
1725	64281	722	439			147_170_an_neu.jpg	0	111	AOI_27	144	460
1726	64313	723	449			147_170_an_neu.jpg	0	111	AOI_27	144	460
1727	64346	723	436			147_170_an_neu.jpg	0	111	AOI_27	144	460
1728	64378	727	452			147_170_an_neu.jpg	0	111	AOI_27	144	460
1729	64410	727	455			147_170_an_neu.jpg	0	111	AOI_27	145	227
1730	64442	812	451			147_170_an_neu.jpg	0	111	AOI_27	145	227
1731	64474	787	469			147_170_an_neu.jpg	0	111	AOI_27	145	227
1732	64505	823	448			147_170_an_neu.jpg	0	111	AOI_27	145	227
1733	64539	835	448			147_170_an_neu.jpg	0	111	AOI_27	145	227
1734	64573	812	458			147_170_an_neu.jpg	0	111	AOI_27	145	227
1735	64605	802	449			147_170_an_neu.jpg	0	111	AOI_27	145	227
1736	64637	802	455			147_170_an_neu.jpg	0	111	AOI_27	146	291
1737	64669	839	452			147_170_an_neu.jpg	0	111	AOI_27	146	291
1738	64702	842	423			147_170_an_neu.jpg	0	111	AOI_27	146	291
1739	64734	842	425			147_170_an_neu.jpg	0	111	AOI_27	146	291
1740	64766	854	432			147_170_an_neu.jpg	0	111	AOI_27	146	291
1741	64798	862	433			147_170_an_neu.jpg	0	111	AOI_27	146	291
1742	64831	841	436			147_170_an_neu.jpg	0	111	AOI_27	146	291
1743	64863	866	430			147_170_an_neu.jpg	0	111	AOI_27	146	291
1744	64896	854	435			147_170_an_neu.jpg	0	111	AOI_27	146	291
1745	64929	701	459			147_170_an_neu.jpg	0	112	AOI_25	147	490
1746	64962	478	510			147_170_an_neu.jpg	0	112	AOI_25	147	490
1747	64995	500	503			147_170_an_neu.jpg	0	112	AOI_25	147	490
1748	65028	517	457			147_170_an_neu.jpg	0	112	AOI_25	147	490
1749	65060	475	486			147_170_an_neu.jpg	0	112	AOI_25	147	490
1750	65107	476	502			147_170_an_neu.jpg	0	112	AOI_25	147	490
1751	65145	473	488			147_170_an_neu.jpg	0	112	AOI_25	147	490
1752	65175	498	471			147_170_an_neu.jpg	0	112	AOI_25	147	490
1753	65209	490	468			147_170_an_neu.jpg	0	112	AOI_25	147	490
1754	65242	498	469			147_170_an_neu.jpg	0	112	AOI_25	147	490
1755	65274	504	473			147_170_an_neu.jpg	0	112	AOI_25	147	490
1756	65307	508	474			147_170_an_neu.jpg	0	112	AOI_25	147	490
1757	65347	496	476			147_170_an_neu.jpg	0	112	AOI_25	147	490
1758	65387	494	474			147_170_an_neu.jpg	0	112	AOI_25	147	490
1759	65419	499	479			147_170_an_neu.jpg	0	112	AOI_25	148	415
1760	65452	453	556			147_170_an_neu.jpg	0	112	AOI_25	148	415
1761	65484	500	535			147_170_an_neu.jpg	0	112	AOI_25	148	415
1762	65516	459	574			147_170_an_neu.jpg	0	112	AOI_25	148	415
1763	65569	466	583			147_170_an_neu.jpg	0	112	AOI_25	148	415
1764	65600	470	569			147_170_an_neu.jpg	0	112	AOI_25	148	415
1765	65636	464	562			147_170_an_neu.jpg	0	112	AOI_25	148	415
1766	65669	471	577			147_170_an_neu.jpg	0	112	AOI_25	148	415
1767	65702	464	578			147_170_an_neu.jpg	0	112	AOI_25	148	415
1768	65735	458	575			147_170_an_neu.jpg	0	112	AOI_25	148	415
1769	65768	449	576			147_170_an_neu.jpg	0	112	AOI_25	148	415
1770	65801	508	585			147_170_an_neu.jpg	0	112	AOI_25	148	415
1771	65834	813	541			147_170_an_neu.jpg	0	111	AOI_27	149	355
1772	65867	858	495			147_170_an_neu.jpg	0	111	AOI_27	149	355
1773	65898	863	482			147_170_an_neu.jpg	0	111	AOI_27	149	355
1774	65930	864	478			147_170_an_neu.jpg	0	111	AOI_27	149	355
1775	65962	848	472			147_170_an_neu.jpg	0	111	AOI_27	149	355
1776	65995	848	462			147_170_an_neu.jpg	0	111	AOI_27	149	355
1777	66027	853	454			147_170_an_neu.jpg	0	111	AOI_27	149	355
1778	66060	849	405			147_170_an_neu.jpg	0	111	AOI_27	149	355
1779	66092	856	406			147_170_an_neu.jpg	0	111	AOI_27	149	355
1780	66125	838	420			147_170_an_neu.jpg	0	111	AOI_27	149	355
1781	66157	843	411			147_170_an_neu.jpg	0	111	AOI_27	149	355
1782	66189	746	419			147_170_an_neu.jpg	0	112	AOI_25	150	889
1783	66222	484	513			147_170_an_neu.jpg	0	112	AOI_25	150	889
1784	66254	490	519			147_170_an_neu.jpg	0	112	AOI_25	150	889
1785	66287	479	513			147_170_an_neu.jpg	0	112	AOI_25	150	889
1786	66320	478	518			147_170_an_neu.jpg	0	112	AOI_25	150	889
1787	66352	484	512			147_170_an_neu.jpg	0	112	AOI_25	150	889
1788	66385	467	518			147_170_an_neu.jpg	0	112	AOI_25	150	889
1789	66418	466	528			147_170_an_neu.jpg	0	112	AOI_25	150	889
1790	66451	472	532			147_170_an_neu.jpg	0	112	AOI_25	150	889
1791	66484	524	505			147_170_an_neu.jpg	0	112	AOI_25	150	889
1792	66518	576	492			147_170_an_neu.jpg	0	112	AOI_25	150	889
1793	66550	515	502			147_170_an_neu.jpg	0	112	AOI_25	150	889
1794	66588	524	497			147_170_an_neu.jpg	0	112	AOI_25	150	889
1795	66623	503	494			147_170_an_neu.jpg	0	112	AOI_25	150	889
1796	66656	520	490			147_170_an_neu.jpg	0	112	AOI_25	150	889
1797	66688	517	505			147_170_an_neu.jpg	0	112	AOI_25	150	889
1798	66721	519	489			147_170_an_neu.jpg	0	112	AOI_25	150	889
1799	66753	519	495			147_170_an_neu.jpg	0	112	AOI_25	150	889
1800	66786	495	481			147_170_an_neu.jpg	0	112	AOI_25	150	889
1801	66818	499	472			147_170_an_neu.jpg	0	112	AOI_25	150	889
1802	66850	490	499			147_170_an_neu.jpg	0	112	AOI_25	150	889
1803	66883	489	484			147_170_an_neu.jpg	0	112	AOI_25	150	889
1804	66916	496	489			147_170_an_neu.jpg	0	112	AOI_25	150	889
1805	66948	493	488			147_170_an_neu.jpg	0	112	AOI_25	150	889
1806	66981	498	485			147_170_an_neu.jpg	0	112	AOI_25	150	889
1807	67014	486	489			147_170_an_neu.jpg	0	112	AOI_25	150	889
1808	67046	488	481			147_170_an_neu.jpg	0	112	AOI_25	150	889
1809	67078	628	456			147_170_an_neu.jpg	0	111	AOI_27	151	1229
1810	67110	855	473			147_170_an_neu.jpg	0	111	AOI_27	151	1229
1811	67142	829	447			147_170_an_neu.jpg	0	111	AOI_27	151	1229
1812	67179	829	435			147_170_an_neu.jpg	0	111	AOI_27	151	1229
	67182			ImageEnd	16
1813	67210	828	429			No media	0	0	Content	151	1229
	67219			ImageStart	8
1814	67242	830	439			Fix.jpg	0	0	Content	151	1229
1815	67274	830	431			Fix.jpg	0	0	Content	151	1229
1816	67306	839	439			Fix.jpg	0	0	Content	151	1229
1817	67337	831	424			Fix.jpg	0	0	Content	151	1229
1818	67369	842	447			Fix.jpg	0	0	Content	151	1229
1819	67401	833	444			Fix.jpg	0	0	Content	151	1229
1820	67433	836	430			Fix.jpg	0	0	Content	151	1229
1821	67464	835	436			Fix.jpg	0	0	Content	151	1229
1822	67496	818	443			Fix.jpg	0	0	Content	151	1229
1823	67527	835	428			Fix.jpg	0	0	Content	151	1229
1824	67560	835	439			Fix.jpg	0	0	Content	151	1229
1825	67591	827	433			Fix.jpg	0	0	Content	151	1229
1826	67623	835	459			Fix.jpg	0	0	Content	151	1229
1827	67655	952	474			Fix.jpg	0	0	Content	151	1229
1828	67693	843	435			Fix.jpg	0	0	Content	151	1229
	67708			ImageEnd	16
1829	67731	821	432			No media	0	0	Content	151	1229
1830	67763	810	440			No media	0	0	Content	151	1229
	67774			ImageStart	8
1831	67795	812	447			144_163_neu_an.jpg	0	105	AOI_21	151	1229
1832	67827	834	441			144_163_neu_an.jpg	0	105	AOI_21	151	1229
1833	67859	830	430			144_163_neu_an.jpg	0	105	AOI_21	151	1229
1834	67891	816	435			144_163_neu_an.jpg	0	105	AOI_21	151	1229
1835	67923	821	429			144_163_neu_an.jpg	0	105	AOI_21	151	1229
1836	67955	825	442			144_163_neu_an.jpg	0	105	AOI_21	151	1229
1837	67987	838	436			144_163_neu_an.jpg	0	105	AOI_21	151	1229
1838	68019	851	433			144_163_neu_an.jpg	0	105	AOI_21	151	1229
1839	68051	818	436			144_163_neu_an.jpg	0	105	AOI_21	151	1229
1840	68082	847	442			144_163_neu_an.jpg	0	105	AOI_21	151	1229
1841	68114	855	446			144_163_neu_an.jpg	0	105	AOI_21	151	1229
1842	68147	843	445			144_163_neu_an.jpg	0	105	AOI_21	151	1229
1843	68179	853	445			144_163_neu_an.jpg	0	105	AOI_21	151	1229
1844	68211	841	439			144_163_neu_an.jpg	0	105	AOI_21	151	1229
1845	68243	843	444			144_163_neu_an.jpg	0	105	AOI_21	151	1229
1846	68275	852	441			144_163_neu_an.jpg	0	105	AOI_21	151	1229
1847	68307	626	445			144_163_neu_an.jpg	0	106	AOI_23	152	455
1848	68339	480	449			144_163_neu_an.jpg	0	106	AOI_23	152	455
1849	68369	473	439			144_163_neu_an.jpg	0	106	AOI_23	152	455
1850	68402	474	449			144_163_neu_an.jpg	0	106	AOI_23	152	455
1851	68435	467	448			144_163_neu_an.jpg	0	106	AOI_23	152	455
1852	68467	475	447			144_163_neu_an.jpg	0	106	AOI_23	152	455
1853	68500	477	452			144_163_neu_an.jpg	0	106	AOI_23	152	455
1854	68533	470	442			144_163_neu_an.jpg	0	106	AOI_23	152	455
1855	68565	497	433			144_163_neu_an.jpg	0	106	AOI_23	152	455
1856	68598	493	423			144_163_neu_an.jpg	0	106	AOI_23	152	455
1857	68631	511	419			144_163_neu_an.jpg	0	106	AOI_23	152	455
1858	68665	484	435			144_163_neu_an.jpg	0	106	AOI_23	152	455
1859	68697	497	432			144_163_neu_an.jpg	0	106	AOI_23	152	455
1860	68730	495	416			144_163_neu_an.jpg	0	106	AOI_23	152	455
1861	68762	521	429			144_163_neu_an.jpg	0	105	AOI_21	153	423
1862	68795	815	452			144_163_neu_an.jpg	0	105	AOI_21	153	423
1863	68827	840	442			144_163_neu_an.jpg	0	105	AOI_21	153	423
1864	68859	829	439			144_163_neu_an.jpg	0	105	AOI_21	153	423
1865	68891	830	441			144_163_neu_an.jpg	0	105	AOI_21	153	423
1866	68924	837	453			144_163_neu_an.jpg	0	105	AOI_21	153	423
1867	68956	835	443			144_163_neu_an.jpg	0	105	AOI_21	153	423
1868	68989	836	442			144_163_neu_an.jpg	0	105	AOI_21	153	423
1869	69022	826	446			144_163_neu_an.jpg	0	105	AOI_21	153	423
1870	69054	824	449			144_163_neu_an.jpg	0	105	AOI_21	153	423
1871	69087	831	448			144_163_neu_an.jpg	0	105	AOI_21	153	423
1872	69120	825	454			144_163_neu_an.jpg	0	105	AOI_21	153	423
1873	69152	833	439			144_163_neu_an.jpg	0	105	AOI_21	153	423
1874	69185	836	447			144_163_neu_an.jpg	0	105	AOI_21	154	431
1875	69218	811	538			144_163_neu_an.jpg	0	105	AOI_21	154	431
1876	69251	809	540			144_163_neu_an.jpg	0	105	AOI_21	154	431
1877	69284	814	529			144_163_neu_an.jpg	0	105	AOI_21	154	431
1878	69317	797	538			144_163_neu_an.jpg	0	105	AOI_21	154	431
1879	69350	805	536			144_163_neu_an.jpg	0	105	AOI_21	154	431
1880	69384	816	533			144_163_neu_an.jpg	0	105	AOI_21	154	431
1881	69417	795	539			144_163_neu_an.jpg	0	105	AOI_21	154	431
1882	69450	802	544			144_163_neu_an.jpg	0	105	AOI_21	154	431
1883	69483	800	549			144_163_neu_an.jpg	0	105	AOI_21	154	431
1884	69517	809	531			144_163_neu_an.jpg	0	105	AOI_21	154	431
1885	69550	819	552			144_163_neu_an.jpg	0	105	AOI_21	154	431
1886	69583	804	546			144_163_neu_an.jpg	0	105	AOI_21	154	431
1887	69616	629	531			144_163_neu_an.jpg	0	106	AOI_23	155	250
1888	69649	529	433			144_163_neu_an.jpg	0	106	AOI_23	155	250
1889	69682	473	510			144_163_neu_an.jpg	0	106	AOI_23	155	250
1890	69729	468	518			144_163_neu_an.jpg	0	106	AOI_23	155	250
1891	69757	469	523			144_163_neu_an.jpg	0	106	AOI_23	155	250
1892	69787	503	512			144_163_neu_an.jpg	0	106	AOI_23	155	250
1893	69826	467	499			144_163_neu_an.jpg	0	106	AOI_23	155	250
1894	69865	475	453			144_163_neu_an.jpg	0	106	AOI_23	156	267
1895	69903	476	465			144_163_neu_an.jpg	0	106	AOI_23	156	267
1896	69936	473	457			144_163_neu_an.jpg	0	106	AOI_23	156	267
1897	69969	477	446			144_163_neu_an.jpg	0	106	AOI_23	156	267
1898	70003	459	443			144_163_neu_an.jpg	0	106	AOI_23	156	267
1899	70035	483	450			144_163_neu_an.jpg	0	106	AOI_23	156	267
1900	70068	476	456			144_163_neu_an.jpg	0	106	AOI_23	156	267
1901	70100	481	445			144_163_neu_an.jpg	0	106	AOI_23	156	267
1902	70133	440	439			144_163_neu_an.jpg	0	106	AOI_23	157	294
1903	70165	441	436			144_163_neu_an.jpg	0	106	AOI_23	157	294
1904	70204	424	446			144_163_neu_an.jpg	0	106	AOI_23	157	294
1905	70237	474	390			144_163_neu_an.jpg	0	106	AOI_23	157	294
1906	70269	428	438			144_163_neu_an.jpg	0	106	AOI_23	157	294
1907	70316	465	386			144_163_neu_an.jpg	0	106	AOI_23	157	294
1908	70355	444	451			144_163_neu_an.jpg	0	106	AOI_23	157	294
1909	70399	424	448			144_163_neu_an.jpg	0	106	AOI_23	157	294
[truncated: 15,234 more rows]
