# Supplementary material for: Attentional Bias to Facial Expressions of Different Emotions – A Cross-Cultural Comparison of ≠Akhoe Hai||om and German Children and Adolescents
Source: Front Psychol. 2020 Apr 28;11:795. doi: 10.3389/fpsyg.2020.00795 (PMC7199105; doi:10.3389/fpsyg.2020.00795)
Supplement: Supplementary file 1 [file Data_Sheet_1.ZIP › Raw data_Germany and Namibia/Raw data Germans/de_VP21-All-Data.tsv]

System Properties:
Operating System:	Microsoft Windows NT 6.1.7601 Service Pack 1
System User Name:	tobiiadmin
Machine Name:	LOE7690LAP
Data properties:
Recording name:	de_VP21
Recording date:	25.10.2013
Recording time:	09:56:48
Recording resolution:	1024 x 768
Export date:	03.12.2013
Export time:	16:39:05
Participant:	de_VP21
Filter settings:
Eye: Average
Validity: Normal
Fixation filter: Tobii fixation filter
Velocity threshold: 35
Distance threshold: 35
Timestamp	Number	Event	EventKey	StimuliName	StimuliID	AoiIds	AoiNames	FixationDuration	FixationIndex	GazePointX	GazePointY
8	0			No media	0	0	Content	74	2	846	743
24	1			No media	0	0	Content	74	2	858	752
41	2			No media	0	0	Content	74	2	837	747
58	3			No media	0	0	Content	74	2	841	750
74	4			No media	0	0	Content	216	3	934	712
91	5			No media	0	0	Content	216	3	978	738
108	6			No media	0	0	Content	216	3	969	735
124	7			No media	0	0	Content	216	3	976	725
141	8			No media	0	0	Content	216	3	980	722
158	9			No media	0	0	Content	216	3	977	719
174	10			No media	0	0	Content	216	3	980	721
191	11			No media	0	0	Content	216	3	969	718
208	12			No media	0	0	Content	216	3	970	729
224	13			No media	0	0	Content	216	3	959	730
241	14			No media	0	0	Content	216	3	957	727
257	15			No media	0	0	Content	216	3	968	734
261		ImageStart	8
274	16			Fix.jpg	0	0	Content	216	3	882	586
291	17			Fix.jpg	0	0	Content	233	4	780	369
307	18			Fix.jpg	0	0	Content	233	4	728	196
324	19			Fix.jpg	0	0	Content	233	4	674	31
341	20			Fix.jpg	0	0	Content	233	4	666	4
357	21			Fix.jpg	0	0	Content	233	4	668	-4
374	22			Fix.jpg	0	0	Content	233	4	672	-6
391	23			Fix.jpg	0	0	Content	233	4	662	-3
407	24			Fix.jpg	0	0	Content	233	4	664	-5
424	25			Fix.jpg	0	0	Content	233	4	658	0
441	26			Fix.jpg	0	0	Content	233	4	665	-5
457	27			Fix.jpg	0	0	Content	233	4	667	5
474	28			Fix.jpg	0	0	Content	233	4	669	-1
491	29			Fix.jpg	0	0	Content	233	4	665	-5
507	30			Fix.jpg	0	0	Content	233	4	646	52
524	31			Fix.jpg	0	0	Content	483	5	537	312
541	32			Fix.jpg	0	0	Content	483	5	535	403
557	33			Fix.jpg	0	0	Content	483	5	540	527
574	34			Fix.jpg	0	0	Content	483	5	0	0
590	35			Fix.jpg	0	0	Content	483	5	522	373
607	36			Fix.jpg	0	0	Content	483	5	520	380
624	37			Fix.jpg	0	0	Content	483	5	523	383
640	38			Fix.jpg	0	0	Content	483	5	524	386
657	39			Fix.jpg	0	0	Content	483	5	535	374
674	40			Fix.jpg	0	0	Content	483	5	513	379
690	41			Fix.jpg	0	0	Content	483	5	521	381
707	42			Fix.jpg	0	0	Content	483	5	538	351
724	43			Fix.jpg	0	0	Content	483	5	539	406
740	44			Fix.jpg	0	0	Content	483	5	0	0
742		ImageEnd	16
757	45			No media	0	0	Content	483	5	501	360
774	46			No media	0	0	Content	483	5	500	370
785		ImageStart	8
790	47			4_008_fe_an.jpg	0	205	AOI_1	483	5	505	367
807	48			4_008_fe_an.jpg	0	205	AOI_1	483	5	513	355
824	49			4_008_fe_an.jpg	0	205	AOI_1	483	5	507	359
840	50			4_008_fe_an.jpg	0	205	AOI_1	483	5	524	354
857	51			4_008_fe_an.jpg	0	205	AOI_1	483	5	514	358
874	52			4_008_fe_an.jpg	0	205	AOI_1	483	5	511	353
890	53			4_008_fe_an.jpg	0	205	AOI_1	483	5	521	352
907	54			4_008_fe_an.jpg	0	205	AOI_1	483	5	505	361
924	55			4_008_fe_an.jpg	0	205	AOI_1	483	5	532	347
940	56			4_008_fe_an.jpg	0	205	AOI_1	483	5	519	364
957	57			4_008_fe_an.jpg	0	205	AOI_1	483	5	517	356
974	58			4_008_fe_an.jpg	0	205	AOI_1	483	5	505	351
990	59			4_008_fe_an.jpg	0	205	AOI_1	483	5	523	354
1007	60			4_008_fe_an.jpg	0	206	AOI_2	200	6	360	333
1024	61			4_008_fe_an.jpg	0	206	AOI_2	200	6	316	362
1040	62			4_008_fe_an.jpg	0	206	AOI_2	200	6	312	351
1057	63			4_008_fe_an.jpg	0	206	AOI_2	200	6	328	340
1074	64			4_008_fe_an.jpg	0	206	AOI_2	200	6	319	346
1090	65			4_008_fe_an.jpg	0	206	AOI_2	200	6	319	358
1107	66			4_008_fe_an.jpg	0	206	AOI_2	200	6	329	316
1124	67			4_008_fe_an.jpg	0	206	AOI_2	200	6	329	339
1140	68			4_008_fe_an.jpg	0	206	AOI_2	200	6	0	0
1157	69			4_008_fe_an.jpg	0	206	AOI_2	200	6	322	346
1173	70			4_008_fe_an.jpg	0	206	AOI_2	200	6	322	355
1190	71			4_008_fe_an.jpg	0	206	AOI_2	200	6	322	343
1207	72			4_008_fe_an.jpg	0	206	AOI_2	166	7	327	359
1223	73			4_008_fe_an.jpg	0	206	AOI_2	166	7	368	364
1240	74			4_008_fe_an.jpg	0	206	AOI_2	166	7	352	372
1257	75			4_008_fe_an.jpg	0	206	AOI_2	166	7	355	359
1273	76			4_008_fe_an.jpg	0	206	AOI_2	166	7	353	373
1290	77			4_008_fe_an.jpg	0	206	AOI_2	166	7	358	376
1307	78			4_008_fe_an.jpg	0	206	AOI_2	166	7	355	374
1323	79			4_008_fe_an.jpg	0	206	AOI_2	166	7	359	360
1340	80			4_008_fe_an.jpg	0	206	AOI_2	166	7	358	362
1357	81			4_008_fe_an.jpg	0	206	AOI_2	166	7	362	364
1373	82			4_008_fe_an.jpg	0	205	AOI_1	167	8	548	340
1390	83			4_008_fe_an.jpg	0	205	AOI_1	167	8	761	425
1407	84			4_008_fe_an.jpg	0	205	AOI_1	167	8	701	452
1423	85			4_008_fe_an.jpg	0	205	AOI_1	167	8	738	445
1440	86			4_008_fe_an.jpg	0	205	AOI_1	167	8	739	461
1457	87			4_008_fe_an.jpg	0	205	AOI_1	167	8	715	459
1473	88			4_008_fe_an.jpg	0	205	AOI_1	167	8	758	463
1490	89			4_008_fe_an.jpg	0	205	AOI_1	167	8	718	448
1507	90			4_008_fe_an.jpg	0	205	AOI_1	167	8	742	432
1523	91			4_008_fe_an.jpg	0	205	AOI_1	167	8	746	420
1540	92			4_008_fe_an.jpg	0	205	AOI_1	333	9	737	437
1557	93			4_008_fe_an.jpg	0	205	AOI_1	333	9	781	370
1573	94			4_008_fe_an.jpg	0	205	AOI_1	333	9	787	381
1590	95			4_008_fe_an.jpg	0	205	AOI_1	333	9	773	386
1607	96			4_008_fe_an.jpg	0	205	AOI_1	333	9	778	385
1623	97			4_008_fe_an.jpg	0	205	AOI_1	333	9	777	389
1640	98			4_008_fe_an.jpg	0	205	AOI_1	333	9	781	384
1657	99			4_008_fe_an.jpg	0	205	AOI_1	333	9	773	387
1673	100			4_008_fe_an.jpg	0	205	AOI_1	333	9	799	417
1690	101			4_008_fe_an.jpg	0	205	AOI_1	333	9	777	387
1707	102			4_008_fe_an.jpg	0	205	AOI_1	333	9	769	390
1723	103			4_008_fe_an.jpg	0	205	AOI_1	333	9	770	391
1740	104			4_008_fe_an.jpg	0	205	AOI_1	333	9	774	394
1756	105			4_008_fe_an.jpg	0	205	AOI_1	333	9	777	386
1773	106			4_008_fe_an.jpg	0	205	AOI_1	333	9	781	386
1790	107			4_008_fe_an.jpg	0	205	AOI_1	333	9	772	387
1806	108			4_008_fe_an.jpg	0	205	AOI_1	333	9	796	379
1823	109			4_008_fe_an.jpg	0	205	AOI_1	333	9	805	334
1840	110			4_008_fe_an.jpg	0	205	AOI_1	333	9	791	342
1856	111			4_008_fe_an.jpg	0	205	AOI_1	333	9	771	392
1873	112			4_008_fe_an.jpg	0	206	AOI_2	799	10	581	343
1890	113			4_008_fe_an.jpg	0	206	AOI_2	799	10	392	329
1906	114			4_008_fe_an.jpg	0	206	AOI_2	799	10	313	349
1923	115			4_008_fe_an.jpg	0	206	AOI_2	799	10	325	349
1940	116			4_008_fe_an.jpg	0	206	AOI_2	799	10	333	338
1956	117			4_008_fe_an.jpg	0	206	AOI_2	799	10	326	355
1973	118			4_008_fe_an.jpg	0	206	AOI_2	799	10	330	332
1990	119			4_008_fe_an.jpg	0	206	AOI_2	799	10	337	368
2006	120			4_008_fe_an.jpg	0	206	AOI_2	799	10	347	355
2023	121			4_008_fe_an.jpg	0	206	AOI_2	799	10	329	344
2040	122			4_008_fe_an.jpg	0	206	AOI_2	799	10	329	350
2056	123			4_008_fe_an.jpg	0	206	AOI_2	799	10	330	343
2073	124			4_008_fe_an.jpg	0	206	AOI_2	799	10	329	347
2090	125			4_008_fe_an.jpg	0	206	AOI_2	799	10	321	345
2106	126			4_008_fe_an.jpg	0	206	AOI_2	799	10	341	385
2123	127			4_008_fe_an.jpg	0	206	AOI_2	799	10	338	369
2140	128			4_008_fe_an.jpg	0	206	AOI_2	799	10	333	370
2156	129			4_008_fe_an.jpg	0	206	AOI_2	799	10	331	371
2173	130			4_008_fe_an.jpg	0	206	AOI_2	799	10	339	355
2189	131			4_008_fe_an.jpg	0	206	AOI_2	799	10	335	360
2206	132			4_008_fe_an.jpg	0	206	AOI_2	799	10	337	372
2223	133			4_008_fe_an.jpg	0	206	AOI_2	799	10	354	338
2239	134			4_008_fe_an.jpg	0	206	AOI_2	799	10	368	283
2256	135			4_008_fe_an.jpg	0	206	AOI_2	799	10	346	334
2273	136			4_008_fe_an.jpg	0	206	AOI_2	799	10	334	332
2289	137			4_008_fe_an.jpg	0	206	AOI_2	799	10	325	306
2306	138			4_008_fe_an.jpg	0	206	AOI_2	799	10	333	379
2323	139			4_008_fe_an.jpg	0	206	AOI_2	799	10	330	350
2339	140			4_008_fe_an.jpg	0	206	AOI_2	799	10	342	366
2356	141			4_008_fe_an.jpg	0	206	AOI_2	799	10	341	345
2373	142			4_008_fe_an.jpg	0	206	AOI_2	799	10	360	360
2389	143			4_008_fe_an.jpg	0	206	AOI_2	799	10	336	363
2406	144			4_008_fe_an.jpg	0	206	AOI_2	799	10	346	310
2423	145			4_008_fe_an.jpg	0	206	AOI_2	799	10	352	323
2439	146			4_008_fe_an.jpg	0	206	AOI_2	799	10	346	363
2456	147			4_008_fe_an.jpg	0	206	AOI_2	799	10	339	326
2473	148			4_008_fe_an.jpg	0	206	AOI_2	799	10	348	369
2489	149			4_008_fe_an.jpg	0	206	AOI_2	799	10	338	347
2506	150			4_008_fe_an.jpg	0	206	AOI_2	799	10	330	358
2523	151			4_008_fe_an.jpg	0	206	AOI_2	799	10	315	326
2539	152			4_008_fe_an.jpg	0	206	AOI_2	799	10	343	349
2556	153			4_008_fe_an.jpg	0	206	AOI_2	799	10	333	346
2573	154			4_008_fe_an.jpg	0	206	AOI_2	799	10	305	243
2589	155			4_008_fe_an.jpg	0	206	AOI_2	799	10	325	346
2606	156			4_008_fe_an.jpg	0	206	AOI_2	799	10	340	367
2623	157			4_008_fe_an.jpg	0	206	AOI_2	799	10	323	362
2639	158			4_008_fe_an.jpg	0	206	AOI_2	799	10	315	340
2656	159			4_008_fe_an.jpg	0	206	AOI_2	799	10	340	363
2672	160			4_008_fe_an.jpg	0	205	AOI_1	550	11	493	363
2689	161			4_008_fe_an.jpg	0	205	AOI_1	550	11	673	382
2706	162			4_008_fe_an.jpg	0	205	AOI_1	550	11	691	401
2722	163			4_008_fe_an.jpg	0	205	AOI_1	550	11	710	419
2739	164			4_008_fe_an.jpg	0	205	AOI_1	550	11	0	0
2756	165			4_008_fe_an.jpg	0	205	AOI_1	550	11	722	385
2772	166			4_008_fe_an.jpg	0	205	AOI_1	550	11	723	386
2789	167			4_008_fe_an.jpg	0	205	AOI_1	550	11	712	388
2806	168			4_008_fe_an.jpg	0	205	AOI_1	550	11	721	400
2822	169			4_008_fe_an.jpg	0	205	AOI_1	550	11	707	389
2839	170			4_008_fe_an.jpg	0	205	AOI_1	550	11	708	397
2856	171			4_008_fe_an.jpg	0	205	AOI_1	550	11	711	402
2872	172			4_008_fe_an.jpg	0	205	AOI_1	550	11	701	402
2889	173			4_008_fe_an.jpg	0	205	AOI_1	550	11	0	0
2906	174			4_008_fe_an.jpg	0	205	AOI_1	550	11	0	0
2922	175			4_008_fe_an.jpg	0	205	AOI_1	550	11	0	0
2939	176			4_008_fe_an.jpg	0	205	AOI_1	550	11	663	411
2956	177			4_008_fe_an.jpg	0	205	AOI_1	550	11	693	387
2972	178			4_008_fe_an.jpg	0	205	AOI_1	550	11	662	388
2989	179			4_008_fe_an.jpg	0	205	AOI_1	550	11	666	409
3006	180			4_008_fe_an.jpg	0	205	AOI_1	550	11	694	395
3022	181			4_008_fe_an.jpg	0	205	AOI_1	550	11	689	394
3039	182			4_008_fe_an.jpg	0	205	AOI_1	550	11	680	420
3056	183			4_008_fe_an.jpg	0	205	AOI_1	550	11	683	392
3072	184			4_008_fe_an.jpg	0	205	AOI_1	550	11	683	405
3089	185			4_008_fe_an.jpg	0	205	AOI_1	550	11	670	403
3106	186			4_008_fe_an.jpg	0	205	AOI_1	550	11	678	402
3122	187			4_008_fe_an.jpg	0	205	AOI_1	550	11	688	396
3139	188			4_008_fe_an.jpg	0	205	AOI_1	550	11	683	399
3156	189			4_008_fe_an.jpg	0	205	AOI_1	550	11	686	384
3172	190			4_008_fe_an.jpg	0	205	AOI_1	550	11	678	404
3189	191			4_008_fe_an.jpg	0	205	AOI_1	550	11	681	411
3206	192			4_008_fe_an.jpg	0	205	AOI_1	550	11	636	420
3222	193			4_008_fe_an.jpg	0	206	AOI_2	350	12	540	353
3239	194			4_008_fe_an.jpg	0	206	AOI_2	350	12	305	337
3255	195			4_008_fe_an.jpg	0	206	AOI_2	350	12	322	343
3272	196			4_008_fe_an.jpg	0	206	AOI_2	350	12	299	342
3289	197			4_008_fe_an.jpg	0	206	AOI_2	350	12	315	344
3305	198			4_008_fe_an.jpg	0	206	AOI_2	350	12	303	328
3322	199			4_008_fe_an.jpg	0	206	AOI_2	350	12	313	344
3339	200			4_008_fe_an.jpg	0	206	AOI_2	350	12	312	342
3355	201			4_008_fe_an.jpg	0	206	AOI_2	350	12	316	340
3372	202			4_008_fe_an.jpg	0	206	AOI_2	350	12	312	329
3389	203			4_008_fe_an.jpg	0	206	AOI_2	350	12	311	329
3405	204			4_008_fe_an.jpg	0	206	AOI_2	350	12	306	325
3422	205			4_008_fe_an.jpg	0	206	AOI_2	350	12	328	365
3439	206			4_008_fe_an.jpg	0	206	AOI_2	350	12	319	368
3455	207			4_008_fe_an.jpg	0	206	AOI_2	350	12	317	368
3472	208			4_008_fe_an.jpg	0	206	AOI_2	350	12	307	368
3489	209			4_008_fe_an.jpg	0	206	AOI_2	350	12	313	365
3505	210			4_008_fe_an.jpg	0	206	AOI_2	350	12	329	358
3522	211			4_008_fe_an.jpg	0	206	AOI_2	350	12	306	363
3539	212			4_008_fe_an.jpg	0	206	AOI_2	350	12	313	369
3555	213			4_008_fe_an.jpg	0	206	AOI_2	350	12	325	376
3572	214			4_008_fe_an.jpg	0	206	AOI_2	316	13	202	355
3589	215			4_008_fe_an.jpg	0	206	AOI_2	316	13	226	379
3605	216			4_008_fe_an.jpg	0	206	AOI_2	316	13	221	367
3622	217			4_008_fe_an.jpg	0	206	AOI_2	316	13	216	368
3639	218			4_008_fe_an.jpg	0	206	AOI_2	316	13	213	377
3655	219			4_008_fe_an.jpg	0	206	AOI_2	316	13	213	369
3672	220			4_008_fe_an.jpg	0	206	AOI_2	316	13	210	365
3689	221			4_008_fe_an.jpg	0	206	AOI_2	316	13	209	359
3705	222			4_008_fe_an.jpg	0	206	AOI_2	316	13	216	356
3722	223			4_008_fe_an.jpg	0	206	AOI_2	316	13	219	370
3739	224			4_008_fe_an.jpg	0	206	AOI_2	316	13	213	343
3755	225			4_008_fe_an.jpg	0	206	AOI_2	316	13	220	336
3772	226			4_008_fe_an.jpg	0	206	AOI_2	316	13	265	351
3784		ImageEnd	16
3789	227			No media	0	0	Content	316	13	215	365
3805	228			No media	0	0	Content	316	13	210	361
3819		ImageStart	8
3822	229			Fix.jpg	0	0	Content	316	13	219	359
3838	230			Fix.jpg	0	0	Content	316	13	221	367
3855	231			Fix.jpg	0	0	Content	316	13	217	366
3872	232			Fix.jpg	0	0	Content	316	13	216	369
3888	233			Fix.jpg	0	0	Content	167	14	259	396
3905	234			Fix.jpg	0	0	Content	167	14	277	455
3922	235			Fix.jpg	0	0	Content	167	14	279	447
3938	236			Fix.jpg	0	0	Content	167	14	266	458
3955	237			Fix.jpg	0	0	Content	167	14	273	457
3972	238			Fix.jpg	0	0	Content	167	14	274	460
3988	239			Fix.jpg	0	0	Content	167	14	270	449
4005	240			Fix.jpg	0	0	Content	167	14	268	430
4022	241			Fix.jpg	0	0	Content	167	14	270	439
4038	242			Fix.jpg	0	0	Content	167	14	272	404
4055	243			Fix.jpg	0	0	Content	216	15	433	361
4072	244			Fix.jpg	0	0	Content	216	15	483	397
4088	245			Fix.jpg	0	0	Content	216	15	551	387
4105	246			Fix.jpg	0	0	Content	216	15	480	375
4122	247			Fix.jpg	0	0	Content	216	15	496	385
4138	248			Fix.jpg	0	0	Content	216	15	560	378
4155	249			Fix.jpg	0	0	Content	216	15	486	371
4171	250			Fix.jpg	0	0	Content	216	15	494	365
4188	251			Fix.jpg	0	0	Content	216	15	503	381
4205	252			Fix.jpg	0	0	Content	216	15	0	0
4221	253			Fix.jpg	0	0	Content	216	15	481	379
4238	254			Fix.jpg	0	0	Content	216	15	507	376
4255	255			Fix.jpg	0	0	Content	216	15	480	385
4271	256			Fix.jpg	0	0	Content	383	16	508	357
4288	257			Fix.jpg	0	0	Content	383	16	505	336
4305	258			Fix.jpg	0	0	Content	383	16	503	345
4321	259			Fix.jpg	0	0	Content	383	16	495	344
4330		ImageEnd	16
4338	260			No media	0	0	Content	383	16	499	334
4355	261			No media	0	0	Content	383	16	495	344
4371	262			No media	0	0	Content	383	16	502	341
4381		ImageStart	8
4388	263			146_170_an_ha.jpg	0	106	AOI_25	383	16	493	349
4405	264			146_170_an_ha.jpg	0	106	AOI_25	383	16	503	340
4421	265			146_170_an_ha.jpg	0	106	AOI_25	383	16	494	329
4438	266			146_170_an_ha.jpg	0	106	AOI_25	383	16	496	337
4455	267			146_170_an_ha.jpg	0	106	AOI_25	383	16	545	345
4471	268			146_170_an_ha.jpg	0	106	AOI_25	383	16	540	337
4488	269			146_170_an_ha.jpg	0	106	AOI_25	383	16	541	341
4505	270			146_170_an_ha.jpg	0	106	AOI_25	383	16	527	338
4521	271			146_170_an_ha.jpg	0	106	AOI_25	383	16	496	349
4538	272			146_170_an_ha.jpg	0	106	AOI_25	383	16	549	334
4555	273			146_170_an_ha.jpg	0	106	AOI_25	383	16	522	340
4571	274			146_170_an_ha.jpg	0	106	AOI_25	383	16	550	336
4588	275			146_170_an_ha.jpg	0	106	AOI_25	383	16	561	340
4605	276			146_170_an_ha.jpg	0	106	AOI_25	383	16	503	342
4621	277			146_170_an_ha.jpg	0	106	AOI_25	383	16	503	330
4638	278			146_170_an_ha.jpg	0	106	AOI_25	383	16	505	330
4655	279			146_170_an_ha.jpg	0	105	AOI_28	316	17	629	329
4671	280			146_170_an_ha.jpg	0	105	AOI_28	316	17	748	365
4688	281			146_170_an_ha.jpg	0	105	AOI_28	316	17	727	352
4705	282			146_170_an_ha.jpg	0	105	AOI_28	316	17	635	377
4721	283			146_170_an_ha.jpg	0	105	AOI_28	316	17	728	373
4738	284			146_170_an_ha.jpg	0	105	AOI_28	316	17	727	378
4754	285			146_170_an_ha.jpg	0	105	AOI_28	316	17	725	360
4771	286			146_170_an_ha.jpg	0	105	AOI_28	316	17	670	369
4788	287			146_170_an_ha.jpg	0	105	AOI_28	316	17	674	354
4804	288			146_170_an_ha.jpg	0	105	AOI_28	316	17	659	386
4821	289			146_170_an_ha.jpg	0	105	AOI_28	316	17	712	363
4838	290			146_170_an_ha.jpg	0	105	AOI_28	316	17	722	353
4854	291			146_170_an_ha.jpg	0	105	AOI_28	316	17	716	357
4871	292			146_170_an_ha.jpg	0	105	AOI_28	316	17	720	356
4888	293			146_170_an_ha.jpg	0	105	AOI_28	316	17	718	355
4904	294			146_170_an_ha.jpg	0	105	AOI_28	316	17	681	367
4921	295			146_170_an_ha.jpg	0	105	AOI_28	316	17	733	345
4938	296			146_170_an_ha.jpg	0	105	AOI_28	316	17	771	350
4954	297			146_170_an_ha.jpg	0	105	AOI_28	316	17	697	360
4971	298			146_170_an_ha.jpg	0	106	AOI_25	333	18	460	343
4988	299			146_170_an_ha.jpg	0	106	AOI_25	333	18	281	397
5004	300			146_170_an_ha.jpg	0	106	AOI_25	333	18	306	394
5021	301			146_170_an_ha.jpg	0	106	AOI_25	333	18	300	398
5038	302			146_170_an_ha.jpg	0	106	AOI_25	333	18	297	414
5054	303			146_170_an_ha.jpg	0	106	AOI_25	333	18	297	381
5071	304			146_170_an_ha.jpg	0	106	AOI_25	333	18	311	406
5088	305			146_170_an_ha.jpg	0	106	AOI_25	333	18	317	418
5104	306			146_170_an_ha.jpg	0	106	AOI_25	333	18	300	409
5121	307			146_170_an_ha.jpg	0	106	AOI_25	333	18	291	400
5138	308			146_170_an_ha.jpg	0	106	AOI_25	333	18	294	406
5154	309			146_170_an_ha.jpg	0	106	AOI_25	333	18	293	405
5171	310			146_170_an_ha.jpg	0	106	AOI_25	333	18	294	405
5188	311			146_170_an_ha.jpg	0	106	AOI_25	333	18	296	404
5204	312			146_170_an_ha.jpg	0	106	AOI_25	333	18	293	404
5221	313			146_170_an_ha.jpg	0	106	AOI_25	333	18	296	404
5238	314			146_170_an_ha.jpg	0	106	AOI_25	333	18	292	415
5254	315			146_170_an_ha.jpg	0	106	AOI_25	333	18	301	411
5271	316			146_170_an_ha.jpg	0	106	AOI_25	333	18	292	413
5288	317			146_170_an_ha.jpg	0	106	AOI_25	333	18	295	407
5304	318			146_170_an_ha.jpg	0	106	AOI_25	483	19	298	402
5321	319			146_170_an_ha.jpg	0	106	AOI_25	483	19	209	407
5337	320			146_170_an_ha.jpg	0	106	AOI_25	483	19	217	408
5354	321			146_170_an_ha.jpg	0	106	AOI_25	483	19	215	402
5371	322			146_170_an_ha.jpg	0	106	AOI_25	483	19	203	399
5387	323			146_170_an_ha.jpg	0	106	AOI_25	483	19	216	402
5404	324			146_170_an_ha.jpg	0	106	AOI_25	483	19	219	396
5421	325			146_170_an_ha.jpg	0	106	AOI_25	483	19	208	403
5437	326			146_170_an_ha.jpg	0	106	AOI_25	483	19	211	409
5454	327			146_170_an_ha.jpg	0	106	AOI_25	483	19	213	382
5471	328			146_170_an_ha.jpg	0	106	AOI_25	483	19	215	410
5487	329			146_170_an_ha.jpg	0	106	AOI_25	483	19	218	407
5504	330			146_170_an_ha.jpg	0	106	AOI_25	483	19	223	408
5521	331			146_170_an_ha.jpg	0	106	AOI_25	483	19	224	401
5537	332			146_170_an_ha.jpg	0	106	AOI_25	483	19	217	399
5554	333			146_170_an_ha.jpg	0	106	AOI_25	483	19	222	399
5571	334			146_170_an_ha.jpg	0	106	AOI_25	483	19	209	402
5587	335			146_170_an_ha.jpg	0	106	AOI_25	483	19	210	383
5604	336			146_170_an_ha.jpg	0	106	AOI_25	483	19	227	419
5621	337			146_170_an_ha.jpg	0	106	AOI_25	483	19	216	387
5637	338			146_170_an_ha.jpg	0	106	AOI_25	483	19	220	401
5654	339			146_170_an_ha.jpg	0	106	AOI_25	483	19	216	402
5670	340			146_170_an_ha.jpg	0	106	AOI_25	483	19	215	396
5687	341			146_170_an_ha.jpg	0	106	AOI_25	483	19	223	420
5704	342			146_170_an_ha.jpg	0	106	AOI_25	483	19	220	406
5720	343			146_170_an_ha.jpg	0	106	AOI_25	483	19	222	406
5737	344			146_170_an_ha.jpg	0	106	AOI_25	483	19	220	402
5754	345			146_170_an_ha.jpg	0	106	AOI_25	483	19	223	409
5770	346			146_170_an_ha.jpg	0	106	AOI_25	483	19	216	404
5787	347			146_170_an_ha.jpg	0	106	AOI_25	133	20	265	420
5804	348			146_170_an_ha.jpg	0	106	AOI_25	133	20	274	471
5820	349			146_170_an_ha.jpg	0	106	AOI_25	133	20	273	445
5837	350			146_170_an_ha.jpg	0	106	AOI_25	133	20	278	448
5854	351			146_170_an_ha.jpg	0	106	AOI_25	133	20	267	448
5870	352			146_170_an_ha.jpg	0	106	AOI_25	133	20	273	443
5887	353			146_170_an_ha.jpg	0	106	AOI_25	133	20	269	449
5904	354			146_170_an_ha.jpg	0	106	AOI_25	133	20	283	458
5920	355			146_170_an_ha.jpg	0	105	AOI_28	267	21	469	391
5937	356			146_170_an_ha.jpg	0	105	AOI_28	267	21	617	315
5954	357			146_170_an_ha.jpg	0	105	AOI_28	267	21	738	382
5970	358			146_170_an_ha.jpg	0	105	AOI_28	267	21	712	353
5987	359			146_170_an_ha.jpg	0	105	AOI_28	267	21	722	354
6004	360			146_170_an_ha.jpg	0	105	AOI_28	267	21	655	379
6020	361			146_170_an_ha.jpg	0	105	AOI_28	267	21	653	342
6037	362			146_170_an_ha.jpg	0	105	AOI_28	267	21	714	369
6054	363			146_170_an_ha.jpg	0	105	AOI_28	267	21	660	351
6070	364			146_170_an_ha.jpg	0	105	AOI_28	267	21	725	362
6087	365			146_170_an_ha.jpg	0	105	AOI_28	267	21	721	354
6104	366			146_170_an_ha.jpg	0	105	AOI_28	267	21	727	369
6120	367			146_170_an_ha.jpg	0	105	AOI_28	267	21	728	364
6137	368			146_170_an_ha.jpg	0	105	AOI_28	267	21	717	370
6154	369			146_170_an_ha.jpg	0	105	AOI_28	267	21	715	361
6170	370			146_170_an_ha.jpg	0	105	AOI_28	267	21	726	360
6187	371			146_170_an_ha.jpg	0	105	AOI_28	416	22	719	440
6204	372			146_170_an_ha.jpg	0	105	AOI_28	416	22	708	474
6220	373			146_170_an_ha.jpg	0	105	AOI_28	416	22	720	474
6237	374			146_170_an_ha.jpg	0	105	AOI_28	416	22	659	487
6253	375			146_170_an_ha.jpg	0	105	AOI_28	416	22	712	467
6270	376			146_170_an_ha.jpg	0	105	AOI_28	416	22	707	475
6287	377			146_170_an_ha.jpg	0	105	AOI_28	416	22	710	463
6303	378			146_170_an_ha.jpg	0	105	AOI_28	416	22	647	475
6320	379			146_170_an_ha.jpg	0	105	AOI_28	416	22	662	474
6337	380			146_170_an_ha.jpg	0	105	AOI_28	416	22	713	460
6353	381			146_170_an_ha.jpg	0	105	AOI_28	416	22	644	467
6370	382			146_170_an_ha.jpg	0	105	AOI_28	416	22	704	457
6387	383			146_170_an_ha.jpg	0	105	AOI_28	416	22	641	487
6403	384			146_170_an_ha.jpg	0	105	AOI_28	416	22	703	467
6420	385			146_170_an_ha.jpg	0	105	AOI_28	416	22	660	467
6437	386			146_170_an_ha.jpg	0	105	AOI_28	416	22	661	486
6453	387			146_170_an_ha.jpg	0	105	AOI_28	416	22	676	486
6470	388			146_170_an_ha.jpg	0	105	AOI_28	416	22	666	486
6487	389			146_170_an_ha.jpg	0	105	AOI_28	416	22	665	498
6503	390			146_170_an_ha.jpg	0	105	AOI_28	416	22	669	470
6520	391			146_170_an_ha.jpg	0	105	AOI_28	416	22	661	494
6537	392			146_170_an_ha.jpg	0	105	AOI_28	416	22	674	492
6553	393			146_170_an_ha.jpg	0	105	AOI_28	416	22	669	490
6570	394			146_170_an_ha.jpg	0	105	AOI_28	416	22	662	490
6587	395			146_170_an_ha.jpg	0	105	AOI_28	416	22	677	495
6603	396			146_170_an_ha.jpg	0	105	AOI_28	166	23	661	452
6620	397			146_170_an_ha.jpg	0	105	AOI_28	166	23	662	283
6637	398			146_170_an_ha.jpg	0	105	AOI_28	166	23	652	278
6653	399			146_170_an_ha.jpg	0	105	AOI_28	166	23	657	266
6670	400			146_170_an_ha.jpg	0	105	AOI_28	166	23	662	269
6687	401			146_170_an_ha.jpg	0	105	AOI_28	166	23	712	264
6703	402			146_170_an_ha.jpg	0	105	AOI_28	166	23	701	267
6720	403			146_170_an_ha.jpg	0	105	AOI_28	166	23	691	276
6737	404			146_170_an_ha.jpg	0	105	AOI_28	166	23	651	270
6753	405			146_170_an_ha.jpg	0	105	AOI_28	166	23	669	250
6770	406			146_170_an_ha.jpg	0	105	AOI_28	167	24	669	292
6787	407			146_170_an_ha.jpg	0	105	AOI_28	167	24	656	301
6803	408			146_170_an_ha.jpg	0	105	AOI_28	167	24	651	304
6820	409			146_170_an_ha.jpg	0	105	AOI_28	167	24	654	311
6836	410			146_170_an_ha.jpg	0	105	AOI_28	167	24	648	307
6853	411			146_170_an_ha.jpg	0	105	AOI_28	167	24	656	317
6870	412			146_170_an_ha.jpg	0	105	AOI_28	167	24	648	327
6886	413			146_170_an_ha.jpg	0	105	AOI_28	167	24	651	317
6903	414			146_170_an_ha.jpg	0	105	AOI_28	167	24	663	317
6920	415			146_170_an_ha.jpg	0	105	AOI_28	167	24	668	280
6936	416			146_170_an_ha.jpg	0	105	AOI_28	433	25	623	337
6953	417			146_170_an_ha.jpg	0	105	AOI_28	433	25	639	346
6970	418			146_170_an_ha.jpg	0	105	AOI_28	433	25	629	357
6986	419			146_170_an_ha.jpg	0	105	AOI_28	433	25	628	330
7003	420			146_170_an_ha.jpg	0	105	AOI_28	433	25	630	350
7020	421			146_170_an_ha.jpg	0	105	AOI_28	433	25	643	338
7036	422			146_170_an_ha.jpg	0	105	AOI_28	433	25	683	284
7053	423			146_170_an_ha.jpg	0	105	AOI_28	433	25	618	321
7070	424			146_170_an_ha.jpg	0	105	AOI_28	433	25	670	299
7086	425			146_170_an_ha.jpg	0	105	AOI_28	433	25	637	348
7103	426			146_170_an_ha.jpg	0	105	AOI_28	433	25	625	337
7120	427			146_170_an_ha.jpg	0	105	AOI_28	433	25	608	364
7136	428			146_170_an_ha.jpg	0	105	AOI_28	433	25	635	337
7153	429			146_170_an_ha.jpg	0	105	AOI_28	433	25	617	368
7169	430			146_170_an_ha.jpg	0	105	AOI_28	433	25	621	350
7186	431			146_170_an_ha.jpg	0	105	AOI_28	433	25	627	368
7203	432			146_170_an_ha.jpg	0	105	AOI_28	433	25	621	356
7219	433			146_170_an_ha.jpg	0	105	AOI_28	433	25	628	358
7236	434			146_170_an_ha.jpg	0	105	AOI_28	433	25	626	359
7253	435			146_170_an_ha.jpg	0	105	AOI_28	433	25	623	365
7269	436			146_170_an_ha.jpg	0	105	AOI_28	433	25	621	332
7286	437			146_170_an_ha.jpg	0	105	AOI_28	433	25	625	363
7303	438			146_170_an_ha.jpg	0	105	AOI_28	433	25	633	355
7319	439			146_170_an_ha.jpg	0	105	AOI_28	433	25	625	353
7336	440			146_170_an_ha.jpg	0	105	AOI_28	433	25	626	367
7353	441			146_170_an_ha.jpg	0	105	AOI_28	433	25	628	355
7369	442			146_170_an_ha.jpg	0	105	AOI_28	250	26	742	336
7374		ImageEnd	16
7386	443			No media	0	0	Content	250	26	755	325
7392		ImageStart	8
7403	444			Fix.jpg	0	0	Content	250	26	763	322
7419	445			Fix.jpg	0	0	Content	250	26	773	315
7436	446			Fix.jpg	0	0	Content	250	26	770	319
7453	447			Fix.jpg	0	0	Content	250	26	760	330
7469	448			Fix.jpg	0	0	Content	250	26	758	328
7486	449			Fix.jpg	0	0	Content	250	26	769	330
7503	450			Fix.jpg	0	0	Content	250	26	781	309
7519	451			Fix.jpg	0	0	Content	250	26	773	320
7536	452			Fix.jpg	0	0	Content	250	26	767	323
7553	453			Fix.jpg	0	0	Content	250	26	761	323
7569	454			Fix.jpg	0	0	Content	250	26	759	303
7586	455			Fix.jpg	0	0	Content	250	26	773	311
7603	456			Fix.jpg	0	0	Content	250	26	771	313
7619	457			Fix.jpg	0	0	Content	516	27	773	306
7636	458			Fix.jpg	0	0	Content	516	27	535	370
7653	459			Fix.jpg	0	0	Content	516	27	547	369
7669	460			Fix.jpg	0	0	Content	516	27	512	402
7686	461			Fix.jpg	0	0	Content	516	27	534	369
7703	462			Fix.jpg	0	0	Content	516	27	525	381
7719	463			Fix.jpg	0	0	Content	516	27	560	371
7736	464			Fix.jpg	0	0	Content	516	27	555	364
7752	465			Fix.jpg	0	0	Content	516	27	526	364
7769	466			Fix.jpg	0	0	Content	516	27	530	373
7786	467			Fix.jpg	0	0	Content	516	27	536	365
7802	468			Fix.jpg	0	0	Content	516	27	533	374
7819	469			Fix.jpg	0	0	Content	516	27	539	381
7836	470			Fix.jpg	0	0	Content	516	27	0	0
7852	471			Fix.jpg	0	0	Content	516	27	543	350
7869	472			Fix.jpg	0	0	Content	516	27	503	360
7886	473			Fix.jpg	0	0	Content	516	27	506	358
7888		ImageEnd	16
7902	474			No media	0	0	Content	516	27	497	365
7919	475			No media	0	0	Content	516	27	517	354
7922		ImageStart	8
7936	476			57_098_ha_neu.jpg	0	243	AOI_43	516	27	620	352
7952	477			57_098_ha_neu.jpg	0	243	AOI_43	516	27	556	359
7969	478			57_098_ha_neu.jpg	0	243	AOI_43	516	27	512	350
7986	479			57_098_ha_neu.jpg	0	243	AOI_43	516	27	506	355
8002	480			57_098_ha_neu.jpg	0	243	AOI_43	516	27	500	358
8019	481			57_098_ha_neu.jpg	0	243	AOI_43	516	27	535	345
8036	482			57_098_ha_neu.jpg	0	243	AOI_43	516	27	559	350
8052	483			57_098_ha_neu.jpg	0	243	AOI_43	516	27	524	351
8069	484			57_098_ha_neu.jpg	0	243	AOI_43	516	27	527	344
8086	485			57_098_ha_neu.jpg	0	243	AOI_43	516	27	507	345
8102	486			57_098_ha_neu.jpg	0	243	AOI_43	516	27	510	353
8119	487			57_098_ha_neu.jpg	0	243	AOI_43	516	27	506	354
8136	488			57_098_ha_neu.jpg	0	244	AOI_44	333	28	490	364
8152	489			57_098_ha_neu.jpg	0	244	AOI_44	333	28	320	371
8169	490			57_098_ha_neu.jpg	0	244	AOI_44	333	28	311	381
8186	491			57_098_ha_neu.jpg	0	244	AOI_44	333	28	299	375
8202	492			57_098_ha_neu.jpg	0	244	AOI_44	333	28	296	377
8219	493			57_098_ha_neu.jpg	0	244	AOI_44	333	28	314	389
8236	494			57_098_ha_neu.jpg	0	244	AOI_44	333	28	305	369
8252	495			57_098_ha_neu.jpg	0	244	AOI_44	333	28	296	323
8269	496			57_098_ha_neu.jpg	0	244	AOI_44	333	28	305	374
8286	497			57_098_ha_neu.jpg	0	244	AOI_44	333	28	300	385
8302	498			57_098_ha_neu.jpg	0	244	AOI_44	333	28	299	376
8319	499			57_098_ha_neu.jpg	0	244	AOI_44	333	28	306	381
8335	500			57_098_ha_neu.jpg	0	244	AOI_44	333	28	306	370
8352	501			57_098_ha_neu.jpg	0	244	AOI_44	333	28	304	377
8369	502			57_098_ha_neu.jpg	0	244	AOI_44	333	28	307	365
8385	503			57_098_ha_neu.jpg	0	244	AOI_44	333	28	301	370
8402	504			57_098_ha_neu.jpg	0	244	AOI_44	333	28	306	376
8419	505			57_098_ha_neu.jpg	0	244	AOI_44	333	28	302	376
8435	506			57_098_ha_neu.jpg	0	244	AOI_44	333	28	297	379
8452	507			57_098_ha_neu.jpg	0	244	AOI_44	333	28	412	356
8469	508			57_098_ha_neu.jpg	0	243	AOI_43	150	29	570	335
8485	509			57_098_ha_neu.jpg	0	243	AOI_43	150	29	678	372
8502	510			57_098_ha_neu.jpg	0	243	AOI_43	150	29	660	351
8519	511			57_098_ha_neu.jpg	0	243	AOI_43	150	29	705	364
8535	512			57_098_ha_neu.jpg	0	243	AOI_43	150	29	723	316
8552	513			57_098_ha_neu.jpg	0	243	AOI_43	150	29	725	313
8569	514			57_098_ha_neu.jpg	0	243	AOI_43	150	29	0	0
8585	515			57_098_ha_neu.jpg	0	243	AOI_43	150	29	656	327
8602	516			57_098_ha_neu.jpg	0	243	AOI_43	150	29	663	345
8619	517			57_098_ha_neu.jpg	0	243	AOI_43	200	30	657	338
8635	518			57_098_ha_neu.jpg	0	243	AOI_43	200	30	651	362
8652	519			57_098_ha_neu.jpg	0	243	AOI_43	200	30	643	351
8669	520			57_098_ha_neu.jpg	0	243	AOI_43	200	30	642	371
8685	521			57_098_ha_neu.jpg	0	243	AOI_43	200	30	638	359
8702	522			57_098_ha_neu.jpg	0	243	AOI_43	200	30	627	359
8718	523			57_098_ha_neu.jpg	0	243	AOI_43	200	30	628	348
8735	524			57_098_ha_neu.jpg	0	243	AOI_43	200	30	630	357
8752	525			57_098_ha_neu.jpg	0	243	AOI_43	200	30	637	356
8768	526			57_098_ha_neu.jpg	0	243	AOI_43	200	30	637	353
8785	527			57_098_ha_neu.jpg	0	243	AOI_43	200	30	641	359
8802	528			57_098_ha_neu.jpg	0	243	AOI_43	200	30	645	355
8818	529			57_098_ha_neu.jpg	0	243	AOI_43	266	31	643	362
8835	530			57_098_ha_neu.jpg	0	243	AOI_43	266	31	655	294
8852	531			57_098_ha_neu.jpg	0	243	AOI_43	266	31	655	318
8868	532			57_098_ha_neu.jpg	0	243	AOI_43	266	31	646	315
8885	533			57_098_ha_neu.jpg	0	243	AOI_43	266	31	652	318
8902	534			57_098_ha_neu.jpg	0	243	AOI_43	266	31	658	312
8918	535			57_098_ha_neu.jpg	0	243	AOI_43	266	31	658	310
8935	536			57_098_ha_neu.jpg	0	243	AOI_43	266	31	659	313
8952	537			57_098_ha_neu.jpg	0	243	AOI_43	266	31	650	327
8968	538			57_098_ha_neu.jpg	0	243	AOI_43	266	31	657	315
8985	539			57_098_ha_neu.jpg	0	243	AOI_43	266	31	654	295
9002	540			57_098_ha_neu.jpg	0	243	AOI_43	266	31	659	311
9018	541			57_098_ha_neu.jpg	0	243	AOI_43	266	31	653	291
9035	542			57_098_ha_neu.jpg	0	243	AOI_43	266	31	644	322
9052	543			57_098_ha_neu.jpg	0	243	AOI_43	266	31	648	306
9068	544			57_098_ha_neu.jpg	0	243	AOI_43	266	31	655	327
9085	545			57_098_ha_neu.jpg	0	243	AOI_43	383	32	767	313
9102	546			57_098_ha_neu.jpg	0	243	AOI_43	383	32	779	316
9118	547			57_098_ha_neu.jpg	0	243	AOI_43	383	32	769	323
9135	548			57_098_ha_neu.jpg	0	243	AOI_43	383	32	772	340
9152	549			57_098_ha_neu.jpg	0	243	AOI_43	383	32	776	324
9168	550			57_098_ha_neu.jpg	0	243	AOI_43	383	32	780	331
9185	551			57_098_ha_neu.jpg	0	243	AOI_43	383	32	793	313
9202	552			57_098_ha_neu.jpg	0	243	AOI_43	383	32	774	323
9218	553			57_098_ha_neu.jpg	0	243	AOI_43	383	32	782	332
9235	554			57_098_ha_neu.jpg	0	243	AOI_43	383	32	783	349
9251	555			57_098_ha_neu.jpg	0	243	AOI_43	383	32	787	318
9268	556			57_098_ha_neu.jpg	0	243	AOI_43	383	32	790	335
9285	557			57_098_ha_neu.jpg	0	243	AOI_43	383	32	791	397
9301	558			57_098_ha_neu.jpg	0	243	AOI_43	383	32	789	340
9318	559			57_098_ha_neu.jpg	0	243	AOI_43	383	32	779	343
9335	560			57_098_ha_neu.jpg	0	243	AOI_43	383	32	779	342
9351	561			57_098_ha_neu.jpg	0	243	AOI_43	383	32	784	349
9368	562			57_098_ha_neu.jpg	0	243	AOI_43	383	32	780	347
9385	563			57_098_ha_neu.jpg	0	243	AOI_43	383	32	784	356
9401	564			57_098_ha_neu.jpg	0	243	AOI_43	383	32	788	347
9418	565			57_098_ha_neu.jpg	0	243	AOI_43	383	32	786	345
9435	566			57_098_ha_neu.jpg	0	243	AOI_43	383	32	799	334
9451	567			57_098_ha_neu.jpg	0	243	AOI_43	383	32	735	357
9468	568			57_098_ha_neu.jpg	0	244	AOI_44	283	33	504	326
9485	569			57_098_ha_neu.jpg	0	244	AOI_44	283	33	500	346
9501	570			57_098_ha_neu.jpg	0	244	AOI_44	283	33	0	0
9518	571			57_098_ha_neu.jpg	0	244	AOI_44	283	33	329	351
9535	572			57_098_ha_neu.jpg	0	244	AOI_44	283	33	335	351
9551	573			57_098_ha_neu.jpg	0	244	AOI_44	283	33	331	366
9568	574			57_098_ha_neu.jpg	0	244	AOI_44	283	33	334	353
9585	575			57_098_ha_neu.jpg	0	244	AOI_44	283	33	335	343
9601	576			57_098_ha_neu.jpg	0	244	AOI_44	283	33	331	343
9618	577			57_098_ha_neu.jpg	0	244	AOI_44	283	33	336	345
9635	578			57_098_ha_neu.jpg	0	244	AOI_44	283	33	335	357
9651	579			57_098_ha_neu.jpg	0	244	AOI_44	283	33	343	350
9668	580			57_098_ha_neu.jpg	0	244	AOI_44	283	33	340	364
9685	581			57_098_ha_neu.jpg	0	244	AOI_44	283	33	337	355
9701	582			57_098_ha_neu.jpg	0	244	AOI_44	283	33	332	353
9718	583			57_098_ha_neu.jpg	0	244	AOI_44	283	33	330	349
9735	584			57_098_ha_neu.jpg	0	244	AOI_44	283	33	337	344
9751	585			57_098_ha_neu.jpg	0	244	AOI_44	150	34	265	400
9768	586			57_098_ha_neu.jpg	0	244	AOI_44	150	34	296	421
9785	587			57_098_ha_neu.jpg	0	244	AOI_44	150	34	297	442
9801	588			57_098_ha_neu.jpg	0	244	AOI_44	150	34	290	428
9818	589			57_098_ha_neu.jpg	0	244	AOI_44	150	34	284	409
9834	590			57_098_ha_neu.jpg	0	244	AOI_44	150	34	293	431
9851	591			57_098_ha_neu.jpg	0	244	AOI_44	150	34	291	432
9868	592			57_098_ha_neu.jpg	0	244	AOI_44	150	34	284	431
9884	593			57_098_ha_neu.jpg	0	244	AOI_44	150	34	292	429
9901	594			57_098_ha_neu.jpg	0	244	AOI_44	366	35	274	477
9918	595			57_098_ha_neu.jpg	0	244	AOI_44	366	35	281	483
9934	596			57_098_ha_neu.jpg	0	244	AOI_44	366	35	278	502
9951	597			57_098_ha_neu.jpg	0	244	AOI_44	366	35	280	493
9968	598			57_098_ha_neu.jpg	0	244	AOI_44	366	35	284	492
9984	599			57_098_ha_neu.jpg	0	244	AOI_44	366	35	277	495
10001	600			57_098_ha_neu.jpg	0	244	AOI_44	366	35	282	497
10018	601			57_098_ha_neu.jpg	0	244	AOI_44	366	35	282	496
10034	602			57_098_ha_neu.jpg	0	244	AOI_44	366	35	278	487
10051	603			57_098_ha_neu.jpg	0	244	AOI_44	366	35	279	497
10068	604			57_098_ha_neu.jpg	0	244	AOI_44	366	35	283	491
10084	605			57_098_ha_neu.jpg	0	244	AOI_44	366	35	275	495
10101	606			57_098_ha_neu.jpg	0	244	AOI_44	366	35	277	487
10118	607			57_098_ha_neu.jpg	0	244	AOI_44	366	35	279	491
10134	608			57_098_ha_neu.jpg	0	244	AOI_44	366	35	275	488
10151	609			57_098_ha_neu.jpg	0	244	AOI_44	366	35	271	492
10168	610			57_098_ha_neu.jpg	0	244	AOI_44	366	35	272	493
10184	611			57_098_ha_neu.jpg	0	244	AOI_44	366	35	271	491
10201	612			57_098_ha_neu.jpg	0	244	AOI_44	366	35	276	486
10217	613			57_098_ha_neu.jpg	0	244	AOI_44	366	35	270	483
10234	614			57_098_ha_neu.jpg	0	244	AOI_44	366	35	271	489
10251	615			57_098_ha_neu.jpg	0	244	AOI_44	366	35	276	486
10267	616			57_098_ha_neu.jpg	0	244	AOI_44	183	36	274	394
10284	617			57_098_ha_neu.jpg	0	244	AOI_44	183	36	263	329
10301	618			57_098_ha_neu.jpg	0	244	AOI_44	183	36	260	321
10317	619			57_098_ha_neu.jpg	0	244	AOI_44	183	36	260	321
10334	620			57_098_ha_neu.jpg	0	244	AOI_44	183	36	273	322
10351	621			57_098_ha_neu.jpg	0	244	AOI_44	183	36	269	323
10367	622			57_098_ha_neu.jpg	0	244	AOI_44	183	36	274	323
10384	623			57_098_ha_neu.jpg	0	244	AOI_44	183	36	297	363
10401	624			57_098_ha_neu.jpg	0	244	AOI_44	183	36	259	281
10417	625			57_098_ha_neu.jpg	0	244	AOI_44	183	36	264	328
10434	626			57_098_ha_neu.jpg	0	244	AOI_44	183	36	268	318
10451	627			57_098_ha_neu.jpg	0	244	AOI_44	466	37	232	337
10467	628			57_098_ha_neu.jpg	0	244	AOI_44	466	37	227	377
10484	629			57_098_ha_neu.jpg	0	244	AOI_44	466	37	222	372
10501	630			57_098_ha_neu.jpg	0	244	AOI_44	466	37	235	361
10517	631			57_098_ha_neu.jpg	0	244	AOI_44	466	37	220	370
10534	632			57_098_ha_neu.jpg	0	244	AOI_44	466	37	221	368
10551	633			57_098_ha_neu.jpg	0	244	AOI_44	466	37	224	373
10567	634			57_098_ha_neu.jpg	0	244	AOI_44	466	37	219	363
10584	635			57_098_ha_neu.jpg	0	244	AOI_44	466	37	223	364
10601	636			57_098_ha_neu.jpg	0	244	AOI_44	466	37	223	359
10617	637			57_098_ha_neu.jpg	0	244	AOI_44	466	37	224	367
10634	638			57_098_ha_neu.jpg	0	244	AOI_44	466	37	224	370
10651	639			57_098_ha_neu.jpg	0	244	AOI_44	466	37	219	366
10667	640			57_098_ha_neu.jpg	0	244	AOI_44	466	37	225	366
10684	641			57_098_ha_neu.jpg	0	244	AOI_44	466	37	228	364
10701	642			57_098_ha_neu.jpg	0	244	AOI_44	466	37	224	364
10717	643			57_098_ha_neu.jpg	0	244	AOI_44	466	37	225	369
10734	644			57_098_ha_neu.jpg	0	244	AOI_44	466	37	229	364
10750	645			57_098_ha_neu.jpg	0	244	AOI_44	466	37	223	362
10767	646			57_098_ha_neu.jpg	0	244	AOI_44	466	37	225	374
10784	647			57_098_ha_neu.jpg	0	244	AOI_44	466	37	221	357
10800	648			57_098_ha_neu.jpg	0	244	AOI_44	466	37	227	360
10817	649			57_098_ha_neu.jpg	0	244	AOI_44	466	37	230	366
10834	650			57_098_ha_neu.jpg	0	244	AOI_44	466	37	235	369
10850	651			57_098_ha_neu.jpg	0	244	AOI_44	466	37	230	364
10867	652			57_098_ha_neu.jpg	0	244	AOI_44	466	37	226	369
10884	653			57_098_ha_neu.jpg	0	244	AOI_44	466	37	228	364
10900	654			57_098_ha_neu.jpg	0	244	AOI_44	466	37	452	330
10915		ImageEnd	16
10917	655			No media	0	0	Content			0	0
10934	656			No media	0	0	Content			0	0
10950	657			No media	0	0	Content			0	0
10956		ImageStart	8
10967	658			Fix.jpg	0	0	Content			0	0
10984	659			Fix.jpg	0	0	Content			0	0
11000	660			Fix.jpg	0	0	Content			0	0
11017	661			Fix.jpg	0	0	Content			0	0
11034	662			Fix.jpg	0	0	Content			0	0
11050	663			Fix.jpg	0	0	Content			0	0
11067	664			Fix.jpg	0	0	Content			0	0
11084	665			Fix.jpg	0	0	Content	83	38	649	356
11100	666			Fix.jpg	0	0	Content	83	38	699	320
11117	667			Fix.jpg	0	0	Content	83	38	693	315
11134	668			Fix.jpg	0	0	Content	83	38	711	333
11150	669			Fix.jpg	0	0	Content	83	38	628	370
11167	670			Fix.jpg	0	0	Content	883	39	641	363
11184	671			Fix.jpg	0	0	Content	883	39	519	366
11200	672			Fix.jpg	0	0	Content	883	39	515	370
11217	673			Fix.jpg	0	0	Content	883	39	498	379
11234	674			Fix.jpg	0	0	Content	883	39	502	370
11250	675			Fix.jpg	0	0	Content	883	39	499	380
11267	676			Fix.jpg	0	0	Content	883	39	507	361
11284	677			Fix.jpg	0	0	Content	883	39	517	378
11300	678			Fix.jpg	0	0	Content	883	39	0	0
11317	679			Fix.jpg	0	0	Content	883	39	501	370
11333	680			Fix.jpg	0	0	Content	883	39	497	378
11350	681			Fix.jpg	0	0	Content	883	39	502	370
11367	682			Fix.jpg	0	0	Content	883	39	499	370
11383	683			Fix.jpg	0	0	Content	883	39	495	375
11400	684			Fix.jpg	0	0	Content	883	39	496	387
11417	685			Fix.jpg	0	0	Content	883	39	498	375
11433	686			Fix.jpg	0	0	Content	883	39	503	372
11450	687			Fix.jpg	0	0	Content	883	39	498	373
11467	688			Fix.jpg	0	0	Content	883	39	490	376
11476		ImageEnd	16
11483	689			No media	0	0	Content	883	39	498	369
11500	690			No media	0	0	Content	883	39	491	375
11517	691			No media	0	0	Content	883	39	484	370
11533	692			No media	0	0	Content	883	39	487	359
11550	693			No media	0	0	Content	883	39	479	349
11567	694			No media	0	0	Content	883	39	485	349
11583	695			No media	0	0	Content	883	39	483	343
11600	696			No media	0	0	Content	883	39	473	346
11617	697			No media	0	0	Content	883	39	472	355
11633	698			No media	0	0	Content	883	39	474	356
11650	699			No media	0	0	Content	883	39	474	352
11667	700			No media	0	0	Content	883	39	476	346
11683	701			No media	0	0	Content	883	39	478	338
11700	702			No media	0	0	Content	883	39	473	352
11716	703			No media	0	0	Content	883	39	476	343
11733	704			No media	0	0	Content	883	39	472	356
11750	705			No media	0	0	Content	883	39	473	348
11766	706			No media	0	0	Content	883	39	478	349
11783	707			No media	0	0	Content	883	39	475	350
11788		ImageStart	8
11800	708			27_069_an_neu.jpg	0	178	AOI_33	883	39	488	338
11816	709			27_069_an_neu.jpg	0	178	AOI_33	883	39	479	351
11833	710			27_069_an_neu.jpg	0	178	AOI_33	883	39	471	355
11850	711			27_069_an_neu.jpg	0	178	AOI_33	883	39	473	363
11867	712			27_069_an_neu.jpg	0	178	AOI_33	883	39	472	354
11883	713			27_069_an_neu.jpg	0	178	AOI_33	883	39	473	361
11900	714			27_069_an_neu.jpg	0	178	AOI_33	883	39	471	341
11916	715			27_069_an_neu.jpg	0	178	AOI_33	883	39	473	360
11933	716			27_069_an_neu.jpg	0	178	AOI_33	883	39	476	350
11950	717			27_069_an_neu.jpg	0	178	AOI_33	883	39	472	350
11966	718			27_069_an_neu.jpg	0	178	AOI_33	883	39	474	347
11983	719			27_069_an_neu.jpg	0	178	AOI_33	883	39	468	361
12000	720			27_069_an_neu.jpg	0	178	AOI_33	883	39	471	361
12016	721			27_069_an_neu.jpg	0	178	AOI_33	883	39	466	350
12033	722			27_069_an_neu.jpg	0	178	AOI_33	883	39	471	355
12050	723			27_069_an_neu.jpg	0	178	AOI_33	200	40	465	352
12066	724			27_069_an_neu.jpg	0	178	AOI_33	200	40	325	416
12083	725			27_069_an_neu.jpg	0	178	AOI_33	200	40	318	429
12100	726			27_069_an_neu.jpg	0	178	AOI_33	200	40	316	425
12116	727			27_069_an_neu.jpg	0	178	AOI_33	200	40	314	430
12133	728			27_069_an_neu.jpg	0	178	AOI_33	200	40	319	412
12150	729			27_069_an_neu.jpg	0	178	AOI_33	200	40	328	429
12166	730			27_069_an_neu.jpg	0	178	AOI_33	200	40	312	397
12183	731			27_069_an_neu.jpg	0	178	AOI_33	200	40	317	433
12200	732			27_069_an_neu.jpg	0	178	AOI_33	200	40	314	421
12216	733			27_069_an_neu.jpg	0	178	AOI_33	200	40	310	430
12233	734			27_069_an_neu.jpg	0	178	AOI_33	200	40	312	424
12250	735			27_069_an_neu.jpg	0	178	AOI_33	366	41	261	442
12266	736			27_069_an_neu.jpg	0	178	AOI_33	366	41	238	449
12283	737			27_069_an_neu.jpg	0	178	AOI_33	366	41	231	447
12299	738			27_069_an_neu.jpg	0	178	AOI_33	366	41	237	450
12316	739			27_069_an_neu.jpg	0	178	AOI_33	366	41	244	447
12333	740			27_069_an_neu.jpg	0	178	AOI_33	366	41	245	446
12349	741			27_069_an_neu.jpg	0	178	AOI_33	366	41	244	455
12366	742			27_069_an_neu.jpg	0	178	AOI_33	366	41	248	451
12383	743			27_069_an_neu.jpg	0	178	AOI_33	366	41	244	448
12399	744			27_069_an_neu.jpg	0	178	AOI_33	366	41	240	445
12416	745			27_069_an_neu.jpg	0	178	AOI_33	366	41	239	453
12433	746			27_069_an_neu.jpg	0	178	AOI_33	366	41	243	441
12449	747			27_069_an_neu.jpg	0	178	AOI_33	366	41	241	450
12466	748			27_069_an_neu.jpg	0	178	AOI_33	366	41	243	448
12483	749			27_069_an_neu.jpg	0	178	AOI_33	366	41	246	448
12499	750			27_069_an_neu.jpg	0	178	AOI_33	366	41	243	445
12516	751			27_069_an_neu.jpg	0	178	AOI_33	366	41	243	452
12533	752			27_069_an_neu.jpg	0	178	AOI_33	366	41	245	442
12549	753			27_069_an_neu.jpg	0	178	AOI_33	366	41	239	449
12566	754			27_069_an_neu.jpg	0	178	AOI_33	366	41	242	445
12583	755			27_069_an_neu.jpg	0	178	AOI_33	366	41	243	449
12599	756			27_069_an_neu.jpg	0	178	AOI_33	366	41	299	425
12616	757			27_069_an_neu.jpg	0	177	AOI_35	183	42	467	386
12633	758			27_069_an_neu.jpg	0	177	AOI_35	183	42	607	343
12649	759			27_069_an_neu.jpg	0	177	AOI_35	183	42	630	390
12666	760			27_069_an_neu.jpg	0	177	AOI_35	183	42	636	384
12683	761			27_069_an_neu.jpg	0	177	AOI_35	183	42	654	350
12699	762			27_069_an_neu.jpg	0	177	AOI_35	183	42	696	394
12716	763			27_069_an_neu.jpg	0	177	AOI_35	183	42	715	359
12733	764			27_069_an_neu.jpg	0	177	AOI_35	183	42	714	368
12749	765			27_069_an_neu.jpg	0	177	AOI_35	183	42	677	325
12766	766			27_069_an_neu.jpg	0	177	AOI_35	183	42	708	357
12783	767			27_069_an_neu.jpg	0	177	AOI_35	183	42	705	395
12799	768			27_069_an_neu.jpg	0	177	AOI_35	400	43	703	371
12816	769			27_069_an_neu.jpg	0	177	AOI_35	400	43	609	378
12832	770			27_069_an_neu.jpg	0	177	AOI_35	400	43	621	371
12849	771			27_069_an_neu.jpg	0	177	AOI_35	400	43	621	394
12866	772			27_069_an_neu.jpg	0	177	AOI_35	400	43	621	375
12882	773			27_069_an_neu.jpg	0	177	AOI_35	400	43	630	380
12899	774			27_069_an_neu.jpg	0	177	AOI_35	400	43	628	369
12916	775			27_069_an_neu.jpg	0	177	AOI_35	400	43	611	402
12932	776			27_069_an_neu.jpg	0	177	AOI_35	400	43	634	385
12949	777			27_069_an_neu.jpg	0	177	AOI_35	400	43	619	397
12966	778			27_069_an_neu.jpg	0	177	AOI_35	400	43	631	377
12982	779			27_069_an_neu.jpg	0	177	AOI_35	400	43	627	374
12999	780			27_069_an_neu.jpg	0	177	AOI_35	400	43	632	379
13016	781			27_069_an_neu.jpg	0	177	AOI_35	400	43	624	405
13032	782			27_069_an_neu.jpg	0	177	AOI_35	400	43	625	388
13049	783			27_069_an_neu.jpg	0	177	AOI_35	400	43	619	403
13066	784			27_069_an_neu.jpg	0	177	AOI_35	400	43	630	375
13082	785			27_069_an_neu.jpg	0	177	AOI_35	400	43	627	385
13099	786			27_069_an_neu.jpg	0	177	AOI_35	400	43	619	395
13116	787			27_069_an_neu.jpg	0	177	AOI_35	400	43	630	374
13132	788			27_069_an_neu.jpg	0	177	AOI_35	400	43	630	366
13149	789			27_069_an_neu.jpg	0	177	AOI_35	400	43	621	409
13166	790			27_069_an_neu.jpg	0	177	AOI_35	400	43	618	401
13182	791			27_069_an_neu.jpg	0	177	AOI_35	400	43	635	378
13199	792			27_069_an_neu.jpg	0	177	AOI_35	233	44	625	396
13215	793			27_069_an_neu.jpg	0	177	AOI_35	233	44	782	376
13232	794			27_069_an_neu.jpg	0	177	AOI_35	233	44	786	382
13249	795			27_069_an_neu.jpg	0	177	AOI_35	233	44	784	377
13265	796			27_069_an_neu.jpg	0	177	AOI_35	233	44	772	384
13282	797			27_069_an_neu.jpg	0	177	AOI_35	233	44	782	378
13299	798			27_069_an_neu.jpg	0	177	AOI_35	233	44	769	384
13315	799			27_069_an_neu.jpg	0	177	AOI_35	233	44	786	372
13332	800			27_069_an_neu.jpg	0	177	AOI_35	233	44	804	363
13349	801			27_069_an_neu.jpg	0	177	AOI_35	233	44	798	387
13365	802			27_069_an_neu.jpg	0	177	AOI_35	233	44	797	381
13382	803			27_069_an_neu.jpg	0	177	AOI_35	233	44	803	358
13399	804			27_069_an_neu.jpg	0	177	AOI_35	233	44	799	367
13415	805			27_069_an_neu.jpg	0	177	AOI_35	233	44	793	368
13432	806			27_069_an_neu.jpg	0	177	AOI_35	183	45	731	433
13449	807			27_069_an_neu.jpg	0	177	AOI_35	183	45	739	476
13465	808			27_069_an_neu.jpg	0	177	AOI_35	183	45	678	433
13482	809			27_069_an_neu.jpg	0	177	AOI_35	183	45	690	489
13499	810			27_069_an_neu.jpg	0	177	AOI_35	183	45	725	475
13515	811			27_069_an_neu.jpg	0	177	AOI_35	183	45	718	482
13532	812			27_069_an_neu.jpg	0	177	AOI_35	183	45	671	470
13549	813			27_069_an_neu.jpg	0	177	AOI_35	183	45	732	456
13565	814			27_069_an_neu.jpg	0	177	AOI_35	183	45	735	453
13582	815			27_069_an_neu.jpg	0	177	AOI_35	183	45	732	463
13599	816			27_069_an_neu.jpg	0	177	AOI_35	183	45	676	463
13615	817			27_069_an_neu.jpg	0	177	AOI_35	167	46	661	437
13632	818			27_069_an_neu.jpg	0	177	AOI_35	167	46	722	397
13649	819			27_069_an_neu.jpg	0	177	AOI_35	167	46	662	398
13665	820			27_069_an_neu.jpg	0	177	AOI_35	167	46	724	373
13682	821			27_069_an_neu.jpg	0	177	AOI_35	167	46	675	362
13699	822			27_069_an_neu.jpg	0	177	AOI_35	167	46	670	373
13715	823			27_069_an_neu.jpg	0	177	AOI_35	167	46	662	389
13732	824			27_069_an_neu.jpg	0	177	AOI_35	167	46	683	328
13749	825			27_069_an_neu.jpg	0	177	AOI_35	167	46	726	356
13765	826			27_069_an_neu.jpg	0	177	AOI_35	167	46	720	374
13782	827			27_069_an_neu.jpg	0	177	AOI_35	167	47	662	365
13798	828			27_069_an_neu.jpg	0	177	AOI_35	167	47	626	395
13815	829			27_069_an_neu.jpg	0	177	AOI_35	167	47	630	396
13832	830			27_069_an_neu.jpg	0	177	AOI_35	167	47	638	389
13848	831			27_069_an_neu.jpg	0	177	AOI_35	167	47	624	394
13865	832			27_069_an_neu.jpg	0	177	AOI_35	167	47	625	390
13882	833			27_069_an_neu.jpg	0	177	AOI_35	167	47	625	397
13898	834			27_069_an_neu.jpg	0	177	AOI_35	167	47	628	391
13915	835			27_069_an_neu.jpg	0	177	AOI_35	167	47	631	386
13932	836			27_069_an_neu.jpg	0	177	AOI_35	167	47	633	386
13948	837			27_069_an_neu.jpg	0	178	AOI_33	516	48	452	386
13965	838			27_069_an_neu.jpg	0	178	AOI_33	516	48	284	428
13982	839			27_069_an_neu.jpg	0	178	AOI_33	516	48	286	443
13998	840			27_069_an_neu.jpg	0	178	AOI_33	516	48	276	438
14015	841			27_069_an_neu.jpg	0	178	AOI_33	516	48	292	450
14032	842			27_069_an_neu.jpg	0	178	AOI_33	516	48	296	442
14048	843			27_069_an_neu.jpg	0	178	AOI_33	516	48	302	453
14065	844			27_069_an_neu.jpg	0	178	AOI_33	516	48	299	456
14082	845			27_069_an_neu.jpg	0	178	AOI_33	516	48	297	458
14098	846			27_069_an_neu.jpg	0	178	AOI_33	516	48	311	457
14115	847			27_069_an_neu.jpg	0	178	AOI_33	516	48	298	447
14132	848			27_069_an_neu.jpg	0	178	AOI_33	516	48	297	447
14148	849			27_069_an_neu.jpg	0	178	AOI_33	516	48	281	435
14165	850			27_069_an_neu.jpg	0	178	AOI_33	516	48	289	437
14182	851			27_069_an_neu.jpg	0	178	AOI_33	516	48	286	443
14198	852			27_069_an_neu.jpg	0	178	AOI_33	516	48	287	445
14215	853			27_069_an_neu.jpg	0	178	AOI_33	516	48	281	438
14232	854			27_069_an_neu.jpg	0	178	AOI_33	516	48	282	433
14248	855			27_069_an_neu.jpg	0	178	AOI_33	516	48	279	442
14265	856			27_069_an_neu.jpg	0	178	AOI_33	516	48	282	436
14282	857			27_069_an_neu.jpg	0	178	AOI_33	516	48	279	437
14298	858			27_069_an_neu.jpg	0	178	AOI_33	516	48	264	452
14315	859			27_069_an_neu.jpg	0	178	AOI_33	516	48	263	453
14331	860			27_069_an_neu.jpg	0	178	AOI_33	516	48	256	446
14348	861			27_069_an_neu.jpg	0	178	AOI_33	516	48	256	455
14365	862			27_069_an_neu.jpg	0	178	AOI_33	516	48	258	451
14381	863			27_069_an_neu.jpg	0	178	AOI_33	516	48	261	453
14398	864			27_069_an_neu.jpg	0	178	AOI_33	516	48	258	452
14415	865			27_069_an_neu.jpg	0	178	AOI_33	516	48	259	450
14431	866			27_069_an_neu.jpg	0	178	AOI_33	516	48	256	455
14448	867			27_069_an_neu.jpg	0	178	AOI_33	516	48	259	453
14465	868			27_069_an_neu.jpg	0	178	AOI_33	266	49	253	454
14481	869			27_069_an_neu.jpg	0	178	AOI_33	266	49	222	439
14498	870			27_069_an_neu.jpg	0	178	AOI_33	266	49	218	446
14515	871			27_069_an_neu.jpg	0	178	AOI_33	266	49	212	447
14531	872			27_069_an_neu.jpg	0	178	AOI_33	266	49	222	445
14548	873			27_069_an_neu.jpg	0	178	AOI_33	266	49	221	443
14565	874			27_069_an_neu.jpg	0	178	AOI_33	266	49	222	437
14581	875			27_069_an_neu.jpg	0	178	AOI_33	266	49	223	447
14598	876			27_069_an_neu.jpg	0	178	AOI_33	266	49	217	446
14615	877			27_069_an_neu.jpg	0	178	AOI_33	266	49	224	446
14631	878			27_069_an_neu.jpg	0	178	AOI_33	266	49	218	438
14648	879			27_069_an_neu.jpg	0	178	AOI_33	266	49	217	443
14665	880			27_069_an_neu.jpg	0	178	AOI_33	266	49	221	441
14681	881			27_069_an_neu.jpg	0	178	AOI_33	266	49	213	440
14698	882			27_069_an_neu.jpg	0	178	AOI_33	266	49	213	446
14714	883			27_069_an_neu.jpg	0	178	AOI_33	266	49	213	434
14731	884			27_069_an_neu.jpg	0	178	AOI_33	283	50	308	449
14748	885			27_069_an_neu.jpg	0	178	AOI_33	283	50	317	458
14752		ImageEnd	16
14764	886			No media	0	0	Content	283	50	316	451
14781	887			No media	0	0	Content	283	50	315	444
14789		ImageStart	8
14798	888			Fix.jpg	0	0	Content	283	50	313	445
14814	889			Fix.jpg	0	0	Content	283	50	318	454
14831	890			Fix.jpg	0	0	Content	283	50	310	450
14848	891			Fix.jpg	0	0	Content	283	50	310	451
14864	892			Fix.jpg	0	0	Content	283	50	314	452
14881	893			Fix.jpg	0	0	Content	283	50	307	446
14898	894			Fix.jpg	0	0	Content	283	50	311	452
14914	895			Fix.jpg	0	0	Content	283	50	307	443
14931	896			Fix.jpg	0	0	Content	283	50	313	448
14948	897			Fix.jpg	0	0	Content	283	50	315	442
14964	898			Fix.jpg	0	0	Content	283	50	313	444
14981	899			Fix.jpg	0	0	Content	283	50	313	449
14998	900			Fix.jpg	0	0	Content	283	50	316	456
15014	901			Fix.jpg	0	0	Content	533	51	425	407
15031	902			Fix.jpg	0	0	Content	533	51	462	383
15048	903			Fix.jpg	0	0	Content	533	51	465	388
15064	904			Fix.jpg	0	0	Content	533	51	463	385
15081	905			Fix.jpg	0	0	Content	533	51	465	389
15098	906			Fix.jpg	0	0	Content	533	51	469	386
15114	907			Fix.jpg	0	0	Content	533	51	469	391
15131	908			Fix.jpg	0	0	Content	533	51	476	392
15148	909			Fix.jpg	0	0	Content	533	51	461	389
15164	910			Fix.jpg	0	0	Content	533	51	466	387
15181	911			Fix.jpg	0	0	Content	533	51	457	388
15198	912			Fix.jpg	0	0	Content	533	51	485	352
15214	913			Fix.jpg	0	0	Content	533	51	485	359
15231	914			Fix.jpg	0	0	Content	533	51	476	355
15248	915			Fix.jpg	0	0	Content	533	51	476	367
15264	916			Fix.jpg	0	0	Content	533	51	490	353
15281	917			Fix.jpg	0	0	Content	533	51	488	362
15297		ImageEnd	16
15297	918			No media	0	0	Content	533	51	485	337
15314	919			No media	0	0	Content	533	51	489	358
15331	920			No media	0	0	Content	533	51	489	360
15347	921			No media	0	0	Content	533	51	483	348
15348		ImageStart	8
15364	922			8_008_ha_fe.jpg	0	294	AOI_4	533	51	479	357
15381	923			8_008_ha_fe.jpg	0	294	AOI_4	533	51	482	354
15397	924			8_008_ha_fe.jpg	0	294	AOI_4	533	51	474	359
15414	925			8_008_ha_fe.jpg	0	294	AOI_4	533	51	479	360
15431	926			8_008_ha_fe.jpg	0	294	AOI_4	533	51	481	356
15447	927			8_008_ha_fe.jpg	0	294	AOI_4	533	51	482	360
15464	928			8_008_ha_fe.jpg	0	294	AOI_4	533	51	483	363
15481	929			8_008_ha_fe.jpg	0	294	AOI_4	533	51	477	360
15497	930			8_008_ha_fe.jpg	0	294	AOI_4	533	51	486	356
15514	931			8_008_ha_fe.jpg	0	294	AOI_4	533	51	483	364
15531	932			8_008_ha_fe.jpg	0	294	AOI_4	533	51	473	356
15547	933			8_008_ha_fe.jpg	0	294	AOI_4	333	52	432	374
15564	934			8_008_ha_fe.jpg	0	294	AOI_4	333	52	325	367
15581	935			8_008_ha_fe.jpg	0	294	AOI_4	333	52	313	370
15597	936			8_008_ha_fe.jpg	0	294	AOI_4	333	52	309	383
15614	937			8_008_ha_fe.jpg	0	294	AOI_4	333	52	315	377
15631	938			8_008_ha_fe.jpg	0	294	AOI_4	333	52	319	377
15647	939			8_008_ha_fe.jpg	0	294	AOI_4	333	52	320	377
15664	940			8_008_ha_fe.jpg	0	294	AOI_4	333	52	326	375
15681	941			8_008_ha_fe.jpg	0	294	AOI_4	333	52	0	0
15697	942			8_008_ha_fe.jpg	0	294	AOI_4	333	52	328	376
15714	943			8_008_ha_fe.jpg	0	294	AOI_4	333	52	318	370
15731	944			8_008_ha_fe.jpg	0	294	AOI_4	333	52	306	374
15747	945			8_008_ha_fe.jpg	0	294	AOI_4	333	52	306	379
15764	946			8_008_ha_fe.jpg	0	294	AOI_4	333	52	305	370
15781	947			8_008_ha_fe.jpg	0	294	AOI_4	333	52	306	370
15797	948			8_008_ha_fe.jpg	0	294	AOI_4	333	52	309	372
15814	949			8_008_ha_fe.jpg	0	294	AOI_4	333	52	305	363
15830	950			8_008_ha_fe.jpg	0	294	AOI_4	333	52	310	382
15847	951			8_008_ha_fe.jpg	0	294	AOI_4	333	52	314	370
15864	952			8_008_ha_fe.jpg	0	294	AOI_4	333	52	308	385
15880	953			8_008_ha_fe.jpg	0	294	AOI_4	533	53	258	408
15897	954			8_008_ha_fe.jpg	0	294	AOI_4	533	53	291	449
15914	955			8_008_ha_fe.jpg	0	294	AOI_4	533	53	274	469
15930	956			8_008_ha_fe.jpg	0	294	AOI_4	533	53	273	467
15947	957			8_008_ha_fe.jpg	0	294	AOI_4	533	53	273	462
15964	958			8_008_ha_fe.jpg	0	294	AOI_4	533	53	281	461
15980	959			8_008_ha_fe.jpg	0	294	AOI_4	533	53	270	464
15997	960			8_008_ha_fe.jpg	0	294	AOI_4	533	53	285	457
16014	961			8_008_ha_fe.jpg	0	294	AOI_4	533	53	283	451
16030	962			8_008_ha_fe.jpg	0	294	AOI_4	533	53	278	454
16047	963			8_008_ha_fe.jpg	0	294	AOI_4	533	53	272	464
16064	964			8_008_ha_fe.jpg	0	294	AOI_4	533	53	277	460
16080	965			8_008_ha_fe.jpg	0	294	AOI_4	533	53	283	464
16097	966			8_008_ha_fe.jpg	0	294	AOI_4	533	53	280	480
16114	967			8_008_ha_fe.jpg	0	294	AOI_4	533	53	278	478
16130	968			8_008_ha_fe.jpg	0	294	AOI_4	533	53	281	473
16147	969			8_008_ha_fe.jpg	0	294	AOI_4	533	53	285	471
16164	970			8_008_ha_fe.jpg	0	294	AOI_4	533	53	280	482
16180	971			8_008_ha_fe.jpg	0	294	AOI_4	533	53	287	472
16197	972			8_008_ha_fe.jpg	0	294	AOI_4	533	53	282	474
16213	973			8_008_ha_fe.jpg	0	294	AOI_4	533	53	283	475
16230	974			8_008_ha_fe.jpg	0	294	AOI_4	533	53	288	479
16247	975			8_008_ha_fe.jpg	0	294	AOI_4	533	53	281	476
16263	976			8_008_ha_fe.jpg	0	294	AOI_4	533	53	286	479
16280	977			8_008_ha_fe.jpg	0	294	AOI_4	533	53	287	491
16297	978			8_008_ha_fe.jpg	0	294	AOI_4	533	53	286	490
16313	979			8_008_ha_fe.jpg	0	294	AOI_4	533	53	285	489
16330	980			8_008_ha_fe.jpg	0	294	AOI_4	533	53	279	486
16347	981			8_008_ha_fe.jpg	0	294	AOI_4	533	53	281	486
16363	982			8_008_ha_fe.jpg	0	294	AOI_4	533	53	279	492
16380	983			8_008_ha_fe.jpg	0	294	AOI_4	533	53	285	484
16397	984			8_008_ha_fe.jpg	0	294	AOI_4	533	53	305	495
16413	985			8_008_ha_fe.jpg	0	293	AOI_2	350	54	401	468
16430	986			8_008_ha_fe.jpg	0	293	AOI_2	350	54	640	345
16447	987			8_008_ha_fe.jpg	0	293	AOI_2	350	54	639	363
16463	988			8_008_ha_fe.jpg	0	293	AOI_2	350	54	658	359
16480	989			8_008_ha_fe.jpg	0	293	AOI_2	350	54	648	309
16497	990			8_008_ha_fe.jpg	0	293	AOI_2	350	54	607	312
16513	991			8_008_ha_fe.jpg	0	293	AOI_2	350	54	0	0
16530	992			8_008_ha_fe.jpg	0	293	AOI_2	350	54	650	329
16547	993			8_008_ha_fe.jpg	0	293	AOI_2	350	54	637	360
16563	994			8_008_ha_fe.jpg	0	293	AOI_2	350	54	643	350
16580	995			8_008_ha_fe.jpg	0	293	AOI_2	350	54	649	372
16597	996			8_008_ha_fe.jpg	0	293	AOI_2	350	54	630	380
16613	997			8_008_ha_fe.jpg	0	293	AOI_2	350	54	626	392
16630	998			8_008_ha_fe.jpg	0	293	AOI_2	350	54	639	375
16647	999			8_008_ha_fe.jpg	0	293	AOI_2	350	54	629	377
16663	1000			8_008_ha_fe.jpg	0	293	AOI_2	350	54	631	371
16680	1001			8_008_ha_fe.jpg	0	293	AOI_2	350	54	635	373
16697	1002			8_008_ha_fe.jpg	0	293	AOI_2	350	54	629	380
16713	1003			8_008_ha_fe.jpg	0	293	AOI_2	350	54	621	385
16730	1004			8_008_ha_fe.jpg	0	293	AOI_2	350	54	620	381
16747	1005			8_008_ha_fe.jpg	0	293	AOI_2	350	54	628	364
16763	1006			8_008_ha_fe.jpg	0	294	AOI_4	216	55	533	347
16780	1007			8_008_ha_fe.jpg	0	294	AOI_4	216	55	326	364
16796	1008			8_008_ha_fe.jpg	0	294	AOI_4	216	55	250	378
16813	1009			8_008_ha_fe.jpg	0	294	AOI_4	216	55	254	369
16830	1010			8_008_ha_fe.jpg	0	294	AOI_4	216	55	268	377
16846	1011			8_008_ha_fe.jpg	0	294	AOI_4	216	55	262	377
16863	1012			8_008_ha_fe.jpg	0	294	AOI_4	216	55	268	338
16880	1013			8_008_ha_fe.jpg	0	294	AOI_4	216	55	265	362
16896	1014			8_008_ha_fe.jpg	0	294	AOI_4	216	55	255	361
16913	1015			8_008_ha_fe.jpg	0	294	AOI_4	216	55	254	379
16930	1016			8_008_ha_fe.jpg	0	294	AOI_4	216	55	245	373
16946	1017			8_008_ha_fe.jpg	0	294	AOI_4	216	55	260	377
16963	1018			8_008_ha_fe.jpg	0	294	AOI_4	216	55	274	371
16980	1019			8_008_ha_fe.jpg	0	293	AOI_2	200	56	511	349
16996	1020			8_008_ha_fe.jpg	0	293	AOI_2	200	56	660	341
17013	1021			8_008_ha_fe.jpg	0	293	AOI_2	200	56	640	380
17030	1022			8_008_ha_fe.jpg	0	293	AOI_2	200	56	676	372
17046	1023			8_008_ha_fe.jpg	0	293	AOI_2	200	56	708	357
17063	1024			8_008_ha_fe.jpg	0	293	AOI_2	200	56	700	355
17080	1025			8_008_ha_fe.jpg	0	293	AOI_2	200	56	710	343
17096	1026			8_008_ha_fe.jpg	0	293	AOI_2	200	56	630	369
17113	1027			8_008_ha_fe.jpg	0	293	AOI_2	200	56	624	377
17130	1028			8_008_ha_fe.jpg	0	293	AOI_2	200	56	669	362
17146	1029			8_008_ha_fe.jpg	0	293	AOI_2	200	56	665	361
17163	1030			8_008_ha_fe.jpg	0	293	AOI_2	200	56	666	357
17180	1031			8_008_ha_fe.jpg	0	293	AOI_2	217	57	660	373
17196	1032			8_008_ha_fe.jpg	0	293	AOI_2	217	57	696	367
17213	1033			8_008_ha_fe.jpg	0	293	AOI_2	217	57	714	369
17230	1034			8_008_ha_fe.jpg	0	293	AOI_2	217	57	747	361
17246	1035			8_008_ha_fe.jpg	0	293	AOI_2	217	57	706	362
17263	1036			8_008_ha_fe.jpg	0	293	AOI_2	217	57	708	365
17280	1037			8_008_ha_fe.jpg	0	293	AOI_2	217	57	710	377
17296	1038			8_008_ha_fe.jpg	0	293	AOI_2	217	57	754	371
17313	1039			8_008_ha_fe.jpg	0	293	AOI_2	217	57	711	363
17330	1040			8_008_ha_fe.jpg	0	293	AOI_2	217	57	705	373
17346	1041			8_008_ha_fe.jpg	0	293	AOI_2	217	57	707	375
17363	1042			8_008_ha_fe.jpg	0	293	AOI_2	217	57	702	374
17379	1043			8_008_ha_fe.jpg	0	293	AOI_2	217	57	753	362
17396	1044			8_008_ha_fe.jpg	0	293	AOI_2	350	58	752	357
17413	1045			8_008_ha_fe.jpg	0	293	AOI_2	350	58	783	353
17429	1046			8_008_ha_fe.jpg	0	293	AOI_2	350	58	777	368
17446	1047			8_008_ha_fe.jpg	0	293	AOI_2	350	58	763	375
17463	1048			8_008_ha_fe.jpg	0	293	AOI_2	350	58	771	363
17479	1049			8_008_ha_fe.jpg	0	293	AOI_2	350	58	799	328
17496	1050			8_008_ha_fe.jpg	0	293	AOI_2	350	58	783	368
17513	1051			8_008_ha_fe.jpg	0	293	AOI_2	350	58	788	363
17529	1052			8_008_ha_fe.jpg	0	293	AOI_2	350	58	782	391
17546	1053			8_008_ha_fe.jpg	0	293	AOI_2	350	58	794	361
17563	1054			8_008_ha_fe.jpg	0	293	AOI_2	350	58	784	360
17579	1055			8_008_ha_fe.jpg	0	293	AOI_2	350	58	782	354
17596	1056			8_008_ha_fe.jpg	0	293	AOI_2	350	58	791	367
17613	1057			8_008_ha_fe.jpg	0	293	AOI_2	350	58	792	362
17629	1058			8_008_ha_fe.jpg	0	293	AOI_2	350	58	784	351
17646	1059			8_008_ha_fe.jpg	0	293	AOI_2	350	58	787	341
17663	1060			8_008_ha_fe.jpg	0	293	AOI_2	350	58	786	359
17679	1061			8_008_ha_fe.jpg	0	293	AOI_2	350	58	778	357
17696	1062			8_008_ha_fe.jpg	0	293	AOI_2	350	58	812	342
17712	1063			8_008_ha_fe.jpg	0	293	AOI_2	350	58	790	357
17729	1064			8_008_ha_fe.jpg	0	293	AOI_2	350	58	775	374
17746	1065			8_008_ha_fe.jpg	0	293	AOI_2	683	59	699	374
17762	1066			8_008_ha_fe.jpg	0	293	AOI_2	683	59	633	371
17779	1067			8_008_ha_fe.jpg	0	293	AOI_2	683	59	586	396
17796	1068			8_008_ha_fe.jpg	0	293	AOI_2	683	59	627	374
17812	1069			8_008_ha_fe.jpg	0	293	AOI_2	683	59	628	365
17829	1070			8_008_ha_fe.jpg	0	293	AOI_2	683	59	624	364
17846	1071			8_008_ha_fe.jpg	0	293	AOI_2	683	59	627	370
17862	1072			8_008_ha_fe.jpg	0	293	AOI_2	683	59	624	355
17879	1073			8_008_ha_fe.jpg	0	293	AOI_2	683	59	632	365
17896	1074			8_008_ha_fe.jpg	0	293	AOI_2	683	59	631	364
17912	1075			8_008_ha_fe.jpg	0	293	AOI_2	683	59	686	331
17929	1076			8_008_ha_fe.jpg	0	293	AOI_2	683	59	693	336
17946	1077			8_008_ha_fe.jpg	0	293	AOI_2	683	59	660	358
17962	1078			8_008_ha_fe.jpg	0	293	AOI_2	683	59	635	361
17979	1079			8_008_ha_fe.jpg	0	293	AOI_2	683	59	624	367
17996	1080			8_008_ha_fe.jpg	0	293	AOI_2	683	59	624	370
18012	1081			8_008_ha_fe.jpg	0	293	AOI_2	683	59	626	382
18029	1082			8_008_ha_fe.jpg	0	293	AOI_2	683	59	630	372
18046	1083			8_008_ha_fe.jpg	0	293	AOI_2	683	59	622	377
18062	1084			8_008_ha_fe.jpg	0	293	AOI_2	683	59	623	389
18079	1085			8_008_ha_fe.jpg	0	293	AOI_2	683	59	614	396
18096	1086			8_008_ha_fe.jpg	0	293	AOI_2	683	59	611	389
18112	1087			8_008_ha_fe.jpg	0	293	AOI_2	683	59	619	382
18129	1088			8_008_ha_fe.jpg	0	293	AOI_2	683	59	616	383
18146	1089			8_008_ha_fe.jpg	0	293	AOI_2	683	59	610	387
18162	1090			8_008_ha_fe.jpg	0	293	AOI_2	683	59	611	386
18179	1091			8_008_ha_fe.jpg	0	293	AOI_2	683	59	614	391
18196	1092			8_008_ha_fe.jpg	0	293	AOI_2	683	59	615	375
18212	1093			8_008_ha_fe.jpg	0	293	AOI_2	683	59	603	388
18229	1094			8_008_ha_fe.jpg	0	293	AOI_2	683	59	614	386
18246	1095			8_008_ha_fe.jpg	0	293	AOI_2	683	59	620	373
18262	1096			8_008_ha_fe.jpg	0	293	AOI_2	683	59	595	393
18279	1097			8_008_ha_fe.jpg	0	293	AOI_2	683	59	610	381
18295	1098			8_008_ha_fe.jpg	0	293	AOI_2	683	59	611	378
18312	1099			8_008_ha_fe.jpg	0	293	AOI_2	683	59	607	386
18329	1100			8_008_ha_fe.jpg	0	293	AOI_2	683	59	603	389
18345	1101			8_008_ha_fe.jpg	0	293	AOI_2	683	59	601	388
18358		ImageEnd	16
18362	1102			No media	0	0	Content	683	59	600	381
18379	1103			No media	0	0	Content	683	59	608	380
18384		ImageStart	8
18395	1104			Fix.jpg	0	0	Content	683	59	605	385
18412	1105			Fix.jpg	0	0	Content	683	59	600	390
18429	1106			Fix.jpg	0	0	Content	183	60	716	356
18445	1107			Fix.jpg	0	0	Content	183	60	721	386
18462	1108			Fix.jpg	0	0	Content	183	60	725	379
18479	1109			Fix.jpg	0	0	Content	183	60	724	383
18495	1110			Fix.jpg	0	0	Content	183	60	728	380
18512	1111			Fix.jpg	0	0	Content	183	60	726	390
18529	1112			Fix.jpg	0	0	Content	183	60	656	404
18545	1113			Fix.jpg	0	0	Content	183	60	730	382
18562	1114			Fix.jpg	0	0	Content	183	60	681	385
18579	1115			Fix.jpg	0	0	Content	183	60	738	375
18595	1116			Fix.jpg	0	0	Content	183	60	746	355
18612	1117			Fix.jpg	0	0	Content	666	61	610	401
18629	1118			Fix.jpg	0	0	Content	666	61	495	377
18645	1119			Fix.jpg	0	0	Content	666	61	499	390
18662	1120			Fix.jpg	0	0	Content	666	61	488	400
18679	1121			Fix.jpg	0	0	Content	666	61	495	395
18695	1122			Fix.jpg	0	0	Content	666	61	492	380
18712	1123			Fix.jpg	0	0	Content	666	61	500	376
18729	1124			Fix.jpg	0	0	Content	666	61	488	377
18745	1125			Fix.jpg	0	0	Content	666	61	512	417
18762	1126			Fix.jpg	0	0	Content	666	61	498	392
18779	1127			Fix.jpg	0	0	Content	666	61	492	390
18795	1128			Fix.jpg	0	0	Content	666	61	493	389
18812	1129			Fix.jpg	0	0	Content	666	61	499	395
18829	1130			Fix.jpg	0	0	Content	666	61	491	389
18845	1131			Fix.jpg	0	0	Content	666	61	497	386
18862	1132			Fix.jpg	0	0	Content	666	61	493	386
18878	1133			Fix.jpg	0	0	Content	666	61	501	393
18888		ImageEnd	16
18895	1134			No media	0	0	Content	666	61	508	380
18912	1135			No media	0	0	Content	666	61	495	383
18928	1136			No media	0	0	Content	666	61	503	388
18945	1137			No media	0	0	Content	666	61	511	375
18962	1138			No media	0	0	Content	666	61	508	381
18978	1139			No media	0	0	Content	666	61	500	381
18995	1140			No media	0	0	Content	666	61	505	382
19012	1141			No media	0	0	Content	666	61	505	382
19028	1142			No media	0	0	Content	666	61	501	381
19043		ImageStart	8
19045	1143			149_170_fe_ha.jpg	0	112	AOI_26	666	61	507	379
19062	1144			149_170_fe_ha.jpg	0	112	AOI_26	666	61	498	388
19078	1145			149_170_fe_ha.jpg	0	112	AOI_26	666	61	518	366
19095	1146			149_170_fe_ha.jpg	0	112	AOI_26	666	61	501	379
19112	1147			149_170_fe_ha.jpg	0	112	AOI_26	666	61	503	383
19128	1148			149_170_fe_ha.jpg	0	112	AOI_26	666	61	503	377
19145	1149			149_170_fe_ha.jpg	0	112	AOI_26	666	61	504	380
19162	1150			149_170_fe_ha.jpg	0	112	AOI_26	666	61	502	381
19178	1151			149_170_fe_ha.jpg	0	112	AOI_26	666	61	508	378
19195	1152			149_170_fe_ha.jpg	0	112	AOI_26	666	61	500	384
19211	1153			149_170_fe_ha.jpg	0	112	AOI_26	666	61	497	382
19228	1154			149_170_fe_ha.jpg	0	112	AOI_26	666	61	501	376
19245	1155			149_170_fe_ha.jpg	0	112	AOI_26	666	61	501	389
19261	1156			149_170_fe_ha.jpg	0	112	AOI_26	666	61	516	382
19278	1157			149_170_fe_ha.jpg	0	112	AOI_26	200	62	358	345
19295	1158			149_170_fe_ha.jpg	0	112	AOI_26	200	62	305	347
19312	1159			149_170_fe_ha.jpg	0	112	AOI_26	200	62	298	344
19328	1160			149_170_fe_ha.jpg	0	112	AOI_26	200	62	295	346
19345	1161			149_170_fe_ha.jpg	0	112	AOI_26	200	62	301	346
19361	1162			149_170_fe_ha.jpg	0	112	AOI_26	200	62	311	350
19378	1163			149_170_fe_ha.jpg	0	112	AOI_26	200	62	321	328
19395	1164			149_170_fe_ha.jpg	0	112	AOI_26	200	62	315	340
19411	1165			149_170_fe_ha.jpg	0	112	AOI_26	200	62	302	339
19428	1166			149_170_fe_ha.jpg	0	112	AOI_26	200	62	300	341
19445	1167			149_170_fe_ha.jpg	0	112	AOI_26	200	62	304	347
19461	1168			149_170_fe_ha.jpg	0	112	AOI_26	200	62	109	377
19478	1169			149_170_fe_ha.jpg	0	0	Content	266	63	-118	422
19495	1170			149_170_fe_ha.jpg	0	0	Content	266	63	-390	494
19511	1171			149_170_fe_ha.jpg	0	0	Content	266	63	-630	565
19528	1172			149_170_fe_ha.jpg	0	0	Content	266	63	-612	540
19545	1173			149_170_fe_ha.jpg	0	0	Content	266	63	-834	555
19561	1174			149_170_fe_ha.jpg	0	0	Content	266	63	-600	545
19578	1175			149_170_fe_ha.jpg	0	0	Content	266	63	-609	542
19595	1176			149_170_fe_ha.jpg	0	0	Content	266	63	-590	540
19611	1177			149_170_fe_ha.jpg	0	0	Content	266	63	-451	590
19628	1178			149_170_fe_ha.jpg	0	0	Content	266	63	-585	541
19645	1179			149_170_fe_ha.jpg	0	0	Content	266	63	-582	534
19661	1180			149_170_fe_ha.jpg	0	0	Content	266	63	-581	540
19678	1181			149_170_fe_ha.jpg	0	0	Content	266	63	-1030	534
19695	1182			149_170_fe_ha.jpg	0	0	Content	266	63	-581	542
19711	1183			149_170_fe_ha.jpg	0	0	Content	266	63	-457	608
19728	1184			149_170_fe_ha.jpg	0	0	Content	266	63	-263	492
19745	1185			149_170_fe_ha.jpg	0	111	AOI_28	183	64	54	426
19761	1186			149_170_fe_ha.jpg	0	111	AOI_28	183	64	307	370
19778	1187			149_170_fe_ha.jpg	0	111	AOI_28	183	64	510	408
19794	1188			149_170_fe_ha.jpg	0	111	AOI_28	183	64	699	422
19811	1189			149_170_fe_ha.jpg	0	111	AOI_28	183	64	536	385
19828	1190			149_170_fe_ha.jpg	0	111	AOI_28	183	64	532	391
19844	1191			149_170_fe_ha.jpg	0	111	AOI_28	183	64	538	384
19861	1192			149_170_fe_ha.jpg	0	111	AOI_28	183	64	536	386
19878	1193			149_170_fe_ha.jpg	0	111	AOI_28	183	64	535	384
19894	1194			149_170_fe_ha.jpg	0	111	AOI_28	183	64	539	375
19911	1195			149_170_fe_ha.jpg	0	111	AOI_28	183	64	544	378
19928	1196			149_170_fe_ha.jpg	0	111	AOI_28	267	65	585	376
19944	1197			149_170_fe_ha.jpg	0	111	AOI_28	267	65	709	360
19961	1198			149_170_fe_ha.jpg	0	111	AOI_28	267	65	737	373
19978	1199			149_170_fe_ha.jpg	0	111	AOI_28	267	65	652	370
19994	1200			149_170_fe_ha.jpg	0	111	AOI_28	267	65	646	375
20011	1201			149_170_fe_ha.jpg	0	111	AOI_28	267	65	642	376
20028	1202			149_170_fe_ha.jpg	0	111	AOI_28	267	65	700	348
20044	1203			149_170_fe_ha.jpg	0	111	AOI_28	267	65	705	351
20061	1204			149_170_fe_ha.jpg	0	111	AOI_28	267	65	652	367
20078	1205			149_170_fe_ha.jpg	0	111	AOI_28	267	65	653	366
20094	1206			149_170_fe_ha.jpg	0	111	AOI_28	267	65	695	340
20111	1207			149_170_fe_ha.jpg	0	111	AOI_28	267	65	650	358
20128	1208			149_170_fe_ha.jpg	0	111	AOI_28	267	65	645	366
20144	1209			149_170_fe_ha.jpg	0	111	AOI_28	267	65	713	346
20161	1210			149_170_fe_ha.jpg	0	111	AOI_28	267	65	719	328
20178	1211			149_170_fe_ha.jpg	0	111	AOI_28	267	65	724	335
20194	1212			149_170_fe_ha.jpg	0	111	AOI_28	150	66	613	365
20211	1213			149_170_fe_ha.jpg	0	111	AOI_28	150	66	554	409
20228	1214			149_170_fe_ha.jpg	0	111	AOI_28	150	66	614	338
20244	1215			149_170_fe_ha.jpg	0	111	AOI_28	150	66	614	351
20261	1216			149_170_fe_ha.jpg	0	111	AOI_28	150	66	616	375
20278	1217			149_170_fe_ha.jpg	0	111	AOI_28	150	66	619	349
20294	1218			149_170_fe_ha.jpg	0	111	AOI_28	150	66	619	378
20311	1219			149_170_fe_ha.jpg	0	111	AOI_28	150	66	621	329
20328	1220			149_170_fe_ha.jpg	0	111	AOI_28	150	66	600	368
20344	1221			149_170_fe_ha.jpg	0	112	AOI_26	183	67	377	341
20361	1222			149_170_fe_ha.jpg	0	112	AOI_26	183	67	262	362
20377	1223			149_170_fe_ha.jpg	0	112	AOI_26	183	67	263	354
20394	1224			149_170_fe_ha.jpg	0	112	AOI_26	183	67	281	352
20411	1225			149_170_fe_ha.jpg	0	112	AOI_26	183	67	277	357
20427	1226			149_170_fe_ha.jpg	0	112	AOI_26	183	67	272	355
20444	1227			149_170_fe_ha.jpg	0	112	AOI_26	183	67	268	351
20461	1228			149_170_fe_ha.jpg	0	112	AOI_26	183	67	265	357
20477	1229			149_170_fe_ha.jpg	0	112	AOI_26	183	67	268	357
20494	1230			149_170_fe_ha.jpg	0	112	AOI_26	183	67	268	350
20511	1231			149_170_fe_ha.jpg	0	112	AOI_26	183	67	271	350
20527	1232			149_170_fe_ha.jpg	0	112	AOI_26	533	68	241	358
20544	1233			149_170_fe_ha.jpg	0	112	AOI_26	533	68	212	361
20561	1234			149_170_fe_ha.jpg	0	112	AOI_26	533	68	202	366
20577	1235			149_170_fe_ha.jpg	0	112	AOI_26	533	68	199	362
20594	1236			149_170_fe_ha.jpg	0	112	AOI_26	533	68	200	360
20611	1237			149_170_fe_ha.jpg	0	112	AOI_26	533	68	200	358
20627	1238			149_170_fe_ha.jpg	0	112	AOI_26	533	68	202	361
20644	1239			149_170_fe_ha.jpg	0	112	AOI_26	533	68	202	363
20661	1240			149_170_fe_ha.jpg	0	112	AOI_26	533	68	201	363
20677	1241			149_170_fe_ha.jpg	0	112	AOI_26	533	68	204	375
20694	1242			149_170_fe_ha.jpg	0	112	AOI_26	533	68	201	371
20710	1243			149_170_fe_ha.jpg	0	112	AOI_26	533	68	206	357
20727	1244			149_170_fe_ha.jpg	0	112	AOI_26	533	68	202	356
20744	1245			149_170_fe_ha.jpg	0	112	AOI_26	533	68	201	360
20760	1246			149_170_fe_ha.jpg	0	112	AOI_26	533	68	197	364
20777	1247			149_170_fe_ha.jpg	0	112	AOI_26	533	68	203	361
20794	1248			149_170_fe_ha.jpg	0	112	AOI_26	533	68	198	367
20810	1249			149_170_fe_ha.jpg	0	112	AOI_26	533	68	199	367
20827	1250			149_170_fe_ha.jpg	0	112	AOI_26	533	68	201	367
20844	1251			149_170_fe_ha.jpg	0	112	AOI_26	533	68	202	360
20860	1252			149_170_fe_ha.jpg	0	112	AOI_26	533	68	201	364
20877	1253			149_170_fe_ha.jpg	0	112	AOI_26	533	68	200	360
20894	1254			149_170_fe_ha.jpg	0	112	AOI_26	533	68	197	357
20910	1255			149_170_fe_ha.jpg	0	112	AOI_26	533	68	201	362
20927	1256			149_170_fe_ha.jpg	0	112	AOI_26	533	68	201	362
20944	1257			149_170_fe_ha.jpg	0	112	AOI_26	533	68	192	359
20960	1258			149_170_fe_ha.jpg	0	112	AOI_26	533	68	193	356
20977	1259			149_170_fe_ha.jpg	0	112	AOI_26	533	68	196	361
20994	1260			149_170_fe_ha.jpg	0	112	AOI_26	533	68	197	358
21010	1261			149_170_fe_ha.jpg	0	112	AOI_26	533	68	199	362
21027	1262			149_170_fe_ha.jpg	0	112	AOI_26	533	68	201	366
21044	1263			149_170_fe_ha.jpg	0	112	AOI_26	533	68	208	359
21060	1264			149_170_fe_ha.jpg	0	112	AOI_26	300	69	295	357
21077	1265			149_170_fe_ha.jpg	0	112	AOI_26	300	69	308	374
21094	1266			149_170_fe_ha.jpg	0	112	AOI_26	300	69	317	362
21110	1267			149_170_fe_ha.jpg	0	112	AOI_26	300	69	317	362
21127	1268			149_170_fe_ha.jpg	0	112	AOI_26	300	69	327	350
21144	1269			149_170_fe_ha.jpg	0	112	AOI_26	300	69	307	348
21160	1270			149_170_fe_ha.jpg	0	112	AOI_26	300	69	329	349
21177	1271			149_170_fe_ha.jpg	0	112	AOI_26	300	69	307	353
21194	1272			149_170_fe_ha.jpg	0	112	AOI_26	300	69	321	331
21210	1273			149_170_fe_ha.jpg	0	112	AOI_26	300	69	336	440
21227	1274			149_170_fe_ha.jpg	0	112	AOI_26	300	69	324	351
21244	1275			149_170_fe_ha.jpg	0	112	AOI_26	300	69	304	345
21260	1276			149_170_fe_ha.jpg	0	112	AOI_26	300	69	331	344
21277	1277			149_170_fe_ha.jpg	0	112	AOI_26	300	69	309	340
21293	1278			149_170_fe_ha.jpg	0	112	AOI_26	300	69	0	0
21310	1279			149_170_fe_ha.jpg	0	112	AOI_26	300	69	0	0
21327	1280			149_170_fe_ha.jpg	0	112	AOI_26	300	69	310	357
21343	1281			149_170_fe_ha.jpg	0	112	AOI_26	300	69	315	362
21360	1282			149_170_fe_ha.jpg	0	111	AOI_28	416	70	509	349
21377	1283			149_170_fe_ha.jpg	0	111	AOI_28	416	70	609	350
21393	1284			149_170_fe_ha.jpg	0	111	AOI_28	416	70	681	374
21410	1285			149_170_fe_ha.jpg	0	111	AOI_28	416	70	707	370
21427	1286			149_170_fe_ha.jpg	0	111	AOI_28	416	70	695	374
21443	1287			149_170_fe_ha.jpg	0	111	AOI_28	416	70	702	352
21460	1288			149_170_fe_ha.jpg	0	111	AOI_28	416	70	710	353
21477	1289			149_170_fe_ha.jpg	0	111	AOI_28	416	70	709	362
21493	1290			149_170_fe_ha.jpg	0	111	AOI_28	416	70	707	368
21510	1291			149_170_fe_ha.jpg	0	111	AOI_28	416	70	699	368
21527	1292			149_170_fe_ha.jpg	0	111	AOI_28	416	70	699	366
21543	1293			149_170_fe_ha.jpg	0	111	AOI_28	416	70	687	349
21560	1294			149_170_fe_ha.jpg	0	111	AOI_28	416	70	704	357
21577	1295			149_170_fe_ha.jpg	0	111	AOI_28	416	70	705	357
21593	1296			149_170_fe_ha.jpg	0	111	AOI_28	416	70	712	355
21610	1297			149_170_fe_ha.jpg	0	111	AOI_28	416	70	722	349
21627	1298			149_170_fe_ha.jpg	0	111	AOI_28	416	70	720	340
21643	1299			149_170_fe_ha.jpg	0	111	AOI_28	416	70	727	339
21660	1300			149_170_fe_ha.jpg	0	111	AOI_28	416	70	718	356
21677	1301			149_170_fe_ha.jpg	0	111	AOI_28	416	70	713	349
21693	1302			149_170_fe_ha.jpg	0	111	AOI_28	416	70	719	342
21710	1303			149_170_fe_ha.jpg	0	111	AOI_28	416	70	635	354
21727	1304			149_170_fe_ha.jpg	0	111	AOI_28	416	70	707	356
21743	1305			149_170_fe_ha.jpg	0	111	AOI_28	416	70	740	328
21760	1306			149_170_fe_ha.jpg	0	111	AOI_28	416	70	697	385
21777	1307			149_170_fe_ha.jpg	0	111	AOI_28	233	71	708	436
21793	1308			149_170_fe_ha.jpg	0	111	AOI_28	233	71	712	474
21810	1309			149_170_fe_ha.jpg	0	111	AOI_28	233	71	711	461
21827	1310			149_170_fe_ha.jpg	0	111	AOI_28	233	71	704	479
21843	1311			149_170_fe_ha.jpg	0	111	AOI_28	233	71	708	471
21860	1312			149_170_fe_ha.jpg	0	111	AOI_28	233	71	643	490
21876	1313			149_170_fe_ha.jpg	0	111	AOI_28	233	71	704	476
21893	1314			149_170_fe_ha.jpg	0	111	AOI_28	233	71	705	475
21910	1315			149_170_fe_ha.jpg	0	111	AOI_28	233	71	717	443
21926	1316			149_170_fe_ha.jpg	0	111	AOI_28	233	71	718	458
21943	1317			149_170_fe_ha.jpg	0	111	AOI_28	233	71	707	462
21960	1318			149_170_fe_ha.jpg	0	111	AOI_28	233	71	717	464
21976	1319			149_170_fe_ha.jpg	0	111	AOI_28	233	71	708	466
21993	1320			149_170_fe_ha.jpg	0	111	AOI_28	233	71	731	480
22010	1321			149_170_fe_ha.jpg	0	112	AOI_26	217	72	572	481
22023		ImageEnd	16
22026	1322			No media	0	0	Content	217	72	390	443
22043	1323			No media	0	0	Content	217	72	249	427
22058		ImageStart	8
22060	1324			Fix.jpg	0	0	Content	217	72	287	450
22076	1325			Fix.jpg	0	0	Content	217	72	275	488
22093	1326			Fix.jpg	0	0	Content	217	72	230	287
22110	1327			Fix.jpg	0	0	Content	217	72	277	385
22126	1328			Fix.jpg	0	0	Content	217	72	265	466
22143	1329			Fix.jpg	0	0	Content	217	72	261	464
22160	1330			Fix.jpg	0	0	Content	217	72	281	473
22176	1331			Fix.jpg	0	0	Content	217	72	266	457
22193	1332			Fix.jpg	0	0	Content	217	72	264	459
22210	1333			Fix.jpg	0	0	Content	217	72	267	460
22226	1334			Fix.jpg	0	0	Content	133	73	243	422
22243	1335			Fix.jpg	0	0	Content	133	73	260	323
22260	1336			Fix.jpg	0	0	Content	133	73	259	350
22276	1337			Fix.jpg	0	0	Content	133	73	254	326
22293	1338			Fix.jpg	0	0	Content	133	73	256	335
22310	1339			Fix.jpg	0	0	Content	133	73	257	336
22326	1340			Fix.jpg	0	0	Content	133	73	255	330
22343	1341			Fix.jpg	0	0	Content	133	73	253	319
22359	1342			Fix.jpg	0	0	Content			0	0
22376	1343			Fix.jpg	0	0	Content			0	0
22393	1344			Fix.jpg	0	0	Content			0	0
22409	1345			Fix.jpg	0	0	Content			0	0
22426	1346			Fix.jpg	0	0	Content			0	0
22443	1347			Fix.jpg	0	0	Content			0	0
22459	1348			Fix.jpg	0	0	Content			0	0
22476	1349			Fix.jpg	0	0	Content			0	0
22493	1350			Fix.jpg	0	0	Content			0	0
22509	1351			Fix.jpg	0	0	Content			0	0
22526	1352			Fix.jpg	0	0	Content			0	0
22543	1353			Fix.jpg	0	0	Content			0	0
22551		ImageEnd	16
22559	1354			No media	0	0	Content	266	74	483	370
22576	1355			No media	0	0	Content	266	74	488	355
22593	1356			No media	0	0	Content	266	74	485	374
22609	1357			No media	0	0	Content	266	74	0	0
22615		ImageStart	8
22626	1358			154_170_neu_an.jpg	0	123	AOI_27	266	74	496	385
22643	1359			154_170_neu_an.jpg	0	123	AOI_27	266	74	493	375
22659	1360			154_170_neu_an.jpg	0	123	AOI_27	266	74	488	383
22676	1361			154_170_neu_an.jpg	0	123	AOI_27	266	74	483	382
22693	1362			154_170_neu_an.jpg	0	123	AOI_27	266	74	483	379
22709	1363			154_170_neu_an.jpg	0	123	AOI_27	266	74	487	371
22726	1364			154_170_neu_an.jpg	0	123	AOI_27	266	74	491	370
22743	1365			154_170_neu_an.jpg	0	123	AOI_27	266	74	485	376
22759	1366			154_170_neu_an.jpg	0	123	AOI_27	266	74	486	372
22776	1367			154_170_neu_an.jpg	0	123	AOI_27	266	74	492	371
22792	1368			154_170_neu_an.jpg	0	123	AOI_27	266	74	494	374
22809	1369			154_170_neu_an.jpg	0	123	AOI_27	266	74	492	374
22826	1370			154_170_neu_an.jpg	0	123	AOI_27	216	75	439	382
22842	1371			154_170_neu_an.jpg	0	123	AOI_27	216	75	303	363
22859	1372			154_170_neu_an.jpg	0	123	AOI_27	216	75	299	365
22876	1373			154_170_neu_an.jpg	0	123	AOI_27	216	75	302	357
22892	1374			154_170_neu_an.jpg	0	123	AOI_27	216	75	312	366
22909	1375			154_170_neu_an.jpg	0	123	AOI_27	216	75	308	352
22926	1376			154_170_neu_an.jpg	0	123	AOI_27	216	75	306	352
22942	1377			154_170_neu_an.jpg	0	123	AOI_27	216	75	320	380
22959	1378			154_170_neu_an.jpg	0	123	AOI_27	216	75	308	320
22976	1379			154_170_neu_an.jpg	0	123	AOI_27	216	75	302	358
22992	1380			154_170_neu_an.jpg	0	123	AOI_27	216	75	300	357
23009	1381			154_170_neu_an.jpg	0	123	AOI_27	216	75	305	362
23026	1382			154_170_neu_an.jpg	0	123	AOI_27	216	75	298	358
23042	1383			154_170_neu_an.jpg	0	124	AOI_25	566	76	450	378
23059	1384			154_170_neu_an.jpg	0	124	AOI_25	566	76	612	403
23076	1385			154_170_neu_an.jpg	0	124	AOI_25	566	76	650	441
23092	1386			154_170_neu_an.jpg	0	124	AOI_25	566	76	701	414
23109	1387			154_170_neu_an.jpg	0	124	AOI_25	566	76	654	399
23126	1388			154_170_neu_an.jpg	0	124	AOI_25	566	76	664	380
23142	1389			154_170_neu_an.jpg	0	124	AOI_25	566	76	697	433
23159	1390			154_170_neu_an.jpg	0	124	AOI_25	566	76	707	389
23176	1391			154_170_neu_an.jpg	0	124	AOI_25	566	76	643	435
23192	1392			154_170_neu_an.jpg	0	124	AOI_25	566	76	692	413
23209	1393			154_170_neu_an.jpg	0	124	AOI_25	566	76	641	415
23226	1394			154_170_neu_an.jpg	0	124	AOI_25	566	76	645	427
23242	1395			154_170_neu_an.jpg	0	124	AOI_25	566	76	654	412
23259	1396			154_170_neu_an.jpg	0	124	AOI_25	566	76	620	378
23276	1397			154_170_neu_an.jpg	0	124	AOI_25	566	76	598	366
23292	1398			154_170_neu_an.jpg	0	124	AOI_25	566	76	653	388
23309	1399			154_170_neu_an.jpg	0	124	AOI_25	566	76	628	407
23326	1400			154_170_neu_an.jpg	0	124	AOI_25	566	76	616	402
23342	1401			154_170_neu_an.jpg	0	124	AOI_25	566	76	629	404
23359	1402			154_170_neu_an.jpg	0	124	AOI_25	566	76	625	404
23375	1403			154_170_neu_an.jpg	0	124	AOI_25	566	76	624	419
23392	1404			154_170_neu_an.jpg	0	124	AOI_25	566	76	625	417
23409	1405			154_170_neu_an.jpg	0	124	AOI_25	566	76	632	403
23425	1406			154_170_neu_an.jpg	0	124	AOI_25	566	76	629	410
23442	1407			154_170_neu_an.jpg	0	124	AOI_25	566	76	629	398
23459	1408			154_170_neu_an.jpg	0	124	AOI_25	566	76	620	408
23475	1409			154_170_neu_an.jpg	0	124	AOI_25	566	76	629	410
23492	1410			154_170_neu_an.jpg	0	124	AOI_25	566	76	617	412
23509	1411			154_170_neu_an.jpg	0	124	AOI_25	566	76	623	403
23525	1412			154_170_neu_an.jpg	0	124	AOI_25	566	76	620	406
23542	1413			154_170_neu_an.jpg	0	124	AOI_25	566	76	630	410
23559	1414			154_170_neu_an.jpg	0	124	AOI_25	566	76	621	395
23575	1415			154_170_neu_an.jpg	0	124	AOI_25	566	76	636	403
23592	1416			154_170_neu_an.jpg	0	124	AOI_25	566	76	634	397
23609	1417			154_170_neu_an.jpg	0	124	AOI_25	316	77	639	405
23625	1418			154_170_neu_an.jpg	0	124	AOI_25	316	77	759	400
23642	1419			154_170_neu_an.jpg	0	124	AOI_25	316	77	753	406
23659	1420			154_170_neu_an.jpg	0	124	AOI_25	316	77	759	393
23675	1421			154_170_neu_an.jpg	0	124	AOI_25	316	77	708	419
23692	1422			154_170_neu_an.jpg	0	124	AOI_25	316	77	752	400
23708	1423			154_170_neu_an.jpg	0	124	AOI_25	316	77	761	398
23725	1424			154_170_neu_an.jpg	0	124	AOI_25	316	77	775	394
23742	1425			154_170_neu_an.jpg	0	124	AOI_25	316	77	774	398
23758	1426			154_170_neu_an.jpg	0	124	AOI_25	316	77	765	402
23775	1427			154_170_neu_an.jpg	0	124	AOI_25	316	77	715	403
23792	1428			154_170_neu_an.jpg	0	124	AOI_25	316	77	756	398
23808	1429			154_170_neu_an.jpg	0	124	AOI_25	316	77	765	396
23825	1430			154_170_neu_an.jpg	0	124	AOI_25	316	77	762	387
23842	1431			154_170_neu_an.jpg	0	124	AOI_25	316	77	757	397
23858	1432			154_170_neu_an.jpg	0	124	AOI_25	316	77	760	399
23875	1433			154_170_neu_an.jpg	0	124	AOI_25	316	77	710	389
23892	1434			154_170_neu_an.jpg	0	124	AOI_25	316	77	702	385
23908	1435			154_170_neu_an.jpg	0	124	AOI_25	316	77	770	390
23925	1436			154_170_neu_an.jpg	0	124	AOI_25	200	78	758	417
23942	1437			154_170_neu_an.jpg	0	124	AOI_25	200	78	692	447
23958	1438			154_170_neu_an.jpg	0	124	AOI_25	200	78	709	471
23975	1439			154_170_neu_an.jpg	0	124	AOI_25	200	78	712	471
23992	1440			154_170_neu_an.jpg	0	124	AOI_25	200	78	658	473
24008	1441			154_170_neu_an.jpg	0	124	AOI_25	200	78	697	474
24025	1442			154_170_neu_an.jpg	0	124	AOI_25	200	78	711	458
24042	1443			154_170_neu_an.jpg	0	124	AOI_25	200	78	663	472
24058	1444			154_170_neu_an.jpg	0	124	AOI_25	200	78	664	461
24075	1445			154_170_neu_an.jpg	0	124	AOI_25	200	78	662	467
24092	1446			154_170_neu_an.jpg	0	124	AOI_25	200	78	667	467
24108	1447			154_170_neu_an.jpg	0	124	AOI_25	200	78	661	469
24125	1448			154_170_neu_an.jpg	0	124	AOI_25	216	79	665	469
24142	1449			154_170_neu_an.jpg	0	124	AOI_25	216	79	665	523
24158	1450			154_170_neu_an.jpg	0	124	AOI_25	216	79	662	515
24175	1451			154_170_neu_an.jpg	0	124	AOI_25	216	79	663	524
24192	1452			154_170_neu_an.jpg	0	124	AOI_25	216	79	660	521
24208	1453			154_170_neu_an.jpg	0	124	AOI_25	216	79	666	511
24225	1454			154_170_neu_an.jpg	0	124	AOI_25	216	79	636	511
24242	1455			154_170_neu_an.jpg	0	124	AOI_25	216	79	639	505
24258	1456			154_170_neu_an.jpg	0	124	AOI_25	216	79	694	503
24275	1457			154_170_neu_an.jpg	0	124	AOI_25	216	79	656	520
24291	1458			154_170_neu_an.jpg	0	124	AOI_25	216	79	635	523
24308	1459			154_170_neu_an.jpg	0	124	AOI_25	216	79	652	504
24325	1460			154_170_neu_an.jpg	0	124	AOI_25	216	79	649	508
24341	1461			154_170_neu_an.jpg	0	124	AOI_25	117	80	643	403
24358	1462			154_170_neu_an.jpg	0	124	AOI_25	117	80	696	375
24375	1463			154_170_neu_an.jpg	0	124	AOI_25	117	80	691	370
24391	1464			154_170_neu_an.jpg	0	124	AOI_25	117	80	635	375
24408	1465			154_170_neu_an.jpg	0	124	AOI_25	117	80	700	369
24425	1466			154_170_neu_an.jpg	0	124	AOI_25	117	80	705	367
24441	1467			154_170_neu_an.jpg	0	124	AOI_25	117	80	700	379
24458	1468			154_170_neu_an.jpg	0	124	AOI_25	216	81	692	371
24475	1469			154_170_neu_an.jpg	0	124	AOI_25	216	81	638	373
24491	1470			154_170_neu_an.jpg	0	124	AOI_25	216	81	642	387
24508	1471			154_170_neu_an.jpg	0	124	AOI_25	216	81	648	358
24525	1472			154_170_neu_an.jpg	0	124	AOI_25	216	81	634	363
24541	1473			154_170_neu_an.jpg	0	124	AOI_25	216	81	674	385
24558	1474			154_170_neu_an.jpg	0	124	AOI_25	216	81	700	360
24575	1475			154_170_neu_an.jpg	0	124	AOI_25	216	81	639	392
24591	1476			154_170_neu_an.jpg	0	124	AOI_25	216	81	645	383
24608	1477			154_170_neu_an.jpg	0	124	AOI_25	216	81	638	391
24625	1478			154_170_neu_an.jpg	0	124	AOI_25	216	81	638	389
24641	1479			154_170_neu_an.jpg	0	124	AOI_25	216	81	693	376
24658	1480			154_170_neu_an.jpg	0	124	AOI_25	216	81	622	362
24675	1481			154_170_neu_an.jpg	0	124	AOI_25	583	82	602	416
24691	1482			154_170_neu_an.jpg	0	124	AOI_25	583	82	603	427
24708	1483			154_170_neu_an.jpg	0	124	AOI_25	583	82	604	381
24725	1484			154_170_neu_an.jpg	0	124	AOI_25	583	82	591	434
24741	1485			154_170_neu_an.jpg	0	124	AOI_25	583	82	617	418
24758	1486			154_170_neu_an.jpg	0	124	AOI_25	583	82	608	424
24775	1487			154_170_neu_an.jpg	0	124	AOI_25	583	82	600	432
24791	1488			154_170_neu_an.jpg	0	124	AOI_25	583	82	659	406
24808	1489			154_170_neu_an.jpg	0	124	AOI_25	583	82	660	403
24825	1490			154_170_neu_an.jpg	0	124	AOI_25	583	82	579	424
24841	1491			154_170_neu_an.jpg	0	124	AOI_25	583	82	593	436
24858	1492			154_170_neu_an.jpg	0	124	AOI_25	583	82	603	424
24874	1493			154_170_neu_an.jpg	0	124	AOI_25	583	82	647	405
24891	1494			154_170_neu_an.jpg	0	124	AOI_25	583	82	593	407
24908	1495			154_170_neu_an.jpg	0	124	AOI_25	583	82	589	424
24924	1496			154_170_neu_an.jpg	0	124	AOI_25	583	82	601	412
24941	1497			154_170_neu_an.jpg	0	124	AOI_25	583	82	596	419
24958	1498			154_170_neu_an.jpg	0	124	AOI_25	583	82	605	419
24974	1499			154_170_neu_an.jpg	0	124	AOI_25	583	82	604	419
24991	1500			154_170_neu_an.jpg	0	124	AOI_25	583	82	606	410
25008	1501			154_170_neu_an.jpg	0	124	AOI_25	583	82	603	390
25024	1502			154_170_neu_an.jpg	0	124	AOI_25	583	82	611	412
25041	1503			154_170_neu_an.jpg	0	124	AOI_25	583	82	600	419
25058	1504			154_170_neu_an.jpg	0	124	AOI_25	583	82	599	418
25074	1505			154_170_neu_an.jpg	0	124	AOI_25	583	82	600	420
25091	1506			154_170_neu_an.jpg	0	124	AOI_25	583	82	603	423
25108	1507			154_170_neu_an.jpg	0	124	AOI_25	583	82	600	414
25124	1508			154_170_neu_an.jpg	0	124	AOI_25	583	82	605	404
25141	1509			154_170_neu_an.jpg	0	124	AOI_25	583	82	606	412
25158	1510			154_170_neu_an.jpg	0	124	AOI_25	583	82	609	411
25174	1511			154_170_neu_an.jpg	0	124	AOI_25	583	82	599	417
25191	1512			154_170_neu_an.jpg	0	124	AOI_25	583	82	598	407
25208	1513			154_170_neu_an.jpg	0	124	AOI_25	583	82	592	413
25224	1514			154_170_neu_an.jpg	0	124	AOI_25	583	82	603	413
25241	1515			154_170_neu_an.jpg	0	124	AOI_25	583	82	574	405
25257	1516			154_170_neu_an.jpg	0	123	AOI_27	650	83	469	361
25274	1517			154_170_neu_an.jpg	0	123	AOI_27	650	83	331	350
25291	1518			154_170_neu_an.jpg	0	123	AOI_27	650	83	302	373
25307	1519			154_170_neu_an.jpg	0	123	AOI_27	650	83	281	370
25324	1520			154_170_neu_an.jpg	0	123	AOI_27	650	83	297	371
25341	1521			154_170_neu_an.jpg	0	123	AOI_27	650	83	298	376
25357	1522			154_170_neu_an.jpg	0	123	AOI_27	650	83	297	364
25374	1523			154_170_neu_an.jpg	0	123	AOI_27	650	83	291	359
25391	1524			154_170_neu_an.jpg	0	123	AOI_27	650	83	289	368
25407	1525			154_170_neu_an.jpg	0	123	AOI_27	650	83	277	367
25424	1526			154_170_neu_an.jpg	0	123	AOI_27	650	83	285	370
25441	1527			154_170_neu_an.jpg	0	123	AOI_27	650	83	283	374
25457	1528			154_170_neu_an.jpg	0	123	AOI_27	650	83	323	373
25474	1529			154_170_neu_an.jpg	0	123	AOI_27	650	83	317	381
25491	1530			154_170_neu_an.jpg	0	123	AOI_27	650	83	308	374
25507	1531			154_170_neu_an.jpg	0	123	AOI_27	650	83	323	365
25524	1532			154_170_neu_an.jpg	0	123	AOI_27	650	83	322	369
25541	1533			154_170_neu_an.jpg	0	123	AOI_27	650	83	313	378
25557	1534			154_170_neu_an.jpg	0	123	AOI_27	650	83	317	375
25574	1535			154_170_neu_an.jpg	0	123	AOI_27	650	83	323	379
25591	1536			154_170_neu_an.jpg	0	123	AOI_27	650	83	318	377
25607	1537			154_170_neu_an.jpg	0	123	AOI_27	650	83	325	371
25609		ImageEnd	16
25624	1538			No media	0	0	Content	650	83	319	365
25641	1539			No media	0	0	Content	650	83	321	372
25653		ImageStart	8
25657	1540			Fix.jpg	0	0	Content	650	83	317	374
25674	1541			Fix.jpg	0	0	Content	650	83	319	368
25691	1542			Fix.jpg	0	0	Content	650	83	328	371
25707	1543			Fix.jpg	0	0	Content	650	83	321	359
25724	1544			Fix.jpg	0	0	Content	650	83	316	370
25741	1545			Fix.jpg	0	0	Content	650	83	323	370
25757	1546			Fix.jpg	0	0	Content	650	83	318	365
25774	1547			Fix.jpg	0	0	Content	650	83	319	368
25790	1548			Fix.jpg	0	0	Content	650	83	319	367
25807	1549			Fix.jpg	0	0	Content	650	83	315	366
25824	1550			Fix.jpg	0	0	Content	650	83	320	364
25840	1551			Fix.jpg	0	0	Content	650	83	320	360
25857	1552			Fix.jpg	0	0	Content	650	83	326	357
25874	1553			Fix.jpg	0	0	Content	650	83	319	373
25890	1554			Fix.jpg	0	0	Content	650	83	327	358
25907	1555			Fix.jpg	0	0	Content	483	84	427	380
25924	1556			Fix.jpg	0	0	Content	483	84	469	388
25940	1557			Fix.jpg	0	0	Content	483	84	471	382
25957	1558			Fix.jpg	0	0	Content	483	84	473	382
25974	1559			Fix.jpg	0	0	Content	483	84	476	385
25990	1560			Fix.jpg	0	0	Content	483	84	485	360
26007	1561			Fix.jpg	0	0	Content	483	84	482	382
26024	1562			Fix.jpg	0	0	Content	483	84	0	0
26040	1563			Fix.jpg	0	0	Content	483	84	475	368
26057	1564			Fix.jpg	0	0	Content	483	84	472	382
26074	1565			Fix.jpg	0	0	Content	483	84	472	372
26090	1566			Fix.jpg	0	0	Content	483	84	475	373
26107	1567			Fix.jpg	0	0	Content	483	84	483	367
26124	1568			Fix.jpg	0	0	Content	483	84	477	377
26140	1569			Fix.jpg	0	0	Content	483	84	478	369
26154		ImageEnd	16
26157	1570			No media	0	0	Content	483	84	478	376
26174	1571			No media	0	0	Content	483	84	476	375
26190	1572			No media	0	0	Content	483	84	481	361
26203		ImageStart	8
26207	1573			81_115_ha_neu.jpg	0	298	AOI_52	483	84	482	370
26224	1574			81_115_ha_neu.jpg	0	298	AOI_52	483	84	476	365
26240	1575			81_115_ha_neu.jpg	0	298	AOI_52	483	84	476	364
26257	1576			81_115_ha_neu.jpg	0	298	AOI_52	483	84	477	380
26274	1577			81_115_ha_neu.jpg	0	298	AOI_52	483	84	480	369
26290	1578			81_115_ha_neu.jpg	0	298	AOI_52	483	84	476	368
26307	1579			81_115_ha_neu.jpg	0	298	AOI_52	483	84	479	360
26324	1580			81_115_ha_neu.jpg	0	298	AOI_52	483	84	473	371
26340	1581			81_115_ha_neu.jpg	0	298	AOI_52	483	84	481	369
26357	1582			81_115_ha_neu.jpg	0	298	AOI_52	483	84	473	378
26373	1583			81_115_ha_neu.jpg	0	298	AOI_52	483	84	487	365
26390	1584			81_115_ha_neu.jpg	0	298	AOI_52	266	85	374	347
26407	1585			81_115_ha_neu.jpg	0	298	AOI_52	266	85	327	353
26423	1586			81_115_ha_neu.jpg	0	298	AOI_52	266	85	318	361
26440	1587			81_115_ha_neu.jpg	0	298	AOI_52	266	85	313	354
26457	1588			81_115_ha_neu.jpg	0	298	AOI_52	266	85	315	360
26473	1589			81_115_ha_neu.jpg	0	298	AOI_52	266	85	314	351
26490	1590			81_115_ha_neu.jpg	0	298	AOI_52	266	85	330	357
26507	1591			81_115_ha_neu.jpg	0	298	AOI_52	266	85	339	386
26523	1592			81_115_ha_neu.jpg	0	298	AOI_52	266	85	0	0
26540	1593			81_115_ha_neu.jpg	0	298	AOI_52	266	85	316	342
26557	1594			81_115_ha_neu.jpg	0	298	AOI_52	266	85	316	345
26573	1595			81_115_ha_neu.jpg	0	298	AOI_52	266	85	323	345
26590	1596			81_115_ha_neu.jpg	0	298	AOI_52	266	85	316	344
26607	1597			81_115_ha_neu.jpg	0	298	AOI_52	266	85	320	337
26623	1598			81_115_ha_neu.jpg	0	298	AOI_52	266	85	318	351
26640	1599			81_115_ha_neu.jpg	0	298	AOI_52	266	85	321	350
26657	1600			81_115_ha_neu.jpg	0	297	AOI_51	650	86	439	338
26673	1601			81_115_ha_neu.jpg	0	297	AOI_51	650	86	602	312
26690	1602			81_115_ha_neu.jpg	0	297	AOI_51	650	86	678	330
26707	1603			81_115_ha_neu.jpg	0	297	AOI_51	650	86	684	323
26723	1604			81_115_ha_neu.jpg	0	297	AOI_51	650	86	670	342
26740	1605			81_115_ha_neu.jpg	0	297	AOI_51	650	86	672	308
26756	1606			81_115_ha_neu.jpg	0	297	AOI_51	650	86	643	319
26773	1607			81_115_ha_neu.jpg	0	297	AOI_51	650	86	0	0
26790	1608			81_115_ha_neu.jpg	0	297	AOI_51	650	86	671	331
26806	1609			81_115_ha_neu.jpg	0	297	AOI_51	650	86	672	321
26823	1610			81_115_ha_neu.jpg	0	297	AOI_51	650	86	669	340
26840	1611			81_115_ha_neu.jpg	0	297	AOI_51	650	86	678	331
26856	1612			81_115_ha_neu.jpg	0	297	AOI_51	650	86	649	336
26873	1613			81_115_ha_neu.jpg	0	297	AOI_51	650	86	637	348
26890	1614			81_115_ha_neu.jpg	0	297	AOI_51	650	86	641	335
26906	1615			81_115_ha_neu.jpg	0	297	AOI_51	650	86	646	335
26923	1616			81_115_ha_neu.jpg	0	297	AOI_51	650	86	644	339
26940	1617			81_115_ha_neu.jpg	0	297	AOI_51	650	86	647	341
26956	1618			81_115_ha_neu.jpg	0	297	AOI_51	650	86	652	340
26973	1619			81_115_ha_neu.jpg	0	297	AOI_51	650	86	642	356
26990	1620			81_115_ha_neu.jpg	0	297	AOI_51	650	86	650	350
27006	1621			81_115_ha_neu.jpg	0	297	AOI_51	650	86	651	351
27023	1622			81_115_ha_neu.jpg	0	297	AOI_51	650	86	643	348
27040	1623			81_115_ha_neu.jpg	0	297	AOI_51	650	86	639	346
27056	1624			81_115_ha_neu.jpg	0	297	AOI_51	650	86	634	359
27073	1625			81_115_ha_neu.jpg	0	297	AOI_51	650	86	655	330
27090	1626			81_115_ha_neu.jpg	0	297	AOI_51	650	86	652	344
27106	1627			81_115_ha_neu.jpg	0	297	AOI_51	650	86	639	350
27123	1628			81_115_ha_neu.jpg	0	297	AOI_51	650	86	633	333
27140	1629			81_115_ha_neu.jpg	0	297	AOI_51	650	86	638	345
27156	1630			81_115_ha_neu.jpg	0	297	AOI_51	650	86	638	337
27173	1631			81_115_ha_neu.jpg	0	297	AOI_51	650	86	638	337
27190	1632			81_115_ha_neu.jpg	0	297	AOI_51	650	86	640	343
27206	1633			81_115_ha_neu.jpg	0	297	AOI_51	650	86	636	350
27223	1634			81_115_ha_neu.jpg	0	297	AOI_51	650	86	636	357
27240	1635			81_115_ha_neu.jpg	0	297	AOI_51	650	86	645	337
27256	1636			81_115_ha_neu.jpg	0	297	AOI_51	650	86	646	336
27273	1637			81_115_ha_neu.jpg	0	297	AOI_51	650	86	630	343
27290	1638			81_115_ha_neu.jpg	0	297	AOI_51	650	86	649	332
27306	1639			81_115_ha_neu.jpg	0	298	AOI_52	250	87	523	334
27323	1640			81_115_ha_neu.jpg	0	298	AOI_52	250	87	368	350
27339	1641			81_115_ha_neu.jpg	0	298	AOI_52	250	87	286	396
27356	1642			81_115_ha_neu.jpg	0	298	AOI_52	250	87	288	373
27373	1643			81_115_ha_neu.jpg	0	298	AOI_52	250	87	302	362
27389	1644			81_115_ha_neu.jpg	0	298	AOI_52	250	87	301	394
27406	1645			81_115_ha_neu.jpg	0	298	AOI_52	250	87	328	388
27423	1646			81_115_ha_neu.jpg	0	298	AOI_52	250	87	296	384
27439	1647			81_115_ha_neu.jpg	0	298	AOI_52	250	87	298	379
27456	1648			81_115_ha_neu.jpg	0	298	AOI_52	250	87	288	375
27473	1649			81_115_ha_neu.jpg	0	298	AOI_52	250	87	291	377
27489	1650			81_115_ha_neu.jpg	0	298	AOI_52	250	87	291	373
27506	1651			81_115_ha_neu.jpg	0	298	AOI_52	250	87	279	378
27523	1652			81_115_ha_neu.jpg	0	298	AOI_52	250	87	280	416
27539	1653			81_115_ha_neu.jpg	0	298	AOI_52	250	87	284	425
27556	1654			81_115_ha_neu.jpg	0	298	AOI_52	833	88	276	424
27573	1655			81_115_ha_neu.jpg	0	298	AOI_52	833	88	273	430
27589	1656			81_115_ha_neu.jpg	0	298	AOI_52	833	88	286	429
27606	1657			81_115_ha_neu.jpg	0	298	AOI_52	833	88	279	484
27623	1658			81_115_ha_neu.jpg	0	298	AOI_52	833	88	273	480
27639	1659			81_115_ha_neu.jpg	0	298	AOI_52	833	88	268	481
27656	1660			81_115_ha_neu.jpg	0	298	AOI_52	833	88	271	477
27673	1661			81_115_ha_neu.jpg	0	298	AOI_52	833	88	270	454
27689	1662			81_115_ha_neu.jpg	0	298	AOI_52	833	88	276	490
27706	1663			81_115_ha_neu.jpg	0	298	AOI_52	833	88	277	481
27723	1664			81_115_ha_neu.jpg	0	298	AOI_52	833	88	278	473
27739	1665			81_115_ha_neu.jpg	0	298	AOI_52	833	88	280	480
27756	1666			81_115_ha_neu.jpg	0	298	AOI_52	833	88	276	487
27773	1667			81_115_ha_neu.jpg	0	298	AOI_52	833	88	280	474
27789	1668			81_115_ha_neu.jpg	0	298	AOI_52	833	88	278	480
27806	1669			81_115_ha_neu.jpg	0	298	AOI_52	833	88	273	473
27823	1670			81_115_ha_neu.jpg	0	298	AOI_52	833	88	275	483
27839	1671			81_115_ha_neu.jpg	0	298	AOI_52	833	88	276	485
27856	1672			81_115_ha_neu.jpg	0	298	AOI_52	833	88	277	475
27872	1673			81_115_ha_neu.jpg	0	298	AOI_52	833	88	278	466
27889	1674			81_115_ha_neu.jpg	0	298	AOI_52	833	88	279	476
27906	1675			81_115_ha_neu.jpg	0	298	AOI_52	833	88	271	469
27922	1676			81_115_ha_neu.jpg	0	298	AOI_52	833	88	268	481
27939	1677			81_115_ha_neu.jpg	0	298	AOI_52	833	88	274	479
27956	1678			81_115_ha_neu.jpg	0	298	AOI_52	833	88	275	478
27972	1679			81_115_ha_neu.jpg	0	298	AOI_52	833	88	275	480
27989	1680			81_115_ha_neu.jpg	0	298	AOI_52	833	88	272	482
28006	1681			81_115_ha_neu.jpg	0	298	AOI_52	833	88	271	476
28022	1682			81_115_ha_neu.jpg	0	298	AOI_52	833	88	275	480
28039	1683			81_115_ha_neu.jpg	0	298	AOI_52	833	88	278	478
28056	1684			81_115_ha_neu.jpg	0	298	AOI_52	833	88	271	474
28072	1685			81_115_ha_neu.jpg	0	298	AOI_52	833	88	271	474
28089	1686			81_115_ha_neu.jpg	0	298	AOI_52	833	88	272	470
28106	1687			81_115_ha_neu.jpg	0	298	AOI_52	833	88	274	467
28122	1688			81_115_ha_neu.jpg	0	298	AOI_52	833	88	270	479
28139	1689			81_115_ha_neu.jpg	0	298	AOI_52	833	88	271	481
28156	1690			81_115_ha_neu.jpg	0	298	AOI_52	833	88	273	486
28172	1691			81_115_ha_neu.jpg	0	298	AOI_52	833	88	278	475
28189	1692			81_115_ha_neu.jpg	0	298	AOI_52	833	88	267	487
28206	1693			81_115_ha_neu.jpg	0	298	AOI_52	833	88	272	483
28222	1694			81_115_ha_neu.jpg	0	298	AOI_52	833	88	281	483
28239	1695			81_115_ha_neu.jpg	0	298	AOI_52	833	88	270	477
28255	1696			81_115_ha_neu.jpg	0	298	AOI_52	833	88	316	469
28272	1697			81_115_ha_neu.jpg	0	298	AOI_52	833	88	301	461
28289	1698			81_115_ha_neu.jpg	0	298	AOI_52	833	88	298	461
28305	1699			81_115_ha_neu.jpg	0	298	AOI_52	833	88	300	462
28322	1700			81_115_ha_neu.jpg	0	298	AOI_52	833	88	299	471
28339	1701			81_115_ha_neu.jpg	0	298	AOI_52	833	88	303	467
28355	1702			81_115_ha_neu.jpg	0	298	AOI_52	833	88	304	455
28372	1703			81_115_ha_neu.jpg	0	298	AOI_52	833	88	296	466
28389	1704			81_115_ha_neu.jpg	0	298	AOI_52	167	89	235	379
28405	1705			81_115_ha_neu.jpg	0	298	AOI_52	167	89	253	348
28422	1706			81_115_ha_neu.jpg	0	298	AOI_52	167	89	253	346
28439	1707			81_115_ha_neu.jpg	0	298	AOI_52	167	89	254	344
28455	1708			81_115_ha_neu.jpg	0	298	AOI_52	167	89	257	341
28472	1709			81_115_ha_neu.jpg	0	298	AOI_52	167	89	259	342
28489	1710			81_115_ha_neu.jpg	0	298	AOI_52	167	89	260	336
28505	1711			81_115_ha_neu.jpg	0	298	AOI_52	167	89	268	351
28522	1712			81_115_ha_neu.jpg	0	298	AOI_52	167	89	299	407
28539	1713			81_115_ha_neu.jpg	0	298	AOI_52	167	89	263	351
28555	1714			81_115_ha_neu.jpg	0	298	AOI_52	583	90	260	342
28572	1715			81_115_ha_neu.jpg	0	298	AOI_52	583	90	207	366
28589	1716			81_115_ha_neu.jpg	0	298	AOI_52	583	90	221	368
28605	1717			81_115_ha_neu.jpg	0	298	AOI_52	583	90	229	364
28622	1718			81_115_ha_neu.jpg	0	298	AOI_52	583	90	228	377
28639	1719			81_115_ha_neu.jpg	0	298	AOI_52	583	90	225	365
28655	1720			81_115_ha_neu.jpg	0	298	AOI_52	583	90	224	364
28672	1721			81_115_ha_neu.jpg	0	298	AOI_52	583	90	224	369
28689	1722			81_115_ha_neu.jpg	0	298	AOI_52	583	90	226	379
28705	1723			81_115_ha_neu.jpg	0	298	AOI_52	583	90	224	364
28722	1724			81_115_ha_neu.jpg	0	298	AOI_52	583	90	221	359
28739	1725			81_115_ha_neu.jpg	0	298	AOI_52	583	90	218	369
28755	1726			81_115_ha_neu.jpg	0	298	AOI_52	583	90	219	363
28772	1727			81_115_ha_neu.jpg	0	298	AOI_52	583	90	224	366
28789	1728			81_115_ha_neu.jpg	0	298	AOI_52	583	90	224	371
28805	1729			81_115_ha_neu.jpg	0	298	AOI_52	583	90	226	362
28822	1730			81_115_ha_neu.jpg	0	298	AOI_52	583	90	225	359
28838	1731			81_115_ha_neu.jpg	0	298	AOI_52	583	90	229	370
28855	1732			81_115_ha_neu.jpg	0	298	AOI_52	583	90	224	362
28872	1733			81_115_ha_neu.jpg	0	298	AOI_52	583	90	232	361
28888	1734			81_115_ha_neu.jpg	0	298	AOI_52	583	90	225	360
28905	1735			81_115_ha_neu.jpg	0	298	AOI_52	583	90	227	369
28922	1736			81_115_ha_neu.jpg	0	298	AOI_52	583	90	224	366
28938	1737			81_115_ha_neu.jpg	0	298	AOI_52	583	90	224	368
28955	1738			81_115_ha_neu.jpg	0	298	AOI_52	583	90	226	365
28972	1739			81_115_ha_neu.jpg	0	298	AOI_52	583	90	223	362
28988	1740			81_115_ha_neu.jpg	0	298	AOI_52	583	90	227	367
29005	1741			81_115_ha_neu.jpg	0	298	AOI_52	583	90	233	369
29022	1742			81_115_ha_neu.jpg	0	298	AOI_52	583	90	224	367
29038	1743			81_115_ha_neu.jpg	0	298	AOI_52	583	90	222	361
29055	1744			81_115_ha_neu.jpg	0	298	AOI_52	583	90	227	355
29072	1745			81_115_ha_neu.jpg	0	298	AOI_52	583	90	230	364
29088	1746			81_115_ha_neu.jpg	0	298	AOI_52	583	90	226	359
29105	1747			81_115_ha_neu.jpg	0	298	AOI_52	583	90	224	361
29122	1748			81_115_ha_neu.jpg	0	298	AOI_52	583	90	374	332
29138	1749			81_115_ha_neu.jpg	0	297	AOI_51	216	91	562	353
29155	1750			81_115_ha_neu.jpg	0	297	AOI_51	216	91	663	333
29172	1751			81_115_ha_neu.jpg	0	297	AOI_51	216	91	653	334
29188	1752			81_115_ha_neu.jpg	0	297	AOI_51	216	91	657	338
29199		ImageEnd	16
29205	1753			No media	0	0	Content	216	91	719	347
29222	1754			No media	0	0	Content	216	91	718	342
29235		ImageStart	8
29238	1755			Fix.jpg	0	0	Content	216	91	725	355
29255	1756			Fix.jpg	0	0	Content	216	91	722	331
29272	1757			Fix.jpg	0	0	Content	216	91	668	335
29288	1758			Fix.jpg	0	0	Content	216	91	663	342
29305	1759			Fix.jpg	0	0	Content	216	91	655	335
29322	1760			Fix.jpg	0	0	Content	216	91	667	329
29338	1761			Fix.jpg	0	0	Content	216	91	663	327
29355	1762			Fix.jpg	0	0	Content	100	92	662	339
29371	1763			Fix.jpg	0	0	Content	100	92	711	334
29388	1764			Fix.jpg	0	0	Content	100	92	719	322
29405	1765			Fix.jpg	0	0	Content	100	92	720	334
29421	1766			Fix.jpg	0	0	Content	100	92	738	318
29438	1767			Fix.jpg	0	0	Content	100	92	722	324
29455	1768			Fix.jpg	0	0	Content	566	93	603	358
29471	1769			Fix.jpg	0	0	Content	566	93	516	364
29488	1770			Fix.jpg	0	0	Content	566	93	515	350
29505	1771			Fix.jpg	0	0	Content	566	93	515	370
29521	1772			Fix.jpg	0	0	Content	566	93	0	0
29538	1773			Fix.jpg	0	0	Content	566	93	503	383
29555	1774			Fix.jpg	0	0	Content	566	93	511	375
29571	1775			Fix.jpg	0	0	Content	566	93	502	381
29588	1776			Fix.jpg	0	0	Content	566	93	502	376
29605	1777			Fix.jpg	0	0	Content	566	93	503	378
29621	1778			Fix.jpg	0	0	Content	566	93	497	370
29638	1779			Fix.jpg	0	0	Content	566	93	501	375
29655	1780			Fix.jpg	0	0	Content	566	93	497	368
29671	1781			Fix.jpg	0	0	Content	566	93	502	380
29688	1782			Fix.jpg	0	0	Content	566	93	497	367
29705	1783			Fix.jpg	0	0	Content	566	93	499	364
29721	1784			Fix.jpg	0	0	Content	566	93	492	356
29727		ImageEnd	16
29738	1785			No media	0	0	Content	566	93	498	351
29754	1786			No media	0	0	Content	566	93	486	362
29771	1787			No media	0	0	Content	566	93	491	351
29788	1788			No media	0	0	Content	566	93	492	356
29804	1789			No media	0	0	Content	566	93	489	356
29808		ImageStart	8
29821	1790			40_089_fe_an.jpg	0	208	AOI_38	566	93	490	356
29838	1791			40_089_fe_an.jpg	0	208	AOI_38	566	93	495	361
29854	1792			40_089_fe_an.jpg	0	208	AOI_38	566	93	487	357
29871	1793			40_089_fe_an.jpg	0	208	AOI_38	566	93	491	359
29888	1794			40_089_fe_an.jpg	0	208	AOI_38	566	93	490	364
29904	1795			40_089_fe_an.jpg	0	208	AOI_38	566	93	497	351
29921	1796			40_089_fe_an.jpg	0	208	AOI_38	566	93	482	357
29938	1797			40_089_fe_an.jpg	0	208	AOI_38	566	93	495	356
29954	1798			40_089_fe_an.jpg	0	208	AOI_38	566	93	500	348
29971	1799			40_089_fe_an.jpg	0	208	AOI_38	566	93	486	353
29988	1800			40_089_fe_an.jpg	0	208	AOI_38	566	93	495	354
30004	1801			40_089_fe_an.jpg	0	208	AOI_38	566	93	491	362
30021	1802			40_089_fe_an.jpg	0	207	AOI_37	250	94	544	386
30038	1803			40_089_fe_an.jpg	0	207	AOI_37	250	94	663	427
30054	1804			40_089_fe_an.jpg	0	207	AOI_37	250	94	646	425
30071	1805			40_089_fe_an.jpg	0	207	AOI_37	250	94	653	444
30088	1806			40_089_fe_an.jpg	0	207	AOI_37	250	94	653	439
30104	1807			40_089_fe_an.jpg	0	207	AOI_37	250	94	655	445
30121	1808			40_089_fe_an.jpg	0	207	AOI_37	250	94	717	414
30138	1809			40_089_fe_an.jpg	0	207	AOI_37	250	94	720	429
30154	1810			40_089_fe_an.jpg	0	207	AOI_37	250	94	720	432
30171	1811			40_089_fe_an.jpg	0	207	AOI_37	250	94	674	441
30188	1812			40_089_fe_an.jpg	0	207	AOI_37	250	94	671	442
30204	1813			40_089_fe_an.jpg	0	207	AOI_37	250	94	678	435
30221	1814			40_089_fe_an.jpg	0	207	AOI_37	250	94	665	431
30238	1815			40_089_fe_an.jpg	0	207	AOI_37	250	94	693	391
30254	1816			40_089_fe_an.jpg	0	207	AOI_37	250	94	695	407
30271	1817			40_089_fe_an.jpg	0	207	AOI_37	283	95	696	405
30288	1818			40_089_fe_an.jpg	0	207	AOI_37	283	95	741	390
30304	1819			40_089_fe_an.jpg	0	207	AOI_37	283	95	683	401
30321	1820			40_089_fe_an.jpg	0	207	AOI_37	283	95	746	374
30337	1821			40_089_fe_an.jpg	0	207	AOI_37	283	95	737	376
30354	1822			40_089_fe_an.jpg	0	207	AOI_37	283	95	757	379
30371	1823			40_089_fe_an.jpg	0	207	AOI_37	283	95	752	374
30387	1824			40_089_fe_an.jpg	0	207	AOI_37	283	95	751	376
30404	1825			40_089_fe_an.jpg	0	207	AOI_37	283	95	765	388
30421	1826			40_089_fe_an.jpg	0	207	AOI_37	283	95	762	366
30437	1827			40_089_fe_an.jpg	0	207	AOI_37	283	95	752	381
30454	1828			40_089_fe_an.jpg	0	207	AOI_37	283	95	753	367
30471	1829			40_089_fe_an.jpg	0	207	AOI_37	283	95	752	379
30487	1830			40_089_fe_an.jpg	0	207	AOI_37	283	95	758	385
30504	1831			40_089_fe_an.jpg	0	207	AOI_37	283	95	741	384
30521	1832			40_089_fe_an.jpg	0	207	AOI_37	283	95	754	379
30537	1833			40_089_fe_an.jpg	0	207	AOI_37	283	95	732	381
30554	1834			40_089_fe_an.jpg	0	208	AOI_38	266	96	506	345
30571	1835			40_089_fe_an.jpg	0	208	AOI_38	266	96	490	377
30587	1836			40_089_fe_an.jpg	0	208	AOI_38	266	96	317	339
30604	1837			40_089_fe_an.jpg	0	208	AOI_38	266	96	297	347
30621	1838			40_089_fe_an.jpg	0	208	AOI_38	266	96	290	356
30637	1839			40_089_fe_an.jpg	0	208	AOI_38	266	96	293	353
30654	1840			40_089_fe_an.jpg	0	208	AOI_38	266	96	289	351
30671	1841			40_089_fe_an.jpg	0	208	AOI_38	266	96	300	351
30687	1842			40_089_fe_an.jpg	0	208	AOI_38	266	96	291	344
30704	1843			40_089_fe_an.jpg	0	208	AOI_38	266	96	298	332
30721	1844			40_089_fe_an.jpg	0	208	AOI_38	266	96	311	362
30737	1845			40_089_fe_an.jpg	0	208	AOI_38	266	96	298	341
30754	1846			40_089_fe_an.jpg	0	208	AOI_38	266	96	294	347
30771	1847			40_089_fe_an.jpg	0	208	AOI_38	266	96	297	346
30787	1848			40_089_fe_an.jpg	0	208	AOI_38	266	96	294	349
30804	1849			40_089_fe_an.jpg	0	208	AOI_38	266	96	291	341
30821	1850			40_089_fe_an.jpg	0	208	AOI_38	200	97	328	367
30837	1851			40_089_fe_an.jpg	0	208	AOI_38	200	97	324	375
30854	1852			40_089_fe_an.jpg	0	208	AOI_38	200	97	325	370
30871	1853			40_089_fe_an.jpg	0	208	AOI_38	200	97	330	361
30887	1854			40_089_fe_an.jpg	0	208	AOI_38	200	97	322	372
30904	1855			40_089_fe_an.jpg	0	208	AOI_38	200	97	316	370
30920	1856			40_089_fe_an.jpg	0	208	AOI_38	200	97	328	376
30937	1857			40_089_fe_an.jpg	0	208	AOI_38	200	97	321	365
30954	1858			40_089_fe_an.jpg	0	208	AOI_38	200	97	325	369
30970	1859			40_089_fe_an.jpg	0	208	AOI_38	200	97	326	373
30987	1860			40_089_fe_an.jpg	0	208	AOI_38	200	97	322	372
31004	1861			40_089_fe_an.jpg	0	208	AOI_38	200	97	325	374
31020	1862			40_089_fe_an.jpg	0	208	AOI_38	433	98	256	368
31037	1863			40_089_fe_an.jpg	0	208	AOI_38	433	98	216	378
31054	1864			40_089_fe_an.jpg	0	208	AOI_38	433	98	205	373
31070	1865			40_089_fe_an.jpg	0	208	AOI_38	433	98	210	376
31087	1866			40_089_fe_an.jpg	0	208	AOI_38	433	98	204	376
31104	1867			40_089_fe_an.jpg	0	208	AOI_38	433	98	210	380
31120	1868			40_089_fe_an.jpg	0	208	AOI_38	433	98	213	366
31137	1869			40_089_fe_an.jpg	0	208	AOI_38	433	98	212	369
31154	1870			40_089_fe_an.jpg	0	208	AOI_38	433	98	217	373
31170	1871			40_089_fe_an.jpg	0	208	AOI_38	433	98	209	380
31187	1872			40_089_fe_an.jpg	0	208	AOI_38	433	98	219	377
31204	1873			40_089_fe_an.jpg	0	208	AOI_38	433	98	211	370
31220	1874			40_089_fe_an.jpg	0	208	AOI_38	433	98	220	372
31237	1875			40_089_fe_an.jpg	0	208	AOI_38	433	98	215	369
31253	1876			40_089_fe_an.jpg	0	208	AOI_38	433	98	210	375
31270	1877			40_089_fe_an.jpg	0	208	AOI_38	433	98	209	364
31287	1878			40_089_fe_an.jpg	0	208	AOI_38	433	98	212	374
31303	1879			40_089_fe_an.jpg	0	208	AOI_38	433	98	212	366
31320	1880			40_089_fe_an.jpg	0	208	AOI_38	433	98	214	371
31337	1881			40_089_fe_an.jpg	0	208	AOI_38	433	98	211	366
31353	1882			40_089_fe_an.jpg	0	208	AOI_38	433	98	211	369
31370	1883			40_089_fe_an.jpg	0	208	AOI_38	433	98	211	376
31387	1884			40_089_fe_an.jpg	0	208	AOI_38	433	98	210	366
31403	1885			40_089_fe_an.jpg	0	208	AOI_38	433	98	209	371
31420	1886			40_089_fe_an.jpg	0	208	AOI_38	433	98	213	371
31437	1887			40_089_fe_an.jpg	0	208	AOI_38	433	98	217	374
31453	1888			40_089_fe_an.jpg	0	208	AOI_38	167	99	317	367
31470	1889			40_089_fe_an.jpg	0	208	AOI_38	167	99	337	360
31487	1890			40_089_fe_an.jpg	0	208	AOI_38	167	99	345	366
31503	1891			40_089_fe_an.jpg	0	208	AOI_38	167	99	330	367
31520	1892			40_089_fe_an.jpg	0	208	AOI_38	167	99	335	366
31537	1893			40_089_fe_an.jpg	0	208	AOI_38	167	99	334	367
31553	1894			40_089_fe_an.jpg	0	208	AOI_38	167	99	338	362
31570	1895			40_089_fe_an.jpg	0	208	AOI_38	167	99	335	362
31587	1896			40_089_fe_an.jpg	0	208	AOI_38	167	99	334	362
31603	1897			40_089_fe_an.jpg	0	208	AOI_38	167	99	330	360
31620	1898			40_089_fe_an.jpg	0	208	AOI_38	100	100	330	364
31637	1899			40_089_fe_an.jpg	0	208	AOI_38	100	100	333	326
31653	1900			40_089_fe_an.jpg	0	208	AOI_38	100	100	328	202
31670	1901			40_089_fe_an.jpg	0	208	AOI_38	100	100	329	170
31687	1902			40_089_fe_an.jpg	0	208	AOI_38	100	100	343	159
31703	1903			40_089_fe_an.jpg	0	208	AOI_38	100	100	342	186
31720	1904			40_089_fe_an.jpg	0	208	AOI_38			0	0
31737	1905			40_089_fe_an.jpg	0	208	AOI_38			0	0
31753	1906			40_089_fe_an.jpg	0	208	AOI_38			0	0
31770	1907			40_089_fe_an.jpg	0	208	AOI_38			0	0
31787	1908			40_089_fe_an.jpg	0	208	AOI_38			0	0
31803	1909			40_089_fe_an.jpg	0	208	AOI_38			0	0
31820	1910			40_089_fe_an.jpg	0	208	AOI_38			0	0
31836	1911			40_089_fe_an.jpg	0	208	AOI_38			0	0
31853	1912			40_089_fe_an.jpg	0	208	AOI_38			0	0
31870	1913			40_089_fe_an.jpg	0	208	AOI_38			0	0
31886	1914			40_089_fe_an.jpg	0	208	AOI_38			0	0
31903	1915			40_089_fe_an.jpg	0	208	AOI_38			0	0
31920	1916			40_089_fe_an.jpg	0	208	AOI_38			0	0
31936	1917			40_089_fe_an.jpg	0	208	AOI_38			0	0
31953	1918			40_089_fe_an.jpg	0	208	AOI_38			0	0
31970	1919			40_089_fe_an.jpg	0	208	AOI_38			0	0
31986	1920			40_089_fe_an.jpg	0	208	AOI_38			0	0
32003	1921			40_089_fe_an.jpg	0	208	AOI_38	183	101	300	243
32020	1922			40_089_fe_an.jpg	0	208	AOI_38	183	101	276	225
32036	1923			40_089_fe_an.jpg	0	208	AOI_38	183	101	282	265
32053	1924			40_089_fe_an.jpg	0	208	AOI_38	183	101	0	0
32070	1925			40_089_fe_an.jpg	0	208	AOI_38	183	101	278	250
32086	1926			40_089_fe_an.jpg	0	208	AOI_38	183	101	283	249
32103	1927			40_089_fe_an.jpg	0	208	AOI_38	183	101	280	245
32120	1928			40_089_fe_an.jpg	0	208	AOI_38	183	101	282	246
32136	1929			40_089_fe_an.jpg	0	208	AOI_38	183	101	285	245
32153	1930			40_089_fe_an.jpg	0	208	AOI_38	183	101	281	243
32170	1931			40_089_fe_an.jpg	0	208	AOI_38	183	101	282	241
32186	1932			40_089_fe_an.jpg	0	208	AOI_38	216	102	316	322
32203	1933			40_089_fe_an.jpg	0	208	AOI_38	216	102	299	341
32220	1934			40_089_fe_an.jpg	0	208	AOI_38	216	102	303	337
32236	1935			40_089_fe_an.jpg	0	208	AOI_38	216	102	304	332
32253	1936			40_089_fe_an.jpg	0	208	AOI_38	216	102	298	341
32270	1937			40_089_fe_an.jpg	0	208	AOI_38	216	102	301	330
32286	1938			40_089_fe_an.jpg	0	208	AOI_38	216	102	308	333
32303	1939			40_089_fe_an.jpg	0	208	AOI_38	216	102	312	337
32320	1940			40_089_fe_an.jpg	0	208	AOI_38	216	102	314	335
32336	1941			40_089_fe_an.jpg	0	208	AOI_38	216	102	312	347
32353	1942			40_089_fe_an.jpg	0	208	AOI_38	216	102	324	345
32370	1943			40_089_fe_an.jpg	0	208	AOI_38	216	102	307	328
32386	1944			40_089_fe_an.jpg	0	208	AOI_38	216	102	312	337
32403	1945			40_089_fe_an.jpg	0	207	AOI_37	616	103	408	383
[truncated: 35,720 more rows]
