# Supplementary material for: Attentional Bias to Facial Expressions of Different Emotions – A Cross-Cultural Comparison of ≠Akhoe Hai||om and German Children and Adolescents
Source: Front Psychol. 2020 Apr 28;11:795. doi: 10.3389/fpsyg.2020.00795 (PMC7199105; doi:10.3389/fpsyg.2020.00795)
Supplement: Supplementary file 1 [file Data_Sheet_1.ZIP › Raw data_Germany and Namibia/Raw data Germans/de_VP10-All-Data.tsv]

System Properties:
Operating System:	Microsoft Windows NT 6.1.7601 Service Pack 1
System User Name:	tobiiadmin
Machine Name:	LOE7690LAP
Data properties:
Recording name:	de_VP10
Recording date:	26.09.2013
Recording time:	17:11:15
Recording resolution:	1024 x 768
Export date:	03.12.2013
Export time:	16:37:05
Participant:	de_VP10
Filter settings:
Eye: Average
Validity: Normal
Fixation filter: Tobii fixation filter
Velocity threshold: 35
Distance threshold: 35
Timestamp	Number	Event	EventKey	StimuliName	StimuliID	AoiIds	AoiNames	FixationDuration	FixationIndex	GazePointX	GazePointY
9	0			No media	0	0	Content	192	18	636	851
26	1			No media	0	0	Content	192	18	620	865
42	2			No media	0	0	Content	192	18	622	863
59	3			No media	0	0	Content	192	18	618	869
76	4			No media	0	0	Content	192	18	608	861
92	5			No media	0	0	Content	192	18	643	865
109	6			No media	0	0	Content	192	18	596	856
126	7			No media	0	0	Content	192	18	631	846
142	8			No media	0	0	Content	192	18	602	869
159	9			No media	0	0	Content	192	18	624	859
176	10			No media	0	0	Content	192	18	604	871
192	11			No media	0	0	Content	233	19	618	762
209	12			No media	0	0	Content	233	19	585	636
226	13			No media	0	0	Content	233	19	595	618
235		ImageStart	8
242	14			Fix.jpg	0	0	Content	233	19	594	634
259	15			Fix.jpg	0	0	Content	233	19	596	629
276	16			Fix.jpg	0	0	Content	233	19	586	630
292	17			Fix.jpg	0	0	Content	233	19	586	616
309	18			Fix.jpg	0	0	Content	233	19	594	632
326	19			Fix.jpg	0	0	Content	233	19	582	629
342	20			Fix.jpg	0	0	Content	233	19	592	632
359	21			Fix.jpg	0	0	Content	233	19	593	629
376	22			Fix.jpg	0	0	Content	233	19	595	623
392	23			Fix.jpg	0	0	Content	233	19	589	621
409	24			Fix.jpg	0	0	Content	233	19	585	632
426	25			Fix.jpg	0	0	Content	450	20	562	548
442	26			Fix.jpg	0	0	Content	450	20	533	442
459	27			Fix.jpg	0	0	Content	450	20	520	413
476	28			Fix.jpg	0	0	Content	450	20	525	393
492	29			Fix.jpg	0	0	Content	450	20	512	390
509	30			Fix.jpg	0	0	Content	450	20	526	407
525	31			Fix.jpg	0	0	Content	450	20	522	400
542	32			Fix.jpg	0	0	Content	450	20	526	403
559	33			Fix.jpg	0	0	Content	450	20	515	410
575	34			Fix.jpg	0	0	Content	450	20	522	394
592	35			Fix.jpg	0	0	Content	450	20	524	408
609	36			Fix.jpg	0	0	Content	450	20	522	396
625	37			Fix.jpg	0	0	Content	450	20	526	407
629		ImageEnd	16
642	38			No media	0	0	Content	450	20	520	395
644		ImageStart	8
659	39			87_140_an_neu.jpg	0	318	AOI_55	450	20	510	404
675	40			87_140_an_neu.jpg	0	318	AOI_55	450	20	513	400
692	41			87_140_an_neu.jpg	0	318	AOI_55	450	20	517	397
709	42			87_140_an_neu.jpg	0	318	AOI_55	450	20	516	407
725	43			87_140_an_neu.jpg	0	318	AOI_55	450	20	512	407
742	44			87_140_an_neu.jpg	0	318	AOI_55	450	20	508	398
759	45			87_140_an_neu.jpg	0	318	AOI_55	450	20	488	400
775	46			87_140_an_neu.jpg	0	318	AOI_55	450	20	495	387
792	47			87_140_an_neu.jpg	0	318	AOI_55	450	20	491	393
809	48			87_140_an_neu.jpg	0	318	AOI_55	450	20	499	392
825	49			87_140_an_neu.jpg	0	318	AOI_55	450	20	486	398
842	50			87_140_an_neu.jpg	0	318	AOI_55	450	20	482	397
859	51			87_140_an_neu.jpg	0	318	AOI_55	450	20	493	398
875	52			87_140_an_neu.jpg	0	317	AOI_53	216	21	442	402
892	53			87_140_an_neu.jpg	0	317	AOI_53	216	21	322	423
909	54			87_140_an_neu.jpg	0	317	AOI_53	216	21	324	433
925	55			87_140_an_neu.jpg	0	317	AOI_53	216	21	315	431
942	56			87_140_an_neu.jpg	0	317	AOI_53	216	21	322	447
959	57			87_140_an_neu.jpg	0	317	AOI_53	216	21	310	423
975	58			87_140_an_neu.jpg	0	317	AOI_53	216	21	317	428
992	59			87_140_an_neu.jpg	0	317	AOI_53	216	21	326	441
1009	60			87_140_an_neu.jpg	0	317	AOI_53	216	21	311	433
1025	61			87_140_an_neu.jpg	0	317	AOI_53	216	21	316	436
1042	62			87_140_an_neu.jpg	0	317	AOI_53	216	21	310	429
1059	63			87_140_an_neu.jpg	0	317	AOI_53	216	21	311	428
1075	64			87_140_an_neu.jpg	0	317	AOI_53	216	21	315	436
1092	65			87_140_an_neu.jpg	0	317	AOI_53	167	22	294	463
1108	66			87_140_an_neu.jpg	0	317	AOI_53	167	22	302	519
1125	67			87_140_an_neu.jpg	0	317	AOI_53	167	22	306	501
1142	68			87_140_an_neu.jpg	0	317	AOI_53	167	22	292	506
1158	69			87_140_an_neu.jpg	0	317	AOI_53	167	22	302	503
1175	70			87_140_an_neu.jpg	0	317	AOI_53	167	22	307	526
1192	71			87_140_an_neu.jpg	0	317	AOI_53	167	22	302	514
1208	72			87_140_an_neu.jpg	0	317	AOI_53	167	22	296	498
1225	73			87_140_an_neu.jpg	0	317	AOI_53	167	22	303	513
1242	74			87_140_an_neu.jpg	0	317	AOI_53	167	22	318	502
1258	75			87_140_an_neu.jpg	0	318	AOI_55	250	23	565	471
1275	76			87_140_an_neu.jpg	0	318	AOI_55	250	23	735	448
1292	77			87_140_an_neu.jpg	0	318	AOI_55	250	23	712	467
1308	78			87_140_an_neu.jpg	0	318	AOI_55	250	23	731	449
1325	79			87_140_an_neu.jpg	0	318	AOI_55	250	23	728	450
1342	80			87_140_an_neu.jpg	0	318	AOI_55	250	23	722	451
1358	81			87_140_an_neu.jpg	0	318	AOI_55	250	23	716	458
1375	82			87_140_an_neu.jpg	0	318	AOI_55	250	23	724	449
1392	83			87_140_an_neu.jpg	0	318	AOI_55	250	23	722	447
1408	84			87_140_an_neu.jpg	0	318	AOI_55	250	23	721	453
1425	85			87_140_an_neu.jpg	0	318	AOI_55	250	23	728	443
1442	86			87_140_an_neu.jpg	0	318	AOI_55	250	23	723	453
1458	87			87_140_an_neu.jpg	0	318	AOI_55	250	23	718	452
1475	88			87_140_an_neu.jpg	0	318	AOI_55	250	23	727	453
1491	89			87_140_an_neu.jpg	0	318	AOI_55	250	23	722	460
1508	90			87_140_an_neu.jpg	0	318	AOI_55	166	24	702	407
1525	91			87_140_an_neu.jpg	0	318	AOI_55	166	24	709	351
1541	92			87_140_an_neu.jpg	0	318	AOI_55	166	24	709	367
1558	93			87_140_an_neu.jpg	0	318	AOI_55	166	24	709	367
1575	94			87_140_an_neu.jpg	0	318	AOI_55	166	24	709	348
1591	95			87_140_an_neu.jpg	0	318	AOI_55	166	24	715	353
1608	96			87_140_an_neu.jpg	0	318	AOI_55	166	24	708	367
1625	97			87_140_an_neu.jpg	0	318	AOI_55	166	24	713	355
1641	98			87_140_an_neu.jpg	0	318	AOI_55	166	24	707	370
1658	99			87_140_an_neu.jpg	0	318	AOI_55	166	24	710	363
1675	100			87_140_an_neu.jpg	0	317	AOI_53	316	25	601	387
1691	101			87_140_an_neu.jpg	0	317	AOI_53	316	25	356	438
1708	102			87_140_an_neu.jpg	0	317	AOI_53	316	25	281	472
1725	103			87_140_an_neu.jpg	0	317	AOI_53	316	25	283	467
1741	104			87_140_an_neu.jpg	0	317	AOI_53	316	25	293	490
1758	105			87_140_an_neu.jpg	0	317	AOI_53	316	25	292	475
1775	106			87_140_an_neu.jpg	0	317	AOI_53	316	25	295	482
1791	107			87_140_an_neu.jpg	0	317	AOI_53	316	25	301	495
1808	108			87_140_an_neu.jpg	0	317	AOI_53	316	25	296	487
1825	109			87_140_an_neu.jpg	0	317	AOI_53	316	25	292	476
1841	110			87_140_an_neu.jpg	0	317	AOI_53	316	25	291	483
1858	111			87_140_an_neu.jpg	0	317	AOI_53	316	25	293	474
1875	112			87_140_an_neu.jpg	0	317	AOI_53	316	25	289	475
1891	113			87_140_an_neu.jpg	0	317	AOI_53	316	25	293	478
1908	114			87_140_an_neu.jpg	0	317	AOI_53	316	25	300	485
1925	115			87_140_an_neu.jpg	0	317	AOI_53	316	25	296	488
1941	116			87_140_an_neu.jpg	0	317	AOI_53	316	25	291	494
1958	117			87_140_an_neu.jpg	0	317	AOI_53	316	25	292	482
1975	118			87_140_an_neu.jpg	0	317	AOI_53	316	25	293	473
1991	119			87_140_an_neu.jpg	0	317	AOI_53	216	26	295	490
2008	120			87_140_an_neu.jpg	0	317	AOI_53	216	26	288	432
2025	121			87_140_an_neu.jpg	0	317	AOI_53	216	26	291	426
2041	122			87_140_an_neu.jpg	0	317	AOI_53	216	26	290	432
2058	123			87_140_an_neu.jpg	0	317	AOI_53	216	26	289	429
2074	124			87_140_an_neu.jpg	0	317	AOI_53	216	26	286	423
2091	125			87_140_an_neu.jpg	0	317	AOI_53	216	26	285	436
2108	126			87_140_an_neu.jpg	0	317	AOI_53	216	26	285	428
2124	127			87_140_an_neu.jpg	0	317	AOI_53	216	26	292	421
2141	128			87_140_an_neu.jpg	0	317	AOI_53	216	26	289	428
2158	129			87_140_an_neu.jpg	0	317	AOI_53	216	26	288	423
2174	130			87_140_an_neu.jpg	0	317	AOI_53	216	26	285	422
2191	131			87_140_an_neu.jpg	0	317	AOI_53	216	26	304	421
2208	132			87_140_an_neu.jpg	0	318	AOI_55	233	27	554	411
2224	133			87_140_an_neu.jpg	0	318	AOI_55	233	27	746	401
2241	134			87_140_an_neu.jpg	0	318	AOI_55	233	27	744	415
2258	135			87_140_an_neu.jpg	0	318	AOI_55	233	27	753	425
2274	136			87_140_an_neu.jpg	0	318	AOI_55	233	27	744	410
2291	137			87_140_an_neu.jpg	0	318	AOI_55	233	27	748	415
2308	138			87_140_an_neu.jpg	0	318	AOI_55	233	27	744	414
2324	139			87_140_an_neu.jpg	0	318	AOI_55	233	27	741	423
2341	140			87_140_an_neu.jpg	0	318	AOI_55	233	27	757	412
2358	141			87_140_an_neu.jpg	0	318	AOI_55	233	27	752	416
2374	142			87_140_an_neu.jpg	0	318	AOI_55	233	27	758	403
2391	143			87_140_an_neu.jpg	0	318	AOI_55	233	27	754	405
2407	144			87_140_an_neu.jpg	0	318	AOI_55	233	27	752	412
2424	145			87_140_an_neu.jpg	0	318	AOI_55	233	27	759	409
2441	146			87_140_an_neu.jpg	0	318	AOI_55	250	28	733	370
2457	147			87_140_an_neu.jpg	0	318	AOI_55	250	28	719	361
2474	148			87_140_an_neu.jpg	0	318	AOI_55	250	28	714	360
2491	149			87_140_an_neu.jpg	0	318	AOI_55	250	28	719	369
2507	150			87_140_an_neu.jpg	0	318	AOI_55	250	28	724	351
2524	151			87_140_an_neu.jpg	0	318	AOI_55	250	28	716	350
2541	152			87_140_an_neu.jpg	0	318	AOI_55	250	28	716	362
2557	153			87_140_an_neu.jpg	0	318	AOI_55	250	28	719	359
2574	154			87_140_an_neu.jpg	0	318	AOI_55	250	28	715	368
2591	155			87_140_an_neu.jpg	0	318	AOI_55	250	28	719	363
2607	156			87_140_an_neu.jpg	0	318	AOI_55	250	28	722	361
2624	157			87_140_an_neu.jpg	0	318	AOI_55	250	28	712	370
2641	158			87_140_an_neu.jpg	0	318	AOI_55	250	28	719	362
2657	159			87_140_an_neu.jpg	0	318	AOI_55	250	28	712	365
2674	160			87_140_an_neu.jpg	0	318	AOI_55	250	28	713	366
2691	161			87_140_an_neu.jpg	0	318	AOI_55	200	29	723	448
2707	162			87_140_an_neu.jpg	0	318	AOI_55	200	29	731	490
2724	163			87_140_an_neu.jpg	0	318	AOI_55	200	29	723	498
2741	164			87_140_an_neu.jpg	0	318	AOI_55	200	29	731	487
2757	165			87_140_an_neu.jpg	0	318	AOI_55	200	29	726	497
2774	166			87_140_an_neu.jpg	0	318	AOI_55	200	29	738	487
2791	167			87_140_an_neu.jpg	0	318	AOI_55	200	29	730	488
2807	168			87_140_an_neu.jpg	0	318	AOI_55	200	29	733	482
2824	169			87_140_an_neu.jpg	0	318	AOI_55	200	29	739	477
2841	170			87_140_an_neu.jpg	0	318	AOI_55	200	29	731	487
2857	171			87_140_an_neu.jpg	0	318	AOI_55	200	29	728	491
2874	172			87_140_an_neu.jpg	0	318	AOI_55	200	29	676	498
2891	173			87_140_an_neu.jpg	0	317	AOI_53	550	30	429	484
2907	174			87_140_an_neu.jpg	0	317	AOI_53	550	30	272	508
2924	175			87_140_an_neu.jpg	0	317	AOI_53	550	30	301	499
2941	176			87_140_an_neu.jpg	0	317	AOI_53	550	30	276	497
2957	177			87_140_an_neu.jpg	0	317	AOI_53	550	30	287	504
2974	178			87_140_an_neu.jpg	0	317	AOI_53	550	30	277	509
2990	179			87_140_an_neu.jpg	0	317	AOI_53	550	30	285	499
3007	180			87_140_an_neu.jpg	0	317	AOI_53	550	30	293	496
3024	181			87_140_an_neu.jpg	0	317	AOI_53	550	30	283	495
3040	182			87_140_an_neu.jpg	0	317	AOI_53	550	30	288	502
3057	183			87_140_an_neu.jpg	0	317	AOI_53	550	30	281	500
3074	184			87_140_an_neu.jpg	0	317	AOI_53	550	30	290	513
3090	185			87_140_an_neu.jpg	0	317	AOI_53	550	30	281	505
3107	186			87_140_an_neu.jpg	0	317	AOI_53	550	30	289	503
3124	187			87_140_an_neu.jpg	0	317	AOI_53	550	30	283	506
3140	188			87_140_an_neu.jpg	0	317	AOI_53	550	30	283	492
3157	189			87_140_an_neu.jpg	0	317	AOI_53	550	30	282	500
3174	190			87_140_an_neu.jpg	0	317	AOI_53	550	30	291	510
3190	191			87_140_an_neu.jpg	0	317	AOI_53	550	30	295	526
3207	192			87_140_an_neu.jpg	0	317	AOI_53	550	30	294	516
3224	193			87_140_an_neu.jpg	0	317	AOI_53	550	30	293	522
3240	194			87_140_an_neu.jpg	0	317	AOI_53	550	30	295	518
3257	195			87_140_an_neu.jpg	0	317	AOI_53	550	30	295	521
3274	196			87_140_an_neu.jpg	0	317	AOI_53	550	30	286	519
3290	197			87_140_an_neu.jpg	0	317	AOI_53	550	30	291	513
3307	198			87_140_an_neu.jpg	0	317	AOI_53	550	30	290	522
3323	199			87_140_an_neu.jpg	0	317	AOI_53	550	30	296	517
3340	200			87_140_an_neu.jpg	0	317	AOI_53	550	30	305	531
3357	201			87_140_an_neu.jpg	0	317	AOI_53	550	30	303	537
3373	202			87_140_an_neu.jpg	0	317	AOI_53	550	30	296	527
3390	203			87_140_an_neu.jpg	0	317	AOI_53	550	30	304	527
3407	204			87_140_an_neu.jpg	0	317	AOI_53	550	30	303	528
3424	205			87_140_an_neu.jpg	0	317	AOI_53	550	30	299	535
3440	206			87_140_an_neu.jpg	0	317	AOI_53	217	31	293	465
3457	207			87_140_an_neu.jpg	0	317	AOI_53	217	31	292	418
3473	208			87_140_an_neu.jpg	0	317	AOI_53	217	31	302	439
3490	209			87_140_an_neu.jpg	0	317	AOI_53	217	31	305	428
3507	210			87_140_an_neu.jpg	0	317	AOI_53	217	31	304	424
3523	211			87_140_an_neu.jpg	0	317	AOI_53	217	31	296	432
3540	212			87_140_an_neu.jpg	0	317	AOI_53	217	31	295	428
3557	213			87_140_an_neu.jpg	0	317	AOI_53	217	31	298	426
3573	214			87_140_an_neu.jpg	0	317	AOI_53	217	31	302	431
3590	215			87_140_an_neu.jpg	0	317	AOI_53	217	31	301	428
3607	216			87_140_an_neu.jpg	0	317	AOI_53	217	31	302	419
3623	217			87_140_an_neu.jpg	0	317	AOI_53	217	31	296	429
3640	218			87_140_an_neu.jpg	0	317	AOI_53	217	31	298	425
3657	219			87_140_an_neu.jpg	0	317	AOI_53	250	32	261	416
3658		ImageEnd	16
3673	220			No media	0	0	Content	250	32	252	420
3688		ImageStart	8
3690	221			Fix.jpg	0	0	Content	250	32	256	427
3707	222			Fix.jpg	0	0	Content	250	32	253	431
3723	223			Fix.jpg	0	0	Content	250	32	254	420
3740	224			Fix.jpg	0	0	Content	250	32	249	426
3757	225			Fix.jpg	0	0	Content	250	32	248	427
3773	226			Fix.jpg	0	0	Content	250	32	244	418
3790	227			Fix.jpg	0	0	Content	250	32	253	433
3807	228			Fix.jpg	0	0	Content	250	32	256	425
3823	229			Fix.jpg	0	0	Content	250	32	247	419
3840	230			Fix.jpg	0	0	Content	250	32	246	423
3857	231			Fix.jpg	0	0	Content	250	32	248	421
3873	232			Fix.jpg	0	0	Content	250	32	239	408
3890	233			Fix.jpg	0	0	Content	250	32	239	417
3906	234			Fix.jpg	0	0	Content	1116	33	321	426
3923	235			Fix.jpg	0	0	Content	1116	33	506	388
3940	236			Fix.jpg	0	0	Content	1116	33	515	402
3956	237			Fix.jpg	0	0	Content	1116	33	527	392
3973	238			Fix.jpg	0	0	Content	1116	33	520	396
3990	239			Fix.jpg	0	0	Content	1116	33	522	398
4006	240			Fix.jpg	0	0	Content	1116	33	520	392
4023	241			Fix.jpg	0	0	Content	1116	33	522	391
4040	242			Fix.jpg	0	0	Content	1116	33	524	394
4056	243			Fix.jpg	0	0	Content	1116	33	523	395
4073	244			Fix.jpg	0	0	Content	1116	33	513	401
4090	245			Fix.jpg	0	0	Content	1116	33	517	402
4106	246			Fix.jpg	0	0	Content	1116	33	523	400
4123	247			Fix.jpg	0	0	Content	1116	33	517	396
4140	248			Fix.jpg	0	0	Content	1116	33	516	389
4156	249			Fix.jpg	0	0	Content	1116	33	517	385
4173	250			Fix.jpg	0	0	Content	1116	33	496	405
4186		ImageEnd	16
4190	251			No media	0	0	Content	1116	33	498	393
4206	252			No media	0	0	Content	1116	33	494	404
4223	253			No media	0	0	Content	1116	33	494	402
4240	254			No media	0	0	Content	1116	33	491	413
4256	255			No media	0	0	Content	1116	33	488	419
4273	256			No media	0	0	Content	1116	33	495	387
4290	257			No media	0	0	Content	1116	33	487	412
4306	258			No media	0	0	Content	1116	33	501	405
4323	259			No media	0	0	Content	1116	33	499	404
4340	260			No media	0	0	Content	1116	33	503	407
4356	261			No media	0	0	Content	1116	33	500	418
4373	262			No media	0	0	Content	1116	33	502	401
4390	263			No media	0	0	Content	1116	33	500	404
4406	264			No media	0	0	Content	1116	33	494	409
4423	265			No media	0	0	Content	1116	33	494	418
4440	266			No media	0	0	Content	1116	33	498	415
4456	267			No media	0	0	Content	1116	33	499	400
4473	268			No media	0	0	Content	1116	33	495	401
4489	269			No media	0	0	Content	1116	33	496	399
4506	270			No media	0	0	Content	1116	33	493	401
4523	271			No media	0	0	Content	1116	33	493	409
4539	272			No media	0	0	Content	1116	33	492	409
4556	273			No media	0	0	Content	1116	33	501	413
4573	274			No media	0	0	Content	1116	33	492	414
4589	275			No media	0	0	Content	1116	33	495	401
4606	276			No media	0	0	Content	1116	33	498	411
4623	277			No media	0	0	Content	1116	33	500	405
4639	278			No media	0	0	Content	1116	33	494	406
4656	279			No media	0	0	Content	1116	33	491	406
4673	280			No media	0	0	Content	1116	33	493	407
4689	281			No media	0	0	Content	1116	33	489	414
4706	282			No media	0	0	Content	1116	33	488	402
4723	283			No media	0	0	Content	1116	33	497	413
4739	284			No media	0	0	Content	1116	33	491	406
4756	285			No media	0	0	Content	1116	33	492	408
4773	286			No media	0	0	Content	1116	33	491	405
4789	287			No media	0	0	Content	1116	33	496	421
4806	288			No media	0	0	Content	1116	33	494	419
4823	289			No media	0	0	Content	1116	33	495	408
4839	290			No media	0	0	Content	1116	33	493	402
4856	291			No media	0	0	Content	1116	33	491	405
4872	292			No media	0	0	Content	1116	33	490	414
4889	293			No media	0	0	Content	1116	33	491	403
4906	294			No media	0	0	Content	1116	33	492	404
4922	295			No media	0	0	Content	1116	33	489	407
4939	296			No media	0	0	Content	1116	33	494	405
4956	297			No media	0	0	Content	1116	33	493	406
4972	298			No media	0	0	Content	1116	33	498	408
4989	299			No media	0	0	Content	1116	33	490	409
5006	300			No media	0	0	Content	1116	33	479	438
5022	301			No media	0	0	Content	283	34	458	470
5039	302			No media	0	0	Content	283	34	462	478
5056	303			No media	0	0	Content	283	34	451	476
5072	304			No media	0	0	Content	283	34	466	493
5089	305			No media	0	0	Content	283	34	493	519
5106	306			No media	0	0	Content	283	34	489	529
5122	307			No media	0	0	Content	283	34	494	525
5139	308			No media	0	0	Content	283	34	493	525
5156	309			No media	0	0	Content	283	34	496	523
5172	310			No media	0	0	Content	283	34	495	524
5189	311			No media	0	0	Content	283	34	493	526
5206	312			No media	0	0	Content	283	34	492	527
5222	313			No media	0	0	Content	283	34	496	525
5239	314			No media	0	0	Content	283	34	490	529
5256	315			No media	0	0	Content	283	34	489	532
5272	316			No media	0	0	Content	283	34	492	527
5289	317			No media	0	0	Content	283	34	496	520
5306	318			No media	0	0	Content	283	35	564	682
5322	319			No media	0	0	Content	283	35	593	846
5339	320			No media	0	0	Content	283	35	585	855
5356	321			No media	0	0	Content	283	35	591	866
5372	322			No media	0	0	Content	283	35	590	865
5389	323			No media	0	0	Content	283	35	590	866
5405	324			No media	0	0	Content	283	35	587	865
5422	325			No media	0	0	Content	283	35	590	863
5439	326			No media	0	0	Content	283	35	592	865
5455	327			No media	0	0	Content	283	35	591	863
5472	328			No media	0	0	Content	283	35	594	865
5489	329			No media	0	0	Content	283	35	595	864
5505	330			No media	0	0	Content	283	35	589	869
5522	331			No media	0	0	Content	283	35	589	869
5539	332			No media	0	0	Content	283	35	591	867
5555	333			No media	0	0	Content	283	35	591	863
5572	334			No media	0	0	Content	283	35	592	868
5589	335			No media	0	0	Content	366	36	602	756
5605	336			No media	0	0	Content	366	36	595	618
5622	337			No media	0	0	Content	366	36	576	543
5639	338			No media	0	0	Content	366	36	570	492
5655	339			No media	0	0	Content	366	36	566	504
5672	340			No media	0	0	Content	366	36	564	501
5689	341			No media	0	0	Content	366	36	569	505
5705	342			No media	0	0	Content	366	36	566	508
5722	343			No media	0	0	Content	366	36	566	504
5739	344			No media	0	0	Content	366	36	573	503
5755	345			No media	0	0	Content	366	36	570	504
5772	346			No media	0	0	Content	366	36	568	506
5789	347			No media	0	0	Content	366	36	571	501
5805	348			No media	0	0	Content	366	36	563	505
5822	349			No media	0	0	Content	366	36	567	498
5839	350			No media	0	0	Content	366	36	569	497
5855	351			No media	0	0	Content	366	36	566	504
5872	352			No media	0	0	Content	366	36	572	503
5889	353			No media	0	0	Content	366	36	568	500
5905	354			No media	0	0	Content	366	36	569	500
5922	355			No media	0	0	Content	366	36	568	496
5939	356			No media	0	0	Content	366	36	541	526
5955	357			No media	0	0	Content	283	37	482	626
5972	358			No media	0	0	Content	283	37	477	722
5988	359			No media	0	0	Content	283	37	477	701
6005	360			No media	0	0	Content	283	37	478	713
6022	361			No media	0	0	Content	283	37	475	707
6038	362			No media	0	0	Content	283	37	478	708
6055	363			No media	0	0	Content	283	37	472	709
6072	364			No media	0	0	Content	283	37	479	715
6088	365			No media	0	0	Content	283	37	472	714
6105	366			No media	0	0	Content	283	37	475	714
6122	367			No media	0	0	Content	283	37	472	713
6138	368			No media	0	0	Content	283	37	479	711
6155	369			No media	0	0	Content	283	37	480	713
6172	370			No media	0	0	Content	283	37	475	714
6188	371			No media	0	0	Content	283	37	473	717
6205	372			No media	0	0	Content	283	37	473	715
6222	373			No media	0	0	Content	283	37	481	605
6238	374			No media	0	0	Content	366	38	516	478
6255	375			No media	0	0	Content	366	38	518	380
6272	376			No media	0	0	Content	366	38	512	355
6288	377			No media	0	0	Content	366	38	511	358
6305	378			No media	0	0	Content	366	38	507	360
6322	379			No media	0	0	Content	366	38	513	359
6338	380			No media	0	0	Content	366	38	510	358
6355	381			No media	0	0	Content	366	38	509	364
6371	382			No media	0	0	Content	366	38	512	363
6388	383			No media	0	0	Content	366	38	511	361
6405	384			No media	0	0	Content	366	38	507	361
6421	385			No media	0	0	Content	366	38	506	357
6438	386			No media	0	0	Content	366	38	509	362
6455	387			No media	0	0	Content	366	38	506	358
6471	388			No media	0	0	Content	366	38	503	363
6488	389			No media	0	0	Content	366	38	510	358
6505	390			No media	0	0	Content	366	38	510	365
6521	391			No media	0	0	Content	366	38	507	362
6538	392			No media	0	0	Content	366	38	507	360
6555	393			No media	0	0	Content	366	38	507	369
6571	394			No media	0	0	Content	366	38	506	364
6588	395			No media	0	0	Content	366	38	506	364
6605	396			No media	0	0	Content	216	39	408	281
6621	397			No media	0	0	Content	216	39	324	193
6638	398			No media	0	0	Content	216	39	303	163
6655	399			No media	0	0	Content	216	39	297	169
6671	400			No media	0	0	Content	216	39	296	161
6688	401			No media	0	0	Content	216	39	299	168
6705	402			No media	0	0	Content	216	39	295	170
6721	403			No media	0	0	Content	216	39	294	166
6738	404			No media	0	0	Content	216	39	300	167
6755	405			No media	0	0	Content	216	39	297	164
6771	406			No media	0	0	Content	216	39	295	163
6788	407			No media	0	0	Content	216	39	297	170
6805	408			No media	0	0	Content	216	39	300	164
6821	409			No media	0	0	Content	316	40	234	123
6838	410			No media	0	0	Content	316	40	111	35
6855	411			No media	0	0	Content	316	40	55	-10
6871	412			No media	0	0	Content	316	40	58	-3
6888	413			No media	0	0	Content	316	40	61	-1
6904	414			No media	0	0	Content	316	40	60	2
6921	415			No media	0	0	Content	316	40	59	-5
6938	416			No media	0	0	Content	316	40	60	-3
6954	417			No media	0	0	Content	316	40	61	-2
6971	418			No media	0	0	Content	316	40	62	2
6988	419			No media	0	0	Content	316	40	65	-5
7004	420			No media	0	0	Content	316	40	61	1
7021	421			No media	0	0	Content	316	40	64	2
7038	422			No media	0	0	Content	316	40	63	-2
7054	423			No media	0	0	Content	316	40	68	0
7071	424			No media	0	0	Content	316	40	63	-2
7088	425			No media	0	0	Content	316	40	66	3
7104	426			No media	0	0	Content	316	40	65	0
7121	427			No media	0	0	Content	316	40	120	61
7138	428			No media	0	0	Content	316	41	296	210
7154	429			No media	0	0	Content	316	41	420	392
7171	430			No media	0	0	Content	316	41	479	529
7188	431			No media	0	0	Content	316	41	506	596
7204	432			No media	0	0	Content	316	41	508	589
7221	433			No media	0	0	Content	316	41	504	586
7238	434			No media	0	0	Content	316	41	510	583
7254	435			No media	0	0	Content	316	41	508	588
7271	436			No media	0	0	Content	316	41	506	588
7288	437			No media	0	0	Content	316	41	506	589
7304	438			No media	0	0	Content	316	41	507	585
7321	439			No media	0	0	Content	316	41	504	588
7338	440			No media	0	0	Content	316	41	506	586
7354	441			No media	0	0	Content	316	41	509	586
7371	442			No media	0	0	Content	316	41	507	584
7388	443			No media	0	0	Content	316	41	507	587
7404	444			No media	0	0	Content	316	41	508	590
7421	445			No media	0	0	Content	316	41	509	585
7438	446			No media	0	0	Content	316	41	512	596
7454	447			No media	0	0	Content	300	42	589	721
7471	448			No media	0	0	Content	300	42	598	856
7487	449			No media	0	0	Content	300	42	603	832
7504	450			No media	0	0	Content	300	42	601	852
7521	451			No media	0	0	Content	300	42	598	844
7537	452			No media	0	0	Content	300	42	601	840
7554	453			No media	0	0	Content	300	42	600	841
7571	454			No media	0	0	Content	300	42	598	841
7587	455			No media	0	0	Content	300	42	598	843
7604	456			No media	0	0	Content	300	42	594	843
7621	457			No media	0	0	Content	300	42	598	843
7637	458			No media	0	0	Content	300	42	598	847
7654	459			No media	0	0	Content	300	42	600	846
7671	460			No media	0	0	Content	300	42	598	848
7687	461			No media	0	0	Content	300	42	596	845
7704	462			No media	0	0	Content	300	42	594	847
7721	463			No media	0	0	Content	300	42	598	848
7737	464			No media	0	0	Content	300	42	599	755
7754	465			No media	0	0	Content	550	43	588	627
7771	466			No media	0	0	Content	550	43	565	498
7787	467			No media	0	0	Content	550	43	533	387
7804	468			No media	0	0	Content	550	43	518	303
7821	469			No media	0	0	Content	550	43	515	309
7837	470			No media	0	0	Content	550	43	513	309
7854	471			No media	0	0	Content	550	43	513	308
7870	472			No media	0	0	Content	550	43	516	304
7887	473			No media	0	0	Content	550	43	515	304
7904	474			No media	0	0	Content	550	43	512	307
7920	475			No media	0	0	Content	550	43	514	304
7937	476			No media	0	0	Content	550	43	513	303
7954	477			No media	0	0	Content	550	43	509	306
7970	478			No media	0	0	Content	550	43	511	306
7987	479			No media	0	0	Content	550	43	514	309
8004	480			No media	0	0	Content	550	43	517	303
8020	481			No media	0	0	Content	550	43	513	302
8037	482			No media	0	0	Content	550	43	516	309
8054	483			No media	0	0	Content	550	43	514	301
8070	484			No media	0	0	Content	550	43	514	303
8087	485			No media	0	0	Content	550	43	517	307
8104	486			No media	0	0	Content	550	43	515	306
8120	487			No media	0	0	Content	550	43	517	305
8137	488			No media	0	0	Content	550	43	518	304
8154	489			No media	0	0	Content	550	43	518	304
8170	490			No media	0	0	Content	550	43	514	301
8187	491			No media	0	0	Content	550	43	517	298
8204	492			No media	0	0	Content	550	43	516	298
8220	493			No media	0	0	Content	550	43	515	299
8237	494			No media	0	0	Content	550	43	512	305
8254	495			No media	0	0	Content	550	43	510	297
8270	496			No media	0	0	Content	550	43	493	333
8287	497			No media	0	0	Content	550	43	468	462
8304	498			No media	0	0	Content	333	44	454	635
8320	499			No media	0	0	Content	333	44	477	793
8337	500			No media	0	0	Content	333	44	492	828
8354	501			No media	0	0	Content	333	44	491	823
8370	502			No media	0	0	Content	333	44	493	825
8387	503			No media	0	0	Content	333	44	500	824
8404	504			No media	0	0	Content	333	44	499	826
8420	505			No media	0	0	Content	333	44	497	822
8437	506			No media	0	0	Content	333	44	496	821
8453	507			No media	0	0	Content	333	44	498	820
8470	508			No media	0	0	Content	333	44	497	823
8487	509			No media	0	0	Content	333	44	499	822
8503	510			No media	0	0	Content	333	44	495	824
8520	511			No media	0	0	Content	333	44	498	823
8537	512			No media	0	0	Content	333	44	506	828
8553	513			No media	0	0	Content	333	44	496	828
8570	514			No media	0	0	Content	333	44	497	824
8587	515			No media	0	0	Content	333	44	498	826
8603	516			No media	0	0	Content	333	44	500	822
8620	517			No media	0	0	Content	333	44	531	765
8637	518			No media	0	0	Content	433	45	594	641
8653	519			No media	0	0	Content	433	45	589	547
8670	520			No media	0	0	Content	433	45	594	506
8687	521			No media	0	0	Content	433	45	592	516
8703	522			No media	0	0	Content	433	45	597	520
8720	523			No media	0	0	Content	433	45	591	516
8737	524			No media	0	0	Content	433	45	593	516
8753	525			No media	0	0	Content	433	45	591	516
8770	526			No media	0	0	Content	433	45	598	518
8787	527			No media	0	0	Content	433	45	595	515
8803	528			No media	0	0	Content	433	45	594	513
8820	529			No media	0	0	Content	433	45	595	512
8837	530			No media	0	0	Content	433	45	595	513
8853	531			No media	0	0	Content	433	45	594	512
8870	532			No media	0	0	Content	433	45	595	510
8887	533			No media	0	0	Content	433	45	596	511
8903	534			No media	0	0	Content	433	45	598	510
8920	535			No media	0	0	Content	433	45	598	506
8937	536			No media	0	0	Content	433	45	593	509
8953	537			No media	0	0	Content	433	45	597	514
8970	538			No media	0	0	Content	433	45	598	510
8986	539			No media	0	0	Content	433	45	597	511
9003	540			No media	0	0	Content	433	45	601	510
9020	541			No media	0	0	Content	433	45	603	512
9036	542			No media	0	0	Content	433	45	605	511
9053	543			No media	0	0	Content	433	45	604	513
9070	544			No media	0	0	Content	450	46	505	476
9086	545			No media	0	0	Content	450	46	421	442
9103	546			No media	0	0	Content	450	46	418	412
9120	547			No media	0	0	Content	450	46	411	412
9136	548			No media	0	0	Content	450	46	409	417
9153	549			No media	0	0	Content	450	46	409	415
9170	550			No media	0	0	Content	450	46	407	416
9186	551			No media	0	0	Content	450	46	410	415
9203	552			No media	0	0	Content	450	46	412	415
9220	553			No media	0	0	Content	450	46	412	412
9236	554			No media	0	0	Content	450	46	412	417
9253	555			No media	0	0	Content	450	46	413	414
9270	556			No media	0	0	Content	450	46	412	418
9286	557			No media	0	0	Content	450	46	408	422
9303	558			No media	0	0	Content	450	46	413	422
9320	559			No media	0	0	Content	450	46	412	414
9336	560			No media	0	0	Content	450	46	412	419
9353	561			No media	0	0	Content	450	46	408	420
9369	562			No media	0	0	Content	450	46	413	423
9386	563			No media	0	0	Content	450	46	414	418
9403	564			No media	0	0	Content	450	46	410	416
9419	565			No media	0	0	Content	450	46	409	417
9436	566			No media	0	0	Content	450	46	407	422
9453	567			No media	0	0	Content	450	46	409	427
9469	568			No media	0	0	Content	450	46	408	422
9486	569			No media	0	0	Content	450	46	411	422
9503	570			No media	0	0	Content	450	46	406	426
9519	571			No media	0	0	Content	266	47	367	341
9536	572			No media	0	0	Content	266	47	353	303
9553	573			No media	0	0	Content	266	47	352	298
9569	574			No media	0	0	Content	266	47	354	301
9586	575			No media	0	0	Content	266	47	357	299
9603	576			No media	0	0	Content	266	47	355	295
9619	577			No media	0	0	Content	266	47	351	296
9636	578			No media	0	0	Content	266	47	350	302
9653	579			No media	0	0	Content	266	47	351	299
9669	580			No media	0	0	Content	266	47	352	295
9686	581			No media	0	0	Content	266	47	354	299
9703	582			No media	0	0	Content	266	47	352	299
9719	583			No media	0	0	Content	266	47	356	295
9736	584			No media	0	0	Content	266	47	356	295
9753	585			No media	0	0	Content	266	47	356	295
9769	586			No media	0	0	Content	266	47	353	292
9786	587			No media	0	0	Content	633	48	352	293
9803	588			No media	0	0	Content	633	48	321	248
9819	589			No media	0	0	Content	633	48	328	244
9836	590			No media	0	0	Content	633	48	323	239
9853	591			No media	0	0	Content	633	48	328	243
9869	592			No media	0	0	Content	633	48	327	240
9886	593			No media	0	0	Content	633	48	327	242
9903	594			No media	0	0	Content	633	48	327	239
9919	595			No media	0	0	Content	633	48	328	235
9936	596			No media	0	0	Content	633	48	329	243
9952	597			No media	0	0	Content	633	48	325	236
9969	598			No media	0	0	Content	633	48	327	238
9986	599			No media	0	0	Content	633	48	326	236
10002	600			No media	0	0	Content	633	48	332	235
10019	601			No media	0	0	Content	633	48	331	238
10036	602			No media	0	0	Content	633	48	332	234
10052	603			No media	0	0	Content	633	48	332	240
10069	604			No media	0	0	Content	633	48	329	231
10086	605			No media	0	0	Content	633	48	331	237
10102	606			No media	0	0	Content	633	48	330	238
10119	607			No media	0	0	Content	633	48	328	237
10134		ImageStart	8
10136	608			110_153_an_ha.jpg	0	35	AOI_9	633	48	329	243
10152	609			110_153_an_ha.jpg	0	35	AOI_9	633	48	329	245
10169	610			110_153_an_ha.jpg	0	35	AOI_9	633	48	329	247
10186	611			110_153_an_ha.jpg	0	35	AOI_9	633	48	329	247
10202	612			110_153_an_ha.jpg	0	35	AOI_9	633	48	329	246
10219	613			110_153_an_ha.jpg	0	35	AOI_9	633	48	330	240
10236	614			110_153_an_ha.jpg	0	35	AOI_9	633	48	330	245
10252	615			110_153_an_ha.jpg	0	35	AOI_9	633	48	331	249
10269	616			110_153_an_ha.jpg	0	35	AOI_9	633	48	329	246
10286	617			110_153_an_ha.jpg	0	35	AOI_9	633	48	330	236
10302	618			110_153_an_ha.jpg	0	35	AOI_9	633	48	330	243
10319	619			110_153_an_ha.jpg	0	35	AOI_9	633	48	330	245
10335	620			110_153_an_ha.jpg	0	35	AOI_9	633	48	331	237
10352	621			110_153_an_ha.jpg	0	35	AOI_9	633	48	329	243
10369	622			110_153_an_ha.jpg	0	35	AOI_9	633	48	333	236
10385	623			110_153_an_ha.jpg	0	35	AOI_9	633	48	331	241
10402	624			110_153_an_ha.jpg	0	35	AOI_9	633	48	330	245
10419	625			110_153_an_ha.jpg	0	35	AOI_9	183	49	334	352
10435	626			110_153_an_ha.jpg	0	35	AOI_9	183	49	334	373
10452	627			110_153_an_ha.jpg	0	35	AOI_9	183	49	331	375
10469	628			110_153_an_ha.jpg	0	35	AOI_9	183	49	331	376
10485	629			110_153_an_ha.jpg	0	35	AOI_9	183	49	327	376
10502	630			110_153_an_ha.jpg	0	35	AOI_9	183	49	332	379
10519	631			110_153_an_ha.jpg	0	35	AOI_9	183	49	330	371
10535	632			110_153_an_ha.jpg	0	35	AOI_9	183	49	324	364
10552	633			110_153_an_ha.jpg	0	35	AOI_9	183	49	334	374
10569	634			110_153_an_ha.jpg	0	35	AOI_9	183	49	331	373
10585	635			110_153_an_ha.jpg	0	35	AOI_9	183	49	330	378
10602	636			110_153_an_ha.jpg	0	36	AOI_12	500	50	471	389
10619	637			110_153_an_ha.jpg	0	36	AOI_12	500	50	663	409
10635	638			110_153_an_ha.jpg	0	36	AOI_12	500	50	717	425
10652	639			110_153_an_ha.jpg	0	36	AOI_12	500	50	726	420
10669	640			110_153_an_ha.jpg	0	36	AOI_12	500	50	718	423
10685	641			110_153_an_ha.jpg	0	36	AOI_12	500	50	725	421
10702	642			110_153_an_ha.jpg	0	36	AOI_12	500	50	717	424
10719	643			110_153_an_ha.jpg	0	36	AOI_12	500	50	715	424
10735	644			110_153_an_ha.jpg	0	36	AOI_12	500	50	722	416
10752	645			110_153_an_ha.jpg	0	36	AOI_12	500	50	717	415
10769	646			110_153_an_ha.jpg	0	36	AOI_12	500	50	719	424
10785	647			110_153_an_ha.jpg	0	36	AOI_12	500	50	724	411
10802	648			110_153_an_ha.jpg	0	36	AOI_12	500	50	715	422
10819	649			110_153_an_ha.jpg	0	36	AOI_12	500	50	713	419
10835	650			110_153_an_ha.jpg	0	36	AOI_12	500	50	710	429
10852	651			110_153_an_ha.jpg	0	36	AOI_12	500	50	711	421
10868	652			110_153_an_ha.jpg	0	36	AOI_12	500	50	708	432
10885	653			110_153_an_ha.jpg	0	36	AOI_12	500	50	717	424
10902	654			110_153_an_ha.jpg	0	36	AOI_12	500	50	713	413
10918	655			110_153_an_ha.jpg	0	36	AOI_12	500	50	712	418
10935	656			110_153_an_ha.jpg	0	36	AOI_12	500	50	716	443
10952	657			110_153_an_ha.jpg	0	36	AOI_12	500	50	717	436
10968	658			110_153_an_ha.jpg	0	36	AOI_12	500	50	726	424
10985	659			110_153_an_ha.jpg	0	36	AOI_12	500	50	718	427
11002	660			110_153_an_ha.jpg	0	36	AOI_12	500	50	724	432
11018	661			110_153_an_ha.jpg	0	36	AOI_12	500	50	727	430
11035	662			110_153_an_ha.jpg	0	36	AOI_12	500	50	725	412
11052	663			110_153_an_ha.jpg	0	36	AOI_12	500	50	728	431
11068	664			110_153_an_ha.jpg	0	36	AOI_12	500	50	721	428
11085	665			110_153_an_ha.jpg	0	36	AOI_12	500	50	705	445
11102	666			110_153_an_ha.jpg	0	36	AOI_12	167	51	713	366
11118	667			110_153_an_ha.jpg	0	36	AOI_12	167	51	700	328
11135	668			110_153_an_ha.jpg	0	36	AOI_12	167	51	698	337
11152	669			110_153_an_ha.jpg	0	36	AOI_12	167	51	690	334
11168	670			110_153_an_ha.jpg	0	36	AOI_12	167	51	699	331
11185	671			110_153_an_ha.jpg	0	36	AOI_12	167	51	701	326
11202	672			110_153_an_ha.jpg	0	36	AOI_12	167	51	699	325
11218	673			110_153_an_ha.jpg	0	36	AOI_12	167	51	694	330
11235	674			110_153_an_ha.jpg	0	36	AOI_12	167	51	702	323
11252	675			110_153_an_ha.jpg	0	36	AOI_12	167	51	704	327
11268	676			110_153_an_ha.jpg	0	35	AOI_9	283	52	603	345
11285	677			110_153_an_ha.jpg	0	35	AOI_9	283	52	361	404
11302	678			110_153_an_ha.jpg	0	35	AOI_9	283	52	277	456
11318	679			110_153_an_ha.jpg	0	35	AOI_9	283	52	281	445
11335	680			110_153_an_ha.jpg	0	35	AOI_9	283	52	278	434
11352	681			110_153_an_ha.jpg	0	35	AOI_9	283	52	280	437
11368	682			110_153_an_ha.jpg	0	35	AOI_9	283	52	273	434
11385	683			110_153_an_ha.jpg	0	35	AOI_9	283	52	286	445
11402	684			110_153_an_ha.jpg	0	35	AOI_9	283	52	281	445
11418	685			110_153_an_ha.jpg	0	35	AOI_9	283	52	271	420
11435	686			110_153_an_ha.jpg	0	35	AOI_9	283	52	284	438
11451	687			110_153_an_ha.jpg	0	35	AOI_9	283	52	286	432
11468	688			110_153_an_ha.jpg	0	35	AOI_9	283	52	283	434
11485	689			110_153_an_ha.jpg	0	35	AOI_9	283	52	283	439
11501	690			110_153_an_ha.jpg	0	35	AOI_9	283	52	281	439
11518	691			110_153_an_ha.jpg	0	35	AOI_9	283	52	279	438
11535	692			110_153_an_ha.jpg	0	35	AOI_9	283	52	268	435
11551	693			110_153_an_ha.jpg	0	35	AOI_9	216	53	279	470
11568	694			110_153_an_ha.jpg	0	35	AOI_9	216	53	281	473
11585	695			110_153_an_ha.jpg	0	35	AOI_9	216	53	279	463
11601	696			110_153_an_ha.jpg	0	35	AOI_9	216	53	277	485
11618	697			110_153_an_ha.jpg	0	35	AOI_9	216	53	282	482
11635	698			110_153_an_ha.jpg	0	35	AOI_9	216	53	281	489
11651	699			110_153_an_ha.jpg	0	35	AOI_9	216	53	272	469
11668	700			110_153_an_ha.jpg	0	35	AOI_9	216	53	281	475
11685	701			110_153_an_ha.jpg	0	35	AOI_9	216	53	283	488
11701	702			110_153_an_ha.jpg	0	35	AOI_9	216	53	293	478
11718	703			110_153_an_ha.jpg	0	35	AOI_9	216	53	281	467
11735	704			110_153_an_ha.jpg	0	35	AOI_9	216	53	288	482
11751	705			110_153_an_ha.jpg	0	35	AOI_9	216	53	282	482
11768	706			110_153_an_ha.jpg	0	35	AOI_9	333	54	322	432
11784	707			110_153_an_ha.jpg	0	35	AOI_9	333	54	323	381
11801	708			110_153_an_ha.jpg	0	35	AOI_9	333	54	332	372
11818	709			110_153_an_ha.jpg	0	35	AOI_9	333	54	343	388
11834	710			110_153_an_ha.jpg	0	35	AOI_9	333	54	334	379
11851	711			110_153_an_ha.jpg	0	35	AOI_9	333	54	338	378
11868	712			110_153_an_ha.jpg	0	35	AOI_9	333	54	341	384
11884	713			110_153_an_ha.jpg	0	35	AOI_9	333	54	332	374
11901	714			110_153_an_ha.jpg	0	35	AOI_9	333	54	335	379
11918	715			110_153_an_ha.jpg	0	35	AOI_9	333	54	331	377
11934	716			110_153_an_ha.jpg	0	35	AOI_9	333	54	338	380
11951	717			110_153_an_ha.jpg	0	35	AOI_9	333	54	332	374
11968	718			110_153_an_ha.jpg	0	35	AOI_9	333	54	337	379
11984	719			110_153_an_ha.jpg	0	35	AOI_9	333	54	338	387
12001	720			110_153_an_ha.jpg	0	35	AOI_9	333	54	340	374
12018	721			110_153_an_ha.jpg	0	35	AOI_9	333	54	334	364
12034	722			110_153_an_ha.jpg	0	35	AOI_9	333	54	330	386
12051	723			110_153_an_ha.jpg	0	35	AOI_9	333	54	332	364
12068	724			110_153_an_ha.jpg	0	35	AOI_9	333	54	333	381
12084	725			110_153_an_ha.jpg	0	35	AOI_9	333	54	388	368
12101	726			110_153_an_ha.jpg	0	36	AOI_12	266	55	597	362
12118	727			110_153_an_ha.jpg	0	36	AOI_12	266	55	728	326
12134	728			110_153_an_ha.jpg	0	36	AOI_12	266	55	711	341
12151	729			110_153_an_ha.jpg	0	36	AOI_12	266	55	715	344
12168	730			110_153_an_ha.jpg	0	36	AOI_12	266	55	715	336
12184	731			110_153_an_ha.jpg	0	36	AOI_12	266	55	710	355
12201	732			110_153_an_ha.jpg	0	36	AOI_12	266	55	716	341
12218	733			110_153_an_ha.jpg	0	36	AOI_12	266	55	711	345
12234	734			110_153_an_ha.jpg	0	36	AOI_12	266	55	710	349
12251	735			110_153_an_ha.jpg	0	36	AOI_12	266	55	721	333
12268	736			110_153_an_ha.jpg	0	36	AOI_12	266	55	714	347
12284	737			110_153_an_ha.jpg	0	36	AOI_12	266	55	704	350
12301	738			110_153_an_ha.jpg	0	36	AOI_12	266	55	709	354
12318	739			110_153_an_ha.jpg	0	36	AOI_12	266	55	715	346
12334	740			110_153_an_ha.jpg	0	36	AOI_12	266	55	717	346
12351	741			110_153_an_ha.jpg	0	36	AOI_12	266	55	719	352
12367	742			110_153_an_ha.jpg	0	36	AOI_12	283	56	684	329
12384	743			110_153_an_ha.jpg	0	36	AOI_12	283	56	682	336
12401	744			110_153_an_ha.jpg	0	36	AOI_12	283	56	677	339
12417	745			110_153_an_ha.jpg	0	36	AOI_12	283	56	677	329
12434	746			110_153_an_ha.jpg	0	36	AOI_12	283	56	686	329
12451	747			110_153_an_ha.jpg	0	36	AOI_12	283	56	676	337
12467	748			110_153_an_ha.jpg	0	36	AOI_12	283	56	681	335
12484	749			110_153_an_ha.jpg	0	36	AOI_12	283	56	680	338
12501	750			110_153_an_ha.jpg	0	36	AOI_12	283	56	685	337
12517	751			110_153_an_ha.jpg	0	36	AOI_12	283	56	677	337
12534	752			110_153_an_ha.jpg	0	36	AOI_12	283	56	677	335
12551	753			110_153_an_ha.jpg	0	36	AOI_12	283	56	679	333
12567	754			110_153_an_ha.jpg	0	36	AOI_12	283	56	667	348
12584	755			110_153_an_ha.jpg	0	36	AOI_12	283	56	679	339
12601	756			110_153_an_ha.jpg	0	36	AOI_12	283	56	676	330
12617	757			110_153_an_ha.jpg	0	36	AOI_12	283	56	668	346
12634	758			110_153_an_ha.jpg	0	36	AOI_12	283	56	679	351
12651	759			110_153_an_ha.jpg	0	36	AOI_12	416	57	725	425
12667	760			110_153_an_ha.jpg	0	36	AOI_12	416	57	717	470
12684	761			110_153_an_ha.jpg	0	36	AOI_12	416	57	718	464
12701	762			110_153_an_ha.jpg	0	36	AOI_12	416	57	719	468
12717	763			110_153_an_ha.jpg	0	36	AOI_12	416	57	715	467
12734	764			110_153_an_ha.jpg	0	36	AOI_12	416	57	716	466
12751	765			110_153_an_ha.jpg	0	36	AOI_12	416	57	715	470
12767	766			110_153_an_ha.jpg	0	36	AOI_12	416	57	713	467
12784	767			110_153_an_ha.jpg	0	36	AOI_12	416	57	716	470
12801	768			110_153_an_ha.jpg	0	36	AOI_12	416	57	712	464
12817	769			110_153_an_ha.jpg	0	36	AOI_12	416	57	722	455
12834	770			110_153_an_ha.jpg	0	36	AOI_12	416	57	723	454
12851	771			110_153_an_ha.jpg	0	36	AOI_12	416	57	723	462
12867	772			110_153_an_ha.jpg	0	36	AOI_12	416	57	706	448
12884	773			110_153_an_ha.jpg	0	36	AOI_12	416	57	713	455
12901	774			110_153_an_ha.jpg	0	36	AOI_12	416	57	705	455
12917	775			110_153_an_ha.jpg	0	36	AOI_12	416	57	706	460
12934	776			110_153_an_ha.jpg	0	36	AOI_12	416	57	709	447
12950	777			110_153_an_ha.jpg	0	36	AOI_12	416	57	707	456
12967	778			110_153_an_ha.jpg	0	36	AOI_12	416	57	712	456
12984	779			110_153_an_ha.jpg	0	36	AOI_12	416	57	709	451
13000	780			110_153_an_ha.jpg	0	36	AOI_12	416	57	705	453
13017	781			110_153_an_ha.jpg	0	36	AOI_12	416	57	719	440
13034	782			110_153_an_ha.jpg	0	36	AOI_12	416	57	717	454
13048		ImageEnd	16
13050	783			No media	0	0	Content	416	57	696	448
13061		ImageStart	8
13067	784			Fix.jpg	0	0	Content	300	58	481	450
13084	785			Fix.jpg	0	0	Content	300	58	291	471
13100	786			Fix.jpg	0	0	Content	300	58	310	483
13117	787			Fix.jpg	0	0	Content	300	58	286	486
13134	788			Fix.jpg	0	0	Content	300	58	301	474
13150	789			Fix.jpg	0	0	Content	300	58	298	485
13167	790			Fix.jpg	0	0	Content	300	58	292	488
13184	791			Fix.jpg	0	0	Content	300	58	297	491
13200	792			Fix.jpg	0	0	Content	300	58	290	478
13217	793			Fix.jpg	0	0	Content	300	58	291	485
13234	794			Fix.jpg	0	0	Content	300	58	294	476
13250	795			Fix.jpg	0	0	Content	300	58	293	480
13267	796			Fix.jpg	0	0	Content	300	58	302	475
13284	797			Fix.jpg	0	0	Content	300	58	296	479
13300	798			Fix.jpg	0	0	Content	300	58	287	468
13317	799			Fix.jpg	0	0	Content	300	58	301	481
13333	800			Fix.jpg	0	0	Content	300	58	301	491
13350	801			Fix.jpg	0	0	Content	300	58	291	487
13367	802			Fix.jpg	0	0	Content	783	59	435	442
13383	803			Fix.jpg	0	0	Content	783	59	486	387
13400	804			Fix.jpg	0	0	Content	783	59	491	388
13417	805			Fix.jpg	0	0	Content	783	59	489	401
13433	806			Fix.jpg	0	0	Content	783	59	481	392
13450	807			Fix.jpg	0	0	Content	783	59	482	395
13467	808			Fix.jpg	0	0	Content	783	59	489	399
13483	809			Fix.jpg	0	0	Content	783	59	494	389
13500	810			Fix.jpg	0	0	Content	783	59	492	395
13517	811			Fix.jpg	0	0	Content	783	59	489	394
13533	812			Fix.jpg	0	0	Content	783	59	485	388
13548		ImageEnd	16
13550	813			No media	0	0	Content	783	59	482	398
13567	814			No media	0	0	Content	783	59	482	387
13583	815			No media	0	0	Content	783	59	482	376
13600	816			No media	0	0	Content	783	59	490	386
13617	817			No media	0	0	Content	783	59	484	395
13633	818			No media	0	0	Content	783	59	491	380
13650	819			No media	0	0	Content	783	59	487	383
13667	820			No media	0	0	Content	783	59	485	396
13683	821			No media	0	0	Content	783	59	483	393
13700	822			No media	0	0	Content	783	59	483	402
13717	823			No media	0	0	Content	783	59	490	394
13733	824			No media	0	0	Content	783	59	493	393
13750	825			No media	0	0	Content	783	59	488	404
13767	826			No media	0	0	Content	783	59	482	390
13783	827			No media	0	0	Content	783	59	487	386
13800	828			No media	0	0	Content	783	59	485	386
13817	829			No media	0	0	Content	783	59	488	388
13833	830			No media	0	0	Content	783	59	489	393
13850	831			No media	0	0	Content	783	59	485	401
13866	832			No media	0	0	Content	783	59	484	398
13883	833			No media	0	0	Content	783	59	487	386
13900	834			No media	0	0	Content	783	59	480	397
13916	835			No media	0	0	Content	783	59	489	400
13933	836			No media	0	0	Content	783	59	484	381
13950	837			No media	0	0	Content	783	59	483	397
13966	838			No media	0	0	Content	783	59	489	387
13983	839			No media	0	0	Content	783	59	491	379
14000	840			No media	0	0	Content	783	59	491	386
14016	841			No media	0	0	Content	783	59	483	396
14033	842			No media	0	0	Content	783	59	493	394
14050	843			No media	0	0	Content	783	59	492	400
14066	844			No media	0	0	Content	783	59	493	403
14083	845			No media	0	0	Content	783	59	488	400
14100	846			No media	0	0	Content	783	59	490	397
14116	847			No media	0	0	Content	783	59	479	415
14133	848			No media	0	0	Content	783	59	511	431
14150	849			No media	0	0	Content	383	60	508	468
14166	850			No media	0	0	Content	383	60	509	491
14183	851			No media	0	0	Content	383	60	487	514
14200	852			No media	0	0	Content	383	60	491	518
14216	853			No media	0	0	Content	383	60	480	513
14233	854			No media	0	0	Content	383	60	485	513
14249	855			No media	0	0	Content	383	60	486	510
14266	856			No media	0	0	Content	383	60	486	514
14283	857			No media	0	0	Content	383	60	488	511
14299	858			No media	0	0	Content	383	60	480	510
14316	859			No media	0	0	Content	383	60	486	508
14333	860			No media	0	0	Content	383	60	490	505
14349	861			No media	0	0	Content	383	60	492	511
14366	862			No media	0	0	Content	383	60	485	514
14383	863			No media	0	0	Content	383	60	487	520
14399	864			No media	0	0	Content	383	60	483	512
14416	865			No media	0	0	Content	383	60	479	516
14433	866			No media	0	0	Content	383	60	484	510
14449	867			No media	0	0	Content	383	60	490	514
14466	868			No media	0	0	Content	383	60	487	515
14483	869			No media	0	0	Content	383	60	485	510
14499	870			No media	0	0	Content	383	60	482	506
14516	871			No media	0	0	Content	383	60	493	516
14533	872			No media	0	0	Content	316	61	578	702
14549	873			No media	0	0	Content	316	61	583	829
14566	874			No media	0	0	Content	316	61	585	815
14583	875			No media	0	0	Content	316	61	581	831
14599	876			No media	0	0	Content	316	61	579	827
14616	877			No media	0	0	Content	316	61	581	827
14633	878			No media	0	0	Content	316	61	579	828
14649	879			No media	0	0	Content	316	61	584	825
14666	880			No media	0	0	Content	316	61	585	826
14683	881			No media	0	0	Content	316	61	584	825
14699	882			No media	0	0	Content	316	61	582	821
14716	883			No media	0	0	Content	316	61	586	821
14733	884			No media	0	0	Content	316	61	580	821
14749	885			No media	0	0	Content	316	61	581	821
14766	886			No media	0	0	Content	316	61	580	822
14783	887			No media	0	0	Content	316	61	578	822
14799	888			No media	0	0	Content	316	61	576	813
14816	889			No media	0	0	Content	316	61	581	820
14832	890			No media	0	0	Content	316	61	565	746
14849	891			No media	0	0	Content	466	62	557	624
14866	892			No media	0	0	Content	466	62	542	502
14882	893			No media	0	0	Content	466	62	546	400
14899	894			No media	0	0	Content	466	62	535	355
14916	895			No media	0	0	Content	466	62	534	368
14932	896			No media	0	0	Content	466	62	532	368
14949	897			No media	0	0	Content	466	62	527	376
14966	898			No media	0	0	Content	466	62	530	373
14982	899			No media	0	0	Content	466	62	529	371
14999	900			No media	0	0	Content	466	62	528	365
15016	901			No media	0	0	Content	466	62	529	377
15032	902			No media	0	0	Content	466	62	527	372
15049	903			No media	0	0	Content	466	62	528	372
15066	904			No media	0	0	Content	466	62	531	367
15082	905			No media	0	0	Content	466	62	527	372
15099	906			No media	0	0	Content	466	62	531	373
15116	907			No media	0	0	Content	466	62	531	367
15132	908			No media	0	0	Content	466	62	527	367
15149	909			No media	0	0	Content	466	62	529	373
15166	910			No media	0	0	Content	466	62	529	378
15182	911			No media	0	0	Content	466	62	532	373
15199	912			No media	0	0	Content	466	62	533	373
15216	913			No media	0	0	Content	466	62	528	369
15232	914			No media	0	0	Content	466	62	532	371
15249	915			No media	0	0	Content	466	62	525	376
15266	916			No media	0	0	Content	466	62	528	372
15282	917			No media	0	0	Content	466	62	528	374
15299	918			No media	0	0	Content	466	62	532	375
15316	919			No media	0	0	Content	316	63	516	454
15332	920			No media	0	0	Content	316	63	515	546
15349	921			No media	0	0	Content	316	63	509	542
15366	922			No media	0	0	Content	316	63	511	545
15382	923			No media	0	0	Content	316	63	509	550
15399	924			No media	0	0	Content	316	63	508	547
15415	925			No media	0	0	Content	316	63	511	542
15432	926			No media	0	0	Content	316	63	510	546
15449	927			No media	0	0	Content	316	63	513	545
15465	928			No media	0	0	Content	316	63	516	544
15482	929			No media	0	0	Content	316	63	514	541
15499	930			No media	0	0	Content	316	63	516	544
15515	931			No media	0	0	Content	316	63	516	544
15532	932			No media	0	0	Content	316	63	513	543
15549	933			No media	0	0	Content	316	63	516	541
15565	934			No media	0	0	Content	316	63	516	543
15582	935			No media	0	0	Content	316	63	518	540
15599	936			No media	0	0	Content	316	63	513	539
15615	937			No media	0	0	Content	316	63	540	573
15632	938			No media	0	0	Content	400	64	602	739
15649	939			No media	0	0	Content	400	64	612	892
15665	940			No media	0	0	Content	400	64	605	900
15682	941			No media	0	0	Content	400	64	604	901
15699	942			No media	0	0	Content	400	64	606	900
15715	943			No media	0	0	Content	400	64	607	899
15732	944			No media	0	0	Content	400	64	608	902
15748	945			No media	0	0	Content	400	64	605	904
15765	946			No media	0	0	Content	400	64	605	901
15782	947			No media	0	0	Content	400	64	603	902
15798	948			No media	0	0	Content	400	64	604	903
15815	949			No media	0	0	Content	400	64	605	905
15832	950			No media	0	0	Content	400	64	609	904
15848	951			No media	0	0	Content	400	64	607	907
15865	952			No media	0	0	Content	400	64	608	904
15882	953			No media	0	0	Content	400	64	608	902
15898	954			No media	0	0	Content	400	64	612	909
15915	955			No media	0	0	Content	400	64	603	906
15932	956			No media	0	0	Content	400	64	603	905
15948	957			No media	0	0	Content	400	64	604	912
15965	958			No media	0	0	Content	400	64	605	909
15982	959			No media	0	0	Content	400	64	604	909
15998	960			No media	0	0	Content	400	64	603	909
16015	961			No media	0	0	Content	400	64	603	905
16032	962			No media	0	0	Content	300	65	605	893
16048	963			No media	0	0	Content	300	65	608	851
16065	964			No media	0	0	Content	300	65	604	854
16082	965			No media	0	0	Content	300	65	605	856
16098	966			No media	0	0	Content	300	65	607	853
16115	967			No media	0	0	Content	300	65	607	853
16132	968			No media	0	0	Content	300	65	606	857
16148	969			No media	0	0	Content	300	65	606	858
16165	970			No media	0	0	Content	300	65	607	853
16182	971			No media	0	0	Content	300	65	605	852
16198	972			No media	0	0	Content	300	65	605	850
16215	973			No media	0	0	Content	300	65	603	854
16232	974			No media	0	0	Content	300	65	603	846
16248	975			No media	0	0	Content	300	65	598	851
16265	976			No media	0	0	Content	300	65	604	850
16282	977			No media	0	0	Content	300	65	600	851
16298	978			No media	0	0	Content	300	65	600	850
16315	979			No media	0	0	Content	300	65	593	770
16331	980			No media	0	0	Content	583	66	594	649
16348	981			No media	0	0	Content	583	66	567	576
16365	982			No media	0	0	Content	583	66	558	528
16381	983			No media	0	0	Content	583	66	558	546
16398	984			No media	0	0	Content	583	66	557	539
16415	985			No media	0	0	Content	583	66	558	540
16431	986			No media	0	0	Content	583	66	556	540
16448	987			No media	0	0	Content	583	66	548	539
16465	988			No media	0	0	Content	583	66	549	542
16481	989			No media	0	0	Content	583	66	550	538
16498	990			No media	0	0	Content	583	66	550	537
16515	991			No media	0	0	Content	583	66	548	539
16531	992			No media	0	0	Content	583	66	547	537
16548	993			No media	0	0	Content	583	66	548	538
16565	994			No media	0	0	Content	583	66	547	536
16581	995			No media	0	0	Content	583	66	550	535
16598	996			No media	0	0	Content	583	66	551	540
16615	997			No media	0	0	Content	583	66	554	534
16631	998			No media	0	0	Content	583	66	553	535
16648	999			No media	0	0	Content	583	66	553	530
16665	1000			No media	0	0	Content	583	66	556	535
16681	1001			No media	0	0	Content	583	66	556	536
16698	1002			No media	0	0	Content	583	66	555	533
16715	1003			No media	0	0	Content	583	66	553	534
16731	1004			No media	0	0	Content	583	66	556	534
16748	1005			No media	0	0	Content	583	66	555	532
16765	1006			No media	0	0	Content	583	66	554	532
16781	1007			No media	0	0	Content	583	66	554	534
16798	1008			No media	0	0	Content	583	66	554	533
16815	1009			No media	0	0	Content	583	66	552	536
16831	1010			No media	0	0	Content	583	66	554	533
16848	1011			No media	0	0	Content	583	66	555	535
16865	1012			No media	0	0	Content	583	66	554	534
16881	1013			No media	0	0	Content	583	66	552	535
16898	1014			No media	0	0	Content	583	66	532	569
16914	1015			No media	0	0	Content	217	67	466	705
16931	1016			No media	0	0	Content	217	67	465	802
16948	1017			No media	0	0	Content	217	67	472	781
16964	1018			No media	0	0	Content	217	67	470	787
16981	1019			No media	0	0	Content	217	67	466	787
16998	1020			No media	0	0	Content	217	67	467	788
17014	1021			No media	0	0	Content	217	67	464	786
17031	1022			No media	0	0	Content	217	67	469	786
17048	1023			No media	0	0	Content	217	67	468	787
17064	1024			No media	0	0	Content	217	67	471	780
17081	1025			No media	0	0	Content	217	67	467	781
17098	1026			No media	0	0	Content	217	67	470	783
17114	1027			No media	0	0	Content	217	67	471	742
17131	1028			No media	0	0	Content	350	68	535	564
17148	1029			No media	0	0	Content	350	68	555	460
17164	1030			No media	0	0	Content	350	68	561	331
17181	1031			No media	0	0	Content	350	68	546	269
17198	1032			No media	0	0	Content	350	68	549	290
17214	1033			No media	0	0	Content	350	68	552	285
17231	1034			No media	0	0	Content	350	68	551	287
17248	1035			No media	0	0	Content	350	68	556	281
17264	1036			No media	0	0	Content	350	68	552	281
17281	1037			No media	0	0	Content	350	68	552	286
17297	1038			No media	0	0	Content	350	68	554	285
17314	1039			No media	0	0	Content	350	68	554	282
17331	1040			No media	0	0	Content	350	68	553	286
17347	1041			No media	0	0	Content	350	68	554	282
17364	1042			No media	0	0	Content	350	68	556	285
17381	1043			No media	0	0	Content	350	68	553	286
17397	1044			No media	0	0	Content	350	68	557	284
17414	1045			No media	0	0	Content	350	68	555	283
17431	1046			No media	0	0	Content	350	68	553	289
17447	1047			No media	0	0	Content	350	68	556	287
17464	1048			No media	0	0	Content	350	68	542	280
17481	1049			No media	0	0	Content	650	69	452	156
17497	1050			No media	0	0	Content	650	69	434	103
17514	1051			No media	0	0	Content	650	69	432	104
17531	1052			No media	0	0	Content	650	69	430	94
17547	1053			No media	0	0	Content	650	69	432	107
17564	1054			No media	0	0	Content	650	69	431	104
17581	1055			No media	0	0	Content	650	69	432	102
17597	1056			No media	0	0	Content	650	69	431	104
17614	1057			No media	0	0	Content	650	69	433	105
17631	1058			No media	0	0	Content	650	69	433	105
17647	1059			No media	0	0	Content	650	69	431	101
17664	1060			No media	0	0	Content	650	69	432	102
17681	1061			No media	0	0	Content	650	69	434	99
17697	1062			No media	0	0	Content	650	69	434	104
17714	1063			No media	0	0	Content	650	69	433	100
17731	1064			No media	0	0	Content	650	69	433	100
17747	1065			No media	0	0	Content	650	69	432	105
17764	1066			No media	0	0	Content	650	69	428	102
17781	1067			No media	0	0	Content	650	69	428	101
17797	1068			No media	0	0	Content	650	69	424	106
17814	1069			No media	0	0	Content	650	69	445	82
17830	1070			No media	0	0	Content	650	69	439	79
17847	1071			No media	0	0	Content	650	69	440	81
17864	1072			No media	0	0	Content	650	69	437	78
17880	1073			No media	0	0	Content	650	69	436	84
17897	1074			No media	0	0	Content	650	69	435	83
17914	1075			No media	0	0	Content	650	69	436	83
17930	1076			No media	0	0	Content	650	69	439	78
17947	1077			No media	0	0	Content	650	69	440	78
17964	1078			No media	0	0	Content	650	69	439	81
17980	1079			No media	0	0	Content	650	69	438	77
17997	1080			No media	0	0	Content	650	69	440	79
18014	1081			No media	0	0	Content	650	69	437	83
18030	1082			No media	0	0	Content	650	69	436	79
18047	1083			No media	0	0	Content	650	69	433	78
18064	1084			No media	0	0	Content	650	69	433	80
18080	1085			No media	0	0	Content	650	69	435	78
18097	1086			No media	0	0	Content	650	69	435	79
18114	1087			No media	0	0	Content	650	69	434	79
18130	1088			No media	0	0	Content	350	70	607	41
18147	1089			No media	0	0	Content	350	70	865	-37
18164	1090			No media	0	0	Content	350	70	1015	-69
18180	1091			No media	0	0	Content	350	70	1003	-65
18197	1092			No media	0	0	Content	350	70	1015	-70
18214	1093			No media	0	0	Content	350	70	1010	-65
18230	1094			No media	0	0	Content	350	70	1009	-66
18247	1095			No media	0	0	Content	350	70	1006	-62
18264	1096			No media	0	0	Content	350	70	1005	-63
18280	1097			No media	0	0	Content	350	70	1004	-60
18297	1098			No media	0	0	Content	350	70	1007	-66
18314	1099			No media	0	0	Content	350	70	1006	-64
18330	1100			No media	0	0	Content	350	70	1010	-68
18347	1101			No media	0	0	Content	350	70	1010	-64
18364	1102			No media	0	0	Content	350	70	1009	-67
18380	1103			No media	0	0	Content	350	70	1011	-66
18397	1104			No media	0	0	Content	350	70	1013	-65
18413	1105			No media	0	0	Content	350	70	1013	-68
18430	1106			No media	0	0	Content	350	70	1014	-66
18447	1107			No media	0	0	Content	350	70	1010	-64
18463	1108			No media	0	0	Content	350	70	1053	-64
18480	1109			No media	0	0	Content	200	71	1427	-52
18497	1110			No media	0	0	Content	200	71	1714	-2
18513	1111			No media	0	0	Content	200	71	2046	-67
18530	1112			No media	0	0	Content	200	71	2023	-58
18547	1113			No media	0	0	Content	200	71	1989	-40
18563	1114			No media	0	0	Content	200	71	1989	-46
18580	1115			No media	0	0	Content	200	71	1982	-41
18597	1116			No media	0	0	Content	200	71	1975	-38
18613	1117			No media	0	0	Content	200	71	1991	-51
18630	1118			No media	0	0	Content	200	71	1972	-33
18647	1119			No media	0	0	Content	200	71	1973	-32
18663	1120			No media	0	0	Content	200	71	1871	28
18680	1121			No media	0	0	Content			0	0
18697	1122			No media	0	0	Content			0	0
18713	1123			No media	0	0	Content			0	0
18730	1124			No media	0	0	Content			0	0
18747	1125			No media	0	0	Content			0	0
18763	1126			No media	0	0	Content			0	0
18775		ImageStart	8
18780	1127			56_098_ha_fe.jpg	0	249	AOI_44			0	0
18797	1128			56_098_ha_fe.jpg	0	249	AOI_44			0	0
18813	1129			56_098_ha_fe.jpg	0	249	AOI_44			0	0
18830	1130			56_098_ha_fe.jpg	0	249	AOI_44			0	0
18847	1131			56_098_ha_fe.jpg	0	249	AOI_44			0	0
18863	1132			56_098_ha_fe.jpg	0	249	AOI_44			0	0
18880	1133			56_098_ha_fe.jpg	0	249	AOI_44			0	0
18897	1134			56_098_ha_fe.jpg	0	249	AOI_44			0	0
18913	1135			56_098_ha_fe.jpg	0	249	AOI_44			0	0
18930	1136			56_098_ha_fe.jpg	0	249	AOI_44			0	0
18947	1137			56_098_ha_fe.jpg	0	249	AOI_44			0	0
18963	1138			56_098_ha_fe.jpg	0	249	AOI_44			0	0
18980	1139			56_098_ha_fe.jpg	0	249	AOI_44			0	0
18996	1140			56_098_ha_fe.jpg	0	249	AOI_44			0	0
19013	1141			56_098_ha_fe.jpg	0	249	AOI_44			0	0
19030	1142			56_098_ha_fe.jpg	0	250	AOI_42	150	72	587	409
19046	1143			56_098_ha_fe.jpg	0	250	AOI_42	150	72	556	413
19063	1144			56_098_ha_fe.jpg	0	250	AOI_42	150	72	560	401
19080	1145			56_098_ha_fe.jpg	0	250	AOI_42	150	72	558	409
19096	1146			56_098_ha_fe.jpg	0	250	AOI_42	150	72	562	411
19113	1147			56_098_ha_fe.jpg	0	250	AOI_42	150	72	557	413
19130	1148			56_098_ha_fe.jpg	0	250	AOI_42	150	72	557	418
19146	1149			56_098_ha_fe.jpg	0	250	AOI_42	150	72	554	415
19163	1150			56_098_ha_fe.jpg	0	250	AOI_42	150	72	547	423
19180	1151			56_098_ha_fe.jpg	0	249	AOI_44	266	73	360	424
19196	1152			56_098_ha_fe.jpg	0	249	AOI_44	266	73	300	445
19213	1153			56_098_ha_fe.jpg	0	249	AOI_44	266	73	298	441
19230	1154			56_098_ha_fe.jpg	0	249	AOI_44	266	73	299	439
19246	1155			56_098_ha_fe.jpg	0	249	AOI_44	266	73	301	440
19263	1156			56_098_ha_fe.jpg	0	249	AOI_44	266	73	303	448
19280	1157			56_098_ha_fe.jpg	0	249	AOI_44	266	73	297	437
19296	1158			56_098_ha_fe.jpg	0	249	AOI_44	266	73	303	438
19313	1159			56_098_ha_fe.jpg	0	249	AOI_44	266	73	305	447
19329	1160			56_098_ha_fe.jpg	0	249	AOI_44	266	73	300	434
19346	1161			56_098_ha_fe.jpg	0	249	AOI_44	266	73	302	439
19363	1162			56_098_ha_fe.jpg	0	249	AOI_44	266	73	295	433
19379	1163			56_098_ha_fe.jpg	0	249	AOI_44	266	73	294	432
19396	1164			56_098_ha_fe.jpg	0	249	AOI_44	266	73	302	442
19413	1165			56_098_ha_fe.jpg	0	249	AOI_44	266	73	302	446
19429	1166			56_098_ha_fe.jpg	0	249	AOI_44	266	73	308	434
19446	1167			56_098_ha_fe.jpg	0	250	AOI_42	266	74	491	456
19463	1168			56_098_ha_fe.jpg	0	250	AOI_42	266	74	684	476
19479	1169			56_098_ha_fe.jpg	0	250	AOI_42	266	74	727	481
19496	1170			56_098_ha_fe.jpg	0	250	AOI_42	266	74	731	478
19513	1171			56_098_ha_fe.jpg	0	250	AOI_42	266	74	727	479
19529	1172			56_098_ha_fe.jpg	0	250	AOI_42	266	74	733	482
19546	1173			56_098_ha_fe.jpg	0	250	AOI_42	266	74	727	484
19563	1174			56_098_ha_fe.jpg	0	250	AOI_42	266	74	725	483
19579	1175			56_098_ha_fe.jpg	0	250	AOI_42	266	74	722	492
19596	1176			56_098_ha_fe.jpg	0	250	AOI_42	266	74	726	479
19613	1177			56_098_ha_fe.jpg	0	250	AOI_42	266	74	723	478
19629	1178			56_098_ha_fe.jpg	0	250	AOI_42	266	74	729	473
19646	1179			56_098_ha_fe.jpg	0	250	AOI_42	266	74	729	479
19663	1180			56_098_ha_fe.jpg	0	250	AOI_42	266	74	729	468
19679	1181			56_098_ha_fe.jpg	0	250	AOI_42	266	74	727	478
19696	1182			56_098_ha_fe.jpg	0	250	AOI_42	266	74	723	478
19713	1183			56_098_ha_fe.jpg	0	250	AOI_42	266	75	712	448
19729	1184			56_098_ha_fe.jpg	0	250	AOI_42	266	75	697	389
19746	1185			56_098_ha_fe.jpg	0	250	AOI_42	266	75	697	395
19763	1186			56_098_ha_fe.jpg	0	250	AOI_42	266	75	693	383
19779	1187			56_098_ha_fe.jpg	0	250	AOI_42	266	75	699	387
19796	1188			56_098_ha_fe.jpg	0	250	AOI_42	266	75	699	376
19813	1189			56_098_ha_fe.jpg	0	250	AOI_42	266	75	702	387
19829	1190			56_098_ha_fe.jpg	0	250	AOI_42	266	75	700	388
19846	1191			56_098_ha_fe.jpg	0	250	AOI_42	266	75	696	398
19863	1192			56_098_ha_fe.jpg	0	250	AOI_42	266	75	700	381
19879	1193			56_098_ha_fe.jpg	0	250	AOI_42	266	75	701	392
19896	1194			56_098_ha_fe.jpg	0	250	AOI_42	266	75	702	388
19912	1195			56_098_ha_fe.jpg	0	250	AOI_42	266	75	699	383
19929	1196			56_098_ha_fe.jpg	0	250	AOI_42	266	75	701	382
19946	1197			56_098_ha_fe.jpg	0	250	AOI_42	266	75	694	395
19962	1198			56_098_ha_fe.jpg	0	250	AOI_42	266	75	699	390
19979	1199			56_098_ha_fe.jpg	0	250	AOI_42	233	76	724	450
19996	1200			56_098_ha_fe.jpg	0	250	AOI_42	233	76	716	537
20012	1201			56_098_ha_fe.jpg	0	250	AOI_42	233	76	723	524
20029	1202			56_098_ha_fe.jpg	0	250	AOI_42	233	76	711	532
20046	1203			56_098_ha_fe.jpg	0	250	AOI_42	233	76	712	532
20062	1204			56_098_ha_fe.jpg	0	250	AOI_42	233	76	717	529
20079	1205			56_098_ha_fe.jpg	0	250	AOI_42	233	76	716	529
20096	1206			56_098_ha_fe.jpg	0	250	AOI_42	233	76	718	530
20112	1207			56_098_ha_fe.jpg	0	250	AOI_42	233	76	719	527
20129	1208			56_098_ha_fe.jpg	0	250	AOI_42	233	76	724	525
20146	1209			56_098_ha_fe.jpg	0	250	AOI_42	233	76	719	526
20162	1210			56_098_ha_fe.jpg	0	250	AOI_42	233	76	710	533
20179	1211			56_098_ha_fe.jpg	0	250	AOI_42	233	76	717	535
20196	1212			56_098_ha_fe.jpg	0	250	AOI_42	233	76	727	522
20212	1213			56_098_ha_fe.jpg	0	250	AOI_42	483	77	739	432
20229	1214			56_098_ha_fe.jpg	0	250	AOI_42	483	77	763	388
20246	1215			56_098_ha_fe.jpg	0	250	AOI_42	483	77	761	400
20262	1216			56_098_ha_fe.jpg	0	250	AOI_42	483	77	760	392
20279	1217			56_098_ha_fe.jpg	0	250	AOI_42	483	77	761	394
20296	1218			56_098_ha_fe.jpg	0	250	AOI_42	483	77	759	400
20312	1219			56_098_ha_fe.jpg	0	250	AOI_42	483	77	757	391
20329	1220			56_098_ha_fe.jpg	0	250	AOI_42	483	77	759	399
20346	1221			56_098_ha_fe.jpg	0	250	AOI_42	483	77	761	391
20362	1222			56_098_ha_fe.jpg	0	250	AOI_42	483	77	760	393
20379	1223			56_098_ha_fe.jpg	0	250	AOI_42	483	77	762	387
20396	1224			56_098_ha_fe.jpg	0	250	AOI_42	483	77	760	397
20412	1225			56_098_ha_fe.jpg	0	250	AOI_42	483	77	752	404
20429	1226			56_098_ha_fe.jpg	0	250	AOI_42	483	77	759	396
20446	1227			56_098_ha_fe.jpg	0	250	AOI_42	483	77	778	392
20462	1228			56_098_ha_fe.jpg	0	250	AOI_42	483	77	774	398
20479	1229			56_098_ha_fe.jpg	0	250	AOI_42	483	77	777	391
20495	1230			56_098_ha_fe.jpg	0	250	AOI_42	483	77	781	392
20512	1231			56_098_ha_fe.jpg	0	250	AOI_42	483	77	783	387
20529	1232			56_098_ha_fe.jpg	0	250	AOI_42	483	77	781	388
20545	1233			56_098_ha_fe.jpg	0	250	AOI_42	483	77	785	386
20562	1234			56_098_ha_fe.jpg	0	250	AOI_42	483	77	780	390
20579	1235			56_098_ha_fe.jpg	0	250	AOI_42	483	77	781	387
20595	1236			56_098_ha_fe.jpg	0	250	AOI_42	483	77	777	395
20612	1237			56_098_ha_fe.jpg	0	250	AOI_42	483	77	776	401
20629	1238			56_098_ha_fe.jpg	0	250	AOI_42	483	77	782	391
20645	1239			56_098_ha_fe.jpg	0	250	AOI_42	483	77	773	398
20662	1240			56_098_ha_fe.jpg	0	250	AOI_42	483	77	776	395
20679	1241			56_098_ha_fe.jpg	0	250	AOI_42	483	77	748	402
20695	1242			56_098_ha_fe.jpg	0	249	AOI_44	217	78	507	381
20712	1243			56_098_ha_fe.jpg	0	249	AOI_44	217	78	326	390
20729	1244			56_098_ha_fe.jpg	0	249	AOI_44	217	78	310	400
20745	1245			56_098_ha_fe.jpg	0	249	AOI_44	217	78	304	390
20762	1246			56_098_ha_fe.jpg	0	249	AOI_44	217	78	306	383
20779	1247			56_098_ha_fe.jpg	0	249	AOI_44	217	78	314	398
20795	1248			56_098_ha_fe.jpg	0	249	AOI_44	217	78	304	382
20812	1249			56_098_ha_fe.jpg	0	249	AOI_44	217	78	307	394
20828	1250			56_098_ha_fe.jpg	0	249	AOI_44	217	78	308	397
20845	1251			56_098_ha_fe.jpg	0	249	AOI_44	217	78	305	401
20862	1252			56_098_ha_fe.jpg	0	249	AOI_44	217	78	308	394
20878	1253			56_098_ha_fe.jpg	0	249	AOI_44	217	78	309	405
20895	1254			56_098_ha_fe.jpg	0	249	AOI_44	217	78	311	392
20912	1255			56_098_ha_fe.jpg	0	249	AOI_44	233	79	279	465
20928	1256			56_098_ha_fe.jpg	0	249	AOI_44	233	79	289	485
20945	1257			56_098_ha_fe.jpg	0	249	AOI_44	233	79	287	495
20962	1258			56_098_ha_fe.jpg	0	249	AOI_44	233	79	281	487
20978	1259			56_098_ha_fe.jpg	0	249	AOI_44	233	79	284	485
20995	1260			56_098_ha_fe.jpg	0	249	AOI_44	233	79	283	489
21012	1261			56_098_ha_fe.jpg	0	249	AOI_44	233	79	286	487
21028	1262			56_098_ha_fe.jpg	0	249	AOI_44	233	79	284	473
21045	1263			56_098_ha_fe.jpg	0	249	AOI_44	233	79	277	486
21062	1264			56_098_ha_fe.jpg	0	249	AOI_44	233	79	280	477
21078	1265			56_098_ha_fe.jpg	0	249	AOI_44	233	79	285	484
21095	1266			56_098_ha_fe.jpg	0	249	AOI_44	233	79	282	482
21112	1267			56_098_ha_fe.jpg	0	249	AOI_44	233	79	287	477
21128	1268			56_098_ha_fe.jpg	0	249	AOI_44	233	79	318	486
21145	1269			56_098_ha_fe.jpg	0	250	AOI_42	283	80	568	519
21162	1270			56_098_ha_fe.jpg	0	250	AOI_42	283	80	726	521
21178	1271			56_098_ha_fe.jpg	0	250	AOI_42	283	80	710	530
21195	1272			56_098_ha_fe.jpg	0	250	AOI_42	283	80	719	527
21212	1273			56_098_ha_fe.jpg	0	250	AOI_42	283	80	718	529
21228	1274			56_098_ha_fe.jpg	0	250	AOI_42	283	80	710	533
21245	1275			56_098_ha_fe.jpg	0	250	AOI_42	283	80	712	524
21262	1276			56_098_ha_fe.jpg	0	250	AOI_42	283	80	713	539
21278	1277			56_098_ha_fe.jpg	0	250	AOI_42	283	80	717	532
21295	1278			56_098_ha_fe.jpg	0	250	AOI_42	283	80	716	529
21312	1279			56_098_ha_fe.jpg	0	250	AOI_42	283	80	715	530
21328	1280			56_098_ha_fe.jpg	0	250	AOI_42	283	80	717	528
21345	1281			56_098_ha_fe.jpg	0	250	AOI_42	283	80	719	526
21362	1282			56_098_ha_fe.jpg	0	250	AOI_42	283	80	720	523
21378	1283			56_098_ha_fe.jpg	0	250	AOI_42	283	80	717	525
21395	1284			56_098_ha_fe.jpg	0	250	AOI_42	283	80	717	523
21411	1285			56_098_ha_fe.jpg	0	250	AOI_42	283	80	714	542
21428	1286			56_098_ha_fe.jpg	0	250	AOI_42	183	81	723	494
21445	1287			56_098_ha_fe.jpg	0	250	AOI_42	183	81	717	386
21461	1288			56_098_ha_fe.jpg	0	250	AOI_42	183	81	715	369
21478	1289			56_098_ha_fe.jpg	0	250	AOI_42	183	81	718	380
21495	1290			56_098_ha_fe.jpg	0	250	AOI_42	183	81	715	375
21511	1291			56_098_ha_fe.jpg	0	250	AOI_42	183	81	725	369
21528	1292			56_098_ha_fe.jpg	0	250	AOI_42	183	81	710	381
21545	1293			56_098_ha_fe.jpg	0	250	AOI_42	183	81	715	369
21561	1294			56_098_ha_fe.jpg	0	250	AOI_42	183	81	723	376
21578	1295			56_098_ha_fe.jpg	0	250	AOI_42	183	81	724	362
21595	1296			56_098_ha_fe.jpg	0	250	AOI_42	183	81	685	373
21611	1297			56_098_ha_fe.jpg	0	249	AOI_44	233	82	429	388
21628	1298			56_098_ha_fe.jpg	0	249	AOI_44	233	82	263	403
21645	1299			56_098_ha_fe.jpg	0	249	AOI_44	233	82	294	421
21661	1300			56_098_ha_fe.jpg	0	249	AOI_44	233	82	280	421
21678	1301			56_098_ha_fe.jpg	0	249	AOI_44	233	82	284	423
21695	1302			56_098_ha_fe.jpg	0	249	AOI_44	233	82	291	430
21711	1303			56_098_ha_fe.jpg	0	249	AOI_44	233	82	288	426
21728	1304			56_098_ha_fe.jpg	0	249	AOI_44	233	82	273	411
21745	1305			56_098_ha_fe.jpg	0	249	AOI_44	233	82	288	425
21753		ImageEnd	16
21761	1306			No media	0	0	Content	233	82	285	430
21769		ImageStart	8
21778	1307			Fix.jpg	0	0	Content	233	82	273	414
21795	1308			Fix.jpg	0	0	Content	233	82	284	425
21811	1309			Fix.jpg	0	0	Content	233	82	281	428
21828	1310			Fix.jpg	0	0	Content	233	82	286	421
21844	1311			Fix.jpg	0	0	Content	183	83	273	427
21861	1312			Fix.jpg	0	0	Content	183	83	267	479
21878	1313			Fix.jpg	0	0	Content	183	83	265	470
21894	1314			Fix.jpg	0	0	Content	183	83	280	485
21911	1315			Fix.jpg	0	0	Content	183	83	264	468
21928	1316			Fix.jpg	0	0	Content	183	83	277	484
21944	1317			Fix.jpg	0	0	Content	183	83	262	476
21961	1318			Fix.jpg	0	0	Content	183	83	273	471
21978	1319			Fix.jpg	0	0	Content	183	83	276	489
21994	1320			Fix.jpg	0	0	Content	183	83	271	472
22011	1321			Fix.jpg	0	0	Content	183	83	277	470
22028	1322			Fix.jpg	0	0	Content	500	84	422	406
22044	1323			Fix.jpg	0	0	Content	500	84	496	401
22061	1324			Fix.jpg	0	0	Content	500	84	493	386
22078	1325			Fix.jpg	0	0	Content	500	84	497	390
22094	1326			Fix.jpg	0	0	Content	500	84	495	393
22111	1327			Fix.jpg	0	0	Content	500	84	495	395
22128	1328			Fix.jpg	0	0	Content	500	84	491	397
22144	1329			Fix.jpg	0	0	Content	500	84	493	392
22161	1330			Fix.jpg	0	0	Content	500	84	494	389
22178	1331			Fix.jpg	0	0	Content	500	84	491	390
22194	1332			Fix.jpg	0	0	Content	500	84	489	397
22211	1333			Fix.jpg	0	0	Content	500	84	494	395
22228	1334			Fix.jpg	0	0	Content	500	84	489	394
22244	1335			Fix.jpg	0	0	Content	500	84	499	391
22261	1336			Fix.jpg	0	0	Content	500	84	489	391
22278	1337			Fix.jpg	0	0	Content	500	84	494	394
22282		ImageEnd	16
22294	1338			No media	0	0	Content	500	84	490	384
22296		ImageStart	8
22311	1339			106_144_neu_ang.jpg	0	25	AOI_7	500	84	492	389
22327	1340			106_144_neu_ang.jpg	0	25	AOI_7	500	84	490	390
22344	1341			106_144_neu_ang.jpg	0	25	AOI_7	500	84	493	395
22361	1342			106_144_neu_ang.jpg	0	25	AOI_7	500	84	495	386
22377	1343			106_144_neu_ang.jpg	0	25	AOI_7	500	84	488	401
22394	1344			106_144_neu_ang.jpg	0	25	AOI_7	500	84	498	381
22411	1345			106_144_neu_ang.jpg	0	25	AOI_7	500	84	492	383
22427	1346			106_144_neu_ang.jpg	0	25	AOI_7	500	84	496	402
22444	1347			106_144_neu_ang.jpg	0	25	AOI_7	500	84	494	393
22461	1348			106_144_neu_ang.jpg	0	25	AOI_7	500	84	496	381
22477	1349			106_144_neu_ang.jpg	0	25	AOI_7	500	84	489	389
22494	1350			106_144_neu_ang.jpg	0	25	AOI_7	500	84	494	395
22511	1351			106_144_neu_ang.jpg	0	25	AOI_7	500	84	494	400
22527	1352			106_144_neu_ang.jpg	0	25	AOI_7	250	85	471	393
22544	1353			106_144_neu_ang.jpg	0	25	AOI_7	250	85	318	369
22561	1354			106_144_neu_ang.jpg	0	25	AOI_7	250	85	301	394
22577	1355			106_144_neu_ang.jpg	0	25	AOI_7	250	85	301	393
22594	1356			106_144_neu_ang.jpg	0	25	AOI_7	250	85	304	384
22611	1357			106_144_neu_ang.jpg	0	25	AOI_7	250	85	298	396
22627	1358			106_144_neu_ang.jpg	0	25	AOI_7	250	85	299	395
22644	1359			106_144_neu_ang.jpg	0	25	AOI_7	250	85	306	403
22661	1360			106_144_neu_ang.jpg	0	25	AOI_7	250	85	298	383
22677	1361			106_144_neu_ang.jpg	0	25	AOI_7	250	85	306	390
22694	1362			106_144_neu_ang.jpg	0	25	AOI_7	250	85	301	389
22711	1363			106_144_neu_ang.jpg	0	25	AOI_7	250	85	303	393
22727	1364			106_144_neu_ang.jpg	0	25	AOI_7	250	85	302	399
22744	1365			106_144_neu_ang.jpg	0	25	AOI_7	250	85	298	386
22761	1366			106_144_neu_ang.jpg	0	25	AOI_7	250	85	321	397
22777	1367			106_144_neu_ang.jpg	0	26	AOI_5	250	86	571	432
22794	1368			106_144_neu_ang.jpg	0	26	AOI_5	250	86	728	487
22811	1369			106_144_neu_ang.jpg	0	26	AOI_5	250	86	711	487
22827	1370			106_144_neu_ang.jpg	0	26	AOI_5	250	86	732	484
22844	1371			106_144_neu_ang.jpg	0	26	AOI_5	250	86	728	474
22861	1372			106_144_neu_ang.jpg	0	26	AOI_5	250	86	724	485
22877	1373			106_144_neu_ang.jpg	0	26	AOI_5	250	86	720	487
22894	1374			106_144_neu_ang.jpg	0	26	AOI_5	250	86	720	497
22910	1375			106_144_neu_ang.jpg	0	26	AOI_5	250	86	712	493
22927	1376			106_144_neu_ang.jpg	0	26	AOI_5	250	86	717	496
22944	1377			106_144_neu_ang.jpg	0	26	AOI_5	250	86	727	487
22960	1378			106_144_neu_ang.jpg	0	26	AOI_5	250	86	715	500
22977	1379			106_144_neu_ang.jpg	0	26	AOI_5	250	86	720	493
22994	1380			106_144_neu_ang.jpg	0	26	AOI_5	250	86	716	492
23010	1381			106_144_neu_ang.jpg	0	26	AOI_5	250	86	716	487
23027	1382			106_144_neu_ang.jpg	0	26	AOI_5	233	87	725	452
23044	1383			106_144_neu_ang.jpg	0	26	AOI_5	233	87	724	423
23060	1384			106_144_neu_ang.jpg	0	26	AOI_5	233	87	728	434
23077	1385			106_144_neu_ang.jpg	0	26	AOI_5	233	87	726	425
23094	1386			106_144_neu_ang.jpg	0	26	AOI_5	233	87	731	415
23110	1387			106_144_neu_ang.jpg	0	26	AOI_5	233	87	729	421
23127	1388			106_144_neu_ang.jpg	0	26	AOI_5	233	87	725	433
23144	1389			106_144_neu_ang.jpg	0	26	AOI_5	233	87	729	432
23160	1390			106_144_neu_ang.jpg	0	26	AOI_5	233	87	729	424
23177	1391			106_144_neu_ang.jpg	0	26	AOI_5	233	87	730	424
23194	1392			106_144_neu_ang.jpg	0	26	AOI_5	233	87	726	424
23210	1393			106_144_neu_ang.jpg	0	26	AOI_5	233	87	736	428
23227	1394			106_144_neu_ang.jpg	0	26	AOI_5	233	87	726	435
23244	1395			106_144_neu_ang.jpg	0	26	AOI_5	233	87	728	430
23260	1396			106_144_neu_ang.jpg	0	26	AOI_5	233	88	735	420
23277	1397			106_144_neu_ang.jpg	0	26	AOI_5	233	88	776	416
23293	1398			106_144_neu_ang.jpg	0	26	AOI_5	233	88	769	436
23310	1399			106_144_neu_ang.jpg	0	26	AOI_5	233	88	774	430
23327	1400			106_144_neu_ang.jpg	0	26	AOI_5	233	88	770	436
23343	1401			106_144_neu_ang.jpg	0	26	AOI_5	233	88	776	428
23360	1402			106_144_neu_ang.jpg	0	26	AOI_5	233	88	774	434
23377	1403			106_144_neu_ang.jpg	0	26	AOI_5	233	88	771	438
23393	1404			106_144_neu_ang.jpg	0	26	AOI_5	233	88	775	433
23410	1405			106_144_neu_ang.jpg	0	26	AOI_5	233	88	768	437
23427	1406			106_144_neu_ang.jpg	0	26	AOI_5	233	88	775	433
23443	1407			106_144_neu_ang.jpg	0	26	AOI_5	233	88	776	431
23460	1408			106_144_neu_ang.jpg	0	26	AOI_5	233	88	768	438
23477	1409			106_144_neu_ang.jpg	0	26	AOI_5	233	88	773	426
23493	1410			106_144_neu_ang.jpg	0	26	AOI_5	466	89	747	507
23510	1411			106_144_neu_ang.jpg	0	26	AOI_5	466	89	707	580
23527	1412			106_144_neu_ang.jpg	0	26	AOI_5	466	89	713	566
23543	1413			106_144_neu_ang.jpg	0	26	AOI_5	466	89	708	577
23560	1414			106_144_neu_ang.jpg	0	26	AOI_5	466	89	711	573
23577	1415			106_144_neu_ang.jpg	0	26	AOI_5	466	89	714	577
23593	1416			106_144_neu_ang.jpg	0	26	AOI_5	466	89	711	570
23610	1417			106_144_neu_ang.jpg	0	26	AOI_5	466	89	714	576
23627	1418			106_144_neu_ang.jpg	0	26	AOI_5	466	89	708	580
23643	1419			106_144_neu_ang.jpg	0	26	AOI_5	466	89	703	574
23660	1420			106_144_neu_ang.jpg	0	26	AOI_5	466	89	714	570
23677	1421			106_144_neu_ang.jpg	0	26	AOI_5	466	89	709	576
23693	1422			106_144_neu_ang.jpg	0	26	AOI_5	466	89	713	574
23710	1423			106_144_neu_ang.jpg	0	26	AOI_5	466	89	711	579
23727	1424			106_144_neu_ang.jpg	0	26	AOI_5	466	89	709	585
23743	1425			106_144_neu_ang.jpg	0	26	AOI_5	466	89	717	572
23760	1426			106_144_neu_ang.jpg	0	26	AOI_5	466	89	714	570
23777	1427			106_144_neu_ang.jpg	0	26	AOI_5	466	89	722	568
23793	1428			106_144_neu_ang.jpg	0	26	AOI_5	466	89	706	565
23810	1429			106_144_neu_ang.jpg	0	26	AOI_5	466	89	710	570
23827	1430			106_144_neu_ang.jpg	0	26	AOI_5	466	89	706	568
23843	1431			106_144_neu_ang.jpg	0	26	AOI_5	466	89	715	570
23860	1432			106_144_neu_ang.jpg	0	26	AOI_5	466	89	716	570
23876	1433			106_144_neu_ang.jpg	0	26	AOI_5	466	89	716	561
23893	1434			106_144_neu_ang.jpg	0	26	AOI_5	466	89	718	562
23910	1435			106_144_neu_ang.jpg	0	26	AOI_5	466	89	711	564
23926	1436			106_144_neu_ang.jpg	0	26	AOI_5	466	89	710	566
23943	1437			106_144_neu_ang.jpg	0	26	AOI_5	466	89	714	565
23960	1438			106_144_neu_ang.jpg	0	26	AOI_5	233	90	743	473
23976	1439			106_144_neu_ang.jpg	0	26	AOI_5	233	90	748	416
23993	1440			106_144_neu_ang.jpg	0	26	AOI_5	233	90	753	420
24010	1441			106_144_neu_ang.jpg	0	26	AOI_5	233	90	747	414
24026	1442			106_144_neu_ang.jpg	0	26	AOI_5	233	90	747	422
24043	1443			106_144_neu_ang.jpg	0	26	AOI_5	233	90	750	425
24060	1444			106_144_neu_ang.jpg	0	26	AOI_5	233	90	755	422
24076	1445			106_144_neu_ang.jpg	0	26	AOI_5	233	90	752	417
24093	1446			106_144_neu_ang.jpg	0	26	AOI_5	233	90	755	421
24110	1447			106_144_neu_ang.jpg	0	26	AOI_5	233	90	748	422
24126	1448			106_144_neu_ang.jpg	0	26	AOI_5	233	90	753	417
24143	1449			106_144_neu_ang.jpg	0	26	AOI_5	233	90	751	423
24160	1450			106_144_neu_ang.jpg	0	26	AOI_5	233	90	752	425
24176	1451			106_144_neu_ang.jpg	0	26	AOI_5	233	90	754	430
24193	1452			106_144_neu_ang.jpg	0	25	AOI_7	316	91	584	427
24210	1453			106_144_neu_ang.jpg	0	25	AOI_7	316	91	338	411
24226	1454			106_144_neu_ang.jpg	0	25	AOI_7	316	91	257	424
24243	1455			106_144_neu_ang.jpg	0	25	AOI_7	316	91	266	421
24260	1456			106_144_neu_ang.jpg	0	25	AOI_7	316	91	264	417
24276	1457			106_144_neu_ang.jpg	0	25	AOI_7	316	91	271	413
24293	1458			106_144_neu_ang.jpg	0	25	AOI_7	316	91	270	415
24310	1459			106_144_neu_ang.jpg	0	25	AOI_7	316	91	273	421
24326	1460			106_144_neu_ang.jpg	0	25	AOI_7	316	91	271	427
24343	1461			106_144_neu_ang.jpg	0	25	AOI_7	316	91	274	423
24360	1462			106_144_neu_ang.jpg	0	25	AOI_7	316	91	271	429
24376	1463			106_144_neu_ang.jpg	0	25	AOI_7	316	91	268	430
24393	1464			106_144_neu_ang.jpg	0	25	AOI_7	316	91	262	419
24409	1465			106_144_neu_ang.jpg	0	25	AOI_7	316	91	263	416
24426	1466			106_144_neu_ang.jpg	0	25	AOI_7	316	91	265	421
24443	1467			106_144_neu_ang.jpg	0	25	AOI_7	316	91	271	417
24459	1468			106_144_neu_ang.jpg	0	25	AOI_7	316	91	269	425
24476	1469			106_144_neu_ang.jpg	0	25	AOI_7	316	91	267	428
24493	1470			106_144_neu_ang.jpg	0	25	AOI_7	316	91	264	421
24509	1471			106_144_neu_ang.jpg	0	25	AOI_7	216	92	297	402
24526	1472			106_144_neu_ang.jpg	0	25	AOI_7	216	92	310	373
24543	1473			106_144_neu_ang.jpg	0	25	AOI_7	216	92	313	376
24559	1474			106_144_neu_ang.jpg	0	25	AOI_7	216	92	316	379
24576	1475			106_144_neu_ang.jpg	0	25	AOI_7	216	92	317	378
24593	1476			106_144_neu_ang.jpg	0	25	AOI_7	216	92	320	394
24609	1477			106_144_neu_ang.jpg	0	25	AOI_7	216	92	322	380
24626	1478			106_144_neu_ang.jpg	0	25	AOI_7	216	92	313	391
24643	1479			106_144_neu_ang.jpg	0	25	AOI_7	216	92	317	382
24659	1480			106_144_neu_ang.jpg	0	25	AOI_7	216	92	321	390
24676	1481			106_144_neu_ang.jpg	0	25	AOI_7	216	92	317	382
24693	1482			106_144_neu_ang.jpg	0	25	AOI_7	216	92	313	370
24709	1483			106_144_neu_ang.jpg	0	25	AOI_7	216	92	317	381
24726	1484			106_144_neu_ang.jpg	0	26	AOI_5	250	93	522	394
24743	1485			106_144_neu_ang.jpg	0	26	AOI_5	250	93	706	414
24759	1486			106_144_neu_ang.jpg	0	26	AOI_5	250	93	714	439
24776	1487			106_144_neu_ang.jpg	0	26	AOI_5	250	93	728	432
24792	1488			106_144_neu_ang.jpg	0	26	AOI_5	250	93	736	410
24809	1489			106_144_neu_ang.jpg	0	26	AOI_5	250	93	731	414
24826	1490			106_144_neu_ang.jpg	0	26	AOI_5	250	93	724	423
24842	1491			106_144_neu_ang.jpg	0	26	AOI_5	250	93	723	422
24859	1492			106_144_neu_ang.jpg	0	26	AOI_5	250	93	735	416
24876	1493			106_144_neu_ang.jpg	0	26	AOI_5	250	93	725	434
24892	1494			106_144_neu_ang.jpg	0	26	AOI_5	250	93	727	418
24909	1495			106_144_neu_ang.jpg	0	26	AOI_5	250	93	726	423
24926	1496			106_144_neu_ang.jpg	0	26	AOI_5	250	93	720	424
24942	1497			106_144_neu_ang.jpg	0	26	AOI_5	250	93	734	426
24959	1498			106_144_neu_ang.jpg	0	26	AOI_5	250	93	727	431
24976	1499			106_144_neu_ang.jpg	0	26	AOI_5	750	94	667	417
24992	1500			106_144_neu_ang.jpg	0	26	AOI_5	750	94	669	430
25009	1501			106_144_neu_ang.jpg	0	26	AOI_5	750	94	660	432
25026	1502			106_144_neu_ang.jpg	0	26	AOI_5	750	94	671	411
25042	1503			106_144_neu_ang.jpg	0	26	AOI_5	750	94	664	425
25059	1504			106_144_neu_ang.jpg	0	26	AOI_5	750	94	659	429
25076	1505			106_144_neu_ang.jpg	0	26	AOI_5	750	94	659	436
25092	1506			106_144_neu_ang.jpg	0	26	AOI_5	750	94	663	433
25109	1507			106_144_neu_ang.jpg	0	26	AOI_5	750	94	657	430
25126	1508			106_144_neu_ang.jpg	0	26	AOI_5	750	94	661	420
25142	1509			106_144_neu_ang.jpg	0	26	AOI_5	750	94	661	421
25159	1510			106_144_neu_ang.jpg	0	26	AOI_5	750	94	662	419
25176	1511			106_144_neu_ang.jpg	0	26	AOI_5	750	94	658	428
25192	1512			106_144_neu_ang.jpg	0	26	AOI_5	750	94	650	433
25209	1513			106_144_neu_ang.jpg	0	26	AOI_5	750	94	661	425
25226	1514			106_144_neu_ang.jpg	0	26	AOI_5	750	94	656	433
25242	1515			106_144_neu_ang.jpg	0	26	AOI_5	750	94	658	421
25259	1516			106_144_neu_ang.jpg	0	26	AOI_5	750	94	655	424
25276	1517			106_144_neu_ang.jpg	0	26	AOI_5	750	94	664	428
25292	1518			106_144_neu_ang.jpg	0	26	AOI_5	750	94	655	434
25309	1519			106_144_neu_ang.jpg	0	26	AOI_5	750	94	659	422
25312		ImageEnd	16
25326	1520			No media	0	0	Content	750	94	658	432
25342	1521			No media	0	0	Content	750	94	660	423
25359	1522			No media	0	0	Content	750	94	656	428
25375	1523			No media	0	0	Content	750	94	660	415
25392	1524			No media	0	0	Content	750	94	653	435
25409	1525			No media	0	0	Content	750	94	658	424
25425	1526			No media	0	0	Content	750	94	663	421
25442	1527			No media	0	0	Content	750	94	655	424
25459	1528			No media	0	0	Content	750	94	659	427
25475	1529			No media	0	0	Content	750	94	656	423
25492	1530			No media	0	0	Content	750	94	664	419
25509	1531			No media	0	0	Content	750	94	651	436
25525	1532			No media	0	0	Content	750	94	661	418
25542	1533			No media	0	0	Content	750	94	659	411
25559	1534			No media	0	0	Content	750	94	655	435
25575	1535			No media	0	0	Content	750	94	665	424
25592	1536			No media	0	0	Content	750	94	656	425
25609	1537			No media	0	0	Content	750	94	654	436
25625	1538			No media	0	0	Content	750	94	656	422
25642	1539			No media	0	0	Content	750	94	660	423
25659	1540			No media	0	0	Content	750	94	656	423
25675	1541			No media	0	0	Content	750	94	657	426
25692	1542			No media	0	0	Content	750	94	665	421
25708	1543			No media	0	0	Content	750	94	658	422
25725	1544			No media	0	0	Content	583	95	566	427
25742	1545			No media	0	0	Content	583	95	478	441
25758	1546			No media	0	0	Content	583	95	468	437
25775	1547			No media	0	0	Content	583	95	457	452
25792	1548			No media	0	0	Content	583	95	454	445
25808	1549			No media	0	0	Content	583	95	442	451
25825	1550			No media	0	0	Content	583	95	436	467
25842	1551			No media	0	0	Content	583	95	439	478
25858	1552			No media	0	0	Content	583	95	428	454
25875	1553			No media	0	0	Content	583	95	436	465
25892	1554			No media	0	0	Content	583	95	441	467
25908	1555			No media	0	0	Content	583	95	441	462
25925	1556			No media	0	0	Content	583	95	440	477
25942	1557			No media	0	0	Content	583	95	435	459
25958	1558			No media	0	0	Content	583	95	435	465
25975	1559			No media	0	0	Content	583	95	437	466
25992	1560			No media	0	0	Content	583	95	430	466
26008	1561			No media	0	0	Content	583	95	439	467
26025	1562			No media	0	0	Content	583	95	433	463
26042	1563			No media	0	0	Content	583	95	441	459
26058	1564			No media	0	0	Content	583	95	440	470
26075	1565			No media	0	0	Content	583	95	435	463
26092	1566			No media	0	0	Content	583	95	436	463
26108	1567			No media	0	0	Content	583	95	437	466
26125	1568			No media	0	0	Content	583	95	435	463
26142	1569			No media	0	0	Content	583	95	433	467
26158	1570			No media	0	0	Content	583	95	435	465
26175	1571			No media	0	0	Content	583	95	433	465
26192	1572			No media	0	0	Content	583	95	433	468
26208	1573			No media	0	0	Content	583	95	438	466
26225	1574			No media	0	0	Content	583	95	435	460
26242	1575			No media	0	0	Content	583	95	436	463
26258	1576			No media	0	0	Content	583	95	429	468
26275	1577			No media	0	0	Content	583	95	432	468
26291	1578			No media	0	0	Content	583	95	432	471
26308	1579			No media	0	0	Content	416	96	476	449
26325	1580			No media	0	0	Content	416	96	513	420
26341	1581			No media	0	0	Content	416	96	520	394
26358	1582			No media	0	0	Content	416	96	516	399
26375	1583			No media	0	0	Content	416	96	518	397
26391	1584			No media	0	0	Content	416	96	512	407
26408	1585			No media	0	0	Content	416	96	516	394
26425	1586			No media	0	0	Content	416	96	518	399
26441	1587			No media	0	0	Content	416	96	517	398
26458	1588			No media	0	0	Content	416	96	516	397
26475	1589			No media	0	0	Content	416	96	517	399
26491	1590			No media	0	0	Content	416	96	516	397
26508	1591			No media	0	0	Content	416	96	518	396
26525	1592			No media	0	0	Content	416	96	517	400
26541	1593			No media	0	0	Content	416	96	514	402
26558	1594			No media	0	0	Content	416	96	515	399
26575	1595			No media	0	0	Content	416	96	516	401
26591	1596			No media	0	0	Content	416	96	520	393
26608	1597			No media	0	0	Content	416	96	517	396
26625	1598			No media	0	0	Content	416	96	517	395
26641	1599			No media	0	0	Content	416	96	518	389
26658	1600			No media	0	0	Content	416	96	515	392
26675	1601			No media	0	0	Content	416	96	515	397
26691	1602			No media	0	0	Content	416	96	517	398
26708	1603			No media	0	0	Content	416	96	520	402
26725	1604			No media	0	0	Content	333	97	442	416
26741	1605			No media	0	0	Content	333	97	391	438
26758	1606			No media	0	0	Content	333	97	406	438
26775	1607			No media	0	0	Content	333	97	399	444
26791	1608			No media	0	0	Content	333	97	400	445
26808	1609			No media	0	0	Content	333	97	402	439
26825	1610			No media	0	0	Content	333	97	399	448
26841	1611			No media	0	0	Content	333	97	404	446
26858	1612			No media	0	0	Content	333	97	403	442
26874	1613			No media	0	0	Content	333	97	406	447
26891	1614			No media	0	0	Content	333	97	402	441
26908	1615			No media	0	0	Content	333	97	403	444
26924	1616			No media	0	0	Content	333	97	402	445
26941	1617			No media	0	0	Content	333	97	405	444
26958	1618			No media	0	0	Content	333	97	402	444
26974	1619			No media	0	0	Content	333	97	406	448
26991	1620			No media	0	0	Content	333	97	401	442
27008	1621			No media	0	0	Content	333	97	410	448
27024	1622			No media	0	0	Content	333	97	407	447
27041	1623			No media	0	0	Content	333	97	408	448
27058	1624			No media	0	0	Content	650	98	414	451
27074	1625			No media	0	0	Content	650	98	494	457
27091	1626			No media	0	0	Content	650	98	512	459
27108	1627			No media	0	0	Content	650	98	509	450
27124	1628			No media	0	0	Content	650	98	515	454
27141	1629			No media	0	0	Content	650	98	506	458
27158	1630			No media	0	0	Content	650	98	506	453
27174	1631			No media	0	0	Content	650	98	508	457
27191	1632			No media	0	0	Content	650	98	512	456
27208	1633			No media	0	0	Content	650	98	512	455
27224	1634			No media	0	0	Content	650	98	511	456
27241	1635			No media	0	0	Content	650	98	509	456
27258	1636			No media	0	0	Content	650	98	510	458
27274	1637			No media	0	0	Content	650	98	510	453
27291	1638			No media	0	0	Content	650	98	509	457
27308	1639			No media	0	0	Content	650	98	504	455
27324	1640			No media	0	0	Content	650	98	513	458
27341	1641			No media	0	0	Content	650	98	508	451
27357	1642			No media	0	0	Content	650	98	510	453
27374	1643			No media	0	0	Content	650	98	508	453
27391	1644			No media	0	0	Content	650	98	509	453
27407	1645			No media	0	0	Content	650	98	511	455
27424	1646			No media	0	0	Content	650	98	506	453
27441	1647			No media	0	0	Content	650	98	509	452
27457	1648			No media	0	0	Content	650	98	509	452
27474	1649			No media	0	0	Content	650	98	512	453
27491	1650			No media	0	0	Content	650	98	508	451
27507	1651			No media	0	0	Content	650	98	505	454
27524	1652			No media	0	0	Content	650	98	508	452
27541	1653			No media	0	0	Content	650	98	506	452
27557	1654			No media	0	0	Content	650	98	503	452
27574	1655			No media	0	0	Content	650	98	500	453
27591	1656			No media	0	0	Content	650	98	507	453
27607	1657			No media	0	0	Content	650	98	503	451
27624	1658			No media	0	0	Content	650	98	501	446
27641	1659			No media	0	0	Content	650	98	504	448
27657	1660			No media	0	0	Content	650	98	502	450
27674	1661			No media	0	0	Content	650	98	504	448
27691	1662			No media	0	0	Content	650	98	504	448
27707	1663			No media	0	0	Content	316	99	450	445
27724	1664			No media	0	0	Content	316	99	404	428
27741	1665			No media	0	0	Content	316	99	399	425
27757	1666			No media	0	0	Content	316	99	398	427
27774	1667			No media	0	0	Content	316	99	405	425
27790	1668			No media	0	0	Content	316	99	399	425
27807	1669			No media	0	0	Content	316	99	398	429
27824	1670			No media	0	0	Content	316	99	400	428
27840	1671			No media	0	0	Content	316	99	402	428
27857	1672			No media	0	0	Content	316	99	406	426
27874	1673			No media	0	0	Content	316	99	404	425
27890	1674			No media	0	0	Content	316	99	398	426
27907	1675			No media	0	0	Content	316	99	406	424
27924	1676			No media	0	0	Content	316	99	403	419
27940	1677			No media	0	0	Content	316	99	402	428
27957	1678			No media	0	0	Content	316	99	405	424
27974	1679			No media	0	0	Content	316	99	404	424
27990	1680			No media	0	0	Content	316	99	405	423
28007	1681			No media	0	0	Content	316	99	420	433
28024	1682			No media	0	0	Content	416	100	488	463
28040	1683			No media	0	0	Content	416	100	516	528
28057	1684			No media	0	0	Content	416	100	511	536
28074	1685			No media	0	0	Content	416	100	511	531
28090	1686			No media	0	0	Content	416	100	512	538
28107	1687			No media	0	0	Content	416	100	510	535
28124	1688			No media	0	0	Content	416	100	511	536
28140	1689			No media	0	0	Content	416	100	512	535
28157	1690			No media	0	0	Content	416	100	510	533
28174	1691			No media	0	0	Content	416	100	511	531
28190	1692			No media	0	0	Content	416	100	511	536
28207	1693			No media	0	0	Content	416	100	507	535
28224	1694			No media	0	0	Content	416	100	511	538
28240	1695			No media	0	0	Content	416	100	507	531
28257	1696			No media	0	0	Content	416	100	509	532
28274	1697			No media	0	0	Content	416	100	506	534
28290	1698			No media	0	0	Content	416	100	509	536
28307	1699			No media	0	0	Content	416	100	507	534
28324	1700			No media	0	0	Content	416	100	508	532
28340	1701			No media	0	0	Content	416	100	508	534
28357	1702			No media	0	0	Content	416	100	508	534
28373	1703			No media	0	0	Content	416	100	507	530
28390	1704			No media	0	0	Content	416	100	506	533
28407	1705			No media	0	0	Content	416	100	512	534
28423	1706			No media	0	0	Content	416	100	470	504
28440	1707			No media	0	0	Content	366	101	413	410
28457	1708			No media	0	0	Content	366	101	409	359
28473	1709			No media	0	0	Content	366	101	415	346
28490	1710			No media	0	0	Content	366	101	411	355
28507	1711			No media	0	0	Content	366	101	413	354
28523	1712			No media	0	0	Content	366	101	413	353
28540	1713			No media	0	0	Content	366	101	415	353
28557	1714			No media	0	0	Content	366	101	412	354
28573	1715			No media	0	0	Content	366	101	415	354
28590	1716			No media	0	0	Content	366	101	413	358
28607	1717			No media	0	0	Content	366	101	408	355
28623	1718			No media	0	0	Content	366	101	413	354
28640	1719			No media	0	0	Content	366	101	410	353
28657	1720			No media	0	0	Content	366	101	416	361
28673	1721			No media	0	0	Content	366	101	415	353
28690	1722			No media	0	0	Content	366	101	412	353
28707	1723			No media	0	0	Content	366	101	411	356
28723	1724			No media	0	0	Content	366	101	414	359
28740	1725			No media	0	0	Content	366	101	412	355
28756	1726			No media	0	0	Content	366	101	411	353
28773	1727			No media	0	0	Content	366	101	463	328
28790	1728			No media	0	0	Content	366	101	473	296
28806	1729			No media	0	0	Content	216	102	460	267
28823	1730			No media	0	0	Content	216	102	464	225
28840	1731			No media	0	0	Content	216	102	461	186
28856	1732			No media	0	0	Content	216	102	466	165
28873	1733			No media	0	0	Content	216	102	460	169
28890	1734			No media	0	0	Content	216	102	463	171
28906	1735			No media	0	0	Content	216	102	463	170
28923	1736			No media	0	0	Content	216	102	464	167
28940	1737			No media	0	0	Content	216	102	464	175
28956	1738			No media	0	0	Content	216	102	461	172
28973	1739			No media	0	0	Content	216	102	465	167
28990	1740			No media	0	0	Content	216	102	461	173
29006	1741			No media	0	0	Content	216	102	522	155
29023	1742			No media	0	0	Content	183	103	702	88
29040	1743			No media	0	0	Content	183	103	811	44
29056	1744			No media	0	0	Content	183	103	806	47
29073	1745			No media	0	0	Content	183	103	808	49
29090	1746			No media	0	0	Content	183	103	809	48
29106	1747			No media	0	0	Content	183	103	812	50
29123	1748			No media	0	0	Content	183	103	807	49
29140	1749			No media	0	0	Content	183	103	808	53
29156	1750			No media	0	0	Content	183	103	807	50
29173	1751			No media	0	0	Content	183	103	808	53
29190	1752			No media	0	0	Content	183	103	809	51
29206	1753			No media	0	0	Content	283	104	844	48
29223	1754			No media	0	0	Content	283	104	964	-26
29240	1755			No media	0	0	Content	283	104	990	-55
29256	1756			No media	0	0	Content	283	104	981	-42
29273	1757			No media	0	0	Content	283	104	987	-48
29289	1758			No media	0	0	Content	283	104	983	-46
29306	1759			No media	0	0	Content	283	104	988	-50
29317		ImageStart	8
29323	1760			Fix.jpg	0	0	Content	283	104	983	-44
29339	1761			Fix.jpg	0	0	Content	283	104	981	-46
29356	1762			Fix.jpg	0	0	Content	283	104	987	-42
29373	1763			Fix.jpg	0	0	Content	283	104	979	-42
29389	1764			Fix.jpg	0	0	Content	283	104	982	-39
29406	1765			Fix.jpg	0	0	Content	283	104	976	-37
29423	1766			Fix.jpg	0	0	Content	283	104	973	-35
29439	1767			Fix.jpg	0	0	Content	283	104	981	-42
29456	1768			Fix.jpg	0	0	Content	283	104	977	-36
29473	1769			Fix.jpg	0	0	Content	283	104	919	11
29489	1770			Fix.jpg	0	0	Content	200	105	684	229
29506	1771			Fix.jpg	0	0	Content	200	105	479	392
29523	1772			Fix.jpg	0	0	Content	200	105	467	481
29539	1773			Fix.jpg	0	0	Content	200	105	459	463
29556	1774			Fix.jpg	0	0	Content	200	105	460	463
29573	1775			Fix.jpg	0	0	Content	200	105	458	471
29589	1776			Fix.jpg	0	0	Content	200	105	459	467
29606	1777			Fix.jpg	0	0	Content	200	105	454	470
29623	1778			Fix.jpg	0	0	Content	200	105	452	468
29639	1779			Fix.jpg	0	0	Content	200	105	456	465
29656	1780			Fix.jpg	0	0	Content	200	105	465	464
29673	1781			Fix.jpg	0	0	Content	200	105	458	459
29689	1782			Fix.jpg	0	0	Content	550	106	484	429
29706	1783			Fix.jpg	0	0	Content	550	106	494	404
29723	1784			Fix.jpg	0	0	Content	550	106	489	415
29739	1785			Fix.jpg	0	0	Content	550	106	494	415
29742		ImageEnd	16
29756	1786			No media	0	0	Content	550	106	493	410
29773	1787			No media	0	0	Content	550	106	491	410
29789	1788			No media	0	0	Content	550	106	493	426
29806	1789			No media	0	0	Content	550	106	488	412
29823	1790			No media	0	0	Content	550	106	493	414
29839	1791			No media	0	0	Content	550	106	500	417
29856	1792			No media	0	0	Content	550	106	495	406
29872	1793			No media	0	0	Content	550	106	493	406
29889	1794			No media	0	0	Content	550	106	491	407
29906	1795			No media	0	0	Content	550	106	492	409
29922	1796			No media	0	0	Content	550	106	490	414
29939	1797			No media	0	0	Content	550	106	491	409
29956	1798			No media	0	0	Content	550	106	495	407
29972	1799			No media	0	0	Content	550	106	501	418
29989	1800			No media	0	0	Content	550	106	490	405
30006	1801			No media	0	0	Content	550	106	502	404
30010		ImageStart	8
30022	1802			160_175_fe_an.jpg	0	145	AOI_30	550	106	494	409
30039	1803			160_175_fe_an.jpg	0	145	AOI_30	550	106	495	411
30056	1804			160_175_fe_an.jpg	0	145	AOI_30	550	106	499	396
30072	1805			160_175_fe_an.jpg	0	145	AOI_30	550	106	503	410
30089	1806			160_175_fe_an.jpg	0	145	AOI_30	550	106	497	416
30106	1807			160_175_fe_an.jpg	0	145	AOI_30	550	106	503	403
30122	1808			160_175_fe_an.jpg	0	145	AOI_30	550	106	490	403
30139	1809			160_175_fe_an.jpg	0	145	AOI_30	550	106	504	414
30156	1810			160_175_fe_an.jpg	0	145	AOI_30	550	106	496	403
30172	1811			160_175_fe_an.jpg	0	145	AOI_30	550	106	491	412
30189	1812			160_175_fe_an.jpg	0	145	AOI_30	550	106	502	401
30206	1813			160_175_fe_an.jpg	0	145	AOI_30	550	106	496	407
30222	1814			160_175_fe_an.jpg	0	145	AOI_30	550	106	492	413
30239	1815			160_175_fe_an.jpg	0	145	AOI_30	200	107	427	408
30255	1816			160_175_fe_an.jpg	0	145	AOI_30	200	107	336	436
30272	1817			160_175_fe_an.jpg	0	145	AOI_30	200	107	336	429
30289	1818			160_175_fe_an.jpg	0	145	AOI_30	200	107	328	432
30305	1819			160_175_fe_an.jpg	0	145	AOI_30	200	107	329	438
30322	1820			160_175_fe_an.jpg	0	145	AOI_30	200	107	328	434
30339	1821			160_175_fe_an.jpg	0	145	AOI_30	200	107	328	437
30355	1822			160_175_fe_an.jpg	0	145	AOI_30	200	107	327	437
30372	1823			160_175_fe_an.jpg	0	145	AOI_30	200	107	329	443
30389	1824			160_175_fe_an.jpg	0	145	AOI_30	200	107	328	433
30405	1825			160_175_fe_an.jpg	0	145	AOI_30	200	107	332	439
30422	1826			160_175_fe_an.jpg	0	145	AOI_30	200	107	337	447
30439	1827			160_175_fe_an.jpg	0	145	AOI_30	183	108	288	490
30455	1828			160_175_fe_an.jpg	0	145	AOI_30	183	108	280	513
30472	1829			160_175_fe_an.jpg	0	145	AOI_30	183	108	295	530
30489	1830			160_175_fe_an.jpg	0	145	AOI_30	183	108	300	526
30505	1831			160_175_fe_an.jpg	0	145	AOI_30	183	108	296	522
30522	1832			160_175_fe_an.jpg	0	145	AOI_30	183	108	292	525
30539	1833			160_175_fe_an.jpg	0	145	AOI_30	183	108	297	526
30555	1834			160_175_fe_an.jpg	0	145	AOI_30	183	108	293	526
30572	1835			160_175_fe_an.jpg	0	145	AOI_30	183	108	296	524
30589	1836			160_175_fe_an.jpg	0	145	AOI_30	183	108	288	516
30605	1837			160_175_fe_an.jpg	0	145	AOI_30	183	108	385	526
30622	1838			160_175_fe_an.jpg	0	146	AOI_29	283	109	622	499
30639	1839			160_175_fe_an.jpg	0	146	AOI_29	283	109	752	495
30655	1840			160_175_fe_an.jpg	0	146	AOI_29	283	109	745	482
30672	1841			160_175_fe_an.jpg	0	146	AOI_29	283	109	740	503
30689	1842			160_175_fe_an.jpg	0	146	AOI_29	283	109	746	501
30705	1843			160_175_fe_an.jpg	0	146	AOI_29	283	109	745	481
30722	1844			160_175_fe_an.jpg	0	146	AOI_29	283	109	744	488
30739	1845			160_175_fe_an.jpg	0	146	AOI_29	283	109	742	482
30755	1846			160_175_fe_an.jpg	0	146	AOI_29	283	109	738	495
30772	1847			160_175_fe_an.jpg	0	146	AOI_29	283	109	738	488
30789	1848			160_175_fe_an.jpg	0	146	AOI_29	283	109	738	489
30805	1849			160_175_fe_an.jpg	0	146	AOI_29	283	109	738	492
30822	1850			160_175_fe_an.jpg	0	146	AOI_29	283	109	748	487
30838	1851			160_175_fe_an.jpg	0	146	AOI_29	283	109	743	483
30855	1852			160_175_fe_an.jpg	0	146	AOI_29	283	109	737	490
30872	1853			160_175_fe_an.jpg	0	146	AOI_29	283	109	747	484
30888	1854			160_175_fe_an.jpg	0	146	AOI_29	283	109	734	494
30905	1855			160_175_fe_an.jpg	0	146	AOI_29	217	110	739	432
30922	1856			160_175_fe_an.jpg	0	146	AOI_29	217	110	743	396
30938	1857			160_175_fe_an.jpg	0	146	AOI_29	217	110	734	412
30955	1858			160_175_fe_an.jpg	0	146	AOI_29	217	110	742	401
30972	1859			160_175_fe_an.jpg	0	146	AOI_29	217	110	739	410
30988	1860			160_175_fe_an.jpg	0	146	AOI_29	217	110	737	418
31005	1861			160_175_fe_an.jpg	0	146	AOI_29	217	110	736	408
31022	1862			160_175_fe_an.jpg	0	146	AOI_29	217	110	745	399
31038	1863			160_175_fe_an.jpg	0	146	AOI_29	217	110	741	409
31055	1864			160_175_fe_an.jpg	0	146	AOI_29	217	110	736	408
31072	1865			160_175_fe_an.jpg	0	146	AOI_29	217	110	740	417
31088	1866			160_175_fe_an.jpg	0	146	AOI_29	217	110	736	418
31105	1867			160_175_fe_an.jpg	0	146	AOI_29	217	110	736	406
31122	1868			160_175_fe_an.jpg	0	145	AOI_30	233	111	555	436
31138	1869			160_175_fe_an.jpg	0	145	AOI_30	233	111	327	434
31155	1870			160_175_fe_an.jpg	0	145	AOI_30	233	111	304	428
31172	1871			160_175_fe_an.jpg	0	145	AOI_30	233	111	292	442
31188	1872			160_175_fe_an.jpg	0	145	AOI_30	233	111	299	435
31205	1873			160_175_fe_an.jpg	0	145	AOI_30	233	111	295	415
31222	1874			160_175_fe_an.jpg	0	145	AOI_30	233	111	296	437
31238	1875			160_175_fe_an.jpg	0	145	AOI_30	233	111	299	424
31255	1876			160_175_fe_an.jpg	0	145	AOI_30	233	111	296	447
31272	1877			160_175_fe_an.jpg	0	145	AOI_30	233	111	292	432
31288	1878			160_175_fe_an.jpg	0	145	AOI_30	233	111	293	426
31305	1879			160_175_fe_an.jpg	0	145	AOI_30	233	111	299	448
31322	1880			160_175_fe_an.jpg	0	145	AOI_30	233	111	304	445
31338	1881			160_175_fe_an.jpg	0	145	AOI_30	233	111	307	438
31355	1882			160_175_fe_an.jpg	0	145	AOI_30	233	112	298	441
31371	1883			160_175_fe_an.jpg	0	145	AOI_30	233	112	308	512
31388	1884			160_175_fe_an.jpg	0	145	AOI_30	233	112	299	541
31405	1885			160_175_fe_an.jpg	0	145	AOI_30	233	112	300	546
31421	1886			160_175_fe_an.jpg	0	145	AOI_30	233	112	295	541
31438	1887			160_175_fe_an.jpg	0	145	AOI_30	233	112	303	543
31455	1888			160_175_fe_an.jpg	0	145	AOI_30	233	112	278	514
31471	1889			160_175_fe_an.jpg	0	145	AOI_30	233	112	295	531
31488	1890			160_175_fe_an.jpg	0	145	AOI_30	233	112	301	546
31505	1891			160_175_fe_an.jpg	0	145	AOI_30	233	112	293	541
31521	1892			160_175_fe_an.jpg	0	145	AOI_30	233	112	294	538
31538	1893			160_175_fe_an.jpg	0	145	AOI_30	233	112	296	535
31555	1894			160_175_fe_an.jpg	0	145	AOI_30	233	112	287	529
31571	1895			160_175_fe_an.jpg	0	145	AOI_30	233	112	292	542
31588	1896			160_175_fe_an.jpg	0	145	AOI_30	233	113	301	440
31605	1897			160_175_fe_an.jpg	0	145	AOI_30	233	113	304	370
31621	1898			160_175_fe_an.jpg	0	145	AOI_30	233	113	299	358
31638	1899			160_175_fe_an.jpg	0	145	AOI_30	233	113	300	362
31655	1900			160_175_fe_an.jpg	0	145	AOI_30	233	113	306	376
31671	1901			160_175_fe_an.jpg	0	145	AOI_30	233	113	306	378
31688	1902			160_175_fe_an.jpg	0	145	AOI_30	233	113	307	375
31705	1903			160_175_fe_an.jpg	0	145	AOI_30	233	113	301	380
31721	1904			160_175_fe_an.jpg	0	145	AOI_30	233	113	303	372
31738	1905			160_175_fe_an.jpg	0	145	AOI_30	233	113	302	367
31754	1906			160_175_fe_an.jpg	0	145	AOI_30	233	113	303	371
31771	1907			160_175_fe_an.jpg	0	145	AOI_30	233	113	303	377
31788	1908			160_175_fe_an.jpg	0	145	AOI_30	233	113	306	376
31804	1909			160_175_fe_an.jpg	0	145	AOI_30	233	113	306	378
31821	1910			160_175_fe_an.jpg	0	145	AOI_30	167	114	330	385
31838	1911			160_175_fe_an.jpg	0	145	AOI_30	167	114	357	392
31854	1912			160_175_fe_an.jpg	0	145	AOI_30	167	114	359	379
31871	1913			160_175_fe_an.jpg	0	145	AOI_30	167	114	367	404
31888	1914			160_175_fe_an.jpg	0	145	AOI_30	167	114	362	384
31904	1915			160_175_fe_an.jpg	0	145	AOI_30	167	114	359	374
31921	1916			160_175_fe_an.jpg	0	145	AOI_30	167	114	358	393
31938	1917			160_175_fe_an.jpg	0	145	AOI_30	167	114	355	398
31954	1918			160_175_fe_an.jpg	0	145	AOI_30	167	114	359	385
31971	1919			160_175_fe_an.jpg	0	145	AOI_30	167	114	364	391
31988	1920			160_175_fe_an.jpg	0	146	AOI_29	433	115	534	392
32004	1921			160_175_fe_an.jpg	0	146	AOI_29	433	115	722	429
32021	1922			160_175_fe_an.jpg	0	146	AOI_29	433	115	762	433
32038	1923			160_175_fe_an.jpg	0	146	AOI_29	433	115	775	420
32054	1924			160_175_fe_an.jpg	0	146	AOI_29	433	115	758	428
32071	1925			160_175_fe_an.jpg	0	146	AOI_29	433	115	773	428
32088	1926			160_175_fe_an.jpg	0	146	AOI_29	433	115	768	439
32104	1927			160_175_fe_an.jpg	0	146	AOI_29	433	115	768	432
32121	1928			160_175_fe_an.jpg	0	146	AOI_29	433	115	774	419
32138	1929			160_175_fe_an.jpg	0	146	AOI_29	433	115	766	433
32154	1930			160_175_fe_an.jpg	0	146	AOI_29	433	115	772	425
32171	1931			160_175_fe_an.jpg	0	146	AOI_29	433	115	769	431
32188	1932			160_175_fe_an.jpg	0	146	AOI_29	433	115	758	441
32204	1933			160_175_fe_an.jpg	0	146	AOI_29	433	115	758	446
32221	1934			160_175_fe_an.jpg	0	146	AOI_29	433	115	760	407
32238	1935			160_175_fe_an.jpg	0	146	AOI_29	433	115	771	410
32254	1936			160_175_fe_an.jpg	0	146	AOI_29	433	115	763	412
32271	1937			160_175_fe_an.jpg	0	146	AOI_29	433	115	761	420
32288	1938			160_175_fe_an.jpg	0	146	AOI_29	433	115	765	413
32304	1939			160_175_fe_an.jpg	0	146	AOI_29	433	115	766	409
32321	1940			160_175_fe_an.jpg	0	146	AOI_29	433	115	774	404
32337	1941			160_175_fe_an.jpg	0	146	AOI_29	433	115	760	416
32354	1942			160_175_fe_an.jpg	0	146	AOI_29	433	115	767	409
32371	1943			160_175_fe_an.jpg	0	146	AOI_29	433	115	767	416
32387	1944			160_175_fe_an.jpg	0	146	AOI_29	433	115	761	406
32404	1945			160_175_fe_an.jpg	0	146	AOI_29	433	115	753	419
32421	1946			160_175_fe_an.jpg	0	146	AOI_29	300	116	737	533
32437	1947			160_175_fe_an.jpg	0	146	AOI_29	300	116	739	525
32454	1948			160_175_fe_an.jpg	0	146	AOI_29	300	116	729	526
32471	1949			160_175_fe_an.jpg	0	146	AOI_29	300	116	730	540
32487	1950			160_175_fe_an.jpg	0	146	AOI_29	300	116	736	534
32504	1951			160_175_fe_an.jpg	0	146	AOI_29	300	116	718	546
32521	1952			160_175_fe_an.jpg	0	146	AOI_29	300	116	726	543
32537	1953			160_175_fe_an.jpg	0	146	AOI_29	300	116	733	538
32554	1954			160_175_fe_an.jpg	0	146	AOI_29	300	116	725	545
32571	1955			160_175_fe_an.jpg	0	146	AOI_29	300	116	730	556
32587	1956			160_175_fe_an.jpg	0	146	AOI_29	300	116	740	535
32604	1957			160_175_fe_an.jpg	0	146	AOI_29	300	116	731	535
32621	1958			160_175_fe_an.jpg	0	146	AOI_29	300	116	717	546
32637	1959			160_175_fe_an.jpg	0	146	AOI_29	300	116	728	539
32654	1960			160_175_fe_an.jpg	0	146	AOI_29	300	116	739	533
32671	1961			160_175_fe_an.jpg	0	146	AOI_29	300	116	728	543
[truncated: 38,576 more rows]
