# Supplementary material for: Attentional Bias to Facial Expressions of Different Emotions – A Cross-Cultural Comparison of ≠Akhoe Hai||om and German Children and Adolescents
Source: Front Psychol. 2020 Apr 28;11:795. doi: 10.3389/fpsyg.2020.00795 (PMC7199105; doi:10.3389/fpsyg.2020.00795)
Supplement: Supplementary file 1 [file Data_Sheet_1.ZIP › Raw data_Germany and Namibia/Raw data Germans/de_VP17-All-Data.tsv]

System Properties:
Operating System:	Microsoft Windows NT 6.1.7601 Service Pack 1
System User Name:	tobiiadmin
Machine Name:	LOE7690LAP
Data properties:
Recording name:	de_VP17
Recording date:	25.10.2013
Recording time:	08:06:40
Recording resolution:	1024 x 768
Export date:	03.12.2013
Export time:	16:38:10
Participant:	de_VP17
Filter settings:
Eye: Average
Validity: Normal
Fixation filter: Tobii fixation filter
Velocity threshold: 35
Distance threshold: 35
Timestamp	Number	Event	EventKey	StimuliName	StimuliID	AoiIds	AoiNames	FixationDuration	FixationIndex	GazePointX	GazePointY
11	0			No media	0	0	Content	127	4	119	645
27	1			No media	0	0	Content	127	4	113	639
44	2			No media	0	0	Content	127	4	108	639
61	3			No media	0	0	Content	127	4	123	644
77	4			No media	0	0	Content	127	4	108	631
94	5			No media	0	0	Content	127	4	107	639
111	6			No media	0	0	Content	127	4	120	646
127	7			No media	0	0	Content	216	5	93	656
144	8			No media	0	0	Content	216	5	70	652
160	9			No media	0	0	Content	216	5	84	661
177	10			No media	0	0	Content	216	5	79	664
186		ImageStart	8
194	11			Fix.jpg	0	0	Content	216	5	73	660
210	12			Fix.jpg	0	0	Content	216	5	75	662
227	13			Fix.jpg	0	0	Content	216	5	76	663
244	14			Fix.jpg	0	0	Content	216	5	80	663
260	15			Fix.jpg	0	0	Content	216	5	75	661
277	16			Fix.jpg	0	0	Content	216	5	83	661
294	17			Fix.jpg	0	0	Content	216	5	82	662
310	18			Fix.jpg	0	0	Content	216	5	83	663
327	19			Fix.jpg	0	0	Content	216	5	84	667
344	20			Fix.jpg	0	0	Content	200	6	251	587
360	21			Fix.jpg	0	0	Content	200	6	342	526
377	22			Fix.jpg	0	0	Content	200	6	463	398
394	23			Fix.jpg	0	0	Content	200	6	524	445
410	24			Fix.jpg	0	0	Content	200	6	521	433
427	25			Fix.jpg	0	0	Content	200	6	512	444
443	26			Fix.jpg	0	0	Content	200	6	508	450
460	27			Fix.jpg	0	0	Content	200	6	507	451
477	28			Fix.jpg	0	0	Content	200	6	507	445
493	29			Fix.jpg	0	0	Content	200	6	504	443
510	30			Fix.jpg	0	0	Content	200	6	513	435
527	31			Fix.jpg	0	0	Content	200	6	518	446
543	32			Fix.jpg	0	0	Content	449	7	0	0
560	33			Fix.jpg	0	0	Content	449	7	492	396
577	34			Fix.jpg	0	0	Content	449	7	498	394
593	35			Fix.jpg	0	0	Content	449	7	502	398
610	36			Fix.jpg	0	0	Content	449	7	504	397
627	37			Fix.jpg	0	0	Content	449	7	498	393
643	38			Fix.jpg	0	0	Content	449	7	500	398
646		ImageEnd	16
660	39			No media	0	0	Content	449	7	498	394
677	40			No media	0	0	Content	449	7	504	393
683		ImageStart	8
693	41			122_162_an_ha.jpg	0	54	AOI_13	449	7	500	396
710	42			122_162_an_ha.jpg	0	54	AOI_13	449	7	498	406
727	43			122_162_an_ha.jpg	0	54	AOI_13	449	7	503	404
743	44			122_162_an_ha.jpg	0	54	AOI_13	449	7	500	396
760	45			122_162_an_ha.jpg	0	54	AOI_13	449	7	499	402
776	46			122_162_an_ha.jpg	0	54	AOI_13	449	7	497	406
793	47			122_162_an_ha.jpg	0	54	AOI_13	449	7	498	396
810	48			122_162_an_ha.jpg	0	54	AOI_13	449	7	501	396
826	49			122_162_an_ha.jpg	0	54	AOI_13	449	7	503	398
843	50			122_162_an_ha.jpg	0	54	AOI_13	449	7	496	398
860	51			122_162_an_ha.jpg	0	54	AOI_13	449	7	501	401
876	52			122_162_an_ha.jpg	0	54	AOI_13	449	7	496	404
893	53			122_162_an_ha.jpg	0	54	AOI_13	449	7	498	396
910	54			122_162_an_ha.jpg	0	54	AOI_13	449	7	499	404
926	55			122_162_an_ha.jpg	0	54	AOI_13	449	7	500	406
943	56			122_162_an_ha.jpg	0	54	AOI_13	449	7	494	408
960	57			122_162_an_ha.jpg	0	54	AOI_13	449	7	501	406
976	58			122_162_an_ha.jpg	0	54	AOI_13	449	7	514	413
993	59			122_162_an_ha.jpg	0	53	AOI_16	267	8	620	433
1010	60			122_162_an_ha.jpg	0	53	AOI_16	267	8	705	446
1026	61			122_162_an_ha.jpg	0	53	AOI_16	267	8	708	452
1043	62			122_162_an_ha.jpg	0	53	AOI_16	267	8	711	449
1059	63			122_162_an_ha.jpg	0	53	AOI_16	267	8	702	448
1076	64			122_162_an_ha.jpg	0	53	AOI_16	267	8	720	425
1093	65			122_162_an_ha.jpg	0	53	AOI_16	267	8	719	453
1109	66			122_162_an_ha.jpg	0	53	AOI_16	267	8	721	424
1126	67			122_162_an_ha.jpg	0	53	AOI_16	267	8	701	448
1143	68			122_162_an_ha.jpg	0	53	AOI_16	267	8	702	445
1159	69			122_162_an_ha.jpg	0	53	AOI_16	267	8	697	447
1176	70			122_162_an_ha.jpg	0	53	AOI_16	267	8	700	446
1193	71			122_162_an_ha.jpg	0	53	AOI_16	267	8	699	448
1209	72			122_162_an_ha.jpg	0	53	AOI_16	267	8	693	451
1226	73			122_162_an_ha.jpg	0	53	AOI_16	267	8	704	443
1243	74			122_162_an_ha.jpg	0	53	AOI_16	267	8	666	453
1259	75			122_162_an_ha.jpg	0	54	AOI_13	283	9	481	461
1276	76			122_162_an_ha.jpg	0	54	AOI_13	283	9	290	478
1293	77			122_162_an_ha.jpg	0	54	AOI_13	283	9	269	487
1309	78			122_162_an_ha.jpg	0	54	AOI_13	283	9	267	483
1326	79			122_162_an_ha.jpg	0	54	AOI_13	283	9	295	502
1343	80			122_162_an_ha.jpg	0	54	AOI_13	283	9	290	510
1359	81			122_162_an_ha.jpg	0	54	AOI_13	283	9	284	449
1376	82			122_162_an_ha.jpg	0	54	AOI_13	283	9	282	483
1393	83			122_162_an_ha.jpg	0	54	AOI_13	283	9	284	485
1409	84			122_162_an_ha.jpg	0	54	AOI_13	283	9	289	487
1426	85			122_162_an_ha.jpg	0	54	AOI_13	283	9	292	486
1443	86			122_162_an_ha.jpg	0	54	AOI_13	283	9	282	486
1459	87			122_162_an_ha.jpg	0	54	AOI_13	283	9	284	487
1476	88			122_162_an_ha.jpg	0	54	AOI_13	283	9	279	486
1492	89			122_162_an_ha.jpg	0	54	AOI_13	283	9	290	486
1509	90			122_162_an_ha.jpg	0	54	AOI_13	283	9	284	483
1526	91			122_162_an_ha.jpg	0	54	AOI_13	283	9	366	476
1542	92			122_162_an_ha.jpg	0	53	AOI_16	316	10	577	426
1559	93			122_162_an_ha.jpg	0	53	AOI_16	316	10	754	404
1576	94			122_162_an_ha.jpg	0	53	AOI_16	316	10	747	409
1592	95			122_162_an_ha.jpg	0	53	AOI_16	316	10	745	408
1609	96			122_162_an_ha.jpg	0	53	AOI_16	316	10	750	413
1626	97			122_162_an_ha.jpg	0	53	AOI_16	316	10	741	391
1642	98			122_162_an_ha.jpg	0	53	AOI_16	316	10	736	432
1659	99			122_162_an_ha.jpg	0	53	AOI_16	316	10	729	417
1676	100			122_162_an_ha.jpg	0	53	AOI_16	316	10	727	416
1692	101			122_162_an_ha.jpg	0	53	AOI_16	316	10	726	418
1709	102			122_162_an_ha.jpg	0	53	AOI_16	316	10	723	422
1726	103			122_162_an_ha.jpg	0	53	AOI_16	316	10	723	418
1742	104			122_162_an_ha.jpg	0	53	AOI_16	316	10	730	418
1759	105			122_162_an_ha.jpg	0	53	AOI_16	316	10	724	421
1776	106			122_162_an_ha.jpg	0	53	AOI_16	316	10	728	421
1792	107			122_162_an_ha.jpg	0	53	AOI_16	316	10	724	420
1809	108			122_162_an_ha.jpg	0	53	AOI_16	316	10	731	422
1826	109			122_162_an_ha.jpg	0	53	AOI_16	316	10	721	419
1842	110			122_162_an_ha.jpg	0	53	AOI_16	316	10	733	414
1859	111			122_162_an_ha.jpg	0	53	AOI_16	600	11	705	456
1876	112			122_162_an_ha.jpg	0	53	AOI_16	600	11	697	464
1892	113			122_162_an_ha.jpg	0	53	AOI_16	600	11	697	461
1909	114			122_162_an_ha.jpg	0	53	AOI_16	600	11	701	462
1926	115			122_162_an_ha.jpg	0	53	AOI_16	600	11	697	460
1942	116			122_162_an_ha.jpg	0	53	AOI_16	600	11	702	463
1959	117			122_162_an_ha.jpg	0	53	AOI_16	600	11	700	461
1975	118			122_162_an_ha.jpg	0	53	AOI_16	600	11	702	464
1992	119			122_162_an_ha.jpg	0	53	AOI_16	600	11	706	456
2009	120			122_162_an_ha.jpg	0	53	AOI_16	600	11	704	458
2025	121			122_162_an_ha.jpg	0	53	AOI_16	600	11	705	463
2042	122			122_162_an_ha.jpg	0	53	AOI_16	600	11	703	462
2059	123			122_162_an_ha.jpg	0	53	AOI_16	600	11	704	460
2075	124			122_162_an_ha.jpg	0	53	AOI_16	600	11	701	464
2092	125			122_162_an_ha.jpg	0	53	AOI_16	600	11	701	458
2109	126			122_162_an_ha.jpg	0	53	AOI_16	600	11	703	458
2125	127			122_162_an_ha.jpg	0	53	AOI_16	600	11	704	462
2142	128			122_162_an_ha.jpg	0	53	AOI_16	600	11	700	458
2159	129			122_162_an_ha.jpg	0	53	AOI_16	600	11	702	466
2176	130			122_162_an_ha.jpg	0	53	AOI_16	600	11	703	462
2192	131			122_162_an_ha.jpg	0	53	AOI_16	600	11	707	461
2209	132			122_162_an_ha.jpg	0	53	AOI_16	600	11	705	464
2226	133			122_162_an_ha.jpg	0	53	AOI_16	600	11	702	460
2242	134			122_162_an_ha.jpg	0	53	AOI_16	600	11	707	464
2259	135			122_162_an_ha.jpg	0	53	AOI_16	600	11	702	464
2276	136			122_162_an_ha.jpg	0	53	AOI_16	600	11	705	458
2292	137			122_162_an_ha.jpg	0	53	AOI_16	600	11	707	469
2309	138			122_162_an_ha.jpg	0	53	AOI_16	600	11	698	469
2326	139			122_162_an_ha.jpg	0	53	AOI_16	600	11	690	466
2342	140			122_162_an_ha.jpg	0	53	AOI_16	600	11	702	465
2359	141			122_162_an_ha.jpg	0	53	AOI_16	600	11	697	458
2376	142			122_162_an_ha.jpg	0	53	AOI_16	600	11	695	459
2392	143			122_162_an_ha.jpg	0	53	AOI_16	600	11	709	460
2409	144			122_162_an_ha.jpg	0	53	AOI_16	600	11	695	459
2426	145			122_162_an_ha.jpg	0	53	AOI_16	600	11	695	463
2442	146			122_162_an_ha.jpg	0	53	AOI_16	600	11	699	464
2459	147			122_162_an_ha.jpg	0	53	AOI_16	483	12	718	400
2475	148			122_162_an_ha.jpg	0	53	AOI_16	483	12	729	360
2492	149			122_162_an_ha.jpg	0	53	AOI_16	483	12	725	353
2509	150			122_162_an_ha.jpg	0	53	AOI_16	483	12	725	357
2525	151			122_162_an_ha.jpg	0	53	AOI_16	483	12	722	352
2542	152			122_162_an_ha.jpg	0	53	AOI_16	483	12	723	354
2559	153			122_162_an_ha.jpg	0	53	AOI_16	483	12	721	349
2575	154			122_162_an_ha.jpg	0	53	AOI_16	483	12	719	356
2592	155			122_162_an_ha.jpg	0	53	AOI_16	483	12	730	355
2609	156			122_162_an_ha.jpg	0	53	AOI_16	483	12	723	358
2625	157			122_162_an_ha.jpg	0	53	AOI_16	483	12	725	357
2642	158			122_162_an_ha.jpg	0	53	AOI_16	483	12	728	359
2659	159			122_162_an_ha.jpg	0	53	AOI_16	483	12	724	356
2675	160			122_162_an_ha.jpg	0	53	AOI_16	483	12	727	355
2692	161			122_162_an_ha.jpg	0	53	AOI_16	483	12	723	355
2709	162			122_162_an_ha.jpg	0	53	AOI_16	483	12	718	366
2725	163			122_162_an_ha.jpg	0	53	AOI_16	483	12	721	357
2742	164			122_162_an_ha.jpg	0	53	AOI_16	483	12	719	362
2759	165			122_162_an_ha.jpg	0	53	AOI_16	483	12	719	356
2775	166			122_162_an_ha.jpg	0	53	AOI_16	483	12	721	361
2792	167			122_162_an_ha.jpg	0	53	AOI_16	483	12	717	361
2809	168			122_162_an_ha.jpg	0	53	AOI_16	483	12	720	364
2825	169			122_162_an_ha.jpg	0	53	AOI_16	483	12	722	361
2842	170			122_162_an_ha.jpg	0	53	AOI_16	483	12	722	365
2859	171			122_162_an_ha.jpg	0	53	AOI_16	483	12	721	362
2875	172			122_162_an_ha.jpg	0	53	AOI_16	483	12	719	363
2892	173			122_162_an_ha.jpg	0	53	AOI_16	483	12	716	363
2909	174			122_162_an_ha.jpg	0	53	AOI_16	483	12	719	360
2925	175			122_162_an_ha.jpg	0	53	AOI_16	483	12	659	380
2942	176			122_162_an_ha.jpg	0	54	AOI_13	233	13	475	421
2959	177			122_162_an_ha.jpg	0	54	AOI_13	233	13	303	455
2975	178			122_162_an_ha.jpg	0	54	AOI_13	233	13	267	465
2992	179			122_162_an_ha.jpg	0	54	AOI_13	233	13	287	479
3009	180			122_162_an_ha.jpg	0	54	AOI_13	233	13	281	473
3025	181			122_162_an_ha.jpg	0	54	AOI_13	233	13	291	472
3042	182			122_162_an_ha.jpg	0	54	AOI_13	233	13	293	473
3059	183			122_162_an_ha.jpg	0	54	AOI_13	233	13	296	490
3075	184			122_162_an_ha.jpg	0	54	AOI_13	233	13	294	459
3092	185			122_162_an_ha.jpg	0	54	AOI_13	233	13	288	465
3108	186			122_162_an_ha.jpg	0	54	AOI_13	233	13	288	466
3125	187			122_162_an_ha.jpg	0	54	AOI_13	233	13	289	470
3142	188			122_162_an_ha.jpg	0	54	AOI_13	233	13	282	467
3158	189			122_162_an_ha.jpg	0	54	AOI_13	233	13	286	466
3175	190			122_162_an_ha.jpg	0	54	AOI_13	166	14	283	486
3192	191			122_162_an_ha.jpg	0	54	AOI_13	166	14	285	513
3208	192			122_162_an_ha.jpg	0	54	AOI_13	166	14	293	515
3225	193			122_162_an_ha.jpg	0	54	AOI_13	166	14	284	512
3242	194			122_162_an_ha.jpg	0	54	AOI_13	166	14	285	518
3258	195			122_162_an_ha.jpg	0	54	AOI_13	166	14	286	512
3275	196			122_162_an_ha.jpg	0	54	AOI_13	166	14	287	514
3292	197			122_162_an_ha.jpg	0	54	AOI_13	166	14	286	517
3308	198			122_162_an_ha.jpg	0	54	AOI_13	166	14	288	513
3325	199			122_162_an_ha.jpg	0	54	AOI_13	166	14	332	508
3342	200			122_162_an_ha.jpg	0	53	AOI_16	300	15	521	432
3358	201			122_162_an_ha.jpg	0	53	AOI_16	300	15	698	412
3375	202			122_162_an_ha.jpg	0	53	AOI_16	300	15	711	413
3392	203			122_162_an_ha.jpg	0	53	AOI_16	300	15	705	406
3408	204			122_162_an_ha.jpg	0	53	AOI_16	300	15	711	419
3425	205			122_162_an_ha.jpg	0	53	AOI_16	300	15	714	426
3442	206			122_162_an_ha.jpg	0	53	AOI_16	300	15	696	433
3458	207			122_162_an_ha.jpg	0	53	AOI_16	300	15	686	419
3475	208			122_162_an_ha.jpg	0	53	AOI_16	300	15	682	418
3492	209			122_162_an_ha.jpg	0	53	AOI_16	300	15	687	423
3508	210			122_162_an_ha.jpg	0	53	AOI_16	300	15	694	419
3525	211			122_162_an_ha.jpg	0	53	AOI_16	300	15	688	417
3542	212			122_162_an_ha.jpg	0	53	AOI_16	300	15	689	420
3558	213			122_162_an_ha.jpg	0	53	AOI_16	300	15	686	419
3575	214			122_162_an_ha.jpg	0	53	AOI_16	300	15	686	422
3592	215			122_162_an_ha.jpg	0	53	AOI_16	300	15	690	418
3608	216			122_162_an_ha.jpg	0	53	AOI_16	300	15	689	420
3625	217			122_162_an_ha.jpg	0	53	AOI_16	300	15	693	423
3642	218			122_162_an_ha.jpg	0	53	AOI_16	250	16	694	419
3658		ImageEnd	16
3658	219			No media	0	0	Content	250	16	733	450
3671		ImageStart	8
3675	220			Fix.jpg	0	0	Content	250	16	731	458
3691	221			Fix.jpg	0	0	Content	250	16	728	461
3708	222			Fix.jpg	0	0	Content	250	16	730	459
3725	223			Fix.jpg	0	0	Content	250	16	731	455
3741	224			Fix.jpg	0	0	Content	250	16	731	457
3758	225			Fix.jpg	0	0	Content	250	16	728	461
3775	226			Fix.jpg	0	0	Content	250	16	724	463
3791	227			Fix.jpg	0	0	Content	250	16	730	459
3808	228			Fix.jpg	0	0	Content	250	16	725	460
3825	229			Fix.jpg	0	0	Content	250	16	722	466
3841	230			Fix.jpg	0	0	Content	250	16	732	455
3858	231			Fix.jpg	0	0	Content	250	16	726	459
3875	232			Fix.jpg	0	0	Content	250	16	719	460
3891	233			Fix.jpg	0	0	Content	550	17	609	421
3908	234			Fix.jpg	0	0	Content	550	17	518	404
3925	235			Fix.jpg	0	0	Content	550	17	499	400
3941	236			Fix.jpg	0	0	Content	550	17	505	403
3958	237			Fix.jpg	0	0	Content	550	17	504	405
3975	238			Fix.jpg	0	0	Content	550	17	516	391
3991	239			Fix.jpg	0	0	Content	550	17	512	402
4008	240			Fix.jpg	0	0	Content	550	17	514	399
4025	241			Fix.jpg	0	0	Content	550	17	512	405
4041	242			Fix.jpg	0	0	Content	550	17	506	403
4058	243			Fix.jpg	0	0	Content	550	17	510	403
4075	244			Fix.jpg	0	0	Content	550	17	506	410
4091	245			Fix.jpg	0	0	Content	550	17	512	400
4108	246			Fix.jpg	0	0	Content	550	17	510	405
4125	247			Fix.jpg	0	0	Content	550	17	515	413
4141	248			Fix.jpg	0	0	Content	550	17	511	403
4156		ImageEnd	16
4158	249			No media	0	0	Content	550	17	509	408
4175	250			No media	0	0	Content	550	17	505	408
4191	251			No media	0	0	Content	550	17	511	404
4193		ImageStart	8
4208	252			79_115_ha_an.jpg	0	291	AOI_52	550	17	508	405
4225	253			79_115_ha_an.jpg	0	291	AOI_52	550	17	505	406
4241	254			79_115_ha_an.jpg	0	291	AOI_52	550	17	514	405
4258	255			79_115_ha_an.jpg	0	291	AOI_52	550	17	508	406
4274	256			79_115_ha_an.jpg	0	291	AOI_52	550	17	506	407
4291	257			79_115_ha_an.jpg	0	291	AOI_52	550	17	505	408
4308	258			79_115_ha_an.jpg	0	291	AOI_52	550	17	512	408
4324	259			79_115_ha_an.jpg	0	291	AOI_52	550	17	511	406
4341	260			79_115_ha_an.jpg	0	291	AOI_52	550	17	509	406
4358	261			79_115_ha_an.jpg	0	291	AOI_52	550	17	500	409
4374	262			79_115_ha_an.jpg	0	291	AOI_52	550	17	501	408
4391	263			79_115_ha_an.jpg	0	291	AOI_52	550	17	508	404
4408	264			79_115_ha_an.jpg	0	291	AOI_52	550	17	506	406
4424	265			79_115_ha_an.jpg	0	291	AOI_52	550	17	499	407
4441	266			79_115_ha_an.jpg	0	292	AOI_49	316	18	563	411
4458	267			79_115_ha_an.jpg	0	292	AOI_49	316	18	669	418
4474	268			79_115_ha_an.jpg	0	292	AOI_49	316	18	716	428
4491	269			79_115_ha_an.jpg	0	292	AOI_49	316	18	709	423
4508	270			79_115_ha_an.jpg	0	292	AOI_49	316	18	707	425
4524	271			79_115_ha_an.jpg	0	292	AOI_49	316	18	708	428
4541	272			79_115_ha_an.jpg	0	292	AOI_49	316	18	719	419
4558	273			79_115_ha_an.jpg	0	292	AOI_49	316	18	712	443
4574	274			79_115_ha_an.jpg	0	292	AOI_49	316	18	721	424
4591	275			79_115_ha_an.jpg	0	292	AOI_49	316	18	698	430
4608	276			79_115_ha_an.jpg	0	292	AOI_49	316	18	699	427
4624	277			79_115_ha_an.jpg	0	292	AOI_49	316	18	700	421
4641	278			79_115_ha_an.jpg	0	292	AOI_49	316	18	701	427
4658	279			79_115_ha_an.jpg	0	292	AOI_49	316	18	702	429
4674	280			79_115_ha_an.jpg	0	292	AOI_49	316	18	704	426
4691	281			79_115_ha_an.jpg	0	292	AOI_49	316	18	705	429
4708	282			79_115_ha_an.jpg	0	292	AOI_49	316	18	700	435
4724	283			79_115_ha_an.jpg	0	292	AOI_49	316	18	700	424
4741	284			79_115_ha_an.jpg	0	292	AOI_49	316	18	630	433
4758	285			79_115_ha_an.jpg	0	291	AOI_52	866	19	439	428
4774	286			79_115_ha_an.jpg	0	291	AOI_52	866	19	280	432
4791	287			79_115_ha_an.jpg	0	291	AOI_52	866	19	273	439
4808	288			79_115_ha_an.jpg	0	291	AOI_52	866	19	274	443
4824	289			79_115_ha_an.jpg	0	291	AOI_52	866	19	289	424
4841	290			79_115_ha_an.jpg	0	291	AOI_52	866	19	283	439
4857	291			79_115_ha_an.jpg	0	291	AOI_52	866	19	294	445
4874	292			79_115_ha_an.jpg	0	291	AOI_52	866	19	283	441
4891	293			79_115_ha_an.jpg	0	291	AOI_52	866	19	292	441
4907	294			79_115_ha_an.jpg	0	291	AOI_52	866	19	287	442
4924	295			79_115_ha_an.jpg	0	291	AOI_52	866	19	291	440
4941	296			79_115_ha_an.jpg	0	291	AOI_52	866	19	294	442
4957	297			79_115_ha_an.jpg	0	291	AOI_52	866	19	296	442
4974	298			79_115_ha_an.jpg	0	291	AOI_52	866	19	293	444
4991	299			79_115_ha_an.jpg	0	291	AOI_52	866	19	286	442
5007	300			79_115_ha_an.jpg	0	291	AOI_52	866	19	293	442
5024	301			79_115_ha_an.jpg	0	291	AOI_52	866	19	293	443
5041	302			79_115_ha_an.jpg	0	291	AOI_52	866	19	294	446
5057	303			79_115_ha_an.jpg	0	291	AOI_52	866	19	292	446
5074	304			79_115_ha_an.jpg	0	291	AOI_52	866	19	294	446
5091	305			79_115_ha_an.jpg	0	291	AOI_52	866	19	293	447
5107	306			79_115_ha_an.jpg	0	291	AOI_52	866	19	294	445
5124	307			79_115_ha_an.jpg	0	291	AOI_52	866	19	291	442
5141	308			79_115_ha_an.jpg	0	291	AOI_52	866	19	296	443
5157	309			79_115_ha_an.jpg	0	291	AOI_52	866	19	293	450
5174	310			79_115_ha_an.jpg	0	291	AOI_52	866	19	290	452
5191	311			79_115_ha_an.jpg	0	291	AOI_52	866	19	290	450
5207	312			79_115_ha_an.jpg	0	291	AOI_52	866	19	292	442
5224	313			79_115_ha_an.jpg	0	291	AOI_52	866	19	289	451
5240	314			79_115_ha_an.jpg	0	291	AOI_52	866	19	297	448
5257	315			79_115_ha_an.jpg	0	291	AOI_52	866	19	292	447
5274	316			79_115_ha_an.jpg	0	291	AOI_52	866	19	293	449
5290	317			79_115_ha_an.jpg	0	291	AOI_52	866	19	291	449
5307	318			79_115_ha_an.jpg	0	291	AOI_52	866	19	279	472
5324	319			79_115_ha_an.jpg	0	291	AOI_52	866	19	277	466
5340	320			79_115_ha_an.jpg	0	291	AOI_52	866	19	282	467
5357	321			79_115_ha_an.jpg	0	291	AOI_52	866	19	276	471
5374	322			79_115_ha_an.jpg	0	291	AOI_52	866	19	276	477
5390	323			79_115_ha_an.jpg	0	291	AOI_52	866	19	277	476
5407	324			79_115_ha_an.jpg	0	291	AOI_52	866	19	274	469
5424	325			79_115_ha_an.jpg	0	291	AOI_52	866	19	280	469
5440	326			79_115_ha_an.jpg	0	291	AOI_52	866	19	275	465
5457	327			79_115_ha_an.jpg	0	291	AOI_52	866	19	275	470
5474	328			79_115_ha_an.jpg	0	291	AOI_52	866	19	278	473
5490	329			79_115_ha_an.jpg	0	291	AOI_52	866	19	277	466
5507	330			79_115_ha_an.jpg	0	291	AOI_52	866	19	280	467
5524	331			79_115_ha_an.jpg	0	291	AOI_52	866	19	278	468
5540	332			79_115_ha_an.jpg	0	291	AOI_52	866	19	281	469
5557	333			79_115_ha_an.jpg	0	291	AOI_52	866	19	279	472
5574	334			79_115_ha_an.jpg	0	291	AOI_52	866	19	275	468
5590	335			79_115_ha_an.jpg	0	291	AOI_52	866	19	281	470
5607	336			79_115_ha_an.jpg	0	291	AOI_52	866	19	277	475
5624	337			79_115_ha_an.jpg	0	291	AOI_52	350	20	280	421
5640	338			79_115_ha_an.jpg	0	291	AOI_52	350	20	285	372
5657	339			79_115_ha_an.jpg	0	291	AOI_52	350	20	288	374
5674	340			79_115_ha_an.jpg	0	291	AOI_52	350	20	279	375
5690	341			79_115_ha_an.jpg	0	291	AOI_52	350	20	288	368
5707	342			79_115_ha_an.jpg	0	291	AOI_52	350	20	286	365
5724	343			79_115_ha_an.jpg	0	291	AOI_52	350	20	288	366
5740	344			79_115_ha_an.jpg	0	291	AOI_52	350	20	280	373
5757	345			79_115_ha_an.jpg	0	291	AOI_52	350	20	285	370
5774	346			79_115_ha_an.jpg	0	291	AOI_52	350	20	291	377
5790	347			79_115_ha_an.jpg	0	291	AOI_52	350	20	290	371
5807	348			79_115_ha_an.jpg	0	291	AOI_52	350	20	280	367
5824	349			79_115_ha_an.jpg	0	291	AOI_52	350	20	286	373
5840	350			79_115_ha_an.jpg	0	291	AOI_52	350	20	291	375
5857	351			79_115_ha_an.jpg	0	291	AOI_52	350	20	295	366
5873	352			79_115_ha_an.jpg	0	291	AOI_52	350	20	281	373
5890	353			79_115_ha_an.jpg	0	291	AOI_52	350	20	285	372
5907	354			79_115_ha_an.jpg	0	291	AOI_52	350	20	283	375
5923	355			79_115_ha_an.jpg	0	291	AOI_52	350	20	289	375
5940	356			79_115_ha_an.jpg	0	291	AOI_52	350	20	288	376
5957	357			79_115_ha_an.jpg	0	291	AOI_52	350	20	282	381
5973	358			79_115_ha_an.jpg	0	291	AOI_52	333	21	269	435
5990	359			79_115_ha_an.jpg	0	291	AOI_52	333	21	269	451
6007	360			79_115_ha_an.jpg	0	291	AOI_52	333	21	263	453
6023	361			79_115_ha_an.jpg	0	291	AOI_52	333	21	271	452
6040	362			79_115_ha_an.jpg	0	291	AOI_52	333	21	263	454
6057	363			79_115_ha_an.jpg	0	291	AOI_52	333	21	266	448
6073	364			79_115_ha_an.jpg	0	291	AOI_52	333	21	268	449
6090	365			79_115_ha_an.jpg	0	291	AOI_52	333	21	269	451
6107	366			79_115_ha_an.jpg	0	291	AOI_52	333	21	277	455
6123	367			79_115_ha_an.jpg	0	291	AOI_52	333	21	271	443
6140	368			79_115_ha_an.jpg	0	291	AOI_52	333	21	270	454
6157	369			79_115_ha_an.jpg	0	291	AOI_52	333	21	272	453
6173	370			79_115_ha_an.jpg	0	291	AOI_52	333	21	268	450
6190	371			79_115_ha_an.jpg	0	291	AOI_52	333	21	274	464
6206	372			79_115_ha_an.jpg	0	291	AOI_52	333	21	282	467
6223	373			79_115_ha_an.jpg	0	291	AOI_52	333	21	280	470
6240	374			79_115_ha_an.jpg	0	291	AOI_52	333	21	277	472
6256	375			79_115_ha_an.jpg	0	291	AOI_52	333	21	275	473
6273	376			79_115_ha_an.jpg	0	291	AOI_52	333	21	283	467
6290	377			79_115_ha_an.jpg	0	291	AOI_52	333	21	334	475
6306	378			79_115_ha_an.jpg	0	292	AOI_49	333	22	529	470
6323	379			79_115_ha_an.jpg	0	292	AOI_49	333	22	708	473
6340	380			79_115_ha_an.jpg	0	292	AOI_49	333	22	722	474
6356	381			79_115_ha_an.jpg	0	292	AOI_49	333	22	715	481
6373	382			79_115_ha_an.jpg	0	292	AOI_49	333	22	723	483
6389	383			79_115_ha_an.jpg	0	292	AOI_49	333	22	711	506
6406	384			79_115_ha_an.jpg	0	292	AOI_49	333	22	711	500
6423	385			79_115_ha_an.jpg	0	292	AOI_49	333	22	711	505
6439	386			79_115_ha_an.jpg	0	292	AOI_49	333	22	701	486
6456	387			79_115_ha_an.jpg	0	292	AOI_49	333	22	696	476
6473	388			79_115_ha_an.jpg	0	292	AOI_49	333	22	695	482
6489	389			79_115_ha_an.jpg	0	292	AOI_49	333	22	699	479
6506	390			79_115_ha_an.jpg	0	292	AOI_49	333	22	705	481
6523	391			79_115_ha_an.jpg	0	292	AOI_49	333	22	699	479
6539	392			79_115_ha_an.jpg	0	292	AOI_49	333	22	699	482
6556	393			79_115_ha_an.jpg	0	292	AOI_49	333	22	694	484
6573	394			79_115_ha_an.jpg	0	292	AOI_49	333	22	696	484
6589	395			79_115_ha_an.jpg	0	292	AOI_49	333	22	693	482
6606	396			79_115_ha_an.jpg	0	292	AOI_49	333	22	706	474
6623	397			79_115_ha_an.jpg	0	292	AOI_49	333	22	699	484
6639	398			79_115_ha_an.jpg	0	292	AOI_49	133	23	676	416
6656	399			79_115_ha_an.jpg	0	292	AOI_49	133	23	684	380
6673	400			79_115_ha_an.jpg	0	292	AOI_49	133	23	677	378
6689	401			79_115_ha_an.jpg	0	292	AOI_49	133	23	679	378
6706	402			79_115_ha_an.jpg	0	292	AOI_49	133	23	679	376
6723	403			79_115_ha_an.jpg	0	292	AOI_49	133	23	684	368
6739	404			79_115_ha_an.jpg	0	292	AOI_49	133	23	681	394
6756	405			79_115_ha_an.jpg	0	292	AOI_49	133	23	647	398
6772	406			79_115_ha_an.jpg	0	291	AOI_52	666	24	450	377
6789	407			79_115_ha_an.jpg	0	291	AOI_52	666	24	296	389
6806	408			79_115_ha_an.jpg	0	291	AOI_52	666	24	281	390
6822	409			79_115_ha_an.jpg	0	291	AOI_52	666	24	286	397
6839	410			79_115_ha_an.jpg	0	291	AOI_52	666	24	292	395
6856	411			79_115_ha_an.jpg	0	291	AOI_52	666	24	295	396
6872	412			79_115_ha_an.jpg	0	291	AOI_52	666	24	305	395
6889	413			79_115_ha_an.jpg	0	291	AOI_52	666	24	306	391
6906	414			79_115_ha_an.jpg	0	291	AOI_52	666	24	311	410
6922	415			79_115_ha_an.jpg	0	291	AOI_52	666	24	295	388
6939	416			79_115_ha_an.jpg	0	291	AOI_52	666	24	302	399
6956	417			79_115_ha_an.jpg	0	291	AOI_52	666	24	295	389
6972	418			79_115_ha_an.jpg	0	291	AOI_52	666	24	302	391
6989	419			79_115_ha_an.jpg	0	291	AOI_52	666	24	298	394
7006	420			79_115_ha_an.jpg	0	291	AOI_52	666	24	297	398
7022	421			79_115_ha_an.jpg	0	291	AOI_52	666	24	301	396
7039	422			79_115_ha_an.jpg	0	291	AOI_52	666	24	298	391
7056	423			79_115_ha_an.jpg	0	291	AOI_52	666	24	299	398
7072	424			79_115_ha_an.jpg	0	291	AOI_52	666	24	298	398
7089	425			79_115_ha_an.jpg	0	291	AOI_52	666	24	292	399
7106	426			79_115_ha_an.jpg	0	291	AOI_52	666	24	298	394
7122	427			79_115_ha_an.jpg	0	291	AOI_52	666	24	295	397
7139	428			79_115_ha_an.jpg	0	291	AOI_52	666	24	297	395
7156	429			79_115_ha_an.jpg	0	291	AOI_52	666	24	294	398
7172	430			79_115_ha_an.jpg	0	291	AOI_52	666	24	300	396
7189	431			79_115_ha_an.jpg	0	291	AOI_52	666	24	299	401
7206	432			79_115_ha_an.jpg	0	291	AOI_52	666	24	294	399
7208		ImageEnd	16
7222	433			No media	0	0	Content	666	24	300	402
7239	434			No media	0	0	Content	666	24	305	397
7240		ImageStart	8
7255	435			Fix.jpg	0	0	Content	666	24	300	402
7272	436			Fix.jpg	0	0	Content	666	24	299	398
7289	437			Fix.jpg	0	0	Content	666	24	296	406
7305	438			Fix.jpg	0	0	Content	666	24	303	398
7322	439			Fix.jpg	0	0	Content	666	24	305	404
7339	440			Fix.jpg	0	0	Content	666	24	300	405
7355	441			Fix.jpg	0	0	Content	666	24	299	393
7372	442			Fix.jpg	0	0	Content	666	24	303	402
7389	443			Fix.jpg	0	0	Content	666	24	304	399
7405	444			Fix.jpg	0	0	Content	666	24	300	408
7422	445			Fix.jpg	0	0	Content	666	24	313	408
7439	446			Fix.jpg	0	0	Content	600	25	417	400
7455	447			Fix.jpg	0	0	Content	600	25	502	412
7472	448			Fix.jpg	0	0	Content	600	25	505	412
7489	449			Fix.jpg	0	0	Content	600	25	505	402
7505	450			Fix.jpg	0	0	Content	600	25	499	412
7522	451			Fix.jpg	0	0	Content	600	25	508	388
7539	452			Fix.jpg	0	0	Content	600	25	513	425
7555	453			Fix.jpg	0	0	Content	600	25	0	0
7572	454			Fix.jpg	0	0	Content	600	25	504	408
7589	455			Fix.jpg	0	0	Content	600	25	502	407
7605	456			Fix.jpg	0	0	Content	600	25	500	406
7622	457			Fix.jpg	0	0	Content	600	25	504	408
7639	458			Fix.jpg	0	0	Content	600	25	496	409
7655	459			Fix.jpg	0	0	Content	600	25	502	410
7672	460			Fix.jpg	0	0	Content	600	25	495	409
7689	461			Fix.jpg	0	0	Content	600	25	502	408
7705	462			Fix.jpg	0	0	Content	600	25	501	407
7722	463			Fix.jpg	0	0	Content	600	25	497	411
7739	464			Fix.jpg	0	0	Content	600	25	499	406
7743		ImageEnd	16
7755	465			No media	0	0	Content	600	25	502	406
7772	466			No media	0	0	Content	600	25	499	410
7784		ImageStart	8
7788	467			97_144_an_fe.jpg	0	331	AOI_5	600	25	496	406
7805	468			97_144_an_fe.jpg	0	331	AOI_5	600	25	504	403
7822	469			97_144_an_fe.jpg	0	331	AOI_5	600	25	498	407
7838	470			97_144_an_fe.jpg	0	331	AOI_5	600	25	498	412
7855	471			97_144_an_fe.jpg	0	331	AOI_5	600	25	499	407
7872	472			97_144_an_fe.jpg	0	331	AOI_5	600	25	497	409
7888	473			97_144_an_fe.jpg	0	331	AOI_5	600	25	504	402
7905	474			97_144_an_fe.jpg	0	331	AOI_5	600	25	501	412
7922	475			97_144_an_fe.jpg	0	331	AOI_5	600	25	497	410
7938	476			97_144_an_fe.jpg	0	331	AOI_5	600	25	499	407
7955	477			97_144_an_fe.jpg	0	331	AOI_5	600	25	498	410
7972	478			97_144_an_fe.jpg	0	331	AOI_5	600	25	493	415
7988	479			97_144_an_fe.jpg	0	331	AOI_5	600	25	493	409
8005	480			97_144_an_fe.jpg	0	331	AOI_5	600	25	499	413
8022	481			97_144_an_fe.jpg	0	331	AOI_5	600	25	493	409
8038	482			97_144_an_fe.jpg	0	331	AOI_5	167	26	458	417
8055	483			97_144_an_fe.jpg	0	331	AOI_5	167	26	348	438
8072	484			97_144_an_fe.jpg	0	331	AOI_5	167	26	311	443
8088	485			97_144_an_fe.jpg	0	331	AOI_5	167	26	311	449
8105	486			97_144_an_fe.jpg	0	331	AOI_5	167	26	311	445
8122	487			97_144_an_fe.jpg	0	331	AOI_5	167	26	313	444
8138	488			97_144_an_fe.jpg	0	331	AOI_5	167	26	318	434
8155	489			97_144_an_fe.jpg	0	331	AOI_5	167	26	333	468
8171	490			97_144_an_fe.jpg	0	331	AOI_5	167	26	308	439
8188	491			97_144_an_fe.jpg	0	331	AOI_5	167	26	394	456
8205	492			97_144_an_fe.jpg	0	332	AOI_6	1366	27	583	450
8221	493			97_144_an_fe.jpg	0	332	AOI_6	1366	27	751	454
8238	494			97_144_an_fe.jpg	0	332	AOI_6	1366	27	748	456
8255	495			97_144_an_fe.jpg	0	332	AOI_6	1366	27	744	457
8271	496			97_144_an_fe.jpg	0	332	AOI_6	1366	27	738	463
8288	497			97_144_an_fe.jpg	0	332	AOI_6	1366	27	737	465
8305	498			97_144_an_fe.jpg	0	332	AOI_6	1366	27	751	456
8321	499			97_144_an_fe.jpg	0	332	AOI_6	1366	27	735	470
8338	500			97_144_an_fe.jpg	0	332	AOI_6	1366	27	734	480
8355	501			97_144_an_fe.jpg	0	332	AOI_6	1366	27	729	465
8371	502			97_144_an_fe.jpg	0	332	AOI_6	1366	27	725	464
8388	503			97_144_an_fe.jpg	0	332	AOI_6	1366	27	725	462
8405	504			97_144_an_fe.jpg	0	332	AOI_6	1366	27	732	462
8421	505			97_144_an_fe.jpg	0	332	AOI_6	1366	27	724	466
8438	506			97_144_an_fe.jpg	0	332	AOI_6	1366	27	739	463
8455	507			97_144_an_fe.jpg	0	332	AOI_6	1366	27	733	463
8471	508			97_144_an_fe.jpg	0	332	AOI_6	1366	27	725	468
8488	509			97_144_an_fe.jpg	0	332	AOI_6	1366	27	730	465
8505	510			97_144_an_fe.jpg	0	332	AOI_6	1366	27	734	465
8521	511			97_144_an_fe.jpg	0	332	AOI_6	1366	27	724	470
8538	512			97_144_an_fe.jpg	0	332	AOI_6	1366	27	729	463
8555	513			97_144_an_fe.jpg	0	332	AOI_6	1366	27	718	472
8571	514			97_144_an_fe.jpg	0	332	AOI_6	1366	27	729	465
8588	515			97_144_an_fe.jpg	0	332	AOI_6	1366	27	732	465
8605	516			97_144_an_fe.jpg	0	332	AOI_6	1366	27	732	464
8621	517			97_144_an_fe.jpg	0	332	AOI_6	1366	27	726	467
8638	518			97_144_an_fe.jpg	0	332	AOI_6	1366	27	727	466
8655	519			97_144_an_fe.jpg	0	332	AOI_6	1366	27	722	469
8671	520			97_144_an_fe.jpg	0	332	AOI_6	1366	27	726	472
8688	521			97_144_an_fe.jpg	0	332	AOI_6	1366	27	723	473
8705	522			97_144_an_fe.jpg	0	332	AOI_6	1366	27	730	465
8721	523			97_144_an_fe.jpg	0	332	AOI_6	1366	27	718	464
8738	524			97_144_an_fe.jpg	0	332	AOI_6	1366	27	718	467
8755	525			97_144_an_fe.jpg	0	332	AOI_6	1366	27	724	463
8771	526			97_144_an_fe.jpg	0	332	AOI_6	1366	27	719	468
8788	527			97_144_an_fe.jpg	0	332	AOI_6	1366	27	729	469
8804	528			97_144_an_fe.jpg	0	332	AOI_6	1366	27	724	461
8821	529			97_144_an_fe.jpg	0	332	AOI_6	1366	27	731	462
8838	530			97_144_an_fe.jpg	0	332	AOI_6	1366	27	722	460
8854	531			97_144_an_fe.jpg	0	332	AOI_6	1366	27	726	464
8871	532			97_144_an_fe.jpg	0	332	AOI_6	1366	27	720	468
8888	533			97_144_an_fe.jpg	0	332	AOI_6	1366	27	728	465
8904	534			97_144_an_fe.jpg	0	332	AOI_6	1366	27	719	470
8921	535			97_144_an_fe.jpg	0	332	AOI_6	1366	27	718	466
8938	536			97_144_an_fe.jpg	0	332	AOI_6	1366	27	720	474
8954	537			97_144_an_fe.jpg	0	332	AOI_6	1366	27	724	466
8971	538			97_144_an_fe.jpg	0	332	AOI_6	1366	27	725	470
8988	539			97_144_an_fe.jpg	0	332	AOI_6	1366	27	720	462
9004	540			97_144_an_fe.jpg	0	332	AOI_6	1366	27	723	462
9021	541			97_144_an_fe.jpg	0	332	AOI_6	1366	27	721	466
9038	542			97_144_an_fe.jpg	0	332	AOI_6	1366	27	726	466
9054	543			97_144_an_fe.jpg	0	332	AOI_6	1366	27	720	471
9071	544			97_144_an_fe.jpg	0	332	AOI_6	1366	27	725	467
9088	545			97_144_an_fe.jpg	0	332	AOI_6	1366	27	724	465
9104	546			97_144_an_fe.jpg	0	332	AOI_6	1366	27	722	467
9121	547			97_144_an_fe.jpg	0	332	AOI_6	1366	27	714	471
9137	548			97_144_an_fe.jpg	0	332	AOI_6	1366	27	716	470
9154	549			97_144_an_fe.jpg	0	332	AOI_6	1366	27	724	464
9171	550			97_144_an_fe.jpg	0	332	AOI_6	1366	27	726	470
9187	551			97_144_an_fe.jpg	0	332	AOI_6	1366	27	722	470
9204	552			97_144_an_fe.jpg	0	332	AOI_6	1366	27	720	470
9221	553			97_144_an_fe.jpg	0	332	AOI_6	1366	27	721	470
9237	554			97_144_an_fe.jpg	0	332	AOI_6	1366	27	716	473
9254	555			97_144_an_fe.jpg	0	332	AOI_6	1366	27	719	471
9271	556			97_144_an_fe.jpg	0	332	AOI_6	1366	27	717	471
9287	557			97_144_an_fe.jpg	0	332	AOI_6	1366	27	720	467
9304	558			97_144_an_fe.jpg	0	332	AOI_6	1366	27	720	467
9321	559			97_144_an_fe.jpg	0	332	AOI_6	1366	27	720	471
9337	560			97_144_an_fe.jpg	0	332	AOI_6	1366	27	724	472
9354	561			97_144_an_fe.jpg	0	332	AOI_6	1366	27	724	466
9371	562			97_144_an_fe.jpg	0	332	AOI_6	1366	27	725	467
9387	563			97_144_an_fe.jpg	0	332	AOI_6	1366	27	720	470
9404	564			97_144_an_fe.jpg	0	332	AOI_6	1366	27	722	462
9421	565			97_144_an_fe.jpg	0	332	AOI_6	1366	27	723	469
9437	566			97_144_an_fe.jpg	0	332	AOI_6	1366	27	721	471
9454	567			97_144_an_fe.jpg	0	332	AOI_6	1366	27	726	465
9471	568			97_144_an_fe.jpg	0	332	AOI_6	1366	27	720	469
9487	569			97_144_an_fe.jpg	0	332	AOI_6	1366	27	721	468
9504	570			97_144_an_fe.jpg	0	332	AOI_6	1366	27	720	474
9521	571			97_144_an_fe.jpg	0	332	AOI_6	1366	27	717	473
9537	572			97_144_an_fe.jpg	0	332	AOI_6	1366	27	717	469
9554	573			97_144_an_fe.jpg	0	332	AOI_6	1366	27	720	472
9571	574			97_144_an_fe.jpg	0	332	AOI_6	516	28	752	465
9587	575			97_144_an_fe.jpg	0	332	AOI_6	516	28	773	439
9604	576			97_144_an_fe.jpg	0	332	AOI_6	516	28	779	436
9621	577			97_144_an_fe.jpg	0	332	AOI_6	516	28	780	436
9637	578			97_144_an_fe.jpg	0	332	AOI_6	516	28	776	438
9654	579			97_144_an_fe.jpg	0	332	AOI_6	516	28	779	437
9670	580			97_144_an_fe.jpg	0	332	AOI_6	516	28	783	436
9687	581			97_144_an_fe.jpg	0	332	AOI_6	516	28	773	436
9704	582			97_144_an_fe.jpg	0	332	AOI_6	516	28	775	436
9720	583			97_144_an_fe.jpg	0	332	AOI_6	516	28	775	431
9737	584			97_144_an_fe.jpg	0	332	AOI_6	516	28	772	437
9754	585			97_144_an_fe.jpg	0	332	AOI_6	516	28	773	432
9770	586			97_144_an_fe.jpg	0	332	AOI_6	516	28	766	436
9787	587			97_144_an_fe.jpg	0	332	AOI_6	516	28	771	433
9804	588			97_144_an_fe.jpg	0	332	AOI_6	516	28	775	434
9820	589			97_144_an_fe.jpg	0	332	AOI_6	516	28	769	436
9837	590			97_144_an_fe.jpg	0	332	AOI_6	516	28	777	439
9854	591			97_144_an_fe.jpg	0	332	AOI_6	516	28	772	434
9870	592			97_144_an_fe.jpg	0	332	AOI_6	516	28	774	440
9887	593			97_144_an_fe.jpg	0	332	AOI_6	516	28	774	431
9904	594			97_144_an_fe.jpg	0	332	AOI_6	516	28	771	434
9920	595			97_144_an_fe.jpg	0	332	AOI_6	516	28	784	432
9937	596			97_144_an_fe.jpg	0	332	AOI_6	516	28	775	435
9954	597			97_144_an_fe.jpg	0	332	AOI_6	516	28	779	436
9970	598			97_144_an_fe.jpg	0	332	AOI_6	516	28	772	433
9987	599			97_144_an_fe.jpg	0	332	AOI_6	516	28	769	433
10003	600			97_144_an_fe.jpg	0	332	AOI_6	516	28	773	430
10020	601			97_144_an_fe.jpg	0	332	AOI_6	516	28	776	435
10037	602			97_144_an_fe.jpg	0	332	AOI_6	516	28	767	438
10053	603			97_144_an_fe.jpg	0	332	AOI_6	516	28	780	433
10070	604			97_144_an_fe.jpg	0	332	AOI_6	516	28	790	479
10087	605			97_144_an_fe.jpg	0	0	Content			0	0
10103	606			97_144_an_fe.jpg	0	0	Content			0	0
10120	607			97_144_an_fe.jpg	0	0	Content			0	0
10137	608			97_144_an_fe.jpg	0	0	Content			0	0
10153	609			97_144_an_fe.jpg	0	0	Content			0	0
10170	610			97_144_an_fe.jpg	0	0	Content			0	0
10187	611			97_144_an_fe.jpg	0	0	Content			0	0
10203	612			97_144_an_fe.jpg	0	0	Content			0	0
10220	613			97_144_an_fe.jpg	0	0	Content			0	0
10237	614			97_144_an_fe.jpg	0	0	Content			0	0
10253	615			97_144_an_fe.jpg	0	0	Content			0	0
10270	616			97_144_an_fe.jpg	0	0	Content			0	0
10287	617			97_144_an_fe.jpg	0	332	AOI_6	716	29	736	393
10303	618			97_144_an_fe.jpg	0	332	AOI_6	716	29	749	392
10320	619			97_144_an_fe.jpg	0	332	AOI_6	716	29	742	400
10337	620			97_144_an_fe.jpg	0	332	AOI_6	716	29	746	417
10353	621			97_144_an_fe.jpg	0	332	AOI_6	716	29	751	409
10370	622			97_144_an_fe.jpg	0	332	AOI_6	716	29	737	401
10387	623			97_144_an_fe.jpg	0	332	AOI_6	716	29	729	401
10403	624			97_144_an_fe.jpg	0	332	AOI_6	716	29	732	401
10420	625			97_144_an_fe.jpg	0	332	AOI_6	716	29	735	400
10437	626			97_144_an_fe.jpg	0	332	AOI_6	716	29	732	403
10453	627			97_144_an_fe.jpg	0	332	AOI_6	716	29	731	397
10470	628			97_144_an_fe.jpg	0	332	AOI_6	716	29	731	401
10487	629			97_144_an_fe.jpg	0	332	AOI_6	716	29	735	401
10503	630			97_144_an_fe.jpg	0	332	AOI_6	716	29	732	409
10520	631			97_144_an_fe.jpg	0	332	AOI_6	716	29	737	400
10537	632			97_144_an_fe.jpg	0	332	AOI_6	716	29	729	405
10553	633			97_144_an_fe.jpg	0	332	AOI_6	716	29	729	409
10570	634			97_144_an_fe.jpg	0	332	AOI_6	716	29	730	409
10587	635			97_144_an_fe.jpg	0	332	AOI_6	716	29	730	404
10603	636			97_144_an_fe.jpg	0	332	AOI_6	716	29	732	407
10620	637			97_144_an_fe.jpg	0	332	AOI_6	716	29	733	402
10636	638			97_144_an_fe.jpg	0	332	AOI_6	716	29	731	403
10653	639			97_144_an_fe.jpg	0	332	AOI_6	716	29	732	405
10670	640			97_144_an_fe.jpg	0	332	AOI_6	716	29	728	407
10686	641			97_144_an_fe.jpg	0	332	AOI_6	716	29	733	403
10703	642			97_144_an_fe.jpg	0	332	AOI_6	716	29	724	406
10720	643			97_144_an_fe.jpg	0	332	AOI_6	716	29	726	407
10736	644			97_144_an_fe.jpg	0	332	AOI_6	716	29	728	403
10753	645			97_144_an_fe.jpg	0	332	AOI_6	716	29	731	395
10755		ImageEnd	16
10770	646			No media	0	0	Content	716	29	723	404
10786	647			No media	0	0	Content	716	29	727	403
10796		ImageStart	8
10803	648			Fix.jpg	0	0	Content	716	29	727	406
10820	649			Fix.jpg	0	0	Content	716	29	725	403
10836	650			Fix.jpg	0	0	Content	716	29	724	408
10853	651			Fix.jpg	0	0	Content	716	29	725	403
10870	652			Fix.jpg	0	0	Content	716	29	725	404
10886	653			Fix.jpg	0	0	Content	716	29	730	400
10903	654			Fix.jpg	0	0	Content	716	29	733	395
10920	655			Fix.jpg	0	0	Content	716	29	718	409
10936	656			Fix.jpg	0	0	Content	716	29	730	401
10953	657			Fix.jpg	0	0	Content	716	29	724	402
10970	658			Fix.jpg	0	0	Content	716	29	724	400
10986	659			Fix.jpg	0	0	Content	716	29	717	409
11003	660			Fix.jpg	0	0	Content	766	30	639	404
11019	661			Fix.jpg	0	0	Content	766	30	545	405
11036	662			Fix.jpg	0	0	Content	766	30	498	411
11053	663			Fix.jpg	0	0	Content	766	30	496	413
11069	664			Fix.jpg	0	0	Content	766	30	497	412
11086	665			Fix.jpg	0	0	Content	766	30	508	400
11103	666			Fix.jpg	0	0	Content	766	30	515	419
11119	667			Fix.jpg	0	0	Content	766	30	516	440
11136	668			Fix.jpg	0	0	Content	766	30	500	416
11153	669			Fix.jpg	0	0	Content	766	30	497	412
11169	670			Fix.jpg	0	0	Content	766	30	497	421
11186	671			Fix.jpg	0	0	Content	766	30	496	416
11203	672			Fix.jpg	0	0	Content	766	30	505	411
11219	673			Fix.jpg	0	0	Content	766	30	502	418
11236	674			Fix.jpg	0	0	Content	766	30	502	417
11253	675			Fix.jpg	0	0	Content	766	30	496	417
11269	676			Fix.jpg	0	0	Content	766	30	504	413
11284		ImageEnd	16
11286	677			No media	0	0	Content	766	30	501	411
11303	678			No media	0	0	Content	766	30	503	414
11319	679			No media	0	0	Content	766	30	500	416
11336	680			No media	0	0	Content	766	30	495	417
11353	681			No media	0	0	Content	766	30	506	408
11369	682			No media	0	0	Content	766	30	497	416
11386	683			No media	0	0	Content	766	30	500	415
11403	684			No media	0	0	Content	766	30	498	410
11419	685			No media	0	0	Content	766	30	501	415
11436	686			No media	0	0	Content	766	30	502	411
11453	687			No media	0	0	Content	766	30	499	411
11469	688			No media	0	0	Content	766	30	498	412
11486	689			No media	0	0	Content	766	30	501	414
11503	690			No media	0	0	Content	766	30	501	404
11519	691			No media	0	0	Content	766	30	502	413
11536	692			No media	0	0	Content	766	30	497	409
11553	693			No media	0	0	Content	766	30	500	410
11569		ImageStart	8
11569	694			10_008_neu_an.jpg	0	4	AOI_3	766	30	507	407
11586	695			10_008_neu_an.jpg	0	4	AOI_3	766	30	500	411
11602	696			10_008_neu_an.jpg	0	4	AOI_3	766	30	499	412
11619	697			10_008_neu_an.jpg	0	4	AOI_3	766	30	495	411
11636	698			10_008_neu_an.jpg	0	4	AOI_3	766	30	501	416
11652	699			10_008_neu_an.jpg	0	4	AOI_3	766	30	499	412
11669	700			10_008_neu_an.jpg	0	4	AOI_3	766	30	501	416
11686	701			10_008_neu_an.jpg	0	4	AOI_3	766	30	497	407
11702	702			10_008_neu_an.jpg	0	4	AOI_3	766	30	492	418
11719	703			10_008_neu_an.jpg	0	4	AOI_3	766	30	499	414
11736	704			10_008_neu_an.jpg	0	4	AOI_3	766	30	497	411
11752	705			10_008_neu_an.jpg	0	4	AOI_3	766	30	530	415
11769	706			10_008_neu_an.jpg	0	3	AOI_1	200	31	617	434
11786	707			10_008_neu_an.jpg	0	3	AOI_1	200	31	669	437
11802	708			10_008_neu_an.jpg	0	3	AOI_1	200	31	679	436
11819	709			10_008_neu_an.jpg	0	3	AOI_1	200	31	673	437
11836	710			10_008_neu_an.jpg	0	3	AOI_1	200	31	674	434
11852	711			10_008_neu_an.jpg	0	3	AOI_1	200	31	682	428
11869	712			10_008_neu_an.jpg	0	3	AOI_1	200	31	674	458
11886	713			10_008_neu_an.jpg	0	3	AOI_1	200	31	676	450
11902	714			10_008_neu_an.jpg	0	3	AOI_1	200	31	668	438
11919	715			10_008_neu_an.jpg	0	3	AOI_1	200	31	665	435
11936	716			10_008_neu_an.jpg	0	3	AOI_1	200	31	664	440
11952	717			10_008_neu_an.jpg	0	3	AOI_1	200	31	685	444
11969	718			10_008_neu_an.jpg	0	3	AOI_1	166	32	722	495
11986	719			10_008_neu_an.jpg	0	3	AOI_1	166	32	714	506
12002	720			10_008_neu_an.jpg	0	3	AOI_1	166	32	716	510
12019	721			10_008_neu_an.jpg	0	3	AOI_1	166	32	717	500
12036	722			10_008_neu_an.jpg	0	3	AOI_1	166	32	716	501
12052	723			10_008_neu_an.jpg	0	3	AOI_1	166	32	727	499
12069	724			10_008_neu_an.jpg	0	3	AOI_1	166	32	721	507
12085	725			10_008_neu_an.jpg	0	3	AOI_1	166	32	718	510
12102	726			10_008_neu_an.jpg	0	3	AOI_1	166	32	716	507
12119	727			10_008_neu_an.jpg	0	3	AOI_1	166	32	667	505
12135	728			10_008_neu_an.jpg	0	4	AOI_3	250	33	492	486
12152	729			10_008_neu_an.jpg	0	4	AOI_3	250	33	327	469
12169	730			10_008_neu_an.jpg	0	4	AOI_3	250	33	304	478
12185	731			10_008_neu_an.jpg	0	4	AOI_3	250	33	305	482
12202	732			10_008_neu_an.jpg	0	4	AOI_3	250	33	320	483
12219	733			10_008_neu_an.jpg	0	4	AOI_3	250	33	322	482
12235	734			10_008_neu_an.jpg	0	4	AOI_3	250	33	325	482
12252	735			10_008_neu_an.jpg	0	4	AOI_3	250	33	320	469
12269	736			10_008_neu_an.jpg	0	4	AOI_3	250	33	315	481
12285	737			10_008_neu_an.jpg	0	4	AOI_3	250	33	317	478
12302	738			10_008_neu_an.jpg	0	4	AOI_3	250	33	321	475
12319	739			10_008_neu_an.jpg	0	4	AOI_3	250	33	318	483
12335	740			10_008_neu_an.jpg	0	4	AOI_3	250	33	319	485
12352	741			10_008_neu_an.jpg	0	4	AOI_3	250	33	312	485
12369	742			10_008_neu_an.jpg	0	4	AOI_3	250	33	313	481
12385	743			10_008_neu_an.jpg	0	4	AOI_3	1432	34	281	460
12402	744			10_008_neu_an.jpg	0	4	AOI_3	1432	34	259	424
12419	745			10_008_neu_an.jpg	0	4	AOI_3	1432	34	262	432
12435	746			10_008_neu_an.jpg	0	4	AOI_3	1432	34	262	426
12452	747			10_008_neu_an.jpg	0	4	AOI_3	1432	34	264	428
12469	748			10_008_neu_an.jpg	0	4	AOI_3	1432	34	262	423
12485	749			10_008_neu_an.jpg	0	4	AOI_3	1432	34	269	431
12502	750			10_008_neu_an.jpg	0	4	AOI_3	1432	34	267	430
12518	751			10_008_neu_an.jpg	0	4	AOI_3	1432	34	270	432
12535	752			10_008_neu_an.jpg	0	4	AOI_3	1432	34	274	430
12552	753			10_008_neu_an.jpg	0	4	AOI_3	1432	34	271	411
12568	754			10_008_neu_an.jpg	0	4	AOI_3	1432	34	273	429
12585	755			10_008_neu_an.jpg	0	4	AOI_3	1432	34	264	429
12602	756			10_008_neu_an.jpg	0	4	AOI_3	1432	34	262	431
12618	757			10_008_neu_an.jpg	0	4	AOI_3	1432	34	267	426
12635	758			10_008_neu_an.jpg	0	4	AOI_3	1432	34	266	425
12652	759			10_008_neu_an.jpg	0	4	AOI_3	1432	34	268	423
12668	760			10_008_neu_an.jpg	0	4	AOI_3	1432	34	266	428
12685	761			10_008_neu_an.jpg	0	4	AOI_3	1432	34	271	427
12702	762			10_008_neu_an.jpg	0	4	AOI_3	1432	34	262	432
12718	763			10_008_neu_an.jpg	0	4	AOI_3	1432	34	263	424
12735	764			10_008_neu_an.jpg	0	4	AOI_3	1432	34	264	423
12752	765			10_008_neu_an.jpg	0	4	AOI_3	1432	34	264	427
12768	766			10_008_neu_an.jpg	0	4	AOI_3	1432	34	270	427
12785	767			10_008_neu_an.jpg	0	4	AOI_3	1432	34	271	427
12802	768			10_008_neu_an.jpg	0	4	AOI_3	1432	34	266	426
12818	769			10_008_neu_an.jpg	0	4	AOI_3	1432	34	265	430
12835	770			10_008_neu_an.jpg	0	4	AOI_3	1432	34	273	432
12852	771			10_008_neu_an.jpg	0	4	AOI_3	1432	34	269	428
12868	772			10_008_neu_an.jpg	0	4	AOI_3	1432	34	266	433
12885	773			10_008_neu_an.jpg	0	4	AOI_3	1432	34	266	430
12902	774			10_008_neu_an.jpg	0	4	AOI_3	1432	34	265	427
12918	775			10_008_neu_an.jpg	0	4	AOI_3	1432	34	265	433
12935	776			10_008_neu_an.jpg	0	4	AOI_3	1432	34	262	419
12952	777			10_008_neu_an.jpg	0	4	AOI_3	1432	34	262	432
12968	778			10_008_neu_an.jpg	0	4	AOI_3	1432	34	257	426
12985	779			10_008_neu_an.jpg	0	4	AOI_3	1432	34	265	428
13002	780			10_008_neu_an.jpg	0	4	AOI_3	1432	34	282	425
13018	781			10_008_neu_an.jpg	0	4	AOI_3	1432	34	295	420
13035	782			10_008_neu_an.jpg	0	4	AOI_3	1432	34	295	425
13051	783			10_008_neu_an.jpg	0	4	AOI_3	1432	34	295	422
13068	784			10_008_neu_an.jpg	0	4	AOI_3	1432	34	300	423
13085	785			10_008_neu_an.jpg	0	4	AOI_3	1432	34	296	424
13101	786			10_008_neu_an.jpg	0	4	AOI_3	1432	34	296	426
13118	787			10_008_neu_an.jpg	0	4	AOI_3	1432	34	293	431
13135	788			10_008_neu_an.jpg	0	4	AOI_3	1432	34	291	423
13151	789			10_008_neu_an.jpg	0	4	AOI_3	1432	34	292	422
13168	790			10_008_neu_an.jpg	0	4	AOI_3	1432	34	297	426
13185	791			10_008_neu_an.jpg	0	4	AOI_3	1432	34	295	429
13201	792			10_008_neu_an.jpg	0	4	AOI_3	1432	34	294	425
13218	793			10_008_neu_an.jpg	0	4	AOI_3	1432	34	294	422
13235	794			10_008_neu_an.jpg	0	4	AOI_3	1432	34	295	427
13251	795			10_008_neu_an.jpg	0	4	AOI_3	1432	34	300	426
13268	796			10_008_neu_an.jpg	0	4	AOI_3	1432	34	293	425
13285	797			10_008_neu_an.jpg	0	4	AOI_3	1432	34	289	423
13301	798			10_008_neu_an.jpg	0	4	AOI_3	1432	34	296	427
13318	799			10_008_neu_an.jpg	0	4	AOI_3	1432	34	299	426
13335	800			10_008_neu_an.jpg	0	4	AOI_3	1432	34	298	428
13351	801			10_008_neu_an.jpg	0	4	AOI_3	1432	34	301	428
13368	802			10_008_neu_an.jpg	0	4	AOI_3	1432	34	301	425
13385	803			10_008_neu_an.jpg	0	4	AOI_3	1432	34	293	427
13401	804			10_008_neu_an.jpg	0	4	AOI_3	1432	34	297	434
13418	805			10_008_neu_an.jpg	0	4	AOI_3	1432	34	301	427
13434	806			10_008_neu_an.jpg	0	4	AOI_3	1432	34	302	429
13451	807			10_008_neu_an.jpg	0	4	AOI_3	1432	34	295	428
13468	808			10_008_neu_an.jpg	0	4	AOI_3	1432	34	298	434
13484	809			10_008_neu_an.jpg	0	4	AOI_3	1432	34	292	422
13501	810			10_008_neu_an.jpg	0	4	AOI_3	1432	34	297	426
13518	811			10_008_neu_an.jpg	0	4	AOI_3	1432	34	298	437
13534	812			10_008_neu_an.jpg	0	4	AOI_3	1432	34	300	430
13551	813			10_008_neu_an.jpg	0	4	AOI_3	1432	34	299	429
13568	814			10_008_neu_an.jpg	0	4	AOI_3	1432	34	295	432
13584	815			10_008_neu_an.jpg	0	4	AOI_3	1432	34	297	434
13601	816			10_008_neu_an.jpg	0	4	AOI_3	1432	34	301	435
13618	817			10_008_neu_an.jpg	0	4	AOI_3	1432	34	297	429
13634	818			10_008_neu_an.jpg	0	4	AOI_3	1432	34	303	429
13651	819			10_008_neu_an.jpg	0	4	AOI_3	1432	34	295	431
13668	820			10_008_neu_an.jpg	0	4	AOI_3	1432	34	298	432
13684	821			10_008_neu_an.jpg	0	4	AOI_3	1432	34	303	431
13701	822			10_008_neu_an.jpg	0	4	AOI_3	1432	34	300	436
13718	823			10_008_neu_an.jpg	0	4	AOI_3	1432	34	297	438
13734	824			10_008_neu_an.jpg	0	4	AOI_3	1432	34	298	434
13751	825			10_008_neu_an.jpg	0	4	AOI_3	1432	34	302	431
13768	826			10_008_neu_an.jpg	0	4	AOI_3	1432	34	297	435
13784	827			10_008_neu_an.jpg	0	4	AOI_3	1432	34	301	438
13801	828			10_008_neu_an.jpg	0	4	AOI_3	1432	34	310	433
13818	829			10_008_neu_an.jpg	0	4	AOI_3	333	35	369	408
13834	830			10_008_neu_an.jpg	0	4	AOI_3	333	35	415	397
13851	831			10_008_neu_an.jpg	0	4	AOI_3	333	35	418	395
13868	832			10_008_neu_an.jpg	0	4	AOI_3	333	35	422	399
13884	833			10_008_neu_an.jpg	0	4	AOI_3	333	35	422	396
13901	834			10_008_neu_an.jpg	0	4	AOI_3	333	35	424	378
13917	835			10_008_neu_an.jpg	0	4	AOI_3	333	35	418	381
13934	836			10_008_neu_an.jpg	0	4	AOI_3	333	35	410	386
13951	837			10_008_neu_an.jpg	0	4	AOI_3	333	35	415	396
13967	838			10_008_neu_an.jpg	0	4	AOI_3	333	35	413	400
13984	839			10_008_neu_an.jpg	0	4	AOI_3	333	35	413	396
14001	840			10_008_neu_an.jpg	0	4	AOI_3	333	35	409	395
14017	841			10_008_neu_an.jpg	0	4	AOI_3	333	35	414	396
14034	842			10_008_neu_an.jpg	0	4	AOI_3	333	35	422	393
14051	843			10_008_neu_an.jpg	0	4	AOI_3	333	35	417	394
14067	844			10_008_neu_an.jpg	0	4	AOI_3	333	35	416	396
14084	845			10_008_neu_an.jpg	0	4	AOI_3	333	35	421	399
14101	846			10_008_neu_an.jpg	0	4	AOI_3	333	35	416	392
14117	847			10_008_neu_an.jpg	0	4	AOI_3	333	35	412	395
14134	848			10_008_neu_an.jpg	0	4	AOI_3	333	35	419	391
14150	849			10_008_neu_an.jpg	0	4	AOI_3	633	36	350	405
14167	850			10_008_neu_an.jpg	0	4	AOI_3	633	36	279	436
14184	851			10_008_neu_an.jpg	0	4	AOI_3	633	36	265	443
14201	852			10_008_neu_an.jpg	0	4	AOI_3	633	36	265	450
14218	853			10_008_neu_an.jpg	0	4	AOI_3	633	36	268	449
14234	854			10_008_neu_an.jpg	0	4	AOI_3	633	36	272	447
14251	855			10_008_neu_an.jpg	0	4	AOI_3	633	36	277	458
14268	856			10_008_neu_an.jpg	0	4	AOI_3	633	36	279	460
14284	857			10_008_neu_an.jpg	0	4	AOI_3	633	36	276	454
14301	858			10_008_neu_an.jpg	0	4	AOI_3	633	36	265	447
14318	859			10_008_neu_an.jpg	0	4	AOI_3	633	36	268	449
14334	860			10_008_neu_an.jpg	0	4	AOI_3	633	36	272	452
14351	861			10_008_neu_an.jpg	0	4	AOI_3	633	36	266	455
14367	862			10_008_neu_an.jpg	0	4	AOI_3	633	36	269	447
14384	863			10_008_neu_an.jpg	0	4	AOI_3	633	36	268	451
14401	864			10_008_neu_an.jpg	0	4	AOI_3	633	36	264	447
14417	865			10_008_neu_an.jpg	0	4	AOI_3	633	36	272	453
14434	866			10_008_neu_an.jpg	0	4	AOI_3	633	36	270	449
14451	867			10_008_neu_an.jpg	0	4	AOI_3	633	36	274	452
14467	868			10_008_neu_an.jpg	0	4	AOI_3	633	36	266	447
14484	869			10_008_neu_an.jpg	0	4	AOI_3	633	36	265	449
14501	870			10_008_neu_an.jpg	0	4	AOI_3	633	36	269	443
14517	871			10_008_neu_an.jpg	0	4	AOI_3	633	36	271	448
14534	872			10_008_neu_an.jpg	0	4	AOI_3	633	36	269	452
14546		ImageEnd	16
14551	873			No media	0	0	Content	633	36	267	451
14567	874			No media	0	0	Content	633	36	271	455
14574		ImageStart	8
14584	875			Fix.jpg	0	0	Content	633	36	270	453
14601	876			Fix.jpg	0	0	Content	633	36	274	448
14617	877			Fix.jpg	0	0	Content	633	36	273	448
14634	878			Fix.jpg	0	0	Content	633	36	272	456
14651	879			Fix.jpg	0	0	Content	633	36	270	452
14667	880			Fix.jpg	0	0	Content	633	36	269	456
14684	881			Fix.jpg	0	0	Content	633	36	269	452
14701	882			Fix.jpg	0	0	Content	633	36	275	458
14717	883			Fix.jpg	0	0	Content	633	36	275	456
14734	884			Fix.jpg	0	0	Content	633	36	271	453
14751	885			Fix.jpg	0	0	Content	633	36	277	455
14767	886			Fix.jpg	0	0	Content	633	36	277	454
14784	887			Fix.jpg	0	0	Content	1116	37	393	436
14801	888			Fix.jpg	0	0	Content	1116	37	498	427
14817	889			Fix.jpg	0	0	Content	1116	37	496	425
14834	890			Fix.jpg	0	0	Content	1116	37	493	431
14850	891			Fix.jpg	0	0	Content	1116	37	495	431
14867	892			Fix.jpg	0	0	Content	1116	37	500	434
14884	893			Fix.jpg	0	0	Content	1116	37	510	430
14900	894			Fix.jpg	0	0	Content	1116	37	503	432
14917	895			Fix.jpg	0	0	Content	1116	37	505	436
14934	896			Fix.jpg	0	0	Content	1116	37	486	431
14950	897			Fix.jpg	0	0	Content	1116	37	496	427
14967	898			Fix.jpg	0	0	Content	1116	37	493	430
14984	899			Fix.jpg	0	0	Content	1116	37	494	437
15000	900			Fix.jpg	0	0	Content	1116	37	493	433
15017	901			Fix.jpg	0	0	Content	1116	37	496	429
15034	902			Fix.jpg	0	0	Content	1116	37	494	425
15050	903			Fix.jpg	0	0	Content	1116	37	492	431
15067	904			Fix.jpg	0	0	Content	1116	37	501	431
15074		ImageEnd	16
15084	905			No media	0	0	Content	1116	37	489	432
15100	906			No media	0	0	Content	1116	37	494	432
15117	907			No media	0	0	Content	1116	37	495	432
15134	908			No media	0	0	Content	1116	37	491	435
15150	909			No media	0	0	Content	1116	37	492	432
15167	910			No media	0	0	Content	1116	37	499	435
15184	911			No media	0	0	Content	1116	37	492	430
15200	912			No media	0	0	Content	1116	37	495	429
15217	913			No media	0	0	Content	1116	37	489	434
15234	914			No media	0	0	Content	1116	37	490	434
15250	915			No media	0	0	Content	1116	37	490	435
15267	916			No media	0	0	Content	1116	37	496	426
15283	917			No media	0	0	Content	1116	37	497	430
15300	918			No media	0	0	Content	1116	37	491	431
15317	919			No media	0	0	Content	1116	37	493	429
15334	920			No media	0	0	Content	1116	37	493	422
15350	921			No media	0	0	Content	1116	37	489	429
15367	922			No media	0	0	Content	1116	37	497	426
15383	923			No media	0	0	Content	1116	37	494	435
15400	924			No media	0	0	Content	1116	37	489	432
15417	925			No media	0	0	Content	1116	37	489	433
15433	926			No media	0	0	Content	1116	37	494	429
15450	927			No media	0	0	Content	1116	37	493	431
15467	928			No media	0	0	Content	1116	37	495	426
15483	929			No media	0	0	Content	1116	37	495	427
15500	930			No media	0	0	Content	1116	37	493	435
15517	931			No media	0	0	Content	1116	37	497	432
15533	932			No media	0	0	Content	1116	37	492	430
15550	933			No media	0	0	Content	1116	37	499	424
15567	934			No media	0	0	Content	1116	37	492	423
15583	935			No media	0	0	Content	1116	37	489	433
15586		ImageStart	8
15600	936			63_114_an_neu.jpg	0	258	AOI_45	1116	37	493	430
15617	937			63_114_an_neu.jpg	0	258	AOI_45	1116	37	498	423
15633	938			63_114_an_neu.jpg	0	258	AOI_45	1116	37	493	431
15650	939			63_114_an_neu.jpg	0	258	AOI_45	1116	37	495	426
15667	940			63_114_an_neu.jpg	0	258	AOI_45	1116	37	494	426
15683	941			63_114_an_neu.jpg	0	258	AOI_45	1116	37	493	434
15700	942			63_114_an_neu.jpg	0	258	AOI_45	1116	37	493	426
15717	943			63_114_an_neu.jpg	0	258	AOI_45	1116	37	494	432
15733	944			63_114_an_neu.jpg	0	258	AOI_45	1116	37	495	431
15750	945			63_114_an_neu.jpg	0	258	AOI_45	1116	37	489	430
15767	946			63_114_an_neu.jpg	0	258	AOI_45	1116	37	486	429
15783	947			63_114_an_neu.jpg	0	258	AOI_45	1116	37	490	441
15800	948			63_114_an_neu.jpg	0	258	AOI_45	1116	37	497	436
15817	949			63_114_an_neu.jpg	0	258	AOI_45	1116	37	491	435
15833	950			63_114_an_neu.jpg	0	258	AOI_45	1116	37	493	436
15850	951			63_114_an_neu.jpg	0	258	AOI_45	1116	37	496	444
15867	952			63_114_an_neu.jpg	0	258	AOI_45	1116	37	493	441
15883	953			63_114_an_neu.jpg	0	258	AOI_45	1116	37	490	435
15900	954			63_114_an_neu.jpg	0	257	AOI_47	200	38	569	452
15917	955			63_114_an_neu.jpg	0	257	AOI_47	200	38	659	459
15933	956			63_114_an_neu.jpg	0	257	AOI_47	200	38	684	465
15950	957			63_114_an_neu.jpg	0	257	AOI_47	200	38	687	464
15966	958			63_114_an_neu.jpg	0	257	AOI_47	200	38	685	469
15983	959			63_114_an_neu.jpg	0	257	AOI_47	200	38	685	464
16000	960			63_114_an_neu.jpg	0	257	AOI_47	200	38	686	477
16016	961			63_114_an_neu.jpg	0	257	AOI_47	200	38	690	477
16033	962			63_114_an_neu.jpg	0	257	AOI_47	200	38	688	473
16050	963			63_114_an_neu.jpg	0	257	AOI_47	200	38	694	484
16066	964			63_114_an_neu.jpg	0	257	AOI_47	200	38	685	465
16083	965			63_114_an_neu.jpg	0	257	AOI_47	200	38	679	465
16100	966			63_114_an_neu.jpg	0	258	AOI_45	166	39	542	468
16116	967			63_114_an_neu.jpg	0	258	AOI_45	166	39	417	471
16133	968			63_114_an_neu.jpg	0	258	AOI_45	166	39	411	468
16150	969			63_114_an_neu.jpg	0	258	AOI_45	166	39	414	465
16166	970			63_114_an_neu.jpg	0	258	AOI_45	166	39	418	474
16183	971			63_114_an_neu.jpg	0	258	AOI_45	166	39	430	473
16200	972			63_114_an_neu.jpg	0	258	AOI_45	166	39	431	484
16216	973			63_114_an_neu.jpg	0	258	AOI_45	166	39	429	484
16233	974			63_114_an_neu.jpg	0	258	AOI_45	166	39	418	468
16250	975			63_114_an_neu.jpg	0	258	AOI_45	166	39	483	460
16266	976			63_114_an_neu.jpg	0	257	AOI_47	450	40	648	427
16283	977			63_114_an_neu.jpg	0	257	AOI_47	450	40	758	413
16300	978			63_114_an_neu.jpg	0	257	AOI_47	450	40	754	417
16316	979			63_114_an_neu.jpg	0	257	AOI_47	450	40	755	412
16333	980			63_114_an_neu.jpg	0	257	AOI_47	450	40	748	417
16350	981			63_114_an_neu.jpg	0	257	AOI_47	450	40	753	417
16366	982			63_114_an_neu.jpg	0	257	AOI_47	450	40	749	429
16383	983			63_114_an_neu.jpg	0	257	AOI_47	450	40	740	442
16400	984			63_114_an_neu.jpg	0	257	AOI_47	450	40	736	420
16416	985			63_114_an_neu.jpg	0	257	AOI_47	450	40	740	416
16433	986			63_114_an_neu.jpg	0	257	AOI_47	450	40	742	416
16449	987			63_114_an_neu.jpg	0	257	AOI_47	450	40	735	419
16466	988			63_114_an_neu.jpg	0	257	AOI_47	450	40	741	410
16483	989			63_114_an_neu.jpg	0	257	AOI_47	450	40	732	427
16499	990			63_114_an_neu.jpg	0	257	AOI_47	450	40	739	417
16516	991			63_114_an_neu.jpg	0	257	AOI_47	450	40	735	420
16533	992			63_114_an_neu.jpg	0	257	AOI_47	450	40	738	419
16549	993			63_114_an_neu.jpg	0	257	AOI_47	450	40	741	414
16566	994			63_114_an_neu.jpg	0	257	AOI_47	450	40	736	425
16583	995			63_114_an_neu.jpg	0	257	AOI_47	450	40	741	420
16599	996			63_114_an_neu.jpg	0	257	AOI_47	450	40	735	415
16616	997			63_114_an_neu.jpg	0	257	AOI_47	450	40	738	417
16633	998			63_114_an_neu.jpg	0	257	AOI_47	450	40	735	418
16649	999			63_114_an_neu.jpg	0	257	AOI_47	450	40	729	423
16666	1000			63_114_an_neu.jpg	0	257	AOI_47	450	40	733	421
16683	1001			63_114_an_neu.jpg	0	257	AOI_47	450	40	733	419
16699	1002			63_114_an_neu.jpg	0	257	AOI_47	450	40	733	419
16716	1003			63_114_an_neu.jpg	0	257	AOI_47	666	41	701	409
16733	1004			63_114_an_neu.jpg	0	257	AOI_47	666	41	695	399
16749	1005			63_114_an_neu.jpg	0	257	AOI_47	666	41	686	403
16766	1006			63_114_an_neu.jpg	0	257	AOI_47	666	41	683	403
16783	1007			63_114_an_neu.jpg	0	257	AOI_47	666	41	687	401
16799	1008			63_114_an_neu.jpg	0	257	AOI_47	666	41	691	406
16816	1009			63_114_an_neu.jpg	0	257	AOI_47	666	41	693	394
16832	1010			63_114_an_neu.jpg	0	257	AOI_47	666	41	693	399
16849	1011			63_114_an_neu.jpg	0	257	AOI_47	666	41	687	399
16866	1012			63_114_an_neu.jpg	0	257	AOI_47	666	41	685	397
16882	1013			63_114_an_neu.jpg	0	257	AOI_47	666	41	688	404
16899	1014			63_114_an_neu.jpg	0	257	AOI_47	666	41	687	397
16916	1015			63_114_an_neu.jpg	0	257	AOI_47	666	41	678	399
16932	1016			63_114_an_neu.jpg	0	257	AOI_47	666	41	677	386
16949	1017			63_114_an_neu.jpg	0	257	AOI_47	666	41	672	394
16966	1018			63_114_an_neu.jpg	0	257	AOI_47	666	41	682	386
16982	1019			63_114_an_neu.jpg	0	257	AOI_47	666	41	679	392
16999	1020			63_114_an_neu.jpg	0	257	AOI_47	666	41	684	391
17016	1021			63_114_an_neu.jpg	0	257	AOI_47	666	41	679	391
17032	1022			63_114_an_neu.jpg	0	257	AOI_47	666	41	675	393
17049	1023			63_114_an_neu.jpg	0	257	AOI_47	666	41	680	390
17066	1024			63_114_an_neu.jpg	0	257	AOI_47	666	41	682	391
17082	1025			63_114_an_neu.jpg	0	257	AOI_47	666	41	680	398
17099	1026			63_114_an_neu.jpg	0	257	AOI_47	666	41	682	391
17116	1027			63_114_an_neu.jpg	0	257	AOI_47	666	41	681	387
17132	1028			63_114_an_neu.jpg	0	257	AOI_47	666	41	678	392
17149	1029			63_114_an_neu.jpg	0	257	AOI_47	666	41	683	389
17166	1030			63_114_an_neu.jpg	0	257	AOI_47	666	41	681	393
17182	1031			63_114_an_neu.jpg	0	257	AOI_47	666	41	679	394
17199	1032			63_114_an_neu.jpg	0	257	AOI_47	666	41	677	396
17216	1033			63_114_an_neu.jpg	0	257	AOI_47	666	41	683	388
17232	1034			63_114_an_neu.jpg	0	257	AOI_47	666	41	681	395
17249	1035			63_114_an_neu.jpg	0	257	AOI_47	666	41	677	394
17266	1036			63_114_an_neu.jpg	0	257	AOI_47	666	41	679	393
17282	1037			63_114_an_neu.jpg	0	257	AOI_47	666	41	678	397
17299	1038			63_114_an_neu.jpg	0	257	AOI_47	666	41	681	389
17316	1039			63_114_an_neu.jpg	0	257	AOI_47	666	41	677	390
17332	1040			63_114_an_neu.jpg	0	257	AOI_47	666	41	678	393
17349	1041			63_114_an_neu.jpg	0	257	AOI_47	666	41	682	391
17366	1042			63_114_an_neu.jpg	0	257	AOI_47	666	41	687	398
17382	1043			63_114_an_neu.jpg	0	257	AOI_47	1066	42	715	436
17399	1044			63_114_an_neu.jpg	0	257	AOI_47	1066	42	728	456
17415	1045			63_114_an_neu.jpg	0	257	AOI_47	1066	42	724	457
17432	1046			63_114_an_neu.jpg	0	257	AOI_47	1066	42	728	455
17449	1047			63_114_an_neu.jpg	0	257	AOI_47	1066	42	725	460
17465	1048			63_114_an_neu.jpg	0	257	AOI_47	1066	42	722	460
17482	1049			63_114_an_neu.jpg	0	257	AOI_47	1066	42	728	459
17499	1050			63_114_an_neu.jpg	0	257	AOI_47	1066	42	724	460
17515	1051			63_114_an_neu.jpg	0	257	AOI_47	1066	42	720	456
17532	1052			63_114_an_neu.jpg	0	257	AOI_47	1066	42	726	457
17549	1053			63_114_an_neu.jpg	0	257	AOI_47	1066	42	720	464
17565	1054			63_114_an_neu.jpg	0	257	AOI_47	1066	42	722	455
17582	1055			63_114_an_neu.jpg	0	257	AOI_47	1066	42	727	456
17599	1056			63_114_an_neu.jpg	0	257	AOI_47	1066	42	719	462
17615	1057			63_114_an_neu.jpg	0	257	AOI_47	1066	42	724	455
17632	1058			63_114_an_neu.jpg	0	257	AOI_47	1066	42	716	458
17649	1059			63_114_an_neu.jpg	0	257	AOI_47	1066	42	723	458
17665	1060			63_114_an_neu.jpg	0	257	AOI_47	1066	42	723	458
17682	1061			63_114_an_neu.jpg	0	257	AOI_47	1066	42	717	463
17699	1062			63_114_an_neu.jpg	0	257	AOI_47	1066	42	723	459
17715	1063			63_114_an_neu.jpg	0	257	AOI_47	1066	42	724	459
17732	1064			63_114_an_neu.jpg	0	257	AOI_47	1066	42	725	454
17749	1065			63_114_an_neu.jpg	0	257	AOI_47	1066	42	720	462
17765	1066			63_114_an_neu.jpg	0	257	AOI_47	1066	42	719	459
17782	1067			63_114_an_neu.jpg	0	257	AOI_47	1066	42	727	454
17799	1068			63_114_an_neu.jpg	0	257	AOI_47	1066	42	721	457
17815	1069			63_114_an_neu.jpg	0	257	AOI_47	1066	42	724	463
17832	1070			63_114_an_neu.jpg	0	257	AOI_47	1066	42	721	459
17849	1071			63_114_an_neu.jpg	0	257	AOI_47	1066	42	723	461
17865	1072			63_114_an_neu.jpg	0	257	AOI_47	1066	42	729	453
17882	1073			63_114_an_neu.jpg	0	257	AOI_47	1066	42	726	455
17898	1074			63_114_an_neu.jpg	0	257	AOI_47	1066	42	722	457
17915	1075			63_114_an_neu.jpg	0	257	AOI_47	1066	42	725	451
17932	1076			63_114_an_neu.jpg	0	257	AOI_47	1066	42	725	451
17948	1077			63_114_an_neu.jpg	0	257	AOI_47	1066	42	722	454
17965	1078			63_114_an_neu.jpg	0	257	AOI_47	1066	42	727	456
17982	1079			63_114_an_neu.jpg	0	257	AOI_47	1066	42	725	449
17998	1080			63_114_an_neu.jpg	0	257	AOI_47	1066	42	727	448
18015	1081			63_114_an_neu.jpg	0	257	AOI_47	1066	42	719	456
18032	1082			63_114_an_neu.jpg	0	257	AOI_47	1066	42	720	456
18048	1083			63_114_an_neu.jpg	0	257	AOI_47	1066	42	725	450
18065	1084			63_114_an_neu.jpg	0	257	AOI_47	1066	42	724	452
18082	1085			63_114_an_neu.jpg	0	257	AOI_47	1066	42	722	458
18098	1086			63_114_an_neu.jpg	0	257	AOI_47	1066	42	725	457
18115	1087			63_114_an_neu.jpg	0	257	AOI_47	1066	42	723	454
18132	1088			63_114_an_neu.jpg	0	257	AOI_47	1066	42	720	460
18148	1089			63_114_an_neu.jpg	0	257	AOI_47	1066	42	716	458
18165	1090			63_114_an_neu.jpg	0	257	AOI_47	1066	42	726	454
18182	1091			63_114_an_neu.jpg	0	257	AOI_47	1066	42	719	460
18198	1092			63_114_an_neu.jpg	0	257	AOI_47	1066	42	719	455
18215	1093			63_114_an_neu.jpg	0	257	AOI_47	1066	42	721	457
18232	1094			63_114_an_neu.jpg	0	257	AOI_47	1066	42	721	459
18248	1095			63_114_an_neu.jpg	0	257	AOI_47	1066	42	717	452
18265	1096			63_114_an_neu.jpg	0	257	AOI_47	1066	42	715	455
18282	1097			63_114_an_neu.jpg	0	257	AOI_47	1066	42	720	450
18298	1098			63_114_an_neu.jpg	0	257	AOI_47	1066	42	715	460
18315	1099			63_114_an_neu.jpg	0	257	AOI_47	1066	42	722	450
18332	1100			63_114_an_neu.jpg	0	257	AOI_47	1066	42	719	456
18348	1101			63_114_an_neu.jpg	0	257	AOI_47	1066	42	725	450
18365	1102			63_114_an_neu.jpg	0	257	AOI_47	1066	42	724	448
18381	1103			63_114_an_neu.jpg	0	257	AOI_47	1066	42	715	455
18398	1104			63_114_an_neu.jpg	0	257	AOI_47	1066	42	720	460
18415	1105			63_114_an_neu.jpg	0	257	AOI_47	1066	42	724	448
18431	1106			63_114_an_neu.jpg	0	257	AOI_47	1066	42	723	454
18448	1107			63_114_an_neu.jpg	0	257	AOI_47	383	43	708	416
18465	1108			63_114_an_neu.jpg	0	257	AOI_47	383	43	704	411
18481	1109			63_114_an_neu.jpg	0	257	AOI_47	383	43	706	399
18498	1110			63_114_an_neu.jpg	0	257	AOI_47	383	43	710	402
18515	1111			63_114_an_neu.jpg	0	257	AOI_47	383	43	704	405
18531	1112			63_114_an_neu.jpg	0	257	AOI_47	383	43	710	403
18548	1113			63_114_an_neu.jpg	0	257	AOI_47	383	43	710	400
18565	1114			63_114_an_neu.jpg	0	257	AOI_47	383	43	712	407
18570		ImageEnd	16
18581	1115			No media	0	0	Content	383	43	711	406
18598	1116			No media	0	0	Content	383	43	705	413
18615	1117			No media	0	0	Content	383	43	704	405
18620		ImageStart	8
18631	1118			Fix.jpg	0	0	Content	383	43	706	402
18648	1119			Fix.jpg	0	0	Content	383	43	706	403
18665	1120			Fix.jpg	0	0	Content	383	43	710	400
18681	1121			Fix.jpg	0	0	Content	383	43	708	404
18698	1122			Fix.jpg	0	0	Content	383	43	709	398
18715	1123			Fix.jpg	0	0	Content	383	43	702	399
18731	1124			Fix.jpg	0	0	Content	383	43	709	401
18748	1125			Fix.jpg	0	0	Content	383	43	706	406
18765	1126			Fix.jpg	0	0	Content	383	43	701	404
18781	1127			Fix.jpg	0	0	Content	383	43	705	399
18798	1128			Fix.jpg	0	0	Content	383	43	711	398
18815	1129			Fix.jpg	0	0	Content	383	43	708	401
18831	1130			Fix.jpg	0	0	Content	150	44	652	407
18848	1131			Fix.jpg	0	0	Content	150	44	549	401
18865	1132			Fix.jpg	0	0	Content	150	44	506	404
18881	1133			Fix.jpg	0	0	Content	150	44	504	404
18898	1134			Fix.jpg	0	0	Content	150	44	500	405
18914	1135			Fix.jpg	0	0	Content	150	44	514	380
18931	1136			Fix.jpg	0	0	Content	150	44	516	410
18948	1137			Fix.jpg	0	0	Content	150	44	546	410
18965	1138			Fix.jpg	0	0	Content	150	44	498	575
18981	1139			Fix.jpg	0	0	Content			0	0
18998	1140			Fix.jpg	0	0	Content			0	0
19014	1141			Fix.jpg	0	0	Content			0	0
19031	1142			Fix.jpg	0	0	Content			0	0
19048	1143			Fix.jpg	0	0	Content			0	0
19064	1144			Fix.jpg	0	0	Content			0	0
19081	1145			Fix.jpg	0	0	Content			0	0
19098	1146			Fix.jpg	0	0	Content			0	0
19099		ImageEnd	16
19110		ImageStart	8
19114	1147			167_175_neu_fe.jpg	0	152	AOI_31			0	0
19131	1148			167_175_neu_fe.jpg	0	152	AOI_31			0	0
19148	1149			167_175_neu_fe.jpg	0	152	AOI_31			0	0
19164	1150			167_175_neu_fe.jpg	0	151	AOI_30	216	45	533	382
19181	1151			167_175_neu_fe.jpg	0	151	AOI_30	216	45	538	360
19198	1152			167_175_neu_fe.jpg	0	151	AOI_30	216	45	542	383
19214	1153			167_175_neu_fe.jpg	0	151	AOI_30	216	45	0	0
19231	1154			167_175_neu_fe.jpg	0	151	AOI_30	216	45	527	395
19248	1155			167_175_neu_fe.jpg	0	151	AOI_30	216	45	530	388
19264	1156			167_175_neu_fe.jpg	0	151	AOI_30	216	45	528	387
19281	1157			167_175_neu_fe.jpg	0	151	AOI_30	216	45	530	390
19298	1158			167_175_neu_fe.jpg	0	151	AOI_30	216	45	531	389
19314	1159			167_175_neu_fe.jpg	0	151	AOI_30	216	45	525	390
19331	1160			167_175_neu_fe.jpg	0	151	AOI_30	216	45	530	390
19348	1161			167_175_neu_fe.jpg	0	151	AOI_30	216	45	529	390
19364	1162			167_175_neu_fe.jpg	0	151	AOI_30	216	45	524	396
19381	1163			167_175_neu_fe.jpg	0	152	AOI_31	316	46	459	430
19398	1164			167_175_neu_fe.jpg	0	152	AOI_31	316	46	340	452
19414	1165			167_175_neu_fe.jpg	0	152	AOI_31	316	46	307	469
19431	1166			167_175_neu_fe.jpg	0	152	AOI_31	316	46	304	473
19448	1167			167_175_neu_fe.jpg	0	152	AOI_31	316	46	305	473
19464	1168			167_175_neu_fe.jpg	0	152	AOI_31	316	46	318	480
19481	1169			167_175_neu_fe.jpg	0	152	AOI_31	316	46	322	479
19497	1170			167_175_neu_fe.jpg	0	152	AOI_31	316	46	322	491
19514	1171			167_175_neu_fe.jpg	0	152	AOI_31	316	46	312	473
19531	1172			167_175_neu_fe.jpg	0	152	AOI_31	316	46	311	475
19547	1173			167_175_neu_fe.jpg	0	152	AOI_31	316	46	313	472
19564	1174			167_175_neu_fe.jpg	0	152	AOI_31	316	46	313	470
19581	1175			167_175_neu_fe.jpg	0	152	AOI_31	316	46	316	478
19597	1176			167_175_neu_fe.jpg	0	152	AOI_31	316	46	309	476
19614	1177			167_175_neu_fe.jpg	0	152	AOI_31	316	46	313	470
19631	1178			167_175_neu_fe.jpg	0	152	AOI_31	316	46	314	481
19647	1179			167_175_neu_fe.jpg	0	152	AOI_31	316	46	311	474
19664	1180			167_175_neu_fe.jpg	0	152	AOI_31	316	46	309	474
19681	1181			167_175_neu_fe.jpg	0	152	AOI_31	316	46	310	477
19697	1182			167_175_neu_fe.jpg	0	152	AOI_31	233	47	290	479
19714	1183			167_175_neu_fe.jpg	0	152	AOI_31	233	47	277	487
19731	1184			167_175_neu_fe.jpg	0	152	AOI_31	233	47	272	498
19747	1185			167_175_neu_fe.jpg	0	152	AOI_31	233	47	280	490
19764	1186			167_175_neu_fe.jpg	0	152	AOI_31	233	47	279	499
19781	1187			167_175_neu_fe.jpg	0	152	AOI_31	233	47	280	497
19797	1188			167_175_neu_fe.jpg	0	152	AOI_31	233	47	279	495
19814	1189			167_175_neu_fe.jpg	0	152	AOI_31	233	47	279	491
19831	1190			167_175_neu_fe.jpg	0	152	AOI_31	233	47	279	495
19847	1191			167_175_neu_fe.jpg	0	152	AOI_31	233	47	277	499
19864	1192			167_175_neu_fe.jpg	0	152	AOI_31	233	47	282	499
19880	1193			167_175_neu_fe.jpg	0	152	AOI_31	233	47	280	501
19897	1194			167_175_neu_fe.jpg	0	152	AOI_31	233	47	283	497
19914	1195			167_175_neu_fe.jpg	0	152	AOI_31	233	47	342	505
19930	1196			167_175_neu_fe.jpg	0	151	AOI_30	433	48	448	516
19947	1197			167_175_neu_fe.jpg	0	151	AOI_30	433	48	747	523
19964	1198			167_175_neu_fe.jpg	0	151	AOI_30	433	48	764	522
19980	1199			167_175_neu_fe.jpg	0	151	AOI_30	433	48	756	531
19997	1200			167_175_neu_fe.jpg	0	151	AOI_30	433	48	751	534
20014	1201			167_175_neu_fe.jpg	0	151	AOI_30	433	48	752	537
20030	1202			167_175_neu_fe.jpg	0	151	AOI_30	433	48	747	532
20047	1203			167_175_neu_fe.jpg	0	151	AOI_30	433	48	748	534
20064	1204			167_175_neu_fe.jpg	0	151	AOI_30	433	48	747	533
20080	1205			167_175_neu_fe.jpg	0	151	AOI_30	433	48	748	537
20097	1206			167_175_neu_fe.jpg	0	151	AOI_30	433	48	747	531
20114	1207			167_175_neu_fe.jpg	0	151	AOI_30	433	48	744	529
20130	1208			167_175_neu_fe.jpg	0	151	AOI_30	433	48	734	536
20147	1209			167_175_neu_fe.jpg	0	151	AOI_30	433	48	738	534
20164	1210			167_175_neu_fe.jpg	0	151	AOI_30	433	48	739	537
20180	1211			167_175_neu_fe.jpg	0	151	AOI_30	433	48	742	530
20197	1212			167_175_neu_fe.jpg	0	151	AOI_30	433	48	734	531
20214	1213			167_175_neu_fe.jpg	0	151	AOI_30	433	48	745	531
20230	1214			167_175_neu_fe.jpg	0	151	AOI_30	433	48	744	532
20247	1215			167_175_neu_fe.jpg	0	151	AOI_30	433	48	737	537
20264	1216			167_175_neu_fe.jpg	0	151	AOI_30	433	48	746	532
20280	1217			167_175_neu_fe.jpg	0	151	AOI_30	433	48	748	528
20297	1218			167_175_neu_fe.jpg	0	151	AOI_30	433	48	743	529
20314	1219			167_175_neu_fe.jpg	0	151	AOI_30	433	48	744	533
20330	1220			167_175_neu_fe.jpg	0	151	AOI_30	433	48	741	533
20347	1221			167_175_neu_fe.jpg	0	151	AOI_30	433	48	740	535
20364	1222			167_175_neu_fe.jpg	0	151	AOI_30	366	49	728	485
20380	1223			167_175_neu_fe.jpg	0	151	AOI_30	366	49	724	416
20397	1224			167_175_neu_fe.jpg	0	151	AOI_30	366	49	718	421
20414	1225			167_175_neu_fe.jpg	0	151	AOI_30	366	49	719	409
20430	1226			167_175_neu_fe.jpg	0	151	AOI_30	366	49	716	412
20447	1227			167_175_neu_fe.jpg	0	151	AOI_30	366	49	712	415
20463	1228			167_175_neu_fe.jpg	0	151	AOI_30	366	49	730	415
20480	1229			167_175_neu_fe.jpg	0	151	AOI_30	366	49	722	445
20497	1230			167_175_neu_fe.jpg	0	151	AOI_30	366	49	729	428
20513	1231			167_175_neu_fe.jpg	0	151	AOI_30	366	49	723	413
20530	1232			167_175_neu_fe.jpg	0	151	AOI_30	366	49	717	416
20547	1233			167_175_neu_fe.jpg	0	151	AOI_30	366	49	719	415
20563	1234			167_175_neu_fe.jpg	0	151	AOI_30	366	49	719	419
20580	1235			167_175_neu_fe.jpg	0	151	AOI_30	366	49	723	416
20597	1236			167_175_neu_fe.jpg	0	151	AOI_30	366	49	721	420
20613	1237			167_175_neu_fe.jpg	0	151	AOI_30	366	49	721	421
20630	1238			167_175_neu_fe.jpg	0	151	AOI_30	366	49	715	419
20647	1239			167_175_neu_fe.jpg	0	151	AOI_30	366	49	721	419
20663	1240			167_175_neu_fe.jpg	0	151	AOI_30	366	49	726	415
20680	1241			167_175_neu_fe.jpg	0	151	AOI_30	366	49	719	417
20697	1242			167_175_neu_fe.jpg	0	151	AOI_30	366	49	722	418
20713	1243			167_175_neu_fe.jpg	0	151	AOI_30	366	49	725	420
20730	1244			167_175_neu_fe.jpg	0	151	AOI_30	183	50	713	450
20747	1245			167_175_neu_fe.jpg	0	151	AOI_30	183	50	718	528
20763	1246			167_175_neu_fe.jpg	0	151	AOI_30	183	50	718	532
20780	1247			167_175_neu_fe.jpg	0	151	AOI_30	183	50	720	533
20797	1248			167_175_neu_fe.jpg	0	151	AOI_30	183	50	713	531
20813	1249			167_175_neu_fe.jpg	0	151	AOI_30	183	50	718	531
20830	1250			167_175_neu_fe.jpg	0	151	AOI_30	183	50	725	533
20847	1251			167_175_neu_fe.jpg	0	151	AOI_30	183	50	726	530
20863	1252			167_175_neu_fe.jpg	0	151	AOI_30	183	50	730	530
20880	1253			167_175_neu_fe.jpg	0	151	AOI_30	183	50	728	528
20897	1254			167_175_neu_fe.jpg	0	151	AOI_30	183	50	642	517
20913	1255			167_175_neu_fe.jpg	0	152	AOI_31	733	51	457	492
20930	1256			167_175_neu_fe.jpg	0	152	AOI_31	733	51	287	478
20947	1257			167_175_neu_fe.jpg	0	152	AOI_31	733	51	269	482
20963	1258			167_175_neu_fe.jpg	0	152	AOI_31	733	51	273	487
20980	1259			167_175_neu_fe.jpg	0	152	AOI_31	733	51	289	493
20997	1260			167_175_neu_fe.jpg	0	152	AOI_31	733	51	287	490
21013	1261			167_175_neu_fe.jpg	0	152	AOI_31	733	51	290	497
21030	1262			167_175_neu_fe.jpg	0	152	AOI_31	733	51	294	495
21047	1263			167_175_neu_fe.jpg	0	152	AOI_31	733	51	292	498
21063	1264			167_175_neu_fe.jpg	0	152	AOI_31	733	51	295	495
21080	1265			167_175_neu_fe.jpg	0	152	AOI_31	733	51	294	489
21096	1266			167_175_neu_fe.jpg	0	152	AOI_31	733	51	298	497
21113	1267			167_175_neu_fe.jpg	0	152	AOI_31	733	51	296	496
21130	1268			167_175_neu_fe.jpg	0	152	AOI_31	733	51	296	495
21146	1269			167_175_neu_fe.jpg	0	152	AOI_31	733	51	292	494
21163	1270			167_175_neu_fe.jpg	0	152	AOI_31	733	51	295	502
21180	1271			167_175_neu_fe.jpg	0	152	AOI_31	733	51	309	515
21196	1272			167_175_neu_fe.jpg	0	152	AOI_31	733	51	299	518
21213	1273			167_175_neu_fe.jpg	0	152	AOI_31	733	51	296	517
21230	1274			167_175_neu_fe.jpg	0	152	AOI_31	733	51	286	514
21246	1275			167_175_neu_fe.jpg	0	152	AOI_31	733	51	290	513
21263	1276			167_175_neu_fe.jpg	0	152	AOI_31	733	51	297	510
21280	1277			167_175_neu_fe.jpg	0	152	AOI_31	733	51	295	517
21296	1278			167_175_neu_fe.jpg	0	152	AOI_31	733	51	294	516
21313	1279			167_175_neu_fe.jpg	0	152	AOI_31	733	51	293	516
21330	1280			167_175_neu_fe.jpg	0	152	AOI_31	733	51	295	517
21346	1281			167_175_neu_fe.jpg	0	152	AOI_31	733	51	289	518
21363	1282			167_175_neu_fe.jpg	0	152	AOI_31	733	51	297	512
21380	1283			167_175_neu_fe.jpg	0	152	AOI_31	733	51	298	515
21396	1284			167_175_neu_fe.jpg	0	152	AOI_31	733	51	292	517
21413	1285			167_175_neu_fe.jpg	0	152	AOI_31	733	51	291	519
21429	1286			167_175_neu_fe.jpg	0	152	AOI_31	733	51	293	514
21446	1287			167_175_neu_fe.jpg	0	152	AOI_31	733	51	294	522
21463	1288			167_175_neu_fe.jpg	0	152	AOI_31	733	51	298	515
21479	1289			167_175_neu_fe.jpg	0	152	AOI_31	733	51	292	514
21496	1290			167_175_neu_fe.jpg	0	152	AOI_31	733	51	294	512
21513	1291			167_175_neu_fe.jpg	0	152	AOI_31	733	51	291	513
21529	1292			167_175_neu_fe.jpg	0	152	AOI_31	733	51	296	514
21546	1293			167_175_neu_fe.jpg	0	152	AOI_31	733	51	296	517
21563	1294			167_175_neu_fe.jpg	0	152	AOI_31	733	51	295	515
21579	1295			167_175_neu_fe.jpg	0	152	AOI_31	733	51	295	515
21596	1296			167_175_neu_fe.jpg	0	152	AOI_31	733	51	293	518
21613	1297			167_175_neu_fe.jpg	0	152	AOI_31	733	51	291	515
21629	1298			167_175_neu_fe.jpg	0	152	AOI_31	733	51	361	526
21646	1299			167_175_neu_fe.jpg	0	151	AOI_30	216	52	566	528
21663	1300			167_175_neu_fe.jpg	0	151	AOI_30	216	52	751	543
21679	1301			167_175_neu_fe.jpg	0	151	AOI_30	216	52	774	550
21696	1302			167_175_neu_fe.jpg	0	151	AOI_30	216	52	783	548
21713	1303			167_175_neu_fe.jpg	0	151	AOI_30	216	52	772	556
21729	1304			167_175_neu_fe.jpg	0	151	AOI_30	216	52	772	553
21746	1305			167_175_neu_fe.jpg	0	151	AOI_30	216	52	770	560
21763	1306			167_175_neu_fe.jpg	0	151	AOI_30	216	52	766	554
21779	1307			167_175_neu_fe.jpg	0	151	AOI_30	216	52	773	563
21796	1308			167_175_neu_fe.jpg	0	151	AOI_30	216	52	758	550
21813	1309			167_175_neu_fe.jpg	0	151	AOI_30	216	52	761	547
21829	1310			167_175_neu_fe.jpg	0	151	AOI_30	216	52	760	557
21846	1311			167_175_neu_fe.jpg	0	151	AOI_30	216	52	761	549
21863	1312			167_175_neu_fe.jpg	0	151	AOI_30	250	53	758	552
21879	1313			167_175_neu_fe.jpg	0	151	AOI_30	250	53	715	537
21896	1314			167_175_neu_fe.jpg	0	151	AOI_30	250	53	710	533
21913	1315			167_175_neu_fe.jpg	0	151	AOI_30	250	53	708	534
21929	1316			167_175_neu_fe.jpg	0	151	AOI_30	250	53	716	528
21946	1317			167_175_neu_fe.jpg	0	151	AOI_30	250	53	710	532
21963	1318			167_175_neu_fe.jpg	0	151	AOI_30	250	53	719	535
21979	1319			167_175_neu_fe.jpg	0	151	AOI_30	250	53	716	538
21996	1320			167_175_neu_fe.jpg	0	151	AOI_30	250	53	717	534
22013	1321			167_175_neu_fe.jpg	0	151	AOI_30	250	53	711	534
22029	1322			167_175_neu_fe.jpg	0	151	AOI_30	250	53	715	533
22046	1323			167_175_neu_fe.jpg	0	151	AOI_30	250	53	714	538
22062	1324			167_175_neu_fe.jpg	0	151	AOI_30	250	53	718	532
22079	1325			167_175_neu_fe.jpg	0	151	AOI_30	250	53	710	532
22096	1326			167_175_neu_fe.jpg	0	151	AOI_30	250	53	713	536
22112	1327			167_175_neu_fe.jpg	0	151	AOI_30	266	54	723	446
22127		ImageEnd	16
22129	1328			No media	0	0	Content	266	54	733	376
22146	1329			No media	0	0	Content	266	54	733	381
22162	1330			No media	0	0	Content	266	54	727	387
22166		ImageStart	8
22179	1331			Fix.jpg	0	0	Content	266	54	732	385
22196	1332			Fix.jpg	0	0	Content	266	54	738	382
22212	1333			Fix.jpg	0	0	Content	266	54	740	374
22229	1334			Fix.jpg	0	0	Content	266	54	724	385
22246	1335			Fix.jpg	0	0	Content	266	54	725	390
22262	1336			Fix.jpg	0	0	Content	266	54	723	384
22279	1337			Fix.jpg	0	0	Content	266	54	717	392
22296	1338			Fix.jpg	0	0	Content	266	54	720	387
22312	1339			Fix.jpg	0	0	Content	266	54	718	393
22329	1340			Fix.jpg	0	0	Content	266	54	718	387
22346	1341			Fix.jpg	0	0	Content	266	54	724	388
22362	1342			Fix.jpg	0	0	Content	266	54	726	390
22379	1343			Fix.jpg	0	0	Content	616	55	641	402
22396	1344			Fix.jpg	0	0	Content	616	55	524	399
22412	1345			Fix.jpg	0	0	Content	616	55	503	405
22429	1346			Fix.jpg	0	0	Content	616	55	505	401
22446	1347			Fix.jpg	0	0	Content	616	55	505	399
22462	1348			Fix.jpg	0	0	Content	616	55	515	382
22479	1349			Fix.jpg	0	0	Content	616	55	529	415
22496	1350			Fix.jpg	0	0	Content	616	55	521	386
22512	1351			Fix.jpg	0	0	Content	616	55	508	405
22529	1352			Fix.jpg	0	0	Content	616	55	509	405
22545	1353			Fix.jpg	0	0	Content	616	55	515	402
22562	1354			Fix.jpg	0	0	Content	616	55	514	402
22579	1355			Fix.jpg	0	0	Content	616	55	508	405
22595	1356			Fix.jpg	0	0	Content	616	55	514	403
22612	1357			Fix.jpg	0	0	Content	616	55	509	403
22629	1358			Fix.jpg	0	0	Content	616	55	510	413
22645	1359			Fix.jpg	0	0	Content	616	55	512	401
22662	1360			Fix.jpg	0	0	Content	616	55	505	412
22671		ImageEnd	16
22679	1361			No media	0	0	Content	616	55	509	407
22693		ImageStart	8
22695	1362			61_114_an_fe.jpg	0	253	AOI_45	616	55	510	410
22712	1363			61_114_an_fe.jpg	0	253	AOI_45	616	55	512	409
22729	1364			61_114_an_fe.jpg	0	253	AOI_45	616	55	513	412
22745	1365			61_114_an_fe.jpg	0	253	AOI_45	616	55	508	409
22762	1366			61_114_an_fe.jpg	0	253	AOI_45	616	55	506	407
22779	1367			61_114_an_fe.jpg	0	253	AOI_45	616	55	507	408
22795	1368			61_114_an_fe.jpg	0	253	AOI_45	616	55	509	411
22812	1369			61_114_an_fe.jpg	0	253	AOI_45	616	55	511	411
22829	1370			61_114_an_fe.jpg	0	253	AOI_45	616	55	506	412
22845	1371			61_114_an_fe.jpg	0	253	AOI_45	616	55	509	413
22862	1372			61_114_an_fe.jpg	0	253	AOI_45	616	55	500	416
22878	1373			61_114_an_fe.jpg	0	253	AOI_45	616	55	508	412
22895	1374			61_114_an_fe.jpg	0	253	AOI_45	616	55	512	410
22912	1375			61_114_an_fe.jpg	0	253	AOI_45	616	55	504	413
22928	1376			61_114_an_fe.jpg	0	253	AOI_45	616	55	517	461
22945	1377			61_114_an_fe.jpg	0	253	AOI_45	616	55	520	483
22962	1378			61_114_an_fe.jpg	0	253	AOI_45	616	55	522	486
22978	1379			61_114_an_fe.jpg	0	253	AOI_45	616	55	523	487
22995	1380			61_114_an_fe.jpg	0	253	AOI_45	233	56	454	509
23012	1381			61_114_an_fe.jpg	0	253	AOI_45	233	56	330	523
23028	1382			61_114_an_fe.jpg	0	253	AOI_45	233	56	301	531
23045	1383			61_114_an_fe.jpg	0	253	AOI_45	233	56	305	534
23062	1384			61_114_an_fe.jpg	0	253	AOI_45	233	56	310	532
23078	1385			61_114_an_fe.jpg	0	253	AOI_45	233	56	307	531
23095	1386			61_114_an_fe.jpg	0	253	AOI_45	233	56	308	527
23112	1387			61_114_an_fe.jpg	0	253	AOI_45	233	56	309	532
23128	1388			61_114_an_fe.jpg	0	253	AOI_45	233	56	309	525
23145	1389			61_114_an_fe.jpg	0	253	AOI_45	233	56	315	530
23162	1390			61_114_an_fe.jpg	0	253	AOI_45	233	56	312	536
23178	1391			61_114_an_fe.jpg	0	253	AOI_45	233	56	316	528
23195	1392			61_114_an_fe.jpg	0	253	AOI_45	233	56	308	531
23212	1393			61_114_an_fe.jpg	0	253	AOI_45	233	56	319	531
23228	1394			61_114_an_fe.jpg	0	254	AOI_46	316	57	467	521
23245	1395			61_114_an_fe.jpg	0	254	AOI_46	316	57	650	477
23262	1396			61_114_an_fe.jpg	0	254	AOI_46	316	57	747	491
23278	1397			61_114_an_fe.jpg	0	254	AOI_46	316	57	741	489
23295	1398			61_114_an_fe.jpg	0	254	AOI_46	316	57	744	487
23312	1399			61_114_an_fe.jpg	0	254	AOI_46	316	57	738	498
23328	1400			61_114_an_fe.jpg	0	254	AOI_46	316	57	737	493
23345	1401			61_114_an_fe.jpg	0	254	AOI_46	316	57	738	498
23362	1402			61_114_an_fe.jpg	0	254	AOI_46	316	57	738	502
23378	1403			61_114_an_fe.jpg	0	254	AOI_46	316	57	734	499
23395	1404			61_114_an_fe.jpg	0	254	AOI_46	316	57	735	498
23412	1405			61_114_an_fe.jpg	0	254	AOI_46	316	57	738	495
23428	1406			61_114_an_fe.jpg	0	254	AOI_46	316	57	739	503
23445	1407			61_114_an_fe.jpg	0	254	AOI_46	316	57	735	504
23462	1408			61_114_an_fe.jpg	0	254	AOI_46	316	57	738	502
23478	1409			61_114_an_fe.jpg	0	254	AOI_46	316	57	729	500
23495	1410			61_114_an_fe.jpg	0	254	AOI_46	316	57	740	503
23511	1411			61_114_an_fe.jpg	0	254	AOI_46	316	57	732	504
23528	1412			61_114_an_fe.jpg	0	254	AOI_46	316	57	734	505
23545	1413			61_114_an_fe.jpg	0	254	AOI_46	583	58	748	448
23561	1414			61_114_an_fe.jpg	0	254	AOI_46	583	58	735	421
23578	1415			61_114_an_fe.jpg	0	254	AOI_46	583	58	743	375
23595	1416			61_114_an_fe.jpg	0	254	AOI_46	583	58	737	382
23611	1417			61_114_an_fe.jpg	0	254	AOI_46	583	58	728	383
23628	1418			61_114_an_fe.jpg	0	254	AOI_46	583	58	729	384
23645	1419			61_114_an_fe.jpg	0	254	AOI_46	583	58	724	388
23661	1420			61_114_an_fe.jpg	0	254	AOI_46	583	58	725	387
23678	1421			61_114_an_fe.jpg	0	254	AOI_46	583	58	724	388
23695	1422			61_114_an_fe.jpg	0	254	AOI_46	583	58	721	393
23711	1423			61_114_an_fe.jpg	0	254	AOI_46	583	58	731	380
23728	1424			61_114_an_fe.jpg	0	254	AOI_46	583	58	725	406
23745	1425			61_114_an_fe.jpg	0	254	AOI_46	583	58	723	392
23761	1426			61_114_an_fe.jpg	0	254	AOI_46	583	58	722	389
23778	1427			61_114_an_fe.jpg	0	254	AOI_46	583	58	725	392
23795	1428			61_114_an_fe.jpg	0	254	AOI_46	583	58	720	391
23811	1429			61_114_an_fe.jpg	0	254	AOI_46	583	58	722	392
23828	1430			61_114_an_fe.jpg	0	254	AOI_46	583	58	717	387
23845	1431			61_114_an_fe.jpg	0	254	AOI_46	583	58	722	393
23861	1432			61_114_an_fe.jpg	0	254	AOI_46	583	58	720	386
23878	1433			61_114_an_fe.jpg	0	254	AOI_46	583	58	721	391
23895	1434			61_114_an_fe.jpg	0	254	AOI_46	583	58	721	391
23911	1435			61_114_an_fe.jpg	0	254	AOI_46	583	58	720	388
23928	1436			61_114_an_fe.jpg	0	254	AOI_46	583	58	715	388
23945	1437			61_114_an_fe.jpg	0	254	AOI_46	583	58	715	388
23961	1438			61_114_an_fe.jpg	0	254	AOI_46	583	58	721	386
23978	1439			61_114_an_fe.jpg	0	254	AOI_46	583	58	719	393
23995	1440			61_114_an_fe.jpg	0	254	AOI_46	583	58	721	388
24011	1441			61_114_an_fe.jpg	0	254	AOI_46	583	58	716	391
24028	1442			61_114_an_fe.jpg	0	254	AOI_46	583	58	718	388
24044	1443			61_114_an_fe.jpg	0	254	AOI_46	583	58	718	393
24061	1444			61_114_an_fe.jpg	0	254	AOI_46	583	58	715	384
24078	1445			61_114_an_fe.jpg	0	254	AOI_46	583	58	717	386
24094	1446			61_114_an_fe.jpg	0	254	AOI_46	583	58	719	389
24111	1447			61_114_an_fe.jpg	0	254	AOI_46	583	58	713	398
24128	1448			61_114_an_fe.jpg	0	254	AOI_46	383	59	711	491
24144	1449			61_114_an_fe.jpg	0	254	AOI_46	383	59	711	513
24161	1450			61_114_an_fe.jpg	0	254	AOI_46	383	59	708	516
24178	1451			61_114_an_fe.jpg	0	254	AOI_46	383	59	703	523
24194	1452			61_114_an_fe.jpg	0	254	AOI_46	383	59	708	515
24211	1453			61_114_an_fe.jpg	0	254	AOI_46	383	59	714	527
24228	1454			61_114_an_fe.jpg	0	254	AOI_46	383	59	721	535
24244	1455			61_114_an_fe.jpg	0	254	AOI_46	383	59	717	543
24261	1456			61_114_an_fe.jpg	0	254	AOI_46	383	59	711	513
24278	1457			61_114_an_fe.jpg	0	254	AOI_46	383	59	715	514
24294	1458			61_114_an_fe.jpg	0	254	AOI_46	383	59	723	510
24311	1459			61_114_an_fe.jpg	0	254	AOI_46	383	59	705	513
24328	1460			61_114_an_fe.jpg	0	254	AOI_46	383	59	708	511
24344	1461			61_114_an_fe.jpg	0	254	AOI_46	383	59	709	509
24361	1462			61_114_an_fe.jpg	0	254	AOI_46	383	59	711	507
24378	1463			61_114_an_fe.jpg	0	254	AOI_46	383	59	713	513
24394	1464			61_114_an_fe.jpg	0	254	AOI_46	383	59	709	513
24411	1465			61_114_an_fe.jpg	0	254	AOI_46	383	59	718	508
24428	1466			61_114_an_fe.jpg	0	254	AOI_46	383	59	709	510
24444	1467			61_114_an_fe.jpg	0	254	AOI_46	383	59	708	511
24461	1468			61_114_an_fe.jpg	0	254	AOI_46	383	59	708	507
24478	1469			61_114_an_fe.jpg	0	254	AOI_46	383	59	717	509
24494	1470			61_114_an_fe.jpg	0	254	AOI_46	383	59	639	510
24511	1471			61_114_an_fe.jpg	0	253	AOI_45	400	60	460	504
24527	1472			61_114_an_fe.jpg	0	253	AOI_45	400	60	293	506
24544	1473			61_114_an_fe.jpg	0	253	AOI_45	400	60	281	509
24561	1474			61_114_an_fe.jpg	0	253	AOI_45	400	60	281	507
24577	1475			61_114_an_fe.jpg	0	253	AOI_45	400	60	300	513
24594	1476			61_114_an_fe.jpg	0	253	AOI_45	400	60	303	528
24611	1477			61_114_an_fe.jpg	0	253	AOI_45	400	60	303	502
24627	1478			61_114_an_fe.jpg	0	253	AOI_45	400	60	290	509
24644	1479			61_114_an_fe.jpg	0	253	AOI_45	400	60	290	508
24661	1480			61_114_an_fe.jpg	0	253	AOI_45	400	60	296	502
24677	1481			61_114_an_fe.jpg	0	253	AOI_45	400	60	296	504
24694	1482			61_114_an_fe.jpg	0	253	AOI_45	400	60	294	506
24711	1483			61_114_an_fe.jpg	0	253	AOI_45	400	60	297	506
24727	1484			61_114_an_fe.jpg	0	253	AOI_45	400	60	292	503
24744	1485			61_114_an_fe.jpg	0	253	AOI_45	400	60	295	506
24761	1486			61_114_an_fe.jpg	0	253	AOI_45	400	60	294	512
24777	1487			61_114_an_fe.jpg	0	253	AOI_45	400	60	290	503
24794	1488			61_114_an_fe.jpg	0	253	AOI_45	400	60	296	504
24811	1489			61_114_an_fe.jpg	0	253	AOI_45	400	60	293	510
24827	1490			61_114_an_fe.jpg	0	253	AOI_45	400	60	296	509
24844	1491			61_114_an_fe.jpg	0	253	AOI_45	400	60	286	508
24861	1492			61_114_an_fe.jpg	0	253	AOI_45	400	60	290	505
24877	1493			61_114_an_fe.jpg	0	253	AOI_45	400	60	288	508
24894	1494			61_114_an_fe.jpg	0	253	AOI_45	400	60	289	509
24911	1495			61_114_an_fe.jpg	0	253	AOI_45	416	61	274	461
24927	1496			61_114_an_fe.jpg	0	253	AOI_45	416	61	269	417
24944	1497			61_114_an_fe.jpg	0	253	AOI_45	416	61	268	420
24961	1498			61_114_an_fe.jpg	0	253	AOI_45	416	61	274	412
24977	1499			61_114_an_fe.jpg	0	253	AOI_45	416	61	275	421
24994	1500			61_114_an_fe.jpg	0	253	AOI_45	416	61	274	417
25011	1501			61_114_an_fe.jpg	0	253	AOI_45	416	61	280	417
25027	1502			61_114_an_fe.jpg	0	253	AOI_45	416	61	271	440
25044	1503			61_114_an_fe.jpg	0	253	AOI_45	416	61	264	443
25060	1504			61_114_an_fe.jpg	0	253	AOI_45	416	61	272	421
25077	1505			61_114_an_fe.jpg	0	253	AOI_45	416	61	270	424
25094	1506			61_114_an_fe.jpg	0	253	AOI_45	416	61	275	423
25110	1507			61_114_an_fe.jpg	0	253	AOI_45	416	61	274	422
25127	1508			61_114_an_fe.jpg	0	253	AOI_45	416	61	271	420
25144	1509			61_114_an_fe.jpg	0	253	AOI_45	416	61	268	417
25160	1510			61_114_an_fe.jpg	0	253	AOI_45	416	61	275	421
25177	1511			61_114_an_fe.jpg	0	253	AOI_45	416	61	270	418
25194	1512			61_114_an_fe.jpg	0	253	AOI_45	416	61	272	423
25210	1513			61_114_an_fe.jpg	0	253	AOI_45	416	61	273	422
25227	1514			61_114_an_fe.jpg	0	253	AOI_45	416	61	273	426
25244	1515			61_114_an_fe.jpg	0	253	AOI_45	416	61	274	417
25260	1516			61_114_an_fe.jpg	0	253	AOI_45	416	61	274	423
25277	1517			61_114_an_fe.jpg	0	253	AOI_45	416	61	269	416
25294	1518			61_114_an_fe.jpg	0	253	AOI_45	416	61	268	419
25310	1519			61_114_an_fe.jpg	0	253	AOI_45	416	61	363	402
25327	1520			61_114_an_fe.jpg	0	254	AOI_46	583	62	571	365
25344	1521			61_114_an_fe.jpg	0	254	AOI_46	583	62	763	241
25360	1522			61_114_an_fe.jpg	0	254	AOI_46	583	62	728	360
25377	1523			61_114_an_fe.jpg	0	254	AOI_46	583	62	724	363
25394	1524			61_114_an_fe.jpg	0	254	AOI_46	583	62	732	320
25410	1525			61_114_an_fe.jpg	0	254	AOI_46	583	62	712	407
25427	1526			61_114_an_fe.jpg	0	254	AOI_46	583	62	705	409
25444	1527			61_114_an_fe.jpg	0	254	AOI_46	583	62	708	409
25460	1528			61_114_an_fe.jpg	0	254	AOI_46	583	62	711	412
25477	1529			61_114_an_fe.jpg	0	254	AOI_46	583	62	705	429
25494	1530			61_114_an_fe.jpg	0	254	AOI_46	583	62	709	430
25510	1531			61_114_an_fe.jpg	0	254	AOI_46	583	62	695	420
25527	1532			61_114_an_fe.jpg	0	254	AOI_46	583	62	697	414
25544	1533			61_114_an_fe.jpg	0	254	AOI_46	583	62	694	414
25560	1534			61_114_an_fe.jpg	0	254	AOI_46	583	62	698	416
25577	1535			61_114_an_fe.jpg	0	254	AOI_46	583	62	702	411
25594	1536			61_114_an_fe.jpg	0	254	AOI_46	583	62	702	408
25610	1537			61_114_an_fe.jpg	0	254	AOI_46	583	62	700	408
25627	1538			61_114_an_fe.jpg	0	254	AOI_46	583	62	701	412
25643	1539			61_114_an_fe.jpg	0	254	AOI_46	583	62	702	414
25660	1540			61_114_an_fe.jpg	0	254	AOI_46	583	62	698	412
25677	1541			61_114_an_fe.jpg	0	254	AOI_46	583	62	697	419
25685		ImageEnd	16
25693	1542			No media	0	0	Content	583	62	699	411
25710	1543			No media	0	0	Content	583	62	696	415
25727	1544			No media	0	0	Content	583	62	708	409
25730		ImageStart	8
25743	1545			Fix.jpg	0	0	Content	583	62	701	416
25760	1546			Fix.jpg	0	0	Content	583	62	696	413
25777	1547			Fix.jpg	0	0	Content	583	62	699	413
25793	1548			Fix.jpg	0	0	Content	583	62	706	410
25810	1549			Fix.jpg	0	0	Content	583	62	700	409
25827	1550			Fix.jpg	0	0	Content	583	62	695	415
25843	1551			Fix.jpg	0	0	Content	583	62	703	410
25860	1552			Fix.jpg	0	0	Content	583	62	699	415
25877	1553			Fix.jpg	0	0	Content	583	62	699	416
25893	1554			Fix.jpg	0	0	Content	583	62	708	409
25910	1555			Fix.jpg	0	0	Content	600	63	628	421
25927	1556			Fix.jpg	0	0	Content	600	63	505	426
25943	1557			Fix.jpg	0	0	Content	600	63	477	429
25960	1558			Fix.jpg	0	0	Content	600	63	469	426
25977	1559			Fix.jpg	0	0	Content	600	63	474	424
25993	1560			Fix.jpg	0	0	Content	600	63	489	420
26010	1561			Fix.jpg	0	0	Content	600	63	494	452
26027	1562			Fix.jpg	0	0	Content	600	63	492	437
26043	1563			Fix.jpg	0	0	Content	600	63	486	429
26060	1564			Fix.jpg	0	0	Content	600	63	484	424
26077	1565			Fix.jpg	0	0	Content	600	63	486	421
26093	1566			Fix.jpg	0	0	Content	600	63	493	423
26110	1567			Fix.jpg	0	0	Content	600	63	488	425
26127	1568			Fix.jpg	0	0	Content	600	63	482	427
26143	1569			Fix.jpg	0	0	Content	600	63	490	425
26160	1570			Fix.jpg	0	0	Content	600	63	500	423
26176	1571			Fix.jpg	0	0	Content	600	63	519	413
26193	1572			Fix.jpg	0	0	Content	600	63	522	418
26210	1573			Fix.jpg	0	0	Content	600	63	522	413
26226	1574			Fix.jpg	0	0	Content	600	63	521	412
26229		ImageEnd	16
26243	1575			No media	0	0	Content	600	63	524	413
26260	1576			No media	0	0	Content	600	63	516	413
26260		ImageStart	8
26276	1577			130_162_neu_an.jpg	0	71	AOI_13	600	63	515	413
26293	1578			130_162_neu_an.jpg	0	71	AOI_13	600	63	520	419
26310	1579			130_162_neu_an.jpg	0	71	AOI_13	600	63	518	419
26326	1580			130_162_neu_an.jpg	0	71	AOI_13	600	63	518	412
26343	1581			130_162_neu_an.jpg	0	71	AOI_13	600	63	519	417
26360	1582			130_162_neu_an.jpg	0	71	AOI_13	600	63	525	410
26376	1583			130_162_neu_an.jpg	0	71	AOI_13	600	63	527	413
26393	1584			130_162_neu_an.jpg	0	71	AOI_13	600	63	517	409
26410	1585			130_162_neu_an.jpg	0	71	AOI_13	600	63	520	414
26426	1586			130_162_neu_an.jpg	0	71	AOI_13	600	63	516	416
26443	1587			130_162_neu_an.jpg	0	71	AOI_13	600	63	515	411
26460	1588			130_162_neu_an.jpg	0	71	AOI_13	600	63	513	416
26476	1589			130_162_neu_an.jpg	0	71	AOI_13	600	63	518	414
26493	1590			130_162_neu_an.jpg	0	71	AOI_13	600	63	484	444
26510	1591			130_162_neu_an.jpg	0	72	AOI_15	483	64	361	470
26526	1592			130_162_neu_an.jpg	0	72	AOI_15	483	64	280	488
26543	1593			130_162_neu_an.jpg	0	72	AOI_15	483	64	280	488
26560	1594			130_162_neu_an.jpg	0	72	AOI_15	483	64	289	484
26576	1595			130_162_neu_an.jpg	0	72	AOI_15	483	64	284	486
26593	1596			130_162_neu_an.jpg	0	72	AOI_15	483	64	306	498
26609	1597			130_162_neu_an.jpg	0	72	AOI_15	483	64	299	490
26626	1598			130_162_neu_an.jpg	0	72	AOI_15	483	64	301	489
26643	1599			130_162_neu_an.jpg	0	72	AOI_15	483	64	289	488
26659	1600			130_162_neu_an.jpg	0	72	AOI_15	483	64	284	490
26676	1601			130_162_neu_an.jpg	0	72	AOI_15	483	64	288	489
26693	1602			130_162_neu_an.jpg	0	72	AOI_15	483	64	286	487
26709	1603			130_162_neu_an.jpg	0	72	AOI_15	483	64	285	487
26726	1604			130_162_neu_an.jpg	0	72	AOI_15	483	64	286	489
26743	1605			130_162_neu_an.jpg	0	72	AOI_15	483	64	289	489
26759	1606			130_162_neu_an.jpg	0	72	AOI_15	483	64	282	489
26776	1607			130_162_neu_an.jpg	0	72	AOI_15	483	64	280	491
26793	1608			130_162_neu_an.jpg	0	72	AOI_15	483	64	286	490
26809	1609			130_162_neu_an.jpg	0	72	AOI_15	483	64	292	492
26826	1610			130_162_neu_an.jpg	0	72	AOI_15	483	64	286	489
26843	1611			130_162_neu_an.jpg	0	72	AOI_15	483	64	288	489
26859	1612			130_162_neu_an.jpg	0	72	AOI_15	483	64	286	491
26876	1613			130_162_neu_an.jpg	0	72	AOI_15	483	64	286	493
26893	1614			130_162_neu_an.jpg	0	72	AOI_15	483	64	287	486
26909	1615			130_162_neu_an.jpg	0	72	AOI_15	483	64	288	489
26926	1616			130_162_neu_an.jpg	0	72	AOI_15	483	64	284	494
26943	1617			130_162_neu_an.jpg	0	72	AOI_15	483	64	286	489
26959	1618			130_162_neu_an.jpg	0	72	AOI_15	483	64	284	492
26976	1619			130_162_neu_an.jpg	0	72	AOI_15	483	64	377	499
26993	1620			130_162_neu_an.jpg	0	71	AOI_13	250	65	581	525
27009	1621			130_162_neu_an.jpg	0	71	AOI_13	250	65	755	524
27026	1622			130_162_neu_an.jpg	0	71	AOI_13	250	65	756	526
27043	1623			130_162_neu_an.jpg	0	71	AOI_13	250	65	754	528
27059	1624			130_162_neu_an.jpg	0	71	AOI_13	250	65	748	521
27076	1625			130_162_neu_an.jpg	0	71	AOI_13	250	65	747	527
27093	1626			130_162_neu_an.jpg	0	71	AOI_13	250	65	735	532
27109	1627			130_162_neu_an.jpg	0	71	AOI_13	250	65	738	529
27126	1628			130_162_neu_an.jpg	0	71	AOI_13	250	65	739	532
27143	1629			130_162_neu_an.jpg	0	71	AOI_13	250	65	735	532
27159	1630			130_162_neu_an.jpg	0	71	AOI_13	250	65	740	530
27176	1631			130_162_neu_an.jpg	0	71	AOI_13	250	65	735	533
27192	1632			130_162_neu_an.jpg	0	71	AOI_13	250	65	747	530
27209	1633			130_162_neu_an.jpg	0	71	AOI_13	250	65	739	528
27226	1634			130_162_neu_an.jpg	0	71	AOI_13	250	65	737	522
27242	1635			130_162_neu_an.jpg	0	71	AOI_13	200	66	708	516
27259	1636			130_162_neu_an.jpg	0	71	AOI_13	200	66	704	538
27276	1637			130_162_neu_an.jpg	0	71	AOI_13	200	66	703	522
27292	1638			130_162_neu_an.jpg	0	71	AOI_13	200	66	694	511
27309	1639			130_162_neu_an.jpg	0	71	AOI_13	200	66	705	509
27326	1640			130_162_neu_an.jpg	0	71	AOI_13	200	66	700	513
27342	1641			130_162_neu_an.jpg	0	71	AOI_13	200	66	707	503
27359	1642			130_162_neu_an.jpg	0	71	AOI_13	200	66	702	516
27376	1643			130_162_neu_an.jpg	0	71	AOI_13	200	66	701	512
27392	1644			130_162_neu_an.jpg	0	71	AOI_13	200	66	709	511
27409	1645			130_162_neu_an.jpg	0	71	AOI_13	200	66	701	512
27426	1646			130_162_neu_an.jpg	0	71	AOI_13	200	66	697	498
27442	1647			130_162_neu_an.jpg	0	71	AOI_13	433	67	696	425
27459	1648			130_162_neu_an.jpg	0	71	AOI_13	433	67	684	405
27476	1649			130_162_neu_an.jpg	0	71	AOI_13	433	67	686	401
27492	1650			130_162_neu_an.jpg	0	71	AOI_13	433	67	690	406
27509	1651			130_162_neu_an.jpg	0	71	AOI_13	433	67	686	404
27526	1652			130_162_neu_an.jpg	0	71	AOI_13	433	67	694	398
27542	1653			130_162_neu_an.jpg	0	71	AOI_13	433	67	702	414
27559	1654			130_162_neu_an.jpg	0	71	AOI_13	433	67	708	412
27576	1655			130_162_neu_an.jpg	0	71	AOI_13	433	67	696	402
27592	1656			130_162_neu_an.jpg	0	71	AOI_13	433	67	691	407
27609	1657			130_162_neu_an.jpg	0	71	AOI_13	433	67	683	410
27626	1658			130_162_neu_an.jpg	0	71	AOI_13	433	67	685	405
27642	1659			130_162_neu_an.jpg	0	71	AOI_13	433	67	685	406
27659	1660			130_162_neu_an.jpg	0	71	AOI_13	433	67	685	409
27676	1661			130_162_neu_an.jpg	0	71	AOI_13	433	67	683	410
27692	1662			130_162_neu_an.jpg	0	71	AOI_13	433	67	685	419
27709	1663			130_162_neu_an.jpg	0	71	AOI_13	433	67	691	411
27725	1664			130_162_neu_an.jpg	0	71	AOI_13	433	67	694	408
27742	1665			130_162_neu_an.jpg	0	71	AOI_13	433	67	686	412
27759	1666			130_162_neu_an.jpg	0	71	AOI_13	433	67	690	408
27775	1667			130_162_neu_an.jpg	0	71	AOI_13	433	67	693	403
27792	1668			130_162_neu_an.jpg	0	71	AOI_13	433	67	682	409
27809	1669			130_162_neu_an.jpg	0	71	AOI_13	433	67	693	408
27825	1670			130_162_neu_an.jpg	0	71	AOI_13	433	67	693	408
27842	1671			130_162_neu_an.jpg	0	71	AOI_13	433	67	691	409
27859	1672			130_162_neu_an.jpg	0	71	AOI_13	433	67	626	408
27875	1673			130_162_neu_an.jpg	0	72	AOI_15	250	68	446	409
27892	1674			130_162_neu_an.jpg	0	72	AOI_15	250	68	262	362
27909	1675			130_162_neu_an.jpg	0	72	AOI_15	250	68	213	494
27925	1676			130_162_neu_an.jpg	0	72	AOI_15	250	68	231	494
27942	1677			130_162_neu_an.jpg	0	72	AOI_15	250	68	0	0
27959	1678			130_162_neu_an.jpg	0	72	AOI_15	250	68	0	0
27975	1679			130_162_neu_an.jpg	0	72	AOI_15	250	68	0	0
27992	1680			130_162_neu_an.jpg	0	72	AOI_15	250	68	0	0
28009	1681			130_162_neu_an.jpg	0	72	AOI_15	250	68	0	0
28025	1682			130_162_neu_an.jpg	0	72	AOI_15	250	68	238	414
28042	1683			130_162_neu_an.jpg	0	72	AOI_15	250	68	239	420
28058	1684			130_162_neu_an.jpg	0	72	AOI_15	250	68	233	434
28075	1685			130_162_neu_an.jpg	0	72	AOI_15	250	68	232	429
28092	1686			130_162_neu_an.jpg	0	72	AOI_15	250	68	235	430
28108	1687			130_162_neu_an.jpg	0	72	AOI_15	250	68	233	427
28125	1688			130_162_neu_an.jpg	0	72	AOI_15	383	69	265	451
28142	1689			130_162_neu_an.jpg	0	72	AOI_15	383	69	276	487
28158	1690			130_162_neu_an.jpg	0	72	AOI_15	383	69	276	489
28175	1691			130_162_neu_an.jpg	0	72	AOI_15	383	69	276	486
28192	1692			130_162_neu_an.jpg	0	72	AOI_15	383	69	276	487
28208	1693			130_162_neu_an.jpg	0	72	AOI_15	383	69	290	490
28225	1694			130_162_neu_an.jpg	0	72	AOI_15	383	69	291	482
28242	1695			130_162_neu_an.jpg	0	72	AOI_15	383	69	297	496
28258	1696			130_162_neu_an.jpg	0	72	AOI_15	383	69	277	491
28275	1697			130_162_neu_an.jpg	0	72	AOI_15	383	69	275	488
28292	1698			130_162_neu_an.jpg	0	72	AOI_15	383	69	280	489
28308	1699			130_162_neu_an.jpg	0	72	AOI_15	383	69	275	488
28325	1700			130_162_neu_an.jpg	0	72	AOI_15	383	69	275	490
28342	1701			130_162_neu_an.jpg	0	72	AOI_15	383	69	280	486
28358	1702			130_162_neu_an.jpg	0	72	AOI_15	383	69	280	493
28375	1703			130_162_neu_an.jpg	0	72	AOI_15	383	69	278	493
28392	1704			130_162_neu_an.jpg	0	72	AOI_15	383	69	278	492
28408	1705			130_162_neu_an.jpg	0	72	AOI_15	383	69	276	484
28425	1706			130_162_neu_an.jpg	0	72	AOI_15	383	69	279	488
28442	1707			130_162_neu_an.jpg	0	72	AOI_15	383	69	275	487
28458	1708			130_162_neu_an.jpg	0	72	AOI_15	383	69	276	491
28475	1709			130_162_neu_an.jpg	0	72	AOI_15	383	69	279	494
28492	1710			130_162_neu_an.jpg	0	72	AOI_15	383	69	331	495
28508	1711			130_162_neu_an.jpg	0	71	AOI_13	200	70	527	485
28525	1712			130_162_neu_an.jpg	0	71	AOI_13	200	70	725	503
28542	1713			130_162_neu_an.jpg	0	71	AOI_13	200	70	789	513
28558	1714			130_162_neu_an.jpg	0	71	AOI_13	200	70	782	517
28575	1715			130_162_neu_an.jpg	0	71	AOI_13	200	70	778	524
28592	1716			130_162_neu_an.jpg	0	71	AOI_13	200	70	775	527
28608	1717			130_162_neu_an.jpg	0	71	AOI_13	200	70	770	527
28625	1718			130_162_neu_an.jpg	0	71	AOI_13	200	70	763	521
28642	1719			130_162_neu_an.jpg	0	71	AOI_13	200	70	769	520
28658	1720			130_162_neu_an.jpg	0	71	AOI_13	200	70	764	520
28675	1721			130_162_neu_an.jpg	0	71	AOI_13	200	70	759	514
28691	1722			130_162_neu_an.jpg	0	71	AOI_13	200	70	760	519
28708	1723			130_162_neu_an.jpg	0	71	AOI_13	150	71	739	518
28725	1724			130_162_neu_an.jpg	0	71	AOI_13	150	71	699	521
28741	1725			130_162_neu_an.jpg	0	71	AOI_13	150	71	691	525
28758	1726			130_162_neu_an.jpg	0	71	AOI_13	150	71	693	525
28775	1727			130_162_neu_an.jpg	0	71	AOI_13	150	71	691	519
28791	1728			130_162_neu_an.jpg	0	71	AOI_13	150	71	704	514
28808	1729			130_162_neu_an.jpg	0	71	AOI_13	150	71	702	519
28825	1730			130_162_neu_an.jpg	0	71	AOI_13	150	71	703	510
28841	1731			130_162_neu_an.jpg	0	71	AOI_13	150	71	702	519
28858	1732			130_162_neu_an.jpg	0	72	AOI_15	566	72	570	494
28875	1733			130_162_neu_an.jpg	0	72	AOI_15	566	72	395	452
28891	1734			130_162_neu_an.jpg	0	72	AOI_15	566	72	284	421
28908	1735			130_162_neu_an.jpg	0	72	AOI_15	566	72	283	404
28925	1736			130_162_neu_an.jpg	0	72	AOI_15	566	72	287	417
28941	1737			130_162_neu_an.jpg	0	72	AOI_15	566	72	278	421
28958	1738			130_162_neu_an.jpg	0	72	AOI_15	566	72	288	427
28975	1739			130_162_neu_an.jpg	0	72	AOI_15	566	72	294	430
28991	1740			130_162_neu_an.jpg	0	72	AOI_15	566	72	297	425
29008	1741			130_162_neu_an.jpg	0	72	AOI_15	566	72	295	427
29025	1742			130_162_neu_an.jpg	0	72	AOI_15	566	72	292	424
29041	1743			130_162_neu_an.jpg	0	72	AOI_15	566	72	291	429
29058	1744			130_162_neu_an.jpg	0	72	AOI_15	566	72	292	422
29075	1745			130_162_neu_an.jpg	0	72	AOI_15	566	72	291	421
29091	1746			130_162_neu_an.jpg	0	72	AOI_15	566	72	291	422
29108	1747			130_162_neu_an.jpg	0	72	AOI_15	566	72	293	433
29125	1748			130_162_neu_an.jpg	0	72	AOI_15	566	72	294	428
29141	1749			130_162_neu_an.jpg	0	72	AOI_15	566	72	294	433
29158	1750			130_162_neu_an.jpg	0	72	AOI_15	566	72	286	428
29175	1751			130_162_neu_an.jpg	0	72	AOI_15	566	72	292	426
29191	1752			130_162_neu_an.jpg	0	72	AOI_15	566	72	289	437
29208	1753			130_162_neu_an.jpg	0	72	AOI_15	566	72	290	427
29224	1754			130_162_neu_an.jpg	0	72	AOI_15	566	72	295	433
29241	1755			130_162_neu_an.jpg	0	72	AOI_15	566	72	288	436
29258	1756			130_162_neu_an.jpg	0	72	AOI_15	566	72	293	434
29271		ImageEnd	16
29274	1757			No media	0	0	Content	566	72	289	435
29284		ImageStart	8
29291	1758			Fix.jpg	0	0	Content	566	72	292	434
29308	1759			Fix.jpg	0	0	Content	566	72	292	426
29324	1760			Fix.jpg	0	0	Content	566	72	293	439
29341	1761			Fix.jpg	0	0	Content	566	72	298	428
29358	1762			Fix.jpg	0	0	Content	566	72	290	439
29374	1763			Fix.jpg	0	0	Content	566	72	294	435
29391	1764			Fix.jpg	0	0	Content	566	72	283	438
29408	1765			Fix.jpg	0	0	Content	566	72	123	502
29424	1766			Fix.jpg	0	0	Content	167	73	-87	594
29441	1767			Fix.jpg	0	0	Content	167	73	-252	645
29458	1768			Fix.jpg	0	0	Content	167	73	-332	663
29474	1769			Fix.jpg	0	0	Content	167	73	-356	658
29491	1770			Fix.jpg	0	0	Content	167	73	-249	668
29508	1771			Fix.jpg	0	0	Content	167	73	-345	655
29524	1772			Fix.jpg	0	0	Content	167	73	-350	655
29541	1773			Fix.jpg	0	0	Content	167	73	-335	647
29558	1774			Fix.jpg	0	0	Content	167	73	-343	655
29574	1775			Fix.jpg	0	0	Content	167	73	-342	655
29591	1776			Fix.jpg	0	0	Content	266	74	-450	673
29608	1777			Fix.jpg	0	0	Content	266	74	-546	675
29624	1778			Fix.jpg	0	0	Content	266	74	-617	682
29641	1779			Fix.jpg	0	0	Content	266	74	-592	677
29658	1780			Fix.jpg	0	0	Content	266	74	-599	674
29674	1781			Fix.jpg	0	0	Content	266	74	-590	681
29691	1782			Fix.jpg	0	0	Content	266	74	-585	681
29707	1783			Fix.jpg	0	0	Content	266	74	-576	679
29724	1784			Fix.jpg	0	0	Content	266	74	-583	668
29741	1785			Fix.jpg	0	0	Content	266	74	-598	677
29757	1786			Fix.jpg	0	0	Content	266	74	-580	680
29774	1787			Fix.jpg	0	0	Content	266	74	-601	680
29785		ImageEnd	16
29791	1788			No media	0	0	Content	266	74	-597	672
29799		ImageStart	8
29807	1789			33_069_ha_neu.jpg	0	0	Content	266	74	-582	677
29824	1790			33_069_ha_neu.jpg	0	0	Content	266	74	-571	679
29841	1791			33_069_ha_neu.jpg	0	0	Content	266	74	-597	643
29857	1792			33_069_ha_neu.jpg	0	0	Content	399	75	-430	660
29874	1793			33_069_ha_neu.jpg	0	0	Content	399	75	-446	660
29891	1794			33_069_ha_neu.jpg	0	0	Content	399	75	-433	660
29907	1795			33_069_ha_neu.jpg	0	0	Content	399	75	-430	660
29924	1796			33_069_ha_neu.jpg	0	0	Content	399	75	-432	666
29941	1797			33_069_ha_neu.jpg	0	0	Content	399	75	-442	666
29958	1798			33_069_ha_neu.jpg	0	0	Content	399	75	-441	660
29974	1799			33_069_ha_neu.jpg	0	0	Content	399	75	-426	661
29990	1800			33_069_ha_neu.jpg	0	0	Content	399	75	-428	663
30007	1801			33_069_ha_neu.jpg	0	0	Content	399	75	-428	661
30024	1802			33_069_ha_neu.jpg	0	0	Content	399	75	-432	666
30041	1803			33_069_ha_neu.jpg	0	0	Content	399	75	-442	663
30058	1804			33_069_ha_neu.jpg	0	0	Content	399	75	-443	663
30074	1805			33_069_ha_neu.jpg	0	0	Content	399	75	-444	657
30090	1806			33_069_ha_neu.jpg	0	0	Content	399	75	-527	604
30107	1807			33_069_ha_neu.jpg	0	0	Content	399	75	-437	662
30124	1808			33_069_ha_neu.jpg	0	0	Content	399	75	-441	665
30140	1809			33_069_ha_neu.jpg	0	0	Content	399	75	-439	660
30157	1810			33_069_ha_neu.jpg	0	0	Content	399	75	-423	666
30174	1811			33_069_ha_neu.jpg	0	0	Content	399	75	-423	663
30191	1812			33_069_ha_neu.jpg	0	0	Content	399	75	0	0
30208	1813			33_069_ha_neu.jpg	0	0	Content	399	75	0	0
30224	1814			33_069_ha_neu.jpg	0	0	Content	399	75	0	0
30241	1815			33_069_ha_neu.jpg	0	0	Content	399	75	-425	661
30257	1816			33_069_ha_neu.jpg	0	191	AOI_36			0	0
30274	1817			33_069_ha_neu.jpg	0	191	AOI_36			0	0
30290	1818			33_069_ha_neu.jpg	0	191	AOI_36			0	0
30307	1819			33_069_ha_neu.jpg	0	191	AOI_36			0	0
30324	1820			33_069_ha_neu.jpg	0	191	AOI_36			0	0
30340	1821			33_069_ha_neu.jpg	0	191	AOI_36			0	0
30357	1822			33_069_ha_neu.jpg	0	191	AOI_36			0	0
30374	1823			33_069_ha_neu.jpg	0	191	AOI_36			0	0
30391	1824			33_069_ha_neu.jpg	0	191	AOI_36			0	0
30407	1825			33_069_ha_neu.jpg	0	191	AOI_36			0	0
30424	1826			33_069_ha_neu.jpg	0	191	AOI_36			0	0
30440	1827			33_069_ha_neu.jpg	0	192	AOI_35	283	76	10	557
30457	1828			33_069_ha_neu.jpg	0	192	AOI_35	283	76	289	505
30474	1829			33_069_ha_neu.jpg	0	192	AOI_35	283	76	511	474
30490	1830			33_069_ha_neu.jpg	0	192	AOI_35	283	76	547	473
30507	1831			33_069_ha_neu.jpg	0	192	AOI_35	283	76	542	464
30524	1832			33_069_ha_neu.jpg	0	192	AOI_35	283	76	542	477
30540	1833			33_069_ha_neu.jpg	0	192	AOI_35	283	76	525	479
30557	1834			33_069_ha_neu.jpg	0	192	AOI_35	283	76	522	477
30574	1835			33_069_ha_neu.jpg	0	192	AOI_35	283	76	529	479
30590	1836			33_069_ha_neu.jpg	0	192	AOI_35	283	76	523	480
30607	1837			33_069_ha_neu.jpg	0	192	AOI_35	283	76	521	479
30624	1838			33_069_ha_neu.jpg	0	192	AOI_35	283	76	525	478
30640	1839			33_069_ha_neu.jpg	0	192	AOI_35	283	76	530	483
30657	1840			33_069_ha_neu.jpg	0	192	AOI_35	283	76	536	487
30674	1841			33_069_ha_neu.jpg	0	192	AOI_35	283	76	535	485
30690	1842			33_069_ha_neu.jpg	0	192	AOI_35	283	76	527	480
30707	1843			33_069_ha_neu.jpg	0	192	AOI_35	283	76	528	482
30724	1844			33_069_ha_neu.jpg	0	191	AOI_36	466	77	404	479
30740	1845			33_069_ha_neu.jpg	0	191	AOI_36	466	77	247	498
30757	1846			33_069_ha_neu.jpg	0	191	AOI_36	466	77	237	506
30773	1847			33_069_ha_neu.jpg	0	191	AOI_36	466	77	244	499
30790	1848			33_069_ha_neu.jpg	0	191	AOI_36	466	77	243	506
30807	1849			33_069_ha_neu.jpg	0	191	AOI_36	466	77	259	507
30823	1850			33_069_ha_neu.jpg	0	191	AOI_36	466	77	262	508
30840	1851			33_069_ha_neu.jpg	0	191	AOI_36	466	77	262	500
30857	1852			33_069_ha_neu.jpg	0	191	AOI_36	466	77	262	503
30873	1853			33_069_ha_neu.jpg	0	191	AOI_36	466	77	263	510
30890	1854			33_069_ha_neu.jpg	0	191	AOI_36	466	77	261	509
30907	1855			33_069_ha_neu.jpg	0	191	AOI_36	466	77	259	507
30923	1856			33_069_ha_neu.jpg	0	191	AOI_36	466	77	268	511
30940	1857			33_069_ha_neu.jpg	0	191	AOI_36	466	77	258	507
30957	1858			33_069_ha_neu.jpg	0	191	AOI_36	466	77	266	505
30973	1859			33_069_ha_neu.jpg	0	191	AOI_36	466	77	259	507
30990	1860			33_069_ha_neu.jpg	0	191	AOI_36	466	77	263	499
31007	1861			33_069_ha_neu.jpg	0	191	AOI_36	466	77	274	510
31023	1862			33_069_ha_neu.jpg	0	191	AOI_36	466	77	286	508
31040	1863			33_069_ha_neu.jpg	0	191	AOI_36	466	77	288	505
31057	1864			33_069_ha_neu.jpg	0	191	AOI_36	466	77	290	506
31073	1865			33_069_ha_neu.jpg	0	191	AOI_36	466	77	279	508
31090	1866			33_069_ha_neu.jpg	0	191	AOI_36	466	77	285	506
31107	1867			33_069_ha_neu.jpg	0	191	AOI_36	466	77	288	506
31123	1868			33_069_ha_neu.jpg	0	191	AOI_36	466	77	286	506
31140	1869			33_069_ha_neu.jpg	0	191	AOI_36	466	77	285	507
31157	1870			33_069_ha_neu.jpg	0	191	AOI_36	466	77	289	507
31173	1871			33_069_ha_neu.jpg	0	191	AOI_36	466	77	281	513
31190	1872			33_069_ha_neu.jpg	0	191	AOI_36	350	78	265	429
31207	1873			33_069_ha_neu.jpg	0	191	AOI_36	350	78	252	377
31223	1874			33_069_ha_neu.jpg	0	191	AOI_36	350	78	254	380
31240	1875			33_069_ha_neu.jpg	0	191	AOI_36	350	78	260	387
31257	1876			33_069_ha_neu.jpg	0	191	AOI_36	350	78	255	389
31273	1877			33_069_ha_neu.jpg	0	191	AOI_36	350	78	264	385
31290	1878			33_069_ha_neu.jpg	0	191	AOI_36	350	78	269	386
31307	1879			33_069_ha_neu.jpg	0	191	AOI_36	350	78	244	408
31323	1880			33_069_ha_neu.jpg	0	191	AOI_36	350	78	260	391
31340	1881			33_069_ha_neu.jpg	0	191	AOI_36	350	78	253	389
31356	1882			33_069_ha_neu.jpg	0	191	AOI_36	350	78	256	388
31373	1883			33_069_ha_neu.jpg	0	191	AOI_36	350	78	258	391
31390	1884			33_069_ha_neu.jpg	0	191	AOI_36	350	78	264	390
31406	1885			33_069_ha_neu.jpg	0	191	AOI_36	350	78	252	396
31423	1886			33_069_ha_neu.jpg	0	191	AOI_36	350	78	260	391
31440	1887			33_069_ha_neu.jpg	0	191	AOI_36	350	78	261	392
31456	1888			33_069_ha_neu.jpg	0	191	AOI_36	350	78	255	392
31473	1889			33_069_ha_neu.jpg	0	191	AOI_36	350	78	253	392
31490	1890			33_069_ha_neu.jpg	0	191	AOI_36	350	78	257	395
31506	1891			33_069_ha_neu.jpg	0	191	AOI_36	350	78	256	389
31523	1892			33_069_ha_neu.jpg	0	191	AOI_36	350	78	264	386
31540	1893			33_069_ha_neu.jpg	0	191	AOI_36	383	79	270	471
31556	1894			33_069_ha_neu.jpg	0	191	AOI_36	383	79	272	527
31573	1895			33_069_ha_neu.jpg	0	191	AOI_36	383	79	283	529
31590	1896			33_069_ha_neu.jpg	0	191	AOI_36	383	79	285	533
31606	1897			33_069_ha_neu.jpg	0	191	AOI_36	383	79	279	527
31623	1898			33_069_ha_neu.jpg	0	191	AOI_36	383	79	297	535
31640	1899			33_069_ha_neu.jpg	0	191	AOI_36	383	79	299	530
31656	1900			33_069_ha_neu.jpg	0	191	AOI_36	383	79	292	528
31673	1901			33_069_ha_neu.jpg	0	191	AOI_36	383	79	299	530
31690	1902			33_069_ha_neu.jpg	0	191	AOI_36	383	79	296	531
31706	1903			33_069_ha_neu.jpg	0	191	AOI_36	383	79	300	533
31723	1904			33_069_ha_neu.jpg	0	191	AOI_36	383	79	287	527
31739	1905			33_069_ha_neu.jpg	0	191	AOI_36	383	79	277	527
31756	1906			33_069_ha_neu.jpg	0	191	AOI_36	383	79	283	526
31773	1907			33_069_ha_neu.jpg	0	191	AOI_36	383	79	276	523
31789	1908			33_069_ha_neu.jpg	0	191	AOI_36	383	79	282	527
31806	1909			33_069_ha_neu.jpg	0	191	AOI_36	383	79	280	522
31823	1910			33_069_ha_neu.jpg	0	191	AOI_36	383	79	279	526
31839	1911			33_069_ha_neu.jpg	0	191	AOI_36	383	79	278	526
31856	1912			33_069_ha_neu.jpg	0	191	AOI_36	383	79	277	525
31873	1913			33_069_ha_neu.jpg	0	191	AOI_36	383	79	281	531
31889	1914			33_069_ha_neu.jpg	0	191	AOI_36	383	79	279	526
31906	1915			33_069_ha_neu.jpg	0	191	AOI_36	383	79	292	530
31923	1916			33_069_ha_neu.jpg	0	192	AOI_35	333	80	457	506
31939	1917			33_069_ha_neu.jpg	0	192	AOI_35	333	80	647	494
31956	1918			33_069_ha_neu.jpg	0	192	AOI_35	333	80	736	502
31973	1919			33_069_ha_neu.jpg	0	192	AOI_35	333	80	729	496
31989	1920			33_069_ha_neu.jpg	0	192	AOI_35	333	80	731	504
32006	1921			33_069_ha_neu.jpg	0	192	AOI_35	333	80	722	504
32023	1922			33_069_ha_neu.jpg	0	192	AOI_35	333	80	728	501
32039	1923			33_069_ha_neu.jpg	0	192	AOI_35	333	80	717	495
32056	1924			33_069_ha_neu.jpg	0	192	AOI_35	333	80	714	500
32073	1925			33_069_ha_neu.jpg	0	192	AOI_35	333	80	715	496
32089	1926			33_069_ha_neu.jpg	0	192	AOI_35	333	80	717	497
32106	1927			33_069_ha_neu.jpg	0	192	AOI_35	333	80	717	499
32123	1928			33_069_ha_neu.jpg	0	192	AOI_35	333	80	720	497
32139	1929			33_069_ha_neu.jpg	0	192	AOI_35	333	80	711	502
32156	1930			33_069_ha_neu.jpg	0	192	AOI_35	333	80	710	502
32173	1931			33_069_ha_neu.jpg	0	192	AOI_35	333	80	717	496
32189	1932			33_069_ha_neu.jpg	0	192	AOI_35	333	80	715	497
32206	1933			33_069_ha_neu.jpg	0	192	AOI_35	333	80	714	498
32223	1934			33_069_ha_neu.jpg	0	192	AOI_35	333	80	710	499
32239	1935			33_069_ha_neu.jpg	0	192	AOI_35	333	80	673	500
32256	1936			33_069_ha_neu.jpg	0	191	AOI_36	833	81	501	471
32272	1937			33_069_ha_neu.jpg	0	191	AOI_36	833	81	334	452
32289	1938			33_069_ha_neu.jpg	0	191	AOI_36	833	81	311	459
32306	1939			33_069_ha_neu.jpg	0	191	AOI_36	833	81	317	457
32322	1940			33_069_ha_neu.jpg	0	191	AOI_36	833	81	341	479
32339	1941			33_069_ha_neu.jpg	0	191	AOI_36	833	81	328	492
32356	1942			33_069_ha_neu.jpg	0	191	AOI_36	833	81	327	467
32372	1943			33_069_ha_neu.jpg	0	191	AOI_36	833	81	324	462
32389	1944			33_069_ha_neu.jpg	0	191	AOI_36	833	81	332	468
32406	1945			33_069_ha_neu.jpg	0	191	AOI_36	833	81	324	460
[truncated: 34,885 more rows]
