# Supplementary material for: Attentional Bias to Facial Expressions of Different Emotions – A Cross-Cultural Comparison of ≠Akhoe Hai||om and German Children and Adolescents
Source: Front Psychol. 2020 Apr 28;11:795. doi: 10.3389/fpsyg.2020.00795 (PMC7199105; doi:10.3389/fpsyg.2020.00795)
Supplement: Supplementary file 1 [file Data_Sheet_1.ZIP › Raw data_Germany and Namibia/Raw data Germans/de_VP1-All-Data.tsv]

System Properties:
Operating System:	Microsoft Windows NT 6.1.7601 Service Pack 1
System User Name:	tobiiadmin
Machine Name:	LOE7690LAP
Data properties:
Recording name:	de_VP1
Recording date:	25.09.2013
Recording time:	17:51:09
Recording resolution:	1024 x 768
Export date:	03.12.2013
Export time:	16:35:45
Participant:	de_VP1
Filter settings:
Eye: Average
Validity: Normal
Fixation filter: Tobii fixation filter
Velocity threshold: 35
Distance threshold: 35
Timestamp	Number	Event	EventKey	StimuliName	StimuliID	AoiIds	AoiNames	FixationDuration	FixationIndex	GazePointX	GazePointY
3	0			No media	0	0	Content	20	6	425	927
20	1			No media	0	0	Content	183	7	435	911
37	2			No media	0	0	Content	183	7	292	1145
53	3			No media	0	0	Content	183	7	0	0
70	4			No media	0	0	Content	183	7	0	0
87	5			No media	0	0	Content	183	7	0	0
103	6			No media	0	0	Content	183	7	0	0
120	7			No media	0	0	Content	183	7	432	888
137	8			No media	0	0	Content	183	7	496	911
153	9			No media	0	0	Content	183	7	581	1147
170	10			No media	0	0	Content	183	7	483	1007
186	11			No media	0	0	Content	183	7	518	489
203	12			No media	0	0	Content			0	0
220	13			No media	0	0	Content			0	0
225		ImageStart	8
236	14			Fix.jpg	0	0	Content			0	0
253	15			Fix.jpg	0	0	Content			0	0
270	16			Fix.jpg	0	0	Content			0	0
286	17			Fix.jpg	0	0	Content			0	0
303	18			Fix.jpg	0	0	Content			0	0
320	19			Fix.jpg	0	0	Content			0	0
336	20			Fix.jpg	0	0	Content			0	0
353	21			Fix.jpg	0	0	Content			0	0
369	22			Fix.jpg	0	0	Content			0	0
386	23			Fix.jpg	0	0	Content			0	0
403	24			Fix.jpg	0	0	Content			0	0
419	25			Fix.jpg	0	0	Content			0	0
436	26			Fix.jpg	0	0	Content			0	0
453	27			Fix.jpg	0	0	Content			0	0
469	28			Fix.jpg	0	0	Content			0	0
486	29			Fix.jpg	0	0	Content			0	0
503	30			Fix.jpg	0	0	Content			0	0
519	31			Fix.jpg	0	0	Content			0	0
536	32			Fix.jpg	0	0	Content			0	0
553	33			Fix.jpg	0	0	Content			0	0
569	34			Fix.jpg	0	0	Content			0	0
586	35			Fix.jpg	0	0	Content			0	0
603	36			Fix.jpg	0	0	Content			0	0
619	37			Fix.jpg	0	0	Content			0	0
636	38			Fix.jpg	0	0	Content			0	0
641		ImageEnd	16
653	39			No media	0	0	Content			0	0
656		ImageStart	8
669	40			122_162_an_ha.jpg	0	58	AOI_13			0	0
686	41			122_162_an_ha.jpg	0	58	AOI_13			0	0
703	42			122_162_an_ha.jpg	0	58	AOI_13			0	0
719	43			122_162_an_ha.jpg	0	58	AOI_13			0	0
736	44			122_162_an_ha.jpg	0	58	AOI_13			0	0
753	45			122_162_an_ha.jpg	0	58	AOI_13			0	0
769	46			122_162_an_ha.jpg	0	58	AOI_13			0	0
786	47			122_162_an_ha.jpg	0	58	AOI_13			0	0
802	48			122_162_an_ha.jpg	0	58	AOI_13			0	0
819	49			122_162_an_ha.jpg	0	58	AOI_13			0	0
836	50			122_162_an_ha.jpg	0	58	AOI_13			0	0
852	51			122_162_an_ha.jpg	0	58	AOI_13			0	0
869	52			122_162_an_ha.jpg	0	58	AOI_13			0	0
886	53			122_162_an_ha.jpg	0	58	AOI_13			0	0
902	54			122_162_an_ha.jpg	0	58	AOI_13			0	0
919	55			122_162_an_ha.jpg	0	58	AOI_13			0	0
936	56			122_162_an_ha.jpg	0	58	AOI_13			0	0
952	57			122_162_an_ha.jpg	0	58	AOI_13			0	0
969	58			122_162_an_ha.jpg	0	58	AOI_13			0	0
986	59			122_162_an_ha.jpg	0	58	AOI_13			0	0
1002	60			122_162_an_ha.jpg	0	58	AOI_13			0	0
1019	61			122_162_an_ha.jpg	0	58	AOI_13			0	0
1036	62			122_162_an_ha.jpg	0	58	AOI_13			0	0
1052	63			122_162_an_ha.jpg	0	58	AOI_13			0	0
1069	64			122_162_an_ha.jpg	0	58	AOI_13			0	0
1086	65			122_162_an_ha.jpg	0	58	AOI_13			0	0
1102	66			122_162_an_ha.jpg	0	58	AOI_13			0	0
1119	67			122_162_an_ha.jpg	0	58	AOI_13			0	0
1136	68			122_162_an_ha.jpg	0	58	AOI_13			0	0
1152	69			122_162_an_ha.jpg	0	58	AOI_13			0	0
1169	70			122_162_an_ha.jpg	0	58	AOI_13			0	0
1185	71			122_162_an_ha.jpg	0	58	AOI_13			0	0
1202	72			122_162_an_ha.jpg	0	58	AOI_13			0	0
1219	73			122_162_an_ha.jpg	0	58	AOI_13			0	0
1235	74			122_162_an_ha.jpg	0	58	AOI_13			0	0
1252	75			122_162_an_ha.jpg	0	58	AOI_13			0	0
1269	76			122_162_an_ha.jpg	0	58	AOI_13			0	0
1285	77			122_162_an_ha.jpg	0	58	AOI_13			0	0
1302	78			122_162_an_ha.jpg	0	58	AOI_13			0	0
1319	79			122_162_an_ha.jpg	0	58	AOI_13			0	0
1335	80			122_162_an_ha.jpg	0	58	AOI_13			0	0
1352	81			122_162_an_ha.jpg	0	58	AOI_13			0	0
1369	82			122_162_an_ha.jpg	0	58	AOI_13			0	0
1385	83			122_162_an_ha.jpg	0	58	AOI_13			0	0
1402	84			122_162_an_ha.jpg	0	58	AOI_13			0	0
1419	85			122_162_an_ha.jpg	0	58	AOI_13			0	0
1435	86			122_162_an_ha.jpg	0	58	AOI_13			0	0
1452	87			122_162_an_ha.jpg	0	58	AOI_13			0	0
1469	88			122_162_an_ha.jpg	0	58	AOI_13			0	0
1485	89			122_162_an_ha.jpg	0	58	AOI_13			0	0
1502	90			122_162_an_ha.jpg	0	58	AOI_13			0	0
1518	91			122_162_an_ha.jpg	0	58	AOI_13			0	0
1535	92			122_162_an_ha.jpg	0	58	AOI_13			0	0
1552	93			122_162_an_ha.jpg	0	58	AOI_13			0	0
1568	94			122_162_an_ha.jpg	0	58	AOI_13			0	0
1585	95			122_162_an_ha.jpg	0	58	AOI_13			0	0
1602	96			122_162_an_ha.jpg	0	58	AOI_13			0	0
1618	97			122_162_an_ha.jpg	0	58	AOI_13			0	0
1635	98			122_162_an_ha.jpg	0	58	AOI_13			0	0
1652	99			122_162_an_ha.jpg	0	58	AOI_13			0	0
1668	100			122_162_an_ha.jpg	0	58	AOI_13			0	0
1685	101			122_162_an_ha.jpg	0	58	AOI_13			0	0
1702	102			122_162_an_ha.jpg	0	58	AOI_13			0	0
1718	103			122_162_an_ha.jpg	0	58	AOI_13			0	0
1735	104			122_162_an_ha.jpg	0	58	AOI_13			0	0
1752	105			122_162_an_ha.jpg	0	58	AOI_13			0	0
1768	106			122_162_an_ha.jpg	0	58	AOI_13			0	0
1785	107			122_162_an_ha.jpg	0	0	Content	83	8	438	910
1802	108			122_162_an_ha.jpg	0	0	Content	83	8	373	925
1818	109			122_162_an_ha.jpg	0	0	Content	83	8	423	968
1835	110			122_162_an_ha.jpg	0	0	Content	83	8	433	944
1852	111			122_162_an_ha.jpg	0	0	Content	83	8	428	928
1868	112			122_162_an_ha.jpg	0	0	Content	100	9	524	894
1885	113			122_162_an_ha.jpg	0	0	Content	100	9	533	890
1902	114			122_162_an_ha.jpg	0	0	Content	100	9	516	879
1918	115			122_162_an_ha.jpg	0	0	Content	100	9	406	844
1935	116			122_162_an_ha.jpg	0	0	Content	100	9	564	919
1952	117			122_162_an_ha.jpg	0	0	Content	100	9	444	916
1968	118			122_162_an_ha.jpg	0	0	Content	117	10	536	898
1985	119			122_162_an_ha.jpg	0	0	Content	117	10	452	1014
2002	120			122_162_an_ha.jpg	0	0	Content	117	10	404	988
2018	121			122_162_an_ha.jpg	0	0	Content	117	10	392	998
2035	122			122_162_an_ha.jpg	0	0	Content	117	10	553	1178
2051	123			122_162_an_ha.jpg	0	0	Content	117	10	0	0
2068	124			122_162_an_ha.jpg	0	0	Content	117	10	0	0
2085	125			122_162_an_ha.jpg	0	0	Content	233	11	477	920
2101	126			122_162_an_ha.jpg	0	0	Content	233	11	523	1016
2118	127			122_162_an_ha.jpg	0	0	Content	233	11	441	944
2135	128			122_162_an_ha.jpg	0	0	Content	233	11	0	0
2151	129			122_162_an_ha.jpg	0	0	Content	233	11	0	0
2168	130			122_162_an_ha.jpg	0	0	Content	233	11	0	0
2185	131			122_162_an_ha.jpg	0	0	Content	233	11	0	0
2201	132			122_162_an_ha.jpg	0	0	Content	233	11	446	998
2218	133			122_162_an_ha.jpg	0	0	Content	233	11	0	0
2235	134			122_162_an_ha.jpg	0	0	Content	233	11	446	1170
2251	135			122_162_an_ha.jpg	0	0	Content	233	11	327	993
2268	136			122_162_an_ha.jpg	0	0	Content	233	11	544	874
2285	137			122_162_an_ha.jpg	0	0	Content	233	11	436	1057
2301	138			122_162_an_ha.jpg	0	0	Content	233	11	470	967
2318	139			122_162_an_ha.jpg	0	0	Content	100	12	456	959
2335	140			122_162_an_ha.jpg	0	0	Content	100	12	517	911
2351	141			122_162_an_ha.jpg	0	0	Content	100	12	490	914
2368	142			122_162_an_ha.jpg	0	0	Content	100	12	552	850
2385	143			122_162_an_ha.jpg	0	0	Content	100	12	549	868
2401	144			122_162_an_ha.jpg	0	0	Content	100	12	0	0
2418	145			122_162_an_ha.jpg	0	0	Content	799	13	447	914
2434	146			122_162_an_ha.jpg	0	0	Content	799	13	393	962
2451	147			122_162_an_ha.jpg	0	0	Content	799	13	510	962
2468	148			122_162_an_ha.jpg	0	0	Content	799	13	488	969
2484	149			122_162_an_ha.jpg	0	0	Content	799	13	0	0
2501	150			122_162_an_ha.jpg	0	0	Content	799	13	571	869
2518	151			122_162_an_ha.jpg	0	0	Content	799	13	447	957
2534	152			122_162_an_ha.jpg	0	0	Content	799	13	486	933
2551	153			122_162_an_ha.jpg	0	0	Content	799	13	492	1013
2568	154			122_162_an_ha.jpg	0	0	Content	799	13	359	969
2584	155			122_162_an_ha.jpg	0	0	Content	799	13	496	939
2601	156			122_162_an_ha.jpg	0	0	Content	799	13	425	947
2618	157			122_162_an_ha.jpg	0	0	Content	799	13	453	918
2634	158			122_162_an_ha.jpg	0	0	Content	799	13	515	918
2651	159			122_162_an_ha.jpg	0	0	Content	799	13	534	904
2668	160			122_162_an_ha.jpg	0	0	Content	799	13	428	899
2684	161			122_162_an_ha.jpg	0	0	Content	799	13	547	913
2701	162			122_162_an_ha.jpg	0	0	Content	799	13	372	986
2718	163			122_162_an_ha.jpg	0	0	Content	799	13	419	952
2734	164			122_162_an_ha.jpg	0	0	Content	799	13	541	889
2751	165			122_162_an_ha.jpg	0	0	Content	799	13	354	925
2768	166			122_162_an_ha.jpg	0	0	Content	799	13	0	0
2784	167			122_162_an_ha.jpg	0	0	Content	799	13	593	954
2801	168			122_162_an_ha.jpg	0	0	Content	799	13	474	910
2817	169			122_162_an_ha.jpg	0	0	Content	799	13	531	900
2834	170			122_162_an_ha.jpg	0	0	Content	799	13	461	941
2851	171			122_162_an_ha.jpg	0	0	Content	799	13	443	947
2867	172			122_162_an_ha.jpg	0	0	Content	799	13	0	0
2884	173			122_162_an_ha.jpg	0	0	Content	799	13	0	0
2901	174			122_162_an_ha.jpg	0	0	Content	799	13	0	0
2917	175			122_162_an_ha.jpg	0	0	Content	799	13	0	0
2934	176			122_162_an_ha.jpg	0	0	Content	799	13	389	1053
2951	177			122_162_an_ha.jpg	0	0	Content	799	13	450	1055
2967	178			122_162_an_ha.jpg	0	0	Content	799	13	391	978
2984	179			122_162_an_ha.jpg	0	0	Content	799	13	638	922
3001	180			122_162_an_ha.jpg	0	0	Content	799	13	450	967
3017	181			122_162_an_ha.jpg	0	0	Content	799	13	492	940
3034	182			122_162_an_ha.jpg	0	0	Content	799	13	383	1032
3051	183			122_162_an_ha.jpg	0	0	Content	799	13	442	949
3067	184			122_162_an_ha.jpg	0	0	Content	799	13	459	951
3084	185			122_162_an_ha.jpg	0	0	Content	799	13	453	868
3101	186			122_162_an_ha.jpg	0	0	Content	799	13	458	895
3117	187			122_162_an_ha.jpg	0	0	Content	799	13	535	893
3134	188			122_162_an_ha.jpg	0	0	Content	799	13	424	939
3150	189			122_162_an_ha.jpg	0	0	Content	799	13	493	918
3167	190			122_162_an_ha.jpg	0	0	Content	799	13	459	949
3184	191			122_162_an_ha.jpg	0	0	Content	799	13	470	924
3200	192			122_162_an_ha.jpg	0	0	Content	799	13	445	959
3217	193			122_162_an_ha.jpg	0	0	Content	100	14	509	997
3234	194			122_162_an_ha.jpg	0	0	Content	100	14	389	1086
3250	195			122_162_an_ha.jpg	0	0	Content	100	14	489	956
3267	196			122_162_an_ha.jpg	0	0	Content	100	14	432	996
3284	197			122_162_an_ha.jpg	0	0	Content	100	14	466	953
3300	198			122_162_an_ha.jpg	0	0	Content	100	14	501	1268
3317	199			122_162_an_ha.jpg	0	0	Content	117	15	459	965
3334	200			122_162_an_ha.jpg	0	0	Content	117	15	423	938
3350	201			122_162_an_ha.jpg	0	0	Content	117	15	503	937
3367	202			122_162_an_ha.jpg	0	0	Content	117	15	547	906
3384	203			122_162_an_ha.jpg	0	0	Content	117	15	490	926
3400	204			122_162_an_ha.jpg	0	0	Content	117	15	478	952
3417	205			122_162_an_ha.jpg	0	0	Content	117	15	391	866
3434	206			122_162_an_ha.jpg	0	0	Content	166	16	452	943
3450	207			122_162_an_ha.jpg	0	0	Content	166	16	381	952
3467	208			122_162_an_ha.jpg	0	0	Content	166	16	485	880
3484	209			122_162_an_ha.jpg	0	0	Content	166	16	445	922
3500	210			122_162_an_ha.jpg	0	0	Content	166	16	453	901
3517	211			122_162_an_ha.jpg	0	0	Content	166	16	400	932
3534	212			122_162_an_ha.jpg	0	0	Content	166	16	431	905
3550	213			122_162_an_ha.jpg	0	0	Content	166	16	388	910
3567	214			122_162_an_ha.jpg	0	0	Content	166	16	440	886
3584	215			122_162_an_ha.jpg	0	0	Content	166	16	435	926
3600	216			122_162_an_ha.jpg	0	58	AOI_13			0	0
3617	217			122_162_an_ha.jpg	0	58	AOI_13			0	0
3633	218			122_162_an_ha.jpg	0	58	AOI_13			0	0
3650	219			122_162_an_ha.jpg	0	58	AOI_13			0	0
3667	220			122_162_an_ha.jpg	0	58	AOI_13			0	0
3671		ImageEnd	16
3683	221			No media	0	0	Content			0	0
3687		ImageStart	8
3700	222			Fix.jpg	0	0	Content			0	0
3717	223			Fix.jpg	0	0	Content	133	17	578	842
3733	224			Fix.jpg	0	0	Content	133	17	479	904
3750	225			Fix.jpg	0	0	Content	133	17	507	870
3767	226			Fix.jpg	0	0	Content	133	17	514	908
3783	227			Fix.jpg	0	0	Content	133	17	484	944
3800	228			Fix.jpg	0	0	Content	133	17	412	920
3817	229			Fix.jpg	0	0	Content	133	17	355	942
3833	230			Fix.jpg	0	0	Content	133	17	597	862
3850	231			Fix.jpg	0	0	Content			0	0
3867	232			Fix.jpg	0	0	Content			0	0
3883	233			Fix.jpg	0	0	Content			0	0
3900	234			Fix.jpg	0	0	Content			0	0
3917	235			Fix.jpg	0	0	Content			0	0
3933	236			Fix.jpg	0	0	Content			0	0
3950	237			Fix.jpg	0	0	Content			0	0
3967	238			Fix.jpg	0	0	Content			0	0
3983	239			Fix.jpg	0	0	Content			0	0
4000	240			Fix.jpg	0	0	Content			0	0
4017	241			Fix.jpg	0	0	Content			0	0
4033	242			Fix.jpg	0	0	Content			0	0
4050	243			Fix.jpg	0	0	Content			0	0
4067	244			Fix.jpg	0	0	Content			0	0
4083	245			Fix.jpg	0	0	Content			0	0
4100	246			Fix.jpg	0	0	Content			0	0
4116	247			Fix.jpg	0	0	Content			0	0
4133	248			Fix.jpg	0	0	Content			0	0
4150	249			Fix.jpg	0	0	Content			0	0
4166	250			Fix.jpg	0	0	Content			0	0
4183		ImageEnd	16
4184	251			No media	0	0	Content	67	18	235	1281
4194		ImageStart	8
4201	252			79_115_ha_an.jpg	0	0	Content	67	18	673	977
4217	253			79_115_ha_an.jpg	0	0	Content	67	18	642	897
4234	254			79_115_ha_an.jpg	0	0	Content	67	18	190	909
4250	255			79_115_ha_an.jpg	0	295	AOI_52			0	0
4267	256			79_115_ha_an.jpg	0	295	AOI_52			0	0
4284	257			79_115_ha_an.jpg	0	295	AOI_52			0	0
4300	258			79_115_ha_an.jpg	0	295	AOI_52			0	0
4317	259			79_115_ha_an.jpg	0	295	AOI_52			0	0
4334	260			79_115_ha_an.jpg	0	295	AOI_52			0	0
4350	261			79_115_ha_an.jpg	0	295	AOI_52			0	0
4367	262			79_115_ha_an.jpg	0	295	AOI_52			0	0
4384	263			79_115_ha_an.jpg	0	295	AOI_52			0	0
4400	264			79_115_ha_an.jpg	0	295	AOI_52			0	0
4417	265			79_115_ha_an.jpg	0	295	AOI_52			0	0
4434	266			79_115_ha_an.jpg	0	295	AOI_52			0	0
4451	267			79_115_ha_an.jpg	0	295	AOI_52			0	0
4467	268			79_115_ha_an.jpg	0	295	AOI_52			0	0
4484	269			79_115_ha_an.jpg	0	295	AOI_52			0	0
4500	270			79_115_ha_an.jpg	0	295	AOI_52			0	0
4517	271			79_115_ha_an.jpg	0	295	AOI_52			0	0
4534	272			79_115_ha_an.jpg	0	295	AOI_52			0	0
4550	273			79_115_ha_an.jpg	0	295	AOI_52			0	0
4567	274			79_115_ha_an.jpg	0	295	AOI_52			0	0
4584	275			79_115_ha_an.jpg	0	295	AOI_52			0	0
4601	276			79_115_ha_an.jpg	0	295	AOI_52			0	0
4617	277			79_115_ha_an.jpg	0	295	AOI_52			0	0
4634	278			79_115_ha_an.jpg	0	295	AOI_52			0	0
4650	279			79_115_ha_an.jpg	0	295	AOI_52			0	0
4667	280			79_115_ha_an.jpg	0	295	AOI_52			0	0
4684	281			79_115_ha_an.jpg	0	295	AOI_52			0	0
4700	282			79_115_ha_an.jpg	0	295	AOI_52			0	0
4717	283			79_115_ha_an.jpg	0	295	AOI_52			0	0
4734	284			79_115_ha_an.jpg	0	295	AOI_52			0	0
4750	285			79_115_ha_an.jpg	0	295	AOI_52			0	0
4767	286			79_115_ha_an.jpg	0	295	AOI_52			0	0
4784	287			79_115_ha_an.jpg	0	295	AOI_52			0	0
4800	288			79_115_ha_an.jpg	0	295	AOI_52			0	0
4817	289			79_115_ha_an.jpg	0	295	AOI_52			0	0
4834	290			79_115_ha_an.jpg	0	295	AOI_52			0	0
4850	291			79_115_ha_an.jpg	0	295	AOI_52			0	0
4867	292			79_115_ha_an.jpg	0	295	AOI_52			0	0
4884	293			79_115_ha_an.jpg	0	295	AOI_52			0	0
4900	294			79_115_ha_an.jpg	0	295	AOI_52			0	0
4917	295			79_115_ha_an.jpg	0	295	AOI_52			0	0
4934	296			79_115_ha_an.jpg	0	295	AOI_52			0	0
4950	297			79_115_ha_an.jpg	0	295	AOI_52			0	0
4967	298			79_115_ha_an.jpg	0	295	AOI_52			0	0
4984	299			79_115_ha_an.jpg	0	295	AOI_52			0	0
5000	300			79_115_ha_an.jpg	0	295	AOI_52			0	0
5017	301			79_115_ha_an.jpg	0	295	AOI_52			0	0
5033	302			79_115_ha_an.jpg	0	295	AOI_52			0	0
5050	303			79_115_ha_an.jpg	0	295	AOI_52			0	0
5067	304			79_115_ha_an.jpg	0	295	AOI_52			0	0
5083	305			79_115_ha_an.jpg	0	295	AOI_52			0	0
5100	306			79_115_ha_an.jpg	0	295	AOI_52			0	0
5117	307			79_115_ha_an.jpg	0	295	AOI_52			0	0
5133	308			79_115_ha_an.jpg	0	295	AOI_52			0	0
5150	309			79_115_ha_an.jpg	0	295	AOI_52			0	0
5167	310			79_115_ha_an.jpg	0	295	AOI_52			0	0
5183	311			79_115_ha_an.jpg	0	295	AOI_52			0	0
5200	312			79_115_ha_an.jpg	0	295	AOI_52			0	0
5217	313			79_115_ha_an.jpg	0	295	AOI_52			0	0
5233	314			79_115_ha_an.jpg	0	295	AOI_52			0	0
5250	315			79_115_ha_an.jpg	0	295	AOI_52			0	0
5267	316			79_115_ha_an.jpg	0	296	AOI_49	17	19	867	188
5283	317			79_115_ha_an.jpg	0	295	AOI_52			0	0
5300	318			79_115_ha_an.jpg	0	295	AOI_52			0	0
5317	319			79_115_ha_an.jpg	0	295	AOI_52			0	0
5333	320			79_115_ha_an.jpg	0	295	AOI_52			0	0
5350	321			79_115_ha_an.jpg	0	295	AOI_52			0	0
5367	322			79_115_ha_an.jpg	0	295	AOI_52			0	0
5383	323			79_115_ha_an.jpg	0	295	AOI_52			0	0
5400	324			79_115_ha_an.jpg	0	295	AOI_52			0	0
5417	325			79_115_ha_an.jpg	0	295	AOI_52			0	0
5433	326			79_115_ha_an.jpg	0	295	AOI_52			0	0
5450	327			79_115_ha_an.jpg	0	295	AOI_52			0	0
5467	328			79_115_ha_an.jpg	0	295	AOI_52			0	0
5483	329			79_115_ha_an.jpg	0	295	AOI_52			0	0
5500	330			79_115_ha_an.jpg	0	295	AOI_52			0	0
5517	331			79_115_ha_an.jpg	0	295	AOI_52			0	0
5533	332			79_115_ha_an.jpg	0	295	AOI_52			0	0
5550	333			79_115_ha_an.jpg	0	295	AOI_52			0	0
5567	334			79_115_ha_an.jpg	0	295	AOI_52			0	0
5583	335			79_115_ha_an.jpg	0	295	AOI_52			0	0
5600	336			79_115_ha_an.jpg	0	295	AOI_52			0	0
5617	337			79_115_ha_an.jpg	0	295	AOI_52			0	0
5633	338			79_115_ha_an.jpg	0	295	AOI_52			0	0
5650	339			79_115_ha_an.jpg	0	295	AOI_52			0	0
5667	340			79_115_ha_an.jpg	0	295	AOI_52			0	0
5683	341			79_115_ha_an.jpg	0	295	AOI_52			0	0
5700	342			79_115_ha_an.jpg	0	295	AOI_52			0	0
5716	343			79_115_ha_an.jpg	0	295	AOI_52			0	0
5733	344			79_115_ha_an.jpg	0	295	AOI_52			0	0
5750	345			79_115_ha_an.jpg	0	295	AOI_52			0	0
5766	346			79_115_ha_an.jpg	0	295	AOI_52			0	0
5783	347			79_115_ha_an.jpg	0	295	AOI_52			0	0
5800	348			79_115_ha_an.jpg	0	295	AOI_52			0	0
5817	349			79_115_ha_an.jpg	0	295	AOI_52			0	0
5833	350			79_115_ha_an.jpg	0	295	AOI_52			0	0
5850	351			79_115_ha_an.jpg	0	295	AOI_52			0	0
5866	352			79_115_ha_an.jpg	0	295	AOI_52			0	0
5883	353			79_115_ha_an.jpg	0	295	AOI_52			0	0
5900	354			79_115_ha_an.jpg	0	295	AOI_52			0	0
5916	355			79_115_ha_an.jpg	0	295	AOI_52			0	0
5933	356			79_115_ha_an.jpg	0	295	AOI_52			0	0
5950	357			79_115_ha_an.jpg	0	295	AOI_52			0	0
5966	358			79_115_ha_an.jpg	0	295	AOI_52			0	0
5983	359			79_115_ha_an.jpg	0	295	AOI_52			0	0
6000	360			79_115_ha_an.jpg	0	295	AOI_52			0	0
6016	361			79_115_ha_an.jpg	0	295	AOI_52			0	0
6033	362			79_115_ha_an.jpg	0	295	AOI_52			0	0
6050	363			79_115_ha_an.jpg	0	295	AOI_52			0	0
6066	364			79_115_ha_an.jpg	0	295	AOI_52			0	0
6083	365			79_115_ha_an.jpg	0	295	AOI_52			0	0
6100	366			79_115_ha_an.jpg	0	295	AOI_52			0	0
6116	367			79_115_ha_an.jpg	0	295	AOI_52			0	0
6133	368			79_115_ha_an.jpg	0	295	AOI_52			0	0
6150	369			79_115_ha_an.jpg	0	295	AOI_52			0	0
6166	370			79_115_ha_an.jpg	0	295	AOI_52			0	0
6183	371			79_115_ha_an.jpg	0	295	AOI_52			0	0
6200	372			79_115_ha_an.jpg	0	295	AOI_52			0	0
6216	373			79_115_ha_an.jpg	0	295	AOI_52			0	0
6233	374			79_115_ha_an.jpg	0	295	AOI_52			0	0
6250	375			79_115_ha_an.jpg	0	295	AOI_52			0	0
6266	376			79_115_ha_an.jpg	0	295	AOI_52			0	0
6283	377			79_115_ha_an.jpg	0	295	AOI_52			0	0
6299	378			79_115_ha_an.jpg	0	295	AOI_52			0	0
6316	379			79_115_ha_an.jpg	0	295	AOI_52			0	0
6333	380			79_115_ha_an.jpg	0	295	AOI_52			0	0
6349	381			79_115_ha_an.jpg	0	295	AOI_52			0	0
6366	382			79_115_ha_an.jpg	0	295	AOI_52			0	0
6383	383			79_115_ha_an.jpg	0	295	AOI_52			0	0
6399	384			79_115_ha_an.jpg	0	295	AOI_52			0	0
6416	385			79_115_ha_an.jpg	0	295	AOI_52			0	0
6433	386			79_115_ha_an.jpg	0	295	AOI_52			0	0
6449	387			79_115_ha_an.jpg	0	295	AOI_52			0	0
6466	388			79_115_ha_an.jpg	0	295	AOI_52			0	0
6483	389			79_115_ha_an.jpg	0	295	AOI_52			0	0
6499	390			79_115_ha_an.jpg	0	295	AOI_52			0	0
6516	391			79_115_ha_an.jpg	0	295	AOI_52			0	0
6533	392			79_115_ha_an.jpg	0	295	AOI_52			0	0
6549	393			79_115_ha_an.jpg	0	295	AOI_52			0	0
6566	394			79_115_ha_an.jpg	0	295	AOI_52			0	0
6583	395			79_115_ha_an.jpg	0	295	AOI_52			0	0
6599	396			79_115_ha_an.jpg	0	295	AOI_52			0	0
6616	397			79_115_ha_an.jpg	0	295	AOI_52			0	0
6633	398			79_115_ha_an.jpg	0	295	AOI_52			0	0
6649	399			79_115_ha_an.jpg	0	295	AOI_52			0	0
6666	400			79_115_ha_an.jpg	0	295	AOI_52			0	0
6683	401			79_115_ha_an.jpg	0	0	Content	250	20	516	1070
6699	402			79_115_ha_an.jpg	0	0	Content	250	20	475	1007
6716	403			79_115_ha_an.jpg	0	0	Content	250	20	474	997
6733	404			79_115_ha_an.jpg	0	0	Content	250	20	0	0
6749	405			79_115_ha_an.jpg	0	0	Content	250	20	0	0
6766	406			79_115_ha_an.jpg	0	0	Content	250	20	0	0
6782	407			79_115_ha_an.jpg	0	0	Content	250	20	429	1022
6799	408			79_115_ha_an.jpg	0	0	Content	250	20	0	0
6816	409			79_115_ha_an.jpg	0	0	Content	250	20	0	0
6832	410			79_115_ha_an.jpg	0	0	Content	250	20	0	0
6849	411			79_115_ha_an.jpg	0	0	Content	250	20	458	1049
6866	412			79_115_ha_an.jpg	0	0	Content	250	20	0	0
6882	413			79_115_ha_an.jpg	0	0	Content	250	20	530	1165
6899	414			79_115_ha_an.jpg	0	0	Content	250	20	479	968
6916	415			79_115_ha_an.jpg	0	0	Content	250	20	510	919
6932	416			79_115_ha_an.jpg	0	295	AOI_52			0	0
6949	417			79_115_ha_an.jpg	0	295	AOI_52			0	0
6966	418			79_115_ha_an.jpg	0	295	AOI_52			0	0
6982	419			79_115_ha_an.jpg	0	295	AOI_52			0	0
6999	420			79_115_ha_an.jpg	0	295	AOI_52			0	0
7016	421			79_115_ha_an.jpg	0	295	AOI_52			0	0
7032	422			79_115_ha_an.jpg	0	295	AOI_52			0	0
7049	423			79_115_ha_an.jpg	0	295	AOI_52			0	0
7066	424			79_115_ha_an.jpg	0	295	AOI_52			0	0
7082	425			79_115_ha_an.jpg	0	295	AOI_52			0	0
7099	426			79_115_ha_an.jpg	0	295	AOI_52			0	0
7116	427			79_115_ha_an.jpg	0	295	AOI_52			0	0
7132	428			79_115_ha_an.jpg	0	295	AOI_52			0	0
7149	429			79_115_ha_an.jpg	0	295	AOI_52			0	0
7166	430			79_115_ha_an.jpg	0	295	AOI_52			0	0
7182	431			79_115_ha_an.jpg	0	295	AOI_52			0	0
7194		ImageEnd	16
7199	432			No media	0	0	Content			0	0
7216	433			No media	0	0	Content			0	0
7232	434			No media	0	0	Content			0	0
7249	435			No media	0	0	Content			0	0
7266	436			No media	0	0	Content			0	0
7282	437			No media	0	0	Content			0	0
7299	438			No media	0	0	Content			0	0
7316	439			No media	0	0	Content			0	0
7332	440			No media	0	0	Content			0	0
7349	441			No media	0	0	Content			0	0
7366	442			No media	0	0	Content			0	0
7382	443			No media	0	0	Content			0	0
7399	444			No media	0	0	Content			0	0
7416	445			No media	0	0	Content			0	0
7432	446			No media	0	0	Content			0	0
7449	447			No media	0	0	Content			0	0
7466	448			No media	0	0	Content			0	0
7482	449			No media	0	0	Content			0	0
7499	450			No media	0	0	Content			0	0
7515	451			No media	0	0	Content			0	0
7532	452			No media	0	0	Content			0	0
7549	453			No media	0	0	Content			0	0
7565	454			No media	0	0	Content			0	0
7582	455			No media	0	0	Content			0	0
7599	456			No media	0	0	Content			0	0
7615	457			No media	0	0	Content	167	21	433	966
7632	458			No media	0	0	Content	167	21	701	599
7649	459			No media	0	0	Content	167	21	0	0
7665	460			No media	0	0	Content	167	21	0	0
7682	461			No media	0	0	Content	167	21	0	0
7699	462			No media	0	0	Content	167	21	0	0
7715	463			No media	0	0	Content	167	21	0	0
7732	464			No media	0	0	Content	167	21	699	848
7749	465			No media	0	0	Content	167	21	498	884
7765	466			No media	0	0	Content	167	21	508	829
7782	467			No media	0	0	Content	100	22	475	861
7799	468			No media	0	0	Content	100	22	255	1131
7815	469			No media	0	0	Content	100	22	442	895
7832	470			No media	0	0	Content	100	22	335	933
7849	471			No media	0	0	Content	100	22	445	1117
7865	472			No media	0	0	Content	100	22	376	945
7882	473			No media	0	0	Content	316	23	601	738
7898	474			No media	0	0	Content	316	23	505	854
7915	475			No media	0	0	Content	316	23	498	913
7932	476			No media	0	0	Content	316	23	493	908
7948	477			No media	0	0	Content	316	23	474	839
7965	478			No media	0	0	Content	316	23	422	508
7982	479			No media	0	0	Content	316	23	648	868
7998	480			No media	0	0	Content	316	23	670	776
8015	481			No media	0	0	Content	316	23	393	1024
8032	482			No media	0	0	Content	316	23	0	0
8048	483			No media	0	0	Content	316	23	697	792
8065	484			No media	0	0	Content	316	23	483	918
8082	485			No media	0	0	Content	316	23	542	534
8098	486			No media	0	0	Content	316	23	638	691
8115	487			No media	0	0	Content	316	23	408	1001
8132	488			No media	0	0	Content	316	23	0	0
8148	489			No media	0	0	Content	316	23	397	839
8165	490			No media	0	0	Content	316	23	319	933
8182	491			No media	0	0	Content	316	23	421	956
8198	492			No media	0	0	Content	183	24	660	788
8215	493			No media	0	0	Content	183	24	752	768
8232	494			No media	0	0	Content	183	24	378	919
8248	495			No media	0	0	Content	183	24	590	776
8265	496			No media	0	0	Content	183	24	820	531
8282	497			No media	0	0	Content	183	24	372	925
8298	498			No media	0	0	Content	183	24	499	892
8315	499			No media	0	0	Content	183	24	744	878
8332	500			No media	0	0	Content	183	24	516	892
8348	501			No media	0	0	Content	183	24	705	739
8365	502			No media	0	0	Content	183	24	629	621
8382	503			No media	0	0	Content			0	0
8398	504			No media	0	0	Content			0	0
8415	505			No media	0	0	Content			0	0
8432	506			No media	0	0	Content			0	0
8448	507			No media	0	0	Content			0	0
8465	508			No media	0	0	Content			0	0
8481	509			No media	0	0	Content			0	0
8498	510			No media	0	0	Content			0	0
8515	511			No media	0	0	Content			0	0
8531	512			No media	0	0	Content			0	0
8548	513			No media	0	0	Content			0	0
8565	514			No media	0	0	Content			0	0
8581	515			No media	0	0	Content			0	0
8598	516			No media	0	0	Content			0	0
8615	517			No media	0	0	Content			0	0
8631	518			No media	0	0	Content			0	0
8648	519			No media	0	0	Content			0	0
8665	520			No media	0	0	Content			0	0
8682	521			No media	0	0	Content			0	0
8698	522			No media	0	0	Content			0	0
8715	523			No media	0	0	Content			0	0
8731	524			No media	0	0	Content			0	0
8748	525			No media	0	0	Content			0	0
8765	526			No media	0	0	Content			0	0
8781	527			No media	0	0	Content			0	0
8798	528			No media	0	0	Content			0	0
8815	529			No media	0	0	Content			0	0
8831	530			No media	0	0	Content			0	0
8848	531			No media	0	0	Content			0	0
8865	532			No media	0	0	Content			0	0
8881	533			No media	0	0	Content			0	0
8898	534			No media	0	0	Content			0	0
8915	535			No media	0	0	Content			0	0
8931	536			No media	0	0	Content			0	0
8948	537			No media	0	0	Content			0	0
8965	538			No media	0	0	Content			0	0
8981	539			No media	0	0	Content			0	0
8998	540			No media	0	0	Content			0	0
9015	541			No media	0	0	Content			0	0
9031	542			No media	0	0	Content			0	0
9048	543			No media	0	0	Content			0	0
9065	544			No media	0	0	Content			0	0
9081	545			No media	0	0	Content	17	25	523	996
9098	546			No media	0	0	Content			0	0
9114	547			No media	0	0	Content			0	0
9131	548			No media	0	0	Content			0	0
9148	549			No media	0	0	Content			0	0
9164	550			No media	0	0	Content			0	0
9181	551			No media	0	0	Content			0	0
9198	552			No media	0	0	Content			0	0
9214	553			No media	0	0	Content			0	0
9231	554			No media	0	0	Content	117	26	526	1026
9248	555			No media	0	0	Content	117	26	491	961
9264	556			No media	0	0	Content	117	26	0	0
9281	557			No media	0	0	Content	117	26	0	0
9298	558			No media	0	0	Content	117	26	0	0
9314	559			No media	0	0	Content	117	26	296	922
9331	560			No media	0	0	Content	117	26	308	884
9348	561			No media	0	0	Content	150	27	421	912
9364	562			No media	0	0	Content	150	27	456	895
9381	563			No media	0	0	Content	150	27	418	911
9398	564			No media	0	0	Content	150	27	0	0
9414	565			No media	0	0	Content	150	27	-354	673
9431	566			No media	0	0	Content	150	27	344	973
9448	567			No media	0	0	Content	150	27	346	991
9464	568			No media	0	0	Content	150	27	415	917
9481	569			No media	0	0	Content	150	27	444	867
9498	570			No media	0	0	Content	117	28	326	898
9514	571			No media	0	0	Content	117	28	456	861
9531	572			No media	0	0	Content	117	28	312	949
9548	573			No media	0	0	Content	117	28	507	878
9564	574			No media	0	0	Content	117	28	350	918
9581	575			No media	0	0	Content	117	28	648	878
9598	576			No media	0	0	Content	117	28	773	819
9614	577			No media	0	0	Content			0	0
9631	578			No media	0	0	Content			0	0
9648	579			No media	0	0	Content			0	0
9664	580			No media	0	0	Content			0	0
9681	581			No media	0	0	Content			0	0
9697	582			No media	0	0	Content			0	0
9714	583			No media	0	0	Content			0	0
9731	584			No media	0	0	Content			0	0
9747	585			No media	0	0	Content			0	0
9764	586			No media	0	0	Content			0	0
9781	587			No media	0	0	Content			0	0
9797	588			No media	0	0	Content			0	0
9814	589			No media	0	0	Content			0	0
9831	590			No media	0	0	Content			0	0
9847	591			No media	0	0	Content			0	0
9864	592			No media	0	0	Content			0	0
9881	593			No media	0	0	Content			0	0
9897	594			No media	0	0	Content	16	29	383	970
9914	595			No media	0	0	Content			0	0
9931	596			No media	0	0	Content			0	0
9947	597			No media	0	0	Content			0	0
9964	598			No media	0	0	Content			0	0
9981	599			No media	0	0	Content			0	0
9997	600			No media	0	0	Content			0	0
10014	601			No media	0	0	Content			0	0
10031	602			No media	0	0	Content			0	0
10047	603			No media	0	0	Content	17	30	650	907
10064	604			No media	0	0	Content			0	0
10081	605			No media	0	0	Content			0	0
10097	606			No media	0	0	Content			0	0
10114	607			No media	0	0	Content			0	0
10131	608			No media	0	0	Content			0	0
10147	609			No media	0	0	Content			0	0
10164	610			No media	0	0	Content			0	0
10181	611			No media	0	0	Content			0	0
10197	612			No media	0	0	Content			0	0
10214	613			No media	0	0	Content			0	0
10231	614			No media	0	0	Content			0	0
10247	615			No media	0	0	Content			0	0
10264	616			No media	0	0	Content			0	0
10281	617			No media	0	0	Content			0	0
10297	618			No media	0	0	Content			0	0
10314	619			No media	0	0	Content			0	0
10331	620			No media	0	0	Content			0	0
10347	621			No media	0	0	Content	17	31	568	895
10364	622			No media	0	0	Content			0	0
10381	623			No media	0	0	Content			0	0
10397	624			No media	0	0	Content			0	0
10414	625			No media	0	0	Content			0	0
10431	626			No media	0	0	Content			0	0
10447	627			No media	0	0	Content			0	0
10464	628			No media	0	0	Content			0	0
10481	629			No media	0	0	Content			0	0
10497	630			No media	0	0	Content			0	0
10501		ImageStart	8
10514	631			Fix.jpg	0	0	Content			0	0
10531	632			Fix.jpg	0	0	Content			0	0
10547	633			Fix.jpg	0	0	Content			0	0
10564	634			Fix.jpg	0	0	Content			0	0
10580	635			Fix.jpg	0	0	Content			0	0
10597	636			Fix.jpg	0	0	Content			0	0
10614	637			Fix.jpg	0	0	Content			0	0
10631	638			Fix.jpg	0	0	Content			0	0
10648	639			Fix.jpg	0	0	Content			0	0
10664	640			Fix.jpg	0	0	Content			0	0
10680	641			Fix.jpg	0	0	Content			0	0
10697	642			Fix.jpg	0	0	Content			0	0
10714	643			Fix.jpg	0	0	Content			0	0
10731	644			Fix.jpg	0	0	Content			0	0
10747	645			Fix.jpg	0	0	Content			0	0
10764	646			Fix.jpg	0	0	Content			0	0
10780	647			Fix.jpg	0	0	Content			0	0
10797	648			Fix.jpg	0	0	Content			0	0
10814	649			Fix.jpg	0	0	Content			0	0
10830	650			Fix.jpg	0	0	Content			0	0
10847	651			Fix.jpg	0	0	Content			0	0
10864	652			Fix.jpg	0	0	Content			0	0
10880	653			Fix.jpg	0	0	Content			0	0
10897	654			Fix.jpg	0	0	Content			0	0
10913	655			Fix.jpg	0	0	Content	83	32	504	1032
10930	656			Fix.jpg	0	0	Content	83	32	476	981
10938		ImageEnd	16
10947	657			No media	0	0	Content	83	32	678	1052
10963	658			No media	0	0	Content	83	32	751	1083
10980	659			No media	0	0	Content	83	32	520	926
10997	660			No media	0	0	Content			0	0
11013	661			No media	0	0	Content			0	0
11030	662			No media	0	0	Content			0	0
11047	663			No media	0	0	Content			0	0
11063	664			No media	0	0	Content			0	0
11080	665			No media	0	0	Content			0	0
11097	666			No media	0	0	Content			0	0
11113	667			No media	0	0	Content			0	0
11130	668			No media	0	0	Content			0	0
11147	669			No media	0	0	Content			0	0
11163	670			No media	0	0	Content			0	0
11180	671			No media	0	0	Content			0	0
11197	672			No media	0	0	Content			0	0
11213	673			No media	0	0	Content			0	0
11230	674			No media	0	0	Content			0	0
11247	675			No media	0	0	Content			0	0
11263	676			No media	0	0	Content			0	0
11280	677			No media	0	0	Content			0	0
11297	678			No media	0	0	Content			0	0
11313	679			No media	0	0	Content			0	0
11330	680			No media	0	0	Content			0	0
11347	681			No media	0	0	Content			0	0
11363	682			No media	0	0	Content			0	0
11380	683			No media	0	0	Content			0	0
11396	684			No media	0	0	Content			0	0
11413	685			No media	0	0	Content			0	0
11430	686			No media	0	0	Content			0	0
11446	687			No media	0	0	Content			0	0
11463	688			No media	0	0	Content			0	0
11480	689			No media	0	0	Content			0	0
11496	690			No media	0	0	Content			0	0
11513	691			No media	0	0	Content			0	0
11530	692			No media	0	0	Content			0	0
11546	693			No media	0	0	Content			0	0
11563	694			No media	0	0	Content			0	0
11580	695			No media	0	0	Content			0	0
11596	696			No media	0	0	Content			0	0
11613	697			No media	0	0	Content	83	33	496	895
11630	698			No media	0	0	Content	83	33	431	998
11646	699			No media	0	0	Content	83	33	419	857
11663	700			No media	0	0	Content	83	33	565	982
11680	701			No media	0	0	Content	83	33	569	1019
11696	702			No media	0	0	Content	100	34	545	1038
11713	703			No media	0	0	Content	100	34	553	1191
11730	704			No media	0	0	Content	100	34	0	0
11746	705			No media	0	0	Content	100	34	468	1013
11763	706			No media	0	0	Content	100	34	468	1035
11780	707			No media	0	0	Content	100	34	556	981
11796	708			No media	0	0	Content	150	35	437	1049
11813	709			No media	0	0	Content	150	35	667	1024
11830	710			No media	0	0	Content	150	35	460	914
11846	711			No media	0	0	Content	150	35	0	0
11863	712			No media	0	0	Content	150	35	0	0
11880	713			No media	0	0	Content	150	35	0	0
11896	714			No media	0	0	Content	150	35	0	0
11913	715			No media	0	0	Content	150	35	640	882
11930	716			No media	0	0	Content	150	35	526	1000
11946	717			No media	0	0	Content	332	36	370	971
11963	718			No media	0	0	Content	332	36	391	889
11980	719			No media	0	0	Content	332	36	435	898
11996	720			No media	0	0	Content	332	36	439	901
12013	721			No media	0	0	Content	332	36	557	1057
12030	722			No media	0	0	Content	332	36	403	980
12046	723			No media	0	0	Content	332	36	407	946
12063	724			No media	0	0	Content	332	36	490	919
12080	725			No media	0	0	Content	332	36	414	893
12096	726			No media	0	0	Content	332	36	0	0
12113	727			No media	0	0	Content	332	36	490	917
12129	728			No media	0	0	Content	332	36	515	934
12146	729			No media	0	0	Content	332	36	405	872
12163	730			No media	0	0	Content	332	36	425	909
12178	731			No media	0	0	Content	332	36	0	0
12195	732			No media	0	0	Content	332	36	0	0
12212	733			No media	0	0	Content	332	36	0	0
12228	734			No media	0	0	Content	332	36	0	0
12245	735			No media	0	0	Content	332	36	0	0
12262	736			No media	0	0	Content	332	36	499	888
12278	737			No media	0	0	Content	117	37	535	946
12295	738			No media	0	0	Content	117	37	360	938
12312	739			No media	0	0	Content	117	37	341	945
12328	740			No media	0	0	Content	117	37	355	857
12345	741			No media	0	0	Content	117	37	362	838
12362	742			No media	0	0	Content	117	37	0	0
12378	743			No media	0	0	Content	117	37	387	979
12395	744			No media	0	0	Content			0	0
12412	745			No media	0	0	Content			0	0
12428	746			No media	0	0	Content			0	0
12445	747			No media	0	0	Content			0	0
12462	748			No media	0	0	Content			0	0
12478	749			No media	0	0	Content			0	0
12495	750			No media	0	0	Content			0	0
12512	751			No media	0	0	Content			0	0
12528	752			No media	0	0	Content			0	0
12545	753			No media	0	0	Content			0	0
12562	754			No media	0	0	Content			0	0
12579	755			No media	0	0	Content			0	0
12595	756			No media	0	0	Content			0	0
12612	757			No media	0	0	Content			0	0
12628	758			No media	0	0	Content			0	0
12645	759			No media	0	0	Content			0	0
12661	760			No media	0	0	Content			0	0
12678	761			No media	0	0	Content			0	0
12695	762			No media	0	0	Content			0	0
12711	763			No media	0	0	Content			0	0
12728	764			No media	0	0	Content			0	0
12745	765			No media	0	0	Content			0	0
12761	766			No media	0	0	Content			0	0
12778	767			No media	0	0	Content			0	0
12795	768			No media	0	0	Content			0	0
12811	769			No media	0	0	Content			0	0
12828	770			No media	0	0	Content			0	0
12845	771			No media	0	0	Content			0	0
12861	772			No media	0	0	Content			0	0
12878	773			No media	0	0	Content			0	0
12895	774			No media	0	0	Content	117	38	417	872
12911	775			No media	0	0	Content	117	38	374	898
12928	776			No media	0	0	Content	117	38	324	897
12945	777			No media	0	0	Content	117	38	362	829
12961	778			No media	0	0	Content	117	38	335	940
12978	779			No media	0	0	Content	117	38	396	960
12995	780			No media	0	0	Content	117	38	384	855
13011	781			No media	0	0	Content	100	39	413	908
13028	782			No media	0	0	Content	100	39	410	905
13045	783			No media	0	0	Content	100	39	404	991
13061	784			No media	0	0	Content	100	39	371	966
13078	785			No media	0	0	Content	100	39	360	979
13094	786			No media	0	0	Content	100	39	304	956
13111	787			No media	0	0	Content	283	40	489	872
13128	788			No media	0	0	Content	283	40	0	0
13145	789			No media	0	0	Content	283	40	0	0
13161	790			No media	0	0	Content	283	40	0	0
13178	791			No media	0	0	Content	283	40	0	0
13194	792			No media	0	0	Content	283	40	565	904
13211	793			No media	0	0	Content	283	40	351	952
13228	794			No media	0	0	Content	283	40	357	891
13244	795			No media	0	0	Content	283	40	402	946
13261	796			No media	0	0	Content	283	40	343	953
13278	797			No media	0	0	Content	283	40	473	898
13294	798			No media	0	0	Content	283	40	385	938
13311	799			No media	0	0	Content	283	40	391	912
13328	800			No media	0	0	Content	283	40	0	0
13344	801			No media	0	0	Content	283	40	526	1020
13361	802			No media	0	0	Content	283	40	479	958
13378	803			No media	0	0	Content	283	40	458	942
13394	804			No media	0	0	Content	117	41	495	882
13411	805			No media	0	0	Content	117	41	487	921
13428	806			No media	0	0	Content	117	41	530	919
13444	807			No media	0	0	Content	117	41	519	915
13461	808			No media	0	0	Content	117	41	464	880
13478	809			No media	0	0	Content	117	41	717	931
13494	810			No media	0	0	Content	117	41	493	1002
13511	811			No media	0	0	Content	316	42	488	934
13528	812			No media	0	0	Content	316	42	450	910
13544	813			No media	0	0	Content	316	42	293	1005
13561	814			No media	0	0	Content	316	42	532	1086
13578	815			No media	0	0	Content	316	42	535	949
13594	816			No media	0	0	Content	316	42	473	1014
13611	817			No media	0	0	Content	316	42	532	911
13627	818			No media	0	0	Content	316	42	469	945
13644	819			No media	0	0	Content	316	42	446	929
13661	820			No media	0	0	Content	316	42	524	969
13677	821			No media	0	0	Content	316	42	394	961
13694	822			No media	0	0	Content	316	42	497	974
13711	823			No media	0	0	Content	316	42	0	0
13727	824			No media	0	0	Content	316	42	0	0
13744	825			No media	0	0	Content	316	42	0	0
13761	826			No media	0	0	Content	316	42	423	1023
13777	827			No media	0	0	Content	316	42	468	971
13794	828			No media	0	0	Content	316	42	535	898
13811	829			No media	0	0	Content	316	42	500	934
13827	830			No media	0	0	Content	166	43	521	928
13844	831			No media	0	0	Content	166	43	550	902
13861	832			No media	0	0	Content	166	43	593	980
13877	833			No media	0	0	Content	166	43	0	0
13894	834			No media	0	0	Content	166	43	0	0
13911	835			No media	0	0	Content	166	43	0	0
13927	836			No media	0	0	Content	166	43	0	0
13944	837			No media	0	0	Content	166	43	0	0
13961	838			No media	0	0	Content	166	43	622	962
13977	839			No media	0	0	Content	166	43	582	1020
13994	840			No media	0	0	Content			0	0
14010	841			No media	0	0	Content			0	0
14027	842			No media	0	0	Content			0	0
14044	843			No media	0	0	Content			0	0
14060	844			No media	0	0	Content			0	0
14077	845			No media	0	0	Content			0	0
14094	846			No media	0	0	Content			0	0
14110	847			No media	0	0	Content			0	0
14127	848			No media	0	0	Content			0	0
14144	849			No media	0	0	Content			0	0
14160	850			No media	0	0	Content			0	0
14177	851			No media	0	0	Content			0	0
14194	852			No media	0	0	Content			0	0
14210	853			No media	0	0	Content			0	0
14227	854			No media	0	0	Content			0	0
14244	855			No media	0	0	Content			0	0
14260	856			No media	0	0	Content			0	0
14277	857			No media	0	0	Content			0	0
14294	858			No media	0	0	Content			0	0
14310	859			No media	0	0	Content			0	0
14327	860			No media	0	0	Content			0	0
14344	861			No media	0	0	Content			0	0
14360	862			No media	0	0	Content			0	0
14377	863			No media	0	0	Content			0	0
14394	864			No media	0	0	Content			0	0
14410	865			No media	0	0	Content			0	0
14427	866			No media	0	0	Content			0	0
14444	867			No media	0	0	Content			0	0
14460	868			No media	0	0	Content			0	0
14477	869			No media	0	0	Content			0	0
14494	870			No media	0	0	Content			0	0
14510	871			No media	0	0	Content			0	0
14527	872			No media	0	0	Content			0	0
14544	873			No media	0	0	Content			0	0
14560	874			No media	0	0	Content			0	0
14577	875			No media	0	0	Content			0	0
14593	876			No media	0	0	Content			0	0
14610	877			No media	0	0	Content			0	0
14627	878			No media	0	0	Content			0	0
14643	879			No media	0	0	Content			0	0
14660	880			No media	0	0	Content			0	0
14677	881			No media	0	0	Content			0	0
14693	882			No media	0	0	Content			0	0
14710	883			No media	0	0	Content			0	0
14727	884			No media	0	0	Content			0	0
14743	885			No media	0	0	Content			0	0
14760	886			No media	0	0	Content			0	0
14777	887			No media	0	0	Content			0	0
14793	888			No media	0	0	Content			0	0
14810	889			No media	0	0	Content			0	0
14827	890			No media	0	0	Content			0	0
14843	891			No media	0	0	Content			0	0
14860	892			No media	0	0	Content			0	0
14877	893			No media	0	0	Content			0	0
14893	894			No media	0	0	Content			0	0
14910	895			No media	0	0	Content			0	0
14927	896			No media	0	0	Content			0	0
14943	897			No media	0	0	Content			0	0
14960	898			No media	0	0	Content			0	0
14977	899			No media	0	0	Content			0	0
14993	900			No media	0	0	Content			0	0
15010	901			No media	0	0	Content			0	0
15026	902			No media	0	0	Content			0	0
15043	903			No media	0	0	Content			0	0
15060	904			No media	0	0	Content			0	0
15076	905			No media	0	0	Content			0	0
15093	906			No media	0	0	Content			0	0
15110	907			No media	0	0	Content			0	0
15126	908			No media	0	0	Content			0	0
15143	909			No media	0	0	Content			0	0
15160	910			No media	0	0	Content			0	0
15176	911			No media	0	0	Content			0	0
15193	912			No media	0	0	Content			0	0
15210	913			No media	0	0	Content			0	0
15226	914			No media	0	0	Content			0	0
15243	915			No media	0	0	Content			0	0
15260	916			No media	0	0	Content			0	0
15276	917			No media	0	0	Content			0	0
15293	918			No media	0	0	Content			0	0
15310	919			No media	0	0	Content			0	0
15326	920			No media	0	0	Content			0	0
15343	921			No media	0	0	Content			0	0
15360	922			No media	0	0	Content			0	0
15376	923			No media	0	0	Content			0	0
15393	924			No media	0	0	Content			0	0
15410	925			No media	0	0	Content			0	0
15426	926			No media	0	0	Content			0	0
15443	927			No media	0	0	Content			0	0
15460	928			No media	0	0	Content			0	0
15476	929			No media	0	0	Content			0	0
15493	930			No media	0	0	Content			0	0
15509	931			No media	0	0	Content			0	0
15526	932			No media	0	0	Content			0	0
15543	933			No media	0	0	Content			0	0
15559	934			No media	0	0	Content			0	0
15576	935			No media	0	0	Content			0	0
15593	936			No media	0	0	Content			0	0
15609	937			No media	0	0	Content			0	0
15626	938			No media	0	0	Content			0	0
15643	939			No media	0	0	Content			0	0
15659	940			No media	0	0	Content			0	0
15676	941			No media	0	0	Content			0	0
15693	942			No media	0	0	Content			0	0
15709	943			No media	0	0	Content			0	0
15726	944			No media	0	0	Content			0	0
15743	945			No media	0	0	Content			0	0
15759	946			No media	0	0	Content			0	0
15776	947			No media	0	0	Content			0	0
15793	948			No media	0	0	Content			0	0
15809	949			No media	0	0	Content			0	0
15826	950			No media	0	0	Content			0	0
15843	951			No media	0	0	Content			0	0
15859	952			No media	0	0	Content			0	0
15876	953			No media	0	0	Content			0	0
15893	954			No media	0	0	Content			0	0
15909	955			No media	0	0	Content			0	0
15926	956			No media	0	0	Content			0	0
15943	957			No media	0	0	Content			0	0
15959	958			No media	0	0	Content			0	0
15976	959			No media	0	0	Content			0	0
15993	960			No media	0	0	Content			0	0
16009	961			No media	0	0	Content			0	0
16026	962			No media	0	0	Content			0	0
16043	963			No media	0	0	Content			0	0
16059	964			No media	0	0	Content			0	0
16076	965			No media	0	0	Content			0	0
16092	966			No media	0	0	Content			0	0
16105		ImageStart	8
16109	967			97_144_an_fe.jpg	0	335	AOI_5			0	0
16126	968			97_144_an_fe.jpg	0	335	AOI_5			0	0
16142	969			97_144_an_fe.jpg	0	335	AOI_5			0	0
16159	970			97_144_an_fe.jpg	0	335	AOI_5			0	0
16176	971			97_144_an_fe.jpg	0	335	AOI_5			0	0
16192	972			97_144_an_fe.jpg	0	335	AOI_5			0	0
16209	973			97_144_an_fe.jpg	0	335	AOI_5			0	0
16226	974			97_144_an_fe.jpg	0	335	AOI_5			0	0
16242	975			97_144_an_fe.jpg	0	335	AOI_5			0	0
16259	976			97_144_an_fe.jpg	0	335	AOI_5			0	0
16276	977			97_144_an_fe.jpg	0	335	AOI_5			0	0
16292	978			97_144_an_fe.jpg	0	335	AOI_5			0	0
16309	979			97_144_an_fe.jpg	0	335	AOI_5			0	0
16326	980			97_144_an_fe.jpg	0	335	AOI_5			0	0
16342	981			97_144_an_fe.jpg	0	335	AOI_5			0	0
16359	982			97_144_an_fe.jpg	0	335	AOI_5			0	0
16376	983			97_144_an_fe.jpg	0	335	AOI_5			0	0
16392	984			97_144_an_fe.jpg	0	335	AOI_5			0	0
16409	985			97_144_an_fe.jpg	0	335	AOI_5			0	0
16425	986			97_144_an_fe.jpg	0	335	AOI_5			0	0
16442	987			97_144_an_fe.jpg	0	335	AOI_5			0	0
16459	988			97_144_an_fe.jpg	0	335	AOI_5			0	0
16475	989			97_144_an_fe.jpg	0	335	AOI_5			0	0
16492	990			97_144_an_fe.jpg	0	335	AOI_5			0	0
16509	991			97_144_an_fe.jpg	0	335	AOI_5			0	0
16525	992			97_144_an_fe.jpg	0	335	AOI_5			0	0
16542	993			97_144_an_fe.jpg	0	335	AOI_5			0	0
16559	994			97_144_an_fe.jpg	0	335	AOI_5			0	0
16575	995			97_144_an_fe.jpg	0	335	AOI_5			0	0
16592	996			97_144_an_fe.jpg	0	335	AOI_5			0	0
16609	997			97_144_an_fe.jpg	0	335	AOI_5			0	0
16625	998			97_144_an_fe.jpg	0	335	AOI_5			0	0
16642	999			97_144_an_fe.jpg	0	335	AOI_5			0	0
16659	1000			97_144_an_fe.jpg	0	335	AOI_5			0	0
16675	1001			97_144_an_fe.jpg	0	335	AOI_5			0	0
16692	1002			97_144_an_fe.jpg	0	335	AOI_5			0	0
16709	1003			97_144_an_fe.jpg	0	335	AOI_5			0	0
16725	1004			97_144_an_fe.jpg	0	335	AOI_5			0	0
16742	1005			97_144_an_fe.jpg	0	335	AOI_5			0	0
16759	1006			97_144_an_fe.jpg	0	335	AOI_5			0	0
16775	1007			97_144_an_fe.jpg	0	335	AOI_5			0	0
16792	1008			97_144_an_fe.jpg	0	335	AOI_5			0	0
16809	1009			97_144_an_fe.jpg	0	335	AOI_5			0	0
16825	1010			97_144_an_fe.jpg	0	335	AOI_5			0	0
16842	1011			97_144_an_fe.jpg	0	335	AOI_5			0	0
16859	1012			97_144_an_fe.jpg	0	335	AOI_5			0	0
16875	1013			97_144_an_fe.jpg	0	335	AOI_5			0	0
16892	1014			97_144_an_fe.jpg	0	335	AOI_5			0	0
16909	1015			97_144_an_fe.jpg	0	335	AOI_5			0	0
16925	1016			97_144_an_fe.jpg	0	335	AOI_5			0	0
16942	1017			97_144_an_fe.jpg	0	335	AOI_5			0	0
16959	1018			97_144_an_fe.jpg	0	335	AOI_5			0	0
16975	1019			97_144_an_fe.jpg	0	335	AOI_5			0	0
16992	1020			97_144_an_fe.jpg	0	335	AOI_5			0	0
17008	1021			97_144_an_fe.jpg	0	335	AOI_5			0	0
17025	1022			97_144_an_fe.jpg	0	335	AOI_5			0	0
17042	1023			97_144_an_fe.jpg	0	335	AOI_5			0	0
17058	1024			97_144_an_fe.jpg	0	335	AOI_5			0	0
17075	1025			97_144_an_fe.jpg	0	335	AOI_5			0	0
17092	1026			97_144_an_fe.jpg	0	335	AOI_5			0	0
17108	1027			97_144_an_fe.jpg	0	335	AOI_5			0	0
17125	1028			97_144_an_fe.jpg	0	335	AOI_5			0	0
17142	1029			97_144_an_fe.jpg	0	335	AOI_5			0	0
17158	1030			97_144_an_fe.jpg	0	335	AOI_5			0	0
17175	1031			97_144_an_fe.jpg	0	335	AOI_5			0	0
17192	1032			97_144_an_fe.jpg	0	335	AOI_5			0	0
17208	1033			97_144_an_fe.jpg	0	335	AOI_5			0	0
17225	1034			97_144_an_fe.jpg	0	335	AOI_5			0	0
17242	1035			97_144_an_fe.jpg	0	335	AOI_5			0	0
17258	1036			97_144_an_fe.jpg	0	335	AOI_5			0	0
17275	1037			97_144_an_fe.jpg	0	335	AOI_5			0	0
17292	1038			97_144_an_fe.jpg	0	335	AOI_5			0	0
17308	1039			97_144_an_fe.jpg	0	335	AOI_5			0	0
17325	1040			97_144_an_fe.jpg	0	335	AOI_5			0	0
17342	1041			97_144_an_fe.jpg	0	335	AOI_5			0	0
17358	1042			97_144_an_fe.jpg	0	335	AOI_5			0	0
17375	1043			97_144_an_fe.jpg	0	335	AOI_5			0	0
17392	1044			97_144_an_fe.jpg	0	335	AOI_5			0	0
17408	1045			97_144_an_fe.jpg	0	335	AOI_5			0	0
17425	1046			97_144_an_fe.jpg	0	335	AOI_5			0	0
17441	1047			97_144_an_fe.jpg	0	335	AOI_5			0	0
17458	1048			97_144_an_fe.jpg	0	335	AOI_5			0	0
17475	1049			97_144_an_fe.jpg	0	335	AOI_5			0	0
17491	1050			97_144_an_fe.jpg	0	335	AOI_5			0	0
17508	1051			97_144_an_fe.jpg	0	335	AOI_5			0	0
17525	1052			97_144_an_fe.jpg	0	335	AOI_5			0	0
17541	1053			97_144_an_fe.jpg	0	335	AOI_5			0	0
17558	1054			97_144_an_fe.jpg	0	335	AOI_5			0	0
17575	1055			97_144_an_fe.jpg	0	335	AOI_5			0	0
17591	1056			97_144_an_fe.jpg	0	335	AOI_5			0	0
17608	1057			97_144_an_fe.jpg	0	335	AOI_5			0	0
17625	1058			97_144_an_fe.jpg	0	335	AOI_5			0	0
17641	1059			97_144_an_fe.jpg	0	335	AOI_5			0	0
17658	1060			97_144_an_fe.jpg	0	335	AOI_5			0	0
17675	1061			97_144_an_fe.jpg	0	335	AOI_5			0	0
17691	1062			97_144_an_fe.jpg	0	335	AOI_5			0	0
17708	1063			97_144_an_fe.jpg	0	335	AOI_5			0	0
17725	1064			97_144_an_fe.jpg	0	335	AOI_5			0	0
17741	1065			97_144_an_fe.jpg	0	335	AOI_5			0	0
17758	1066			97_144_an_fe.jpg	0	335	AOI_5			0	0
17775	1067			97_144_an_fe.jpg	0	335	AOI_5			0	0
17791	1068			97_144_an_fe.jpg	0	335	AOI_5			0	0
17808	1069			97_144_an_fe.jpg	0	335	AOI_5			0	0
17825	1070			97_144_an_fe.jpg	0	335	AOI_5			0	0
17841	1071			97_144_an_fe.jpg	0	335	AOI_5			0	0
17858	1072			97_144_an_fe.jpg	0	335	AOI_5			0	0
17875	1073			97_144_an_fe.jpg	0	335	AOI_5			0	0
17891	1074			97_144_an_fe.jpg	0	335	AOI_5			0	0
17908	1075			97_144_an_fe.jpg	0	335	AOI_5			0	0
17925	1076			97_144_an_fe.jpg	0	335	AOI_5			0	0
17941	1077			97_144_an_fe.jpg	0	335	AOI_5			0	0
17958	1078			97_144_an_fe.jpg	0	335	AOI_5			0	0
17974	1079			97_144_an_fe.jpg	0	335	AOI_5			0	0
17991	1080			97_144_an_fe.jpg	0	335	AOI_5			0	0
18008	1081			97_144_an_fe.jpg	0	335	AOI_5			0	0
18024	1082			97_144_an_fe.jpg	0	335	AOI_5			0	0
18041	1083			97_144_an_fe.jpg	0	335	AOI_5			0	0
18058	1084			97_144_an_fe.jpg	0	335	AOI_5			0	0
18074	1085			97_144_an_fe.jpg	0	335	AOI_5			0	0
18091	1086			97_144_an_fe.jpg	0	335	AOI_5			0	0
18108	1087			97_144_an_fe.jpg	0	335	AOI_5			0	0
18124	1088			97_144_an_fe.jpg	0	335	AOI_5			0	0
18141	1089			97_144_an_fe.jpg	0	335	AOI_5			0	0
18158	1090			97_144_an_fe.jpg	0	335	AOI_5			0	0
18174	1091			97_144_an_fe.jpg	0	335	AOI_5			0	0
18191	1092			97_144_an_fe.jpg	0	335	AOI_5			0	0
18208	1093			97_144_an_fe.jpg	0	335	AOI_5			0	0
18224	1094			97_144_an_fe.jpg	0	335	AOI_5			0	0
18241	1095			97_144_an_fe.jpg	0	335	AOI_5			0	0
18258	1096			97_144_an_fe.jpg	0	335	AOI_5			0	0
18274	1097			97_144_an_fe.jpg	0	335	AOI_5			0	0
18291	1098			97_144_an_fe.jpg	0	335	AOI_5			0	0
18308	1099			97_144_an_fe.jpg	0	335	AOI_5			0	0
18324	1100			97_144_an_fe.jpg	0	335	AOI_5			0	0
18341	1101			97_144_an_fe.jpg	0	335	AOI_5			0	0
18358	1102			97_144_an_fe.jpg	0	335	AOI_5			0	0
18374	1103			97_144_an_fe.jpg	0	335	AOI_5			0	0
18391	1104			97_144_an_fe.jpg	0	335	AOI_5			0	0
18407	1105			97_144_an_fe.jpg	0	335	AOI_5			0	0
18424	1106			97_144_an_fe.jpg	0	335	AOI_5			0	0
18441	1107			97_144_an_fe.jpg	0	335	AOI_5			0	0
18457	1108			97_144_an_fe.jpg	0	335	AOI_5			0	0
18474	1109			97_144_an_fe.jpg	0	335	AOI_5			0	0
18491	1110			97_144_an_fe.jpg	0	335	AOI_5			0	0
18507	1111			97_144_an_fe.jpg	0	335	AOI_5			0	0
18524	1112			97_144_an_fe.jpg	0	335	AOI_5			0	0
18541	1113			97_144_an_fe.jpg	0	335	AOI_5			0	0
18557	1114			97_144_an_fe.jpg	0	335	AOI_5			0	0
18574	1115			97_144_an_fe.jpg	0	335	AOI_5			0	0
18591	1116			97_144_an_fe.jpg	0	335	AOI_5			0	0
18607	1117			97_144_an_fe.jpg	0	335	AOI_5			0	0
18624	1118			97_144_an_fe.jpg	0	335	AOI_5			0	0
18641	1119			97_144_an_fe.jpg	0	335	AOI_5			0	0
18657	1120			97_144_an_fe.jpg	0	335	AOI_5			0	0
18674	1121			97_144_an_fe.jpg	0	335	AOI_5			0	0
18691	1122			97_144_an_fe.jpg	0	335	AOI_5			0	0
18707	1123			97_144_an_fe.jpg	0	335	AOI_5			0	0
18724	1124			97_144_an_fe.jpg	0	335	AOI_5			0	0
18741	1125			97_144_an_fe.jpg	0	335	AOI_5			0	0
18757	1126			97_144_an_fe.jpg	0	335	AOI_5			0	0
18774	1127			97_144_an_fe.jpg	0	335	AOI_5			0	0
18791	1128			97_144_an_fe.jpg	0	335	AOI_5			0	0
18807	1129			97_144_an_fe.jpg	0	335	AOI_5			0	0
18824	1130			97_144_an_fe.jpg	0	335	AOI_5			0	0
18841	1131			97_144_an_fe.jpg	0	335	AOI_5			0	0
18857	1132			97_144_an_fe.jpg	0	335	AOI_5			0	0
18874	1133			97_144_an_fe.jpg	0	335	AOI_5			0	0
18891	1134			97_144_an_fe.jpg	0	335	AOI_5			0	0
18907	1135			97_144_an_fe.jpg	0	335	AOI_5			0	0
18924	1136			97_144_an_fe.jpg	0	335	AOI_5			0	0
18940	1137			97_144_an_fe.jpg	0	335	AOI_5			0	0
18957	1138			97_144_an_fe.jpg	0	335	AOI_5			0	0
18974	1139			97_144_an_fe.jpg	0	335	AOI_5			0	0
18990	1140			97_144_an_fe.jpg	0	335	AOI_5			0	0
19007	1141			97_144_an_fe.jpg	0	335	AOI_5			0	0
19024	1142			97_144_an_fe.jpg	0	335	AOI_5			0	0
19040	1143			97_144_an_fe.jpg	0	335	AOI_5			0	0
19049		ImageEnd	16
19057	1144			No media	0	0	Content			0	0
19074	1145			No media	0	0	Content			0	0
19090	1146			No media	0	0	Content			0	0
19107	1147			No media	0	0	Content			0	0
19124	1148			No media	0	0	Content			0	0
19140	1149			No media	0	0	Content			0	0
19157	1150			No media	0	0	Content	100	44	624	843
19174	1151			No media	0	0	Content	100	44	512	-1161
19190	1152			No media	0	0	Content	100	44	601	891
19207	1153			No media	0	0	Content	100	44	618	869
19224	1154			No media	0	0	Content	100	44	604	750
19240	1155			No media	0	0	Content	100	44	741	862
19257	1156			No media	0	0	Content			0	0
19274	1157			No media	0	0	Content			0	0
19290	1158			No media	0	0	Content			0	0
19307	1159			No media	0	0	Content			0	0
19324	1160			No media	0	0	Content			0	0
19340	1161			No media	0	0	Content			0	0
19357	1162			No media	0	0	Content			0	0
19374	1163			No media	0	0	Content			0	0
19390	1164			No media	0	0	Content			0	0
19407	1165			No media	0	0	Content			0	0
19423	1166			No media	0	0	Content			0	0
19440	1167			No media	0	0	Content			0	0
19457	1168			No media	0	0	Content			0	0
19473	1169			No media	0	0	Content			0	0
19490	1170			No media	0	0	Content			0	0
19507	1171			No media	0	0	Content			0	0
19523	1172			No media	0	0	Content			0	0
19540	1173			No media	0	0	Content			0	0
19557	1174			No media	0	0	Content			0	0
19573	1175			No media	0	0	Content			0	0
19590	1176			No media	0	0	Content			0	0
19607	1177			No media	0	0	Content			0	0
19623	1178			No media	0	0	Content			0	0
19640	1179			No media	0	0	Content			0	0
19657	1180			No media	0	0	Content			0	0
19673	1181			No media	0	0	Content			0	0
19690	1182			No media	0	0	Content			0	0
19707	1183			No media	0	0	Content			0	0
19723	1184			No media	0	0	Content			0	0
19740	1185			No media	0	0	Content			0	0
19757	1186			No media	0	0	Content			0	0
19773	1187			No media	0	0	Content			0	0
19790	1188			No media	0	0	Content			0	0
19807	1189			No media	0	0	Content			0	0
19823	1190			No media	0	0	Content			0	0
19840	1191			No media	0	0	Content			0	0
19857	1192			No media	0	0	Content			0	0
19873	1193			No media	0	0	Content			0	0
19890	1194			No media	0	0	Content			0	0
19906	1195			No media	0	0	Content			0	0
19923	1196			No media	0	0	Content			0	0
19940	1197			No media	0	0	Content			0	0
19956	1198			No media	0	0	Content			0	0
19973	1199			No media	0	0	Content			0	0
19990	1200			No media	0	0	Content			0	0
20006	1201			No media	0	0	Content			0	0
20023	1202			No media	0	0	Content			0	0
20040	1203			No media	0	0	Content			0	0
20056	1204			No media	0	0	Content			0	0
20073	1205			No media	0	0	Content			0	0
20090	1206			No media	0	0	Content			0	0
20106	1207			No media	0	0	Content			0	0
20123	1208			No media	0	0	Content			0	0
20140	1209			No media	0	0	Content			0	0
20156	1210			No media	0	0	Content			0	0
20173	1211			No media	0	0	Content			0	0
20190	1212			No media	0	0	Content			0	0
20206	1213			No media	0	0	Content			0	0
20223	1214			No media	0	0	Content			0	0
20240	1215			No media	0	0	Content			0	0
20256	1216			No media	0	0	Content			0	0
20273	1217			No media	0	0	Content			0	0
20290	1218			No media	0	0	Content			0	0
20306	1219			No media	0	0	Content			0	0
20323	1220			No media	0	0	Content			0	0
20340	1221			No media	0	0	Content			0	0
20356	1222			No media	0	0	Content			0	0
20373	1223			No media	0	0	Content			0	0
20390	1224			No media	0	0	Content			0	0
20406	1225			No media	0	0	Content			0	0
20423	1226			No media	0	0	Content			0	0
20439	1227			No media	0	0	Content			0	0
20456	1228			No media	0	0	Content			0	0
20473	1229			No media	0	0	Content			0	0
20489	1230			No media	0	0	Content			0	0
20506	1231			No media	0	0	Content			0	0
20523	1232			No media	0	0	Content			0	0
20539	1233			No media	0	0	Content			0	0
20556	1234			No media	0	0	Content			0	0
20573	1235			No media	0	0	Content			0	0
20589	1236			No media	0	0	Content			0	0
20606	1237			No media	0	0	Content			0	0
20623	1238			No media	0	0	Content			0	0
20639	1239			No media	0	0	Content			0	0
20656	1240			No media	0	0	Content			0	0
20673	1241			No media	0	0	Content			0	0
20689	1242			No media	0	0	Content			0	0
20706	1243			No media	0	0	Content			0	0
20723	1244			No media	0	0	Content			0	0
20739	1245			No media	0	0	Content			0	0
20756	1246			No media	0	0	Content			0	0
20773	1247			No media	0	0	Content			0	0
20789	1248			No media	0	0	Content			0	0
20806	1249			No media	0	0	Content			0	0
20823	1250			No media	0	0	Content			0	0
20839	1251			No media	0	0	Content			0	0
20856	1252			No media	0	0	Content			0	0
20873	1253			No media	0	0	Content			0	0
20889	1254			No media	0	0	Content			0	0
20906	1255			No media	0	0	Content			0	0
20923	1256			No media	0	0	Content			0	0
20939	1257			No media	0	0	Content			0	0
20956	1258			No media	0	0	Content			0	0
20972	1259			No media	0	0	Content			0	0
20989	1260			No media	0	0	Content			0	0
21006	1261			No media	0	0	Content			0	0
21022	1262			No media	0	0	Content			0	0
21039	1263			No media	0	0	Content			0	0
21056	1264			No media	0	0	Content			0	0
21072	1265			No media	0	0	Content			0	0
21089	1266			No media	0	0	Content			0	0
21106	1267			No media	0	0	Content			0	0
21122	1268			No media	0	0	Content			0	0
21139	1269			No media	0	0	Content			0	0
21156	1270			No media	0	0	Content			0	0
21172	1271			No media	0	0	Content			0	0
21189	1272			No media	0	0	Content			0	0
21206	1273			No media	0	0	Content			0	0
21222	1274			No media	0	0	Content			0	0
21239	1275			No media	0	0	Content			0	0
21256	1276			No media	0	0	Content			0	0
21272	1277			No media	0	0	Content			0	0
21289	1278			No media	0	0	Content			0	0
21306	1279			No media	0	0	Content			0	0
21322	1280			No media	0	0	Content			0	0
21339	1281			No media	0	0	Content			0	0
21356	1282			No media	0	0	Content			0	0
21372	1283			No media	0	0	Content			0	0
21389	1284			No media	0	0	Content			0	0
21406	1285			No media	0	0	Content			0	0
21422	1286			No media	0	0	Content			0	0
21439	1287			No media	0	0	Content			0	0
21455	1288			No media	0	0	Content			0	0
21472	1289			No media	0	0	Content			0	0
21489	1290			No media	0	0	Content			0	0
21505	1291			No media	0	0	Content	17	45	574	954
21522	1292			No media	0	0	Content			0	0
21539	1293			No media	0	0	Content			0	0
21555	1294			No media	0	0	Content			0	0
21572	1295			No media	0	0	Content			0	0
21589	1296			No media	0	0	Content			0	0
21605	1297			No media	0	0	Content			0	0
21622	1298			No media	0	0	Content			0	0
21639	1299			No media	0	0	Content			0	0
21655	1300			No media	0	0	Content			0	0
21672	1301			No media	0	0	Content			0	0
21689	1302			No media	0	0	Content	17	46	661	995
21705	1303			No media	0	0	Content			0	0
21722	1304			No media	0	0	Content			0	0
21739	1305			No media	0	0	Content			0	0
21755	1306			No media	0	0	Content			0	0
21772	1307			No media	0	0	Content			0	0
21789	1308			No media	0	0	Content			0	0
21805	1309			No media	0	0	Content			0	0
21822	1310			No media	0	0	Content			0	0
21839	1311			No media	0	0	Content			0	0
21855	1312			No media	0	0	Content			0	0
21872	1313			No media	0	0	Content			0	0
21889	1314			No media	0	0	Content			0	0
21905	1315			No media	0	0	Content			0	0
21922	1316			No media	0	0	Content			0	0
21938	1317			No media	0	0	Content			0	0
21955	1318			No media	0	0	Content			0	0
21972	1319			No media	0	0	Content			0	0
21988	1320			No media	0	0	Content			0	0
22005	1321			No media	0	0	Content			0	0
22022	1322			No media	0	0	Content			0	0
22039	1323			No media	0	0	Content			0	0
22055	1324			No media	0	0	Content			0	0
22072	1325			No media	0	0	Content			0	0
22088	1326			No media	0	0	Content			0	0
22105	1327			No media	0	0	Content			0	0
22122	1328			No media	0	0	Content			0	0
22138	1329			No media	0	0	Content			0	0
22155	1330			No media	0	0	Content			0	0
22172	1331			No media	0	0	Content			0	0
22188	1332			No media	0	0	Content			0	0
22205	1333			No media	0	0	Content			0	0
22222	1334			No media	0	0	Content			0	0
22238	1335			No media	0	0	Content			0	0
22255	1336			No media	0	0	Content			0	0
22272	1337			No media	0	0	Content			0	0
22288	1338			No media	0	0	Content			0	0
22305	1339			No media	0	0	Content			0	0
22322	1340			No media	0	0	Content			0	0
22338	1341			No media	0	0	Content			0	0
22355	1342			No media	0	0	Content			0	0
22372	1343			No media	0	0	Content			0	0
22388	1344			No media	0	0	Content			0	0
22405	1345			No media	0	0	Content			0	0
22422	1346			No media	0	0	Content			0	0
22438	1347			No media	0	0	Content			0	0
22455	1348			No media	0	0	Content			0	0
22471	1349			No media	0	0	Content			0	0
22488	1350			No media	0	0	Content			0	0
22505	1351			No media	0	0	Content			0	0
22522	1352			No media	0	0	Content			0	0
22538	1353			No media	0	0	Content			0	0
22555	1354			No media	0	0	Content			0	0
22571	1355			No media	0	0	Content			0	0
22588	1356			No media	0	0	Content			0	0
22605	1357			No media	0	0	Content			0	0
22621	1358			No media	0	0	Content	17	47	829	576
22638	1359			No media	0	0	Content			0	0
22655	1360			No media	0	0	Content			0	0
22671	1361			No media	0	0	Content			0	0
22688	1362			No media	0	0	Content			0	0
22704		ImageStart	8
22705	1363			Fix.jpg	0	0	Content			0	0
22721	1364			Fix.jpg	0	0	Content			0	0
22738	1365			Fix.jpg	0	0	Content			0	0
22755	1366			Fix.jpg	0	0	Content			0	0
22771	1367			Fix.jpg	0	0	Content			0	0
22788	1368			Fix.jpg	0	0	Content			0	0
22805	1369			Fix.jpg	0	0	Content			0	0
22821	1370			Fix.jpg	0	0	Content			0	0
22838	1371			Fix.jpg	0	0	Content			0	0
22855	1372			Fix.jpg	0	0	Content			0	0
22871	1373			Fix.jpg	0	0	Content			0	0
22888	1374			Fix.jpg	0	0	Content			0	0
22904	1375			Fix.jpg	0	0	Content			0	0
22921	1376			Fix.jpg	0	0	Content			0	0
22938	1377			Fix.jpg	0	0	Content			0	0
22954	1378			Fix.jpg	0	0	Content			0	0
22971	1379			Fix.jpg	0	0	Content			0	0
22988	1380			Fix.jpg	0	0	Content			0	0
23004	1381			Fix.jpg	0	0	Content			0	0
23021	1382			Fix.jpg	0	0	Content			0	0
23038	1383			Fix.jpg	0	0	Content			0	0
23054	1384			Fix.jpg	0	0	Content			0	0
23071	1385			Fix.jpg	0	0	Content			0	0
23088	1386			Fix.jpg	0	0	Content	16	48	550	932
23104	1387			Fix.jpg	0	0	Content			0	0
23121	1388			Fix.jpg	0	0	Content			0	0
23136		ImageEnd	16
23138	1389			No media	0	0	Content			0	0
23154	1390			No media	0	0	Content			0	0
23171	1391			No media	0	0	Content			0	0
23188	1392			No media	0	0	Content			0	0
23204	1393			No media	0	0	Content			0	0
23221	1394			No media	0	0	Content			0	0
23238	1395			No media	0	0	Content			0	0
23254	1396			No media	0	0	Content			0	0
23271	1397			No media	0	0	Content			0	0
23288	1398			No media	0	0	Content			0	0
23304	1399			No media	0	0	Content			0	0
23321	1400			No media	0	0	Content			0	0
23338	1401			No media	0	0	Content			0	0
23354	1402			No media	0	0	Content	17	49	537	1007
23371	1403			No media	0	0	Content			0	0
23387	1404			No media	0	0	Content			0	0
23404	1405			No media	0	0	Content			0	0
23421	1406			No media	0	0	Content			0	0
23437	1407			No media	0	0	Content			0	0
23454	1408			No media	0	0	Content			0	0
23471	1409			No media	0	0	Content			0	0
23487	1410			No media	0	0	Content			0	0
23504	1411			No media	0	0	Content			0	0
23521	1412			No media	0	0	Content			0	0
23537	1413			No media	0	0	Content			0	0
23554	1414			No media	0	0	Content			0	0
23571	1415			No media	0	0	Content			0	0
23587	1416			No media	0	0	Content			0	0
23604	1417			No media	0	0	Content			0	0
23621	1418			No media	0	0	Content			0	0
23637	1419			No media	0	0	Content	17	50	735	807
23655	1420			No media	0	0	Content			0	0
23671	1421			No media	0	0	Content			0	0
23687	1422			No media	0	0	Content			0	0
23704	1423			No media	0	0	Content			0	0
23721	1424			No media	0	0	Content			0	0
23737	1425			No media	0	0	Content			0	0
23754	1426			No media	0	0	Content			0	0
23771	1427			No media	0	0	Content			0	0
23788	1428			No media	0	0	Content			0	0
23804	1429			No media	0	0	Content			0	0
23821	1430			No media	0	0	Content			0	0
23837	1431			No media	0	0	Content			0	0
23854	1432			No media	0	0	Content			0	0
23871	1433			No media	0	0	Content			0	0
23887	1434			No media	0	0	Content			0	0
23904	1435			No media	0	0	Content			0	0
23920	1436			No media	0	0	Content			0	0
23937	1437			No media	0	0	Content			0	0
23954	1438			No media	0	0	Content			0	0
23970	1439			No media	0	0	Content			0	0
23987	1440			No media	0	0	Content			0	0
24004	1441			No media	0	0	Content			0	0
24020	1442			No media	0	0	Content			0	0
24037	1443			No media	0	0	Content			0	0
24054	1444			No media	0	0	Content			0	0
24070	1445			No media	0	0	Content			0	0
24087	1446			No media	0	0	Content			0	0
24104	1447			No media	0	0	Content			0	0
24120	1448			No media	0	0	Content			0	0
24137	1449			No media	0	0	Content			0	0
24154	1450			No media	0	0	Content			0	0
24170	1451			No media	0	0	Content			0	0
24187	1452			No media	0	0	Content			0	0
24204	1453			No media	0	0	Content			0	0
24220	1454			No media	0	0	Content			0	0
24237	1455			No media	0	0	Content			0	0
24254	1456			No media	0	0	Content			0	0
24270	1457			No media	0	0	Content			0	0
24287	1458			No media	0	0	Content			0	0
24304	1459			No media	0	0	Content			0	0
24320	1460			No media	0	0	Content			0	0
24337	1461			No media	0	0	Content			0	0
24354	1462			No media	0	0	Content			0	0
24370	1463			No media	0	0	Content			0	0
24387	1464			No media	0	0	Content			0	0
24403	1465			No media	0	0	Content			0	0
24420	1466			No media	0	0	Content			0	0
24437	1467			No media	0	0	Content			0	0
24453	1468			No media	0	0	Content			0	0
24470	1469			No media	0	0	Content			0	0
24487	1470			No media	0	0	Content			0	0
24503	1471			No media	0	0	Content			0	0
24520	1472			No media	0	0	Content			0	0
24537	1473			No media	0	0	Content			0	0
24553	1474			No media	0	0	Content			0	0
24570	1475			No media	0	0	Content			0	0
24587	1476			No media	0	0	Content			0	0
24603	1477			No media	0	0	Content			0	0
24620	1478			No media	0	0	Content			0	0
24637	1479			No media	0	0	Content			0	0
24653	1480			No media	0	0	Content			0	0
24670	1481			No media	0	0	Content			0	0
24687	1482			No media	0	0	Content			0	0
24703	1483			No media	0	0	Content			0	0
24720	1484			No media	0	0	Content			0	0
24737	1485			No media	0	0	Content			0	0
24753	1486			No media	0	0	Content			0	0
24770	1487			No media	0	0	Content			0	0
24787	1488			No media	0	0	Content			0	0
24803	1489			No media	0	0	Content			0	0
24820	1490			No media	0	0	Content			0	0
24837	1491			No media	0	0	Content			0	0
24853	1492			No media	0	0	Content			0	0
24870	1493			No media	0	0	Content			0	0
24886	1494			No media	0	0	Content			0	0
24903	1495			No media	0	0	Content			0	0
24920	1496			No media	0	0	Content			0	0
24936	1497			No media	0	0	Content			0	0
24953	1498			No media	0	0	Content			0	0
24970	1499			No media	0	0	Content			0	0
24986	1500			No media	0	0	Content			0	0
25003	1501			No media	0	0	Content			0	0
25020	1502			No media	0	0	Content			0	0
25036	1503			No media	0	0	Content			0	0
25053	1504			No media	0	0	Content			0	0
25070	1505			No media	0	0	Content			0	0
25086	1506			No media	0	0	Content			0	0
25103	1507			No media	0	0	Content			0	0
25120	1508			No media	0	0	Content			0	0
25136	1509			No media	0	0	Content	200	51	509	890
25153	1510			No media	0	0	Content	200	51	398	972
25170	1511			No media	0	0	Content	200	51	475	1037
25186	1512			No media	0	0	Content	200	51	441	1015
25203	1513			No media	0	0	Content	200	51	653	886
25220	1514			No media	0	0	Content	200	51	704	867
25236	1515			No media	0	0	Content	200	51	752	833
25253	1516			No media	0	0	Content	200	51	0	0
25269	1517			No media	0	0	Content	200	51	0	0
25286	1518			No media	0	0	Content	200	51	0	0
25303	1519			No media	0	0	Content	200	51	0	0
25319	1520			No media	0	0	Content	200	51	653	872
25336	1521			No media	0	0	Content	183	52	692	839
25353	1522			No media	0	0	Content	183	52	450	980
25369	1523			No media	0	0	Content	183	52	515	895
25386	1524			No media	0	0	Content	183	52	0	0
25403	1525			No media	0	0	Content	183	52	0	0
25419	1526			No media	0	0	Content	183	52	0	0
25436	1527			No media	0	0	Content	183	52	0	0
25453	1528			No media	0	0	Content	183	52	0	0
25469	1529			No media	0	0	Content	183	52	0	0
25486	1530			No media	0	0	Content	183	52	530	883
25503	1531			No media	0	0	Content	183	52	498	866
25519	1532			No media	0	0	Content			0	0
25536	1533			No media	0	0	Content			0	0
25553	1534			No media	0	0	Content			0	0
25570	1535			No media	0	0	Content			0	0
25586	1536			No media	0	0	Content			0	0
25603	1537			No media	0	0	Content			0	0
25619	1538			No media	0	0	Content			0	0
25636	1539			No media	0	0	Content			0	0
25653	1540			No media	0	0	Content			0	0
25669	1541			No media	0	0	Content			0	0
25686	1542			No media	0	0	Content			0	0
25703	1543			No media	0	0	Content			0	0
25719	1544			No media	0	0	Content			0	0
25736	1545			No media	0	0	Content			0	0
25753	1546			No media	0	0	Content			0	0
25769	1547			No media	0	0	Content			0	0
25786	1548			No media	0	0	Content			0	0
25803	1549			No media	0	0	Content			0	0
25819	1550			No media	0	0	Content			0	0
25836	1551			No media	0	0	Content			0	0
25852	1552			No media	0	0	Content			0	0
25869	1553			No media	0	0	Content			0	0
25886	1554			No media	0	0	Content			0	0
25902	1555			No media	0	0	Content			0	0
25919	1556			No media	0	0	Content			0	0
25936	1557			No media	0	0	Content			0	0
25952	1558			No media	0	0	Content			0	0
25969	1559			No media	0	0	Content			0	0
25986	1560			No media	0	0	Content			0	0
26002	1561			No media	0	0	Content			0	0
26019	1562			No media	0	0	Content			0	0
26036	1563			No media	0	0	Content			0	0
26052	1564			No media	0	0	Content			0	0
26069	1565			No media	0	0	Content			0	0
26086	1566			No media	0	0	Content			0	0
26102	1567			No media	0	0	Content			0	0
26119	1568			No media	0	0	Content			0	0
26136	1569			No media	0	0	Content			0	0
26152	1570			No media	0	0	Content			0	0
26169	1571			No media	0	0	Content			0	0
26185	1572			No media	0	0	Content			0	0
26202	1573			No media	0	0	Content			0	0
26219	1574			No media	0	0	Content			0	0
26235	1575			No media	0	0	Content			0	0
26252	1576			No media	0	0	Content			0	0
26269	1577			No media	0	0	Content			0	0
26285	1578			No media	0	0	Content			0	0
26302	1579			No media	0	0	Content			0	0
26319	1580			No media	0	0	Content			0	0
26335	1581			No media	0	0	Content			0	0
26352	1582			No media	0	0	Content			0	0
26369	1583			No media	0	0	Content			0	0
26385	1584			No media	0	0	Content			0	0
26402	1585			No media	0	0	Content			0	0
26419	1586			No media	0	0	Content			0	0
26435	1587			No media	0	0	Content			0	0
26452	1588			No media	0	0	Content			0	0
26469	1589			No media	0	0	Content			0	0
26485	1590			No media	0	0	Content			0	0
26502	1591			No media	0	0	Content			0	0
26519	1592			No media	0	0	Content			0	0
26535	1593			No media	0	0	Content			0	0
26552	1594			No media	0	0	Content			0	0
26569	1595			No media	0	0	Content			0	0
26585	1596			No media	0	0	Content			0	0
26602	1597			No media	0	0	Content			0	0
26619	1598			No media	0	0	Content			0	0
26635	1599			No media	0	0	Content			0	0
26652	1600			No media	0	0	Content			0	0
26669	1601			No media	0	0	Content			0	0
26685	1602			No media	0	0	Content			0	0
26702	1603			No media	0	0	Content			0	0
26719	1604			No media	0	0	Content			0	0
26735	1605			No media	0	0	Content			0	0
26752	1606			No media	0	0	Content	217	53	462	925
26768	1607			No media	0	0	Content	217	53	533	881
26785	1608			No media	0	0	Content	217	53	0	0
26802	1609			No media	0	0	Content	217	53	0	0
26818	1610			No media	0	0	Content	217	53	0	0
26835	1611			No media	0	0	Content	217	53	0	0
26852	1612			No media	0	0	Content	217	53	0	0
26868	1613			No media	0	0	Content	217	53	430	1102
26885	1614			No media	0	0	Content	217	53	0	0
26902	1615			No media	0	0	Content	217	53	0	0
26918	1616			No media	0	0	Content	217	53	0	0
26935	1617			No media	0	0	Content	217	53	0	0
26952	1618			No media	0	0	Content	217	53	533	924
26968	1619			No media	0	0	Content			0	0
26985	1620			No media	0	0	Content			0	0
27002	1621			No media	0	0	Content			0	0
27018	1622			No media	0	0	Content			0	0
27035	1623			No media	0	0	Content			0	0
27052	1624			No media	0	0	Content			0	0
27068	1625			No media	0	0	Content			0	0
27085	1626			No media	0	0	Content			0	0
27102	1627			No media	0	0	Content			0	0
27118	1628			No media	0	0	Content			0	0
27135	1629			No media	0	0	Content	117	54	592	1148
27152	1630			No media	0	0	Content	117	54	640	841
27168	1631			No media	0	0	Content	117	54	486	956
27185	1632			No media	0	0	Content	117	54	433	938
27202	1633			No media	0	0	Content	117	54	426	988
27218	1634			No media	0	0	Content	117	54	314	927
27235	1635			No media	0	0	Content	117	54	0	0
27252	1636			No media	0	0	Content	117	55	472	951
27268	1637			No media	0	0	Content	117	55	438	877
27285	1638			No media	0	0	Content	117	55	529	896
27301	1639			No media	0	0	Content	117	55	448	894
27318	1640			No media	0	0	Content	117	55	476	906
27335	1641			No media	0	0	Content	117	55	517	904
27351	1642			No media	0	0	Content	117	55	398	882
27368	1643			No media	0	0	Content	100	56	534	892
27385	1644			No media	0	0	Content	100	56	441	922
27401	1645			No media	0	0	Content	100	56	495	913
27418	1646			No media	0	0	Content	100	56	480	943
27435	1647			No media	0	0	Content	100	56	532	967
27451	1648			No media	0	0	Content	100	56	523	923
27468	1649			No media	0	0	Content			0	0
27485	1650			No media	0	0	Content			0	0
27501	1651			No media	0	0	Content			0	0
27518	1652			No media	0	0	Content			0	0
27535	1653			No media	0	0	Content			0	0
27551	1654			No media	0	0	Content			0	0
27568	1655			No media	0	0	Content			0	0
27585	1656			No media	0	0	Content			0	0
27601	1657			No media	0	0	Content			0	0
27618	1658			No media	0	0	Content			0	0
27635	1659			No media	0	0	Content	166	57	442	935
27651	1660			No media	0	0	Content	166	57	620	1159
27668	1661			No media	0	0	Content	166	57	0	0
27685	1662			No media	0	0	Content	166	57	0	0
27701	1663			No media	0	0	Content	166	57	0	0
27718	1664			No media	0	0	Content	166	57	0	0
27734	1665			No media	0	0	Content	166	57	0	0
27751	1666			No media	0	0	Content	166	57	466	922
27768	1667			No media	0	0	Content	166	57	532	1153
27784	1668			No media	0	0	Content	166	57	507	886
27801	1669			No media	0	0	Content	150	58	448	964
27818	1670			No media	0	0	Content	150	58	528	904
27834	1671			No media	0	0	Content	150	58	475	887
27851	1672			No media	0	0	Content	150	58	523	934
27868	1673			No media	0	0	Content	150	58	457	903
27884	1674			No media	0	0	Content	150	58	491	908
27901	1675			No media	0	0	Content	150	58	502	887
27918	1676			No media	0	0	Content	150	58	473	858
27934	1677			No media	0	0	Content	150	58	529	871
27951	1678			No media	0	0	Content	100	59	435	952
27968	1679			No media	0	0	Content	100	59	384	1070
27984	1680			No media	0	0	Content	100	59	509	1030
28001	1681			No media	0	0	Content	100	59	394	899
28018	1682			No media	0	0	Content	100	59	524	926
28034	1683			No media	0	0	Content	100	59	351	965
28051	1684			No media	0	0	Content	250	60	481	879
28068	1685			No media	0	0	Content	250	60	524	940
28084	1686			No media	0	0	Content	250	60	507	956
28101	1687			No media	0	0	Content	250	60	539	880
28118	1688			No media	0	0	Content	250	60	455	920
28134	1689			No media	0	0	Content	250	60	493	982
28151	1690			No media	0	0	Content	250	60	544	896
28167	1691			No media	0	0	Content	250	60	534	877
28184	1692			No media	0	0	Content	250	60	510	980
28201	1693			No media	0	0	Content	250	60	478	952
28218	1694			No media	0	0	Content	250	60	441	869
28234	1695			No media	0	0	Content	250	60	0	0
28251	1696			No media	0	0	Content	250	60	0	0
28268	1697			No media	0	0	Content	250	60	0	0
28284	1698			No media	0	0	Content	250	60	0	0
28301	1699			No media	0	0	Content	183	61	486	897
28318	1700			No media	0	0	Content	183	61	563	895
28334	1701			No media	0	0	Content	183	61	562	930
28351	1702			No media	0	0	Content	183	61	536	898
28368	1703			No media	0	0	Content	183	61	0	0
28384	1704			No media	0	0	Content	183	61	0	0
28401	1705			No media	0	0	Content	183	61	0	0
28418	1706			No media	0	0	Content	183	61	0	0
28434	1707			No media	0	0	Content	183	61	0	0
28451	1708			No media	0	0	Content	183	61	0	0
28468	1709			No media	0	0	Content	183	61	603	945
28484	1710			No media	0	0	Content			0	0
28501	1711			No media	0	0	Content			0	0
28517	1712			No media	0	0	Content			0	0
28534	1713			No media	0	0	Content			0	0
28551	1714			No media	0	0	Content			0	0
28567	1715			No media	0	0	Content			0	0
28584	1716			No media	0	0	Content			0	0
28601	1717			No media	0	0	Content			0	0
28617	1718			No media	0	0	Content			0	0
28634	1719			No media	0	0	Content			0	0
28651	1720			No media	0	0	Content			0	0
28667	1721			No media	0	0	Content			0	0
28684	1722			No media	0	0	Content			0	0
28701	1723			No media	0	0	Content			0	0
28717	1724			No media	0	0	Content			0	0
28734	1725			No media	0	0	Content			0	0
28751	1726			No media	0	0	Content			0	0
28767	1727			No media	0	0	Content			0	0
28784	1728			No media	0	0	Content			0	0
28801	1729			No media	0	0	Content			0	0
28817	1730			No media	0	0	Content			0	0
28834	1731			No media	0	0	Content			0	0
28851	1732			No media	0	0	Content			0	0
28867	1733			No media	0	0	Content			0	0
28884	1734			No media	0	0	Content			0	0
28900	1735			No media	0	0	Content			0	0
28917	1736			No media	0	0	Content			0	0
28934	1737			No media	0	0	Content			0	0
28950	1738			No media	0	0	Content			0	0
28967	1739			No media	0	0	Content			0	0
28984	1740			No media	0	0	Content			0	0
29000	1741			No media	0	0	Content			0	0
29017	1742			No media	0	0	Content			0	0
29034	1743			No media	0	0	Content			0	0
29050	1744			No media	0	0	Content			0	0
29067	1745			No media	0	0	Content			0	0
29084	1746			No media	0	0	Content			0	0
29100	1747			No media	0	0	Content			0	0
29117	1748			No media	0	0	Content			0	0
29134	1749			No media	0	0	Content			0	0
29150	1750			No media	0	0	Content			0	0
29167	1751			No media	0	0	Content			0	0
29184	1752			No media	0	0	Content			0	0
29200	1753			No media	0	0	Content			0	0
29217	1754			No media	0	0	Content			0	0
29234	1755			No media	0	0	Content			0	0
29250	1756			No media	0	0	Content			0	0
29267	1757			No media	0	0	Content			0	0
29284	1758			No media	0	0	Content			0	0
29300	1759			No media	0	0	Content			0	0
29317	1760			No media	0	0	Content			0	0
29334	1761			No media	0	0	Content			0	0
29350	1762			No media	0	0	Content			0	0
29367	1763			No media	0	0	Content			0	0
29384	1764			No media	0	0	Content			0	0
29400	1765			No media	0	0	Content			0	0
29417	1766			No media	0	0	Content			0	0
29433	1767			No media	0	0	Content			0	0
29450	1768			No media	0	0	Content			0	0
29467	1769			No media	0	0	Content			0	0
29483	1770			No media	0	0	Content			0	0
29500	1771			No media	0	0	Content			0	0
29517	1772			No media	0	0	Content			0	0
29533	1773			No media	0	0	Content			0	0
29550	1774			No media	0	0	Content			0	0
29567	1775			No media	0	0	Content			0	0
29583	1776			No media	0	0	Content			0	0
29600	1777			No media	0	0	Content			0	0
29617	1778			No media	0	0	Content			0	0
29633	1779			No media	0	0	Content			0	0
29650	1780			No media	0	0	Content	166	62	447	954
29667	1781			No media	0	0	Content	166	62	0	0
29683	1782			No media	0	0	Content	166	62	0	0
29700	1783			No media	0	0	Content	166	62	0	0
29717	1784			No media	0	0	Content	166	62	0	0
29733	1785			No media	0	0	Content	166	62	0	0
29750	1786			No media	0	0	Content	166	62	553	926
29767	1787			No media	0	0	Content	166	62	588	939
29783	1788			No media	0	0	Content	166	62	644	978
29800	1789			No media	0	0	Content	166	62	553	902
29817	1790			No media	0	0	Content			0	0
29833	1791			No media	0	0	Content			0	0
29850	1792			No media	0	0	Content			0	0
29866	1793			No media	0	0	Content			0	0
29883	1794			No media	0	0	Content			0	0
29900	1795			No media	0	0	Content			0	0
29916	1796			No media	0	0	Content			0	0
29933	1797			No media	0	0	Content			0	0
29950	1798			No media	0	0	Content			0	0
29966	1799			No media	0	0	Content			0	0
29983	1800			No media	0	0	Content			0	0
30000	1801			No media	0	0	Content			0	0
30016	1802			No media	0	0	Content			0	0
30033	1803			No media	0	0	Content			0	0
30050	1804			No media	0	0	Content			0	0
30066	1805			No media	0	0	Content			0	0
30083	1806			No media	0	0	Content			0	0
30100	1807			No media	0	0	Content			0	0
30116	1808			No media	0	0	Content			0	0
30133	1809			No media	0	0	Content			0	0
30150	1810			No media	0	0	Content			0	0
30166	1811			No media	0	0	Content	83	63	532	945
30180		ImageStart	8
30183	1812			10_008_neu_an.jpg	0	0	Content	83	63	0	0
30200	1813			10_008_neu_an.jpg	0	0	Content	83	63	518	956
30216	1814			10_008_neu_an.jpg	0	0	Content	83	63	506	1047
30233	1815			10_008_neu_an.jpg	0	0	Content	83	63	548	956
30250	1816			10_008_neu_an.jpg	0	0	Content	100	64	554	943
30266	1817			10_008_neu_an.jpg	0	0	Content	100	64	560	954
30283	1818			10_008_neu_an.jpg	0	0	Content	100	64	539	911
30300	1819			10_008_neu_an.jpg	0	0	Content	100	64	570	963
30316	1820			10_008_neu_an.jpg	0	0	Content	100	64	577	925
30333	1821			10_008_neu_an.jpg	0	0	Content	100	64	574	907
30349	1822			10_008_neu_an.jpg	0	9	AOI_3			0	0
30366	1823			10_008_neu_an.jpg	0	9	AOI_3			0	0
30383	1824			10_008_neu_an.jpg	0	9	AOI_3			0	0
30399	1825			10_008_neu_an.jpg	0	9	AOI_3			0	0
30416	1826			10_008_neu_an.jpg	0	9	AOI_3			0	0
30433	1827			10_008_neu_an.jpg	0	9	AOI_3			0	0
30449	1828			10_008_neu_an.jpg	0	9	AOI_3			0	0
30466	1829			10_008_neu_an.jpg	0	9	AOI_3			0	0
30483	1830			10_008_neu_an.jpg	0	9	AOI_3			0	0
30499	1831			10_008_neu_an.jpg	0	9	AOI_3			0	0
30516	1832			10_008_neu_an.jpg	0	9	AOI_3			0	0
30533	1833			10_008_neu_an.jpg	0	9	AOI_3			0	0
30549	1834			10_008_neu_an.jpg	0	9	AOI_3			0	0
30566	1835			10_008_neu_an.jpg	0	9	AOI_3			0	0
30583	1836			10_008_neu_an.jpg	0	9	AOI_3			0	0
30599	1837			10_008_neu_an.jpg	0	9	AOI_3			0	0
30616	1838			10_008_neu_an.jpg	0	9	AOI_3			0	0
30633	1839			10_008_neu_an.jpg	0	9	AOI_3			0	0
30649	1840			10_008_neu_an.jpg	0	9	AOI_3			0	0
30666	1841			10_008_neu_an.jpg	0	9	AOI_3			0	0
30683	1842			10_008_neu_an.jpg	0	9	AOI_3			0	0
30699	1843			10_008_neu_an.jpg	0	9	AOI_3			0	0
30716	1844			10_008_neu_an.jpg	0	9	AOI_3			0	0
30733	1845			10_008_neu_an.jpg	0	9	AOI_3			0	0
30749	1846			10_008_neu_an.jpg	0	9	AOI_3			0	0
30766	1847			10_008_neu_an.jpg	0	9	AOI_3			0	0
30783	1848			10_008_neu_an.jpg	0	9	AOI_3			0	0
30799	1849			10_008_neu_an.jpg	0	9	AOI_3			0	0
30816	1850			10_008_neu_an.jpg	0	9	AOI_3			0	0
30833	1851			10_008_neu_an.jpg	0	9	AOI_3			0	0
30849	1852			10_008_neu_an.jpg	0	9	AOI_3			0	0
30866	1853			10_008_neu_an.jpg	0	9	AOI_3			0	0
30882	1854			10_008_neu_an.jpg	0	9	AOI_3			0	0
30899	1855			10_008_neu_an.jpg	0	9	AOI_3			0	0
30916	1856			10_008_neu_an.jpg	0	9	AOI_3			0	0
30932	1857			10_008_neu_an.jpg	0	9	AOI_3			0	0
30949	1858			10_008_neu_an.jpg	0	9	AOI_3			0	0
30966	1859			10_008_neu_an.jpg	0	9	AOI_3			0	0
30982	1860			10_008_neu_an.jpg	0	9	AOI_3			0	0
30999	1861			10_008_neu_an.jpg	0	9	AOI_3			0	0
31016	1862			10_008_neu_an.jpg	0	9	AOI_3			0	0
31032	1863			10_008_neu_an.jpg	0	9	AOI_3			0	0
31049	1864			10_008_neu_an.jpg	0	9	AOI_3			0	0
31066	1865			10_008_neu_an.jpg	0	9	AOI_3			0	0
31082	1866			10_008_neu_an.jpg	0	9	AOI_3			0	0
31099	1867			10_008_neu_an.jpg	0	9	AOI_3			0	0
31116	1868			10_008_neu_an.jpg	0	9	AOI_3			0	0
31132	1869			10_008_neu_an.jpg	0	9	AOI_3			0	0
31149	1870			10_008_neu_an.jpg	0	9	AOI_3			0	0
31166	1871			10_008_neu_an.jpg	0	9	AOI_3			0	0
31182	1872			10_008_neu_an.jpg	0	9	AOI_3			0	0
31199	1873			10_008_neu_an.jpg	0	9	AOI_3			0	0
31216	1874			10_008_neu_an.jpg	0	9	AOI_3			0	0
31232	1875			10_008_neu_an.jpg	0	9	AOI_3			0	0
31249	1876			10_008_neu_an.jpg	0	9	AOI_3			0	0
31266	1877			10_008_neu_an.jpg	0	9	AOI_3			0	0
31282	1878			10_008_neu_an.jpg	0	9	AOI_3			0	0
31299	1879			10_008_neu_an.jpg	0	9	AOI_3			0	0
31315	1880			10_008_neu_an.jpg	0	9	AOI_3			0	0
31332	1881			10_008_neu_an.jpg	0	9	AOI_3			0	0
31349	1882			10_008_neu_an.jpg	0	9	AOI_3			0	0
31365	1883			10_008_neu_an.jpg	0	9	AOI_3			0	0
31382	1884			10_008_neu_an.jpg	0	9	AOI_3			0	0
31399	1885			10_008_neu_an.jpg	0	9	AOI_3			0	0
31415	1886			10_008_neu_an.jpg	0	9	AOI_3			0	0
31432	1887			10_008_neu_an.jpg	0	9	AOI_3			0	0
31449	1888			10_008_neu_an.jpg	0	9	AOI_3			0	0
31465	1889			10_008_neu_an.jpg	0	9	AOI_3			0	0
31482	1890			10_008_neu_an.jpg	0	9	AOI_3			0	0
31499	1891			10_008_neu_an.jpg	0	9	AOI_3			0	0
31515	1892			10_008_neu_an.jpg	0	9	AOI_3			0	0
31532	1893			10_008_neu_an.jpg	0	9	AOI_3			0	0
31549	1894			10_008_neu_an.jpg	0	9	AOI_3			0	0
31565	1895			10_008_neu_an.jpg	0	9	AOI_3			0	0
31582	1896			10_008_neu_an.jpg	0	9	AOI_3			0	0
31599	1897			10_008_neu_an.jpg	0	9	AOI_3			0	0
31615	1898			10_008_neu_an.jpg	0	9	AOI_3			0	0
31632	1899			10_008_neu_an.jpg	0	9	AOI_3			0	0
31649	1900			10_008_neu_an.jpg	0	9	AOI_3			0	0
31665	1901			10_008_neu_an.jpg	0	9	AOI_3			0	0
31682	1902			10_008_neu_an.jpg	0	9	AOI_3			0	0
31699	1903			10_008_neu_an.jpg	0	9	AOI_3			0	0
31715	1904			10_008_neu_an.jpg	0	9	AOI_3			0	0
31732	1905			10_008_neu_an.jpg	0	9	AOI_3			0	0
31749	1906			10_008_neu_an.jpg	0	9	AOI_3			0	0
31765	1907			10_008_neu_an.jpg	0	9	AOI_3			0	0
31782	1908			10_008_neu_an.jpg	0	9	AOI_3			0	0
31799	1909			10_008_neu_an.jpg	0	9	AOI_3			0	0
31815	1910			10_008_neu_an.jpg	0	9	AOI_3			0	0
31832	1911			10_008_neu_an.jpg	0	9	AOI_3			0	0
31849	1912			10_008_neu_an.jpg	0	9	AOI_3			0	0
31865	1913			10_008_neu_an.jpg	0	9	AOI_3			0	0
31882	1914			10_008_neu_an.jpg	0	9	AOI_3			0	0
31898	1915			10_008_neu_an.jpg	0	9	AOI_3			0	0
31915	1916			10_008_neu_an.jpg	0	9	AOI_3			0	0
31932	1917			10_008_neu_an.jpg	0	9	AOI_3			0	0
31948	1918			10_008_neu_an.jpg	0	9	AOI_3			0	0
31965	1919			10_008_neu_an.jpg	0	9	AOI_3			0	0
31982	1920			10_008_neu_an.jpg	0	9	AOI_3			0	0
31998	1921			10_008_neu_an.jpg	0	9	AOI_3			0	0
32015	1922			10_008_neu_an.jpg	0	9	AOI_3			0	0
32032	1923			10_008_neu_an.jpg	0	9	AOI_3			0	0
32048	1924			10_008_neu_an.jpg	0	9	AOI_3			0	0
32065	1925			10_008_neu_an.jpg	0	9	AOI_3			0	0
32082	1926			10_008_neu_an.jpg	0	9	AOI_3			0	0
32098	1927			10_008_neu_an.jpg	0	9	AOI_3			0	0
32115	1928			10_008_neu_an.jpg	0	9	AOI_3			0	0
32132	1929			10_008_neu_an.jpg	0	9	AOI_3			0	0
32148	1930			10_008_neu_an.jpg	0	9	AOI_3			0	0
32165	1931			10_008_neu_an.jpg	0	9	AOI_3			0	0
32182	1932			10_008_neu_an.jpg	0	9	AOI_3			0	0
32198	1933			10_008_neu_an.jpg	0	9	AOI_3			0	0
32215	1934			10_008_neu_an.jpg	0	9	AOI_3			0	0
32231	1935			10_008_neu_an.jpg	0	9	AOI_3			0	0
32248	1936			10_008_neu_an.jpg	0	9	AOI_3			0	0
32265	1937			10_008_neu_an.jpg	0	9	AOI_3			0	0
32281	1938			10_008_neu_an.jpg	0	9	AOI_3			0	0
32298	1939			10_008_neu_an.jpg	0	9	AOI_3			0	0
32315	1940			10_008_neu_an.jpg	0	9	AOI_3			0	0
32331	1941			10_008_neu_an.jpg	0	9	AOI_3			0	0
32348	1942			10_008_neu_an.jpg	0	9	AOI_3			0	0
32365	1943			10_008_neu_an.jpg	0	9	AOI_3			0	0
32381	1944			10_008_neu_an.jpg	0	9	AOI_3			0	0
32398	1945			10_008_neu_an.jpg	0	9	AOI_3			0	0
32415	1946			10_008_neu_an.jpg	0	9	AOI_3			0	0
32431	1947			10_008_neu_an.jpg	0	0	Content	83	65	514	974
32448	1948			10_008_neu_an.jpg	0	0	Content	83	65	560	928
32465	1949			10_008_neu_an.jpg	0	0	Content	83	65	497	874
32481	1950			10_008_neu_an.jpg	0	0	Content	83	65	531	933
32498	1951			10_008_neu_an.jpg	0	0	Content	83	65	461	972
32515	1952			10_008_neu_an.jpg	0	9	AOI_3			0	0
32531	1953			10_008_neu_an.jpg	0	9	AOI_3			0	0
32548	1954			10_008_neu_an.jpg	0	9	AOI_3			0	0
32565	1955			10_008_neu_an.jpg	0	9	AOI_3			0	0
32581	1956			10_008_neu_an.jpg	0	9	AOI_3			0	0
32598	1957			10_008_neu_an.jpg	0	9	AOI_3			0	0
32615	1958			10_008_neu_an.jpg	0	9	AOI_3			0	0
32631	1959			10_008_neu_an.jpg	0	9	AOI_3			0	0
32648	1960			10_008_neu_an.jpg	0	9	AOI_3			0	0
32665	1961			10_008_neu_an.jpg	0	9	AOI_3			0	0
32681	1962			10_008_neu_an.jpg	0	9	AOI_3			0	0
32698	1963			10_008_neu_an.jpg	0	9	AOI_3			0	0
32715	1964			10_008_neu_an.jpg	0	9	AOI_3			0	0
32731	1965			10_008_neu_an.jpg	0	9	AOI_3			0	0
[truncated: 69,465 more rows]
