# Supplementary material for: Attentional Bias to Facial Expressions of Different Emotions – A Cross-Cultural Comparison of ≠Akhoe Hai||om and German Children and Adolescents
Source: Front Psychol. 2020 Apr 28;11:795. doi: 10.3389/fpsyg.2020.00795 (PMC7199105; doi:10.3389/fpsyg.2020.00795)
Supplement: Supplementary file 1 [file Data_Sheet_1.ZIP › Raw data_Germany and Namibia/Raw data Germans/de_VP6-All-Data.tsv]

System Properties:
Operating System:	Microsoft Windows NT 6.1.7601 Service Pack 1
System User Name:	tobiiadmin
Machine Name:	LOE7690LAP
Data properties:
Recording name:	de_VP6
Recording date:	26.09.2013
Recording time:	12:27:07
Recording resolution:	1024 x 768
Export date:	03.12.2013
Export time:	16:37:00
Participant:	de_VP6
Filter settings:
Eye: Average
Validity: Normal
Fixation filter: Tobii fixation filter
Velocity threshold: 35
Distance threshold: 35
Timestamp	Number	Event	EventKey	StimuliName	StimuliID	AoiIds	AoiNames	FixationDuration	FixationIndex	GazePointX	GazePointY
8	0			No media	0	0	Content			0	0
24	1			No media	0	0	Content			0	0
41	2			No media	0	0	Content			0	0
58	3			No media	0	0	Content			0	0
74	4			No media	0	0	Content			0	0
91	5			No media	0	0	Content			0	0
108	6			No media	0	0	Content	316	3	458	399
124	7			No media	0	0	Content	316	3	475	388
141	8			No media	0	0	Content	316	3	459	409
158	9			No media	0	0	Content	316	3	473	401
166		ImageStart	8
174	10			Fix.jpg	0	0	Content	316	3	452	387
191	11			Fix.jpg	0	0	Content	316	3	446	416
208	12			Fix.jpg	0	0	Content	316	3	432	385
224	13			Fix.jpg	0	0	Content	316	3	440	420
241	14			Fix.jpg	0	0	Content	316	3	415	448
258	15			Fix.jpg	0	0	Content	316	3	450	380
274	16			Fix.jpg	0	0	Content	316	3	446	376
291	17			Fix.jpg	0	0	Content	316	3	427	432
308	18			Fix.jpg	0	0	Content	316	3	434	409
324	19			Fix.jpg	0	0	Content	316	3	467	390
341	20			Fix.jpg	0	0	Content	316	3	444	419
358	21			Fix.jpg	0	0	Content	316	3	509	325
374	22			Fix.jpg	0	0	Content	316	3	428	408
391	23			Fix.jpg	0	0	Content	316	3	424	410
408	24			Fix.jpg	0	0	Content	316	3	406	416
424	25			Fix.jpg	0	0	Content	133	4	484	380
441	26			Fix.jpg	0	0	Content	133	4	491	343
457	27			Fix.jpg	0	0	Content	133	4	502	388
474	28			Fix.jpg	0	0	Content	133	4	506	427
491	29			Fix.jpg	0	0	Content	133	4	501	415
507	30			Fix.jpg	0	0	Content	133	4	475	349
524	31			Fix.jpg	0	0	Content	133	4	419	455
541	32			Fix.jpg	0	0	Content	133	4	422	238
557	33			Fix.jpg	0	0	Content	400	5	471	402
574	34			Fix.jpg	0	0	Content	400	5	467	426
591	35			Fix.jpg	0	0	Content	400	5	468	420
607	36			Fix.jpg	0	0	Content	400	5	484	425
624	37			Fix.jpg	0	0	Content	400	5	473	434
640		ImageEnd	16
641	38			No media	0	0	Content	400	5	467	449
657	39			No media	0	0	Content	400	5	464	370
674	40			No media	0	0	Content	400	5	448	445
688		ImageStart	8
691	41			87_140_an_neu.jpg	0	317	AOI_53	400	5	468	434
707	42			87_140_an_neu.jpg	0	317	AOI_53	400	5	459	436
724	43			87_140_an_neu.jpg	0	317	AOI_53	400	5	468	445
741	44			87_140_an_neu.jpg	0	317	AOI_53	400	5	467	391
757	45			87_140_an_neu.jpg	0	317	AOI_53	400	5	459	443
774	46			87_140_an_neu.jpg	0	317	AOI_53	400	5	464	439
791	47			87_140_an_neu.jpg	0	317	AOI_53	400	5	452	447
807	48			87_140_an_neu.jpg	0	317	AOI_53	400	5	457	441
824	49			87_140_an_neu.jpg	0	317	AOI_53	400	5	457	411
841	50			87_140_an_neu.jpg	0	317	AOI_53	400	5	463	439
857	51			87_140_an_neu.jpg	0	317	AOI_53	400	5	467	443
874	52			87_140_an_neu.jpg	0	317	AOI_53	400	5	459	439
891	53			87_140_an_neu.jpg	0	317	AOI_53	400	5	460	439
907	54			87_140_an_neu.jpg	0	317	AOI_53	400	5	476	428
924	55			87_140_an_neu.jpg	0	317	AOI_53	400	5	473	452
941	56			87_140_an_neu.jpg	0	317	AOI_53	400	5	443	438
957	57			87_140_an_neu.jpg	0	317	AOI_53	533	6	309	448
974	58			87_140_an_neu.jpg	0	317	AOI_53	533	6	269	462
991	59			87_140_an_neu.jpg	0	317	AOI_53	533	6	278	448
1007	60			87_140_an_neu.jpg	0	317	AOI_53	533	6	282	457
1024	61			87_140_an_neu.jpg	0	317	AOI_53	533	6	275	447
1040	62			87_140_an_neu.jpg	0	317	AOI_53	533	6	280	453
1057	63			87_140_an_neu.jpg	0	317	AOI_53	533	6	274	443
1074	64			87_140_an_neu.jpg	0	317	AOI_53	533	6	267	466
1090	65			87_140_an_neu.jpg	0	317	AOI_53	533	6	285	445
1107	66			87_140_an_neu.jpg	0	317	AOI_53	533	6	266	461
1124	67			87_140_an_neu.jpg	0	317	AOI_53	533	6	276	446
1140	68			87_140_an_neu.jpg	0	317	AOI_53	533	6	266	413
1157	69			87_140_an_neu.jpg	0	317	AOI_53	533	6	258	442
1174	70			87_140_an_neu.jpg	0	317	AOI_53	533	6	229	400
1190	71			87_140_an_neu.jpg	0	317	AOI_53	533	6	229	448
1207	72			87_140_an_neu.jpg	0	317	AOI_53	533	6	226	398
1224	73			87_140_an_neu.jpg	0	317	AOI_53	533	6	261	455
1240	74			87_140_an_neu.jpg	0	317	AOI_53	533	6	274	485
1257	75			87_140_an_neu.jpg	0	317	AOI_53	533	6	245	467
1274	76			87_140_an_neu.jpg	0	317	AOI_53	533	6	235	497
1290	77			87_140_an_neu.jpg	0	317	AOI_53	533	6	257	467
1307	78			87_140_an_neu.jpg	0	317	AOI_53	533	6	247	450
1324	79			87_140_an_neu.jpg	0	317	AOI_53	533	6	241	453
1340	80			87_140_an_neu.jpg	0	317	AOI_53	533	6	247	482
1357	81			87_140_an_neu.jpg	0	317	AOI_53	533	6	251	473
1373	82			87_140_an_neu.jpg	0	317	AOI_53	533	6	248	473
1390	83			87_140_an_neu.jpg	0	317	AOI_53	533	6	254	500
1407	84			87_140_an_neu.jpg	0	317	AOI_53	533	6	267	483
1423	85			87_140_an_neu.jpg	0	317	AOI_53	533	6	251	463
1440	86			87_140_an_neu.jpg	0	317	AOI_53	533	6	239	498
1457	87			87_140_an_neu.jpg	0	317	AOI_53	533	6	249	459
1473	88			87_140_an_neu.jpg	0	317	AOI_53	533	6	353	476
1490	89			87_140_an_neu.jpg	0	318	AOI_55	883	7	562	447
1507	90			87_140_an_neu.jpg	0	318	AOI_55	883	7	686	427
1523	91			87_140_an_neu.jpg	0	318	AOI_55	883	7	698	423
1540	92			87_140_an_neu.jpg	0	318	AOI_55	883	7	728	410
1557	93			87_140_an_neu.jpg	0	318	AOI_55	883	7	703	415
1573	94			87_140_an_neu.jpg	0	318	AOI_55	883	7	731	427
1590	95			87_140_an_neu.jpg	0	318	AOI_55	883	7	715	421
1607	96			87_140_an_neu.jpg	0	318	AOI_55	883	7	716	410
1623	97			87_140_an_neu.jpg	0	318	AOI_55	883	7	733	373
1640	98			87_140_an_neu.jpg	0	318	AOI_55	883	7	742	341
1657	99			87_140_an_neu.jpg	0	318	AOI_55	883	7	743	310
1673	100			87_140_an_neu.jpg	0	318	AOI_55	883	7	707	404
1690	101			87_140_an_neu.jpg	0	318	AOI_55	883	7	721	411
1707	102			87_140_an_neu.jpg	0	318	AOI_55	883	7	718	393
1723	103			87_140_an_neu.jpg	0	318	AOI_55	883	7	715	413
1740	104			87_140_an_neu.jpg	0	318	AOI_55	883	7	710	390
1757	105			87_140_an_neu.jpg	0	318	AOI_55	883	7	700	387
1773	106			87_140_an_neu.jpg	0	318	AOI_55	883	7	706	395
1790	107			87_140_an_neu.jpg	0	318	AOI_55	883	7	713	397
1807	108			87_140_an_neu.jpg	0	318	AOI_55	883	7	716	388
1823	109			87_140_an_neu.jpg	0	318	AOI_55	883	7	733	393
1840	110			87_140_an_neu.jpg	0	318	AOI_55	883	7	716	390
1857	111			87_140_an_neu.jpg	0	318	AOI_55	883	7	721	388
1873	112			87_140_an_neu.jpg	0	318	AOI_55	883	7	706	391
1890	113			87_140_an_neu.jpg	0	318	AOI_55	883	7	692	396
1907	114			87_140_an_neu.jpg	0	318	AOI_55	883	7	703	386
1923	115			87_140_an_neu.jpg	0	318	AOI_55	883	7	684	386
1940	116			87_140_an_neu.jpg	0	318	AOI_55	883	7	697	387
1957	117			87_140_an_neu.jpg	0	318	AOI_55	883	7	695	398
1973	118			87_140_an_neu.jpg	0	318	AOI_55	883	7	755	410
1990	119			87_140_an_neu.jpg	0	318	AOI_55	883	7	693	390
2007	120			87_140_an_neu.jpg	0	318	AOI_55	883	7	711	396
2023	121			87_140_an_neu.jpg	0	318	AOI_55	883	7	693	384
2040	122			87_140_an_neu.jpg	0	318	AOI_55	883	7	719	391
2057	123			87_140_an_neu.jpg	0	318	AOI_55	883	7	715	383
2073	124			87_140_an_neu.jpg	0	318	AOI_55	883	7	695	382
2090	125			87_140_an_neu.jpg	0	318	AOI_55	883	7	708	387
2107	126			87_140_an_neu.jpg	0	318	AOI_55	883	7	693	388
2123	127			87_140_an_neu.jpg	0	318	AOI_55	883	7	705	379
2140	128			87_140_an_neu.jpg	0	318	AOI_55	883	7	689	389
2156	129			87_140_an_neu.jpg	0	318	AOI_55	883	7	686	396
2173	130			87_140_an_neu.jpg	0	318	AOI_55	883	7	696	389
2190	131			87_140_an_neu.jpg	0	318	AOI_55	883	7	691	381
2206	132			87_140_an_neu.jpg	0	318	AOI_55	883	7	711	385
2223	133			87_140_an_neu.jpg	0	318	AOI_55	883	7	711	369
2240	134			87_140_an_neu.jpg	0	318	AOI_55	883	7	725	387
2256	135			87_140_an_neu.jpg	0	318	AOI_55	883	7	687	407
2273	136			87_140_an_neu.jpg	0	318	AOI_55	883	7	709	386
2290	137			87_140_an_neu.jpg	0	318	AOI_55	883	7	702	382
2306	138			87_140_an_neu.jpg	0	318	AOI_55	883	7	699	392
2323	139			87_140_an_neu.jpg	0	318	AOI_55	883	7	696	392
2340	140			87_140_an_neu.jpg	0	318	AOI_55	883	7	710	378
2356	141			87_140_an_neu.jpg	0	318	AOI_55	883	7	714	390
2373	142			87_140_an_neu.jpg	0	317	AOI_53	666	8	547	435
2390	143			87_140_an_neu.jpg	0	317	AOI_53	666	8	365	480
2406	144			87_140_an_neu.jpg	0	317	AOI_53	666	8	246	498
2423	145			87_140_an_neu.jpg	0	317	AOI_53	666	8	264	503
2440	146			87_140_an_neu.jpg	0	317	AOI_53	666	8	269	504
2456	147			87_140_an_neu.jpg	0	317	AOI_53	666	8	254	502
2473	148			87_140_an_neu.jpg	0	317	AOI_53	666	8	276	523
2490	149			87_140_an_neu.jpg	0	317	AOI_53	666	8	217	508
2506	150			87_140_an_neu.jpg	0	317	AOI_53	666	8	206	500
2523	151			87_140_an_neu.jpg	0	317	AOI_53	666	8	263	504
2540	152			87_140_an_neu.jpg	0	317	AOI_53	666	8	272	498
2556	153			87_140_an_neu.jpg	0	317	AOI_53	666	8	252	490
2573	154			87_140_an_neu.jpg	0	317	AOI_53	666	8	232	506
2590	155			87_140_an_neu.jpg	0	317	AOI_53	666	8	249	502
2606	156			87_140_an_neu.jpg	0	317	AOI_53	666	8	245	526
2623	157			87_140_an_neu.jpg	0	317	AOI_53	666	8	282	478
2640	158			87_140_an_neu.jpg	0	317	AOI_53	666	8	236	464
2656	159			87_140_an_neu.jpg	0	317	AOI_53	666	8	230	468
2673	160			87_140_an_neu.jpg	0	317	AOI_53	666	8	242	469
2690	161			87_140_an_neu.jpg	0	317	AOI_53	666	8	231	482
2706	162			87_140_an_neu.jpg	0	317	AOI_53	666	8	250	478
2723	163			87_140_an_neu.jpg	0	317	AOI_53	666	8	230	459
2739	164			87_140_an_neu.jpg	0	317	AOI_53	666	8	235	464
2756	165			87_140_an_neu.jpg	0	317	AOI_53	666	8	230	462
2773	166			87_140_an_neu.jpg	0	317	AOI_53	666	8	233	471
2789	167			87_140_an_neu.jpg	0	317	AOI_53	666	8	226	469
2806	168			87_140_an_neu.jpg	0	317	AOI_53	666	8	230	485
2823	169			87_140_an_neu.jpg	0	317	AOI_53	666	8	230	477
2839	170			87_140_an_neu.jpg	0	317	AOI_53	666	8	234	466
2856	171			87_140_an_neu.jpg	0	317	AOI_53	666	8	233	467
2873	172			87_140_an_neu.jpg	0	317	AOI_53	666	8	227	478
2889	173			87_140_an_neu.jpg	0	317	AOI_53	666	8	215	448
2906	174			87_140_an_neu.jpg	0	317	AOI_53	666	8	242	456
2923	175			87_140_an_neu.jpg	0	317	AOI_53	666	8	213	454
2939	176			87_140_an_neu.jpg	0	317	AOI_53	666	8	211	476
2956	177			87_140_an_neu.jpg	0	317	AOI_53	666	8	205	476
2973	178			87_140_an_neu.jpg	0	317	AOI_53	666	8	243	467
2989	179			87_140_an_neu.jpg	0	317	AOI_53	666	8	230	483
3006	180			87_140_an_neu.jpg	0	317	AOI_53	666	8	237	419
3023	181			87_140_an_neu.jpg	0	317	AOI_53	666	8	211	462
3039	182			87_140_an_neu.jpg	0	317	AOI_53	300	9	223	446
3056	183			87_140_an_neu.jpg	0	317	AOI_53	300	9	268	428
3073	184			87_140_an_neu.jpg	0	317	AOI_53	300	9	219	457
3089	185			87_140_an_neu.jpg	0	317	AOI_53	300	9	268	424
3106	186			87_140_an_neu.jpg	0	317	AOI_53	300	9	222	419
3123	187			87_140_an_neu.jpg	0	317	AOI_53	300	9	237	414
3139	188			87_140_an_neu.jpg	0	317	AOI_53	300	9	192	408
3156	189			87_140_an_neu.jpg	0	317	AOI_53	300	9	173	430
3173	190			87_140_an_neu.jpg	0	317	AOI_53	300	9	173	430
3189	191			87_140_an_neu.jpg	0	317	AOI_53	300	9	0	0
3206	192			87_140_an_neu.jpg	0	317	AOI_53	300	9	192	457
3223	193			87_140_an_neu.jpg	0	317	AOI_53	300	9	185	468
3239	194			87_140_an_neu.jpg	0	317	AOI_53	300	9	187	499
3256	195			87_140_an_neu.jpg	0	317	AOI_53	300	9	213	400
3273	196			87_140_an_neu.jpg	0	317	AOI_53	300	9	228	424
3289	197			87_140_an_neu.jpg	0	317	AOI_53	300	9	291	465
3306	198			87_140_an_neu.jpg	0	317	AOI_53	300	9	230	427
3322	199			87_140_an_neu.jpg	0	317	AOI_53	300	9	232	448
3339	200			87_140_an_neu.jpg	0	317	AOI_53	350	10	251	455
3356	201			87_140_an_neu.jpg	0	317	AOI_53	350	10	252	518
3372	202			87_140_an_neu.jpg	0	317	AOI_53	350	10	252	539
3389	203			87_140_an_neu.jpg	0	317	AOI_53	350	10	256	525
3406	204			87_140_an_neu.jpg	0	317	AOI_53	350	10	214	506
3422	205			87_140_an_neu.jpg	0	317	AOI_53	350	10	245	525
3439	206			87_140_an_neu.jpg	0	317	AOI_53	350	10	240	533
3456	207			87_140_an_neu.jpg	0	317	AOI_53	350	10	239	544
3472	208			87_140_an_neu.jpg	0	317	AOI_53	350	10	240	532
3489	209			87_140_an_neu.jpg	0	317	AOI_53	350	10	236	521
3506	210			87_140_an_neu.jpg	0	317	AOI_53	350	10	239	539
3522	211			87_140_an_neu.jpg	0	317	AOI_53	350	10	269	536
3539	212			87_140_an_neu.jpg	0	317	AOI_53	350	10	249	519
3556	213			87_140_an_neu.jpg	0	317	AOI_53	350	10	243	482
3572	214			87_140_an_neu.jpg	0	317	AOI_53	350	10	249	498
3589	215			87_140_an_neu.jpg	0	317	AOI_53	350	10	255	519
3606	216			87_140_an_neu.jpg	0	317	AOI_53	350	10	201	552
3622	217			87_140_an_neu.jpg	0	317	AOI_53	350	10	173	593
3639	218			87_140_an_neu.jpg	0	317	AOI_53	350	10	226	498
3655	219			87_140_an_neu.jpg	0	317	AOI_53	350	10	205	576
3672	220			87_140_an_neu.jpg	0	317	AOI_53	350	10	248	508
3683		ImageEnd	16
3689	221			No media	0	0	Content	217	11	85	518
3705	222			No media	0	0	Content	217	11	266	430
3717		ImageStart	8
3722	223			Fix.jpg	0	0	Content	217	11	254	463
3739	224			Fix.jpg	0	0	Content	217	11	253	451
3755	225			Fix.jpg	0	0	Content	217	11	244	457
3772	226			Fix.jpg	0	0	Content	217	11	0	0
3789	227			Fix.jpg	0	0	Content	217	11	0	0
3805	228			Fix.jpg	0	0	Content	217	11	0	0
3822	229			Fix.jpg	0	0	Content	217	11	260	462
3839	230			Fix.jpg	0	0	Content	217	11	267	504
3855	231			Fix.jpg	0	0	Content	217	11	273	466
3872	232			Fix.jpg	0	0	Content	217	11	245	482
3889	233			Fix.jpg	0	0	Content	217	11	380	164
3905	234			Fix.jpg	0	0	Content	200	12	275	510
3922	235			Fix.jpg	0	0	Content	200	12	254	516
3939	236			Fix.jpg	0	0	Content	200	12	259	488
3955	237			Fix.jpg	0	0	Content	200	12	0	0
3972	238			Fix.jpg	0	0	Content	200	12	0	0
3989	239			Fix.jpg	0	0	Content	200	12	244	512
4005	240			Fix.jpg	0	0	Content	200	12	224	510
4022	241			Fix.jpg	0	0	Content	200	12	242	487
4039	242			Fix.jpg	0	0	Content	200	12	256	507
4055	243			Fix.jpg	0	0	Content	200	12	263	524
4072	244			Fix.jpg	0	0	Content	200	12	224	546
4089	245			Fix.jpg	0	0	Content	200	12	307	523
4105	246			Fix.jpg	0	0	Content	217	13	412	454
4122	247			Fix.jpg	0	0	Content	217	13	401	338
4139	248			Fix.jpg	0	0	Content	217	13	0	0
4155	249			Fix.jpg	0	0	Content	217	13	467	357
4172	250			Fix.jpg	0	0	Content	217	13	457	393
4189	251			Fix.jpg	0	0	Content	217	13	474	367
4205	252			Fix.jpg	0	0	Content	217	13	487	364
4222	253			Fix.jpg	0	0	Content	217	13	456	378
4229		ImageEnd	16
4238	254			No media	0	0	Content	217	13	481	395
4255	255			No media	0	0	Content	217	13	493	362
4272	256			No media	0	0	Content	217	13	471	362
4288	257			No media	0	0	Content	217	13	474	429
4302		ImageStart	8
4305	258			110_153_an_ha.jpg	0	35	AOI_9	217	13	494	345
4322	259			110_153_an_ha.jpg	0	35	AOI_9	350	14	514	430
4338	260			110_153_an_ha.jpg	0	35	AOI_9	350	14	501	417
4355	261			110_153_an_ha.jpg	0	35	AOI_9	350	14	475	420
4372	262			110_153_an_ha.jpg	0	35	AOI_9	350	14	477	429
4388	263			110_153_an_ha.jpg	0	35	AOI_9	350	14	461	424
4405	264			110_153_an_ha.jpg	0	35	AOI_9	350	14	452	442
4422	265			110_153_an_ha.jpg	0	35	AOI_9	350	14	488	413
4438	266			110_153_an_ha.jpg	0	35	AOI_9	350	14	485	418
4455	267			110_153_an_ha.jpg	0	35	AOI_9	350	14	465	420
4472	268			110_153_an_ha.jpg	0	35	AOI_9	350	14	469	423
4488	269			110_153_an_ha.jpg	0	35	AOI_9	350	14	439	440
4505	270			110_153_an_ha.jpg	0	35	AOI_9	350	14	470	411
4522	271			110_153_an_ha.jpg	0	35	AOI_9	350	14	462	400
4538	272			110_153_an_ha.jpg	0	35	AOI_9	350	14	448	403
4555	273			110_153_an_ha.jpg	0	35	AOI_9	350	14	492	406
4572	274			110_153_an_ha.jpg	0	35	AOI_9	350	14	529	401
4588	275			110_153_an_ha.jpg	0	35	AOI_9	350	14	478	370
4605	276			110_153_an_ha.jpg	0	35	AOI_9	350	14	473	397
4622	277			110_153_an_ha.jpg	0	35	AOI_9	350	14	482	410
4638	278			110_153_an_ha.jpg	0	35	AOI_9	350	14	456	415
4655	279			110_153_an_ha.jpg	0	35	AOI_9	350	14	519	379
4672	280			110_153_an_ha.jpg	0	36	AOI_12	266	15	641	430
4688	281			110_153_an_ha.jpg	0	36	AOI_12	266	15	740	404
4705	282			110_153_an_ha.jpg	0	36	AOI_12	266	15	739	382
4722	283			110_153_an_ha.jpg	0	36	AOI_12	266	15	749	367
4738	284			110_153_an_ha.jpg	0	36	AOI_12	266	15	749	240
4755	285			110_153_an_ha.jpg	0	36	AOI_12	266	15	750	394
4772	286			110_153_an_ha.jpg	0	36	AOI_12	266	15	763	376
4788	287			110_153_an_ha.jpg	0	36	AOI_12	266	15	727	374
4805	288			110_153_an_ha.jpg	0	36	AOI_12	266	15	721	384
4821	289			110_153_an_ha.jpg	0	36	AOI_12	266	15	719	377
4838	290			110_153_an_ha.jpg	0	36	AOI_12	266	15	731	375
4855	291			110_153_an_ha.jpg	0	36	AOI_12	266	15	728	368
4871	292			110_153_an_ha.jpg	0	36	AOI_12	266	15	722	379
4888	293			110_153_an_ha.jpg	0	36	AOI_12	266	15	702	396
4905	294			110_153_an_ha.jpg	0	36	AOI_12	266	15	722	390
4921	295			110_153_an_ha.jpg	0	36	AOI_12	266	15	591	401
4938	296			110_153_an_ha.jpg	0	35	AOI_9	283	16	434	403
4955	297			110_153_an_ha.jpg	0	35	AOI_9	283	16	257	422
4971	298			110_153_an_ha.jpg	0	35	AOI_9	283	16	254	342
4988	299			110_153_an_ha.jpg	0	35	AOI_9	283	16	260	442
5005	300			110_153_an_ha.jpg	0	35	AOI_9	283	16	240	433
5021	301			110_153_an_ha.jpg	0	35	AOI_9	283	16	242	394
5038	302			110_153_an_ha.jpg	0	35	AOI_9	283	16	233	392
5055	303			110_153_an_ha.jpg	0	35	AOI_9	283	16	241	412
5071	304			110_153_an_ha.jpg	0	35	AOI_9	283	16	226	414
5088	305			110_153_an_ha.jpg	0	35	AOI_9	283	16	239	406
5105	306			110_153_an_ha.jpg	0	35	AOI_9	283	16	255	402
5121	307			110_153_an_ha.jpg	0	35	AOI_9	283	16	236	393
5138	308			110_153_an_ha.jpg	0	35	AOI_9	283	16	250	430
5155	309			110_153_an_ha.jpg	0	35	AOI_9	283	16	241	441
5171	310			110_153_an_ha.jpg	0	35	AOI_9	283	16	238	408
5188	311			110_153_an_ha.jpg	0	35	AOI_9	283	16	276	385
5205	312			110_153_an_ha.jpg	0	35	AOI_9	283	16	249	405
5221	313			110_153_an_ha.jpg	0	35	AOI_9	433	17	231	418
5238	314			110_153_an_ha.jpg	0	35	AOI_9	433	17	187	391
5255	315			110_153_an_ha.jpg	0	35	AOI_9	433	17	200	409
5271	316			110_153_an_ha.jpg	0	35	AOI_9	433	17	211	397
5288	317			110_153_an_ha.jpg	0	35	AOI_9	433	17	189	424
5305	318			110_153_an_ha.jpg	0	35	AOI_9	433	17	223	408
5321	319			110_153_an_ha.jpg	0	35	AOI_9	433	17	216	398
5338	320			110_153_an_ha.jpg	0	35	AOI_9	433	17	212	417
5355	321			110_153_an_ha.jpg	0	35	AOI_9	433	17	209	387
5371	322			110_153_an_ha.jpg	0	35	AOI_9	433	17	203	407
5388	323			110_153_an_ha.jpg	0	35	AOI_9	433	17	206	394
5404	324			110_153_an_ha.jpg	0	35	AOI_9	433	17	209	385
5421	325			110_153_an_ha.jpg	0	35	AOI_9	433	17	186	398
5438	326			110_153_an_ha.jpg	0	35	AOI_9	433	17	186	400
5454	327			110_153_an_ha.jpg	0	35	AOI_9	433	17	176	393
5471	328			110_153_an_ha.jpg	0	35	AOI_9	433	17	222	407
5488	329			110_153_an_ha.jpg	0	35	AOI_9	433	17	171	402
5504	330			110_153_an_ha.jpg	0	35	AOI_9	433	17	157	367
5521	331			110_153_an_ha.jpg	0	35	AOI_9	433	17	197	394
5538	332			110_153_an_ha.jpg	0	35	AOI_9	433	17	202	409
5554	333			110_153_an_ha.jpg	0	35	AOI_9	433	17	202	397
5571	334			110_153_an_ha.jpg	0	35	AOI_9	433	17	188	396
5588	335			110_153_an_ha.jpg	0	35	AOI_9	433	17	184	379
5604	336			110_153_an_ha.jpg	0	35	AOI_9	433	17	198	398
5621	337			110_153_an_ha.jpg	0	35	AOI_9	433	17	204	411
5638	338			110_153_an_ha.jpg	0	35	AOI_9	433	17	200	403
5654	339			110_153_an_ha.jpg	0	35	AOI_9	466	18	209	443
5671	340			110_153_an_ha.jpg	0	35	AOI_9	466	18	238	529
5687	341			110_153_an_ha.jpg	0	35	AOI_9	466	18	246	527
5704	342			110_153_an_ha.jpg	0	35	AOI_9	466	18	225	543
5721	343			110_153_an_ha.jpg	0	35	AOI_9	466	18	224	525
5737	344			110_153_an_ha.jpg	0	35	AOI_9	466	18	236	539
5754	345			110_153_an_ha.jpg	0	35	AOI_9	466	18	250	514
5771	346			110_153_an_ha.jpg	0	35	AOI_9	466	18	226	529
5787	347			110_153_an_ha.jpg	0	35	AOI_9	466	18	217	511
5804	348			110_153_an_ha.jpg	0	35	AOI_9	466	18	233	504
5821	349			110_153_an_ha.jpg	0	35	AOI_9	466	18	227	509
5837	350			110_153_an_ha.jpg	0	35	AOI_9	466	18	240	536
5854	351			110_153_an_ha.jpg	0	35	AOI_9	466	18	217	546
5871	352			110_153_an_ha.jpg	0	35	AOI_9	466	18	235	508
5887	353			110_153_an_ha.jpg	0	35	AOI_9	466	18	230	520
5904	354			110_153_an_ha.jpg	0	35	AOI_9	466	18	234	527
5921	355			110_153_an_ha.jpg	0	35	AOI_9	466	18	237	501
5937	356			110_153_an_ha.jpg	0	35	AOI_9	466	18	232	517
5954	357			110_153_an_ha.jpg	0	35	AOI_9	466	18	231	516
5971	358			110_153_an_ha.jpg	0	35	AOI_9	466	18	233	505
5987	359			110_153_an_ha.jpg	0	35	AOI_9	466	18	228	513
6004	360			110_153_an_ha.jpg	0	35	AOI_9	466	18	235	509
6021	361			110_153_an_ha.jpg	0	35	AOI_9	466	18	226	520
6037	362			110_153_an_ha.jpg	0	35	AOI_9	466	18	226	524
6054	363			110_153_an_ha.jpg	0	35	AOI_9	466	18	233	516
6071	364			110_153_an_ha.jpg	0	35	AOI_9	466	18	213	511
6087	365			110_153_an_ha.jpg	0	35	AOI_9	466	18	232	520
6104	366			110_153_an_ha.jpg	0	35	AOI_9	466	18	247	521
6120	367			110_153_an_ha.jpg	0	35	AOI_9	266	19	215	465
6137	368			110_153_an_ha.jpg	0	35	AOI_9	266	19	192	383
6154	369			110_153_an_ha.jpg	0	35	AOI_9	266	19	191	357
6170	370			110_153_an_ha.jpg	0	35	AOI_9	266	19	232	342
6187	371			110_153_an_ha.jpg	0	35	AOI_9	266	19	208	419
6204	372			110_153_an_ha.jpg	0	35	AOI_9	266	19	202	410
6220	373			110_153_an_ha.jpg	0	35	AOI_9	266	19	242	399
6237	374			110_153_an_ha.jpg	0	35	AOI_9	266	19	215	390
6254	375			110_153_an_ha.jpg	0	35	AOI_9	266	19	226	417
6270	376			110_153_an_ha.jpg	0	35	AOI_9	266	19	206	403
6287	377			110_153_an_ha.jpg	0	35	AOI_9	266	19	222	398
6304	378			110_153_an_ha.jpg	0	35	AOI_9	266	19	201	385
6320	379			110_153_an_ha.jpg	0	35	AOI_9	266	19	226	392
6337	380			110_153_an_ha.jpg	0	35	AOI_9	266	19	225	406
6354	381			110_153_an_ha.jpg	0	35	AOI_9	266	19	211	399
6370	382			110_153_an_ha.jpg	0	35	AOI_9	266	19	233	394
6387	383			110_153_an_ha.jpg	0	36	AOI_12	1183	20	328	349
6404	384			110_153_an_ha.jpg	0	36	AOI_12	1183	20	629	389
6420	385			110_153_an_ha.jpg	0	36	AOI_12	1183	20	696	402
6437	386			110_153_an_ha.jpg	0	36	AOI_12	1183	20	701	401
6454	387			110_153_an_ha.jpg	0	36	AOI_12	1183	20	690	402
6470	388			110_153_an_ha.jpg	0	36	AOI_12	1183	20	693	395
6487	389			110_153_an_ha.jpg	0	36	AOI_12	1183	20	691	404
6504	390			110_153_an_ha.jpg	0	36	AOI_12	1183	20	676	406
6520	391			110_153_an_ha.jpg	0	36	AOI_12	1183	20	694	353
6537	392			110_153_an_ha.jpg	0	36	AOI_12	1183	20	696	355
6554	393			110_153_an_ha.jpg	0	36	AOI_12	1183	20	666	373
6570	394			110_153_an_ha.jpg	0	36	AOI_12	1183	20	682	412
6587	395			110_153_an_ha.jpg	0	36	AOI_12	1183	20	694	392
6604	396			110_153_an_ha.jpg	0	36	AOI_12	1183	20	702	402
6620	397			110_153_an_ha.jpg	0	36	AOI_12	1183	20	675	402
6637	398			110_153_an_ha.jpg	0	36	AOI_12	1183	20	668	402
6654	399			110_153_an_ha.jpg	0	36	AOI_12	1183	20	703	399
6670	400			110_153_an_ha.jpg	0	36	AOI_12	1183	20	690	383
6687	401			110_153_an_ha.jpg	0	36	AOI_12	1183	20	669	385
6703	402			110_153_an_ha.jpg	0	36	AOI_12	1183	20	686	377
6720	403			110_153_an_ha.jpg	0	36	AOI_12	1183	20	693	364
6737	404			110_153_an_ha.jpg	0	36	AOI_12	1183	20	705	363
6753	405			110_153_an_ha.jpg	0	36	AOI_12	1183	20	686	354
6770	406			110_153_an_ha.jpg	0	36	AOI_12	1183	20	686	384
6787	407			110_153_an_ha.jpg	0	36	AOI_12	1183	20	712	366
6803	408			110_153_an_ha.jpg	0	36	AOI_12	1183	20	711	351
6820	409			110_153_an_ha.jpg	0	36	AOI_12	1183	20	699	359
6837	410			110_153_an_ha.jpg	0	36	AOI_12	1183	20	680	377
6853	411			110_153_an_ha.jpg	0	36	AOI_12	1183	20	686	372
6870	412			110_153_an_ha.jpg	0	36	AOI_12	1183	20	729	376
6887	413			110_153_an_ha.jpg	0	36	AOI_12	1183	20	677	369
6903	414			110_153_an_ha.jpg	0	36	AOI_12	1183	20	687	381
6920	415			110_153_an_ha.jpg	0	36	AOI_12	1183	20	689	373
6937	416			110_153_an_ha.jpg	0	36	AOI_12	1183	20	691	372
6953	417			110_153_an_ha.jpg	0	36	AOI_12	1183	20	695	375
6970	418			110_153_an_ha.jpg	0	36	AOI_12	1183	20	686	369
6987	419			110_153_an_ha.jpg	0	36	AOI_12	1183	20	689	378
7003	420			110_153_an_ha.jpg	0	36	AOI_12	1183	20	665	374
7020	421			110_153_an_ha.jpg	0	36	AOI_12	1183	20	687	366
7036	422			110_153_an_ha.jpg	0	36	AOI_12	1183	20	682	375
7053	423			110_153_an_ha.jpg	0	36	AOI_12	1183	20	666	383
7070	424			110_153_an_ha.jpg	0	36	AOI_12	1183	20	680	368
7086	425			110_153_an_ha.jpg	0	36	AOI_12	1183	20	702	349
7103	426			110_153_an_ha.jpg	0	36	AOI_12	1183	20	687	371
7120	427			110_153_an_ha.jpg	0	36	AOI_12	1183	20	676	383
7136	428			110_153_an_ha.jpg	0	36	AOI_12	1183	20	701	353
7153	429			110_153_an_ha.jpg	0	36	AOI_12	1183	20	694	346
7170	430			110_153_an_ha.jpg	0	36	AOI_12	1183	20	691	359
7186	431			110_153_an_ha.jpg	0	36	AOI_12	1183	20	699	360
7203	432			110_153_an_ha.jpg	0	36	AOI_12	1183	20	705	351
7220	433			110_153_an_ha.jpg	0	36	AOI_12	1183	20	675	350
7236	434			110_153_an_ha.jpg	0	36	AOI_12	1183	20	689	358
7253	435			110_153_an_ha.jpg	0	36	AOI_12	1183	20	677	370
7270	436			110_153_an_ha.jpg	0	36	AOI_12	1183	20	705	350
7286		ImageEnd	16
7286	437			No media	0	0	Content	1183	20	730	348
7303	438			No media	0	0	Content	1183	20	694	383
7320	439			No media	0	0	Content	1183	20	708	357
7329		ImageStart	8
7336	440			Fix.jpg	0	0	Content	1183	20	701	356
7353	441			Fix.jpg	0	0	Content	1183	20	702	362
7370	442			Fix.jpg	0	0	Content	1183	20	709	350
7386	443			Fix.jpg	0	0	Content	1183	20	687	355
7403	444			Fix.jpg	0	0	Content	1183	20	680	354
7420	445			Fix.jpg	0	0	Content	1183	20	683	366
7436	446			Fix.jpg	0	0	Content	1183	20	694	365
7453	447			Fix.jpg	0	0	Content	1183	20	703	352
7470	448			Fix.jpg	0	0	Content	1183	20	687	355
7486	449			Fix.jpg	0	0	Content	1183	20	699	359
7503	450			Fix.jpg	0	0	Content	1183	20	701	362
7520	451			Fix.jpg	0	0	Content	1183	20	700	357
7536	452			Fix.jpg	0	0	Content	1183	20	722	350
7553	453			Fix.jpg	0	0	Content	1183	20	695	365
7570	454			Fix.jpg	0	0	Content	650	21	548	400
7586	455			Fix.jpg	0	0	Content	650	21	484	413
7603	456			Fix.jpg	0	0	Content	650	21	485	400
7619	457			Fix.jpg	0	0	Content	650	21	465	421
7636	458			Fix.jpg	0	0	Content	650	21	481	416
7653	459			Fix.jpg	0	0	Content	650	21	507	406
7669	460			Fix.jpg	0	0	Content	650	21	487	414
7686	461			Fix.jpg	0	0	Content	650	21	500	419
7703	462			Fix.jpg	0	0	Content	650	21	501	387
7719	463			Fix.jpg	0	0	Content	650	21	489	426
7736	464			Fix.jpg	0	0	Content	650	21	478	406
7753	465			Fix.jpg	0	0	Content	650	21	500	407
7769	466			Fix.jpg	0	0	Content	650	21	478	425
7786	467			Fix.jpg	0	0	Content	650	21	484	409
7803	468			Fix.jpg	0	0	Content	650	21	471	426
7819	469			Fix.jpg	0	0	Content	650	21	485	411
7829		ImageEnd	16
7836	470			No media	0	0	Content	650	21	472	412
7853	471			No media	0	0	Content	650	21	489	418
7869	472			No media	0	0	Content	650	21	480	415
7886	473			No media	0	0	Content	650	21	488	394
7903	474			No media	0	0	Content	650	21	475	421
7919	475			No media	0	0	Content	650	21	487	402
7936	476			No media	0	0	Content	650	21	485	416
7953	477			No media	0	0	Content	650	21	471	404
7960		ImageStart	8
7969	478			56_098_ha_fe.jpg	0	249	AOI_44	650	21	450	426
7986	479			56_098_ha_fe.jpg	0	249	AOI_44	650	21	478	425
8003	480			56_098_ha_fe.jpg	0	249	AOI_44	650	21	471	423
8019	481			56_098_ha_fe.jpg	0	249	AOI_44	650	21	484	412
8036	482			56_098_ha_fe.jpg	0	249	AOI_44	650	21	472	414
8053	483			56_098_ha_fe.jpg	0	249	AOI_44	650	21	479	405
8069	484			56_098_ha_fe.jpg	0	249	AOI_44	650	21	474	416
8086	485			56_098_ha_fe.jpg	0	249	AOI_44	650	21	495	390
8103	486			56_098_ha_fe.jpg	0	249	AOI_44	650	21	476	417
8119	487			56_098_ha_fe.jpg	0	249	AOI_44	650	21	462	409
8136	488			56_098_ha_fe.jpg	0	249	AOI_44	650	21	490	398
8152	489			56_098_ha_fe.jpg	0	249	AOI_44	650	21	491	417
8169	490			56_098_ha_fe.jpg	0	249	AOI_44	650	21	482	415
8186	491			56_098_ha_fe.jpg	0	249	AOI_44	650	21	484	408
8202	492			56_098_ha_fe.jpg	0	249	AOI_44	650	21	479	407
8219	493			56_098_ha_fe.jpg	0	249	AOI_44	383	22	436	433
8236	494			56_098_ha_fe.jpg	0	249	AOI_44	383	22	314	412
8252	495			56_098_ha_fe.jpg	0	249	AOI_44	383	22	256	446
8269	496			56_098_ha_fe.jpg	0	249	AOI_44	383	22	276	425
8286	497			56_098_ha_fe.jpg	0	249	AOI_44	383	22	268	414
8302	498			56_098_ha_fe.jpg	0	249	AOI_44	383	22	235	444
8319	499			56_098_ha_fe.jpg	0	249	AOI_44	383	22	271	437
8336	500			56_098_ha_fe.jpg	0	249	AOI_44	383	22	264	410
8352	501			56_098_ha_fe.jpg	0	249	AOI_44	383	22	261	421
8369	502			56_098_ha_fe.jpg	0	249	AOI_44	383	22	254	429
8386	503			56_098_ha_fe.jpg	0	249	AOI_44	383	22	262	413
8402	504			56_098_ha_fe.jpg	0	249	AOI_44	383	22	254	439
8419	505			56_098_ha_fe.jpg	0	249	AOI_44	383	22	261	434
8436	506			56_098_ha_fe.jpg	0	249	AOI_44	383	22	264	421
8452	507			56_098_ha_fe.jpg	0	249	AOI_44	383	22	266	403
8469	508			56_098_ha_fe.jpg	0	249	AOI_44	383	22	263	418
8486	509			56_098_ha_fe.jpg	0	249	AOI_44	383	22	268	413
8502	510			56_098_ha_fe.jpg	0	249	AOI_44	383	22	267	408
8519	511			56_098_ha_fe.jpg	0	249	AOI_44	383	22	263	411
8535	512			56_098_ha_fe.jpg	0	249	AOI_44	383	22	270	414
8552	513			56_098_ha_fe.jpg	0	249	AOI_44	383	22	270	436
8569	514			56_098_ha_fe.jpg	0	249	AOI_44	383	22	279	438
8585	515			56_098_ha_fe.jpg	0	249	AOI_44	383	22	374	423
8602	516			56_098_ha_fe.jpg	0	250	AOI_42	516	23	560	425
8619	517			56_098_ha_fe.jpg	0	250	AOI_42	516	23	702	428
8635	518			56_098_ha_fe.jpg	0	250	AOI_42	516	23	775	499
8652	519			56_098_ha_fe.jpg	0	250	AOI_42	516	23	881	609
8669	520			56_098_ha_fe.jpg	0	250	AOI_42	516	23	731	464
8685	521			56_098_ha_fe.jpg	0	250	AOI_42	516	23	730	410
8702	522			56_098_ha_fe.jpg	0	250	AOI_42	516	23	744	407
8719	523			56_098_ha_fe.jpg	0	250	AOI_42	516	23	746	420
8735	524			56_098_ha_fe.jpg	0	250	AOI_42	516	23	715	405
8752	525			56_098_ha_fe.jpg	0	250	AOI_42	516	23	735	404
8769	526			56_098_ha_fe.jpg	0	250	AOI_42	516	23	724	398
8785	527			56_098_ha_fe.jpg	0	250	AOI_42	516	23	746	404
8802	528			56_098_ha_fe.jpg	0	250	AOI_42	516	23	693	423
8819	529			56_098_ha_fe.jpg	0	250	AOI_42	516	23	736	406
8835	530			56_098_ha_fe.jpg	0	250	AOI_42	516	23	725	407
8852	531			56_098_ha_fe.jpg	0	250	AOI_42	516	23	729	408
8869	532			56_098_ha_fe.jpg	0	250	AOI_42	516	23	711	405
8885	533			56_098_ha_fe.jpg	0	250	AOI_42	516	23	728	416
8902	534			56_098_ha_fe.jpg	0	250	AOI_42	516	23	725	407
8919	535			56_098_ha_fe.jpg	0	250	AOI_42	516	23	725	407
8935	536			56_098_ha_fe.jpg	0	250	AOI_42	516	23	737	411
8952	537			56_098_ha_fe.jpg	0	250	AOI_42	516	23	725	418
8969	538			56_098_ha_fe.jpg	0	250	AOI_42	516	23	752	389
8985	539			56_098_ha_fe.jpg	0	250	AOI_42	516	23	713	417
9002	540			56_098_ha_fe.jpg	0	250	AOI_42	516	23	733	393
9019	541			56_098_ha_fe.jpg	0	250	AOI_42	516	23	729	413
9035	542			56_098_ha_fe.jpg	0	250	AOI_42	516	23	727	407
9052	543			56_098_ha_fe.jpg	0	250	AOI_42	516	23	731	420
9069	544			56_098_ha_fe.jpg	0	250	AOI_42	516	23	729	403
9085	545			56_098_ha_fe.jpg	0	250	AOI_42	516	23	717	409
9102	546			56_098_ha_fe.jpg	0	250	AOI_42	516	23	726	401
9118	547			56_098_ha_fe.jpg	0	250	AOI_42	366	24	696	419
9135	548			56_098_ha_fe.jpg	0	250	AOI_42	366	24	682	426
9152	549			56_098_ha_fe.jpg	0	250	AOI_42	366	24	672	417
9168	550			56_098_ha_fe.jpg	0	250	AOI_42	366	24	675	421
9185	551			56_098_ha_fe.jpg	0	250	AOI_42	366	24	706	430
9202	552			56_098_ha_fe.jpg	0	250	AOI_42	366	24	682	423
9218	553			56_098_ha_fe.jpg	0	250	AOI_42	366	24	666	426
9235	554			56_098_ha_fe.jpg	0	250	AOI_42	366	24	690	422
9252	555			56_098_ha_fe.jpg	0	250	AOI_42	366	24	676	424
9268	556			56_098_ha_fe.jpg	0	250	AOI_42	366	24	667	435
9285	557			56_098_ha_fe.jpg	0	250	AOI_42	366	24	677	425
9302	558			56_098_ha_fe.jpg	0	250	AOI_42	366	24	698	411
9318	559			56_098_ha_fe.jpg	0	250	AOI_42	366	24	683	416
9335	560			56_098_ha_fe.jpg	0	250	AOI_42	366	24	679	413
9352	561			56_098_ha_fe.jpg	0	250	AOI_42	366	24	667	428
9368	562			56_098_ha_fe.jpg	0	250	AOI_42	366	24	679	397
9385	563			56_098_ha_fe.jpg	0	250	AOI_42	366	24	666	414
9402	564			56_098_ha_fe.jpg	0	250	AOI_42	366	24	676	413
9418	565			56_098_ha_fe.jpg	0	250	AOI_42	366	24	650	415
9435	566			56_098_ha_fe.jpg	0	250	AOI_42	366	24	689	416
9452	567			56_098_ha_fe.jpg	0	250	AOI_42	366	24	656	409
9468	568			56_098_ha_fe.jpg	0	250	AOI_42	366	24	687	419
9485	569			56_098_ha_fe.jpg	0	249	AOI_44	1399	25	557	421
9501	570			56_098_ha_fe.jpg	0	249	AOI_44	1399	25	353	425
9518	571			56_098_ha_fe.jpg	0	249	AOI_44	1399	25	258	386
9535	572			56_098_ha_fe.jpg	0	249	AOI_44	1399	25	255	399
9551	573			56_098_ha_fe.jpg	0	249	AOI_44	1399	25	235	392
9568	574			56_098_ha_fe.jpg	0	249	AOI_44	1399	25	235	391
9585	575			56_098_ha_fe.jpg	0	249	AOI_44	1399	25	253	393
9601	576			56_098_ha_fe.jpg	0	249	AOI_44	1399	25	247	400
9618	577			56_098_ha_fe.jpg	0	249	AOI_44	1399	25	241	410
9635	578			56_098_ha_fe.jpg	0	249	AOI_44	1399	25	248	398
9651	579			56_098_ha_fe.jpg	0	249	AOI_44	1399	25	233	411
9668	580			56_098_ha_fe.jpg	0	249	AOI_44	1399	25	260	386
9685	581			56_098_ha_fe.jpg	0	249	AOI_44	1399	25	236	408
9701	582			56_098_ha_fe.jpg	0	249	AOI_44	1399	25	252	420
9718	583			56_098_ha_fe.jpg	0	249	AOI_44	1399	25	240	382
9735	584			56_098_ha_fe.jpg	0	249	AOI_44	1399	25	249	394
9751	585			56_098_ha_fe.jpg	0	249	AOI_44	1399	25	245	385
9768	586			56_098_ha_fe.jpg	0	249	AOI_44	1399	25	249	405
9785	587			56_098_ha_fe.jpg	0	249	AOI_44	1399	25	249	389
9801	588			56_098_ha_fe.jpg	0	249	AOI_44	1399	25	235	429
9818	589			56_098_ha_fe.jpg	0	249	AOI_44	1399	25	254	411
9835	590			56_098_ha_fe.jpg	0	249	AOI_44	1399	25	258	412
9851	591			56_098_ha_fe.jpg	0	249	AOI_44	1399	25	249	387
9868	592			56_098_ha_fe.jpg	0	249	AOI_44	1399	25	237	382
9885	593			56_098_ha_fe.jpg	0	249	AOI_44	1399	25	230	410
9901	594			56_098_ha_fe.jpg	0	249	AOI_44	1399	25	249	398
9918	595			56_098_ha_fe.jpg	0	249	AOI_44	1399	25	237	405
9935	596			56_098_ha_fe.jpg	0	249	AOI_44	1399	25	253	411
9951	597			56_098_ha_fe.jpg	0	249	AOI_44	1399	25	249	403
9968	598			56_098_ha_fe.jpg	0	249	AOI_44	1399	25	251	391
9985	599			56_098_ha_fe.jpg	0	249	AOI_44	1399	25	250	407
10001	600			56_098_ha_fe.jpg	0	249	AOI_44	1399	25	242	404
10018	601			56_098_ha_fe.jpg	0	249	AOI_44	1399	25	255	386
10035	602			56_098_ha_fe.jpg	0	249	AOI_44	1399	25	258	403
10051	603			56_098_ha_fe.jpg	0	249	AOI_44	1399	25	250	406
10068	604			56_098_ha_fe.jpg	0	249	AOI_44	1399	25	248	399
10084	605			56_098_ha_fe.jpg	0	249	AOI_44	1399	25	256	396
10101	606			56_098_ha_fe.jpg	0	249	AOI_44	1399	25	247	379
10118	607			56_098_ha_fe.jpg	0	249	AOI_44	1399	25	262	399
10134	608			56_098_ha_fe.jpg	0	249	AOI_44	1399	25	264	389
10151	609			56_098_ha_fe.jpg	0	249	AOI_44	1399	25	264	400
10168	610			56_098_ha_fe.jpg	0	249	AOI_44	1399	25	236	409
10184	611			56_098_ha_fe.jpg	0	249	AOI_44	1399	25	250	392
10201	612			56_098_ha_fe.jpg	0	249	AOI_44	1399	25	244	383
10218	613			56_098_ha_fe.jpg	0	249	AOI_44	1399	25	253	408
10234	614			56_098_ha_fe.jpg	0	249	AOI_44	1399	25	238	410
10251	615			56_098_ha_fe.jpg	0	249	AOI_44	1399	25	243	396
10268	616			56_098_ha_fe.jpg	0	249	AOI_44	1399	25	247	406
10284	617			56_098_ha_fe.jpg	0	249	AOI_44	1399	25	247	408
10301	618			56_098_ha_fe.jpg	0	249	AOI_44	1399	25	240	411
10318	619			56_098_ha_fe.jpg	0	249	AOI_44	1399	25	237	429
10334	620			56_098_ha_fe.jpg	0	249	AOI_44	1399	25	246	403
10351	621			56_098_ha_fe.jpg	0	249	AOI_44	1399	25	250	398
10368	622			56_098_ha_fe.jpg	0	249	AOI_44	1399	25	249	386
10384	623			56_098_ha_fe.jpg	0	249	AOI_44	1399	25	226	396
10401	624			56_098_ha_fe.jpg	0	249	AOI_44	1399	25	221	378
10418	625			56_098_ha_fe.jpg	0	249	AOI_44	1399	25	235	390
10434	626			56_098_ha_fe.jpg	0	249	AOI_44	1399	25	254	376
10451	627			56_098_ha_fe.jpg	0	249	AOI_44	1399	25	249	391
10468	628			56_098_ha_fe.jpg	0	249	AOI_44	1399	25	259	384
10484	629			56_098_ha_fe.jpg	0	249	AOI_44	1399	25	251	392
10501	630			56_098_ha_fe.jpg	0	249	AOI_44	1399	25	257	394
10518	631			56_098_ha_fe.jpg	0	249	AOI_44	1399	25	255	404
10534	632			56_098_ha_fe.jpg	0	249	AOI_44	1399	25	259	379
10551	633			56_098_ha_fe.jpg	0	249	AOI_44	1399	25	261	372
10568	634			56_098_ha_fe.jpg	0	249	AOI_44	1399	25	247	373
10584	635			56_098_ha_fe.jpg	0	249	AOI_44	1399	25	253	381
10601	636			56_098_ha_fe.jpg	0	249	AOI_44	1399	25	250	397
10617	637			56_098_ha_fe.jpg	0	249	AOI_44	1399	25	249	392
10634	638			56_098_ha_fe.jpg	0	249	AOI_44	1399	25	261	388
10651	639			56_098_ha_fe.jpg	0	249	AOI_44	1399	25	250	411
10667	640			56_098_ha_fe.jpg	0	249	AOI_44	1399	25	244	399
10684	641			56_098_ha_fe.jpg	0	249	AOI_44	1399	25	249	366
10701	642			56_098_ha_fe.jpg	0	249	AOI_44	1399	25	248	378
10717	643			56_098_ha_fe.jpg	0	249	AOI_44	1399	25	250	404
10734	644			56_098_ha_fe.jpg	0	249	AOI_44	1399	25	243	397
10751	645			56_098_ha_fe.jpg	0	249	AOI_44	1399	25	244	389
10767	646			56_098_ha_fe.jpg	0	249	AOI_44	1399	25	244	394
10784	647			56_098_ha_fe.jpg	0	249	AOI_44	1399	25	241	392
10801	648			56_098_ha_fe.jpg	0	249	AOI_44	1399	25	255	420
10817	649			56_098_ha_fe.jpg	0	249	AOI_44	1399	25	245	395
10834	650			56_098_ha_fe.jpg	0	249	AOI_44	1399	25	260	400
10851	651			56_098_ha_fe.jpg	0	249	AOI_44	1399	25	256	392
10867	652			56_098_ha_fe.jpg	0	249	AOI_44	1399	25	264	377
10884	653			56_098_ha_fe.jpg	0	250	AOI_42	383	26	335	366
10901	654			56_098_ha_fe.jpg	0	250	AOI_42	383	26	627	427
10917	655			56_098_ha_fe.jpg	0	250	AOI_42	383	26	669	444
10920		ImageEnd	16
10934	656			No media	0	0	Content	383	26	698	443
10951	657			No media	0	0	Content	383	26	686	445
10967	658			No media	0	0	Content	383	26	689	434
10979		ImageStart	8
10984	659			Fix.jpg	0	0	Content	383	26	669	438
11000	660			Fix.jpg	0	0	Content	383	26	680	430
11017	661			Fix.jpg	0	0	Content	383	26	692	382
11034	662			Fix.jpg	0	0	Content	383	26	686	404
11050	663			Fix.jpg	0	0	Content	383	26	643	440
11067	664			Fix.jpg	0	0	Content	383	26	677	429
11084	665			Fix.jpg	0	0	Content	383	26	700	416
11100	666			Fix.jpg	0	0	Content	383	26	676	433
11117	667			Fix.jpg	0	0	Content	383	26	687	428
11134	668			Fix.jpg	0	0	Content	383	26	687	432
11150	669			Fix.jpg	0	0	Content	383	26	703	448
11167	670			Fix.jpg	0	0	Content	383	26	692	422
11184	671			Fix.jpg	0	0	Content	383	26	684	437
11200	672			Fix.jpg	0	0	Content	383	26	690	429
11217	673			Fix.jpg	0	0	Content	383	26	683	430
11234	674			Fix.jpg	0	0	Content	383	26	678	426
11250	675			Fix.jpg	0	0	Content	383	26	667	408
11267	676			Fix.jpg	0	0	Content	550	27	546	428
11284	677			Fix.jpg	0	0	Content	550	27	505	426
11300	678			Fix.jpg	0	0	Content	550	27	500	442
11317	679			Fix.jpg	0	0	Content	550	27	485	426
11334	680			Fix.jpg	0	0	Content	550	27	521	419
11350	681			Fix.jpg	0	0	Content	550	27	487	439
11367	682			Fix.jpg	0	0	Content	550	27	499	421
11384	683			Fix.jpg	0	0	Content	550	27	502	423
11400	684			Fix.jpg	0	0	Content	550	27	498	425
11417	685			Fix.jpg	0	0	Content	550	27	489	443
11434	686			Fix.jpg	0	0	Content	550	27	518	433
11450		ImageEnd	16
11450	687			No media	0	0	Content	550	27	515	421
11467	688			No media	0	0	Content	550	27	524	421
11484	689			No media	0	0	Content	550	27	514	411
11500	690			No media	0	0	Content	550	27	507	436
11517	691			No media	0	0	Content	550	27	540	416
11534	692			No media	0	0	Content	550	27	507	418
11537		ImageStart	8
11550	693			106_144_neu_ang.jpg	0	25	AOI_7	550	27	480	418
11567	694			106_144_neu_ang.jpg	0	25	AOI_7	550	27	500	430
11583	695			106_144_neu_ang.jpg	0	25	AOI_7	550	27	472	422
11600	696			106_144_neu_ang.jpg	0	25	AOI_7	550	27	491	421
11617	697			106_144_neu_ang.jpg	0	25	AOI_7	550	27	484	425
11633	698			106_144_neu_ang.jpg	0	25	AOI_7	550	27	476	433
11650	699			106_144_neu_ang.jpg	0	25	AOI_7	550	27	469	408
11667	700			106_144_neu_ang.jpg	0	25	AOI_7	550	27	466	438
11683	701			106_144_neu_ang.jpg	0	25	AOI_7	550	27	460	421
11700	702			106_144_neu_ang.jpg	0	25	AOI_7	550	27	488	405
11717	703			106_144_neu_ang.jpg	0	25	AOI_7	550	27	466	445
11733	704			106_144_neu_ang.jpg	0	25	AOI_7	550	27	480	402
11750	705			106_144_neu_ang.jpg	0	25	AOI_7	550	27	478	423
11767	706			106_144_neu_ang.jpg	0	25	AOI_7	550	27	506	425
11783	707			106_144_neu_ang.jpg	0	25	AOI_7	550	27	470	431
11800	708			106_144_neu_ang.jpg	0	25	AOI_7	550	27	473	424
11817	709			106_144_neu_ang.jpg	0	25	AOI_7	233	28	409	419
11833	710			106_144_neu_ang.jpg	0	25	AOI_7	233	28	291	414
11850	711			106_144_neu_ang.jpg	0	25	AOI_7	233	28	236	412
11867	712			106_144_neu_ang.jpg	0	25	AOI_7	233	28	241	432
11883	713			106_144_neu_ang.jpg	0	25	AOI_7	233	28	243	405
11900	714			106_144_neu_ang.jpg	0	25	AOI_7	233	28	240	430
11917	715			106_144_neu_ang.jpg	0	25	AOI_7	233	28	253	397
11933	716			106_144_neu_ang.jpg	0	25	AOI_7	233	28	260	412
11950	717			106_144_neu_ang.jpg	0	25	AOI_7	233	28	241	403
11966	718			106_144_neu_ang.jpg	0	25	AOI_7	233	28	262	430
11983	719			106_144_neu_ang.jpg	0	25	AOI_7	233	28	247	426
12000	720			106_144_neu_ang.jpg	0	25	AOI_7	233	28	232	419
12016	721			106_144_neu_ang.jpg	0	25	AOI_7	233	28	237	431
12033	722			106_144_neu_ang.jpg	0	25	AOI_7	233	28	239	402
12050	723			106_144_neu_ang.jpg	0	25	AOI_7	650	29	236	408
12066	724			106_144_neu_ang.jpg	0	25	AOI_7	650	29	205	391
12083	725			106_144_neu_ang.jpg	0	25	AOI_7	650	29	206	408
12100	726			106_144_neu_ang.jpg	0	25	AOI_7	650	29	211	408
12116	727			106_144_neu_ang.jpg	0	25	AOI_7	650	29	209	409
12133	728			106_144_neu_ang.jpg	0	25	AOI_7	650	29	202	421
12150	729			106_144_neu_ang.jpg	0	25	AOI_7	650	29	205	415
12166	730			106_144_neu_ang.jpg	0	25	AOI_7	650	29	204	414
12183	731			106_144_neu_ang.jpg	0	25	AOI_7	650	29	212	406
12200	732			106_144_neu_ang.jpg	0	25	AOI_7	650	29	222	409
12216	733			106_144_neu_ang.jpg	0	25	AOI_7	650	29	212	414
12233	734			106_144_neu_ang.jpg	0	25	AOI_7	650	29	222	407
12250	735			106_144_neu_ang.jpg	0	25	AOI_7	650	29	194	411
12266	736			106_144_neu_ang.jpg	0	25	AOI_7	650	29	190	411
12283	737			106_144_neu_ang.jpg	0	25	AOI_7	650	29	219	413
12300	738			106_144_neu_ang.jpg	0	25	AOI_7	650	29	200	388
12316	739			106_144_neu_ang.jpg	0	25	AOI_7	650	29	187	402
12333	740			106_144_neu_ang.jpg	0	25	AOI_7	650	29	201	409
12350	741			106_144_neu_ang.jpg	0	25	AOI_7	650	29	196	416
12366	742			106_144_neu_ang.jpg	0	25	AOI_7	650	29	191	417
12383	743			106_144_neu_ang.jpg	0	25	AOI_7	650	29	186	406
12400	744			106_144_neu_ang.jpg	0	25	AOI_7	650	29	207	405
12416	745			106_144_neu_ang.jpg	0	25	AOI_7	650	29	174	394
12433	746			106_144_neu_ang.jpg	0	25	AOI_7	650	29	195	384
12450	747			106_144_neu_ang.jpg	0	25	AOI_7	650	29	167	448
12466	748			106_144_neu_ang.jpg	0	25	AOI_7	650	29	192	424
12483	749			106_144_neu_ang.jpg	0	25	AOI_7	650	29	188	375
12499	750			106_144_neu_ang.jpg	0	25	AOI_7	650	29	156	421
12516	751			106_144_neu_ang.jpg	0	25	AOI_7	650	29	186	424
12533	752			106_144_neu_ang.jpg	0	25	AOI_7	650	29	177	412
12549	753			106_144_neu_ang.jpg	0	25	AOI_7	650	29	183	435
12566	754			106_144_neu_ang.jpg	0	25	AOI_7	650	29	180	418
12583	755			106_144_neu_ang.jpg	0	25	AOI_7	650	29	189	428
12599	756			106_144_neu_ang.jpg	0	25	AOI_7	650	29	186	364
12616	757			106_144_neu_ang.jpg	0	25	AOI_7	650	29	181	409
12633	758			106_144_neu_ang.jpg	0	25	AOI_7	650	29	201	395
12649	759			106_144_neu_ang.jpg	0	25	AOI_7	650	29	192	392
12666	760			106_144_neu_ang.jpg	0	25	AOI_7	650	29	183	423
12683	761			106_144_neu_ang.jpg	0	25	AOI_7	650	29	177	388
12699	762			106_144_neu_ang.jpg	0	25	AOI_7	366	30	244	362
12716	763			106_144_neu_ang.jpg	0	25	AOI_7	366	30	250	428
12733	764			106_144_neu_ang.jpg	0	25	AOI_7	366	30	245	406
12749	765			106_144_neu_ang.jpg	0	25	AOI_7	366	30	259	401
12766	766			106_144_neu_ang.jpg	0	25	AOI_7	366	30	258	413
12783	767			106_144_neu_ang.jpg	0	25	AOI_7	366	30	267	409
12799	768			106_144_neu_ang.jpg	0	25	AOI_7	366	30	250	427
12816	769			106_144_neu_ang.jpg	0	25	AOI_7	366	30	241	394
12833	770			106_144_neu_ang.jpg	0	25	AOI_7	366	30	260	406
12849	771			106_144_neu_ang.jpg	0	25	AOI_7	366	30	263	384
12866	772			106_144_neu_ang.jpg	0	25	AOI_7	366	30	254	405
12883	773			106_144_neu_ang.jpg	0	25	AOI_7	366	30	254	400
12899	774			106_144_neu_ang.jpg	0	25	AOI_7	366	30	249	409
12916	775			106_144_neu_ang.jpg	0	25	AOI_7	366	30	243	415
12933	776			106_144_neu_ang.jpg	0	25	AOI_7	366	30	257	415
12949	777			106_144_neu_ang.jpg	0	25	AOI_7	366	30	264	398
12966	778			106_144_neu_ang.jpg	0	25	AOI_7	366	30	267	402
12983	779			106_144_neu_ang.jpg	0	25	AOI_7	366	30	255	403
12999	780			106_144_neu_ang.jpg	0	25	AOI_7	366	30	258	399
13016	781			106_144_neu_ang.jpg	0	25	AOI_7	366	30	262	420
13033	782			106_144_neu_ang.jpg	0	25	AOI_7	366	30	259	425
13049	783			106_144_neu_ang.jpg	0	25	AOI_7	366	30	247	422
13066	784			106_144_neu_ang.jpg	0	25	AOI_7	167	31	323	464
13082	785			106_144_neu_ang.jpg	0	25	AOI_7	167	31	310	497
13099	786			106_144_neu_ang.jpg	0	25	AOI_7	167	31	315	496
13116	787			106_144_neu_ang.jpg	0	25	AOI_7	167	31	310	496
13132	788			106_144_neu_ang.jpg	0	25	AOI_7	167	31	305	508
13149	789			106_144_neu_ang.jpg	0	25	AOI_7	167	31	310	509
13166	790			106_144_neu_ang.jpg	0	25	AOI_7	167	31	304	507
13182	791			106_144_neu_ang.jpg	0	25	AOI_7	167	31	332	485
13199	792			106_144_neu_ang.jpg	0	25	AOI_7	167	31	311	500
13216	793			106_144_neu_ang.jpg	0	25	AOI_7	167	31	312	515
13232	794			106_144_neu_ang.jpg	0	26	AOI_5	500	32	504	477
13249	795			106_144_neu_ang.jpg	0	26	AOI_5	500	32	608	435
13266	796			106_144_neu_ang.jpg	0	26	AOI_5	500	32	671	457
13282	797			106_144_neu_ang.jpg	0	26	AOI_5	500	32	677	457
13299	798			106_144_neu_ang.jpg	0	26	AOI_5	500	32	662	462
13316	799			106_144_neu_ang.jpg	0	26	AOI_5	500	32	681	456
13332	800			106_144_neu_ang.jpg	0	26	AOI_5	500	32	691	423
13349	801			106_144_neu_ang.jpg	0	26	AOI_5	500	32	672	479
13366	802			106_144_neu_ang.jpg	0	26	AOI_5	500	32	695	301
13382	803			106_144_neu_ang.jpg	0	26	AOI_5	500	32	665	480
13399	804			106_144_neu_ang.jpg	0	26	AOI_5	500	32	663	460
13415	805			106_144_neu_ang.jpg	0	26	AOI_5	500	32	670	476
13432	806			106_144_neu_ang.jpg	0	26	AOI_5	500	32	689	457
13449	807			106_144_neu_ang.jpg	0	26	AOI_5	500	32	664	469
13465	808			106_144_neu_ang.jpg	0	26	AOI_5	500	32	672	460
13482	809			106_144_neu_ang.jpg	0	26	AOI_5	500	32	664	466
13499	810			106_144_neu_ang.jpg	0	26	AOI_5	500	32	668	462
13515	811			106_144_neu_ang.jpg	0	26	AOI_5	500	32	677	468
13532	812			106_144_neu_ang.jpg	0	26	AOI_5	500	32	669	460
13549	813			106_144_neu_ang.jpg	0	26	AOI_5	500	32	670	465
13565	814			106_144_neu_ang.jpg	0	26	AOI_5	500	32	663	458
13582	815			106_144_neu_ang.jpg	0	26	AOI_5	500	32	678	445
13599	816			106_144_neu_ang.jpg	0	26	AOI_5	500	32	672	461
13615	817			106_144_neu_ang.jpg	0	26	AOI_5	500	32	663	462
13632	818			106_144_neu_ang.jpg	0	26	AOI_5	500	32	645	468
13649	819			106_144_neu_ang.jpg	0	26	AOI_5	500	32	671	457
13665	820			106_144_neu_ang.jpg	0	26	AOI_5	500	32	638	468
13682	821			106_144_neu_ang.jpg	0	26	AOI_5	500	32	681	448
13699	822			106_144_neu_ang.jpg	0	26	AOI_5	500	32	679	446
13715	823			106_144_neu_ang.jpg	0	26	AOI_5	500	32	674	450
13732	824			106_144_neu_ang.jpg	0	26	AOI_5	1083	33	714	533
13749	825			106_144_neu_ang.jpg	0	26	AOI_5	1083	33	710	585
13765	826			106_144_neu_ang.jpg	0	26	AOI_5	1083	33	697	589
13782	827			106_144_neu_ang.jpg	0	26	AOI_5	1083	33	677	582
13799	828			106_144_neu_ang.jpg	0	26	AOI_5	1083	33	692	588
13815	829			106_144_neu_ang.jpg	0	26	AOI_5	1083	33	673	592
13832	830			106_144_neu_ang.jpg	0	26	AOI_5	1083	33	694	603
13849	831			106_144_neu_ang.jpg	0	26	AOI_5	1083	33	684	589
13865	832			106_144_neu_ang.jpg	0	26	AOI_5	1083	33	698	581
13882	833			106_144_neu_ang.jpg	0	26	AOI_5	1083	33	704	576
13899	834			106_144_neu_ang.jpg	0	26	AOI_5	1083	33	691	588
13915	835			106_144_neu_ang.jpg	0	26	AOI_5	1083	33	684	582
13932	836			106_144_neu_ang.jpg	0	26	AOI_5	1083	33	703	549
13949	837			106_144_neu_ang.jpg	0	26	AOI_5	1083	33	689	574
13965	838			106_144_neu_ang.jpg	0	26	AOI_5	1083	33	681	573
13982	839			106_144_neu_ang.jpg	0	26	AOI_5	1083	33	691	575
13999	840			106_144_neu_ang.jpg	0	26	AOI_5	1083	33	688	576
14015	841			106_144_neu_ang.jpg	0	26	AOI_5	1083	33	687	571
14032	842			106_144_neu_ang.jpg	0	26	AOI_5	1083	33	684	572
14049	843			106_144_neu_ang.jpg	0	26	AOI_5	1083	33	690	573
14065	844			106_144_neu_ang.jpg	0	26	AOI_5	1083	33	700	586
14082	845			106_144_neu_ang.jpg	0	26	AOI_5	1083	33	695	588
14099	846			106_144_neu_ang.jpg	0	26	AOI_5	1083	33	683	573
14115	847			106_144_neu_ang.jpg	0	26	AOI_5	1083	33	694	571
14132	848			106_144_neu_ang.jpg	0	26	AOI_5	1083	33	704	584
14149	849			106_144_neu_ang.jpg	0	26	AOI_5	1083	33	689	574
14165	850			106_144_neu_ang.jpg	0	26	AOI_5	1083	33	706	566
14182	851			106_144_neu_ang.jpg	0	26	AOI_5	1083	33	694	579
14198	852			106_144_neu_ang.jpg	0	26	AOI_5	1083	33	698	584
14215	853			106_144_neu_ang.jpg	0	26	AOI_5	1083	33	697	588
14232	854			106_144_neu_ang.jpg	0	26	AOI_5	1083	33	720	552
14248	855			106_144_neu_ang.jpg	0	26	AOI_5	1083	33	717	567
14265	856			106_144_neu_ang.jpg	0	26	AOI_5	1083	33	695	581
14282	857			106_144_neu_ang.jpg	0	26	AOI_5	1083	33	704	570
14298	858			106_144_neu_ang.jpg	0	26	AOI_5	1083	33	698	578
14315	859			106_144_neu_ang.jpg	0	26	AOI_5	1083	33	719	567
14332	860			106_144_neu_ang.jpg	0	26	AOI_5	1083	33	694	585
14348	861			106_144_neu_ang.jpg	0	26	AOI_5	1083	33	705	575
14365	862			106_144_neu_ang.jpg	0	26	AOI_5	1083	33	694	586
14382	863			106_144_neu_ang.jpg	0	26	AOI_5	1083	33	712	612
14398	864			106_144_neu_ang.jpg	0	26	AOI_5	1083	33	718	605
14415	865			106_144_neu_ang.jpg	0	26	AOI_5	1083	33	700	603
14432	866			106_144_neu_ang.jpg	0	26	AOI_5	1083	33	712	596
14448	867			106_144_neu_ang.jpg	0	26	AOI_5	1083	33	684	612
14465	868			106_144_neu_ang.jpg	0	26	AOI_5	1083	33	684	597
14482	869			106_144_neu_ang.jpg	0	26	AOI_5	1083	33	713	592
14498	870			106_144_neu_ang.jpg	0	26	AOI_5	1083	33	676	595
14515	871			106_144_neu_ang.jpg	0	26	AOI_5	1083	33	696	598
14527		ImageEnd	16
14532	872			No media	0	0	Content	1083	33	669	608
14548	873			No media	0	0	Content	1083	33	679	620
14560		ImageStart	8
14565	874			Fix.jpg	0	0	Content	1083	33	709	593
14582	875			Fix.jpg	0	0	Content	1083	33	695	593
14598	876			Fix.jpg	0	0	Content	1083	33	685	596
14615	877			Fix.jpg	0	0	Content	1083	33	717	591
14632	878			Fix.jpg	0	0	Content	1083	33	697	595
14648	879			Fix.jpg	0	0	Content	1083	33	695	598
14665	880			Fix.jpg	0	0	Content	1083	33	704	591
14682	881			Fix.jpg	0	0	Content	1083	33	694	590
14698	882			Fix.jpg	0	0	Content	1083	33	698	597
14715	883			Fix.jpg	0	0	Content	1083	33	697	587
14732	884			Fix.jpg	0	0	Content	1083	33	687	609
14748	885			Fix.jpg	0	0	Content	1083	33	706	595
14765	886			Fix.jpg	0	0	Content	1083	33	717	589
14781	887			Fix.jpg	0	0	Content	1083	33	703	587
14798	888			Fix.jpg	0	0	Content	1083	33	661	573
14815	889			Fix.jpg	0	0	Content	616	34	574	524
14831	890			Fix.jpg	0	0	Content	616	34	514	483
14848	891			Fix.jpg	0	0	Content	616	34	516	469
14865	892			Fix.jpg	0	0	Content	616	34	501	467
14881	893			Fix.jpg	0	0	Content	616	34	501	462
14898	894			Fix.jpg	0	0	Content	616	34	492	485
14915	895			Fix.jpg	0	0	Content	616	34	511	478
14931	896			Fix.jpg	0	0	Content	616	34	527	458
14948	897			Fix.jpg	0	0	Content	616	34	513	469
14965	898			Fix.jpg	0	0	Content	616	34	505	481
14981	899			Fix.jpg	0	0	Content	616	34	498	481
14998	900			Fix.jpg	0	0	Content	616	34	516	464
15015	901			Fix.jpg	0	0	Content	616	34	505	478
15031	902			Fix.jpg	0	0	Content	616	34	501	467
15038		ImageEnd	16
15048	903			No media	0	0	Content	616	34	511	453
15065	904			No media	0	0	Content	616	34	475	466
15081	905			No media	0	0	Content	616	34	478	459
15098	906			No media	0	0	Content	616	34	476	455
15115	907			No media	0	0	Content	616	34	485	447
15131	908			No media	0	0	Content	616	34	478	462
15136		ImageStart	8
15148	909			160_175_fe_an.jpg	0	145	AOI_30	616	34	461	468
15165	910			160_175_fe_an.jpg	0	145	AOI_30	616	34	461	459
15181	911			160_175_fe_an.jpg	0	145	AOI_30	616	34	469	454
15198	912			160_175_fe_an.jpg	0	145	AOI_30	616	34	476	444
15215	913			160_175_fe_an.jpg	0	145	AOI_30	616	34	485	431
15231	914			160_175_fe_an.jpg	0	145	AOI_30	616	34	477	441
15248	915			160_175_fe_an.jpg	0	145	AOI_30	616	34	462	447
15265	916			160_175_fe_an.jpg	0	145	AOI_30	616	34	470	439
15281	917			160_175_fe_an.jpg	0	145	AOI_30	616	34	466	432
15298	918			160_175_fe_an.jpg	0	145	AOI_30	616	34	476	461
15315	919			160_175_fe_an.jpg	0	145	AOI_30	616	34	474	448
15331	920			160_175_fe_an.jpg	0	145	AOI_30	616	34	482	435
15348	921			160_175_fe_an.jpg	0	145	AOI_30	616	34	490	432
15364	922			160_175_fe_an.jpg	0	145	AOI_30	616	34	494	431
15381	923			160_175_fe_an.jpg	0	145	AOI_30	616	34	491	446
15398	924			160_175_fe_an.jpg	0	145	AOI_30	616	34	488	419
15414	925			160_175_fe_an.jpg	0	145	AOI_30	616	34	462	429
15431	926			160_175_fe_an.jpg	0	145	AOI_30	566	35	357	431
15448	927			160_175_fe_an.jpg	0	145	AOI_30	566	35	302	437
15464	928			160_175_fe_an.jpg	0	145	AOI_30	566	35	319	398
15481	929			160_175_fe_an.jpg	0	145	AOI_30	566	35	289	438
15498	930			160_175_fe_an.jpg	0	145	AOI_30	566	35	275	411
15514	931			160_175_fe_an.jpg	0	145	AOI_30	566	35	279	431
15531	932			160_175_fe_an.jpg	0	145	AOI_30	566	35	282	430
15548	933			160_175_fe_an.jpg	0	145	AOI_30	566	35	286	404
15564	934			160_175_fe_an.jpg	0	145	AOI_30	566	35	288	430
15581	935			160_175_fe_an.jpg	0	145	AOI_30	566	35	295	437
15598	936			160_175_fe_an.jpg	0	145	AOI_30	566	35	298	427
15614	937			160_175_fe_an.jpg	0	145	AOI_30	566	35	293	451
15631	938			160_175_fe_an.jpg	0	145	AOI_30	566	35	293	418
15648	939			160_175_fe_an.jpg	0	145	AOI_30	566	35	262	416
15664	940			160_175_fe_an.jpg	0	145	AOI_30	566	35	279	422
15681	941			160_175_fe_an.jpg	0	145	AOI_30	566	35	300	435
15698	942			160_175_fe_an.jpg	0	145	AOI_30	566	35	302	421
15714	943			160_175_fe_an.jpg	0	145	AOI_30	566	35	298	417
15731	944			160_175_fe_an.jpg	0	145	AOI_30	566	35	303	443
15747	945			160_175_fe_an.jpg	0	145	AOI_30	566	35	268	430
15764	946			160_175_fe_an.jpg	0	145	AOI_30	566	35	308	424
15781	947			160_175_fe_an.jpg	0	145	AOI_30	566	35	304	409
15797	948			160_175_fe_an.jpg	0	145	AOI_30	566	35	299	424
15814	949			160_175_fe_an.jpg	0	145	AOI_30	566	35	306	415
15831	950			160_175_fe_an.jpg	0	145	AOI_30	566	35	318	418
15847	951			160_175_fe_an.jpg	0	145	AOI_30	566	35	304	418
15864	952			160_175_fe_an.jpg	0	145	AOI_30	566	35	308	415
15881	953			160_175_fe_an.jpg	0	145	AOI_30	566	35	286	428
15897	954			160_175_fe_an.jpg	0	145	AOI_30	566	35	282	430
15914	955			160_175_fe_an.jpg	0	145	AOI_30	566	35	291	423
15931	956			160_175_fe_an.jpg	0	145	AOI_30	566	35	283	426
15947	957			160_175_fe_an.jpg	0	145	AOI_30	566	35	290	434
15964	958			160_175_fe_an.jpg	0	145	AOI_30	566	35	313	415
15981	959			160_175_fe_an.jpg	0	145	AOI_30	566	35	314	417
15997	960			160_175_fe_an.jpg	0	146	AOI_29	500	36	401	446
16014	961			160_175_fe_an.jpg	0	146	AOI_29	500	36	639	435
16031	962			160_175_fe_an.jpg	0	146	AOI_29	500	36	668	445
16047	963			160_175_fe_an.jpg	0	146	AOI_29	500	36	651	455
16064	964			160_175_fe_an.jpg	0	146	AOI_29	500	36	646	457
16081	965			160_175_fe_an.jpg	0	146	AOI_29	500	36	665	449
16097	966			160_175_fe_an.jpg	0	146	AOI_29	500	36	654	460
16114	967			160_175_fe_an.jpg	0	146	AOI_29	500	36	652	448
16131	968			160_175_fe_an.jpg	0	146	AOI_29	500	36	658	453
16147	969			160_175_fe_an.jpg	0	146	AOI_29	500	36	646	461
16164	970			160_175_fe_an.jpg	0	146	AOI_29	500	36	648	457
16181	971			160_175_fe_an.jpg	0	146	AOI_29	500	36	652	445
16197	972			160_175_fe_an.jpg	0	146	AOI_29	500	36	668	463
16214	973			160_175_fe_an.jpg	0	146	AOI_29	500	36	661	448
16231	974			160_175_fe_an.jpg	0	146	AOI_29	500	36	646	442
16247	975			160_175_fe_an.jpg	0	146	AOI_29	500	36	669	441
16264	976			160_175_fe_an.jpg	0	146	AOI_29	500	36	651	459
16280	977			160_175_fe_an.jpg	0	146	AOI_29	500	36	648	459
16297	978			160_175_fe_an.jpg	0	146	AOI_29	500	36	655	451
16314	979			160_175_fe_an.jpg	0	146	AOI_29	500	36	643	470
16330	980			160_175_fe_an.jpg	0	146	AOI_29	500	36	647	476
16347	981			160_175_fe_an.jpg	0	146	AOI_29	500	36	664	455
16364	982			160_175_fe_an.jpg	0	146	AOI_29	500	36	659	445
16380	983			160_175_fe_an.jpg	0	146	AOI_29	500	36	663	446
16397	984			160_175_fe_an.jpg	0	146	AOI_29	500	36	656	457
16414	985			160_175_fe_an.jpg	0	146	AOI_29	500	36	652	452
16430	986			160_175_fe_an.jpg	0	146	AOI_29	500	36	643	442
16447	987			160_175_fe_an.jpg	0	146	AOI_29	500	36	640	447
16464	988			160_175_fe_an.jpg	0	146	AOI_29	500	36	655	436
16480	989			160_175_fe_an.jpg	0	146	AOI_29	500	36	607	451
16497	990			160_175_fe_an.jpg	0	145	AOI_30	433	37	466	416
16514	991			160_175_fe_an.jpg	0	145	AOI_30	433	37	302	417
16530	992			160_175_fe_an.jpg	0	145	AOI_30	433	37	237	426
16547	993			160_175_fe_an.jpg	0	145	AOI_30	433	37	241	415
16564	994			160_175_fe_an.jpg	0	145	AOI_30	433	37	252	401
16580	995			160_175_fe_an.jpg	0	145	AOI_30	433	37	247	419
16597	996			160_175_fe_an.jpg	0	145	AOI_30	433	37	243	409
16614	997			160_175_fe_an.jpg	0	145	AOI_30	433	37	250	403
16630	998			160_175_fe_an.jpg	0	145	AOI_30	433	37	237	406
16647	999			160_175_fe_an.jpg	0	145	AOI_30	433	37	248	424
16664	1000			160_175_fe_an.jpg	0	145	AOI_30	433	37	246	437
16680	1001			160_175_fe_an.jpg	0	145	AOI_30	433	37	265	422
16697	1002			160_175_fe_an.jpg	0	145	AOI_30	433	37	253	400
16714	1003			160_175_fe_an.jpg	0	145	AOI_30	433	37	223	384
16730	1004			160_175_fe_an.jpg	0	145	AOI_30	433	37	249	405
16747	1005			160_175_fe_an.jpg	0	145	AOI_30	433	37	255	419
16764	1006			160_175_fe_an.jpg	0	145	AOI_30	433	37	216	437
16780	1007			160_175_fe_an.jpg	0	145	AOI_30	433	37	243	394
16797	1008			160_175_fe_an.jpg	0	145	AOI_30	433	37	239	412
16814	1009			160_175_fe_an.jpg	0	145	AOI_30	433	37	237	418
16830	1010			160_175_fe_an.jpg	0	145	AOI_30	433	37	237	423
16847	1011			160_175_fe_an.jpg	0	145	AOI_30	433	37	222	424
16863	1012			160_175_fe_an.jpg	0	145	AOI_30	433	37	205	428
16880	1013			160_175_fe_an.jpg	0	145	AOI_30	433	37	235	424
16897	1014			160_175_fe_an.jpg	0	145	AOI_30	433	37	228	414
16913	1015			160_175_fe_an.jpg	0	145	AOI_30	433	37	251	408
16930	1016			160_175_fe_an.jpg	0	145	AOI_30	1482	38	237	436
16947	1017			160_175_fe_an.jpg	0	145	AOI_30	1482	38	181	419
16963	1018			160_175_fe_an.jpg	0	145	AOI_30	1482	38	199	433
16980	1019			160_175_fe_an.jpg	0	145	AOI_30	1482	38	192	435
16997	1020			160_175_fe_an.jpg	0	145	AOI_30	1482	38	211	460
17013	1021			160_175_fe_an.jpg	0	145	AOI_30	1482	38	188	427
17030	1022			160_175_fe_an.jpg	0	145	AOI_30	1482	38	192	406
17047	1023			160_175_fe_an.jpg	0	145	AOI_30	1482	38	198	395
17063	1024			160_175_fe_an.jpg	0	145	AOI_30	1482	38	214	468
17080	1025			160_175_fe_an.jpg	0	145	AOI_30	1482	38	193	443
17097	1026			160_175_fe_an.jpg	0	145	AOI_30	1482	38	184	412
17113	1027			160_175_fe_an.jpg	0	145	AOI_30	1482	38	188	420
17130	1028			160_175_fe_an.jpg	0	145	AOI_30	1482	38	208	409
17147	1029			160_175_fe_an.jpg	0	145	AOI_30	1482	38	192	444
17163	1030			160_175_fe_an.jpg	0	145	AOI_30	1482	38	172	446
17180	1031			160_175_fe_an.jpg	0	145	AOI_30	1482	38	180	429
17197	1032			160_175_fe_an.jpg	0	145	AOI_30	1482	38	191	421
17213	1033			160_175_fe_an.jpg	0	145	AOI_30	1482	38	180	395
17230	1034			160_175_fe_an.jpg	0	145	AOI_30	1482	38	192	433
17246	1035			160_175_fe_an.jpg	0	145	AOI_30	1482	38	192	414
17263	1036			160_175_fe_an.jpg	0	145	AOI_30	1482	38	194	415
17280	1037			160_175_fe_an.jpg	0	145	AOI_30	1482	38	184	412
17296	1038			160_175_fe_an.jpg	0	145	AOI_30	1482	38	202	412
17313	1039			160_175_fe_an.jpg	0	145	AOI_30	1482	38	202	464
17330	1040			160_175_fe_an.jpg	0	145	AOI_30	1482	38	198	437
17346	1041			160_175_fe_an.jpg	0	145	AOI_30	1482	38	180	407
17363	1042			160_175_fe_an.jpg	0	145	AOI_30	1482	38	223	428
17380	1043			160_175_fe_an.jpg	0	145	AOI_30	1482	38	206	422
17396	1044			160_175_fe_an.jpg	0	145	AOI_30	1482	38	187	413
17413	1045			160_175_fe_an.jpg	0	145	AOI_30	1482	38	195	438
17430	1046			160_175_fe_an.jpg	0	145	AOI_30	1482	38	191	399
17446	1047			160_175_fe_an.jpg	0	145	AOI_30	1482	38	201	425
17463	1048			160_175_fe_an.jpg	0	145	AOI_30	1482	38	202	423
17480	1049			160_175_fe_an.jpg	0	145	AOI_30	1482	38	213	421
17496	1050			160_175_fe_an.jpg	0	145	AOI_30	1482	38	197	416
17513	1051			160_175_fe_an.jpg	0	145	AOI_30	1482	38	204	415
17530	1052			160_175_fe_an.jpg	0	145	AOI_30	1482	38	200	417
17546	1053			160_175_fe_an.jpg	0	145	AOI_30	1482	38	197	376
17563	1054			160_175_fe_an.jpg	0	145	AOI_30	1482	38	202	396
17580	1055			160_175_fe_an.jpg	0	145	AOI_30	1482	38	207	386
17596	1056			160_175_fe_an.jpg	0	145	AOI_30	1482	38	212	365
17613	1057			160_175_fe_an.jpg	0	145	AOI_30	1482	38	211	371
17630	1058			160_175_fe_an.jpg	0	145	AOI_30	1482	38	205	376
17646	1059			160_175_fe_an.jpg	0	145	AOI_30	1482	38	176	378
17663	1060			160_175_fe_an.jpg	0	145	AOI_30	1482	38	196	395
17680	1061			160_175_fe_an.jpg	0	145	AOI_30	1482	38	203	401
17696	1062			160_175_fe_an.jpg	0	145	AOI_30	1482	38	194	410
17713	1063			160_175_fe_an.jpg	0	145	AOI_30	1482	38	193	400
17730	1064			160_175_fe_an.jpg	0	145	AOI_30	1482	38	221	395
17746	1065			160_175_fe_an.jpg	0	145	AOI_30	1482	38	212	425
17763	1066			160_175_fe_an.jpg	0	145	AOI_30	1482	38	204	420
17779	1067			160_175_fe_an.jpg	0	145	AOI_30	1482	38	201	414
17796	1068			160_175_fe_an.jpg	0	145	AOI_30	1482	38	205	429
17813	1069			160_175_fe_an.jpg	0	145	AOI_30	1482	38	210	401
17829	1070			160_175_fe_an.jpg	0	145	AOI_30	1482	38	207	415
17846	1071			160_175_fe_an.jpg	0	145	AOI_30	1482	38	190	421
17863	1072			160_175_fe_an.jpg	0	145	AOI_30	1482	38	193	395
17879	1073			160_175_fe_an.jpg	0	145	AOI_30	1482	38	206	392
17896	1074			160_175_fe_an.jpg	0	145	AOI_30	1482	38	211	417
17913	1075			160_175_fe_an.jpg	0	145	AOI_30	1482	38	199	408
17929	1076			160_175_fe_an.jpg	0	145	AOI_30	1482	38	203	416
17946	1077			160_175_fe_an.jpg	0	145	AOI_30	1482	38	210	402
17963	1078			160_175_fe_an.jpg	0	145	AOI_30	1482	38	204	398
17979	1079			160_175_fe_an.jpg	0	145	AOI_30	1482	38	209	408
17996	1080			160_175_fe_an.jpg	0	145	AOI_30	1482	38	199	408
18013	1081			160_175_fe_an.jpg	0	145	AOI_30	1482	38	198	435
18029	1082			160_175_fe_an.jpg	0	145	AOI_30	1482	38	208	409
18046	1083			160_175_fe_an.jpg	0	145	AOI_30	1482	38	216	417
18063	1084			160_175_fe_an.jpg	0	145	AOI_30	1482	38	192	406
18079	1085			160_175_fe_an.jpg	0	145	AOI_30	1482	38	209	441
18096	1086			160_175_fe_an.jpg	0	145	AOI_30	1482	38	193	430
18113	1087			160_175_fe_an.jpg	0	145	AOI_30	1482	38	198	427
18127		ImageEnd	16
18129	1088			No media	0	0	Content	1482	38	211	409
18146	1089			No media	0	0	Content	1482	38	213	424
18163	1090			No media	0	0	Content	1482	38	195	432
18179	1091			No media	0	0	Content	1482	38	209	417
18180		ImageStart	8
18196	1092			Fix.jpg	0	0	Content	1482	38	199	410
18213	1093			Fix.jpg	0	0	Content	1482	38	206	398
18229	1094			Fix.jpg	0	0	Content	1482	38	208	427
18246	1095			Fix.jpg	0	0	Content	1482	38	224	420
18263	1096			Fix.jpg	0	0	Content	1482	38	194	424
18279	1097			Fix.jpg	0	0	Content	1482	38	203	427
18296	1098			Fix.jpg	0	0	Content	1482	38	215	441
18313	1099			Fix.jpg	0	0	Content	1482	38	196	402
18329	1100			Fix.jpg	0	0	Content	1482	38	209	411
18346	1101			Fix.jpg	0	0	Content	1482	38	224	430
18362	1102			Fix.jpg	0	0	Content	1482	38	204	451
18379	1103			Fix.jpg	0	0	Content	1482	38	221	411
18396	1104			Fix.jpg	0	0	Content	1482	38	217	427
18412	1105			Fix.jpg	0	0	Content	533	39	277	410
18429	1106			Fix.jpg	0	0	Content	533	39	403	438
18446	1107			Fix.jpg	0	0	Content	533	39	461	428
18462	1108			Fix.jpg	0	0	Content	533	39	440	415
18479	1109			Fix.jpg	0	0	Content	533	39	439	426
18496	1110			Fix.jpg	0	0	Content	533	39	451	429
18512	1111			Fix.jpg	0	0	Content	533	39	445	439
18529	1112			Fix.jpg	0	0	Content	533	39	447	428
18546	1113			Fix.jpg	0	0	Content	533	39	435	437
18562	1114			Fix.jpg	0	0	Content	533	39	450	425
18579	1115			Fix.jpg	0	0	Content	533	39	449	415
18596	1116			Fix.jpg	0	0	Content	533	39	446	436
18612	1117			Fix.jpg	0	0	Content	533	39	455	433
18629	1118			Fix.jpg	0	0	Content	533	39	453	434
18646	1119			Fix.jpg	0	0	Content	533	39	446	449
18662	1120			Fix.jpg	0	0	Content	533	39	444	422
18672		ImageEnd	16
18679	1121			No media	0	0	Content	533	39	438	438
18696	1122			No media	0	0	Content	533	39	443	437
18702		ImageStart	8
18712	1123			5_008_fe_ha.jpg	0	235	AOI_2	533	39	444	432
18729	1124			5_008_fe_ha.jpg	0	235	AOI_2	533	39	448	413
18746	1125			5_008_fe_ha.jpg	0	235	AOI_2	533	39	436	445
18762	1126			5_008_fe_ha.jpg	0	235	AOI_2	533	39	435	441
18779	1127			5_008_fe_ha.jpg	0	235	AOI_2	533	39	443	422
18796	1128			5_008_fe_ha.jpg	0	235	AOI_2	533	39	441	412
18812	1129			5_008_fe_ha.jpg	0	235	AOI_2	533	39	444	424
18829	1130			5_008_fe_ha.jpg	0	235	AOI_2	533	39	457	400
18845	1131			5_008_fe_ha.jpg	0	235	AOI_2	533	39	460	422
18862	1132			5_008_fe_ha.jpg	0	235	AOI_2	533	39	460	411
18879	1133			5_008_fe_ha.jpg	0	235	AOI_2	533	39	459	428
18895	1134			5_008_fe_ha.jpg	0	235	AOI_2	533	39	433	432
18912	1135			5_008_fe_ha.jpg	0	235	AOI_2	533	39	444	420
18929	1136			5_008_fe_ha.jpg	0	235	AOI_2	533	39	452	425
18945	1137			5_008_fe_ha.jpg	0	235	AOI_2	250	40	382	406
18962	1138			5_008_fe_ha.jpg	0	235	AOI_2	250	40	251	391
18979	1139			5_008_fe_ha.jpg	0	235	AOI_2	250	40	227	430
18995	1140			5_008_fe_ha.jpg	0	235	AOI_2	250	40	240	429
19012	1141			5_008_fe_ha.jpg	0	235	AOI_2	250	40	247	364
19029	1142			5_008_fe_ha.jpg	0	235	AOI_2	250	40	243	423
19045	1143			5_008_fe_ha.jpg	0	235	AOI_2	250	40	233	409
19062	1144			5_008_fe_ha.jpg	0	235	AOI_2	250	40	243	421
19079	1145			5_008_fe_ha.jpg	0	235	AOI_2	250	40	243	420
19095	1146			5_008_fe_ha.jpg	0	235	AOI_2	250	40	251	387
19112	1147			5_008_fe_ha.jpg	0	235	AOI_2	250	40	235	408
19129	1148			5_008_fe_ha.jpg	0	235	AOI_2	250	40	228	426
19145	1149			5_008_fe_ha.jpg	0	235	AOI_2	250	40	241	385
19162	1150			5_008_fe_ha.jpg	0	235	AOI_2	250	40	234	411
19179	1151			5_008_fe_ha.jpg	0	235	AOI_2	250	40	259	395
19195	1152			5_008_fe_ha.jpg	0	236	AOI_4	466	41	399	420
19212	1153			5_008_fe_ha.jpg	0	236	AOI_4	466	41	598	434
19229	1154			5_008_fe_ha.jpg	0	236	AOI_4	466	41	662	438
19245	1155			5_008_fe_ha.jpg	0	236	AOI_4	466	41	665	439
19262	1156			5_008_fe_ha.jpg	0	236	AOI_4	466	41	645	437
19279	1157			5_008_fe_ha.jpg	0	236	AOI_4	466	41	657	448
19295	1158			5_008_fe_ha.jpg	0	236	AOI_4	466	41	670	413
19312	1159			5_008_fe_ha.jpg	0	236	AOI_4	466	41	660	429
19328	1160			5_008_fe_ha.jpg	0	236	AOI_4	466	41	635	438
19345	1161			5_008_fe_ha.jpg	0	236	AOI_4	466	41	678	413
19362	1162			5_008_fe_ha.jpg	0	236	AOI_4	466	41	658	436
19378	1163			5_008_fe_ha.jpg	0	236	AOI_4	466	41	657	428
19395	1164			5_008_fe_ha.jpg	0	236	AOI_4	466	41	657	426
19412	1165			5_008_fe_ha.jpg	0	236	AOI_4	466	41	668	417
19428	1166			5_008_fe_ha.jpg	0	236	AOI_4	466	41	638	426
19445	1167			5_008_fe_ha.jpg	0	236	AOI_4	466	41	661	427
19462	1168			5_008_fe_ha.jpg	0	236	AOI_4	466	41	681	409
19478	1169			5_008_fe_ha.jpg	0	236	AOI_4	466	41	666	419
19495	1170			5_008_fe_ha.jpg	0	236	AOI_4	466	41	668	420
19512	1171			5_008_fe_ha.jpg	0	236	AOI_4	466	41	670	429
19528	1172			5_008_fe_ha.jpg	0	236	AOI_4	466	41	648	432
19545	1173			5_008_fe_ha.jpg	0	236	AOI_4	466	41	672	412
19562	1174			5_008_fe_ha.jpg	0	236	AOI_4	466	41	657	431
19578	1175			5_008_fe_ha.jpg	0	236	AOI_4	466	41	662	429
19595	1176			5_008_fe_ha.jpg	0	236	AOI_4	466	41	663	432
19612	1177			5_008_fe_ha.jpg	0	236	AOI_4	466	41	663	426
19628	1178			5_008_fe_ha.jpg	0	236	AOI_4	466	41	666	424
19645	1179			5_008_fe_ha.jpg	0	236	AOI_4	466	41	609	418
19662	1180			5_008_fe_ha.jpg	0	235	AOI_2	949	42	387	402
19678	1181			5_008_fe_ha.jpg	0	235	AOI_2	949	42	234	382
19695	1182			5_008_fe_ha.jpg	0	235	AOI_2	949	42	198	382
19712	1183			5_008_fe_ha.jpg	0	235	AOI_2	949	42	193	405
19728	1184			5_008_fe_ha.jpg	0	235	AOI_2	949	42	221	367
19745	1185			5_008_fe_ha.jpg	0	235	AOI_2	949	42	239	371
19762	1186			5_008_fe_ha.jpg	0	235	AOI_2	949	42	209	348
19778	1187			5_008_fe_ha.jpg	0	235	AOI_2	949	42	228	337
19795	1188			5_008_fe_ha.jpg	0	235	AOI_2	949	42	172	374
19812	1189			5_008_fe_ha.jpg	0	235	AOI_2	949	42	225	430
19828	1190			5_008_fe_ha.jpg	0	235	AOI_2	949	42	229	423
19845	1191			5_008_fe_ha.jpg	0	235	AOI_2	949	42	240	379
19861	1192			5_008_fe_ha.jpg	0	235	AOI_2	949	42	216	408
19878	1193			5_008_fe_ha.jpg	0	235	AOI_2	949	42	198	407
19895	1194			5_008_fe_ha.jpg	0	235	AOI_2	949	42	197	386
19911	1195			5_008_fe_ha.jpg	0	235	AOI_2	949	42	187	365
19928	1196			5_008_fe_ha.jpg	0	235	AOI_2	949	42	179	339
19945	1197			5_008_fe_ha.jpg	0	235	AOI_2	949	42	175	273
19961	1198			5_008_fe_ha.jpg	0	235	AOI_2	949	42	228	412
19978	1199			5_008_fe_ha.jpg	0	235	AOI_2	949	42	182	370
19995	1200			5_008_fe_ha.jpg	0	235	AOI_2	949	42	210	374
20011	1201			5_008_fe_ha.jpg	0	235	AOI_2	949	42	189	422
20028	1202			5_008_fe_ha.jpg	0	235	AOI_2	949	42	212	355
20045	1203			5_008_fe_ha.jpg	0	235	AOI_2	949	42	204	381
20061	1204			5_008_fe_ha.jpg	0	235	AOI_2	949	42	213	366
20078	1205			5_008_fe_ha.jpg	0	235	AOI_2	949	42	183	357
20095	1206			5_008_fe_ha.jpg	0	235	AOI_2	949	42	219	396
20111	1207			5_008_fe_ha.jpg	0	235	AOI_2	949	42	197	342
20128	1208			5_008_fe_ha.jpg	0	235	AOI_2	949	42	198	362
20145	1209			5_008_fe_ha.jpg	0	235	AOI_2	949	42	197	385
20161	1210			5_008_fe_ha.jpg	0	235	AOI_2	949	42	208	394
20178	1211			5_008_fe_ha.jpg	0	235	AOI_2	949	42	188	378
20195	1212			5_008_fe_ha.jpg	0	235	AOI_2	949	42	190	375
20211	1213			5_008_fe_ha.jpg	0	235	AOI_2	949	42	194	400
20228	1214			5_008_fe_ha.jpg	0	235	AOI_2	949	42	181	400
20245	1215			5_008_fe_ha.jpg	0	235	AOI_2	949	42	191	413
20261	1216			5_008_fe_ha.jpg	0	235	AOI_2	949	42	183	403
20278	1217			5_008_fe_ha.jpg	0	235	AOI_2	949	42	189	396
20295	1218			5_008_fe_ha.jpg	0	235	AOI_2	949	42	195	388
20311	1219			5_008_fe_ha.jpg	0	235	AOI_2	949	42	182	402
20328	1220			5_008_fe_ha.jpg	0	235	AOI_2	949	42	178	397
20345	1221			5_008_fe_ha.jpg	0	235	AOI_2	949	42	189	383
20361	1222			5_008_fe_ha.jpg	0	235	AOI_2	949	42	192	394
20378	1223			5_008_fe_ha.jpg	0	235	AOI_2	949	42	205	387
20395	1224			5_008_fe_ha.jpg	0	235	AOI_2	949	42	176	429
20411	1225			5_008_fe_ha.jpg	0	235	AOI_2	949	42	184	375
20428	1226			5_008_fe_ha.jpg	0	235	AOI_2	949	42	193	393
20444	1227			5_008_fe_ha.jpg	0	235	AOI_2	949	42	177	398
20461	1228			5_008_fe_ha.jpg	0	235	AOI_2	949	42	176	395
20478	1229			5_008_fe_ha.jpg	0	235	AOI_2	949	42	186	390
20494	1230			5_008_fe_ha.jpg	0	235	AOI_2	949	42	197	369
20511	1231			5_008_fe_ha.jpg	0	235	AOI_2	949	42	199	392
20528	1232			5_008_fe_ha.jpg	0	235	AOI_2	949	42	210	390
20544	1233			5_008_fe_ha.jpg	0	235	AOI_2	949	42	167	374
20561	1234			5_008_fe_ha.jpg	0	235	AOI_2	949	42	185	396
20578	1235			5_008_fe_ha.jpg	0	235	AOI_2	949	42	205	388
20594	1236			5_008_fe_ha.jpg	0	235	AOI_2	949	42	182	410
20611	1237			5_008_fe_ha.jpg	0	235	AOI_2	333	43	183	366
20628	1238			5_008_fe_ha.jpg	0	235	AOI_2	333	43	170	360
20644	1239			5_008_fe_ha.jpg	0	235	AOI_2	333	43	200	375
20661	1240			5_008_fe_ha.jpg	0	235	AOI_2	333	43	192	361
20678	1241			5_008_fe_ha.jpg	0	235	AOI_2	333	43	215	310
20694	1242			5_008_fe_ha.jpg	0	235	AOI_2	333	43	205	338
20711	1243			5_008_fe_ha.jpg	0	235	AOI_2	333	43	188	372
20728	1244			5_008_fe_ha.jpg	0	235	AOI_2	333	43	222	392
20744	1245			5_008_fe_ha.jpg	0	235	AOI_2	333	43	210	373
20761	1246			5_008_fe_ha.jpg	0	235	AOI_2	333	43	165	329
20778	1247			5_008_fe_ha.jpg	0	235	AOI_2	333	43	196	369
20794	1248			5_008_fe_ha.jpg	0	235	AOI_2	333	43	223	292
20811	1249			5_008_fe_ha.jpg	0	235	AOI_2	333	43	233	185
20827	1250			5_008_fe_ha.jpg	0	235	AOI_2	333	43	0	0
20844	1251			5_008_fe_ha.jpg	0	235	AOI_2	333	43	269	297
20861	1252			5_008_fe_ha.jpg	0	235	AOI_2	333	43	219	397
20877	1253			5_008_fe_ha.jpg	0	235	AOI_2	333	43	219	397
20894	1254			5_008_fe_ha.jpg	0	235	AOI_2	333	43	243	374
20911	1255			5_008_fe_ha.jpg	0	235	AOI_2	333	43	224	367
20927	1256			5_008_fe_ha.jpg	0	235	AOI_2	333	43	232	361
20944	1257			5_008_fe_ha.jpg	0	236	AOI_4	383	44	0	0
20961	1258			5_008_fe_ha.jpg	0	236	AOI_4	383	44	0	0
20977	1259			5_008_fe_ha.jpg	0	236	AOI_4	383	44	0	0
20994	1260			5_008_fe_ha.jpg	0	236	AOI_4	383	44	0	0
21011	1261			5_008_fe_ha.jpg	0	236	AOI_4	383	44	0	0
21027	1262			5_008_fe_ha.jpg	0	236	AOI_4	383	44	706	445
21044	1263			5_008_fe_ha.jpg	0	236	AOI_4	383	44	694	473
21061	1264			5_008_fe_ha.jpg	0	236	AOI_4	383	44	720	482
21077	1265			5_008_fe_ha.jpg	0	236	AOI_4	383	44	709	412
21094	1266			5_008_fe_ha.jpg	0	236	AOI_4	383	44	705	446
21111	1267			5_008_fe_ha.jpg	0	236	AOI_4	383	44	715	427
21127	1268			5_008_fe_ha.jpg	0	236	AOI_4	383	44	697	424
21144	1269			5_008_fe_ha.jpg	0	236	AOI_4	383	44	697	445
21161	1270			5_008_fe_ha.jpg	0	236	AOI_4	383	44	757	423
21177	1271			5_008_fe_ha.jpg	0	236	AOI_4	383	44	706	451
21194	1272			5_008_fe_ha.jpg	0	236	AOI_4	383	44	710	464
21211	1273			5_008_fe_ha.jpg	0	236	AOI_4	383	44	715	466
21227	1274			5_008_fe_ha.jpg	0	236	AOI_4	383	44	713	441
21244	1275			5_008_fe_ha.jpg	0	236	AOI_4	383	44	707	457
21261	1276			5_008_fe_ha.jpg	0	236	AOI_4	383	44	740	449
21277	1277			5_008_fe_ha.jpg	0	236	AOI_4	383	44	733	374
21294	1278			5_008_fe_ha.jpg	0	236	AOI_4	383	44	721	444
21311	1279			5_008_fe_ha.jpg	0	236	AOI_4	383	44	740	439
21327	1280			5_008_fe_ha.jpg	0	236	AOI_4	416	45	669	421
21344	1281			5_008_fe_ha.jpg	0	236	AOI_4	416	45	676	365
21361	1282			5_008_fe_ha.jpg	0	236	AOI_4	416	45	654	421
21377	1283			5_008_fe_ha.jpg	0	236	AOI_4	416	45	675	364
21394	1284			5_008_fe_ha.jpg	0	236	AOI_4	416	45	673	363
21410	1285			5_008_fe_ha.jpg	0	236	AOI_4	416	45	699	403
21427	1286			5_008_fe_ha.jpg	0	236	AOI_4	416	45	678	402
21444	1287			5_008_fe_ha.jpg	0	236	AOI_4	416	45	685	396
21460	1288			5_008_fe_ha.jpg	0	236	AOI_4	416	45	696	342
21477	1289			5_008_fe_ha.jpg	0	236	AOI_4	416	45	701	366
21494	1290			5_008_fe_ha.jpg	0	236	AOI_4	416	45	665	388
21510	1291			5_008_fe_ha.jpg	0	236	AOI_4	416	45	641	383
21527	1292			5_008_fe_ha.jpg	0	236	AOI_4	416	45	631	392
21544	1293			5_008_fe_ha.jpg	0	236	AOI_4	416	45	683	339
21560	1294			5_008_fe_ha.jpg	0	236	AOI_4	416	45	675	338
21577	1295			5_008_fe_ha.jpg	0	236	AOI_4	416	45	0	0
21594	1296			5_008_fe_ha.jpg	0	236	AOI_4	416	45	0	0
21610	1297			5_008_fe_ha.jpg	0	236	AOI_4	416	45	0	0
21627	1298			5_008_fe_ha.jpg	0	236	AOI_4	416	45	652	384
21644	1299			5_008_fe_ha.jpg	0	236	AOI_4	416	45	644	390
21660	1300			5_008_fe_ha.jpg	0	236	AOI_4	416	45	651	357
21677	1301			5_008_fe_ha.jpg	0	236	AOI_4	416	45	654	372
21686		ImageEnd	16
21694	1302			No media	0	0	Content	416	45	660	364
21710	1303			No media	0	0	Content	416	45	665	367
21724		ImageStart	8
21727	1304			Fix.jpg	0	0	Content	416	45	646	358
21744	1305			Fix.jpg	0	0	Content	616	46	459	399
21760	1306			Fix.jpg	0	0	Content	616	46	246	383
21777	1307			Fix.jpg	0	0	Content	616	46	210	408
21794	1308			Fix.jpg	0	0	Content	616	46	155	439
21810	1309			Fix.jpg	0	0	Content	616	46	190	400
21827	1310			Fix.jpg	0	0	Content	616	46	0	0
21844	1311			Fix.jpg	0	0	Content	616	46	0	0
21860	1312			Fix.jpg	0	0	Content	616	46	0	0
21877	1313			Fix.jpg	0	0	Content	616	46	0	0
21893	1314			Fix.jpg	0	0	Content	616	46	0	0
21910	1315			Fix.jpg	0	0	Content	616	46	0	0
21927	1316			Fix.jpg	0	0	Content	616	46	193	402
21943	1317			Fix.jpg	0	0	Content	616	46	197	365
21960	1318			Fix.jpg	0	0	Content	616	46	184	386
21977	1319			Fix.jpg	0	0	Content	616	46	170	442
21993	1320			Fix.jpg	0	0	Content	616	46	184	422
22010	1321			Fix.jpg	0	0	Content	616	46	157	472
22027	1322			Fix.jpg	0	0	Content	616	46	224	395
22043	1323			Fix.jpg	0	0	Content	616	46	199	352
22060	1324			Fix.jpg	0	0	Content	616	46	211	317
22077	1325			Fix.jpg	0	0	Content	616	46	212	393
22093	1326			Fix.jpg	0	0	Content	616	46	197	375
22110	1327			Fix.jpg	0	0	Content	616	46	195	410
22127	1328			Fix.jpg	0	0	Content	616	46	208	375
22143	1329			Fix.jpg	0	0	Content	616	46	184	389
22160	1330			Fix.jpg	0	0	Content	616	46	211	402
22177	1331			Fix.jpg	0	0	Content	616	46	187	408
22193	1332			Fix.jpg	0	0	Content	616	46	181	441
22210	1333			Fix.jpg	0	0	Content	616	46	186	383
22213		ImageEnd	16
22227	1334			No media	0	0	Content	616	46	206	425
22243	1335			No media	0	0	Content	616	46	188	460
22257		ImageStart	8
22260	1336			35_069_neu_fe.jpg	0	203	AOI_35	616	46	177	430
22277	1337			35_069_neu_fe.jpg	0	203	AOI_35	616	46	207	396
22293	1338			35_069_neu_fe.jpg	0	203	AOI_35	616	46	182	418
22310	1339			35_069_neu_fe.jpg	0	203	AOI_35	616	46	209	395
22327	1340			35_069_neu_fe.jpg	0	203	AOI_35	616	46	230	343
22343	1341			35_069_neu_fe.jpg	0	203	AOI_35	616	46	230	400
22360	1342			35_069_neu_fe.jpg	0	203	AOI_35	233	47	231	424
22377	1343			35_069_neu_fe.jpg	0	203	AOI_35	233	47	291	390
22393	1344			35_069_neu_fe.jpg	0	203	AOI_35	233	47	339	428
22410	1345			35_069_neu_fe.jpg	0	203	AOI_35	233	47	344	454
22427	1346			35_069_neu_fe.jpg	0	203	AOI_35	233	47	323	411
22443	1347			35_069_neu_fe.jpg	0	203	AOI_35	233	47	320	418
22460	1348			35_069_neu_fe.jpg	0	203	AOI_35	233	47	293	422
22477	1349			35_069_neu_fe.jpg	0	203	AOI_35	233	47	330	416
22493	1350			35_069_neu_fe.jpg	0	203	AOI_35	233	47	310	410
22510	1351			35_069_neu_fe.jpg	0	203	AOI_35	233	47	340	435
22526	1352			35_069_neu_fe.jpg	0	203	AOI_35	233	47	299	417
22543	1353			35_069_neu_fe.jpg	0	203	AOI_35	233	47	291	435
22560	1354			35_069_neu_fe.jpg	0	203	AOI_35	233	47	309	486
22576	1355			35_069_neu_fe.jpg	0	203	AOI_35	233	47	316	419
22593	1356			35_069_neu_fe.jpg	0	203	AOI_35	250	48	267	411
22610	1357			35_069_neu_fe.jpg	0	203	AOI_35	250	48	225	438
22626	1358			35_069_neu_fe.jpg	0	203	AOI_35	250	48	227	429
22643	1359			35_069_neu_fe.jpg	0	203	AOI_35	250	48	260	421
22660	1360			35_069_neu_fe.jpg	0	203	AOI_35	250	48	255	434
22676	1361			35_069_neu_fe.jpg	0	203	AOI_35	250	48	223	444
22693	1362			35_069_neu_fe.jpg	0	203	AOI_35	250	48	238	429
22710	1363			35_069_neu_fe.jpg	0	203	AOI_35	250	48	254	441
22726	1364			35_069_neu_fe.jpg	0	203	AOI_35	250	48	0	0
22743	1365			35_069_neu_fe.jpg	0	203	AOI_35	250	48	0	0
22760	1366			35_069_neu_fe.jpg	0	203	AOI_35	250	48	240	402
22776	1367			35_069_neu_fe.jpg	0	203	AOI_35	250	48	241	416
22793	1368			35_069_neu_fe.jpg	0	203	AOI_35	250	48	224	413
22810	1369			35_069_neu_fe.jpg	0	203	AOI_35	250	48	288	443
22826	1370			35_069_neu_fe.jpg	0	203	AOI_35	250	48	285	478
22843	1371			35_069_neu_fe.jpg	0	204	AOI_34	200	49	714	402
22860	1372			35_069_neu_fe.jpg	0	204	AOI_34	200	49	734	423
22876	1373			35_069_neu_fe.jpg	0	204	AOI_34	200	49	705	405
22893	1374			35_069_neu_fe.jpg	0	204	AOI_34	200	49	704	446
22909	1375			35_069_neu_fe.jpg	0	204	AOI_34	200	49	689	428
22926	1376			35_069_neu_fe.jpg	0	204	AOI_34	200	49	768	386
22943	1377			35_069_neu_fe.jpg	0	204	AOI_34	200	49	715	410
22959	1378			35_069_neu_fe.jpg	0	204	AOI_34	200	49	748	434
22976	1379			35_069_neu_fe.jpg	0	204	AOI_34	200	49	726	406
22993	1380			35_069_neu_fe.jpg	0	204	AOI_34	200	49	698	429
23009	1381			35_069_neu_fe.jpg	0	204	AOI_34	200	49	687	421
23026	1382			35_069_neu_fe.jpg	0	204	AOI_34	200	49	658	476
23043	1383			35_069_neu_fe.jpg	0	204	AOI_34	383	50	736	417
23059	1384			35_069_neu_fe.jpg	0	204	AOI_34	383	50	693	383
23076	1385			35_069_neu_fe.jpg	0	204	AOI_34	383	50	722	364
23093	1386			35_069_neu_fe.jpg	0	204	AOI_34	383	50	675	412
23109	1387			35_069_neu_fe.jpg	0	204	AOI_34	383	50	692	411
23126	1388			35_069_neu_fe.jpg	0	204	AOI_34	383	50	670	428
23143	1389			35_069_neu_fe.jpg	0	204	AOI_34	383	50	673	400
23159	1390			35_069_neu_fe.jpg	0	204	AOI_34	383	50	676	426
23176	1391			35_069_neu_fe.jpg	0	204	AOI_34	383	50	678	410
23193	1392			35_069_neu_fe.jpg	0	204	AOI_34	383	50	680	399
23209	1393			35_069_neu_fe.jpg	0	204	AOI_34	383	50	670	361
23226	1394			35_069_neu_fe.jpg	0	204	AOI_34	383	50	638	412
23243	1395			35_069_neu_fe.jpg	0	204	AOI_34	383	50	663	401
23259	1396			35_069_neu_fe.jpg	0	204	AOI_34	383	50	692	391
23276	1397			35_069_neu_fe.jpg	0	204	AOI_34	383	50	657	405
23293	1398			35_069_neu_fe.jpg	0	204	AOI_34	383	50	672	423
23309	1399			35_069_neu_fe.jpg	0	204	AOI_34	383	50	667	415
23326	1400			35_069_neu_fe.jpg	0	204	AOI_34	383	50	675	309
23343	1401			35_069_neu_fe.jpg	0	204	AOI_34	383	50	675	399
23359	1402			35_069_neu_fe.jpg	0	204	AOI_34	383	50	708	375
23376	1403			35_069_neu_fe.jpg	0	204	AOI_34	383	50	649	404
23393	1404			35_069_neu_fe.jpg	0	204	AOI_34	383	50	630	420
23409	1405			35_069_neu_fe.jpg	0	204	AOI_34	383	50	674	379
23426	1406			35_069_neu_fe.jpg	0	203	AOI_35	366	51	548	404
23442	1407			35_069_neu_fe.jpg	0	203	AOI_35	366	51	344	403
23459	1408			35_069_neu_fe.jpg	0	203	AOI_35	366	51	263	372
23476	1409			35_069_neu_fe.jpg	0	203	AOI_35	366	51	239	411
23492	1410			35_069_neu_fe.jpg	0	203	AOI_35	366	51	229	409
23509	1411			35_069_neu_fe.jpg	0	203	AOI_35	366	51	224	388
23526	1412			35_069_neu_fe.jpg	0	203	AOI_35	366	51	218	413
23542	1413			35_069_neu_fe.jpg	0	203	AOI_35	366	51	183	432
23559	1414			35_069_neu_fe.jpg	0	203	AOI_35	366	51	215	418
23576	1415			35_069_neu_fe.jpg	0	203	AOI_35	366	51	226	417
23592	1416			35_069_neu_fe.jpg	0	203	AOI_35	366	51	203	410
23609	1417			35_069_neu_fe.jpg	0	203	AOI_35	366	51	203	422
23626	1418			35_069_neu_fe.jpg	0	203	AOI_35	366	51	217	400
23642	1419			35_069_neu_fe.jpg	0	203	AOI_35	366	51	194	416
23659	1420			35_069_neu_fe.jpg	0	203	AOI_35	366	51	224	418
23676	1421			35_069_neu_fe.jpg	0	203	AOI_35	366	51	235	394
23692	1422			35_069_neu_fe.jpg	0	203	AOI_35	366	51	211	431
23709	1423			35_069_neu_fe.jpg	0	203	AOI_35	366	51	236	417
23726	1424			35_069_neu_fe.jpg	0	203	AOI_35	366	51	182	409
23742	1425			35_069_neu_fe.jpg	0	203	AOI_35	366	51	216	424
23759	1426			35_069_neu_fe.jpg	0	203	AOI_35	366	51	196	413
23776	1427			35_069_neu_fe.jpg	0	203	AOI_35	366	51	239	403
23792	1428			35_069_neu_fe.jpg	0	203	AOI_35	100	52	262	394
23809	1429			35_069_neu_fe.jpg	0	203	AOI_35	100	52	262	324
23826	1430			35_069_neu_fe.jpg	0	203	AOI_35	100	52	261	356
23842	1431			35_069_neu_fe.jpg	0	203	AOI_35	100	52	279	353
23859	1432			35_069_neu_fe.jpg	0	203	AOI_35	100	52	257	382
23876	1433			35_069_neu_fe.jpg	0	203	AOI_35	100	52	277	336
23892	1434			35_069_neu_fe.jpg	0	203	AOI_35	316	53	230	423
23909	1435			35_069_neu_fe.jpg	0	203	AOI_35	316	53	192	470
23926	1436			35_069_neu_fe.jpg	0	203	AOI_35	316	53	0	0
23942	1437			35_069_neu_fe.jpg	0	203	AOI_35	316	53	0	0
23959	1438			35_069_neu_fe.jpg	0	203	AOI_35	316	53	217	488
23976	1439			35_069_neu_fe.jpg	0	203	AOI_35	316	53	208	508
23992	1440			35_069_neu_fe.jpg	0	203	AOI_35	316	53	0	0
24009	1441			35_069_neu_fe.jpg	0	203	AOI_35	316	53	0	0
24025	1442			35_069_neu_fe.jpg	0	203	AOI_35	316	53	195	462
24042	1443			35_069_neu_fe.jpg	0	203	AOI_35	316	53	195	529
24059	1444			35_069_neu_fe.jpg	0	203	AOI_35	316	53	199	494
24075	1445			35_069_neu_fe.jpg	0	203	AOI_35	316	53	196	491
24092	1446			35_069_neu_fe.jpg	0	203	AOI_35	316	53	203	493
24109	1447			35_069_neu_fe.jpg	0	203	AOI_35	316	53	168	524
24125	1448			35_069_neu_fe.jpg	0	203	AOI_35	316	53	202	501
24142	1449			35_069_neu_fe.jpg	0	203	AOI_35	316	53	205	503
24159	1450			35_069_neu_fe.jpg	0	203	AOI_35	316	53	188	531
24175	1451			35_069_neu_fe.jpg	0	203	AOI_35	316	53	236	476
24192	1452			35_069_neu_fe.jpg	0	203	AOI_35	316	53	303	472
24209	1453			35_069_neu_fe.jpg	0	204	AOI_34	250	54	497	510
24225	1454			35_069_neu_fe.jpg	0	204	AOI_34	250	54	622	462
24242	1455			35_069_neu_fe.jpg	0	204	AOI_34	250	54	683	449
24259	1456			35_069_neu_fe.jpg	0	204	AOI_34	250	54	660	435
24275	1457			35_069_neu_fe.jpg	0	204	AOI_34	250	54	663	445
24292	1458			35_069_neu_fe.jpg	0	204	AOI_34	250	54	654	443
24309	1459			35_069_neu_fe.jpg	0	204	AOI_34	250	54	672	440
24325	1460			35_069_neu_fe.jpg	0	204	AOI_34	250	54	725	413
24342	1461			35_069_neu_fe.jpg	0	204	AOI_34	250	54	717	430
24359	1462			35_069_neu_fe.jpg	0	204	AOI_34	250	54	714	449
24375	1463			35_069_neu_fe.jpg	0	204	AOI_34	250	54	714	457
24392	1464			35_069_neu_fe.jpg	0	204	AOI_34	250	54	650	447
24409	1465			35_069_neu_fe.jpg	0	204	AOI_34	250	54	726	382
24425	1466			35_069_neu_fe.jpg	0	204	AOI_34	250	54	672	429
24442	1467			35_069_neu_fe.jpg	0	204	AOI_34	250	54	717	458
24459	1468			35_069_neu_fe.jpg	0	204	AOI_34	400	55	708	473
24475	1469			35_069_neu_fe.jpg	0	204	AOI_34	400	55	654	395
24492	1470			35_069_neu_fe.jpg	0	204	AOI_34	400	55	716	271
24509	1471			35_069_neu_fe.jpg	0	204	AOI_34	400	55	700	361
24525	1472			35_069_neu_fe.jpg	0	204	AOI_34	400	55	706	411
24542	1473			35_069_neu_fe.jpg	0	204	AOI_34	400	55	669	411
24559	1474			35_069_neu_fe.jpg	0	204	AOI_34	400	55	673	410
24575	1475			35_069_neu_fe.jpg	0	204	AOI_34	400	55	674	403
24592	1476			35_069_neu_fe.jpg	0	204	AOI_34	400	55	676	370
24608	1477			35_069_neu_fe.jpg	0	204	AOI_34	400	55	678	363
24625	1478			35_069_neu_fe.jpg	0	204	AOI_34	400	55	668	390
24642	1479			35_069_neu_fe.jpg	0	204	AOI_34	400	55	702	356
24658	1480			35_069_neu_fe.jpg	0	204	AOI_34	400	55	725	337
24675	1481			35_069_neu_fe.jpg	0	204	AOI_34	400	55	684	382
24692	1482			35_069_neu_fe.jpg	0	204	AOI_34	400	55	682	392
24708	1483			35_069_neu_fe.jpg	0	204	AOI_34	400	55	680	430
24725	1484			35_069_neu_fe.jpg	0	204	AOI_34	400	55	669	320
24742	1485			35_069_neu_fe.jpg	0	204	AOI_34	400	55	680	305
24758	1486			35_069_neu_fe.jpg	0	204	AOI_34	400	55	0	0
24775	1487			35_069_neu_fe.jpg	0	204	AOI_34	400	55	738	402
24792	1488			35_069_neu_fe.jpg	0	204	AOI_34	400	55	673	427
24808	1489			35_069_neu_fe.jpg	0	204	AOI_34	400	55	0	0
24825	1490			35_069_neu_fe.jpg	0	204	AOI_34	400	55	677	362
24842	1491			35_069_neu_fe.jpg	0	204	AOI_34	400	55	653	384
24858	1492			35_069_neu_fe.jpg	0	204	AOI_34	250	56	652	374
24875	1493			35_069_neu_fe.jpg	0	204	AOI_34	250	56	709	310
24892	1494			35_069_neu_fe.jpg	0	204	AOI_34	250	56	719	365
24908	1495			35_069_neu_fe.jpg	0	204	AOI_34	250	56	0	0
24925	1496			35_069_neu_fe.jpg	0	204	AOI_34	250	56	672	364
24941	1497			35_069_neu_fe.jpg	0	204	AOI_34	250	56	697	341
24958	1498			35_069_neu_fe.jpg	0	204	AOI_34	250	56	679	338
24975	1499			35_069_neu_fe.jpg	0	204	AOI_34	250	56	765	403
24991	1500			35_069_neu_fe.jpg	0	204	AOI_34	250	56	716	323
25008	1501			35_069_neu_fe.jpg	0	204	AOI_34	250	56	721	283
25025	1502			35_069_neu_fe.jpg	0	204	AOI_34	250	56	668	329
25041	1503			35_069_neu_fe.jpg	0	204	AOI_34	250	56	679	365
25058	1504			35_069_neu_fe.jpg	0	204	AOI_34	250	56	689	343
25075	1505			35_069_neu_fe.jpg	0	204	AOI_34	250	56	0	0
25091	1506			35_069_neu_fe.jpg	0	204	AOI_34	250	56	0	0
25108	1507			35_069_neu_fe.jpg	0	204	AOI_34	400	57	735	361
25125	1508			35_069_neu_fe.jpg	0	204	AOI_34	400	57	712	423
25141	1509			35_069_neu_fe.jpg	0	204	AOI_34	400	57	702	522
25158	1510			35_069_neu_fe.jpg	0	204	AOI_34	400	57	690	510
25175	1511			35_069_neu_fe.jpg	0	204	AOI_34	400	57	0	0
25191	1512			35_069_neu_fe.jpg	0	204	AOI_34	400	57	756	477
25208	1513			35_069_neu_fe.jpg	0	204	AOI_34	400	57	732	446
25225	1514			35_069_neu_fe.jpg	0	204	AOI_34	400	57	753	524
25241	1515			35_069_neu_fe.jpg	0	204	AOI_34	400	57	721	520
25256		ImageEnd	16
25258	1516			No media	0	0	Content	400	57	731	478
25272		ImageStart	8
25275	1517			Fix.jpg	0	0	Content	400	57	755	494
25291	1518			Fix.jpg	0	0	Content	400	57	729	515
25308	1519			Fix.jpg	0	0	Content	400	57	698	477
25325	1520			Fix.jpg	0	0	Content	400	57	760	474
25341	1521			Fix.jpg	0	0	Content	400	57	713	466
25358	1522			Fix.jpg	0	0	Content	400	57	778	465
25375	1523			Fix.jpg	0	0	Content	400	57	765	464
25391	1524			Fix.jpg	0	0	Content	400	57	747	475
25408	1525			Fix.jpg	0	0	Content	400	57	751	458
25425	1526			Fix.jpg	0	0	Content	400	57	737	471
25441	1527			Fix.jpg	0	0	Content	400	57	770	447
25458	1528			Fix.jpg	0	0	Content	400	57	797	422
25475	1529			Fix.jpg	0	0	Content	400	57	737	470
25491	1530			Fix.jpg	0	0	Content	400	57	624	452
25508	1531			Fix.jpg	0	0	Content	566	58	605	452
25524	1532			Fix.jpg	0	0	Content	566	58	476	394
25541	1533			Fix.jpg	0	0	Content	566	58	478	435
25558	1534			Fix.jpg	0	0	Content	566	58	472	423
25574	1535			Fix.jpg	0	0	Content	566	58	496	406
25591	1536			Fix.jpg	0	0	Content	566	58	482	397
25608	1537			Fix.jpg	0	0	Content	566	58	489	418
25624	1538			Fix.jpg	0	0	Content	566	58	496	389
25641	1539			Fix.jpg	0	0	Content	566	58	519	350
25658	1540			Fix.jpg	0	0	Content	566	58	520	342
25674	1541			Fix.jpg	0	0	Content	566	58	490	418
25691	1542			Fix.jpg	0	0	Content	566	58	475	449
25708	1543			Fix.jpg	0	0	Content	566	58	0	0
25724	1544			Fix.jpg	0	0	Content	566	58	0	0
25741	1545			Fix.jpg	0	0	Content	566	58	0	0
25758	1546			Fix.jpg	0	0	Content	566	58	490	416
25771		ImageEnd	16
25774	1547			No media	0	0	Content	566	58	0	0
25791	1548			No media	0	0	Content	566	58	499	411
25808	1549			No media	0	0	Content	566	58	487	420
25824	1550			No media	0	0	Content	566	58	474	420
25841	1551			No media	0	0	Content	566	58	457	422
25845		ImageStart	8
25858	1552			18_061_fe_ne.jpg	0	165	AOI_18	566	58	493	430
25874	1553			18_061_fe_ne.jpg	0	165	AOI_18	566	58	487	414
25891	1554			18_061_fe_ne.jpg	0	165	AOI_18	566	58	491	419
25908	1555			18_061_fe_ne.jpg	0	165	AOI_18	566	58	480	360
25924	1556			18_061_fe_ne.jpg	0	165	AOI_18	566	58	489	446
25941	1557			18_061_fe_ne.jpg	0	165	AOI_18	566	58	483	449
25958	1558			18_061_fe_ne.jpg	0	165	AOI_18	566	58	487	432
25974	1559			18_061_fe_ne.jpg	0	165	AOI_18	566	58	483	411
25991	1560			18_061_fe_ne.jpg	0	165	AOI_18	566	58	487	362
26008	1561			18_061_fe_ne.jpg	0	165	AOI_18	566	58	462	433
26024	1562			18_061_fe_ne.jpg	0	165	AOI_18	566	58	468	372
26041	1563			18_061_fe_ne.jpg	0	165	AOI_18	566	58	481	358
26058	1564			18_061_fe_ne.jpg	0	165	AOI_18	566	58	461	418
26074	1565			18_061_fe_ne.jpg	0	165	AOI_18	683	59	414	387
26091	1566			18_061_fe_ne.jpg	0	165	AOI_18	683	59	304	334
26107	1567			18_061_fe_ne.jpg	0	165	AOI_18	683	59	266	383
26124	1568			18_061_fe_ne.jpg	0	165	AOI_18	683	59	253	387
26141	1569			18_061_fe_ne.jpg	0	165	AOI_18	683	59	229	450
26157	1570			18_061_fe_ne.jpg	0	165	AOI_18	683	59	278	383
26174	1571			18_061_fe_ne.jpg	0	165	AOI_18	683	59	273	369
26191	1572			18_061_fe_ne.jpg	0	165	AOI_18	683	59	256	388
26207	1573			18_061_fe_ne.jpg	0	165	AOI_18	683	59	245	372
26224	1574			18_061_fe_ne.jpg	0	165	AOI_18	683	59	253	361
26241	1575			18_061_fe_ne.jpg	0	165	AOI_18	683	59	286	314
26257	1576			18_061_fe_ne.jpg	0	165	AOI_18	683	59	273	378
26274	1577			18_061_fe_ne.jpg	0	165	AOI_18	683	59	231	302
26291	1578			18_061_fe_ne.jpg	0	165	AOI_18	683	59	242	324
26307	1579			18_061_fe_ne.jpg	0	165	AOI_18	683	59	256	354
26324	1580			18_061_fe_ne.jpg	0	165	AOI_18	683	59	239	375
26341	1581			18_061_fe_ne.jpg	0	165	AOI_18	683	59	250	349
26357	1582			18_061_fe_ne.jpg	0	165	AOI_18	683	59	250	318
26374	1583			18_061_fe_ne.jpg	0	165	AOI_18	683	59	236	311
26391	1584			18_061_fe_ne.jpg	0	165	AOI_18	683	59	280	346
26407	1585			18_061_fe_ne.jpg	0	165	AOI_18	683	59	256	331
26424	1586			18_061_fe_ne.jpg	0	165	AOI_18	683	59	257	371
26441	1587			18_061_fe_ne.jpg	0	165	AOI_18	683	59	269	330
26457	1588			18_061_fe_ne.jpg	0	165	AOI_18	683	59	261	449
26474	1589			18_061_fe_ne.jpg	0	165	AOI_18	683	59	239	334
26491	1590			18_061_fe_ne.jpg	0	165	AOI_18	683	59	243	399
26507	1591			18_061_fe_ne.jpg	0	165	AOI_18	683	59	263	332
26524	1592			18_061_fe_ne.jpg	0	165	AOI_18	683	59	209	362
26541	1593			18_061_fe_ne.jpg	0	165	AOI_18	683	59	225	376
26557	1594			18_061_fe_ne.jpg	0	165	AOI_18	683	59	241	395
26574	1595			18_061_fe_ne.jpg	0	165	AOI_18	683	59	226	431
26590	1596			18_061_fe_ne.jpg	0	165	AOI_18	683	59	226	424
26607	1597			18_061_fe_ne.jpg	0	165	AOI_18	683	59	203	331
26624	1598			18_061_fe_ne.jpg	0	165	AOI_18	683	59	0	0
26640	1599			18_061_fe_ne.jpg	0	165	AOI_18	683	59	265	345
26657	1600			18_061_fe_ne.jpg	0	165	AOI_18	683	59	247	384
26674	1601			18_061_fe_ne.jpg	0	165	AOI_18	683	59	239	364
26690	1602			18_061_fe_ne.jpg	0	165	AOI_18	683	59	200	395
26707	1603			18_061_fe_ne.jpg	0	165	AOI_18	683	59	250	380
26724	1604			18_061_fe_ne.jpg	0	165	AOI_18	683	59	260	362
26740	1605			18_061_fe_ne.jpg	0	165	AOI_18	683	59	212	422
26757	1606			18_061_fe_ne.jpg	0	165	AOI_18	266	60	266	348
26774	1607			18_061_fe_ne.jpg	0	165	AOI_18	266	60	256	321
26790	1608			18_061_fe_ne.jpg	0	165	AOI_18	266	60	272	228
26807	1609			18_061_fe_ne.jpg	0	165	AOI_18	266	60	249	343
26824	1610			18_061_fe_ne.jpg	0	165	AOI_18	266	60	266	331
26840	1611			18_061_fe_ne.jpg	0	165	AOI_18	266	60	286	302
26857	1612			18_061_fe_ne.jpg	0	165	AOI_18	266	60	272	387
26874	1613			18_061_fe_ne.jpg	0	165	AOI_18	266	60	283	325
26890	1614			18_061_fe_ne.jpg	0	165	AOI_18	266	60	282	356
26907	1615			18_061_fe_ne.jpg	0	165	AOI_18	266	60	288	350
26924	1616			18_061_fe_ne.jpg	0	165	AOI_18	266	60	276	312
26940	1617			18_061_fe_ne.jpg	0	165	AOI_18	266	60	277	311
26957	1618			18_061_fe_ne.jpg	0	165	AOI_18	266	60	0	0
26974	1619			18_061_fe_ne.jpg	0	165	AOI_18	266	60	0	0
26990	1620			18_061_fe_ne.jpg	0	165	AOI_18	266	60	288	393
27007	1621			18_061_fe_ne.jpg	0	165	AOI_18	266	60	290	392
27023	1622			18_061_fe_ne.jpg	0	165	AOI_18			0	0
27040	1623			18_061_fe_ne.jpg	0	165	AOI_18			0	0
27057	1624			18_061_fe_ne.jpg	0	165	AOI_18			0	0
27074	1625			18_061_fe_ne.jpg	0	165	AOI_18			0	0
27090	1626			18_061_fe_ne.jpg	0	165	AOI_18			0	0
27107	1627			18_061_fe_ne.jpg	0	165	AOI_18			0	0
27124	1628			18_061_fe_ne.jpg	0	165	AOI_18			0	0
27140	1629			18_061_fe_ne.jpg	0	165	AOI_18			0	0
27157	1630			18_061_fe_ne.jpg	0	165	AOI_18			0	0
27173	1631			18_061_fe_ne.jpg	0	165	AOI_18			0	0
27190	1632			18_061_fe_ne.jpg	0	165	AOI_18			0	0
27207	1633			18_061_fe_ne.jpg	0	165	AOI_18			0	0
27223	1634			18_061_fe_ne.jpg	0	165	AOI_18			0	0
27240	1635			18_061_fe_ne.jpg	0	165	AOI_18			0	0
27257	1636			18_061_fe_ne.jpg	0	165	AOI_18			0	0
27273	1637			18_061_fe_ne.jpg	0	165	AOI_18			0	0
27290	1638			18_061_fe_ne.jpg	0	165	AOI_18			0	0
27307	1639			18_061_fe_ne.jpg	0	165	AOI_18			0	0
27323	1640			18_061_fe_ne.jpg	0	165	AOI_18			0	0
27340	1641			18_061_fe_ne.jpg	0	165	AOI_18			0	0
27357	1642			18_061_fe_ne.jpg	0	165	AOI_18			0	0
27373	1643			18_061_fe_ne.jpg	0	166	AOI_19	233	61	914	324
27390	1644			18_061_fe_ne.jpg	0	166	AOI_19	233	61	525	389
27407	1645			18_061_fe_ne.jpg	0	166	AOI_19	233	61	0	0
27423	1646			18_061_fe_ne.jpg	0	166	AOI_19	233	61	769	326
27440	1647			18_061_fe_ne.jpg	0	166	AOI_19	233	61	0	0
27457	1648			18_061_fe_ne.jpg	0	166	AOI_19	233	61	783	284
27473	1649			18_061_fe_ne.jpg	0	166	AOI_19	233	61	0	0
27490	1650			18_061_fe_ne.jpg	0	166	AOI_19	233	61	0	0
27507	1651			18_061_fe_ne.jpg	0	166	AOI_19	233	61	0	0
27523	1652			18_061_fe_ne.jpg	0	166	AOI_19	233	61	0	0
27540	1653			18_061_fe_ne.jpg	0	166	AOI_19	233	61	697	393
27557	1654			18_061_fe_ne.jpg	0	166	AOI_19	233	61	0	0
27573	1655			18_061_fe_ne.jpg	0	166	AOI_19	233	61	767	351
27590	1656			18_061_fe_ne.jpg	0	166	AOI_19	233	61	780	346
27606	1657			18_061_fe_ne.jpg	0	166	AOI_19	250	62	0	0
27623	1658			18_061_fe_ne.jpg	0	166	AOI_19	250	62	663	435
27640	1659			18_061_fe_ne.jpg	0	166	AOI_19	250	62	604	434
27656	1660			18_061_fe_ne.jpg	0	166	AOI_19	250	62	680	382
27673	1661			18_061_fe_ne.jpg	0	166	AOI_19	250	62	654	399
27690	1662			18_061_fe_ne.jpg	0	166	AOI_19	250	62	0	0
27706	1663			18_061_fe_ne.jpg	0	166	AOI_19	250	62	658	411
27723	1664			18_061_fe_ne.jpg	0	166	AOI_19	250	62	683	357
27740	1665			18_061_fe_ne.jpg	0	166	AOI_19	250	62	0	0
27756	1666			18_061_fe_ne.jpg	0	166	AOI_19	250	62	0	0
27773	1667			18_061_fe_ne.jpg	0	166	AOI_19	250	62	0	0
27790	1668			18_061_fe_ne.jpg	0	166	AOI_19	250	62	687	392
27806	1669			18_061_fe_ne.jpg	0	166	AOI_19	250	62	682	440
27823	1670			18_061_fe_ne.jpg	0	166	AOI_19	250	62	698	382
27840	1671			18_061_fe_ne.jpg	0	166	AOI_19	250	62	684	399
27856	1672			18_061_fe_ne.jpg	0	166	AOI_19	133	63	718	412
27873	1673			18_061_fe_ne.jpg	0	166	AOI_19	133	63	705	335
27890	1674			18_061_fe_ne.jpg	0	166	AOI_19	133	63	755	268
27906	1675			18_061_fe_ne.jpg	0	166	AOI_19	133	63	701	335
27923	1676			18_061_fe_ne.jpg	0	166	AOI_19	133	63	0	0
27940	1677			18_061_fe_ne.jpg	0	166	AOI_19	133	63	0	0
27956	1678			18_061_fe_ne.jpg	0	166	AOI_19	133	63	0	0
27973	1679			18_061_fe_ne.jpg	0	166	AOI_19	133	63	703	345
27990	1680			18_061_fe_ne.jpg	0	166	AOI_19	416	64	704	382
28006	1681			18_061_fe_ne.jpg	0	166	AOI_19	416	64	693	358
28023	1682			18_061_fe_ne.jpg	0	166	AOI_19	416	64	668	372
28040	1683			18_061_fe_ne.jpg	0	166	AOI_19	416	64	692	340
28056	1684			18_061_fe_ne.jpg	0	166	AOI_19	416	64	710	324
28073	1685			18_061_fe_ne.jpg	0	166	AOI_19	416	64	690	368
28090	1686			18_061_fe_ne.jpg	0	166	AOI_19	416	64	696	354
28106	1687			18_061_fe_ne.jpg	0	166	AOI_19	416	64	697	364
28123	1688			18_061_fe_ne.jpg	0	166	AOI_19	416	64	705	382
28140	1689			18_061_fe_ne.jpg	0	166	AOI_19	416	64	709	377
28156	1690			18_061_fe_ne.jpg	0	166	AOI_19	416	64	697	376
28173	1691			18_061_fe_ne.jpg	0	166	AOI_19	416	64	658	421
28189	1692			18_061_fe_ne.jpg	0	166	AOI_19	416	64	704	396
28206	1693			18_061_fe_ne.jpg	0	166	AOI_19	416	64	680	406
28223	1694			18_061_fe_ne.jpg	0	166	AOI_19	416	64	677	418
28239	1695			18_061_fe_ne.jpg	0	166	AOI_19	416	64	676	410
28256	1696			18_061_fe_ne.jpg	0	166	AOI_19	416	64	728	387
28273	1697			18_061_fe_ne.jpg	0	166	AOI_19	416	64	720	394
28289	1698			18_061_fe_ne.jpg	0	166	AOI_19	416	64	721	395
28306	1699			18_061_fe_ne.jpg	0	166	AOI_19	416	64	0	0
28323	1700			18_061_fe_ne.jpg	0	166	AOI_19	416	64	0	0
28339	1701			18_061_fe_ne.jpg	0	166	AOI_19	416	64	684	412
28356	1702			18_061_fe_ne.jpg	0	166	AOI_19	416	64	685	416
28373	1703			18_061_fe_ne.jpg	0	166	AOI_19	416	64	717	372
28389	1704			18_061_fe_ne.jpg	0	166	AOI_19	416	64	690	404
28406	1705			18_061_fe_ne.jpg	0	166	AOI_19	100	65	724	378
28423	1706			18_061_fe_ne.jpg	0	166	AOI_19	100	65	701	374
28439	1707			18_061_fe_ne.jpg	0	166	AOI_19	100	65	538	410
28456	1708			18_061_fe_ne.jpg	0	166	AOI_19	100	65	516	395
28473	1709			18_061_fe_ne.jpg	0	166	AOI_19	100	65	288	418
28489	1710			18_061_fe_ne.jpg	0	166	AOI_19	100	65	301	472
28506	1711			18_061_fe_ne.jpg	0	165	AOI_18			0	0
28523	1712			18_061_fe_ne.jpg	0	165	AOI_18			0	0
28539	1713			18_061_fe_ne.jpg	0	165	AOI_18			0	0
28556	1714			18_061_fe_ne.jpg	0	165	AOI_18			0	0
28573	1715			18_061_fe_ne.jpg	0	165	AOI_18			0	0
28589	1716			18_061_fe_ne.jpg	0	165	AOI_18			0	0
28606	1717			18_061_fe_ne.jpg	0	165	AOI_18			0	0
28622	1718			18_061_fe_ne.jpg	0	165	AOI_18	633	66	276	372
28639	1719			18_061_fe_ne.jpg	0	165	AOI_18	633	66	247	408
28656	1720			18_061_fe_ne.jpg	0	165	AOI_18	633	66	272	359
28672	1721			18_061_fe_ne.jpg	0	165	AOI_18	633	66	270	341
28689	1722			18_061_fe_ne.jpg	0	165	AOI_18	633	66	249	387
28706	1723			18_061_fe_ne.jpg	0	165	AOI_18	633	66	287	334
28722	1724			18_061_fe_ne.jpg	0	165	AOI_18	633	66	249	371
28739	1725			18_061_fe_ne.jpg	0	165	AOI_18	633	66	273	404
28756	1726			18_061_fe_ne.jpg	0	165	AOI_18	633	66	253	406
28772	1727			18_061_fe_ne.jpg	0	165	AOI_18	633	66	274	383
28789	1728			18_061_fe_ne.jpg	0	165	AOI_18	633	66	277	376
28806	1729			18_061_fe_ne.jpg	0	165	AOI_18	633	66	257	358
28822	1730			18_061_fe_ne.jpg	0	165	AOI_18	633	66	263	381
28839	1731			18_061_fe_ne.jpg	0	165	AOI_18	633	66	274	371
28846		ImageEnd	16
28856	1732			No media	0	0	Content	633	66	275	357
28872	1733			No media	0	0	Content	633	66	270	363
28888		ImageStart	8
28889	1734			Fix.jpg	0	0	Content	633	66	289	365
28906	1735			Fix.jpg	0	0	Content	633	66	243	377
28922	1736			Fix.jpg	0	0	Content	633	66	279	388
28939	1737			Fix.jpg	0	0	Content	633	66	268	385
28956	1738			Fix.jpg	0	0	Content	633	66	281	367
28972	1739			Fix.jpg	0	0	Content	633	66	272	386
28989	1740			Fix.jpg	0	0	Content	633	66	268	373
29006	1741			Fix.jpg	0	0	Content	633	66	265	356
29022	1742			Fix.jpg	0	0	Content	633	66	278	390
29039	1743			Fix.jpg	0	0	Content	633	66	280	368
29056	1744			Fix.jpg	0	0	Content	633	66	269	337
29072	1745			Fix.jpg	0	0	Content	633	66	276	335
29089	1746			Fix.jpg	0	0	Content	633	66	265	262
29105	1747			Fix.jpg	0	0	Content	633	66	244	375
29122	1748			Fix.jpg	0	0	Content	633	66	282	372
29139	1749			Fix.jpg	0	0	Content	633	66	292	361
29155	1750			Fix.jpg	0	0	Content	633	66	281	358
29172	1751			Fix.jpg	0	0	Content	633	66	276	345
29189	1752			Fix.jpg	0	0	Content	633	66	0	0
29205	1753			Fix.jpg	0	0	Content	633	66	0	0
29222	1754			Fix.jpg	0	0	Content	633	66	0	0
29239	1755			Fix.jpg	0	0	Content	633	66	304	376
29255	1756			Fix.jpg	0	0	Content	350	67	0	0
29272	1757			Fix.jpg	0	0	Content	350	67	357	361
29289	1758			Fix.jpg	0	0	Content	350	67	342	386
29305	1759			Fix.jpg	0	0	Content	350	67	355	411
29322	1760			Fix.jpg	0	0	Content	350	67	353	390
29339	1761			Fix.jpg	0	0	Content	350	67	334	364
29355	1762			Fix.jpg	0	0	Content	350	67	343	385
29359		ImageEnd	16
29372	1763			No media	0	0	Content	350	67	335	397
29389	1764			No media	0	0	Content	350	67	321	415
29405	1765			No media	0	0	Content	350	67	341	396
29422	1766			No media	0	0	Content	350	67	370	354
29439	1767			No media	0	0	Content	350	67	288	415
29455	1768			No media	0	0	Content	350	67	315	399
29471		ImageStart	8
29472	1769			25_069_an_fe.jpg	0	181	AOI_33	350	67	388	387
29489	1770			25_069_an_fe.jpg	0	181	AOI_33	350	67	342	351
29505	1771			25_069_an_fe.jpg	0	181	AOI_33	350	67	0	0
29522	1772			25_069_an_fe.jpg	0	181	AOI_33	350	67	339	381
29539	1773			25_069_an_fe.jpg	0	181	AOI_33	350	67	290	412
29555	1774			25_069_an_fe.jpg	0	181	AOI_33	350	67	0	0
29572	1775			25_069_an_fe.jpg	0	181	AOI_33	350	67	343	365
29589	1776			25_069_an_fe.jpg	0	181	AOI_33	350	67	366	381
29605	1777			25_069_an_fe.jpg	0	181	AOI_33	150	68	358	375
29622	1778			25_069_an_fe.jpg	0	181	AOI_33	150	68	450	401
29639	1779			25_069_an_fe.jpg	0	181	AOI_33	150	68	395	423
29655	1780			25_069_an_fe.jpg	0	181	AOI_33	150	68	427	437
29672	1781			25_069_an_fe.jpg	0	181	AOI_33	150	68	423	415
29688	1782			25_069_an_fe.jpg	0	181	AOI_33	150	68	418	419
29705	1783			25_069_an_fe.jpg	0	181	AOI_33	150	68	444	409
29722	1784			25_069_an_fe.jpg	0	181	AOI_33	150	68	436	433
29738	1785			25_069_an_fe.jpg	0	181	AOI_33	150	68	433	388
29755	1786			25_069_an_fe.jpg	0	181	AOI_33	400	69	438	371
29772	1787			25_069_an_fe.jpg	0	181	AOI_33	400	69	257	457
29788	1788			25_069_an_fe.jpg	0	181	AOI_33	400	69	257	465
29805	1789			25_069_an_fe.jpg	0	181	AOI_33	400	69	260	484
29822	1790			25_069_an_fe.jpg	0	181	AOI_33	400	69	253	461
29838	1791			25_069_an_fe.jpg	0	181	AOI_33	400	69	291	436
29855	1792			25_069_an_fe.jpg	0	181	AOI_33	400	69	309	434
29872	1793			25_069_an_fe.jpg	0	181	AOI_33	400	69	265	440
29888	1794			25_069_an_fe.jpg	0	181	AOI_33	400	69	258	404
29905	1795			25_069_an_fe.jpg	0	181	AOI_33	400	69	0	0
29922	1796			25_069_an_fe.jpg	0	181	AOI_33	400	69	0	0
29938	1797			25_069_an_fe.jpg	0	181	AOI_33	400	69	0	0
29955	1798			25_069_an_fe.jpg	0	181	AOI_33	400	69	272	426
29972	1799			25_069_an_fe.jpg	0	181	AOI_33	400	69	246	446
29988	1800			25_069_an_fe.jpg	0	181	AOI_33	400	69	204	459
30005	1801			25_069_an_fe.jpg	0	181	AOI_33	400	69	260	437
30022	1802			25_069_an_fe.jpg	0	181	AOI_33	400	69	255	424
30038	1803			25_069_an_fe.jpg	0	181	AOI_33	400	69	251	462
30055	1804			25_069_an_fe.jpg	0	181	AOI_33	400	69	278	454
30071	1805			25_069_an_fe.jpg	0	181	AOI_33	400	69	237	418
30088	1806			25_069_an_fe.jpg	0	181	AOI_33	400	69	238	480
30105	1807			25_069_an_fe.jpg	0	181	AOI_33	400	69	265	447
30121	1808			25_069_an_fe.jpg	0	181	AOI_33	400	69	279	416
30138	1809			25_069_an_fe.jpg	0	181	AOI_33	400	69	386	444
30155	1810			25_069_an_fe.jpg	0	182	AOI_34	1216	70	543	411
30171	1811			25_069_an_fe.jpg	0	182	AOI_34	1216	70	587	391
30188	1812			25_069_an_fe.jpg	0	182	AOI_34	1216	70	699	429
30205	1813			25_069_an_fe.jpg	0	182	AOI_34	1216	70	754	380
30221	1814			25_069_an_fe.jpg	0	182	AOI_34	1216	70	760	471
30238	1815			25_069_an_fe.jpg	0	182	AOI_34	1216	70	692	394
30255	1816			25_069_an_fe.jpg	0	182	AOI_34	1216	70	671	406
30271	1817			25_069_an_fe.jpg	0	182	AOI_34	1216	70	706	365
30288	1818			25_069_an_fe.jpg	0	182	AOI_34	1216	70	0	0
30305	1819			25_069_an_fe.jpg	0	182	AOI_34	1216	70	0	0
30321	1820			25_069_an_fe.jpg	0	182	AOI_34	1216	70	851	429
30338	1821			25_069_an_fe.jpg	0	182	AOI_34	1216	70	0	0
30355	1822			25_069_an_fe.jpg	0	182	AOI_34	1216	70	688	392
30371	1823			25_069_an_fe.jpg	0	182	AOI_34	1216	70	682	387
30388	1824			25_069_an_fe.jpg	0	182	AOI_34	1216	70	718	352
30405	1825			25_069_an_fe.jpg	0	182	AOI_34	1216	70	695	423
30421	1826			25_069_an_fe.jpg	0	182	AOI_34	1216	70	689	394
30438	1827			25_069_an_fe.jpg	0	182	AOI_34	1216	70	680	399
30455	1828			25_069_an_fe.jpg	0	182	AOI_34	1216	70	686	370
30471	1829			25_069_an_fe.jpg	0	182	AOI_34	1216	70	725	360
30488	1830			25_069_an_fe.jpg	0	182	AOI_34	1216	70	714	376
30505	1831			25_069_an_fe.jpg	0	182	AOI_34	1216	70	688	387
30521	1832			25_069_an_fe.jpg	0	182	AOI_34	1216	70	705	365
30538	1833			25_069_an_fe.jpg	0	182	AOI_34	1216	70	686	421
30555	1834			25_069_an_fe.jpg	0	182	AOI_34	1216	70	701	388
30571	1835			25_069_an_fe.jpg	0	182	AOI_34	1216	70	703	399
30588	1836			25_069_an_fe.jpg	0	182	AOI_34	1216	70	698	395
30605	1837			25_069_an_fe.jpg	0	182	AOI_34	1216	70	697	390
30621	1838			25_069_an_fe.jpg	0	182	AOI_34	1216	70	684	401
30638	1839			25_069_an_fe.jpg	0	182	AOI_34	1216	70	680	400
30654	1840			25_069_an_fe.jpg	0	182	AOI_34	1216	70	687	416
30671	1841			25_069_an_fe.jpg	0	182	AOI_34	1216	70	677	408
30688	1842			25_069_an_fe.jpg	0	182	AOI_34	1216	70	673	409
30704	1843			25_069_an_fe.jpg	0	182	AOI_34	1216	70	630	246
30721	1844			25_069_an_fe.jpg	0	182	AOI_34	1216	70	676	426
30738	1845			25_069_an_fe.jpg	0	182	AOI_34	1216	70	686	423
30754	1846			25_069_an_fe.jpg	0	182	AOI_34	1216	70	695	410
30771	1847			25_069_an_fe.jpg	0	182	AOI_34	1216	70	676	413
30788	1848			25_069_an_fe.jpg	0	182	AOI_34	1216	70	673	417
30804	1849			25_069_an_fe.jpg	0	182	AOI_34	1216	70	687	404
30821	1850			25_069_an_fe.jpg	0	182	AOI_34	1216	70	680	417
30838	1851			25_069_an_fe.jpg	0	182	AOI_34	1216	70	723	418
30854	1852			25_069_an_fe.jpg	0	182	AOI_34	1216	70	706	408
30871	1853			25_069_an_fe.jpg	0	182	AOI_34	1216	70	705	396
30888	1854			25_069_an_fe.jpg	0	182	AOI_34	1216	70	716	392
30904	1855			25_069_an_fe.jpg	0	182	AOI_34	1216	70	670	411
30921	1856			25_069_an_fe.jpg	0	182	AOI_34	1216	70	681	421
30938	1857			25_069_an_fe.jpg	0	182	AOI_34	1216	70	728	394
30954	1858			25_069_an_fe.jpg	0	182	AOI_34	1216	70	701	378
30971	1859			25_069_an_fe.jpg	0	182	AOI_34	1216	70	672	386
30988	1860			25_069_an_fe.jpg	0	182	AOI_34	1216	70	686	354
31004	1861			25_069_an_fe.jpg	0	182	AOI_34	1216	70	683	411
31021	1862			25_069_an_fe.jpg	0	182	AOI_34	1216	70	689	413
31038	1863			25_069_an_fe.jpg	0	182	AOI_34	1216	70	645	417
31054	1864			25_069_an_fe.jpg	0	182	AOI_34	1216	70	669	397
31071	1865			25_069_an_fe.jpg	0	182	AOI_34	1216	70	654	383
31088	1866			25_069_an_fe.jpg	0	182	AOI_34	1216	70	674	389
31104	1867			25_069_an_fe.jpg	0	182	AOI_34	1216	70	704	375
31121	1868			25_069_an_fe.jpg	0	182	AOI_34	1216	70	703	377
31137	1869			25_069_an_fe.jpg	0	182	AOI_34	1216	70	647	449
31154	1870			25_069_an_fe.jpg	0	182	AOI_34	1216	70	702	384
31171	1871			25_069_an_fe.jpg	0	182	AOI_34	1216	70	699	390
31187	1872			25_069_an_fe.jpg	0	182	AOI_34	1216	70	708	385
31204	1873			25_069_an_fe.jpg	0	182	AOI_34	1216	70	699	390
31221	1874			25_069_an_fe.jpg	0	182	AOI_34	1216	70	689	348
31237	1875			25_069_an_fe.jpg	0	182	AOI_34	1216	70	689	348
31254	1876			25_069_an_fe.jpg	0	182	AOI_34	1216	70	665	390
31271	1877			25_069_an_fe.jpg	0	182	AOI_34	1216	70	668	374
31287	1878			25_069_an_fe.jpg	0	182	AOI_34	1216	70	673	396
31304	1879			25_069_an_fe.jpg	0	182	AOI_34	1216	70	658	402
31321	1880			25_069_an_fe.jpg	0	182	AOI_34	1216	70	666	370
31337	1881			25_069_an_fe.jpg	0	182	AOI_34	1216	70	672	369
31354	1882			25_069_an_fe.jpg	0	182	AOI_34	1216	70	663	385
31371	1883			25_069_an_fe.jpg	0	182	AOI_34	233	71	735	498
31387	1884			25_069_an_fe.jpg	0	182	AOI_34	233	71	723	530
31404	1885			25_069_an_fe.jpg	0	182	AOI_34	233	71	683	535
31421	1886			25_069_an_fe.jpg	0	182	AOI_34	233	71	720	502
31437	1887			25_069_an_fe.jpg	0	182	AOI_34	233	71	705	557
31454	1888			25_069_an_fe.jpg	0	182	AOI_34	233	71	690	531
31471	1889			25_069_an_fe.jpg	0	182	AOI_34	233	71	729	498
31487	1890			25_069_an_fe.jpg	0	182	AOI_34	233	71	736	493
31504	1891			25_069_an_fe.jpg	0	182	AOI_34	233	71	738	511
31521	1892			25_069_an_fe.jpg	0	182	AOI_34	233	71	747	511
31537	1893			25_069_an_fe.jpg	0	182	AOI_34	233	71	728	501
31554	1894			25_069_an_fe.jpg	0	182	AOI_34	233	71	716	495
31570	1895			25_069_an_fe.jpg	0	182	AOI_34	233	71	787	475
31587	1896			25_069_an_fe.jpg	0	182	AOI_34	233	71	697	498
31604	1897			25_069_an_fe.jpg	0	182	AOI_34	200	72	757	448
31620	1898			25_069_an_fe.jpg	0	182	AOI_34	200	72	705	500
31637	1899			25_069_an_fe.jpg	0	182	AOI_34	200	72	698	483
31654	1900			25_069_an_fe.jpg	0	182	AOI_34	200	72	715	382
31670	1901			25_069_an_fe.jpg	0	182	AOI_34	200	72	743	421
31687	1902			25_069_an_fe.jpg	0	182	AOI_34	200	72	752	420
31704	1903			25_069_an_fe.jpg	0	182	AOI_34	200	72	691	484
31720	1904			25_069_an_fe.jpg	0	182	AOI_34	200	72	712	474
31737	1905			25_069_an_fe.jpg	0	182	AOI_34	200	72	760	467
31754	1906			25_069_an_fe.jpg	0	182	AOI_34	200	72	744	461
31770	1907			25_069_an_fe.jpg	0	182	AOI_34	200	72	747	492
31787	1908			25_069_an_fe.jpg	0	182	AOI_34	200	72	716	535
31804	1909			25_069_an_fe.jpg	0	182	AOI_34	916	73	714	434
31820	1910			25_069_an_fe.jpg	0	182	AOI_34	916	73	750	351
31837	1911			25_069_an_fe.jpg	0	182	AOI_34	916	73	715	390
31854	1912			25_069_an_fe.jpg	0	182	AOI_34	916	73	730	387
31870	1913			25_069_an_fe.jpg	0	182	AOI_34	916	73	698	398
31887	1914			25_069_an_fe.jpg	0	182	AOI_34	916	73	720	401
31904	1915			25_069_an_fe.jpg	0	182	AOI_34	916	73	687	393
31920	1916			25_069_an_fe.jpg	0	182	AOI_34	916	73	659	486
31937	1917			25_069_an_fe.jpg	0	182	AOI_34	916	73	690	418
31954	1918			25_069_an_fe.jpg	0	182	AOI_34	916	73	722	400
31970	1919			25_069_an_fe.jpg	0	182	AOI_34	916	73	0	0
31987	1920			25_069_an_fe.jpg	0	182	AOI_34	916	73	0	0
32004	1921			25_069_an_fe.jpg	0	182	AOI_34	916	73	0	0
32020	1922			25_069_an_fe.jpg	0	182	AOI_34	916	73	682	466
32037	1923			25_069_an_fe.jpg	0	182	AOI_34	916	73	698	400
32054	1924			25_069_an_fe.jpg	0	182	AOI_34	916	73	740	363
32070	1925			25_069_an_fe.jpg	0	182	AOI_34	916	73	706	369
32087	1926			25_069_an_fe.jpg	0	182	AOI_34	916	73	727	348
32104	1927			25_069_an_fe.jpg	0	182	AOI_34	916	73	714	371
32120	1928			25_069_an_fe.jpg	0	182	AOI_34	916	73	694	435
32137	1929			25_069_an_fe.jpg	0	182	AOI_34	916	73	675	355
32153	1930			25_069_an_fe.jpg	0	182	AOI_34	916	73	712	399
32170	1931			25_069_an_fe.jpg	0	182	AOI_34	916	73	675	422
32187	1932			25_069_an_fe.jpg	0	182	AOI_34	916	73	662	431
32203	1933			25_069_an_fe.jpg	0	182	AOI_34	916	73	675	400
32220	1934			25_069_an_fe.jpg	0	182	AOI_34	916	73	686	386
32237	1935			25_069_an_fe.jpg	0	182	AOI_34	916	73	705	447
32253	1936			25_069_an_fe.jpg	0	182	AOI_34	916	73	709	452
32270	1937			25_069_an_fe.jpg	0	182	AOI_34	916	73	720	389
32287	1938			25_069_an_fe.jpg	0	182	AOI_34	916	73	770	357
32303	1939			25_069_an_fe.jpg	0	182	AOI_34	916	73	678	438
32320	1940			25_069_an_fe.jpg	0	182	AOI_34	916	73	0	0
32337	1941			25_069_an_fe.jpg	0	182	AOI_34	916	73	697	376
32353	1942			25_069_an_fe.jpg	0	182	AOI_34	916	73	718	368
32370	1943			25_069_an_fe.jpg	0	182	AOI_34	916	73	688	316
32387	1944			25_069_an_fe.jpg	0	182	AOI_34	916	73	708	387
32403	1945			25_069_an_fe.jpg	0	182	AOI_34	916	73	706	386
[truncated: 35,798 more rows]
