# Supplementary material for: Attentional Bias to Facial Expressions of Different Emotions – A Cross-Cultural Comparison of ≠Akhoe Hai||om and German Children and Adolescents
Source: Front Psychol. 2020 Apr 28;11:795. doi: 10.3389/fpsyg.2020.00795 (PMC7199105; doi:10.3389/fpsyg.2020.00795)
Supplement: Supplementary file 1 [file Data_Sheet_1.ZIP › Raw data_Germany and Namibia/Raw data Germans/de_VP20-All-Data.tsv]

System Properties:
Operating System:	Microsoft Windows NT 6.1.7601 Service Pack 1
System User Name:	tobiiadmin
Machine Name:	LOE7690LAP
Data properties:
Recording name:	de_VP20
Recording date:	25.10.2013
Recording time:	08:59:34
Recording resolution:	1024 x 768
Export date:	03.12.2013
Export time:	16:37:11
Participant:	de_VP20
Filter settings:
Eye: Average
Validity: Normal
Fixation filter: Tobii fixation filter
Velocity threshold: 35
Distance threshold: 35
Timestamp	Number	Event	EventKey	StimuliName	StimuliID	AoiIds	AoiNames	FixationDuration	FixationIndex	GazePointX	GazePointY
2	0			No media	0	0	Content	86	5	281	385
19	1			No media	0	0	Content	86	5	279	389
36	2			No media	0	0	Content	86	5	279	385
52	3			No media	0	0	Content	86	5	281	381
69	4			No media	0	0	Content	86	5	262	379
86	5			No media	0	0	Content	217	6	144	373
102	6			No media	0	0	Content	217	6	61	380
119	7			No media	0	0	Content	217	6	55	377
136	8			No media	0	0	Content	217	6	58	376
152	9			No media	0	0	Content	217	6	60	373
169	10			No media	0	0	Content	217	6	60	375
186	11			No media	0	0	Content	217	6	70	379
202	12			No media	0	0	Content	217	6	69	378
219	13			No media	0	0	Content	217	6	67	374
236	14			No media	0	0	Content	217	6	67	372
252	15			No media	0	0	Content	217	6	70	377
269	16			No media	0	0	Content	217	6	67	375
285	17			No media	0	0	Content	217	6	88	379
291		ImageStart	8
302	18			Fix.jpg	0	0	Content	200	7	298	408
319	19			Fix.jpg	0	0	Content	200	7	423	441
335	20			Fix.jpg	0	0	Content	200	7	427	443
352	21			Fix.jpg	0	0	Content	200	7	418	444
369	22			Fix.jpg	0	0	Content	200	7	418	441
385	23			Fix.jpg	0	0	Content	200	7	412	436
402	24			Fix.jpg	0	0	Content	200	7	417	446
419	25			Fix.jpg	0	0	Content	200	7	417	447
435	26			Fix.jpg	0	0	Content	200	7	418	455
452	27			Fix.jpg	0	0	Content	200	7	418	448
469	28			Fix.jpg	0	0	Content	200	7	415	443
485	29			Fix.jpg	0	0	Content	200	7	411	440
502	30			Fix.jpg	0	0	Content	250	8	477	419
519	31			Fix.jpg	0	0	Content	250	8	502	398
535	32			Fix.jpg	0	0	Content	250	8	509	398
552	33			Fix.jpg	0	0	Content	250	8	504	393
569	34			Fix.jpg	0	0	Content	250	8	506	396
585	35			Fix.jpg	0	0	Content	250	8	504	397
602	36			Fix.jpg	0	0	Content	250	8	504	398
619	37			Fix.jpg	0	0	Content	250	8	499	397
635	38			Fix.jpg	0	0	Content	250	8	505	394
652	39			Fix.jpg	0	0	Content	250	8	497	395
669	40			Fix.jpg	0	0	Content	250	8	504	402
685	41			Fix.jpg	0	0	Content	250	8	501	396
702	42			Fix.jpg	0	0	Content	250	8	499	400
719	43			Fix.jpg	0	0	Content	250	8	501	399
735	44			Fix.jpg	0	0	Content	250	8	499	397
752	45			Fix.jpg	0	0	Content	366	9	504	375
755		ImageEnd	16
769	46			No media	0	0	Content	366	9	503	357
785	47			No media	0	0	Content	366	9	504	359
791		ImageStart	8
802	48			87_140_an_neu.jpg	0	317	AOI_53	366	9	504	362
819	49			87_140_an_neu.jpg	0	317	AOI_53	366	9	506	362
835	50			87_140_an_neu.jpg	0	317	AOI_53	366	9	498	354
852	51			87_140_an_neu.jpg	0	317	AOI_53	366	9	504	362
868	52			87_140_an_neu.jpg	0	317	AOI_53	366	9	506	361
885	53			87_140_an_neu.jpg	0	317	AOI_53	366	9	506	361
902	54			87_140_an_neu.jpg	0	317	AOI_53	366	9	504	363
918	55			87_140_an_neu.jpg	0	317	AOI_53	366	9	498	355
935	56			87_140_an_neu.jpg	0	317	AOI_53	366	9	503	366
952	57			87_140_an_neu.jpg	0	317	AOI_53	366	9	504	355
968	58			87_140_an_neu.jpg	0	317	AOI_53	366	9	506	369
985	59			87_140_an_neu.jpg	0	317	AOI_53	366	9	503	359
1002	60			87_140_an_neu.jpg	0	317	AOI_53	366	9	507	360
1018	61			87_140_an_neu.jpg	0	317	AOI_53	366	9	502	363
1035	62			87_140_an_neu.jpg	0	317	AOI_53	366	9	505	361
1052	63			87_140_an_neu.jpg	0	317	AOI_53	366	9	504	365
1068	64			87_140_an_neu.jpg	0	317	AOI_53	366	9	503	359
1085	65			87_140_an_neu.jpg	0	317	AOI_53	366	9	504	362
1102	66			87_140_an_neu.jpg	0	317	AOI_53	366	9	521	360
1118	67			87_140_an_neu.jpg	0	318	AOI_55	150	10	638	355
1135	68			87_140_an_neu.jpg	0	318	AOI_55	150	10	698	354
1152	69			87_140_an_neu.jpg	0	318	AOI_55	150	10	703	356
1168	70			87_140_an_neu.jpg	0	318	AOI_55	150	10	702	353
1185	71			87_140_an_neu.jpg	0	318	AOI_55	150	10	697	355
1202	72			87_140_an_neu.jpg	0	318	AOI_55	150	10	698	357
1218	73			87_140_an_neu.jpg	0	318	AOI_55	150	10	699	356
1235	74			87_140_an_neu.jpg	0	318	AOI_55	150	10	694	355
1252	75			87_140_an_neu.jpg	0	318	AOI_55	150	10	692	357
1268	76			87_140_an_neu.jpg	0	317	AOI_53	566	11	514	379
1285	77			87_140_an_neu.jpg	0	317	AOI_53	566	11	325	408
1302	78			87_140_an_neu.jpg	0	317	AOI_53	566	11	313	405
1318	79			87_140_an_neu.jpg	0	317	AOI_53	566	11	311	409
1335	80			87_140_an_neu.jpg	0	317	AOI_53	566	11	312	413
1352	81			87_140_an_neu.jpg	0	317	AOI_53	566	11	315	413
1368	82			87_140_an_neu.jpg	0	317	AOI_53	566	11	316	407
1385	83			87_140_an_neu.jpg	0	317	AOI_53	566	11	314	413
1401	84			87_140_an_neu.jpg	0	317	AOI_53	566	11	317	414
1418	85			87_140_an_neu.jpg	0	317	AOI_53	566	11	316	409
1435	86			87_140_an_neu.jpg	0	317	AOI_53	566	11	316	409
1451	87			87_140_an_neu.jpg	0	317	AOI_53	566	11	315	412
1468	88			87_140_an_neu.jpg	0	317	AOI_53	566	11	319	411
1485	89			87_140_an_neu.jpg	0	317	AOI_53	566	11	319	410
1501	90			87_140_an_neu.jpg	0	317	AOI_53	566	11	317	411
1518	91			87_140_an_neu.jpg	0	317	AOI_53	566	11	323	413
1535	92			87_140_an_neu.jpg	0	317	AOI_53	566	11	313	409
1551	93			87_140_an_neu.jpg	0	317	AOI_53	566	11	317	411
1568	94			87_140_an_neu.jpg	0	317	AOI_53	566	11	315	411
1585	95			87_140_an_neu.jpg	0	317	AOI_53	566	11	315	411
1601	96			87_140_an_neu.jpg	0	317	AOI_53	566	11	316	416
1618	97			87_140_an_neu.jpg	0	317	AOI_53	566	11	313	414
1635	98			87_140_an_neu.jpg	0	317	AOI_53	566	11	314	410
1651	99			87_140_an_neu.jpg	0	317	AOI_53	566	11	316	415
1668	100			87_140_an_neu.jpg	0	317	AOI_53	566	11	316	417
1685	101			87_140_an_neu.jpg	0	317	AOI_53	566	11	317	419
1701	102			87_140_an_neu.jpg	0	317	AOI_53	566	11	313	412
1718	103			87_140_an_neu.jpg	0	317	AOI_53	566	11	315	416
1735	104			87_140_an_neu.jpg	0	317	AOI_53	566	11	313	413
1751	105			87_140_an_neu.jpg	0	317	AOI_53	566	11	315	413
1768	106			87_140_an_neu.jpg	0	317	AOI_53	566	11	317	417
1785	107			87_140_an_neu.jpg	0	317	AOI_53	566	11	316	416
1801	108			87_140_an_neu.jpg	0	317	AOI_53	566	11	314	413
1818	109			87_140_an_neu.jpg	0	317	AOI_53	566	11	314	417
1835	110			87_140_an_neu.jpg	0	318	AOI_55	300	12	434	390
1851	111			87_140_an_neu.jpg	0	318	AOI_55	300	12	630	345
1868	112			87_140_an_neu.jpg	0	318	AOI_55	300	12	690	347
1885	113			87_140_an_neu.jpg	0	318	AOI_55	300	12	690	347
1901	114			87_140_an_neu.jpg	0	318	AOI_55	300	12	687	350
1918	115			87_140_an_neu.jpg	0	318	AOI_55	300	12	683	350
1934	116			87_140_an_neu.jpg	0	318	AOI_55	300	12	681	350
1951	117			87_140_an_neu.jpg	0	318	AOI_55	300	12	678	352
1968	118			87_140_an_neu.jpg	0	318	AOI_55	300	12	679	351
1984	119			87_140_an_neu.jpg	0	318	AOI_55	300	12	680	351
2001	120			87_140_an_neu.jpg	0	318	AOI_55	300	12	680	352
2018	121			87_140_an_neu.jpg	0	318	AOI_55	300	12	679	351
2034	122			87_140_an_neu.jpg	0	318	AOI_55	300	12	679	351
2051	123			87_140_an_neu.jpg	0	318	AOI_55	300	12	680	354
2068	124			87_140_an_neu.jpg	0	318	AOI_55	300	12	677	353
2084	125			87_140_an_neu.jpg	0	318	AOI_55	300	12	679	352
2101	126			87_140_an_neu.jpg	0	318	AOI_55	300	12	679	354
2118	127			87_140_an_neu.jpg	0	318	AOI_55	300	12	678	351
2134	128			87_140_an_neu.jpg	0	318	AOI_55	433	13	731	341
2151	129			87_140_an_neu.jpg	0	318	AOI_55	433	13	748	342
2168	130			87_140_an_neu.jpg	0	318	AOI_55	433	13	747	344
2184	131			87_140_an_neu.jpg	0	318	AOI_55	433	13	751	341
2201	132			87_140_an_neu.jpg	0	318	AOI_55	433	13	751	343
2218	133			87_140_an_neu.jpg	0	318	AOI_55	433	13	748	346
2234	134			87_140_an_neu.jpg	0	318	AOI_55	433	13	747	344
2251	135			87_140_an_neu.jpg	0	318	AOI_55	433	13	748	342
2268	136			87_140_an_neu.jpg	0	318	AOI_55	433	13	747	340
2284	137			87_140_an_neu.jpg	0	318	AOI_55	433	13	748	340
2301	138			87_140_an_neu.jpg	0	318	AOI_55	433	13	745	343
2317	139			87_140_an_neu.jpg	0	318	AOI_55	433	13	747	342
2334	140			87_140_an_neu.jpg	0	318	AOI_55	433	13	749	344
2351	141			87_140_an_neu.jpg	0	318	AOI_55	433	13	749	348
2368	142			87_140_an_neu.jpg	0	318	AOI_55	433	13	749	348
2384	143			87_140_an_neu.jpg	0	318	AOI_55	433	13	748	349
2401	144			87_140_an_neu.jpg	0	318	AOI_55	433	13	745	349
2417	145			87_140_an_neu.jpg	0	318	AOI_55	433	13	746	348
2434	146			87_140_an_neu.jpg	0	318	AOI_55	433	13	746	348
2451	147			87_140_an_neu.jpg	0	318	AOI_55	433	13	745	353
2467	148			87_140_an_neu.jpg	0	318	AOI_55	433	13	744	354
2484	149			87_140_an_neu.jpg	0	318	AOI_55	433	13	744	355
2501	150			87_140_an_neu.jpg	0	318	AOI_55	433	13	744	356
2517	151			87_140_an_neu.jpg	0	318	AOI_55	433	13	745	357
2534	152			87_140_an_neu.jpg	0	318	AOI_55	433	13	749	356
2551	153			87_140_an_neu.jpg	0	318	AOI_55	433	13	663	365
2567	154			87_140_an_neu.jpg	0	317	AOI_53	799	14	452	402
2584	155			87_140_an_neu.jpg	0	317	AOI_53	799	14	299	421
2601	156			87_140_an_neu.jpg	0	317	AOI_53	799	14	291	426
2617	157			87_140_an_neu.jpg	0	317	AOI_53	799	14	293	426
2634	158			87_140_an_neu.jpg	0	317	AOI_53	799	14	295	422
2651	159			87_140_an_neu.jpg	0	317	AOI_53	799	14	293	426
2667	160			87_140_an_neu.jpg	0	317	AOI_53	799	14	294	427
2684	161			87_140_an_neu.jpg	0	317	AOI_53	799	14	298	428
2701	162			87_140_an_neu.jpg	0	317	AOI_53	799	14	296	430
2717	163			87_140_an_neu.jpg	0	317	AOI_53	799	14	303	431
2734	164			87_140_an_neu.jpg	0	317	AOI_53	799	14	299	427
2751	165			87_140_an_neu.jpg	0	317	AOI_53	799	14	297	427
2767	166			87_140_an_neu.jpg	0	317	AOI_53	799	14	298	425
2784	167			87_140_an_neu.jpg	0	317	AOI_53	799	14	303	426
2801	168			87_140_an_neu.jpg	0	317	AOI_53	799	14	302	426
2817	169			87_140_an_neu.jpg	0	317	AOI_53	799	14	298	425
2834	170			87_140_an_neu.jpg	0	317	AOI_53	799	14	301	425
2851	171			87_140_an_neu.jpg	0	317	AOI_53	799	14	299	425
2867	172			87_140_an_neu.jpg	0	317	AOI_53	799	14	299	424
2884	173			87_140_an_neu.jpg	0	317	AOI_53	799	14	303	422
2900	174			87_140_an_neu.jpg	0	317	AOI_53	799	14	297	425
2917	175			87_140_an_neu.jpg	0	317	AOI_53	799	14	300	424
2934	176			87_140_an_neu.jpg	0	317	AOI_53	799	14	295	423
2950	177			87_140_an_neu.jpg	0	317	AOI_53	799	14	302	429
2967	178			87_140_an_neu.jpg	0	317	AOI_53	799	14	298	424
2984	179			87_140_an_neu.jpg	0	317	AOI_53	799	14	297	422
3000	180			87_140_an_neu.jpg	0	317	AOI_53	799	14	297	423
3017	181			87_140_an_neu.jpg	0	317	AOI_53	799	14	295	423
3034	182			87_140_an_neu.jpg	0	317	AOI_53	799	14	298	426
3050	183			87_140_an_neu.jpg	0	317	AOI_53	799	14	299	425
3067	184			87_140_an_neu.jpg	0	317	AOI_53	799	14	295	424
3084	185			87_140_an_neu.jpg	0	317	AOI_53	799	14	298	424
3100	186			87_140_an_neu.jpg	0	317	AOI_53	799	14	295	423
3117	187			87_140_an_neu.jpg	0	317	AOI_53	799	14	295	423
3134	188			87_140_an_neu.jpg	0	317	AOI_53	799	14	294	425
3150	189			87_140_an_neu.jpg	0	317	AOI_53	799	14	298	421
3167	190			87_140_an_neu.jpg	0	317	AOI_53	799	14	298	421
3184	191			87_140_an_neu.jpg	0	317	AOI_53	799	14	296	417
3200	192			87_140_an_neu.jpg	0	317	AOI_53	799	14	298	420
3217	193			87_140_an_neu.jpg	0	317	AOI_53	799	14	296	418
3234	194			87_140_an_neu.jpg	0	317	AOI_53	799	14	297	415
3250	195			87_140_an_neu.jpg	0	317	AOI_53	799	14	297	418
3267	196			87_140_an_neu.jpg	0	317	AOI_53	799	14	293	417
3284	197			87_140_an_neu.jpg	0	317	AOI_53	799	14	294	419
3300	198			87_140_an_neu.jpg	0	317	AOI_53	799	14	297	418
3317	199			87_140_an_neu.jpg	0	317	AOI_53	799	14	296	418
3334	200			87_140_an_neu.jpg	0	317	AOI_53	799	14	300	417
3350	201			87_140_an_neu.jpg	0	317	AOI_53	799	14	376	416
3367	202			87_140_an_neu.jpg	0	318	AOI_55	700	15	591	370
3384	203			87_140_an_neu.jpg	0	318	AOI_55	700	15	720	354
3400	204			87_140_an_neu.jpg	0	318	AOI_55	700	15	717	358
3417	205			87_140_an_neu.jpg	0	318	AOI_55	700	15	715	355
3433	206			87_140_an_neu.jpg	0	318	AOI_55	700	15	710	357
3450	207			87_140_an_neu.jpg	0	318	AOI_55	700	15	709	358
3467	208			87_140_an_neu.jpg	0	318	AOI_55	700	15	710	359
3484	209			87_140_an_neu.jpg	0	318	AOI_55	700	15	708	360
3500	210			87_140_an_neu.jpg	0	318	AOI_55	700	15	705	360
3517	211			87_140_an_neu.jpg	0	318	AOI_55	700	15	709	359
3533	212			87_140_an_neu.jpg	0	318	AOI_55	700	15	710	359
3550	213			87_140_an_neu.jpg	0	318	AOI_55	700	15	710	359
3567	214			87_140_an_neu.jpg	0	318	AOI_55	700	15	708	362
3583	215			87_140_an_neu.jpg	0	318	AOI_55	700	15	706	362
3600	216			87_140_an_neu.jpg	0	318	AOI_55	700	15	707	362
3617	217			87_140_an_neu.jpg	0	318	AOI_55	700	15	692	360
3633	218			87_140_an_neu.jpg	0	318	AOI_55	700	15	690	362
3650	219			87_140_an_neu.jpg	0	318	AOI_55	700	15	690	360
3667	220			87_140_an_neu.jpg	0	318	AOI_55	700	15	690	364
3683	221			87_140_an_neu.jpg	0	318	AOI_55	700	15	692	365
3700	222			87_140_an_neu.jpg	0	318	AOI_55	700	15	691	368
3717	223			87_140_an_neu.jpg	0	318	AOI_55	700	15	689	370
3733	224			87_140_an_neu.jpg	0	318	AOI_55	700	15	691	367
3750	225			87_140_an_neu.jpg	0	318	AOI_55	700	15	691	367
3767	226			87_140_an_neu.jpg	0	318	AOI_55	700	15	691	368
3783	227			87_140_an_neu.jpg	0	318	AOI_55	700	15	691	366
3800	228			87_140_an_neu.jpg	0	318	AOI_55	700	15	691	373
3813		ImageEnd	16
3817	229			No media	0	0	Content	700	15	689	374
3833	230			No media	0	0	Content	700	15	691	371
3850	231			No media	0	0	Content	700	15	690	372
3853		ImageStart	8
3867	232			Fix.jpg	0	0	Content	700	15	687	371
3883	233			Fix.jpg	0	0	Content	700	15	688	372
3900	234			Fix.jpg	0	0	Content	700	15	688	372
3917	235			Fix.jpg	0	0	Content	700	15	690	370
3933	236			Fix.jpg	0	0	Content	700	15	689	370
3950	237			Fix.jpg	0	0	Content	700	15	691	371
3967	238			Fix.jpg	0	0	Content	700	15	690	373
3983	239			Fix.jpg	0	0	Content	700	15	687	370
4000	240			Fix.jpg	0	0	Content	700	15	686	370
4016	241			Fix.jpg	0	0	Content	700	15	689	368
4033	242			Fix.jpg	0	0	Content	700	15	686	369
4050	243			Fix.jpg	0	0	Content	700	15	659	375
4067	244			Fix.jpg	0	0	Content	266	16	534	386
4083	245			Fix.jpg	0	0	Content	266	16	493	396
4100	246			Fix.jpg	0	0	Content	266	16	494	397
4116	247			Fix.jpg	0	0	Content	266	16	491	392
4133	248			Fix.jpg	0	0	Content	266	16	495	393
4150	249			Fix.jpg	0	0	Content	266	16	493	393
4166	250			Fix.jpg	0	0	Content	266	16	494	394
4183	251			Fix.jpg	0	0	Content	266	16	493	394
4200	252			Fix.jpg	0	0	Content	266	16	493	394
4216	253			Fix.jpg	0	0	Content	266	16	496	393
4233	254			Fix.jpg	0	0	Content	266	16	498	396
4250	255			Fix.jpg	0	0	Content	266	16	497	394
4266	256			Fix.jpg	0	0	Content	266	16	495	392
4283	257			Fix.jpg	0	0	Content	266	16	494	393
4300	258			Fix.jpg	0	0	Content	266	16	495	394
4316	259			Fix.jpg	0	0	Content	266	16	491	406
4333	260			Fix.jpg	0	0	Content			0	0
4343		ImageEnd	16
4350	261			No media	0	0	Content			0	0
4358		ImageStart	8
4366	262			110_153_an_ha.jpg	0	35	AOI_9			0	0
4383	263			110_153_an_ha.jpg	0	35	AOI_9			0	0
4399	264			110_153_an_ha.jpg	0	35	AOI_9			0	0
4416	265			110_153_an_ha.jpg	0	35	AOI_9			0	0
4433	266			110_153_an_ha.jpg	0	35	AOI_9			0	0
4450	267			110_153_an_ha.jpg	0	35	AOI_9			0	0
4466	268			110_153_an_ha.jpg	0	35	AOI_9			0	0
4483	269			110_153_an_ha.jpg	0	35	AOI_9			0	0
4500	270			110_153_an_ha.jpg	0	35	AOI_9			0	0
4516	271			110_153_an_ha.jpg	0	35	AOI_9			0	0
4533	272			110_153_an_ha.jpg	0	35	AOI_9			0	0
4549	273			110_153_an_ha.jpg	0	35	AOI_9			0	0
4566	274			110_153_an_ha.jpg	0	35	AOI_9			0	0
4583	275			110_153_an_ha.jpg	0	35	AOI_9			0	0
4600	276			110_153_an_ha.jpg	0	35	AOI_9	83	17	503	399
4616	277			110_153_an_ha.jpg	0	35	AOI_9	83	17	506	393
4633	278			110_153_an_ha.jpg	0	35	AOI_9	83	17	502	389
4649	279			110_153_an_ha.jpg	0	35	AOI_9	83	17	474	386
4666	280			110_153_an_ha.jpg	0	35	AOI_9	83	17	353	387
4683	281			110_153_an_ha.jpg	0	35	AOI_9	283	18	322	384
4699	282			110_153_an_ha.jpg	0	35	AOI_9	283	18	319	384
4716	283			110_153_an_ha.jpg	0	35	AOI_9	283	18	320	380
4733	284			110_153_an_ha.jpg	0	35	AOI_9	283	18	320	381
4749	285			110_153_an_ha.jpg	0	35	AOI_9	283	18	326	384
4766	286			110_153_an_ha.jpg	0	35	AOI_9	283	18	323	384
4783	287			110_153_an_ha.jpg	0	35	AOI_9	283	18	321	377
4799	288			110_153_an_ha.jpg	0	35	AOI_9	283	18	323	378
4816	289			110_153_an_ha.jpg	0	35	AOI_9	283	18	327	386
4833	290			110_153_an_ha.jpg	0	35	AOI_9	283	18	323	383
4849	291			110_153_an_ha.jpg	0	35	AOI_9	283	18	323	385
4866	292			110_153_an_ha.jpg	0	35	AOI_9	283	18	323	383
4883	293			110_153_an_ha.jpg	0	35	AOI_9	283	18	323	381
4899	294			110_153_an_ha.jpg	0	35	AOI_9	283	18	322	378
4916	295			110_153_an_ha.jpg	0	35	AOI_9	283	18	322	381
4933	296			110_153_an_ha.jpg	0	35	AOI_9	283	18	319	378
4949	297			110_153_an_ha.jpg	0	35	AOI_9	283	18	323	379
4966	298			110_153_an_ha.jpg	0	35	AOI_9	167	19	287	375
4983	299			110_153_an_ha.jpg	0	35	AOI_9	167	19	271	377
4999	300			110_153_an_ha.jpg	0	35	AOI_9	167	19	271	378
5016	301			110_153_an_ha.jpg	0	35	AOI_9	167	19	271	378
5032	302			110_153_an_ha.jpg	0	35	AOI_9	167	19	273	376
5049	303			110_153_an_ha.jpg	0	35	AOI_9	167	19	275	376
5066	304			110_153_an_ha.jpg	0	35	AOI_9	167	19	275	379
5082	305			110_153_an_ha.jpg	0	35	AOI_9	167	19	277	382
5099	306			110_153_an_ha.jpg	0	35	AOI_9	167	19	273	378
5116	307			110_153_an_ha.jpg	0	35	AOI_9	167	19	274	384
5132	308			110_153_an_ha.jpg	0	36	AOI_12	699	20	414	361
5149	309			110_153_an_ha.jpg	0	36	AOI_12	699	20	617	341
5166	310			110_153_an_ha.jpg	0	36	AOI_12	699	20	701	334
5182	311			110_153_an_ha.jpg	0	36	AOI_12	699	20	695	335
5199	312			110_153_an_ha.jpg	0	36	AOI_12	699	20	689	330
5216	313			110_153_an_ha.jpg	0	36	AOI_12	699	20	690	331
5232	314			110_153_an_ha.jpg	0	36	AOI_12	699	20	686	332
5249	315			110_153_an_ha.jpg	0	36	AOI_12	699	20	688	329
5266	316			110_153_an_ha.jpg	0	36	AOI_12	699	20	684	330
5282	317			110_153_an_ha.jpg	0	36	AOI_12	699	20	686	328
5299	318			110_153_an_ha.jpg	0	36	AOI_12	699	20	688	327
5316	319			110_153_an_ha.jpg	0	36	AOI_12	699	20	685	327
5332	320			110_153_an_ha.jpg	0	36	AOI_12	699	20	682	330
5349	321			110_153_an_ha.jpg	0	36	AOI_12	699	20	685	328
5366	322			110_153_an_ha.jpg	0	36	AOI_12	699	20	686	326
5382	323			110_153_an_ha.jpg	0	36	AOI_12	699	20	684	329
5399	324			110_153_an_ha.jpg	0	36	AOI_12	699	20	672	328
5416	325			110_153_an_ha.jpg	0	36	AOI_12	699	20	671	327
5432	326			110_153_an_ha.jpg	0	36	AOI_12	699	20	672	323
5449	327			110_153_an_ha.jpg	0	36	AOI_12	699	20	674	327
5466	328			110_153_an_ha.jpg	0	36	AOI_12	699	20	670	324
5482	329			110_153_an_ha.jpg	0	36	AOI_12	699	20	673	321
5499	330			110_153_an_ha.jpg	0	36	AOI_12	699	20	671	326
5516	331			110_153_an_ha.jpg	0	36	AOI_12	699	20	673	324
5532	332			110_153_an_ha.jpg	0	36	AOI_12	699	20	673	323
5549	333			110_153_an_ha.jpg	0	36	AOI_12	699	20	669	326
5565	334			110_153_an_ha.jpg	0	36	AOI_12	699	20	671	325
5582	335			110_153_an_ha.jpg	0	36	AOI_12	699	20	672	323
5599	336			110_153_an_ha.jpg	0	36	AOI_12	699	20	670	325
5615	337			110_153_an_ha.jpg	0	36	AOI_12	699	20	671	322
5632	338			110_153_an_ha.jpg	0	36	AOI_12	699	20	671	321
5649	339			110_153_an_ha.jpg	0	36	AOI_12	699	20	672	319
5665	340			110_153_an_ha.jpg	0	36	AOI_12	699	20	666	325
5682	341			110_153_an_ha.jpg	0	36	AOI_12	699	20	669	322
5699	342			110_153_an_ha.jpg	0	36	AOI_12	699	20	669	321
5715	343			110_153_an_ha.jpg	0	36	AOI_12	699	20	666	321
5732	344			110_153_an_ha.jpg	0	36	AOI_12	699	20	669	320
5749	345			110_153_an_ha.jpg	0	36	AOI_12	699	20	666	319
5765	346			110_153_an_ha.jpg	0	36	AOI_12	699	20	666	324
5782	347			110_153_an_ha.jpg	0	36	AOI_12	699	20	666	322
5799	348			110_153_an_ha.jpg	0	36	AOI_12	699	20	669	323
5815	349			110_153_an_ha.jpg	0	36	AOI_12	699	20	626	328
5832	350			110_153_an_ha.jpg	0	35	AOI_9	1249	21	436	343
5849	351			110_153_an_ha.jpg	0	35	AOI_9	1249	21	301	384
5865	352			110_153_an_ha.jpg	0	35	AOI_9	1249	21	289	384
5882	353			110_153_an_ha.jpg	0	35	AOI_9	1249	21	290	387
5899	354			110_153_an_ha.jpg	0	35	AOI_9	1249	21	292	387
5915	355			110_153_an_ha.jpg	0	35	AOI_9	1249	21	296	384
5932	356			110_153_an_ha.jpg	0	35	AOI_9	1249	21	299	386
5948	357			110_153_an_ha.jpg	0	35	AOI_9	1249	21	298	386
5965	358			110_153_an_ha.jpg	0	35	AOI_9	1249	21	296	387
5982	359			110_153_an_ha.jpg	0	35	AOI_9	1249	21	297	387
5998	360			110_153_an_ha.jpg	0	35	AOI_9	1249	21	299	386
6015	361			110_153_an_ha.jpg	0	35	AOI_9	1249	21	297	383
6032	362			110_153_an_ha.jpg	0	35	AOI_9	1249	21	297	387
6048	363			110_153_an_ha.jpg	0	35	AOI_9	1249	21	297	385
6065	364			110_153_an_ha.jpg	0	35	AOI_9	1249	21	291	382
6082	365			110_153_an_ha.jpg	0	35	AOI_9	1249	21	296	389
6098	366			110_153_an_ha.jpg	0	35	AOI_9	1249	21	311	373
6115	367			110_153_an_ha.jpg	0	35	AOI_9	1249	21	325	372
6132	368			110_153_an_ha.jpg	0	35	AOI_9	1249	21	318	375
6148	369			110_153_an_ha.jpg	0	35	AOI_9	1249	21	324	371
6165	370			110_153_an_ha.jpg	0	35	AOI_9	1249	21	323	375
6182	371			110_153_an_ha.jpg	0	35	AOI_9	1249	21	316	368
6198	372			110_153_an_ha.jpg	0	35	AOI_9	1249	21	319	370
6215	373			110_153_an_ha.jpg	0	35	AOI_9	1249	21	322	374
6232	374			110_153_an_ha.jpg	0	35	AOI_9	1249	21	319	370
6248	375			110_153_an_ha.jpg	0	35	AOI_9	1249	21	323	371
6265	376			110_153_an_ha.jpg	0	35	AOI_9	1249	21	323	374
6281	377			110_153_an_ha.jpg	0	35	AOI_9	1249	21	321	372
6298	378			110_153_an_ha.jpg	0	35	AOI_9	1249	21	325	376
6315	379			110_153_an_ha.jpg	0	35	AOI_9	1249	21	323	370
6331	380			110_153_an_ha.jpg	0	35	AOI_9	1249	21	321	372
6348	381			110_153_an_ha.jpg	0	35	AOI_9	1249	21	321	371
6365	382			110_153_an_ha.jpg	0	35	AOI_9	1249	21	323	377
6381	383			110_153_an_ha.jpg	0	35	AOI_9	1249	21	322	370
6398	384			110_153_an_ha.jpg	0	35	AOI_9	1249	21	326	371
6415	385			110_153_an_ha.jpg	0	35	AOI_9	1249	21	323	372
6431	386			110_153_an_ha.jpg	0	35	AOI_9	1249	21	323	376
6448	387			110_153_an_ha.jpg	0	35	AOI_9	1249	21	325	376
6465	388			110_153_an_ha.jpg	0	35	AOI_9	1249	21	325	376
6481	389			110_153_an_ha.jpg	0	35	AOI_9	1249	21	327	377
6498	390			110_153_an_ha.jpg	0	35	AOI_9	1249	21	324	373
6515	391			110_153_an_ha.jpg	0	35	AOI_9	1249	21	324	371
6531	392			110_153_an_ha.jpg	0	35	AOI_9	1249	21	322	367
6548	393			110_153_an_ha.jpg	0	35	AOI_9	1249	21	325	372
6565	394			110_153_an_ha.jpg	0	35	AOI_9	1249	21	324	372
6581	395			110_153_an_ha.jpg	0	35	AOI_9	1249	21	322	373
6598	396			110_153_an_ha.jpg	0	35	AOI_9	1249	21	323	370
6615	397			110_153_an_ha.jpg	0	35	AOI_9	1249	21	322	372
6631	398			110_153_an_ha.jpg	0	35	AOI_9	1249	21	322	369
6648	399			110_153_an_ha.jpg	0	35	AOI_9	1249	21	323	371
6665	400			110_153_an_ha.jpg	0	35	AOI_9	1249	21	323	368
6681	401			110_153_an_ha.jpg	0	35	AOI_9	1249	21	320	373
6698	402			110_153_an_ha.jpg	0	35	AOI_9	1249	21	322	370
6715	403			110_153_an_ha.jpg	0	35	AOI_9	1249	21	323	373
6731	404			110_153_an_ha.jpg	0	35	AOI_9	1249	21	322	372
6748	405			110_153_an_ha.jpg	0	35	AOI_9	1249	21	321	370
6765	406			110_153_an_ha.jpg	0	35	AOI_9	1249	21	321	373
6781	407			110_153_an_ha.jpg	0	35	AOI_9	1249	21	323	378
6798	408			110_153_an_ha.jpg	0	35	AOI_9	1249	21	325	376
6815	409			110_153_an_ha.jpg	0	35	AOI_9	1249	21	323	371
6831	410			110_153_an_ha.jpg	0	35	AOI_9	1249	21	323	371
6848	411			110_153_an_ha.jpg	0	35	AOI_9	1249	21	322	370
6864	412			110_153_an_ha.jpg	0	35	AOI_9	1249	21	323	370
6881	413			110_153_an_ha.jpg	0	35	AOI_9	1249	21	324	371
6898	414			110_153_an_ha.jpg	0	35	AOI_9	1249	21	321	371
6914	415			110_153_an_ha.jpg	0	35	AOI_9	1249	21	323	373
6931	416			110_153_an_ha.jpg	0	35	AOI_9	1249	21	323	375
6948	417			110_153_an_ha.jpg	0	35	AOI_9	1249	21	319	371
6964	418			110_153_an_ha.jpg	0	35	AOI_9	1249	21	321	370
6981	419			110_153_an_ha.jpg	0	35	AOI_9	1249	21	321	371
6998	420			110_153_an_ha.jpg	0	35	AOI_9	1249	21	318	374
7014	421			110_153_an_ha.jpg	0	35	AOI_9	1249	21	319	374
7031	422			110_153_an_ha.jpg	0	35	AOI_9	1249	21	317	374
7048	423			110_153_an_ha.jpg	0	35	AOI_9	1249	21	322	376
7064	424			110_153_an_ha.jpg	0	35	AOI_9	1249	21	318	372
7081	425			110_153_an_ha.jpg	0	35	AOI_9	183	22	297	384
7098	426			110_153_an_ha.jpg	0	35	AOI_9	183	22	275	409
7114	427			110_153_an_ha.jpg	0	35	AOI_9	183	22	272	414
7131	428			110_153_an_ha.jpg	0	35	AOI_9	183	22	273	416
7148	429			110_153_an_ha.jpg	0	35	AOI_9	183	22	274	418
7164	430			110_153_an_ha.jpg	0	35	AOI_9	183	22	274	419
7181	431			110_153_an_ha.jpg	0	35	AOI_9	183	22	274	415
7198	432			110_153_an_ha.jpg	0	35	AOI_9	183	22	271	417
7214	433			110_153_an_ha.jpg	0	35	AOI_9	183	22	274	418
7231	434			110_153_an_ha.jpg	0	35	AOI_9	183	22	276	417
7248	435			110_153_an_ha.jpg	0	35	AOI_9	183	22	272	415
7264	436			110_153_an_ha.jpg	0	35	AOI_9	267	23	291	467
7281	437			110_153_an_ha.jpg	0	35	AOI_9	267	23	295	471
7298	438			110_153_an_ha.jpg	0	35	AOI_9	267	23	298	474
7314	439			110_153_an_ha.jpg	0	35	AOI_9	267	23	298	476
7331	440			110_153_an_ha.jpg	0	35	AOI_9	267	23	299	478
7348	441			110_153_an_ha.jpg	0	35	AOI_9	267	23	291	473
7364	442			110_153_an_ha.jpg	0	35	AOI_9	267	23	294	475
7370		ImageEnd	16
7381	443			No media	0	0	Content	267	23	294	475
7398	444			No media	0	0	Content	267	23	293	472
7414	445			No media	0	0	Content	267	23	294	474
7414		ImageStart	8
7431	446			Fix.jpg	0	0	Content	267	23	297	479
7447	447			Fix.jpg	0	0	Content	267	23	295	479
7464	448			Fix.jpg	0	0	Content	267	23	294	478
7481	449			Fix.jpg	0	0	Content	267	23	295	477
7497	450			Fix.jpg	0	0	Content	267	23	296	478
7514	451			Fix.jpg	0	0	Content	267	23	308	478
7531	452			Fix.jpg	0	0	Content	183	24	473	439
7547	453			Fix.jpg	0	0	Content	183	24	613	415
7564	454			Fix.jpg	0	0	Content	183	24	624	409
7581	455			Fix.jpg	0	0	Content	183	24	627	401
7597	456			Fix.jpg	0	0	Content	183	24	621	398
7614	457			Fix.jpg	0	0	Content	183	24	620	400
7631	458			Fix.jpg	0	0	Content	183	24	618	396
7647	459			Fix.jpg	0	0	Content	183	24	619	397
7664	460			Fix.jpg	0	0	Content	183	24	616	395
7681	461			Fix.jpg	0	0	Content	183	24	616	401
7697	462			Fix.jpg	0	0	Content	183	24	615	398
7714	463			Fix.jpg	0	0	Content	483	25	557	386
7731	464			Fix.jpg	0	0	Content	483	25	539	381
7747	465			Fix.jpg	0	0	Content	483	25	531	378
7764	466			Fix.jpg	0	0	Content	483	25	531	380
7781	467			Fix.jpg	0	0	Content	483	25	534	383
7797	468			Fix.jpg	0	0	Content	483	25	535	388
7814	469			Fix.jpg	0	0	Content	483	25	536	386
7830	470			Fix.jpg	0	0	Content	483	25	533	383
7847	471			Fix.jpg	0	0	Content	483	25	534	386
7864	472			Fix.jpg	0	0	Content	483	25	534	383
7880	473			Fix.jpg	0	0	Content	483	25	533	387
7897	474			Fix.jpg	0	0	Content	483	25	532	385
7900		ImageEnd	16
7914	475			No media	0	0	Content	483	25	534	390
7930	476			No media	0	0	Content	483	25	522	386
7936		ImageStart	8
7947	477			56_098_ha_fe.jpg	0	250	AOI_42	483	25	507	388
7964	478			56_098_ha_fe.jpg	0	250	AOI_42	483	25	507	391
7980	479			56_098_ha_fe.jpg	0	250	AOI_42	483	25	507	389
7997	480			56_098_ha_fe.jpg	0	250	AOI_42	483	25	505	392
8014	481			56_098_ha_fe.jpg	0	250	AOI_42	483	25	501	384
8030	482			56_098_ha_fe.jpg	0	250	AOI_42	483	25	506	384
8047	483			56_098_ha_fe.jpg	0	250	AOI_42	483	25	507	386
8064	484			56_098_ha_fe.jpg	0	250	AOI_42	483	25	504	386
8080	485			56_098_ha_fe.jpg	0	250	AOI_42	483	25	505	387
8097	486			56_098_ha_fe.jpg	0	250	AOI_42	483	25	507	389
8114	487			56_098_ha_fe.jpg	0	250	AOI_42	483	25	504	384
8130	488			56_098_ha_fe.jpg	0	250	AOI_42	483	25	505	389
8147	489			56_098_ha_fe.jpg	0	250	AOI_42	483	25	504	389
8164	490			56_098_ha_fe.jpg	0	250	AOI_42	483	25	506	389
8180	491			56_098_ha_fe.jpg	0	250	AOI_42	483	25	503	389
8197	492			56_098_ha_fe.jpg	0	250	AOI_42	167	26	532	394
8214	493			56_098_ha_fe.jpg	0	250	AOI_42	167	26	598	376
8230	494			56_098_ha_fe.jpg	0	250	AOI_42	167	26	598	382
8247	495			56_098_ha_fe.jpg	0	250	AOI_42	167	26	600	382
8264	496			56_098_ha_fe.jpg	0	250	AOI_42	167	26	599	380
8280	497			56_098_ha_fe.jpg	0	250	AOI_42	167	26	598	382
8297	498			56_098_ha_fe.jpg	0	250	AOI_42	167	26	599	381
8313	499			56_098_ha_fe.jpg	0	250	AOI_42	167	26	597	383
8330	500			56_098_ha_fe.jpg	0	250	AOI_42	167	26	598	385
8347	501			56_098_ha_fe.jpg	0	250	AOI_42	167	26	607	383
8364	502			56_098_ha_fe.jpg	0	250	AOI_42	183	27	654	391
8380	503			56_098_ha_fe.jpg	0	250	AOI_42	183	27	659	398
8397	504			56_098_ha_fe.jpg	0	250	AOI_42	183	27	661	404
8413	505			56_098_ha_fe.jpg	0	250	AOI_42	183	27	665	402
8430	506			56_098_ha_fe.jpg	0	250	AOI_42	183	27	663	401
8447	507			56_098_ha_fe.jpg	0	250	AOI_42	183	27	663	400
8463	508			56_098_ha_fe.jpg	0	250	AOI_42	183	27	661	399
8480	509			56_098_ha_fe.jpg	0	250	AOI_42	183	27	659	401
8497	510			56_098_ha_fe.jpg	0	250	AOI_42	183	27	662	399
8513	511			56_098_ha_fe.jpg	0	250	AOI_42	183	27	663	396
8530	512			56_098_ha_fe.jpg	0	250	AOI_42	183	27	588	417
8547	513			56_098_ha_fe.jpg	0	249	AOI_44	283	28	375	449
8563	514			56_098_ha_fe.jpg	0	249	AOI_44	283	28	270	491
8580	515			56_098_ha_fe.jpg	0	249	AOI_44	283	28	279	490
8597	516			56_098_ha_fe.jpg	0	249	AOI_44	283	28	281	495
8613	517			56_098_ha_fe.jpg	0	249	AOI_44	283	28	280	493
8630	518			56_098_ha_fe.jpg	0	249	AOI_44	283	28	283	490
8647	519			56_098_ha_fe.jpg	0	249	AOI_44	283	28	280	490
8663	520			56_098_ha_fe.jpg	0	249	AOI_44	283	28	285	493
8680	521			56_098_ha_fe.jpg	0	249	AOI_44	283	28	285	494
8697	522			56_098_ha_fe.jpg	0	249	AOI_44	283	28	286	495
8713	523			56_098_ha_fe.jpg	0	249	AOI_44	283	28	285	493
8730	524			56_098_ha_fe.jpg	0	249	AOI_44	283	28	288	497
8747	525			56_098_ha_fe.jpg	0	249	AOI_44	283	28	287	494
8763	526			56_098_ha_fe.jpg	0	249	AOI_44	283	28	284	495
8780	527			56_098_ha_fe.jpg	0	249	AOI_44	283	28	286	495
8797	528			56_098_ha_fe.jpg	0	249	AOI_44	283	28	286	493
8813	529			56_098_ha_fe.jpg	0	249	AOI_44	283	28	289	496
8830	530			56_098_ha_fe.jpg	0	249	AOI_44	200	29	288	401
8847	531			56_098_ha_fe.jpg	0	249	AOI_44	200	29	290	321
8863	532			56_098_ha_fe.jpg	0	249	AOI_44	200	29	293	329
8880	533			56_098_ha_fe.jpg	0	249	AOI_44	200	29	296	329
8896	534			56_098_ha_fe.jpg	0	249	AOI_44	200	29	295	336
8913	535			56_098_ha_fe.jpg	0	249	AOI_44	200	29	293	332
8930	536			56_098_ha_fe.jpg	0	249	AOI_44	200	29	293	332
8946	537			56_098_ha_fe.jpg	0	249	AOI_44	200	29	290	335
8963	538			56_098_ha_fe.jpg	0	249	AOI_44	200	29	290	334
8980	539			56_098_ha_fe.jpg	0	249	AOI_44	200	29	288	331
8996	540			56_098_ha_fe.jpg	0	249	AOI_44	200	29	292	333
9013	541			56_098_ha_fe.jpg	0	249	AOI_44	200	29	316	334
9030	542			56_098_ha_fe.jpg	0	250	AOI_42	216	30	528	343
9046	543			56_098_ha_fe.jpg	0	250	AOI_42	216	30	720	352
9063	544			56_098_ha_fe.jpg	0	250	AOI_42	216	30	726	355
9080	545			56_098_ha_fe.jpg	0	250	AOI_42	216	30	731	359
9096	546			56_098_ha_fe.jpg	0	250	AOI_42	216	30	724	351
9113	547			56_098_ha_fe.jpg	0	250	AOI_42	216	30	722	350
9130	548			56_098_ha_fe.jpg	0	250	AOI_42	216	30	724	354
9146	549			56_098_ha_fe.jpg	0	250	AOI_42	216	30	720	354
9163	550			56_098_ha_fe.jpg	0	250	AOI_42	216	30	719	356
9180	551			56_098_ha_fe.jpg	0	250	AOI_42	216	30	716	355
9196	552			56_098_ha_fe.jpg	0	250	AOI_42	216	30	720	354
9213	553			56_098_ha_fe.jpg	0	250	AOI_42	216	30	718	355
9230	554			56_098_ha_fe.jpg	0	250	AOI_42	216	30	723	349
9246	555			56_098_ha_fe.jpg	0	250	AOI_42	400	31	696	375
9263	556			56_098_ha_fe.jpg	0	250	AOI_42	400	31	694	377
9279	557			56_098_ha_fe.jpg	0	250	AOI_42	400	31	693	382
9296	558			56_098_ha_fe.jpg	0	250	AOI_42	400	31	691	380
9313	559			56_098_ha_fe.jpg	0	250	AOI_42	400	31	690	378
9329	560			56_098_ha_fe.jpg	0	250	AOI_42	400	31	689	381
9346	561			56_098_ha_fe.jpg	0	250	AOI_42	400	31	693	378
9363	562			56_098_ha_fe.jpg	0	250	AOI_42	400	31	691	383
9379	563			56_098_ha_fe.jpg	0	250	AOI_42	400	31	690	382
9396	564			56_098_ha_fe.jpg	0	250	AOI_42	400	31	688	381
9413	565			56_098_ha_fe.jpg	0	250	AOI_42	400	31	688	378
9429	566			56_098_ha_fe.jpg	0	250	AOI_42	400	31	690	379
9446	567			56_098_ha_fe.jpg	0	250	AOI_42	400	31	684	377
9463	568			56_098_ha_fe.jpg	0	250	AOI_42	400	31	675	383
9479	569			56_098_ha_fe.jpg	0	250	AOI_42	400	31	675	381
9496	570			56_098_ha_fe.jpg	0	250	AOI_42	400	31	676	382
9513	571			56_098_ha_fe.jpg	0	250	AOI_42	400	31	674	381
9529	572			56_098_ha_fe.jpg	0	250	AOI_42	400	31	673	381
9546	573			56_098_ha_fe.jpg	0	250	AOI_42	400	31	674	383
9563	574			56_098_ha_fe.jpg	0	250	AOI_42	400	31	673	382
9579	575			56_098_ha_fe.jpg	0	250	AOI_42	400	31	674	381
9596	576			56_098_ha_fe.jpg	0	250	AOI_42	400	31	674	383
9613	577			56_098_ha_fe.jpg	0	250	AOI_42	400	31	675	384
9629	578			56_098_ha_fe.jpg	0	250	AOI_42	400	31	617	379
9646	579			56_098_ha_fe.jpg	0	249	AOI_44	416	32	417	355
9663	580			56_098_ha_fe.jpg	0	249	AOI_44	416	32	281	352
9679	581			56_098_ha_fe.jpg	0	249	AOI_44	416	32	285	353
9696	582			56_098_ha_fe.jpg	0	249	AOI_44	416	32	292	356
9713	583			56_098_ha_fe.jpg	0	249	AOI_44	416	32	294	359
9729	584			56_098_ha_fe.jpg	0	249	AOI_44	416	32	295	356
9746	585			56_098_ha_fe.jpg	0	249	AOI_44	416	32	297	358
9763	586			56_098_ha_fe.jpg	0	249	AOI_44	416	32	295	362
9779	587			56_098_ha_fe.jpg	0	249	AOI_44	416	32	295	361
9796	588			56_098_ha_fe.jpg	0	249	AOI_44	416	32	295	360
9813	589			56_098_ha_fe.jpg	0	249	AOI_44	416	32	294	359
9829	590			56_098_ha_fe.jpg	0	249	AOI_44	416	32	293	365
9846	591			56_098_ha_fe.jpg	0	249	AOI_44	416	32	294	363
9863	592			56_098_ha_fe.jpg	0	249	AOI_44	416	32	295	359
9879	593			56_098_ha_fe.jpg	0	249	AOI_44	416	32	293	359
9896	594			56_098_ha_fe.jpg	0	249	AOI_44	416	32	297	360
9912	595			56_098_ha_fe.jpg	0	249	AOI_44	416	32	296	359
9929	596			56_098_ha_fe.jpg	0	249	AOI_44	416	32	296	361
9946	597			56_098_ha_fe.jpg	0	249	AOI_44	416	32	295	360
9962	598			56_098_ha_fe.jpg	0	249	AOI_44	416	32	293	357
9979	599			56_098_ha_fe.jpg	0	249	AOI_44	416	32	293	358
9996	600			56_098_ha_fe.jpg	0	249	AOI_44	416	32	294	358
10012	601			56_098_ha_fe.jpg	0	249	AOI_44	416	32	296	362
10029	602			56_098_ha_fe.jpg	0	249	AOI_44	416	32	297	364
10046	603			56_098_ha_fe.jpg	0	249	AOI_44	416	32	293	364
10062	604			56_098_ha_fe.jpg	0	250	AOI_42	516	33	406	357
10079	605			56_098_ha_fe.jpg	0	250	AOI_42	516	33	624	352
10096	606			56_098_ha_fe.jpg	0	250	AOI_42	516	33	688	357
10112	607			56_098_ha_fe.jpg	0	250	AOI_42	516	33	682	356
10129	608			56_098_ha_fe.jpg	0	250	AOI_42	516	33	674	360
10146	609			56_098_ha_fe.jpg	0	250	AOI_42	516	33	676	356
10162	610			56_098_ha_fe.jpg	0	250	AOI_42	516	33	674	358
10179	611			56_098_ha_fe.jpg	0	250	AOI_42	516	33	675	356
10196	612			56_098_ha_fe.jpg	0	250	AOI_42	516	33	673	357
10212	613			56_098_ha_fe.jpg	0	250	AOI_42	516	33	672	361
10229	614			56_098_ha_fe.jpg	0	250	AOI_42	516	33	673	358
10246	615			56_098_ha_fe.jpg	0	250	AOI_42	516	33	670	360
10262	616			56_098_ha_fe.jpg	0	250	AOI_42	516	33	672	362
10279	617			56_098_ha_fe.jpg	0	250	AOI_42	516	33	672	358
10296	618			56_098_ha_fe.jpg	0	250	AOI_42	516	33	673	359
10312	619			56_098_ha_fe.jpg	0	250	AOI_42	516	33	673	358
10329	620			56_098_ha_fe.jpg	0	250	AOI_42	516	33	671	366
10346	621			56_098_ha_fe.jpg	0	250	AOI_42	516	33	673	361
10362	622			56_098_ha_fe.jpg	0	250	AOI_42	516	33	675	360
10379	623			56_098_ha_fe.jpg	0	250	AOI_42	516	33	669	370
10395	624			56_098_ha_fe.jpg	0	250	AOI_42	516	33	672	365
10412	625			56_098_ha_fe.jpg	0	250	AOI_42	516	33	671	368
10429	626			56_098_ha_fe.jpg	0	250	AOI_42	516	33	673	366
10445	627			56_098_ha_fe.jpg	0	250	AOI_42	516	33	671	370
10462	628			56_098_ha_fe.jpg	0	250	AOI_42	516	33	670	368
10479	629			56_098_ha_fe.jpg	0	250	AOI_42	516	33	670	366
10495	630			56_098_ha_fe.jpg	0	250	AOI_42	516	33	672	368
10512	631			56_098_ha_fe.jpg	0	250	AOI_42	516	33	668	368
10529	632			56_098_ha_fe.jpg	0	250	AOI_42	516	33	670	371
10545	633			56_098_ha_fe.jpg	0	250	AOI_42	516	33	671	368
10562	634			56_098_ha_fe.jpg	0	250	AOI_42	516	33	644	370
10579	635			56_098_ha_fe.jpg	0	249	AOI_44	183	34	453	347
10595	636			56_098_ha_fe.jpg	0	249	AOI_44	183	34	295	337
10612	637			56_098_ha_fe.jpg	0	249	AOI_44	183	34	284	341
10629	638			56_098_ha_fe.jpg	0	249	AOI_44	183	34	284	337
10645	639			56_098_ha_fe.jpg	0	249	AOI_44	183	34	290	341
10662	640			56_098_ha_fe.jpg	0	249	AOI_44	183	34	290	341
10679	641			56_098_ha_fe.jpg	0	249	AOI_44	183	34	288	338
10695	642			56_098_ha_fe.jpg	0	249	AOI_44	183	34	291	340
10712	643			56_098_ha_fe.jpg	0	249	AOI_44	183	34	290	339
10729	644			56_098_ha_fe.jpg	0	249	AOI_44	183	34	297	345
10745	645			56_098_ha_fe.jpg	0	249	AOI_44	183	34	295	341
10762	646			56_098_ha_fe.jpg	0	249	AOI_44	283	35	274	346
10778	647			56_098_ha_fe.jpg	0	249	AOI_44	283	35	250	355
10795	648			56_098_ha_fe.jpg	0	249	AOI_44	283	35	249	352
10812	649			56_098_ha_fe.jpg	0	249	AOI_44	283	35	250	354
10829	650			56_098_ha_fe.jpg	0	249	AOI_44	283	35	250	356
10845	651			56_098_ha_fe.jpg	0	249	AOI_44	283	35	249	352
10862	652			56_098_ha_fe.jpg	0	249	AOI_44	283	35	247	351
10878	653			56_098_ha_fe.jpg	0	249	AOI_44	283	35	250	354
10895	654			56_098_ha_fe.jpg	0	249	AOI_44	283	35	249	356
10912	655			56_098_ha_fe.jpg	0	249	AOI_44	283	35	251	358
10928	656			56_098_ha_fe.jpg	0	249	AOI_44	283	35	247	354
10945	657			56_098_ha_fe.jpg	0	249	AOI_44	283	35	248	355
10958		ImageEnd	16
10962	658			No media	0	0	Content	283	35	251	358
10978	659			No media	0	0	Content	283	35	248	358
10982		ImageStart	8
10995	660			Fix.jpg	0	0	Content	283	35	251	357
11012	661			Fix.jpg	0	0	Content	283	35	248	356
11028	662			Fix.jpg	0	0	Content	283	35	248	358
11045	663			Fix.jpg	0	0	Content	183	36	270	400
11062	664			Fix.jpg	0	0	Content	183	36	291	468
11078	665			Fix.jpg	0	0	Content	183	36	292	467
11095	666			Fix.jpg	0	0	Content	183	36	292	473
11112	667			Fix.jpg	0	0	Content	183	36	293	473
11128	668			Fix.jpg	0	0	Content	183	36	295	470
11145	669			Fix.jpg	0	0	Content	183	36	289	470
11162	670			Fix.jpg	0	0	Content	183	36	291	467
11178	671			Fix.jpg	0	0	Content	183	36	291	469
11195	672			Fix.jpg	0	0	Content	183	36	294	476
11212	673			Fix.jpg	0	0	Content	183	36	292	470
11228	674			Fix.jpg	0	0	Content	466	37	395	427
11245	675			Fix.jpg	0	0	Content	466	37	517	367
11262	676			Fix.jpg	0	0	Content	466	37	528	367
11278	677			Fix.jpg	0	0	Content	466	37	525	368
11295	678			Fix.jpg	0	0	Content	466	37	524	371
11312	679			Fix.jpg	0	0	Content	466	37	522	372
11328	680			Fix.jpg	0	0	Content	466	37	521	373
11345	681			Fix.jpg	0	0	Content	466	37	520	375
11361	682			Fix.jpg	0	0	Content	466	37	520	377
11378	683			Fix.jpg	0	0	Content	466	37	519	374
11395	684			Fix.jpg	0	0	Content	466	37	515	375
11411	685			Fix.jpg	0	0	Content	466	37	517	376
11428	686			Fix.jpg	0	0	Content	466	37	520	380
11445	687			Fix.jpg	0	0	Content	466	37	518	380
11461	688			Fix.jpg	0	0	Content	466	37	517	378
11478	689			Fix.jpg	0	0	Content	466	37	519	378
11489		ImageEnd	16
11495	690			No media	0	0	Content	466	37	519	381
11500		ImageStart	8
11511	691			106_144_neu_ang.jpg	0	26	AOI_5	466	37	514	381
11528	692			106_144_neu_ang.jpg	0	26	AOI_5	466	37	516	377
11545	693			106_144_neu_ang.jpg	0	26	AOI_5	466	37	521	377
11561	694			106_144_neu_ang.jpg	0	26	AOI_5	466	37	515	380
11578	695			106_144_neu_ang.jpg	0	26	AOI_5	466	37	516	378
11595	696			106_144_neu_ang.jpg	0	26	AOI_5	466	37	518	377
11611	697			106_144_neu_ang.jpg	0	26	AOI_5	466	37	515	377
11628	698			106_144_neu_ang.jpg	0	26	AOI_5	466	37	517	378
11645	699			106_144_neu_ang.jpg	0	26	AOI_5	466	37	515	376
11661	700			106_144_neu_ang.jpg	0	26	AOI_5	466	37	513	379
11678	701			106_144_neu_ang.jpg	0	26	AOI_5	466	37	512	384
11695	702			106_144_neu_ang.jpg	0	25	AOI_7	250	38	399	384
11711	703			106_144_neu_ang.jpg	0	25	AOI_7	250	38	303	385
11728	704			106_144_neu_ang.jpg	0	25	AOI_7	250	38	300	382
11744	705			106_144_neu_ang.jpg	0	25	AOI_7	250	38	306	388
11761	706			106_144_neu_ang.jpg	0	25	AOI_7	250	38	305	385
11778	707			106_144_neu_ang.jpg	0	25	AOI_7	250	38	306	386
11794	708			106_144_neu_ang.jpg	0	25	AOI_7	250	38	306	384
11811	709			106_144_neu_ang.jpg	0	25	AOI_7	250	38	307	388
11828	710			106_144_neu_ang.jpg	0	25	AOI_7	250	38	309	384
11844	711			106_144_neu_ang.jpg	0	25	AOI_7	250	38	307	382
11861	712			106_144_neu_ang.jpg	0	25	AOI_7	250	38	310	382
11878	713			106_144_neu_ang.jpg	0	25	AOI_7	250	38	308	384
11894	714			106_144_neu_ang.jpg	0	25	AOI_7	250	38	309	382
11911	715			106_144_neu_ang.jpg	0	25	AOI_7	250	38	309	384
11928	716			106_144_neu_ang.jpg	0	25	AOI_7	250	38	329	390
11944	717			106_144_neu_ang.jpg	0	26	AOI_5	266	39	542	400
11961	718			106_144_neu_ang.jpg	0	26	AOI_5	266	39	716	424
11978	719			106_144_neu_ang.jpg	0	26	AOI_5	266	39	719	428
11994	720			106_144_neu_ang.jpg	0	26	AOI_5	266	39	721	424
12011	721			106_144_neu_ang.jpg	0	26	AOI_5	266	39	715	429
12028	722			106_144_neu_ang.jpg	0	26	AOI_5	266	39	712	433
12044	723			106_144_neu_ang.jpg	0	26	AOI_5	266	39	715	426
12061	724			106_144_neu_ang.jpg	0	26	AOI_5	266	39	714	430
12078	725			106_144_neu_ang.jpg	0	26	AOI_5	266	39	712	428
12094	726			106_144_neu_ang.jpg	0	26	AOI_5	266	39	710	428
12111	727			106_144_neu_ang.jpg	0	26	AOI_5	266	39	714	430
12128	728			106_144_neu_ang.jpg	0	26	AOI_5	266	39	712	431
12144	729			106_144_neu_ang.jpg	0	26	AOI_5	266	39	711	429
12161	730			106_144_neu_ang.jpg	0	26	AOI_5	266	39	713	426
12178	731			106_144_neu_ang.jpg	0	26	AOI_5	266	39	711	430
12194	732			106_144_neu_ang.jpg	0	26	AOI_5	266	39	714	437
12211	733			106_144_neu_ang.jpg	0	26	AOI_5	300	40	716	512
12228	734			106_144_neu_ang.jpg	0	26	AOI_5	300	40	722	523
12244	735			106_144_neu_ang.jpg	0	26	AOI_5	300	40	719	533
12261	736			106_144_neu_ang.jpg	0	26	AOI_5	300	40	719	533
12278	737			106_144_neu_ang.jpg	0	26	AOI_5	300	40	719	534
12294	738			106_144_neu_ang.jpg	0	26	AOI_5	300	40	719	530
12311	739			106_144_neu_ang.jpg	0	26	AOI_5	300	40	716	533
12327	740			106_144_neu_ang.jpg	0	26	AOI_5	300	40	720	534
12344	741			106_144_neu_ang.jpg	0	26	AOI_5	300	40	720	530
12361	742			106_144_neu_ang.jpg	0	26	AOI_5	300	40	716	530
12377	743			106_144_neu_ang.jpg	0	26	AOI_5	300	40	718	530
12394	744			106_144_neu_ang.jpg	0	26	AOI_5	300	40	716	534
12411	745			106_144_neu_ang.jpg	0	26	AOI_5	300	40	715	532
12427	746			106_144_neu_ang.jpg	0	26	AOI_5	300	40	719	532
12444	747			106_144_neu_ang.jpg	0	26	AOI_5	300	40	717	536
12461	748			106_144_neu_ang.jpg	0	26	AOI_5	300	40	716	536
12477	749			106_144_neu_ang.jpg	0	26	AOI_5	300	40	718	532
12494	750			106_144_neu_ang.jpg	0	26	AOI_5	300	40	711	533
12511	751			106_144_neu_ang.jpg	0	25	AOI_7	333	41	534	512
12527	752			106_144_neu_ang.jpg	0	25	AOI_7	333	41	332	500
12544	753			106_144_neu_ang.jpg	0	25	AOI_7	333	41	255	494
12561	754			106_144_neu_ang.jpg	0	25	AOI_7	333	41	257	493
12577	755			106_144_neu_ang.jpg	0	25	AOI_7	333	41	263	495
12594	756			106_144_neu_ang.jpg	0	25	AOI_7	333	41	267	497
12611	757			106_144_neu_ang.jpg	0	25	AOI_7	333	41	266	495
12627	758			106_144_neu_ang.jpg	0	25	AOI_7	333	41	262	495
12644	759			106_144_neu_ang.jpg	0	25	AOI_7	333	41	267	494
12661	760			106_144_neu_ang.jpg	0	25	AOI_7	333	41	267	496
12677	761			106_144_neu_ang.jpg	0	25	AOI_7	333	41	269	498
12694	762			106_144_neu_ang.jpg	0	25	AOI_7	333	41	268	494
12711	763			106_144_neu_ang.jpg	0	25	AOI_7	333	41	271	499
12727	764			106_144_neu_ang.jpg	0	25	AOI_7	333	41	269	495
12744	765			106_144_neu_ang.jpg	0	25	AOI_7	333	41	270	496
12761	766			106_144_neu_ang.jpg	0	25	AOI_7	333	41	267	494
12777	767			106_144_neu_ang.jpg	0	25	AOI_7	333	41	269	499
12794	768			106_144_neu_ang.jpg	0	25	AOI_7	333	41	270	500
12811	769			106_144_neu_ang.jpg	0	25	AOI_7	333	41	265	495
12827	770			106_144_neu_ang.jpg	0	25	AOI_7	333	41	268	497
12844	771			106_144_neu_ang.jpg	0	25	AOI_7	433	42	290	405
12861	772			106_144_neu_ang.jpg	0	25	AOI_7	433	42	301	352
12877	773			106_144_neu_ang.jpg	0	25	AOI_7	433	42	304	349
12894	774			106_144_neu_ang.jpg	0	25	AOI_7	433	42	305	349
12910	775			106_144_neu_ang.jpg	0	25	AOI_7	433	42	303	351
12927	776			106_144_neu_ang.jpg	0	25	AOI_7	433	42	300	352
12944	777			106_144_neu_ang.jpg	0	25	AOI_7	433	42	302	352
12960	778			106_144_neu_ang.jpg	0	25	AOI_7	433	42	299	358
12977	779			106_144_neu_ang.jpg	0	25	AOI_7	433	42	300	354
12994	780			106_144_neu_ang.jpg	0	25	AOI_7	433	42	301	355
13010	781			106_144_neu_ang.jpg	0	25	AOI_7	433	42	302	357
13027	782			106_144_neu_ang.jpg	0	25	AOI_7	433	42	299	356
13044	783			106_144_neu_ang.jpg	0	25	AOI_7	433	42	301	359
13060	784			106_144_neu_ang.jpg	0	25	AOI_7	433	42	300	357
13077	785			106_144_neu_ang.jpg	0	25	AOI_7	433	42	301	356
13094	786			106_144_neu_ang.jpg	0	25	AOI_7	433	42	300	362
13110	787			106_144_neu_ang.jpg	0	25	AOI_7	433	42	303	362
13127	788			106_144_neu_ang.jpg	0	25	AOI_7	433	42	296	357
13144	789			106_144_neu_ang.jpg	0	25	AOI_7	433	42	303	360
13160	790			106_144_neu_ang.jpg	0	25	AOI_7	433	42	300	358
13177	791			106_144_neu_ang.jpg	0	25	AOI_7	433	42	299	357
13194	792			106_144_neu_ang.jpg	0	25	AOI_7	433	42	299	364
13210	793			106_144_neu_ang.jpg	0	25	AOI_7	433	42	303	363
13227	794			106_144_neu_ang.jpg	0	25	AOI_7	433	42	297	357
13244	795			106_144_neu_ang.jpg	0	25	AOI_7	433	42	341	357
13260	796			106_144_neu_ang.jpg	0	25	AOI_7	433	42	458	352
13277	797			106_144_neu_ang.jpg	0	26	AOI_5	366	43	534	367
13293	798			106_144_neu_ang.jpg	0	26	AOI_5	366	43	566	370
13310	799			106_144_neu_ang.jpg	0	26	AOI_5	366	43	716	386
13327	800			106_144_neu_ang.jpg	0	26	AOI_5	366	43	760	399
13343	801			106_144_neu_ang.jpg	0	26	AOI_5	366	43	764	397
13360	802			106_144_neu_ang.jpg	0	26	AOI_5	366	43	761	401
13377	803			106_144_neu_ang.jpg	0	26	AOI_5	366	43	758	401
13393	804			106_144_neu_ang.jpg	0	26	AOI_5	366	43	755	401
13410	805			106_144_neu_ang.jpg	0	26	AOI_5	366	43	758	397
13427	806			106_144_neu_ang.jpg	0	26	AOI_5	366	43	757	399
13443	807			106_144_neu_ang.jpg	0	26	AOI_5	366	43	757	399
13460	808			106_144_neu_ang.jpg	0	26	AOI_5	366	43	756	402
13477	809			106_144_neu_ang.jpg	0	26	AOI_5	366	43	753	403
13493	810			106_144_neu_ang.jpg	0	26	AOI_5	366	43	753	404
13510	811			106_144_neu_ang.jpg	0	26	AOI_5	366	43	756	398
13527	812			106_144_neu_ang.jpg	0	26	AOI_5	366	43	756	403
13543	813			106_144_neu_ang.jpg	0	26	AOI_5	366	43	754	405
13560	814			106_144_neu_ang.jpg	0	26	AOI_5	366	43	754	400
13577	815			106_144_neu_ang.jpg	0	26	AOI_5	366	43	755	402
13593	816			106_144_neu_ang.jpg	0	26	AOI_5	366	43	755	400
13610	817			106_144_neu_ang.jpg	0	26	AOI_5	366	43	751	405
13627	818			106_144_neu_ang.jpg	0	26	AOI_5	366	43	753	393
13643	819			106_144_neu_ang.jpg	0	26	AOI_5	466	44	743	285
13660	820			106_144_neu_ang.jpg	0	26	AOI_5	466	44	740	221
13676	821			106_144_neu_ang.jpg	0	26	AOI_5	466	44	736	221
13693	822			106_144_neu_ang.jpg	0	26	AOI_5	466	44	737	217
13710	823			106_144_neu_ang.jpg	0	26	AOI_5	466	44	738	221
13726	824			106_144_neu_ang.jpg	0	26	AOI_5	466	44	735	223
13743	825			106_144_neu_ang.jpg	0	26	AOI_5	466	44	736	222
13760	826			106_144_neu_ang.jpg	0	26	AOI_5	466	44	740	226
13776	827			106_144_neu_ang.jpg	0	26	AOI_5	466	44	738	228
13793	828			106_144_neu_ang.jpg	0	26	AOI_5	466	44	737	226
13810	829			106_144_neu_ang.jpg	0	26	AOI_5	466	44	737	225
13826	830			106_144_neu_ang.jpg	0	26	AOI_5	466	44	737	222
13843	831			106_144_neu_ang.jpg	0	26	AOI_5	466	44	734	224
13860	832			106_144_neu_ang.jpg	0	26	AOI_5	466	44	736	226
13876	833			106_144_neu_ang.jpg	0	26	AOI_5	466	44	735	225
13893	834			106_144_neu_ang.jpg	0	26	AOI_5	466	44	733	225
13910	835			106_144_neu_ang.jpg	0	26	AOI_5	466	44	735	225
13926	836			106_144_neu_ang.jpg	0	26	AOI_5	466	44	734	227
13943	837			106_144_neu_ang.jpg	0	26	AOI_5	466	44	734	228
13959	838			106_144_neu_ang.jpg	0	26	AOI_5	466	44	736	229
13976	839			106_144_neu_ang.jpg	0	26	AOI_5	466	44	736	230
13993	840			106_144_neu_ang.jpg	0	26	AOI_5	466	44	733	228
14009	841			106_144_neu_ang.jpg	0	26	AOI_5	466	44	734	229
14026	842			106_144_neu_ang.jpg	0	26	AOI_5	466	44	736	227
14043	843			106_144_neu_ang.jpg	0	26	AOI_5	466	44	736	230
14059	844			106_144_neu_ang.jpg	0	26	AOI_5	466	44	737	231
14076	845			106_144_neu_ang.jpg	0	26	AOI_5	466	44	735	231
14093	846			106_144_neu_ang.jpg	0	26	AOI_5	466	44	734	229
14109	847			106_144_neu_ang.jpg	0	26	AOI_5	683	45	717	276
14126	848			106_144_neu_ang.jpg	0	26	AOI_5	683	45	718	417
14143	849			106_144_neu_ang.jpg	0	26	AOI_5	683	45	707	451
14159	850			106_144_neu_ang.jpg	0	26	AOI_5	683	45	708	456
14176	851			106_144_neu_ang.jpg	0	26	AOI_5	683	45	706	455
14193	852			106_144_neu_ang.jpg	0	26	AOI_5	683	45	708	450
14209	853			106_144_neu_ang.jpg	0	26	AOI_5	683	45	706	455
14226	854			106_144_neu_ang.jpg	0	26	AOI_5	683	45	705	449
14243	855			106_144_neu_ang.jpg	0	26	AOI_5	683	45	705	452
14259	856			106_144_neu_ang.jpg	0	26	AOI_5	683	45	705	453
14276	857			106_144_neu_ang.jpg	0	26	AOI_5	683	45	707	448
14293	858			106_144_neu_ang.jpg	0	26	AOI_5	683	45	705	450
14309	859			106_144_neu_ang.jpg	0	26	AOI_5	683	45	703	452
14326	860			106_144_neu_ang.jpg	0	26	AOI_5	683	45	707	450
14342	861			106_144_neu_ang.jpg	0	26	AOI_5	683	45	706	449
14359	862			106_144_neu_ang.jpg	0	26	AOI_5	683	45	708	445
14376	863			106_144_neu_ang.jpg	0	26	AOI_5	683	45	707	447
14392	864			106_144_neu_ang.jpg	0	26	AOI_5	683	45	707	448
14409	865			106_144_neu_ang.jpg	0	26	AOI_5	683	45	701	452
14426	866			106_144_neu_ang.jpg	0	26	AOI_5	683	45	706	449
14442	867			106_144_neu_ang.jpg	0	26	AOI_5	683	45	703	446
14459	868			106_144_neu_ang.jpg	0	26	AOI_5	683	45	703	449
14476	869			106_144_neu_ang.jpg	0	26	AOI_5	683	45	701	450
14492	870			106_144_neu_ang.jpg	0	26	AOI_5	683	45	704	449
14509	871			106_144_neu_ang.jpg	0	26	AOI_5	683	45	702	451
14517		ImageEnd	16
14526	872			No media	0	0	Content	683	45	705	445
14542	873			No media	0	0	Content	683	45	705	450
14559	874			No media	0	0	Content	683	45	703	448
14560		ImageStart	8
14576	875			Fix.jpg	0	0	Content	683	45	700	451
14592	876			Fix.jpg	0	0	Content	683	45	702	451
14609	877			Fix.jpg	0	0	Content	683	45	704	446
14626	878			Fix.jpg	0	0	Content	683	45	704	447
14642	879			Fix.jpg	0	0	Content	683	45	704	446
14659	880			Fix.jpg	0	0	Content	683	45	703	446
14676	881			Fix.jpg	0	0	Content	683	45	703	449
14692	882			Fix.jpg	0	0	Content	683	45	705	449
14709	883			Fix.jpg	0	0	Content	683	45	702	447
14726	884			Fix.jpg	0	0	Content	683	45	702	446
14742	885			Fix.jpg	0	0	Content	683	45	703	446
14759	886			Fix.jpg	0	0	Content	683	45	701	447
14776	887			Fix.jpg	0	0	Content	683	45	687	446
14792	888			Fix.jpg	0	0	Content	383	46	564	393
14809	889			Fix.jpg	0	0	Content	383	46	501	381
14826	890			Fix.jpg	0	0	Content	383	46	500	380
14842	891			Fix.jpg	0	0	Content	383	46	497	375
14859	892			Fix.jpg	0	0	Content	383	46	499	379
14876	893			Fix.jpg	0	0	Content	383	46	499	381
14892	894			Fix.jpg	0	0	Content	383	46	500	382
14909	895			Fix.jpg	0	0	Content	383	46	500	383
14925	896			Fix.jpg	0	0	Content	383	46	501	381
14942	897			Fix.jpg	0	0	Content	383	46	501	386
14959	898			Fix.jpg	0	0	Content	383	46	500	383
14975	899			Fix.jpg	0	0	Content	383	46	500	387
14992	900			Fix.jpg	0	0	Content	383	46	502	387
15009	901			Fix.jpg	0	0	Content	383	46	501	386
15025	902			Fix.jpg	0	0	Content	383	46	502	385
15042	903			Fix.jpg	0	0	Content	383	46	499	387
15059	904			Fix.jpg	0	0	Content	383	46	501	389
15059		ImageEnd	16
15075	905			No media	0	0	Content	383	46	500	389
15092	906			No media	0	0	Content	383	46	498	386
15101		ImageStart	8
15109	907			160_175_fe_an.jpg	0	145	AOI_30	383	46	498	392
15125	908			160_175_fe_an.jpg	0	145	AOI_30	383	46	502	389
15142	909			160_175_fe_an.jpg	0	145	AOI_30	383	46	502	394
15159	910			160_175_fe_an.jpg	0	145	AOI_30	383	46	501	370
15175	911			160_175_fe_an.jpg	0	145	AOI_30	183	47	492	296
15192	912			160_175_fe_an.jpg	0	145	AOI_30	183	47	488	275
15209	913			160_175_fe_an.jpg	0	145	AOI_30	183	47	488	277
15225	914			160_175_fe_an.jpg	0	145	AOI_30	183	47	488	279
15242	915			160_175_fe_an.jpg	0	145	AOI_30	183	47	488	278
15259	916			160_175_fe_an.jpg	0	145	AOI_30	183	47	488	279
15275	917			160_175_fe_an.jpg	0	145	AOI_30	183	47	486	280
15292	918			160_175_fe_an.jpg	0	145	AOI_30	183	47	488	281
15309	919			160_175_fe_an.jpg	0	145	AOI_30	183	47	487	280
15325	920			160_175_fe_an.jpg	0	145	AOI_30	183	47	483	278
15342	921			160_175_fe_an.jpg	0	145	AOI_30	183	47	484	281
15359	922			160_175_fe_an.jpg	0	145	AOI_30	183	48	386	335
15375	923			160_175_fe_an.jpg	0	145	AOI_30	183	48	289	390
15392	924			160_175_fe_an.jpg	0	145	AOI_30	183	48	288	389
15408	925			160_175_fe_an.jpg	0	145	AOI_30	183	48	291	392
15425	926			160_175_fe_an.jpg	0	145	AOI_30	183	48	288	390
15442	927			160_175_fe_an.jpg	0	145	AOI_30	183	48	288	394
15458	928			160_175_fe_an.jpg	0	145	AOI_30	183	48	289	390
15475	929			160_175_fe_an.jpg	0	145	AOI_30	183	48	289	389
15492	930			160_175_fe_an.jpg	0	145	AOI_30	183	48	288	389
15508	931			160_175_fe_an.jpg	0	145	AOI_30	183	48	291	390
15525	932			160_175_fe_an.jpg	0	145	AOI_30	183	48	287	389
15542	933			160_175_fe_an.jpg	0	145	AOI_30	500	49	281	390
15558	934			160_175_fe_an.jpg	0	145	AOI_30	500	49	252	386
15575	935			160_175_fe_an.jpg	0	145	AOI_30	500	49	247	387
15592	936			160_175_fe_an.jpg	0	145	AOI_30	500	49	250	392
15608	937			160_175_fe_an.jpg	0	145	AOI_30	500	49	251	393
15625	938			160_175_fe_an.jpg	0	145	AOI_30	500	49	249	390
15642	939			160_175_fe_an.jpg	0	145	AOI_30	500	49	250	391
15658	940			160_175_fe_an.jpg	0	145	AOI_30	500	49	249	387
15675	941			160_175_fe_an.jpg	0	145	AOI_30	500	49	250	392
15692	942			160_175_fe_an.jpg	0	145	AOI_30	500	49	252	392
15708	943			160_175_fe_an.jpg	0	145	AOI_30	500	49	248	386
15725	944			160_175_fe_an.jpg	0	145	AOI_30	500	49	249	392
15742	945			160_175_fe_an.jpg	0	145	AOI_30	500	49	243	394
15758	946			160_175_fe_an.jpg	0	145	AOI_30	500	49	240	389
15775	947			160_175_fe_an.jpg	0	145	AOI_30	500	49	244	388
15791	948			160_175_fe_an.jpg	0	145	AOI_30	500	49	245	389
15808	949			160_175_fe_an.jpg	0	145	AOI_30	500	49	244	389
15825	950			160_175_fe_an.jpg	0	145	AOI_30	500	49	245	392
15842	951			160_175_fe_an.jpg	0	145	AOI_30	500	49	241	390
15858	952			160_175_fe_an.jpg	0	145	AOI_30	500	49	246	391
15875	953			160_175_fe_an.jpg	0	145	AOI_30	500	49	244	391
15891	954			160_175_fe_an.jpg	0	145	AOI_30	500	49	242	390
15908	955			160_175_fe_an.jpg	0	145	AOI_30	500	49	244	393
15925	956			160_175_fe_an.jpg	0	145	AOI_30	500	49	246	392
15941	957			160_175_fe_an.jpg	0	145	AOI_30	500	49	243	393
15958	958			160_175_fe_an.jpg	0	145	AOI_30	500	49	244	393
15975	959			160_175_fe_an.jpg	0	145	AOI_30	500	49	241	393
15991	960			160_175_fe_an.jpg	0	145	AOI_30	500	49	244	392
16008	961			160_175_fe_an.jpg	0	145	AOI_30	500	49	245	393
16025	962			160_175_fe_an.jpg	0	145	AOI_30	500	49	246	397
16041	963			160_175_fe_an.jpg	0	145	AOI_30	216	50	299	389
16058	964			160_175_fe_an.jpg	0	145	AOI_30	216	50	378	393
16075	965			160_175_fe_an.jpg	0	145	AOI_30	216	50	392	397
16091	966			160_175_fe_an.jpg	0	145	AOI_30	216	50	395	399
16108	967			160_175_fe_an.jpg	0	145	AOI_30	216	50	393	399
16125	968			160_175_fe_an.jpg	0	145	AOI_30	216	50	394	406
16141	969			160_175_fe_an.jpg	0	145	AOI_30	216	50	395	401
16158	970			160_175_fe_an.jpg	0	145	AOI_30	216	50	390	398
16175	971			160_175_fe_an.jpg	0	145	AOI_30	216	50	388	399
16191	972			160_175_fe_an.jpg	0	145	AOI_30	216	50	390	398
16208	973			160_175_fe_an.jpg	0	145	AOI_30	216	50	390	397
16225	974			160_175_fe_an.jpg	0	145	AOI_30	216	50	385	397
16241	975			160_175_fe_an.jpg	0	145	AOI_30	216	50	466	399
16258	976			160_175_fe_an.jpg	0	146	AOI_29	533	51	669	394
16275	977			160_175_fe_an.jpg	0	146	AOI_29	533	51	754	407
16291	978			160_175_fe_an.jpg	0	146	AOI_29	533	51	748	409
16308	979			160_175_fe_an.jpg	0	146	AOI_29	533	51	746	406
16325	980			160_175_fe_an.jpg	0	146	AOI_29	533	51	745	411
16341	981			160_175_fe_an.jpg	0	146	AOI_29	533	51	747	409
16358	982			160_175_fe_an.jpg	0	146	AOI_29	533	51	741	408
16374	983			160_175_fe_an.jpg	0	146	AOI_29	533	51	745	410
16391	984			160_175_fe_an.jpg	0	146	AOI_29	533	51	742	407
16408	985			160_175_fe_an.jpg	0	146	AOI_29	533	51	742	410
16424	986			160_175_fe_an.jpg	0	146	AOI_29	533	51	741	412
16441	987			160_175_fe_an.jpg	0	146	AOI_29	533	51	743	408
16458	988			160_175_fe_an.jpg	0	146	AOI_29	533	51	741	412
16474	989			160_175_fe_an.jpg	0	146	AOI_29	533	51	744	405
16491	990			160_175_fe_an.jpg	0	146	AOI_29	533	51	743	403
16508	991			160_175_fe_an.jpg	0	146	AOI_29	533	51	745	403
16524	992			160_175_fe_an.jpg	0	146	AOI_29	533	51	743	408
16541	993			160_175_fe_an.jpg	0	146	AOI_29	533	51	742	410
16558	994			160_175_fe_an.jpg	0	146	AOI_29	533	51	742	407
16574	995			160_175_fe_an.jpg	0	146	AOI_29	533	51	744	409
16591	996			160_175_fe_an.jpg	0	146	AOI_29	533	51	742	409
16608	997			160_175_fe_an.jpg	0	146	AOI_29	533	51	741	408
16624	998			160_175_fe_an.jpg	0	146	AOI_29	533	51	742	409
16641	999			160_175_fe_an.jpg	0	146	AOI_29	533	51	741	406
16658	1000			160_175_fe_an.jpg	0	146	AOI_29	533	51	738	407
16674	1001			160_175_fe_an.jpg	0	146	AOI_29	533	51	741	408
16691	1002			160_175_fe_an.jpg	0	146	AOI_29	533	51	745	405
16708	1003			160_175_fe_an.jpg	0	146	AOI_29	533	51	742	408
16724	1004			160_175_fe_an.jpg	0	146	AOI_29	533	51	742	403
16741	1005			160_175_fe_an.jpg	0	146	AOI_29	533	51	740	407
16757	1006			160_175_fe_an.jpg	0	146	AOI_29	533	51	743	403
16774	1007			160_175_fe_an.jpg	0	146	AOI_29	533	51	746	402
16791	1008			160_175_fe_an.jpg	0	146	AOI_29	216	52	714	406
16807	1009			160_175_fe_an.jpg	0	146	AOI_29	216	52	674	403
16824	1010			160_175_fe_an.jpg	0	146	AOI_29	216	52	670	402
16841	1011			160_175_fe_an.jpg	0	146	AOI_29	216	52	668	401
16857	1012			160_175_fe_an.jpg	0	146	AOI_29	216	52	671	400
16874	1013			160_175_fe_an.jpg	0	146	AOI_29	216	52	672	404
16891	1014			160_175_fe_an.jpg	0	146	AOI_29	216	52	669	403
16907	1015			160_175_fe_an.jpg	0	146	AOI_29	216	52	668	404
16924	1016			160_175_fe_an.jpg	0	146	AOI_29	216	52	670	400
16941	1017			160_175_fe_an.jpg	0	146	AOI_29	216	52	670	405
16957	1018			160_175_fe_an.jpg	0	146	AOI_29	216	52	671	402
16974	1019			160_175_fe_an.jpg	0	146	AOI_29	216	52	672	404
16991	1020			160_175_fe_an.jpg	0	146	AOI_29	216	52	673	404
17007	1021			160_175_fe_an.jpg	0	145	AOI_30	316	53	561	416
17024	1022			160_175_fe_an.jpg	0	145	AOI_30	316	53	363	418
17041	1023			160_175_fe_an.jpg	0	145	AOI_30	316	53	280	431
17057	1024			160_175_fe_an.jpg	0	145	AOI_30	316	53	284	428
17074	1025			160_175_fe_an.jpg	0	145	AOI_30	316	53	285	432
17091	1026			160_175_fe_an.jpg	0	145	AOI_30	316	53	286	432
17107	1027			160_175_fe_an.jpg	0	145	AOI_30	316	53	287	431
17124	1028			160_175_fe_an.jpg	0	145	AOI_30	316	53	289	433
17141	1029			160_175_fe_an.jpg	0	145	AOI_30	316	53	290	435
17157	1030			160_175_fe_an.jpg	0	145	AOI_30	316	53	287	430
17174	1031			160_175_fe_an.jpg	0	145	AOI_30	316	53	288	432
17191	1032			160_175_fe_an.jpg	0	145	AOI_30	316	53	291	434
17207	1033			160_175_fe_an.jpg	0	145	AOI_30	316	53	290	431
17224	1034			160_175_fe_an.jpg	0	145	AOI_30	316	53	292	428
17241	1035			160_175_fe_an.jpg	0	145	AOI_30	316	53	291	429
17257	1036			160_175_fe_an.jpg	0	145	AOI_30	316	53	291	429
17274	1037			160_175_fe_an.jpg	0	145	AOI_30	316	53	290	431
17291	1038			160_175_fe_an.jpg	0	145	AOI_30	316	53	287	436
17307	1039			160_175_fe_an.jpg	0	145	AOI_30	316	53	289	431
17324	1040			160_175_fe_an.jpg	0	145	AOI_30	550	54	305	469
17341	1041			160_175_fe_an.jpg	0	145	AOI_30	550	54	304	504
17357	1042			160_175_fe_an.jpg	0	145	AOI_30	550	54	306	505
17374	1043			160_175_fe_an.jpg	0	145	AOI_30	550	54	308	506
17391	1044			160_175_fe_an.jpg	0	145	AOI_30	550	54	307	507
17407	1045			160_175_fe_an.jpg	0	145	AOI_30	550	54	306	507
17424	1046			160_175_fe_an.jpg	0	145	AOI_30	550	54	306	505
17440	1047			160_175_fe_an.jpg	0	145	AOI_30	550	54	306	505
17457	1048			160_175_fe_an.jpg	0	145	AOI_30	550	54	306	506
17474	1049			160_175_fe_an.jpg	0	145	AOI_30	550	54	305	504
17490	1050			160_175_fe_an.jpg	0	145	AOI_30	550	54	306	503
17507	1051			160_175_fe_an.jpg	0	145	AOI_30	550	54	304	503
17524	1052			160_175_fe_an.jpg	0	145	AOI_30	550	54	306	504
17540	1053			160_175_fe_an.jpg	0	145	AOI_30	550	54	308	507
17557	1054			160_175_fe_an.jpg	0	145	AOI_30	550	54	307	505
17574	1055			160_175_fe_an.jpg	0	145	AOI_30	550	54	304	502
17590	1056			160_175_fe_an.jpg	0	145	AOI_30	550	54	304	504
17607	1057			160_175_fe_an.jpg	0	145	AOI_30	550	54	307	506
17624	1058			160_175_fe_an.jpg	0	145	AOI_30	550	54	308	507
17640	1059			160_175_fe_an.jpg	0	145	AOI_30	550	54	309	503
17657	1060			160_175_fe_an.jpg	0	145	AOI_30	550	54	305	499
17674	1061			160_175_fe_an.jpg	0	145	AOI_30	550	54	306	502
17690	1062			160_175_fe_an.jpg	0	145	AOI_30	550	54	303	503
17707	1063			160_175_fe_an.jpg	0	145	AOI_30	550	54	307	503
17724	1064			160_175_fe_an.jpg	0	145	AOI_30	550	54	307	505
17740	1065			160_175_fe_an.jpg	0	145	AOI_30	550	54	305	503
17757	1066			160_175_fe_an.jpg	0	145	AOI_30	550	54	305	500
17774	1067			160_175_fe_an.jpg	0	145	AOI_30	550	54	305	502
17790	1068			160_175_fe_an.jpg	0	145	AOI_30	550	54	304	499
17807	1069			160_175_fe_an.jpg	0	145	AOI_30	550	54	307	502
17823	1070			160_175_fe_an.jpg	0	145	AOI_30	550	54	306	500
17840	1071			160_175_fe_an.jpg	0	145	AOI_30	550	54	305	497
17857	1072			160_175_fe_an.jpg	0	145	AOI_30	550	54	374	495
17873	1073			160_175_fe_an.jpg	0	146	AOI_29	483	55	574	436
17890	1074			160_175_fe_an.jpg	0	146	AOI_29	483	55	723	415
17907	1075			160_175_fe_an.jpg	0	146	AOI_29	483	55	726	408
17923	1076			160_175_fe_an.jpg	0	146	AOI_29	483	55	728	410
17940	1077			160_175_fe_an.jpg	0	146	AOI_29	483	55	725	412
17957	1078			160_175_fe_an.jpg	0	146	AOI_29	483	55	723	412
17973	1079			160_175_fe_an.jpg	0	146	AOI_29	483	55	723	408
17990	1080			160_175_fe_an.jpg	0	146	AOI_29	483	55	725	413
18007	1081			160_175_fe_an.jpg	0	146	AOI_29	483	55	724	415
18023	1082			160_175_fe_an.jpg	0	146	AOI_29	483	55	725	412
18040	1083			160_175_fe_an.jpg	0	146	AOI_29	483	55	723	413
18057	1084			160_175_fe_an.jpg	0	146	AOI_29	483	55	722	416
18073	1085			160_175_fe_an.jpg	0	146	AOI_29	483	55	722	414
18090	1086			160_175_fe_an.jpg	0	146	AOI_29	483	55	723	414
18103		ImageEnd	16
18107	1087			No media	0	0	Content	483	55	724	411
18123	1088			No media	0	0	Content	483	55	723	413
18140	1089			No media	0	0	Content	483	55	725	411
18153		ImageStart	8
18157	1090			Fix.jpg	0	0	Content	483	55	722	412
18173	1091			Fix.jpg	0	0	Content	483	55	725	408
18190	1092			Fix.jpg	0	0	Content	483	55	724	412
18207	1093			Fix.jpg	0	0	Content	483	55	723	409
18223	1094			Fix.jpg	0	0	Content	483	55	722	414
18240	1095			Fix.jpg	0	0	Content	483	55	724	415
18257	1096			Fix.jpg	0	0	Content	483	55	723	418
18273	1097			Fix.jpg	0	0	Content	483	55	722	414
18290	1098			Fix.jpg	0	0	Content	483	55	722	411
18306	1099			Fix.jpg	0	0	Content	483	55	724	410
18323	1100			Fix.jpg	0	0	Content	483	55	719	413
18340	1101			Fix.jpg	0	0	Content	483	55	722	410
18356	1102			Fix.jpg	0	0	Content	600	56	602	393
18373	1103			Fix.jpg	0	0	Content	600	56	501	387
18390	1104			Fix.jpg	0	0	Content	600	56	502	385
18406	1105			Fix.jpg	0	0	Content	600	56	497	385
18423	1106			Fix.jpg	0	0	Content	600	56	502	388
18440	1107			Fix.jpg	0	0	Content	600	56	502	390
18456	1108			Fix.jpg	0	0	Content	600	56	500	389
18473	1109			Fix.jpg	0	0	Content	600	56	503	389
18490	1110			Fix.jpg	0	0	Content	600	56	503	389
18506	1111			Fix.jpg	0	0	Content	600	56	508	392
18523	1112			Fix.jpg	0	0	Content	600	56	503	392
18540	1113			Fix.jpg	0	0	Content	600	56	502	392
18556	1114			Fix.jpg	0	0	Content	600	56	503	392
18573	1115			Fix.jpg	0	0	Content	600	56	501	393
18590	1116			Fix.jpg	0	0	Content	600	56	503	388
18606	1117			Fix.jpg	0	0	Content	600	56	501	391
18623	1118			Fix.jpg	0	0	Content	600	56	503	391
18640	1119			Fix.jpg	0	0	Content	600	56	501	391
18656	1120			Fix.jpg	0	0	Content	600	56	501	383
18664		ImageEnd	16
18673	1121			No media	0	0	Content	600	56	499	386
18689	1122			No media	0	0	Content	600	56	503	392
18702		ImageStart	8
18706	1123			5_008_fe_ha.jpg	0	235	AOI_2	600	56	501	391
18723	1124			5_008_fe_ha.jpg	0	235	AOI_2	600	56	501	394
18739	1125			5_008_fe_ha.jpg	0	235	AOI_2	600	56	501	390
18756	1126			5_008_fe_ha.jpg	0	235	AOI_2	600	56	502	386
18773	1127			5_008_fe_ha.jpg	0	235	AOI_2	600	56	497	386
18789	1128			5_008_fe_ha.jpg	0	235	AOI_2	600	56	504	387
18806	1129			5_008_fe_ha.jpg	0	235	AOI_2	600	56	501	394
18823	1130			5_008_fe_ha.jpg	0	235	AOI_2	600	56	500	393
18839	1131			5_008_fe_ha.jpg	0	235	AOI_2	600	56	501	390
18856	1132			5_008_fe_ha.jpg	0	235	AOI_2	600	56	500	383
18873	1133			5_008_fe_ha.jpg	0	235	AOI_2	600	56	501	388
18889	1134			5_008_fe_ha.jpg	0	235	AOI_2	600	56	501	387
18906	1135			5_008_fe_ha.jpg	0	235	AOI_2	600	56	500	386
18923	1136			5_008_fe_ha.jpg	0	235	AOI_2	600	56	504	385
18939	1137			5_008_fe_ha.jpg	0	235	AOI_2	600	56	505	389
18956	1138			5_008_fe_ha.jpg	0	235	AOI_2	383	57	417	375
18973	1139			5_008_fe_ha.jpg	0	235	AOI_2	383	57	296	357
18989	1140			5_008_fe_ha.jpg	0	235	AOI_2	383	57	279	358
19006	1141			5_008_fe_ha.jpg	0	235	AOI_2	383	57	274	358
19023	1142			5_008_fe_ha.jpg	0	235	AOI_2	383	57	279	360
19039	1143			5_008_fe_ha.jpg	0	235	AOI_2	383	57	280	362
19056	1144			5_008_fe_ha.jpg	0	235	AOI_2	383	57	281	363
19073	1145			5_008_fe_ha.jpg	0	235	AOI_2	383	57	280	363
19089	1146			5_008_fe_ha.jpg	0	235	AOI_2	383	57	276	362
19106	1147			5_008_fe_ha.jpg	0	235	AOI_2	383	57	276	363
19123	1148			5_008_fe_ha.jpg	0	235	AOI_2	383	57	277	361
19139	1149			5_008_fe_ha.jpg	0	235	AOI_2	383	57	277	365
19156	1150			5_008_fe_ha.jpg	0	235	AOI_2	383	57	279	362
19173	1151			5_008_fe_ha.jpg	0	235	AOI_2	383	57	281	364
19189	1152			5_008_fe_ha.jpg	0	235	AOI_2	383	57	264	363
19206	1153			5_008_fe_ha.jpg	0	235	AOI_2	383	57	262	364
19222	1154			5_008_fe_ha.jpg	0	235	AOI_2	383	57	259	363
19239	1155			5_008_fe_ha.jpg	0	235	AOI_2	383	57	266	369
19256	1156			5_008_fe_ha.jpg	0	235	AOI_2	383	57	260	360
19272	1157			5_008_fe_ha.jpg	0	235	AOI_2	383	57	261	364
19289	1158			5_008_fe_ha.jpg	0	235	AOI_2	383	57	262	364
19306	1159			5_008_fe_ha.jpg	0	235	AOI_2	383	57	260	365
19322	1160			5_008_fe_ha.jpg	0	235	AOI_2	383	57	266	367
19339	1161			5_008_fe_ha.jpg	0	236	AOI_4	466	58	361	364
19356	1162			5_008_fe_ha.jpg	0	236	AOI_4	466	58	603	355
19372	1163			5_008_fe_ha.jpg	0	236	AOI_4	466	58	722	368
19389	1164			5_008_fe_ha.jpg	0	236	AOI_4	466	58	712	370
19406	1165			5_008_fe_ha.jpg	0	236	AOI_4	466	58	710	370
19422	1166			5_008_fe_ha.jpg	0	236	AOI_4	466	58	704	370
19439	1167			5_008_fe_ha.jpg	0	236	AOI_4	466	58	704	372
19456	1168			5_008_fe_ha.jpg	0	236	AOI_4	466	58	702	373
19472	1169			5_008_fe_ha.jpg	0	236	AOI_4	466	58	702	374
19489	1170			5_008_fe_ha.jpg	0	236	AOI_4	466	58	705	369
19506	1171			5_008_fe_ha.jpg	0	236	AOI_4	466	58	704	372
19522	1172			5_008_fe_ha.jpg	0	236	AOI_4	466	58	702	374
19539	1173			5_008_fe_ha.jpg	0	236	AOI_4	466	58	703	372
19556	1174			5_008_fe_ha.jpg	0	236	AOI_4	466	58	702	374
19572	1175			5_008_fe_ha.jpg	0	236	AOI_4	466	58	698	376
19589	1176			5_008_fe_ha.jpg	0	236	AOI_4	466	58	675	376
19606	1177			5_008_fe_ha.jpg	0	236	AOI_4	466	58	675	376
19622	1178			5_008_fe_ha.jpg	0	236	AOI_4	466	58	672	377
19639	1179			5_008_fe_ha.jpg	0	236	AOI_4	466	58	673	375
19655	1180			5_008_fe_ha.jpg	0	236	AOI_4	466	58	676	374
19672	1181			5_008_fe_ha.jpg	0	236	AOI_4	466	58	676	377
19689	1182			5_008_fe_ha.jpg	0	236	AOI_4	466	58	674	376
19705	1183			5_008_fe_ha.jpg	0	236	AOI_4	466	58	672	373
19722	1184			5_008_fe_ha.jpg	0	236	AOI_4	466	58	675	376
19739	1185			5_008_fe_ha.jpg	0	236	AOI_4	466	58	672	374
19755	1186			5_008_fe_ha.jpg	0	236	AOI_4	466	58	676	374
19772	1187			5_008_fe_ha.jpg	0	236	AOI_4	466	58	672	376
19789	1188			5_008_fe_ha.jpg	0	236	AOI_4	466	58	673	374
19805	1189			5_008_fe_ha.jpg	0	236	AOI_4	383	59	685	392
19822	1190			5_008_fe_ha.jpg	0	236	AOI_4	383	59	710	466
19839	1191			5_008_fe_ha.jpg	0	236	AOI_4	383	59	710	474
19855	1192			5_008_fe_ha.jpg	0	236	AOI_4	383	59	712	476
19872	1193			5_008_fe_ha.jpg	0	236	AOI_4	383	59	710	477
19889	1194			5_008_fe_ha.jpg	0	236	AOI_4	383	59	708	475
19905	1195			5_008_fe_ha.jpg	0	236	AOI_4	383	59	711	478
19922	1196			5_008_fe_ha.jpg	0	236	AOI_4	383	59	712	473
19939	1197			5_008_fe_ha.jpg	0	236	AOI_4	383	59	709	473
19955	1198			5_008_fe_ha.jpg	0	236	AOI_4	383	59	709	478
19972	1199			5_008_fe_ha.jpg	0	236	AOI_4	383	59	709	469
19989	1200			5_008_fe_ha.jpg	0	236	AOI_4	383	59	710	472
20005	1201			5_008_fe_ha.jpg	0	236	AOI_4	383	59	710	474
20022	1202			5_008_fe_ha.jpg	0	236	AOI_4	383	59	709	477
20039	1203			5_008_fe_ha.jpg	0	236	AOI_4	383	59	712	475
20055	1204			5_008_fe_ha.jpg	0	236	AOI_4	383	59	715	468
20072	1205			5_008_fe_ha.jpg	0	236	AOI_4	383	59	711	476
20089	1206			5_008_fe_ha.jpg	0	236	AOI_4	383	59	709	477
20105	1207			5_008_fe_ha.jpg	0	236	AOI_4	383	59	712	473
20122	1208			5_008_fe_ha.jpg	0	236	AOI_4	383	59	712	473
20139	1209			5_008_fe_ha.jpg	0	236	AOI_4	383	59	710	470
20155	1210			5_008_fe_ha.jpg	0	236	AOI_4	383	59	709	475
20172	1211			5_008_fe_ha.jpg	0	236	AOI_4	383	59	667	481
20188	1212			5_008_fe_ha.jpg	0	235	AOI_2	250	60	478	456
20205	1213			5_008_fe_ha.jpg	0	235	AOI_2	250	60	299	454
20222	1214			5_008_fe_ha.jpg	0	235	AOI_2	250	60	256	462
20238	1215			5_008_fe_ha.jpg	0	235	AOI_2	250	60	262	463
20255	1216			5_008_fe_ha.jpg	0	235	AOI_2	250	60	262	467
20272	1217			5_008_fe_ha.jpg	0	235	AOI_2	250	60	262	463
20288	1218			5_008_fe_ha.jpg	0	235	AOI_2	250	60	263	468
20305	1219			5_008_fe_ha.jpg	0	235	AOI_2	250	60	264	462
20322	1220			5_008_fe_ha.jpg	0	235	AOI_2	250	60	266	465
20338	1221			5_008_fe_ha.jpg	0	235	AOI_2	250	60	266	468
20355	1222			5_008_fe_ha.jpg	0	235	AOI_2	250	60	269	470
20372	1223			5_008_fe_ha.jpg	0	235	AOI_2	250	60	260	463
20388	1224			5_008_fe_ha.jpg	0	235	AOI_2	250	60	269	466
20405	1225			5_008_fe_ha.jpg	0	235	AOI_2	250	60	264	468
20422	1226			5_008_fe_ha.jpg	0	235	AOI_2	250	60	261	467
20438	1227			5_008_fe_ha.jpg	0	236	AOI_4	416	61	400	440
20455	1228			5_008_fe_ha.jpg	0	236	AOI_4	416	61	625	388
20472	1229			5_008_fe_ha.jpg	0	236	AOI_4	416	61	740	375
20488	1230			5_008_fe_ha.jpg	0	236	AOI_4	416	61	730	382
20505	1231			5_008_fe_ha.jpg	0	236	AOI_4	416	61	724	382
20522	1232			5_008_fe_ha.jpg	0	236	AOI_4	416	61	721	384
20538	1233			5_008_fe_ha.jpg	0	236	AOI_4	416	61	720	384
20555	1234			5_008_fe_ha.jpg	0	236	AOI_4	416	61	718	387
20572	1235			5_008_fe_ha.jpg	0	236	AOI_4	416	61	722	388
20588	1236			5_008_fe_ha.jpg	0	236	AOI_4	416	61	718	383
20605	1237			5_008_fe_ha.jpg	0	236	AOI_4	416	61	715	388
20622	1238			5_008_fe_ha.jpg	0	236	AOI_4	416	61	719	384
20638	1239			5_008_fe_ha.jpg	0	236	AOI_4	416	61	719	382
20655	1240			5_008_fe_ha.jpg	0	236	AOI_4	416	61	717	380
20672	1241			5_008_fe_ha.jpg	0	236	AOI_4	416	61	715	383
20688	1242			5_008_fe_ha.jpg	0	236	AOI_4	416	61	715	381
20705	1243			5_008_fe_ha.jpg	0	236	AOI_4	416	61	715	383
20721	1244			5_008_fe_ha.jpg	0	236	AOI_4	416	61	708	373
20738	1245			5_008_fe_ha.jpg	0	236	AOI_4	416	61	708	372
20755	1246			5_008_fe_ha.jpg	0	236	AOI_4	416	61	711	369
20771	1247			5_008_fe_ha.jpg	0	236	AOI_4	416	61	709	368
20788	1248			5_008_fe_ha.jpg	0	236	AOI_4	416	61	712	367
20805	1249			5_008_fe_ha.jpg	0	236	AOI_4	416	61	712	366
20821	1250			5_008_fe_ha.jpg	0	236	AOI_4	416	61	707	371
20838	1251			5_008_fe_ha.jpg	0	236	AOI_4	416	61	710	371
20855	1252			5_008_fe_ha.jpg	0	236	AOI_4	150	62	691	372
20871	1253			5_008_fe_ha.jpg	0	236	AOI_4	150	62	676	370
20888	1254			5_008_fe_ha.jpg	0	236	AOI_4	150	62	677	370
20905	1255			5_008_fe_ha.jpg	0	236	AOI_4	150	62	674	372
20921	1256			5_008_fe_ha.jpg	0	236	AOI_4	150	62	676	373
20938	1257			5_008_fe_ha.jpg	0	236	AOI_4	150	62	676	375
20955	1258			5_008_fe_ha.jpg	0	236	AOI_4	150	62	673	375
20971	1259			5_008_fe_ha.jpg	0	236	AOI_4	150	62	673	371
20988	1260			5_008_fe_ha.jpg	0	236	AOI_4	150	62	656	376
21005	1261			5_008_fe_ha.jpg	0	235	AOI_2	183	63	457	350
21021	1262			5_008_fe_ha.jpg	0	235	AOI_2	183	63	287	344
21038	1263			5_008_fe_ha.jpg	0	235	AOI_2	183	63	279	345
21054	1264			5_008_fe_ha.jpg	0	235	AOI_2	183	63	273	342
21071	1265			5_008_fe_ha.jpg	0	235	AOI_2	183	63	283	348
21088	1266			5_008_fe_ha.jpg	0	235	AOI_2	183	63	280	344
21104	1267			5_008_fe_ha.jpg	0	235	AOI_2	183	63	282	346
21121	1268			5_008_fe_ha.jpg	0	235	AOI_2	183	63	282	345
21138	1269			5_008_fe_ha.jpg	0	235	AOI_2	183	63	285	349
21154	1270			5_008_fe_ha.jpg	0	235	AOI_2	183	63	282	347
21171	1271			5_008_fe_ha.jpg	0	235	AOI_2	183	63	284	350
21188	1272			5_008_fe_ha.jpg	0	235	AOI_2	233	64	271	350
21204	1273			5_008_fe_ha.jpg	0	235	AOI_2	233	64	237	353
21221	1274			5_008_fe_ha.jpg	0	235	AOI_2	233	64	235	354
21238	1275			5_008_fe_ha.jpg	0	235	AOI_2	233	64	234	355
21254	1276			5_008_fe_ha.jpg	0	235	AOI_2	233	64	235	355
21271	1277			5_008_fe_ha.jpg	0	235	AOI_2	233	64	240	356
21288	1278			5_008_fe_ha.jpg	0	235	AOI_2	233	64	238	350
21304	1279			5_008_fe_ha.jpg	0	235	AOI_2	233	64	236	354
21321	1280			5_008_fe_ha.jpg	0	235	AOI_2	233	64	240	358
21338	1281			5_008_fe_ha.jpg	0	235	AOI_2	233	64	238	353
21354	1282			5_008_fe_ha.jpg	0	235	AOI_2	233	64	239	356
21371	1283			5_008_fe_ha.jpg	0	235	AOI_2	233	64	238	354
21388	1284			5_008_fe_ha.jpg	0	235	AOI_2	233	64	238	355
21404	1285			5_008_fe_ha.jpg	0	235	AOI_2	233	64	238	356
21421	1286			5_008_fe_ha.jpg	0	235	AOI_2	216	65	257	357
21438	1287			5_008_fe_ha.jpg	0	235	AOI_2	216	65	335	364
21454	1288			5_008_fe_ha.jpg	0	235	AOI_2	216	65	338	363
21471	1289			5_008_fe_ha.jpg	0	235	AOI_2	216	65	341	364
21488	1290			5_008_fe_ha.jpg	0	235	AOI_2	216	65	337	360
21504	1291			5_008_fe_ha.jpg	0	235	AOI_2	216	65	337	357
21521	1292			5_008_fe_ha.jpg	0	235	AOI_2	216	65	336	359
21538	1293			5_008_fe_ha.jpg	0	235	AOI_2	216	65	332	359
21554	1294			5_008_fe_ha.jpg	0	235	AOI_2	216	65	334	363
21571	1295			5_008_fe_ha.jpg	0	235	AOI_2	216	65	333	362
21588	1296			5_008_fe_ha.jpg	0	235	AOI_2	216	65	334	362
21604	1297			5_008_fe_ha.jpg	0	235	AOI_2	216	65	341	367
21621	1298			5_008_fe_ha.jpg	0	235	AOI_2	216	65	477	328
21637	1299			5_008_fe_ha.jpg	0	235	AOI_2			0	0
21654	1300			5_008_fe_ha.jpg	0	235	AOI_2			0	0
21671	1301			5_008_fe_ha.jpg	0	235	AOI_2			0	0
21687	1302			5_008_fe_ha.jpg	0	235	AOI_2			0	0
21704	1303			5_008_fe_ha.jpg	0	235	AOI_2			0	0
21705		ImageEnd	16
21721	1304			No media	0	0	Content			0	0
21737	1305			No media	0	0	Content			0	0
21750		ImageStart	8
21754	1306			Fix.jpg	0	0	Content			0	0
21771	1307			Fix.jpg	0	0	Content			0	0
21787	1308			Fix.jpg	0	0	Content			0	0
21804	1309			Fix.jpg	0	0	Content			0	0
21821	1310			Fix.jpg	0	0	Content			0	0
21837	1311			Fix.jpg	0	0	Content			0	0
21854	1312			Fix.jpg	0	0	Content			0	0
21871	1313			Fix.jpg	0	0	Content			0	0
21887	1314			Fix.jpg	0	0	Content			0	0
21904	1315			Fix.jpg	0	0	Content	83	66	695	408
21921	1316			Fix.jpg	0	0	Content	83	66	698	390
21937	1317			Fix.jpg	0	0	Content	83	66	603	389
21954	1318			Fix.jpg	0	0	Content	83	66	527	391
21970	1319			Fix.jpg	0	0	Content	83	66	524	383
21987	1320			Fix.jpg	0	0	Content	566	67	521	382
22004	1321			Fix.jpg	0	0	Content	566	67	523	381
22021	1322			Fix.jpg	0	0	Content	566	67	523	383
22037	1323			Fix.jpg	0	0	Content	566	67	523	387
22054	1324			Fix.jpg	0	0	Content	566	67	521	380
22070	1325			Fix.jpg	0	0	Content	566	67	526	382
22087	1326			Fix.jpg	0	0	Content	566	67	526	386
22104	1327			Fix.jpg	0	0	Content	566	67	522	386
22120	1328			Fix.jpg	0	0	Content	566	67	521	383
22137	1329			Fix.jpg	0	0	Content	566	67	523	382
22154	1330			Fix.jpg	0	0	Content	566	67	522	384
22170	1331			Fix.jpg	0	0	Content	566	67	522	384
22187	1332			Fix.jpg	0	0	Content	566	67	521	380
22204	1333			Fix.jpg	0	0	Content	566	67	520	387
22220		ImageEnd	16
22220	1334			No media	0	0	Content	566	67	522	389
22237	1335			No media	0	0	Content	566	67	519	389
22254	1336			No media	0	0	Content	566	67	522	386
22262		ImageStart	8
22270	1337			35_069_neu_fe.jpg	0	204	AOI_34	566	67	502	392
22287	1338			35_069_neu_fe.jpg	0	204	AOI_34	566	67	502	390
22304	1339			35_069_neu_fe.jpg	0	204	AOI_34	566	67	505	393
22320	1340			35_069_neu_fe.jpg	0	204	AOI_34	566	67	504	393
22337	1341			35_069_neu_fe.jpg	0	204	AOI_34	566	67	502	392
22354	1342			35_069_neu_fe.jpg	0	204	AOI_34	566	67	502	396
22370	1343			35_069_neu_fe.jpg	0	204	AOI_34	566	67	503	394
22387	1344			35_069_neu_fe.jpg	0	204	AOI_34	566	67	505	392
22404	1345			35_069_neu_fe.jpg	0	204	AOI_34	566	67	506	393
22420	1346			35_069_neu_fe.jpg	0	204	AOI_34	566	67	506	390
22437	1347			35_069_neu_fe.jpg	0	204	AOI_34	566	67	506	392
22454	1348			35_069_neu_fe.jpg	0	204	AOI_34	566	67	503	392
22470	1349			35_069_neu_fe.jpg	0	204	AOI_34	566	67	501	394
22487	1350			35_069_neu_fe.jpg	0	204	AOI_34	566	67	501	390
22504	1351			35_069_neu_fe.jpg	0	204	AOI_34	566	67	502	391
22520	1352			35_069_neu_fe.jpg	0	204	AOI_34	566	67	500	391
22537	1353			35_069_neu_fe.jpg	0	204	AOI_34	566	67	500	392
22553	1354			35_069_neu_fe.jpg	0	204	AOI_34	333	68	569	400
22570	1355			35_069_neu_fe.jpg	0	204	AOI_34	333	68	686	398
22587	1356			35_069_neu_fe.jpg	0	204	AOI_34	333	68	699	398
22603	1357			35_069_neu_fe.jpg	0	204	AOI_34	333	68	703	397
22620	1358			35_069_neu_fe.jpg	0	204	AOI_34	333	68	697	397
22637	1359			35_069_neu_fe.jpg	0	204	AOI_34	333	68	696	394
22653	1360			35_069_neu_fe.jpg	0	204	AOI_34	333	68	694	399
22670	1361			35_069_neu_fe.jpg	0	204	AOI_34	333	68	694	397
22687	1362			35_069_neu_fe.jpg	0	204	AOI_34	333	68	695	396
22703	1363			35_069_neu_fe.jpg	0	204	AOI_34	333	68	698	394
22720	1364			35_069_neu_fe.jpg	0	204	AOI_34	333	68	696	398
22737	1365			35_069_neu_fe.jpg	0	204	AOI_34	333	68	696	396
22753	1366			35_069_neu_fe.jpg	0	204	AOI_34	333	68	696	395
22770	1367			35_069_neu_fe.jpg	0	204	AOI_34	333	68	695	393
22787	1368			35_069_neu_fe.jpg	0	204	AOI_34	333	68	696	391
22803	1369			35_069_neu_fe.jpg	0	204	AOI_34	333	68	695	395
22820	1370			35_069_neu_fe.jpg	0	204	AOI_34	333	68	694	394
22837	1371			35_069_neu_fe.jpg	0	204	AOI_34	333	68	696	397
22853	1372			35_069_neu_fe.jpg	0	204	AOI_34	333	68	696	395
22870	1373			35_069_neu_fe.jpg	0	204	AOI_34	333	68	695	394
22886	1374			35_069_neu_fe.jpg	0	204	AOI_34	200	69	704	464
22903	1375			35_069_neu_fe.jpg	0	204	AOI_34	200	69	707	517
22920	1376			35_069_neu_fe.jpg	0	204	AOI_34	200	69	711	520
22937	1377			35_069_neu_fe.jpg	0	204	AOI_34	200	69	710	523
22953	1378			35_069_neu_fe.jpg	0	204	AOI_34	200	69	714	522
22970	1379			35_069_neu_fe.jpg	0	204	AOI_34	200	69	709	525
22986	1380			35_069_neu_fe.jpg	0	204	AOI_34	200	69	711	520
23003	1381			35_069_neu_fe.jpg	0	204	AOI_34	200	69	710	524
23020	1382			35_069_neu_fe.jpg	0	204	AOI_34	200	69	708	522
23036	1383			35_069_neu_fe.jpg	0	204	AOI_34	200	69	712	521
23053	1384			35_069_neu_fe.jpg	0	204	AOI_34	200	69	709	520
23070	1385			35_069_neu_fe.jpg	0	204	AOI_34	200	69	699	523
23086	1386			35_069_neu_fe.jpg	0	203	AOI_35	350	70	524	451
23103	1387			35_069_neu_fe.jpg	0	203	AOI_35	350	70	330	399
23120	1388			35_069_neu_fe.jpg	0	203	AOI_35	350	70	263	386
23136	1389			35_069_neu_fe.jpg	0	203	AOI_35	350	70	265	388
23153	1390			35_069_neu_fe.jpg	0	203	AOI_35	350	70	270	390
23170	1391			35_069_neu_fe.jpg	0	203	AOI_35	350	70	270	386
23186	1392			35_069_neu_fe.jpg	0	203	AOI_35	350	70	272	387
23203	1393			35_069_neu_fe.jpg	0	203	AOI_35	350	70	273	389
23220	1394			35_069_neu_fe.jpg	0	203	AOI_35	350	70	270	388
23236	1395			35_069_neu_fe.jpg	0	203	AOI_35	350	70	274	390
23253	1396			35_069_neu_fe.jpg	0	203	AOI_35	350	70	277	392
23270	1397			35_069_neu_fe.jpg	0	203	AOI_35	350	70	274	388
23286	1398			35_069_neu_fe.jpg	0	203	AOI_35	350	70	274	393
23303	1399			35_069_neu_fe.jpg	0	203	AOI_35	350	70	276	387
23320	1400			35_069_neu_fe.jpg	0	203	AOI_35	350	70	274	386
23336	1401			35_069_neu_fe.jpg	0	203	AOI_35	350	70	271	388
23353	1402			35_069_neu_fe.jpg	0	203	AOI_35	350	70	274	388
23370	1403			35_069_neu_fe.jpg	0	203	AOI_35	350	70	275	387
23386	1404			35_069_neu_fe.jpg	0	203	AOI_35	350	70	274	389
23403	1405			35_069_neu_fe.jpg	0	203	AOI_35	350	70	273	382
23420	1406			35_069_neu_fe.jpg	0	203	AOI_35	350	70	296	391
23436	1407			35_069_neu_fe.jpg	0	204	AOI_34	233	71	517	374
23453	1408			35_069_neu_fe.jpg	0	204	AOI_34	233	71	716	370
23469	1409			35_069_neu_fe.jpg	0	204	AOI_34	233	71	729	374
23486	1410			35_069_neu_fe.jpg	0	204	AOI_34	233	71	729	379
23503	1411			35_069_neu_fe.jpg	0	204	AOI_34	233	71	722	380
23520	1412			35_069_neu_fe.jpg	0	204	AOI_34	233	71	721	376
23536	1413			35_069_neu_fe.jpg	0	204	AOI_34	233	71	720	376
23553	1414			35_069_neu_fe.jpg	0	204	AOI_34	233	71	720	375
23569	1415			35_069_neu_fe.jpg	0	204	AOI_34	233	71	720	370
23586	1416			35_069_neu_fe.jpg	0	204	AOI_34	233	71	716	374
23603	1417			35_069_neu_fe.jpg	0	204	AOI_34	233	71	720	374
23619	1418			35_069_neu_fe.jpg	0	204	AOI_34	233	71	720	373
23636	1419			35_069_neu_fe.jpg	0	204	AOI_34	233	71	720	374
23653	1420			35_069_neu_fe.jpg	0	204	AOI_34	233	71	719	374
23669	1421			35_069_neu_fe.jpg	0	204	AOI_34	216	72	692	376
23686	1422			35_069_neu_fe.jpg	0	204	AOI_34	216	72	684	376
23703	1423			35_069_neu_fe.jpg	0	204	AOI_34	216	72	680	384
23719	1424			35_069_neu_fe.jpg	0	204	AOI_34	216	72	678	382
23736	1425			35_069_neu_fe.jpg	0	204	AOI_34	216	72	681	378
23753	1426			35_069_neu_fe.jpg	0	204	AOI_34	216	72	679	383
23769	1427			35_069_neu_fe.jpg	0	204	AOI_34	216	72	676	384
23786	1428			35_069_neu_fe.jpg	0	204	AOI_34	216	72	682	386
23803	1429			35_069_neu_fe.jpg	0	204	AOI_34	216	72	681	386
23819	1430			35_069_neu_fe.jpg	0	204	AOI_34	216	72	678	384
23836	1431			35_069_neu_fe.jpg	0	204	AOI_34	216	72	678	383
23852	1432			35_069_neu_fe.jpg	0	204	AOI_34	216	72	678	383
23869	1433			35_069_neu_fe.jpg	0	204	AOI_34	216	72	678	384
23886	1434			35_069_neu_fe.jpg	0	203	AOI_35	383	73	527	374
23902	1435			35_069_neu_fe.jpg	0	203	AOI_35	383	73	324	372
23919	1436			35_069_neu_fe.jpg	0	203	AOI_35	383	73	245	391
23936	1437			35_069_neu_fe.jpg	0	203	AOI_35	383	73	248	391
23952	1438			35_069_neu_fe.jpg	0	203	AOI_35	383	73	259	393
23969	1439			35_069_neu_fe.jpg	0	203	AOI_35	383	73	257	394
23986	1440			35_069_neu_fe.jpg	0	203	AOI_35	383	73	262	395
24002	1441			35_069_neu_fe.jpg	0	203	AOI_35	383	73	260	398
24019	1442			35_069_neu_fe.jpg	0	203	AOI_35	383	73	260	395
24036	1443			35_069_neu_fe.jpg	0	203	AOI_35	383	73	261	395
24052	1444			35_069_neu_fe.jpg	0	203	AOI_35	383	73	262	394
24069	1445			35_069_neu_fe.jpg	0	203	AOI_35	383	73	267	399
24086	1446			35_069_neu_fe.jpg	0	203	AOI_35	383	73	266	397
24102	1447			35_069_neu_fe.jpg	0	203	AOI_35	383	73	261	397
24119	1448			35_069_neu_fe.jpg	0	203	AOI_35	383	73	261	396
24136	1449			35_069_neu_fe.jpg	0	203	AOI_35	383	73	264	394
24152	1450			35_069_neu_fe.jpg	0	203	AOI_35	383	73	261	395
24169	1451			35_069_neu_fe.jpg	0	203	AOI_35	383	73	267	399
24186	1452			35_069_neu_fe.jpg	0	203	AOI_35	383	73	262	396
24202	1453			35_069_neu_fe.jpg	0	203	AOI_35	383	73	263	389
24219	1454			35_069_neu_fe.jpg	0	203	AOI_35	383	73	263	395
24236	1455			35_069_neu_fe.jpg	0	203	AOI_35	383	73	263	397
24252	1456			35_069_neu_fe.jpg	0	203	AOI_35	383	73	263	396
24269	1457			35_069_neu_fe.jpg	0	203	AOI_35	566	74	290	482
24286	1458			35_069_neu_fe.jpg	0	203	AOI_35	566	74	291	501
24302	1459			35_069_neu_fe.jpg	0	203	AOI_35	566	74	290	507
24319	1460			35_069_neu_fe.jpg	0	203	AOI_35	566	74	288	508
24336	1461			35_069_neu_fe.jpg	0	203	AOI_35	566	74	289	506
24352	1462			35_069_neu_fe.jpg	0	203	AOI_35	566	74	291	507
24369	1463			35_069_neu_fe.jpg	0	203	AOI_35	566	74	289	507
24386	1464			35_069_neu_fe.jpg	0	203	AOI_35	566	74	289	505
24402	1465			35_069_neu_fe.jpg	0	203	AOI_35	566	74	288	505
24419	1466			35_069_neu_fe.jpg	0	203	AOI_35	566	74	289	504
24436	1467			35_069_neu_fe.jpg	0	203	AOI_35	566	74	289	504
24452	1468			35_069_neu_fe.jpg	0	203	AOI_35	566	74	289	503
24469	1469			35_069_neu_fe.jpg	0	203	AOI_35	566	74	291	503
24485	1470			35_069_neu_fe.jpg	0	203	AOI_35	566	74	289	503
24502	1471			35_069_neu_fe.jpg	0	203	AOI_35	566	74	291	506
24519	1472			35_069_neu_fe.jpg	0	203	AOI_35	566	74	288	503
24535	1473			35_069_neu_fe.jpg	0	203	AOI_35	566	74	287	504
24552	1474			35_069_neu_fe.jpg	0	203	AOI_35	566	74	287	500
24569	1475			35_069_neu_fe.jpg	0	203	AOI_35	566	74	286	500
24585	1476			35_069_neu_fe.jpg	0	203	AOI_35	566	74	285	503
24602	1477			35_069_neu_fe.jpg	0	203	AOI_35	566	74	286	500
24619	1478			35_069_neu_fe.jpg	0	203	AOI_35	566	74	287	504
24635	1479			35_069_neu_fe.jpg	0	203	AOI_35	566	74	285	502
24652	1480			35_069_neu_fe.jpg	0	203	AOI_35	566	74	290	503
24669	1481			35_069_neu_fe.jpg	0	203	AOI_35	566	74	284	500
24685	1482			35_069_neu_fe.jpg	0	203	AOI_35	566	74	288	504
24702	1483			35_069_neu_fe.jpg	0	203	AOI_35	566	74	289	503
24719	1484			35_069_neu_fe.jpg	0	203	AOI_35	566	74	286	505
24735	1485			35_069_neu_fe.jpg	0	203	AOI_35	566	74	289	503
24752	1486			35_069_neu_fe.jpg	0	203	AOI_35	566	74	290	505
24768	1487			35_069_neu_fe.jpg	0	203	AOI_35	566	74	287	505
24785	1488			35_069_neu_fe.jpg	0	203	AOI_35	566	74	289	506
24802	1489			35_069_neu_fe.jpg	0	203	AOI_35	566	74	286	502
24819	1490			35_069_neu_fe.jpg	0	203	AOI_35	566	74	290	492
24835	1491			35_069_neu_fe.jpg	0	203	AOI_35	183	75	299	391
24852	1492			35_069_neu_fe.jpg	0	203	AOI_35	183	75	298	374
24869	1493			35_069_neu_fe.jpg	0	203	AOI_35	183	75	296	372
24885	1494			35_069_neu_fe.jpg	0	203	AOI_35	183	75	298	372
24902	1495			35_069_neu_fe.jpg	0	203	AOI_35	183	75	297	375
24918	1496			35_069_neu_fe.jpg	0	203	AOI_35	183	75	296	377
24935	1497			35_069_neu_fe.jpg	0	203	AOI_35	183	75	295	374
24952	1498			35_069_neu_fe.jpg	0	203	AOI_35	183	75	297	376
24968	1499			35_069_neu_fe.jpg	0	203	AOI_35	183	75	298	375
24985	1500			35_069_neu_fe.jpg	0	203	AOI_35	183	75	297	378
25002	1501			35_069_neu_fe.jpg	0	203	AOI_35	183	75	300	376
25018	1502			35_069_neu_fe.jpg	0	204	AOI_34	466	76	459	381
25035	1503			35_069_neu_fe.jpg	0	204	AOI_34	466	76	668	388
25052	1504			35_069_neu_fe.jpg	0	204	AOI_34	466	76	733	388
25068	1505			35_069_neu_fe.jpg	0	204	AOI_34	466	76	727	392
25085	1506			35_069_neu_fe.jpg	0	204	AOI_34	466	76	723	387
25102	1507			35_069_neu_fe.jpg	0	204	AOI_34	466	76	719	388
25118	1508			35_069_neu_fe.jpg	0	204	AOI_34	466	76	718	391
25135	1509			35_069_neu_fe.jpg	0	204	AOI_34	466	76	718	394
25152	1510			35_069_neu_fe.jpg	0	204	AOI_34	466	76	714	393
25168	1511			35_069_neu_fe.jpg	0	204	AOI_34	466	76	713	392
25185	1512			35_069_neu_fe.jpg	0	204	AOI_34	466	76	714	388
25202	1513			35_069_neu_fe.jpg	0	204	AOI_34	466	76	716	392
25218	1514			35_069_neu_fe.jpg	0	204	AOI_34	466	76	713	389
25235	1515			35_069_neu_fe.jpg	0	204	AOI_34	466	76	712	392
25252	1516			35_069_neu_fe.jpg	0	204	AOI_34	466	76	706	393
25263		ImageEnd	16
25268	1517			No media	0	0	Content	466	76	686	386
25285	1518			No media	0	0	Content	466	76	680	390
25286		ImageStart	8
25302	1519			Fix.jpg	0	0	Content	466	76	678	388
25318	1520			Fix.jpg	0	0	Content	466	76	683	386
25335	1521			Fix.jpg	0	0	Content	466	76	683	386
25352	1522			Fix.jpg	0	0	Content	466	76	684	385
25368	1523			Fix.jpg	0	0	Content	466	76	683	388
25385	1524			Fix.jpg	0	0	Content	466	76	681	389
25401	1525			Fix.jpg	0	0	Content	466	76	679	392
25418	1526			Fix.jpg	0	0	Content	466	76	679	393
25435	1527			Fix.jpg	0	0	Content	466	76	679	391
25451	1528			Fix.jpg	0	0	Content	466	76	681	390
25468	1529			Fix.jpg	0	0	Content	466	76	681	387
25485	1530			Fix.jpg	0	0	Content	566	77	641	393
25501	1531			Fix.jpg	0	0	Content	566	77	510	375
25518	1532			Fix.jpg	0	0	Content	566	77	493	385
25535	1533			Fix.jpg	0	0	Content	566	77	489	382
25551	1534			Fix.jpg	0	0	Content	566	77	493	387
25568	1535			Fix.jpg	0	0	Content	566	77	494	381
25585	1536			Fix.jpg	0	0	Content	566	77	495	387
25601	1537			Fix.jpg	0	0	Content	566	77	495	384
25618	1538			Fix.jpg	0	0	Content	566	77	495	386
25635	1539			Fix.jpg	0	0	Content	566	77	494	381
25651	1540			Fix.jpg	0	0	Content	566	77	495	384
25668	1541			Fix.jpg	0	0	Content	566	77	495	383
25685	1542			Fix.jpg	0	0	Content	566	77	498	384
25701	1543			Fix.jpg	0	0	Content	566	77	496	384
25718	1544			Fix.jpg	0	0	Content	566	77	497	383
25735	1545			Fix.jpg	0	0	Content	566	77	494	381
25751	1546			Fix.jpg	0	0	Content	566	77	494	384
25763		ImageEnd	16
25768	1547			No media	0	0	Content	566	77	495	384
25776		ImageStart	8
25785	1548			18_061_fe_ne.jpg	0	165	AOI_18	566	77	495	386
25801	1549			18_061_fe_ne.jpg	0	165	AOI_18	566	77	495	386
25818	1550			18_061_fe_ne.jpg	0	165	AOI_18	566	77	493	382
25835	1551			18_061_fe_ne.jpg	0	165	AOI_18	566	77	495	381
25851	1552			18_061_fe_ne.jpg	0	165	AOI_18	566	77	493	382
25868	1553			18_061_fe_ne.jpg	0	165	AOI_18	566	77	497	386
25885	1554			18_061_fe_ne.jpg	0	165	AOI_18	566	77	495	384
25901	1555			18_061_fe_ne.jpg	0	165	AOI_18	566	77	496	380
25918	1556			18_061_fe_ne.jpg	0	165	AOI_18	566	77	496	382
25934	1557			18_061_fe_ne.jpg	0	165	AOI_18	566	77	497	377
25951	1558			18_061_fe_ne.jpg	0	165	AOI_18	566	77	494	380
25968	1559			18_061_fe_ne.jpg	0	165	AOI_18	566	77	495	384
25984	1560			18_061_fe_ne.jpg	0	165	AOI_18	566	77	497	381
26001	1561			18_061_fe_ne.jpg	0	165	AOI_18	566	77	497	378
26018	1562			18_061_fe_ne.jpg	0	165	AOI_18	566	77	495	377
26034	1563			18_061_fe_ne.jpg	0	165	AOI_18	566	77	474	380
26051	1564			18_061_fe_ne.jpg	0	165	AOI_18	183	78	368	369
26068	1565			18_061_fe_ne.jpg	0	165	AOI_18	183	78	316	368
26084	1566			18_061_fe_ne.jpg	0	165	AOI_18	183	78	319	367
26101	1567			18_061_fe_ne.jpg	0	165	AOI_18	183	78	315	365
26118	1568			18_061_fe_ne.jpg	0	165	AOI_18	183	78	315	362
26134	1569			18_061_fe_ne.jpg	0	165	AOI_18	183	78	317	366
26151	1570			18_061_fe_ne.jpg	0	165	AOI_18	183	78	317	368
26168	1571			18_061_fe_ne.jpg	0	165	AOI_18	183	78	315	367
26184	1572			18_061_fe_ne.jpg	0	165	AOI_18	183	78	317	367
26201	1573			18_061_fe_ne.jpg	0	165	AOI_18	183	78	316	367
26218	1574			18_061_fe_ne.jpg	0	165	AOI_18	183	78	327	370
26234	1575			18_061_fe_ne.jpg	0	166	AOI_19	416	79	532	356
26251	1576			18_061_fe_ne.jpg	0	166	AOI_19	416	79	699	361
26268	1577			18_061_fe_ne.jpg	0	166	AOI_19	416	79	690	360
26284	1578			18_061_fe_ne.jpg	0	166	AOI_19	416	79	697	362
26301	1579			18_061_fe_ne.jpg	0	166	AOI_19	416	79	691	362
26317	1580			18_061_fe_ne.jpg	0	166	AOI_19	416	79	691	362
26334	1581			18_061_fe_ne.jpg	0	166	AOI_19	416	79	688	364
26351	1582			18_061_fe_ne.jpg	0	166	AOI_19	416	79	687	367
26367	1583			18_061_fe_ne.jpg	0	166	AOI_19	416	79	686	365
26384	1584			18_061_fe_ne.jpg	0	166	AOI_19	416	79	686	366
26401	1585			18_061_fe_ne.jpg	0	166	AOI_19	416	79	690	368
26417	1586			18_061_fe_ne.jpg	0	166	AOI_19	416	79	689	364
26434	1587			18_061_fe_ne.jpg	0	166	AOI_19	416	79	689	366
26451	1588			18_061_fe_ne.jpg	0	166	AOI_19	416	79	689	366
26467	1589			18_061_fe_ne.jpg	0	166	AOI_19	416	79	689	367
26484	1590			18_061_fe_ne.jpg	0	166	AOI_19	416	79	689	368
26501	1591			18_061_fe_ne.jpg	0	166	AOI_19	416	79	691	366
26517	1592			18_061_fe_ne.jpg	0	166	AOI_19	416	79	690	364
26534	1593			18_061_fe_ne.jpg	0	166	AOI_19	416	79	690	369
26551	1594			18_061_fe_ne.jpg	0	166	AOI_19	416	79	691	371
26567	1595			18_061_fe_ne.jpg	0	166	AOI_19	416	79	692	368
26584	1596			18_061_fe_ne.jpg	0	166	AOI_19	416	79	692	368
26601	1597			18_061_fe_ne.jpg	0	166	AOI_19	416	79	690	369
26617	1598			18_061_fe_ne.jpg	0	166	AOI_19	416	79	692	369
26634	1599			18_061_fe_ne.jpg	0	166	AOI_19	416	79	637	364
26651	1600			18_061_fe_ne.jpg	0	165	AOI_18	333	80	428	338
26667	1601			18_061_fe_ne.jpg	0	165	AOI_18	333	80	265	342
26684	1602			18_061_fe_ne.jpg	0	165	AOI_18	333	80	270	337
26701	1603			18_061_fe_ne.jpg	0	165	AOI_18	333	80	265	337
26717	1604			18_061_fe_ne.jpg	0	165	AOI_18	333	80	272	343
26734	1605			18_061_fe_ne.jpg	0	165	AOI_18	333	80	273	343
26751	1606			18_061_fe_ne.jpg	0	165	AOI_18	333	80	273	343
26767	1607			18_061_fe_ne.jpg	0	165	AOI_18	333	80	273	345
26784	1608			18_061_fe_ne.jpg	0	165	AOI_18	333	80	270	341
26801	1609			18_061_fe_ne.jpg	0	165	AOI_18	333	80	270	344
26817	1610			18_061_fe_ne.jpg	0	165	AOI_18	333	80	270	346
26834	1611			18_061_fe_ne.jpg	0	165	AOI_18	333	80	271	342
26851	1612			18_061_fe_ne.jpg	0	165	AOI_18	333	80	269	341
26867	1613			18_061_fe_ne.jpg	0	165	AOI_18	333	80	271	345
26884	1614			18_061_fe_ne.jpg	0	165	AOI_18	333	80	273	346
26900	1615			18_061_fe_ne.jpg	0	165	AOI_18	333	80	271	342
26917	1616			18_061_fe_ne.jpg	0	165	AOI_18	333	80	271	344
26934	1617			18_061_fe_ne.jpg	0	165	AOI_18	333	80	269	343
26950	1618			18_061_fe_ne.jpg	0	165	AOI_18	333	80	271	344
26967	1619			18_061_fe_ne.jpg	0	165	AOI_18	333	80	271	366
26984	1620			18_061_fe_ne.jpg	0	165	AOI_18	516	81	292	523
27000	1621			18_061_fe_ne.jpg	0	165	AOI_18	516	81	298	604
27017	1622			18_061_fe_ne.jpg	0	165	AOI_18	516	81	295	595
27034	1623			18_061_fe_ne.jpg	0	165	AOI_18	516	81	297	597
27050	1624			18_061_fe_ne.jpg	0	165	AOI_18	516	81	296	594
27067	1625			18_061_fe_ne.jpg	0	165	AOI_18	516	81	298	592
27084	1626			18_061_fe_ne.jpg	0	165	AOI_18	516	81	296	593
27100	1627			18_061_fe_ne.jpg	0	165	AOI_18	516	81	295	591
27117	1628			18_061_fe_ne.jpg	0	165	AOI_18	516	81	297	590
27134	1629			18_061_fe_ne.jpg	0	165	AOI_18	516	81	296	590
27150	1630			18_061_fe_ne.jpg	0	165	AOI_18	516	81	297	591
27167	1631			18_061_fe_ne.jpg	0	165	AOI_18	516	81	297	590
27184	1632			18_061_fe_ne.jpg	0	165	AOI_18	516	81	300	590
27200	1633			18_061_fe_ne.jpg	0	165	AOI_18	516	81	295	590
27217	1634			18_061_fe_ne.jpg	0	165	AOI_18	516	81	297	592
27234	1635			18_061_fe_ne.jpg	0	165	AOI_18	516	81	294	590
27250	1636			18_061_fe_ne.jpg	0	165	AOI_18	516	81	297	590
27267	1637			18_061_fe_ne.jpg	0	165	AOI_18	516	81	298	589
27284	1638			18_061_fe_ne.jpg	0	165	AOI_18	516	81	298	589
27300	1639			18_061_fe_ne.jpg	0	165	AOI_18	516	81	297	591
27317	1640			18_061_fe_ne.jpg	0	165	AOI_18	516	81	296	591
27334	1641			18_061_fe_ne.jpg	0	165	AOI_18	516	81	295	591
27350	1642			18_061_fe_ne.jpg	0	165	AOI_18	516	81	298	593
27367	1643			18_061_fe_ne.jpg	0	165	AOI_18	516	81	300	592
27384	1644			18_061_fe_ne.jpg	0	165	AOI_18	516	81	302	592
27400	1645			18_061_fe_ne.jpg	0	165	AOI_18	516	81	300	594
27417	1646			18_061_fe_ne.jpg	0	165	AOI_18	516	81	300	592
27433	1647			18_061_fe_ne.jpg	0	165	AOI_18	516	81	300	590
27450	1648			18_061_fe_ne.jpg	0	165	AOI_18	516	81	301	592
27467	1649			18_061_fe_ne.jpg	0	165	AOI_18	516	81	300	592
27483	1650			18_061_fe_ne.jpg	0	165	AOI_18	516	81	302	592
27500	1651			18_061_fe_ne.jpg	0	165	AOI_18	350	82	303	464
27517	1652			18_061_fe_ne.jpg	0	165	AOI_18	350	82	302	353
27533	1653			18_061_fe_ne.jpg	0	165	AOI_18	350	82	301	350
27550	1654			18_061_fe_ne.jpg	0	165	AOI_18	350	82	305	353
27567	1655			18_061_fe_ne.jpg	0	165	AOI_18	350	82	307	350
27583	1656			18_061_fe_ne.jpg	0	165	AOI_18	350	82	306	352
27600	1657			18_061_fe_ne.jpg	0	165	AOI_18	350	82	302	350
27617	1658			18_061_fe_ne.jpg	0	165	AOI_18	350	82	305	355
27633	1659			18_061_fe_ne.jpg	0	165	AOI_18	350	82	304	357
27650	1660			18_061_fe_ne.jpg	0	165	AOI_18	350	82	303	351
27667	1661			18_061_fe_ne.jpg	0	165	AOI_18	350	82	303	354
27683	1662			18_061_fe_ne.jpg	0	165	AOI_18	350	82	306	353
27700	1663			18_061_fe_ne.jpg	0	165	AOI_18	350	82	304	358
27717	1664			18_061_fe_ne.jpg	0	165	AOI_18	350	82	307	357
27733	1665			18_061_fe_ne.jpg	0	165	AOI_18	350	82	302	356
27750	1666			18_061_fe_ne.jpg	0	165	AOI_18	350	82	304	353
27767	1667			18_061_fe_ne.jpg	0	165	AOI_18	350	82	303	353
27783	1668			18_061_fe_ne.jpg	0	165	AOI_18	350	82	301	350
27800	1669			18_061_fe_ne.jpg	0	165	AOI_18	350	82	306	358
27816	1670			18_061_fe_ne.jpg	0	165	AOI_18	350	82	303	354
27833	1671			18_061_fe_ne.jpg	0	165	AOI_18	350	82	304	357
27850	1672			18_061_fe_ne.jpg	0	166	AOI_19	616	83	455	354
27866	1673			18_061_fe_ne.jpg	0	166	AOI_19	616	83	661	362
27883	1674			18_061_fe_ne.jpg	0	166	AOI_19	616	83	726	378
27900	1675			18_061_fe_ne.jpg	0	166	AOI_19	616	83	723	371
27916	1676			18_061_fe_ne.jpg	0	166	AOI_19	616	83	717	374
27933	1677			18_061_fe_ne.jpg	0	166	AOI_19	616	83	712	377
27950	1678			18_061_fe_ne.jpg	0	166	AOI_19	616	83	716	376
27966	1679			18_061_fe_ne.jpg	0	166	AOI_19	616	83	715	371
27983	1680			18_061_fe_ne.jpg	0	166	AOI_19	616	83	714	370
28000	1681			18_061_fe_ne.jpg	0	166	AOI_19	616	83	712	372
28016	1682			18_061_fe_ne.jpg	0	166	AOI_19	616	83	712	373
28033	1683			18_061_fe_ne.jpg	0	166	AOI_19	616	83	715	375
28050	1684			18_061_fe_ne.jpg	0	166	AOI_19	616	83	712	375
28066	1685			18_061_fe_ne.jpg	0	166	AOI_19	616	83	711	373
28083	1686			18_061_fe_ne.jpg	0	166	AOI_19	616	83	711	376
28099	1687			18_061_fe_ne.jpg	0	166	AOI_19	616	83	711	375
28116	1688			18_061_fe_ne.jpg	0	166	AOI_19	616	83	713	380
28133	1689			18_061_fe_ne.jpg	0	166	AOI_19	616	83	714	380
28150	1690			18_061_fe_ne.jpg	0	166	AOI_19	616	83	712	376
28166	1691			18_061_fe_ne.jpg	0	166	AOI_19	616	83	714	373
28183	1692			18_061_fe_ne.jpg	0	166	AOI_19	616	83	712	378
28199	1693			18_061_fe_ne.jpg	0	166	AOI_19	616	83	714	379
28216	1694			18_061_fe_ne.jpg	0	166	AOI_19	616	83	707	377
28233	1695			18_061_fe_ne.jpg	0	166	AOI_19	616	83	699	370
28249	1696			18_061_fe_ne.jpg	0	166	AOI_19	616	83	699	372
28266	1697			18_061_fe_ne.jpg	0	166	AOI_19	616	83	697	372
28283	1698			18_061_fe_ne.jpg	0	166	AOI_19	616	83	696	372
28299	1699			18_061_fe_ne.jpg	0	166	AOI_19	616	83	697	373
28316	1700			18_061_fe_ne.jpg	0	166	AOI_19	616	83	698	370
28333	1701			18_061_fe_ne.jpg	0	166	AOI_19	616	83	695	370
28349	1702			18_061_fe_ne.jpg	0	166	AOI_19	616	83	697	375
28366	1703			18_061_fe_ne.jpg	0	166	AOI_19	616	83	698	371
28383	1704			18_061_fe_ne.jpg	0	166	AOI_19	616	83	695	371
28399	1705			18_061_fe_ne.jpg	0	166	AOI_19	616	83	699	369
28416	1706			18_061_fe_ne.jpg	0	166	AOI_19	616	83	700	371
28433	1707			18_061_fe_ne.jpg	0	166	AOI_19	616	83	697	374
28449	1708			18_061_fe_ne.jpg	0	166	AOI_19	616	83	695	373
28466	1709			18_061_fe_ne.jpg	0	166	AOI_19	167	84	710	377
28483	1710			18_061_fe_ne.jpg	0	166	AOI_19	167	84	758	380
28499	1711			18_061_fe_ne.jpg	0	166	AOI_19	167	84	758	377
28516	1712			18_061_fe_ne.jpg	0	166	AOI_19	167	84	762	378
28533	1713			18_061_fe_ne.jpg	0	166	AOI_19	167	84	759	381
28549	1714			18_061_fe_ne.jpg	0	166	AOI_19	167	84	758	378
28566	1715			18_061_fe_ne.jpg	0	166	AOI_19	167	84	759	381
28583	1716			18_061_fe_ne.jpg	0	166	AOI_19	167	84	761	379
28599	1717			18_061_fe_ne.jpg	0	166	AOI_19	167	84	756	379
28616	1718			18_061_fe_ne.jpg	0	166	AOI_19	167	84	736	379
28633	1719			18_061_fe_ne.jpg	0	165	AOI_18	216	85	511	344
28649	1720			18_061_fe_ne.jpg	0	165	AOI_18	216	85	307	335
28666	1721			18_061_fe_ne.jpg	0	165	AOI_18	216	85	286	345
28683	1722			18_061_fe_ne.jpg	0	165	AOI_18	216	85	283	349
28699	1723			18_061_fe_ne.jpg	0	165	AOI_18	216	85	290	352
28716	1724			18_061_fe_ne.jpg	0	165	AOI_18	216	85	288	350
28733	1725			18_061_fe_ne.jpg	0	165	AOI_18	216	85	289	350
28749	1726			18_061_fe_ne.jpg	0	165	AOI_18	216	85	289	353
28766	1727			18_061_fe_ne.jpg	0	165	AOI_18	216	85	291	351
28775		ImageEnd	16
28782	1728			No media	0	0	Content	216	85	288	346
28799	1729			No media	0	0	Content	216	85	288	348
28813		ImageStart	8
28816	1730			Fix.jpg	0	0	Content	216	85	291	348
28832	1731			Fix.jpg	0	0	Content	216	85	291	348
28849	1732			Fix.jpg	0	0	Content	167	86	252	354
28866	1733			Fix.jpg	0	0	Content	167	86	249	354
28882	1734			Fix.jpg	0	0	Content	167	86	243	352
28899	1735			Fix.jpg	0	0	Content	167	86	246	352
28916	1736			Fix.jpg	0	0	Content	167	86	248	354
28932	1737			Fix.jpg	0	0	Content	167	86	247	354
28949	1738			Fix.jpg	0	0	Content	167	86	248	354
28966	1739			Fix.jpg	0	0	Content	167	86	246	353
28982	1740			Fix.jpg	0	0	Content	167	86	250	355
28999	1741			Fix.jpg	0	0	Content	167	86	251	354
29016	1742			Fix.jpg	0	0	Content	583	87	320	360
29032	1743			Fix.jpg	0	0	Content	583	87	493	384
29049	1744			Fix.jpg	0	0	Content	583	87	498	385
29066	1745			Fix.jpg	0	0	Content	583	87	502	390
29082	1746			Fix.jpg	0	0	Content	583	87	495	387
29099	1747			Fix.jpg	0	0	Content	583	87	493	388
29116	1748			Fix.jpg	0	0	Content	583	87	493	391
29132	1749			Fix.jpg	0	0	Content	583	87	492	390
29149	1750			Fix.jpg	0	0	Content	583	87	491	386
29165	1751			Fix.jpg	0	0	Content	583	87	491	389
29182	1752			Fix.jpg	0	0	Content	583	87	491	388
29199	1753			Fix.jpg	0	0	Content	583	87	488	388
29215	1754			Fix.jpg	0	0	Content	583	87	492	387
29232	1755			Fix.jpg	0	0	Content	583	87	493	392
29249	1756			Fix.jpg	0	0	Content	583	87	492	392
29265	1757			Fix.jpg	0	0	Content	583	87	491	390
29282	1758			Fix.jpg	0	0	Content	583	87	492	393
29299	1759			Fix.jpg	0	0	Content	583	87	494	396
29302		ImageEnd	16
29315	1760			No media	0	0	Content	583	87	494	392
29332	1761			No media	0	0	Content	583	87	492	387
29349	1762			No media	0	0	Content	583	87	514	377
29350		ImageStart	8
29365	1763			25_069_an_fe.jpg	0	181	AOI_33	583	87	513	377
29382	1764			25_069_an_fe.jpg	0	181	AOI_33	583	87	512	375
29399	1765			25_069_an_fe.jpg	0	181	AOI_33	583	87	513	378
29415	1766			25_069_an_fe.jpg	0	181	AOI_33	583	87	511	378
29432	1767			25_069_an_fe.jpg	0	181	AOI_33	583	87	510	379
29449	1768			25_069_an_fe.jpg	0	181	AOI_33	583	87	511	378
29465	1769			25_069_an_fe.jpg	0	181	AOI_33	583	87	513	377
29482	1770			25_069_an_fe.jpg	0	181	AOI_33	583	87	513	379
29499	1771			25_069_an_fe.jpg	0	181	AOI_33	583	87	513	382
29515	1772			25_069_an_fe.jpg	0	181	AOI_33	583	87	514	380
29532	1773			25_069_an_fe.jpg	0	181	AOI_33	583	87	513	381
29549	1774			25_069_an_fe.jpg	0	181	AOI_33	583	87	515	383
29565	1775			25_069_an_fe.jpg	0	181	AOI_33	583	87	515	381
29582	1776			25_069_an_fe.jpg	0	181	AOI_33	583	87	527	376
29599	1777			25_069_an_fe.jpg	0	182	AOI_34	151	88	658	390
29615	1778			25_069_an_fe.jpg	0	182	AOI_34	151	88	668	390
29632	1779			25_069_an_fe.jpg	0	182	AOI_34	151	88	673	391
29649	1780			25_069_an_fe.jpg	0	182	AOI_34	151	88	670	395
29666	1781			25_069_an_fe.jpg	0	182	AOI_34	151	88	671	391
29683	1782			25_069_an_fe.jpg	0	182	AOI_34	151	88	670	393
29699	1783			25_069_an_fe.jpg	0	182	AOI_34	151	88	667	396
29716	1784			25_069_an_fe.jpg	0	182	AOI_34	151	88	669	394
29733	1785			25_069_an_fe.jpg	0	182	AOI_34	151	88	668	396
29749	1786			25_069_an_fe.jpg	0	181	AOI_33	183	89	547	403
29766	1787			25_069_an_fe.jpg	0	181	AOI_33	183	89	328	423
29783	1788			25_069_an_fe.jpg	0	181	AOI_33	183	89	313	436
29799	1789			25_069_an_fe.jpg	0	181	AOI_33	183	89	304	443
29816	1790			25_069_an_fe.jpg	0	181	AOI_33	183	89	307	438
29833	1791			25_069_an_fe.jpg	0	181	AOI_33	183	89	309	437
29849	1792			25_069_an_fe.jpg	0	181	AOI_33	183	89	304	435
29866	1793			25_069_an_fe.jpg	0	181	AOI_33	183	89	307	437
29883	1794			25_069_an_fe.jpg	0	181	AOI_33	183	89	309	438
29899	1795			25_069_an_fe.jpg	0	181	AOI_33	183	89	311	442
29916	1796			25_069_an_fe.jpg	0	181	AOI_33	183	89	384	436
29933	1797			25_069_an_fe.jpg	0	182	AOI_34	216	90	623	405
29949	1798			25_069_an_fe.jpg	0	182	AOI_34	216	90	719	400
29966	1799			25_069_an_fe.jpg	0	182	AOI_34	216	90	718	393
29983	1800			25_069_an_fe.jpg	0	182	AOI_34	216	90	708	401
29999	1801			25_069_an_fe.jpg	0	182	AOI_34	216	90	703	403
30016	1802			25_069_an_fe.jpg	0	182	AOI_34	216	90	704	399
30032	1803			25_069_an_fe.jpg	0	182	AOI_34	216	90	702	399
30049	1804			25_069_an_fe.jpg	0	182	AOI_34	216	90	705	400
30066	1805			25_069_an_fe.jpg	0	182	AOI_34	216	90	703	399
30082	1806			25_069_an_fe.jpg	0	182	AOI_34	216	90	704	400
30099	1807			25_069_an_fe.jpg	0	182	AOI_34	216	90	703	399
30116	1808			25_069_an_fe.jpg	0	182	AOI_34	216	90	703	397
30132	1809			25_069_an_fe.jpg	0	182	AOI_34	216	90	703	403
30149	1810			25_069_an_fe.jpg	0	182	AOI_34	167	91	721	488
30166	1811			25_069_an_fe.jpg	0	182	AOI_34	167	91	724	511
30182	1812			25_069_an_fe.jpg	0	182	AOI_34	167	91	724	515
30199	1813			25_069_an_fe.jpg	0	182	AOI_34	167	91	725	511
30216	1814			25_069_an_fe.jpg	0	182	AOI_34	167	91	723	513
30232	1815			25_069_an_fe.jpg	0	182	AOI_34	167	91	724	508
30249	1816			25_069_an_fe.jpg	0	182	AOI_34	167	91	724	510
30266	1817			25_069_an_fe.jpg	0	182	AOI_34	167	91	724	512
30282	1818			25_069_an_fe.jpg	0	182	AOI_34	167	91	724	512
30299	1819			25_069_an_fe.jpg	0	182	AOI_34	167	91	720	515
30316	1820			25_069_an_fe.jpg	0	181	AOI_33	433	92	528	490
30332	1821			25_069_an_fe.jpg	0	181	AOI_33	433	92	310	487
30349	1822			25_069_an_fe.jpg	0	181	AOI_33	433	92	284	512
30366	1823			25_069_an_fe.jpg	0	181	AOI_33	433	92	280	505
30382	1824			25_069_an_fe.jpg	0	181	AOI_33	433	92	288	496
30399	1825			25_069_an_fe.jpg	0	181	AOI_33	433	92	288	490
30416	1826			25_069_an_fe.jpg	0	181	AOI_33	433	92	288	489
30432	1827			25_069_an_fe.jpg	0	181	AOI_33	433	92	286	479
30449	1828			25_069_an_fe.jpg	0	181	AOI_33	433	92	290	476
30466	1829			25_069_an_fe.jpg	0	181	AOI_33	433	92	287	472
30482	1830			25_069_an_fe.jpg	0	181	AOI_33	433	92	288	471
30499	1831			25_069_an_fe.jpg	0	181	AOI_33	433	92	290	471
30516	1832			25_069_an_fe.jpg	0	181	AOI_33	433	92	290	467
30532	1833			25_069_an_fe.jpg	0	181	AOI_33	433	92	293	464
30549	1834			25_069_an_fe.jpg	0	181	AOI_33	433	92	293	467
30566	1835			25_069_an_fe.jpg	0	181	AOI_33	433	92	292	464
30582	1836			25_069_an_fe.jpg	0	181	AOI_33	433	92	289	462
30599	1837			25_069_an_fe.jpg	0	181	AOI_33	433	92	286	463
30615	1838			25_069_an_fe.jpg	0	181	AOI_33	433	92	290	463
30632	1839			25_069_an_fe.jpg	0	181	AOI_33	433	92	290	463
30649	1840			25_069_an_fe.jpg	0	181	AOI_33	433	92	293	461
30666	1841			25_069_an_fe.jpg	0	181	AOI_33	433	92	287	459
30682	1842			25_069_an_fe.jpg	0	181	AOI_33	433	92	291	462
30699	1843			25_069_an_fe.jpg	0	181	AOI_33	433	92	289	459
30715	1844			25_069_an_fe.jpg	0	181	AOI_33	433	92	291	461
30732	1845			25_069_an_fe.jpg	0	181	AOI_33	433	92	288	468
30749	1846			25_069_an_fe.jpg	0	181	AOI_33	167	93	296	531
30765	1847			25_069_an_fe.jpg	0	181	AOI_33	167	93	296	539
30782	1848			25_069_an_fe.jpg	0	181	AOI_33	167	93	297	542
30799	1849			25_069_an_fe.jpg	0	181	AOI_33	167	93	295	542
30815	1850			25_069_an_fe.jpg	0	181	AOI_33	167	93	294	541
30832	1851			25_069_an_fe.jpg	0	181	AOI_33	167	93	298	545
30849	1852			25_069_an_fe.jpg	0	181	AOI_33	167	93	292	539
30865	1853			25_069_an_fe.jpg	0	181	AOI_33	167	93	292	542
30882	1854			25_069_an_fe.jpg	0	181	AOI_33	167	93	297	545
30899	1855			25_069_an_fe.jpg	0	181	AOI_33	167	93	292	544
30915	1856			25_069_an_fe.jpg	0	182	AOI_34	300	94	450	510
30932	1857			25_069_an_fe.jpg	0	182	AOI_34	300	94	654	451
30949	1858			25_069_an_fe.jpg	0	182	AOI_34	300	94	721	427
30965	1859			25_069_an_fe.jpg	0	182	AOI_34	300	94	717	428
30982	1860			25_069_an_fe.jpg	0	182	AOI_34	300	94	715	428
30999	1861			25_069_an_fe.jpg	0	182	AOI_34	300	94	711	432
31015	1862			25_069_an_fe.jpg	0	182	AOI_34	300	94	709	427
31032	1863			25_069_an_fe.jpg	0	182	AOI_34	300	94	709	425
31049	1864			25_069_an_fe.jpg	0	182	AOI_34	300	94	710	428
31065	1865			25_069_an_fe.jpg	0	182	AOI_34	300	94	710	423
31082	1866			25_069_an_fe.jpg	0	182	AOI_34	300	94	711	422
31099	1867			25_069_an_fe.jpg	0	182	AOI_34	300	94	710	421
31115	1868			25_069_an_fe.jpg	0	182	AOI_34	300	94	709	420
31132	1869			25_069_an_fe.jpg	0	182	AOI_34	300	94	707	426
31149	1870			25_069_an_fe.jpg	0	182	AOI_34	300	94	708	422
31165	1871			25_069_an_fe.jpg	0	182	AOI_34	300	94	711	424
31182	1872			25_069_an_fe.jpg	0	182	AOI_34	300	94	710	422
31198	1873			25_069_an_fe.jpg	0	182	AOI_34	300	94	712	419
31215	1874			25_069_an_fe.jpg	0	182	AOI_34	283	95	720	466
31232	1875			25_069_an_fe.jpg	0	182	AOI_34	283	95	725	519
31248	1876			25_069_an_fe.jpg	0	182	AOI_34	283	95	725	519
31265	1877			25_069_an_fe.jpg	0	182	AOI_34	283	95	725	521
31282	1878			25_069_an_fe.jpg	0	182	AOI_34	283	95	725	519
31298	1879			25_069_an_fe.jpg	0	182	AOI_34	283	95	722	520
31315	1880			25_069_an_fe.jpg	0	182	AOI_34	283	95	725	516
31332	1881			25_069_an_fe.jpg	0	182	AOI_34	283	95	723	518
31348	1882			25_069_an_fe.jpg	0	182	AOI_34	283	95	722	515
31365	1883			25_069_an_fe.jpg	0	182	AOI_34	283	95	722	517
31382	1884			25_069_an_fe.jpg	0	182	AOI_34	283	95	720	521
31398	1885			25_069_an_fe.jpg	0	182	AOI_34	283	95	722	517
31415	1886			25_069_an_fe.jpg	0	182	AOI_34	283	95	722	522
31432	1887			25_069_an_fe.jpg	0	182	AOI_34	283	95	723	518
31448	1888			25_069_an_fe.jpg	0	182	AOI_34	283	95	722	521
31465	1889			25_069_an_fe.jpg	0	182	AOI_34	283	95	723	516
31482	1890			25_069_an_fe.jpg	0	182	AOI_34	283	95	716	520
31498	1891			25_069_an_fe.jpg	0	182	AOI_34	566	96	711	465
31515	1892			25_069_an_fe.jpg	0	182	AOI_34	566	96	698	373
31532	1893			25_069_an_fe.jpg	0	182	AOI_34	566	96	699	361
31548	1894			25_069_an_fe.jpg	0	182	AOI_34	566	96	698	361
31565	1895			25_069_an_fe.jpg	0	182	AOI_34	566	96	696	361
31581	1896			25_069_an_fe.jpg	0	182	AOI_34	566	96	696	360
31598	1897			25_069_an_fe.jpg	0	182	AOI_34	566	96	698	362
31615	1898			25_069_an_fe.jpg	0	182	AOI_34	566	96	696	362
31631	1899			25_069_an_fe.jpg	0	182	AOI_34	566	96	695	361
31648	1900			25_069_an_fe.jpg	0	182	AOI_34	566	96	699	361
31665	1901			25_069_an_fe.jpg	0	182	AOI_34	566	96	693	367
31681	1902			25_069_an_fe.jpg	0	182	AOI_34	566	96	678	376
31698	1903			25_069_an_fe.jpg	0	182	AOI_34	566	96	677	379
31715	1904			25_069_an_fe.jpg	0	182	AOI_34	566	96	679	380
31731	1905			25_069_an_fe.jpg	0	182	AOI_34	566	96	676	378
31748	1906			25_069_an_fe.jpg	0	182	AOI_34	566	96	679	374
31765	1907			25_069_an_fe.jpg	0	182	AOI_34	566	96	678	380
31781	1908			25_069_an_fe.jpg	0	182	AOI_34	566	96	679	380
31798	1909			25_069_an_fe.jpg	0	182	AOI_34	566	96	678	378
31815	1910			25_069_an_fe.jpg	0	182	AOI_34	566	96	675	382
31831	1911			25_069_an_fe.jpg	0	182	AOI_34	566	96	677	378
31848	1912			25_069_an_fe.jpg	0	182	AOI_34	566	96	677	379
31865	1913			25_069_an_fe.jpg	0	182	AOI_34	566	96	676	376
31881	1914			25_069_an_fe.jpg	0	182	AOI_34	566	96	675	379
31898	1915			25_069_an_fe.jpg	0	182	AOI_34	566	96	676	378
31915	1916			25_069_an_fe.jpg	0	182	AOI_34	566	96	676	379
31931	1917			25_069_an_fe.jpg	0	182	AOI_34	566	96	678	377
31948	1918			25_069_an_fe.jpg	0	182	AOI_34	566	96	678	376
31965	1919			25_069_an_fe.jpg	0	182	AOI_34	566	96	679	378
31981	1920			25_069_an_fe.jpg	0	182	AOI_34	566	96	676	381
31998	1921			25_069_an_fe.jpg	0	182	AOI_34	566	96	678	379
32015	1922			25_069_an_fe.jpg	0	182	AOI_34	566	96	668	383
32031	1923			25_069_an_fe.jpg	0	182	AOI_34	566	96	529	395
32048	1924			25_069_an_fe.jpg	0	182	AOI_34	566	96	363	462
32064	1925			25_069_an_fe.jpg	0	181	AOI_33			0	0
32081	1926			25_069_an_fe.jpg	0	181	AOI_33			0	0
32098	1927			25_069_an_fe.jpg	0	181	AOI_33			0	0
32114	1928			25_069_an_fe.jpg	0	181	AOI_33			0	0
32131	1929			25_069_an_fe.jpg	0	181	AOI_33			0	0
32148	1930			25_069_an_fe.jpg	0	181	AOI_33			0	0
32164	1931			25_069_an_fe.jpg	0	181	AOI_33			0	0
32181	1932			25_069_an_fe.jpg	0	181	AOI_33			0	0
32198	1933			25_069_an_fe.jpg	0	181	AOI_33			0	0
32214	1934			25_069_an_fe.jpg	0	181	AOI_33			0	0
32231	1935			25_069_an_fe.jpg	0	181	AOI_33			0	0
32248	1936			25_069_an_fe.jpg	0	181	AOI_33			0	0
32264	1937			25_069_an_fe.jpg	0	181	AOI_33			0	0
32281	1938			25_069_an_fe.jpg	0	181	AOI_33			0	0
32298	1939			25_069_an_fe.jpg	0	181	AOI_33			0	0
32314	1940			25_069_an_fe.jpg	0	181	AOI_33			0	0
32331	1941			25_069_an_fe.jpg	0	181	AOI_33			0	0
32331		ImageEnd	16
32348	1942			No media	0	0	Content			0	0
32355		ImageStart	8
32365	1943			Fix.jpg	0	0	Content			0	0
[truncated: 35,220 more rows]
