# Supplementary material for: Attentional Bias to Facial Expressions of Different Emotions – A Cross-Cultural Comparison of ≠Akhoe Hai||om and German Children and Adolescents
Source: Front Psychol. 2020 Apr 28;11:795. doi: 10.3389/fpsyg.2020.00795 (PMC7199105; doi:10.3389/fpsyg.2020.00795)
Supplement: Supplementary file 1 [file Data_Sheet_1.ZIP › Raw data_Germany and Namibia/Raw data Germans/de_VP16-All-Data.tsv]

System Properties:
Operating System:	Microsoft Windows NT 6.1.7601 Service Pack 1
System User Name:	tobiiadmin
Machine Name:	LOE7690LAP
Data properties:
Recording name:	de_VP16
Recording date:	24.10.2013
Recording time:	11:01:28
Recording resolution:	1024 x 768
Export date:	03.12.2013
Export time:	16:38:07
Participant:	de_VP16
Filter settings:
Eye: Average
Validity: Normal
Fixation filter: Tobii fixation filter
Velocity threshold: 35
Distance threshold: 35
Timestamp	Number	Event	EventKey	StimuliName	StimuliID	AoiIds	AoiNames	FixationDuration	FixationIndex	GazePointX	GazePointY
7	0			No media	0	0	Content	290	5	187	249
24	1			No media	0	0	Content	290	5	191	260
40	2			No media	0	0	Content	290	5	184	241
57	3			No media	0	0	Content	290	5	178	237
74	4			No media	0	0	Content	290	5	184	249
90	5			No media	0	0	Content	290	5	187	245
107	6			No media	0	0	Content	290	5	190	244
124	7			No media	0	0	Content	290	5	183	238
140	8			No media	0	0	Content	290	5	183	256
157	9			No media	0	0	Content	290	5	187	242
159		ImageStart	8
174	10			Fix.jpg	0	0	Content	290	5	187	247
190	11			Fix.jpg	0	0	Content	290	5	184	249
207	12			Fix.jpg	0	0	Content	290	5	192	261
224	13			Fix.jpg	0	0	Content	290	5	186	244
240	14			Fix.jpg	0	0	Content	290	5	189	244
257	15			Fix.jpg	0	0	Content	290	5	192	251
274	16			Fix.jpg	0	0	Content	290	5	188	254
290	17			Fix.jpg	0	0	Content	683	6	370	303
307	18			Fix.jpg	0	0	Content	683	6	397	345
323	19			Fix.jpg	0	0	Content	683	6	0	0
340	20			Fix.jpg	0	0	Content	683	6	489	352
357	21			Fix.jpg	0	0	Content	683	6	487	352
373	22			Fix.jpg	0	0	Content	683	6	480	351
390	23			Fix.jpg	0	0	Content	683	6	487	346
407	24			Fix.jpg	0	0	Content	683	6	482	355
423	25			Fix.jpg	0	0	Content	683	6	485	351
440	26			Fix.jpg	0	0	Content	683	6	493	348
457	27			Fix.jpg	0	0	Content	683	6	485	358
473	28			Fix.jpg	0	0	Content	683	6	489	305
490	29			Fix.jpg	0	0	Content	683	6	490	334
507	30			Fix.jpg	0	0	Content	683	6	0	0
523	31			Fix.jpg	0	0	Content	683	6	485	349
540	32			Fix.jpg	0	0	Content	683	6	496	362
557	33			Fix.jpg	0	0	Content	683	6	490	376
573	34			Fix.jpg	0	0	Content	683	6	493	369
590	35			Fix.jpg	0	0	Content	683	6	499	364
607	36			Fix.jpg	0	0	Content	683	6	496	369
623	37			Fix.jpg	0	0	Content	683	6	501	363
629		ImageEnd	16
640	38			No media	0	0	Content	683	6	494	377
657	39			No media	0	0	Content	683	6	493	376
673	40			No media	0	0	Content	683	6	493	363
676		ImageStart	8
690	41			122_162_an_ha.jpg	0	54	AOI_13	683	6	496	413
707	42			122_162_an_ha.jpg	0	54	AOI_13	683	6	0	0
723	43			122_162_an_ha.jpg	0	54	AOI_13	683	6	0	0
740	44			122_162_an_ha.jpg	0	54	AOI_13	683	6	0	0
757	45			122_162_an_ha.jpg	0	54	AOI_13	683	6	0	0
773	46			122_162_an_ha.jpg	0	54	AOI_13	683	6	0	0
790	47			122_162_an_ha.jpg	0	54	AOI_13	683	6	508	346
807	48			122_162_an_ha.jpg	0	54	AOI_13	683	6	499	335
823	49			122_162_an_ha.jpg	0	54	AOI_13	683	6	507	331
840	50			122_162_an_ha.jpg	0	54	AOI_13	683	6	501	357
857	51			122_162_an_ha.jpg	0	54	AOI_13	683	6	513	376
873	52			122_162_an_ha.jpg	0	54	AOI_13	683	6	509	347
890	53			122_162_an_ha.jpg	0	54	AOI_13	683	6	506	355
907	54			122_162_an_ha.jpg	0	54	AOI_13	683	6	505	357
923	55			122_162_an_ha.jpg	0	54	AOI_13	683	6	504	355
940	56			122_162_an_ha.jpg	0	54	AOI_13	683	6	503	352
956	57			122_162_an_ha.jpg	0	54	AOI_13	683	6	529	359
973	58			122_162_an_ha.jpg	0	53	AOI_16	200	7	663	364
990	59			122_162_an_ha.jpg	0	53	AOI_16	200	7	693	370
1006	60			122_162_an_ha.jpg	0	53	AOI_16	200	7	697	369
1023	61			122_162_an_ha.jpg	0	53	AOI_16	200	7	689	380
1040	62			122_162_an_ha.jpg	0	53	AOI_16	200	7	685	387
1056	63			122_162_an_ha.jpg	0	53	AOI_16	200	7	686	381
1073	64			122_162_an_ha.jpg	0	53	AOI_16	200	7	686	387
1090	65			122_162_an_ha.jpg	0	53	AOI_16	200	7	688	386
1106	66			122_162_an_ha.jpg	0	53	AOI_16	200	7	685	388
1123	67			122_162_an_ha.jpg	0	53	AOI_16	200	7	682	384
1140	68			122_162_an_ha.jpg	0	53	AOI_16	200	7	686	389
1156	69			122_162_an_ha.jpg	0	53	AOI_16	200	7	651	391
1173	70			122_162_an_ha.jpg	0	54	AOI_13	366	8	465	397
1190	71			122_162_an_ha.jpg	0	54	AOI_13	366	8	308	405
1206	72			122_162_an_ha.jpg	0	54	AOI_13	366	8	304	409
1223	73			122_162_an_ha.jpg	0	54	AOI_13	366	8	280	410
1240	74			122_162_an_ha.jpg	0	54	AOI_13	366	8	293	412
1256	75			122_162_an_ha.jpg	0	54	AOI_13	366	8	289	412
1273	76			122_162_an_ha.jpg	0	54	AOI_13	366	8	295	413
1290	77			122_162_an_ha.jpg	0	54	AOI_13	366	8	287	414
1306	78			122_162_an_ha.jpg	0	54	AOI_13	366	8	297	419
1323	79			122_162_an_ha.jpg	0	54	AOI_13	366	8	298	424
1340	80			122_162_an_ha.jpg	0	54	AOI_13	366	8	295	409
1356	81			122_162_an_ha.jpg	0	54	AOI_13	366	8	290	414
1373	82			122_162_an_ha.jpg	0	54	AOI_13	366	8	305	419
1390	83			122_162_an_ha.jpg	0	54	AOI_13	366	8	330	411
1406	84			122_162_an_ha.jpg	0	54	AOI_13	366	8	331	420
1423	85			122_162_an_ha.jpg	0	54	AOI_13	366	8	327	409
1440	86			122_162_an_ha.jpg	0	54	AOI_13	366	8	326	413
1456	87			122_162_an_ha.jpg	0	54	AOI_13	366	8	329	412
1473	88			122_162_an_ha.jpg	0	54	AOI_13	366	8	329	417
1490	89			122_162_an_ha.jpg	0	54	AOI_13	366	8	330	410
1506	90			122_162_an_ha.jpg	0	54	AOI_13	366	8	329	413
1523	91			122_162_an_ha.jpg	0	54	AOI_13	366	8	328	411
1539	92			122_162_an_ha.jpg	0	53	AOI_16	200	9	457	398
1556	93			122_162_an_ha.jpg	0	53	AOI_16	200	9	607	377
1573	94			122_162_an_ha.jpg	0	53	AOI_16	200	9	722	377
1589	95			122_162_an_ha.jpg	0	53	AOI_16	200	9	699	375
1606	96			122_162_an_ha.jpg	0	53	AOI_16	200	9	715	372
1623	97			122_162_an_ha.jpg	0	53	AOI_16	200	9	710	368
1639	98			122_162_an_ha.jpg	0	53	AOI_16	200	9	705	370
1656	99			122_162_an_ha.jpg	0	53	AOI_16	200	9	706	373
1673	100			122_162_an_ha.jpg	0	53	AOI_16	200	9	707	373
1689	101			122_162_an_ha.jpg	0	53	AOI_16	200	9	706	378
1706	102			122_162_an_ha.jpg	0	53	AOI_16	200	9	706	377
1723	103			122_162_an_ha.jpg	0	53	AOI_16	200	9	705	378
1739	104			122_162_an_ha.jpg	0	53	AOI_16	233	10	699	380
1756	105			122_162_an_ha.jpg	0	53	AOI_16	233	10	664	371
1773	106			122_162_an_ha.jpg	0	53	AOI_16	233	10	663	371
1789	107			122_162_an_ha.jpg	0	53	AOI_16	233	10	663	375
1806	108			122_162_an_ha.jpg	0	53	AOI_16	233	10	661	372
1823	109			122_162_an_ha.jpg	0	53	AOI_16	233	10	665	369
1839	110			122_162_an_ha.jpg	0	53	AOI_16	233	10	659	377
1856	111			122_162_an_ha.jpg	0	53	AOI_16	233	10	664	372
1873	112			122_162_an_ha.jpg	0	53	AOI_16	233	10	665	363
1889	113			122_162_an_ha.jpg	0	53	AOI_16	233	10	669	368
1906	114			122_162_an_ha.jpg	0	53	AOI_16	233	10	666	372
1923	115			122_162_an_ha.jpg	0	53	AOI_16	233	10	667	369
1939	116			122_162_an_ha.jpg	0	53	AOI_16	233	10	668	367
1956	117			122_162_an_ha.jpg	0	53	AOI_16	233	10	624	375
1973	118			122_162_an_ha.jpg	0	54	AOI_13	449	11	429	382
1989	119			122_162_an_ha.jpg	0	54	AOI_13	449	11	291	401
2006	120			122_162_an_ha.jpg	0	54	AOI_13	449	11	310	410
2023	121			122_162_an_ha.jpg	0	54	AOI_13	449	11	292	402
2039	122			122_162_an_ha.jpg	0	54	AOI_13	449	11	299	408
2056	123			122_162_an_ha.jpg	0	54	AOI_13	449	11	299	401
2073	124			122_162_an_ha.jpg	0	54	AOI_13	449	11	304	408
2089	125			122_162_an_ha.jpg	0	54	AOI_13	449	11	305	405
2106	126			122_162_an_ha.jpg	0	54	AOI_13	449	11	301	400
2122	127			122_162_an_ha.jpg	0	54	AOI_13	449	11	297	400
2139	128			122_162_an_ha.jpg	0	54	AOI_13	449	11	302	399
2156	129			122_162_an_ha.jpg	0	54	AOI_13	449	11	315	404
2172	130			122_162_an_ha.jpg	0	54	AOI_13	449	11	332	404
2189	131			122_162_an_ha.jpg	0	54	AOI_13	449	11	331	412
2206	132			122_162_an_ha.jpg	0	54	AOI_13	449	11	332	408
2222	133			122_162_an_ha.jpg	0	54	AOI_13	449	11	330	402
2239	134			122_162_an_ha.jpg	0	54	AOI_13	449	11	333	404
2255	135			122_162_an_ha.jpg	0	54	AOI_13	449	11	336	396
2272	136			122_162_an_ha.jpg	0	54	AOI_13	449	11	331	410
2289	137			122_162_an_ha.jpg	0	54	AOI_13	449	11	336	402
2305	138			122_162_an_ha.jpg	0	54	AOI_13	449	11	336	404
2322	139			122_162_an_ha.jpg	0	54	AOI_13	449	11	337	411
2339	140			122_162_an_ha.jpg	0	54	AOI_13	449	11	339	414
2355	141			122_162_an_ha.jpg	0	54	AOI_13	449	11	343	412
2372	142			122_162_an_ha.jpg	0	54	AOI_13	449	11	335	406
2389	143			122_162_an_ha.jpg	0	54	AOI_13	449	11	340	416
2405	144			122_162_an_ha.jpg	0	54	AOI_13	449	11	358	407
2422	145			122_162_an_ha.jpg	0	53	AOI_16	333	12	530	372
2439	146			122_162_an_ha.jpg	0	53	AOI_16	333	12	677	360
2455	147			122_162_an_ha.jpg	0	53	AOI_16	333	12	685	370
2472	148			122_162_an_ha.jpg	0	53	AOI_16	333	12	700	366
2489	149			122_162_an_ha.jpg	0	53	AOI_16	333	12	690	372
2505	150			122_162_an_ha.jpg	0	53	AOI_16	333	12	693	363
2522	151			122_162_an_ha.jpg	0	53	AOI_16	333	12	691	373
2539	152			122_162_an_ha.jpg	0	53	AOI_16	333	12	691	369
2555	153			122_162_an_ha.jpg	0	53	AOI_16	333	12	690	375
2572	154			122_162_an_ha.jpg	0	53	AOI_16	333	12	695	370
2589	155			122_162_an_ha.jpg	0	53	AOI_16	333	12	693	372
2605	156			122_162_an_ha.jpg	0	53	AOI_16	333	12	695	370
2622	157			122_162_an_ha.jpg	0	53	AOI_16	333	12	693	375
2638	158			122_162_an_ha.jpg	0	53	AOI_16	333	12	658	372
2655	159			122_162_an_ha.jpg	0	53	AOI_16	333	12	667	372
2672	160			122_162_an_ha.jpg	0	53	AOI_16	333	12	664	372
2688	161			122_162_an_ha.jpg	0	53	AOI_16	333	12	661	374
2705	162			122_162_an_ha.jpg	0	53	AOI_16	333	12	663	375
2722	163			122_162_an_ha.jpg	0	53	AOI_16	333	12	662	372
2738	164			122_162_an_ha.jpg	0	53	AOI_16	333	12	666	374
2755	165			122_162_an_ha.jpg	0	53	AOI_16	200	13	689	413
2772	166			122_162_an_ha.jpg	0	53	AOI_16	200	13	699	469
2788	167			122_162_an_ha.jpg	0	53	AOI_16	200	13	699	467
2805	168			122_162_an_ha.jpg	0	53	AOI_16	200	13	698	476
2822	169			122_162_an_ha.jpg	0	53	AOI_16	200	13	703	474
2838	170			122_162_an_ha.jpg	0	53	AOI_16	200	13	703	472
2855	171			122_162_an_ha.jpg	0	53	AOI_16	200	13	707	471
2872	172			122_162_an_ha.jpg	0	53	AOI_16	200	13	700	478
2888	173			122_162_an_ha.jpg	0	53	AOI_16	200	13	699	479
2905	174			122_162_an_ha.jpg	0	53	AOI_16	200	13	697	477
2922	175			122_162_an_ha.jpg	0	53	AOI_16	200	13	704	472
2938	176			122_162_an_ha.jpg	0	53	AOI_16	200	13	661	491
2955	177			122_162_an_ha.jpg	0	54	AOI_13	216	14	463	511
2972	178			122_162_an_ha.jpg	0	54	AOI_13	216	14	302	538
2988	179			122_162_an_ha.jpg	0	54	AOI_13	216	14	304	550
3005	180			122_162_an_ha.jpg	0	54	AOI_13	216	14	285	548
3022	181			122_162_an_ha.jpg	0	54	AOI_13	216	14	293	546
3038	182			122_162_an_ha.jpg	0	54	AOI_13	216	14	297	549
3055	183			122_162_an_ha.jpg	0	54	AOI_13	216	14	291	550
3072	184			122_162_an_ha.jpg	0	54	AOI_13	216	14	292	548
3088	185			122_162_an_ha.jpg	0	54	AOI_13	216	14	292	551
3105	186			122_162_an_ha.jpg	0	54	AOI_13	216	14	290	545
3122	187			122_162_an_ha.jpg	0	54	AOI_13	216	14	294	544
3138	188			122_162_an_ha.jpg	0	54	AOI_13	216	14	291	551
3155	189			122_162_an_ha.jpg	0	54	AOI_13	216	14	294	555
3171	190			122_162_an_ha.jpg	0	54	AOI_13	150	15	291	553
3188	191			122_162_an_ha.jpg	0	54	AOI_13	150	15	301	509
3205	192			122_162_an_ha.jpg	0	54	AOI_13	150	15	299	507
3221	193			122_162_an_ha.jpg	0	54	AOI_13	150	15	297	510
3238	194			122_162_an_ha.jpg	0	54	AOI_13	150	15	296	508
3255	195			122_162_an_ha.jpg	0	54	AOI_13	150	15	295	506
3271	196			122_162_an_ha.jpg	0	54	AOI_13	150	15	292	511
3288	197			122_162_an_ha.jpg	0	54	AOI_13	150	15	292	507
3305	198			122_162_an_ha.jpg	0	54	AOI_13	150	15	299	507
3321	199			122_162_an_ha.jpg	0	54	AOI_13	316	16	332	418
3338	200			122_162_an_ha.jpg	0	54	AOI_13	316	16	328	416
3355	201			122_162_an_ha.jpg	0	54	AOI_13	316	16	330	406
3371	202			122_162_an_ha.jpg	0	54	AOI_13	316	16	331	404
3388	203			122_162_an_ha.jpg	0	54	AOI_13	316	16	329	411
3405	204			122_162_an_ha.jpg	0	54	AOI_13	316	16	333	408
3421	205			122_162_an_ha.jpg	0	54	AOI_13	316	16	332	405
3438	206			122_162_an_ha.jpg	0	54	AOI_13	316	16	335	419
3455	207			122_162_an_ha.jpg	0	54	AOI_13	316	16	335	412
3471	208			122_162_an_ha.jpg	0	54	AOI_13	316	16	337	407
3488	209			122_162_an_ha.jpg	0	54	AOI_13	316	16	332	408
3505	210			122_162_an_ha.jpg	0	54	AOI_13	316	16	330	406
3521	211			122_162_an_ha.jpg	0	54	AOI_13	316	16	336	411
3538	212			122_162_an_ha.jpg	0	54	AOI_13	316	16	328	406
3554	213			122_162_an_ha.jpg	0	54	AOI_13	316	16	330	410
3571	214			122_162_an_ha.jpg	0	54	AOI_13	316	16	336	410
3588	215			122_162_an_ha.jpg	0	54	AOI_13	316	16	334	406
3604	216			122_162_an_ha.jpg	0	54	AOI_13	316	16	332	410
3621	217			122_162_an_ha.jpg	0	54	AOI_13	316	16	327	407
3638	218			122_162_an_ha.jpg	0	54	AOI_13	150	17	254	416
3654	219			122_162_an_ha.jpg	0	54	AOI_13	150	17	252	426
3671	220			122_162_an_ha.jpg	0	54	AOI_13	150	17	244	417
3672		ImageEnd	16
3688	221			No media	0	0	Content	150	17	248	417
3704	222			No media	0	0	Content	150	17	249	417
3706		ImageStart	8
3721	223			Fix.jpg	0	0	Content	150	17	250	423
3738	224			Fix.jpg	0	0	Content	150	17	249	418
3754	225			Fix.jpg	0	0	Content	150	17	251	421
3771	226			Fix.jpg	0	0	Content	150	17	249	419
3788	227			Fix.jpg	0	0	Content	166	18	252	431
3804	228			Fix.jpg	0	0	Content	166	18	287	514
3821	229			Fix.jpg	0	0	Content	166	18	280	509
3838	230			Fix.jpg	0	0	Content	166	18	282	515
3854	231			Fix.jpg	0	0	Content	166	18	281	520
3871	232			Fix.jpg	0	0	Content	166	18	278	514
3888	233			Fix.jpg	0	0	Content	166	18	281	518
3904	234			Fix.jpg	0	0	Content	166	18	283	521
3921	235			Fix.jpg	0	0	Content	166	18	281	519
3938	236			Fix.jpg	0	0	Content	166	18	281	515
3954	237			Fix.jpg	0	0	Content	516	19	334	483
3971	238			Fix.jpg	0	0	Content	516	19	458	425
3988	239			Fix.jpg	0	0	Content	516	19	500	404
4004	240			Fix.jpg	0	0	Content	516	19	496	406
4021	241			Fix.jpg	0	0	Content	516	19	500	410
4038	242			Fix.jpg	0	0	Content	516	19	498	410
4054	243			Fix.jpg	0	0	Content	516	19	499	406
4071	244			Fix.jpg	0	0	Content	516	19	497	408
4088	245			Fix.jpg	0	0	Content	516	19	499	411
4104	246			Fix.jpg	0	0	Content	516	19	501	407
4121	247			Fix.jpg	0	0	Content	516	19	499	407
4137	248			Fix.jpg	0	0	Content	516	19	502	412
4154	249			Fix.jpg	0	0	Content	516	19	501	416
4171	250			Fix.jpg	0	0	Content	516	19	505	382
4187	251			Fix.jpg	0	0	Content	516	19	501	383
4201		ImageEnd	16
4204	252			No media	0	0	Content	516	19	501	382
4221	253			No media	0	0	Content	516	19	508	385
4236		ImageStart	8
4237	254			79_115_ha_an.jpg	0	291	AOI_52	516	19	499	380
4254	255			79_115_ha_an.jpg	0	291	AOI_52	516	19	502	385
4271	256			79_115_ha_an.jpg	0	291	AOI_52	516	19	504	386
4287	257			79_115_ha_an.jpg	0	291	AOI_52	516	19	503	381
4304	258			79_115_ha_an.jpg	0	291	AOI_52	516	19	500	381
4321	259			79_115_ha_an.jpg	0	291	AOI_52	516	19	502	382
4337	260			79_115_ha_an.jpg	0	291	AOI_52	516	19	504	381
4354	261			79_115_ha_an.jpg	0	291	AOI_52	516	19	500	377
4371	262			79_115_ha_an.jpg	0	291	AOI_52	516	19	503	386
4387	263			79_115_ha_an.jpg	0	291	AOI_52	516	19	501	382
4404	264			79_115_ha_an.jpg	0	291	AOI_52	516	19	504	381
4421	265			79_115_ha_an.jpg	0	291	AOI_52	516	19	502	381
4437	266			79_115_ha_an.jpg	0	291	AOI_52	516	19	499	383
4454	267			79_115_ha_an.jpg	0	291	AOI_52	516	19	458	384
4470	268			79_115_ha_an.jpg	0	291	AOI_52	200	20	346	385
4487	269			79_115_ha_an.jpg	0	291	AOI_52	200	20	297	382
4504	270			79_115_ha_an.jpg	0	291	AOI_52	200	20	296	383
4520	271			79_115_ha_an.jpg	0	291	AOI_52	200	20	298	383
4537	272			79_115_ha_an.jpg	0	291	AOI_52	200	20	301	396
4554	273			79_115_ha_an.jpg	0	291	AOI_52	200	20	299	386
4570	274			79_115_ha_an.jpg	0	291	AOI_52	200	20	301	385
4587	275			79_115_ha_an.jpg	0	291	AOI_52	200	20	297	382
4604	276			79_115_ha_an.jpg	0	291	AOI_52	200	20	308	395
4620	277			79_115_ha_an.jpg	0	291	AOI_52	200	20	303	387
4637	278			79_115_ha_an.jpg	0	291	AOI_52	200	20	299	381
4654	279			79_115_ha_an.jpg	0	291	AOI_52	200	20	306	383
4670	280			79_115_ha_an.jpg	0	291	AOI_52	200	21	298	450
4687	281			79_115_ha_an.jpg	0	291	AOI_52	200	21	300	466
4704	282			79_115_ha_an.jpg	0	291	AOI_52	200	21	303	457
4720	283			79_115_ha_an.jpg	0	291	AOI_52	200	21	303	467
4737	284			79_115_ha_an.jpg	0	291	AOI_52	200	21	307	465
4754	285			79_115_ha_an.jpg	0	291	AOI_52	200	21	301	462
4770	286			79_115_ha_an.jpg	0	291	AOI_52	200	21	299	464
4787	287			79_115_ha_an.jpg	0	291	AOI_52	200	21	302	466
4804	288			79_115_ha_an.jpg	0	291	AOI_52	200	21	308	478
4820	289			79_115_ha_an.jpg	0	291	AOI_52	200	21	302	461
4837	290			79_115_ha_an.jpg	0	291	AOI_52	200	21	306	462
4854	291			79_115_ha_an.jpg	0	291	AOI_52	200	21	370	471
4870	292			79_115_ha_an.jpg	0	292	AOI_49	283	22	479	468
4887	293			79_115_ha_an.jpg	0	292	AOI_49	283	22	605	476
4904	294			79_115_ha_an.jpg	0	292	AOI_49	283	22	716	496
4920	295			79_115_ha_an.jpg	0	292	AOI_49	283	22	696	496
4937	296			79_115_ha_an.jpg	0	292	AOI_49	283	22	710	490
4954	297			79_115_ha_an.jpg	0	292	AOI_49	283	22	705	496
4970	298			79_115_ha_an.jpg	0	292	AOI_49	283	22	707	496
4987	299			79_115_ha_an.jpg	0	292	AOI_49	283	22	707	502
5004	300			79_115_ha_an.jpg	0	292	AOI_49	283	22	707	496
5020	301			79_115_ha_an.jpg	0	292	AOI_49	283	22	707	498
5037	302			79_115_ha_an.jpg	0	292	AOI_49	283	22	702	502
5053	303			79_115_ha_an.jpg	0	292	AOI_49	283	22	703	503
5070	304			79_115_ha_an.jpg	0	292	AOI_49	283	22	706	503
5087	305			79_115_ha_an.jpg	0	292	AOI_49	283	22	707	497
5103	306			79_115_ha_an.jpg	0	292	AOI_49	283	22	702	509
5120	307			79_115_ha_an.jpg	0	292	AOI_49	283	22	705	502
5137	308			79_115_ha_an.jpg	0	292	AOI_49	283	22	704	497
5153	309			79_115_ha_an.jpg	0	292	AOI_49	117	23	709	485
5170	310			79_115_ha_an.jpg	0	292	AOI_49	117	23	708	462
5187	311			79_115_ha_an.jpg	0	292	AOI_49	117	23	703	448
5203	312			79_115_ha_an.jpg	0	292	AOI_49	117	23	707	449
5220	313			79_115_ha_an.jpg	0	292	AOI_49	117	23	704	439
5237	314			79_115_ha_an.jpg	0	292	AOI_49	117	23	704	450
5253	315			79_115_ha_an.jpg	0	292	AOI_49	117	23	699	451
5270	316			79_115_ha_an.jpg	0	292	AOI_49	283	24	699	423
5287	317			79_115_ha_an.jpg	0	292	AOI_49	283	24	695	384
5303	318			79_115_ha_an.jpg	0	292	AOI_49	283	24	690	386
5320	319			79_115_ha_an.jpg	0	292	AOI_49	283	24	688	385
5337	320			79_115_ha_an.jpg	0	292	AOI_49	283	24	691	379
5353	321			79_115_ha_an.jpg	0	292	AOI_49	283	24	687	387
5370	322			79_115_ha_an.jpg	0	292	AOI_49	283	24	689	379
5387	323			79_115_ha_an.jpg	0	292	AOI_49	283	24	692	378
5403	324			79_115_ha_an.jpg	0	292	AOI_49	283	24	690	383
5420	325			79_115_ha_an.jpg	0	292	AOI_49	283	24	690	387
5436	326			79_115_ha_an.jpg	0	292	AOI_49	283	24	694	373
5453	327			79_115_ha_an.jpg	0	292	AOI_49	283	24	695	379
5470	328			79_115_ha_an.jpg	0	292	AOI_49	283	24	688	379
5486	329			79_115_ha_an.jpg	0	292	AOI_49	283	24	693	384
5503	330			79_115_ha_an.jpg	0	292	AOI_49	283	24	691	381
5520	331			79_115_ha_an.jpg	0	292	AOI_49	283	24	690	378
5536	332			79_115_ha_an.jpg	0	292	AOI_49	283	24	689	382
5553	333			79_115_ha_an.jpg	0	292	AOI_49	167	25	709	382
5570	334			79_115_ha_an.jpg	0	292	AOI_49	167	25	760	380
5586	335			79_115_ha_an.jpg	0	292	AOI_49	167	25	763	380
5603	336			79_115_ha_an.jpg	0	292	AOI_49	167	25	762	383
5620	337			79_115_ha_an.jpg	0	292	AOI_49	167	25	766	374
5636	338			79_115_ha_an.jpg	0	292	AOI_49	167	25	765	382
5653	339			79_115_ha_an.jpg	0	292	AOI_49	167	25	764	378
5670	340			79_115_ha_an.jpg	0	292	AOI_49	167	25	759	383
5686	341			79_115_ha_an.jpg	0	292	AOI_49	167	25	761	380
5703	342			79_115_ha_an.jpg	0	292	AOI_49	167	25	762	378
5720	343			79_115_ha_an.jpg	0	292	AOI_49	200	26	757	411
5736	344			79_115_ha_an.jpg	0	292	AOI_49	200	26	707	479
5753	345			79_115_ha_an.jpg	0	292	AOI_49	200	26	704	480
5770	346			79_115_ha_an.jpg	0	292	AOI_49	200	26	705	476
5786	347			79_115_ha_an.jpg	0	292	AOI_49	200	26	703	485
5803	348			79_115_ha_an.jpg	0	292	AOI_49	200	26	708	477
5820	349			79_115_ha_an.jpg	0	292	AOI_49	200	26	706	482
5836	350			79_115_ha_an.jpg	0	292	AOI_49	200	26	703	472
5853	351			79_115_ha_an.jpg	0	292	AOI_49	200	26	704	475
5870	352			79_115_ha_an.jpg	0	292	AOI_49	200	26	710	472
5886	353			79_115_ha_an.jpg	0	292	AOI_49	200	26	706	474
5903	354			79_115_ha_an.jpg	0	292	AOI_49	200	26	631	480
5920	355			79_115_ha_an.jpg	0	291	AOI_52	300	27	435	465
5936	356			79_115_ha_an.jpg	0	291	AOI_52	300	27	284	470
5953	357			79_115_ha_an.jpg	0	291	AOI_52	300	27	298	481
5969	358			79_115_ha_an.jpg	0	291	AOI_52	300	27	277	472
5986	359			79_115_ha_an.jpg	0	291	AOI_52	300	27	283	470
6003	360			79_115_ha_an.jpg	0	291	AOI_52	300	27	283	474
6019	361			79_115_ha_an.jpg	0	291	AOI_52	300	27	285	479
6036	362			79_115_ha_an.jpg	0	291	AOI_52	300	27	288	480
6053	363			79_115_ha_an.jpg	0	291	AOI_52	300	27	289	478
6069	364			79_115_ha_an.jpg	0	291	AOI_52	300	27	288	480
6086	365			79_115_ha_an.jpg	0	291	AOI_52	300	27	287	483
6103	366			79_115_ha_an.jpg	0	291	AOI_52	300	27	290	481
6119	367			79_115_ha_an.jpg	0	291	AOI_52	300	27	287	478
6136	368			79_115_ha_an.jpg	0	291	AOI_52	300	27	291	484
6153	369			79_115_ha_an.jpg	0	291	AOI_52	300	27	286	480
6169	370			79_115_ha_an.jpg	0	291	AOI_52	300	27	287	481
6186	371			79_115_ha_an.jpg	0	291	AOI_52	300	27	287	474
6203	372			79_115_ha_an.jpg	0	291	AOI_52	300	27	288	473
6219	373			79_115_ha_an.jpg	0	291	AOI_52	117	28	296	436
6236	374			79_115_ha_an.jpg	0	291	AOI_52	117	28	296	395
6253	375			79_115_ha_an.jpg	0	291	AOI_52	117	28	297	398
6269	376			79_115_ha_an.jpg	0	291	AOI_52	117	28	294	391
6286	377			79_115_ha_an.jpg	0	291	AOI_52	117	28	290	389
6303	378			79_115_ha_an.jpg	0	291	AOI_52	117	28	289	385
6319	379			79_115_ha_an.jpg	0	291	AOI_52	117	28	298	397
6336	380			79_115_ha_an.jpg	0	291	AOI_52	450	29	299	385
6353	381			79_115_ha_an.jpg	0	291	AOI_52	450	29	331	360
6369	382			79_115_ha_an.jpg	0	291	AOI_52	450	29	345	373
6386	383			79_115_ha_an.jpg	0	291	AOI_52	450	29	340	370
6403	384			79_115_ha_an.jpg	0	291	AOI_52	450	29	348	369
6419	385			79_115_ha_an.jpg	0	291	AOI_52	450	29	345	367
6436	386			79_115_ha_an.jpg	0	291	AOI_52	450	29	349	376
6453	387			79_115_ha_an.jpg	0	291	AOI_52	450	29	346	361
6469	388			79_115_ha_an.jpg	0	291	AOI_52	450	29	348	368
6486	389			79_115_ha_an.jpg	0	291	AOI_52	450	29	347	367
6503	390			79_115_ha_an.jpg	0	291	AOI_52	450	29	342	366
6519	391			79_115_ha_an.jpg	0	291	AOI_52	450	29	344	366
6536	392			79_115_ha_an.jpg	0	291	AOI_52	450	29	346	369
6553	393			79_115_ha_an.jpg	0	291	AOI_52	450	29	343	356
6569	394			79_115_ha_an.jpg	0	291	AOI_52	450	29	349	370
6586	395			79_115_ha_an.jpg	0	291	AOI_52	450	29	343	364
6603	396			79_115_ha_an.jpg	0	291	AOI_52	450	29	347	370
6619	397			79_115_ha_an.jpg	0	291	AOI_52	450	29	348	365
6636	398			79_115_ha_an.jpg	0	291	AOI_52	450	29	346	364
6653	399			79_115_ha_an.jpg	0	291	AOI_52	450	29	343	368
6669	400			79_115_ha_an.jpg	0	291	AOI_52	450	29	347	367
6686	401			79_115_ha_an.jpg	0	291	AOI_52	450	29	348	369
6703	402			79_115_ha_an.jpg	0	291	AOI_52	450	29	345	365
6719	403			79_115_ha_an.jpg	0	291	AOI_52	450	29	349	364
6736	404			79_115_ha_an.jpg	0	291	AOI_52	450	29	346	362
6752	405			79_115_ha_an.jpg	0	291	AOI_52	450	29	347	365
6769	406			79_115_ha_an.jpg	0	291	AOI_52	450	29	349	369
6786	407			79_115_ha_an.jpg	0	291	AOI_52	766	30	302	450
6802	408			79_115_ha_an.jpg	0	291	AOI_52	766	30	298	474
6819	409			79_115_ha_an.jpg	0	291	AOI_52	766	30	291	470
6836	410			79_115_ha_an.jpg	0	291	AOI_52	766	30	301	480
6852	411			79_115_ha_an.jpg	0	291	AOI_52	766	30	297	474
6869	412			79_115_ha_an.jpg	0	291	AOI_52	766	30	298	478
6886	413			79_115_ha_an.jpg	0	291	AOI_52	766	30	293	470
6902	414			79_115_ha_an.jpg	0	291	AOI_52	766	30	301	484
6919	415			79_115_ha_an.jpg	0	291	AOI_52	766	30	300	476
6936	416			79_115_ha_an.jpg	0	291	AOI_52	766	30	294	482
6952	417			79_115_ha_an.jpg	0	291	AOI_52	766	30	295	477
6969	418			79_115_ha_an.jpg	0	291	AOI_52	766	30	296	478
6986	419			79_115_ha_an.jpg	0	291	AOI_52	766	30	304	487
7002	420			79_115_ha_an.jpg	0	291	AOI_52	766	30	299	479
7019	421			79_115_ha_an.jpg	0	291	AOI_52	766	30	299	489
7036	422			79_115_ha_an.jpg	0	291	AOI_52	766	30	306	489
7052	423			79_115_ha_an.jpg	0	291	AOI_52	766	30	304	487
7069	424			79_115_ha_an.jpg	0	291	AOI_52	766	30	304	489
7086	425			79_115_ha_an.jpg	0	291	AOI_52	766	30	299	483
7102	426			79_115_ha_an.jpg	0	291	AOI_52	766	30	305	491
7119	427			79_115_ha_an.jpg	0	291	AOI_52	766	30	301	485
7136	428			79_115_ha_an.jpg	0	291	AOI_52	766	30	306	487
7152	429			79_115_ha_an.jpg	0	291	AOI_52	766	30	300	485
7169	430			79_115_ha_an.jpg	0	291	AOI_52	766	30	304	487
7186	431			79_115_ha_an.jpg	0	291	AOI_52	766	30	300	485
7202	432			79_115_ha_an.jpg	0	291	AOI_52	766	30	302	486
7219	433			79_115_ha_an.jpg	0	291	AOI_52	766	30	300	489
7230		ImageEnd	16
7236	434			No media	0	0	Content	766	30	299	480
7252	435			No media	0	0	Content	766	30	302	493
7269	436			No media	0	0	Content	766	30	302	491
7272		ImageStart	8
7286	437			Fix.jpg	0	0	Content	766	30	303	484
7302	438			Fix.jpg	0	0	Content	766	30	304	488
7319	439			Fix.jpg	0	0	Content	766	30	306	492
7335	440			Fix.jpg	0	0	Content	766	30	304	493
7352	441			Fix.jpg	0	0	Content	766	30	304	490
7369	442			Fix.jpg	0	0	Content	766	30	301	491
7385	443			Fix.jpg	0	0	Content	766	30	293	485
7402	444			Fix.jpg	0	0	Content	766	30	306	492
7419	445			Fix.jpg	0	0	Content	766	30	301	490
7435	446			Fix.jpg	0	0	Content	766	30	304	483
7452	447			Fix.jpg	0	0	Content	766	30	301	487
7469	448			Fix.jpg	0	0	Content	766	30	303	483
7485	449			Fix.jpg	0	0	Content	766	30	308	482
7502	450			Fix.jpg	0	0	Content	766	30	305	481
7519	451			Fix.jpg	0	0	Content	766	30	308	490
7535	452			Fix.jpg	0	0	Content	766	30	319	477
7552	453			Fix.jpg	0	0	Content	117	31	375	462
7569	454			Fix.jpg	0	0	Content	117	31	403	446
7585	455			Fix.jpg	0	0	Content	117	31	410	451
7602	456			Fix.jpg	0	0	Content	117	31	407	446
7619	457			Fix.jpg	0	0	Content	117	31	411	451
7635	458			Fix.jpg	0	0	Content	117	31	406	455
7652	459			Fix.jpg	0	0	Content	117	31	409	458
7669	460			Fix.jpg	0	0	Content	266	32	430	430
7685	461			Fix.jpg	0	0	Content	266	32	493	394
7702	462			Fix.jpg	0	0	Content	266	32	499	384
7718	463			Fix.jpg	0	0	Content	266	32	500	395
7735	464			Fix.jpg	0	0	Content	266	32	503	386
7743		ImageEnd	16
7752	465			No media	0	0	Content	266	32	495	393
7757		ImageStart	8
7768	466			97_144_an_fe.jpg	0	331	AOI_5	266	32	502	395
7785	467			97_144_an_fe.jpg	0	331	AOI_5	266	32	501	389
7802	468			97_144_an_fe.jpg	0	331	AOI_5	266	32	497	390
7818	469			97_144_an_fe.jpg	0	331	AOI_5	266	32	500	394
7835	470			97_144_an_fe.jpg	0	331	AOI_5	266	32	500	395
7852	471			97_144_an_fe.jpg	0	331	AOI_5	266	32	487	382
7868	472			97_144_an_fe.jpg	0	331	AOI_5	266	32	0	0
7885	473			97_144_an_fe.jpg	0	331	AOI_5	266	32	0	0
7902	474			97_144_an_fe.jpg	0	331	AOI_5	266	32	0	0
7918	475			97_144_an_fe.jpg	0	331	AOI_5	266	32	684	846
7935	476			97_144_an_fe.jpg	0	331	AOI_5	133	33	397	421
7952	477			97_144_an_fe.jpg	0	331	AOI_5	133	33	351	395
7968	478			97_144_an_fe.jpg	0	331	AOI_5	133	33	351	417
7985	479			97_144_an_fe.jpg	0	331	AOI_5	133	33	351	413
8002	480			97_144_an_fe.jpg	0	331	AOI_5	133	33	350	410
8018	481			97_144_an_fe.jpg	0	331	AOI_5	133	33	352	406
8035	482			97_144_an_fe.jpg	0	331	AOI_5	133	33	354	413
8052	483			97_144_an_fe.jpg	0	331	AOI_5	133	33	347	412
8068	484			97_144_an_fe.jpg	0	331	AOI_5	483	34	296	483
8085	485			97_144_an_fe.jpg	0	331	AOI_5	483	34	260	543
8102	486			97_144_an_fe.jpg	0	331	AOI_5	483	34	271	540
8118	487			97_144_an_fe.jpg	0	331	AOI_5	483	34	279	575
8135	488			97_144_an_fe.jpg	0	331	AOI_5	483	34	294	575
8152	489			97_144_an_fe.jpg	0	331	AOI_5	483	34	278	564
8168	490			97_144_an_fe.jpg	0	331	AOI_5	483	34	292	576
8185	491			97_144_an_fe.jpg	0	331	AOI_5	483	34	291	580
8202	492			97_144_an_fe.jpg	0	331	AOI_5	483	34	286	577
8218	493			97_144_an_fe.jpg	0	331	AOI_5	483	34	290	579
8235	494			97_144_an_fe.jpg	0	331	AOI_5	483	34	288	569
8251	495			97_144_an_fe.jpg	0	331	AOI_5	483	34	287	580
8268	496			97_144_an_fe.jpg	0	331	AOI_5	483	34	293	578
8285	497			97_144_an_fe.jpg	0	331	AOI_5	483	34	292	575
8301	498			97_144_an_fe.jpg	0	331	AOI_5	483	34	287	581
8318	499			97_144_an_fe.jpg	0	331	AOI_5	483	34	289	577
8335	500			97_144_an_fe.jpg	0	331	AOI_5	483	34	292	584
8351	501			97_144_an_fe.jpg	0	331	AOI_5	483	34	284	575
8368	502			97_144_an_fe.jpg	0	331	AOI_5	483	34	286	578
8385	503			97_144_an_fe.jpg	0	331	AOI_5	483	34	285	566
8401	504			97_144_an_fe.jpg	0	331	AOI_5	483	34	288	562
8418	505			97_144_an_fe.jpg	0	331	AOI_5	483	34	285	562
8435	506			97_144_an_fe.jpg	0	331	AOI_5	483	34	285	559
8451	507			97_144_an_fe.jpg	0	331	AOI_5	483	34	280	555
8468	508			97_144_an_fe.jpg	0	331	AOI_5	483	34	288	560
8485	509			97_144_an_fe.jpg	0	331	AOI_5	483	34	290	561
8501	510			97_144_an_fe.jpg	0	331	AOI_5	483	34	287	561
8518	511			97_144_an_fe.jpg	0	331	AOI_5	483	34	282	556
8535	512			97_144_an_fe.jpg	0	331	AOI_5	483	34	289	559
8551	513			97_144_an_fe.jpg	0	331	AOI_5	583	35	294	531
8568	514			97_144_an_fe.jpg	0	331	AOI_5	583	35	304	441
8585	515			97_144_an_fe.jpg	0	331	AOI_5	583	35	315	424
8601	516			97_144_an_fe.jpg	0	331	AOI_5	583	35	310	429
8618	517			97_144_an_fe.jpg	0	331	AOI_5	583	35	315	427
8635	518			97_144_an_fe.jpg	0	331	AOI_5	583	35	316	424
8651	519			97_144_an_fe.jpg	0	331	AOI_5	583	35	313	424
8668	520			97_144_an_fe.jpg	0	331	AOI_5	583	35	316	426
8685	521			97_144_an_fe.jpg	0	331	AOI_5	583	35	311	426
8701	522			97_144_an_fe.jpg	0	331	AOI_5	583	35	343	428
8718	523			97_144_an_fe.jpg	0	331	AOI_5	583	35	346	436
8735	524			97_144_an_fe.jpg	0	331	AOI_5	583	35	348	426
8751	525			97_144_an_fe.jpg	0	331	AOI_5	583	35	351	430
8768	526			97_144_an_fe.jpg	0	331	AOI_5	583	35	347	434
8785	527			97_144_an_fe.jpg	0	331	AOI_5	583	35	346	433
8801	528			97_144_an_fe.jpg	0	331	AOI_5	583	35	349	435
8818	529			97_144_an_fe.jpg	0	331	AOI_5	583	35	345	429
8834	530			97_144_an_fe.jpg	0	331	AOI_5	583	35	345	421
8851	531			97_144_an_fe.jpg	0	331	AOI_5	583	35	350	434
8868	532			97_144_an_fe.jpg	0	331	AOI_5	583	35	348	430
8884	533			97_144_an_fe.jpg	0	331	AOI_5	583	35	350	429
8901	534			97_144_an_fe.jpg	0	331	AOI_5	583	35	349	436
8918	535			97_144_an_fe.jpg	0	331	AOI_5	583	35	348	440
8934	536			97_144_an_fe.jpg	0	331	AOI_5	583	35	349	433
8951	537			97_144_an_fe.jpg	0	331	AOI_5	583	35	344	421
8968	538			97_144_an_fe.jpg	0	331	AOI_5	583	35	353	447
8984	539			97_144_an_fe.jpg	0	331	AOI_5	583	35	349	428
9001	540			97_144_an_fe.jpg	0	331	AOI_5	583	35	351	432
9018	541			97_144_an_fe.jpg	0	331	AOI_5	583	35	348	430
9034	542			97_144_an_fe.jpg	0	331	AOI_5	583	35	352	439
9051	543			97_144_an_fe.jpg	0	331	AOI_5	583	35	354	445
9068	544			97_144_an_fe.jpg	0	331	AOI_5	583	35	351	432
9084	545			97_144_an_fe.jpg	0	331	AOI_5	583	35	352	426
9101	546			97_144_an_fe.jpg	0	331	AOI_5	583	35	352	432
9118	547			97_144_an_fe.jpg	0	331	AOI_5	583	35	356	439
9134	548			97_144_an_fe.jpg	0	331	AOI_5	167	36	303	437
9151	549			97_144_an_fe.jpg	0	331	AOI_5	167	36	251	445
9168	550			97_144_an_fe.jpg	0	331	AOI_5	167	36	260	450
9184	551			97_144_an_fe.jpg	0	331	AOI_5	167	36	255	452
9201	552			97_144_an_fe.jpg	0	331	AOI_5	167	36	263	457
9217	553			97_144_an_fe.jpg	0	331	AOI_5	167	36	252	441
9234	554			97_144_an_fe.jpg	0	331	AOI_5	167	36	257	449
9251	555			97_144_an_fe.jpg	0	331	AOI_5	167	36	257	447
9267	556			97_144_an_fe.jpg	0	331	AOI_5	167	36	254	442
9284	557			97_144_an_fe.jpg	0	331	AOI_5	167	36	257	451
9301	558			97_144_an_fe.jpg	0	332	AOI_6	383	37	415	402
9317	559			97_144_an_fe.jpg	0	332	AOI_6	383	37	586	374
9334	560			97_144_an_fe.jpg	0	332	AOI_6	383	37	700	369
9351	561			97_144_an_fe.jpg	0	332	AOI_6	383	37	682	363
9367	562			97_144_an_fe.jpg	0	332	AOI_6	383	37	688	372
9384	563			97_144_an_fe.jpg	0	332	AOI_6	383	37	688	366
9401	564			97_144_an_fe.jpg	0	332	AOI_6	383	37	690	363
9417	565			97_144_an_fe.jpg	0	332	AOI_6	383	37	688	364
9434	566			97_144_an_fe.jpg	0	332	AOI_6	383	37	693	367
9451	567			97_144_an_fe.jpg	0	332	AOI_6	383	37	687	366
9467	568			97_144_an_fe.jpg	0	332	AOI_6	383	37	691	368
9484	569			97_144_an_fe.jpg	0	332	AOI_6	383	37	691	365
9501	570			97_144_an_fe.jpg	0	332	AOI_6	383	37	651	370
9517	571			97_144_an_fe.jpg	0	332	AOI_6	383	37	663	373
9534	572			97_144_an_fe.jpg	0	332	AOI_6	383	37	658	368
9551	573			97_144_an_fe.jpg	0	332	AOI_6	383	37	657	377
9567	574			97_144_an_fe.jpg	0	332	AOI_6	383	37	662	369
9584	575			97_144_an_fe.jpg	0	332	AOI_6	383	37	655	377
9601	576			97_144_an_fe.jpg	0	332	AOI_6	383	37	658	376
9617	577			97_144_an_fe.jpg	0	332	AOI_6	383	37	663	365
9634	578			97_144_an_fe.jpg	0	332	AOI_6	383	37	658	377
9651	579			97_144_an_fe.jpg	0	332	AOI_6	383	37	661	374
9667	580			97_144_an_fe.jpg	0	332	AOI_6	383	37	663	365
9684	581			97_144_an_fe.jpg	0	332	AOI_6	183	38	689	396
9701	582			97_144_an_fe.jpg	0	332	AOI_6	183	38	722	450
9717	583			97_144_an_fe.jpg	0	332	AOI_6	183	38	718	468
9734	584			97_144_an_fe.jpg	0	332	AOI_6	183	38	716	473
9750	585			97_144_an_fe.jpg	0	332	AOI_6	183	38	721	461
9767	586			97_144_an_fe.jpg	0	332	AOI_6	183	38	715	467
9784	587			97_144_an_fe.jpg	0	332	AOI_6	183	38	719	472
9800	588			97_144_an_fe.jpg	0	332	AOI_6	183	38	721	467
9817	589			97_144_an_fe.jpg	0	332	AOI_6	183	38	718	465
9834	590			97_144_an_fe.jpg	0	332	AOI_6	183	38	721	461
9850	591			97_144_an_fe.jpg	0	332	AOI_6	183	38	720	465
9867	592			97_144_an_fe.jpg	0	332	AOI_6	1233	39	722	489
9884	593			97_144_an_fe.jpg	0	332	AOI_6	1233	39	714	518
9900	594			97_144_an_fe.jpg	0	332	AOI_6	1233	39	720	509
9917	595			97_144_an_fe.jpg	0	332	AOI_6	1233	39	714	518
9934	596			97_144_an_fe.jpg	0	332	AOI_6	1233	39	713	516
9950	597			97_144_an_fe.jpg	0	332	AOI_6	1233	39	716	514
9967	598			97_144_an_fe.jpg	0	332	AOI_6	1233	39	719	510
9984	599			97_144_an_fe.jpg	0	332	AOI_6	1233	39	717	511
10000	600			97_144_an_fe.jpg	0	332	AOI_6	1233	39	716	507
10017	601			97_144_an_fe.jpg	0	332	AOI_6	1233	39	712	512
10034	602			97_144_an_fe.jpg	0	332	AOI_6	1233	39	719	507
10050	603			97_144_an_fe.jpg	0	332	AOI_6	1233	39	717	507
10067	604			97_144_an_fe.jpg	0	332	AOI_6	1233	39	716	508
10084	605			97_144_an_fe.jpg	0	332	AOI_6	1233	39	713	513
10100	606			97_144_an_fe.jpg	0	332	AOI_6	1233	39	717	507
10117	607			97_144_an_fe.jpg	0	332	AOI_6	1233	39	715	508
10134	608			97_144_an_fe.jpg	0	332	AOI_6	1233	39	720	504
10150	609			97_144_an_fe.jpg	0	332	AOI_6	1233	39	702	507
10167	610			97_144_an_fe.jpg	0	332	AOI_6	1233	39	706	514
10184	611			97_144_an_fe.jpg	0	332	AOI_6	1233	39	699	515
10200	612			97_144_an_fe.jpg	0	332	AOI_6	1233	39	702	512
10217	613			97_144_an_fe.jpg	0	332	AOI_6	1233	39	699	513
10233	614			97_144_an_fe.jpg	0	332	AOI_6	1233	39	699	522
10250	615			97_144_an_fe.jpg	0	332	AOI_6	1233	39	703	519
10267	616			97_144_an_fe.jpg	0	332	AOI_6	1233	39	697	511
10283	617			97_144_an_fe.jpg	0	332	AOI_6	1233	39	704	514
10300	618			97_144_an_fe.jpg	0	332	AOI_6	1233	39	700	517
10317	619			97_144_an_fe.jpg	0	332	AOI_6	1233	39	700	510
10333	620			97_144_an_fe.jpg	0	332	AOI_6	1233	39	696	509
10350	621			97_144_an_fe.jpg	0	332	AOI_6	1233	39	712	518
10367	622			97_144_an_fe.jpg	0	332	AOI_6	1233	39	716	523
10383	623			97_144_an_fe.jpg	0	332	AOI_6	1233	39	720	519
10400	624			97_144_an_fe.jpg	0	332	AOI_6	1233	39	714	513
10417	625			97_144_an_fe.jpg	0	332	AOI_6	1233	39	721	510
10433	626			97_144_an_fe.jpg	0	332	AOI_6	1233	39	715	515
10450	627			97_144_an_fe.jpg	0	332	AOI_6	1233	39	716	511
10467	628			97_144_an_fe.jpg	0	332	AOI_6	1233	39	719	516
10483	629			97_144_an_fe.jpg	0	332	AOI_6	1233	39	722	515
10500	630			97_144_an_fe.jpg	0	332	AOI_6	1233	39	721	511
10517	631			97_144_an_fe.jpg	0	332	AOI_6	1233	39	716	519
10533	632			97_144_an_fe.jpg	0	332	AOI_6	1233	39	713	520
10550	633			97_144_an_fe.jpg	0	332	AOI_6	1233	39	714	517
10567	634			97_144_an_fe.jpg	0	332	AOI_6	1233	39	712	512
10583	635			97_144_an_fe.jpg	0	332	AOI_6	1233	39	725	498
10600	636			97_144_an_fe.jpg	0	332	AOI_6	1233	39	718	515
10617	637			97_144_an_fe.jpg	0	332	AOI_6	1233	39	720	511
10633	638			97_144_an_fe.jpg	0	332	AOI_6	1233	39	714	525
10650	639			97_144_an_fe.jpg	0	332	AOI_6	1233	39	719	509
10667	640			97_144_an_fe.jpg	0	332	AOI_6	1233	39	713	516
10683	641			97_144_an_fe.jpg	0	332	AOI_6	1233	39	710	519
10700	642			97_144_an_fe.jpg	0	332	AOI_6	1233	39	721	514
10716	643			97_144_an_fe.jpg	0	332	AOI_6	1233	39	721	515
10733	644			97_144_an_fe.jpg	0	332	AOI_6	1233	39	710	524
10750	645			97_144_an_fe.jpg	0	332	AOI_6	1233	39	719	515
10766	646			97_144_an_fe.jpg	0	332	AOI_6	1233	39	720	517
10773		ImageEnd	16
10783	647			No media	0	0	Content	1233	39	716	521
10800	648			No media	0	0	Content	1233	39	724	519
10816	649			No media	0	0	Content	1233	39	719	513
10818		ImageStart	8
10833	650			Fix.jpg	0	0	Content	1233	39	721	512
10850	651			Fix.jpg	0	0	Content	1233	39	718	521
10866	652			Fix.jpg	0	0	Content	1233	39	720	516
10883	653			Fix.jpg	0	0	Content	1233	39	720	516
10900	654			Fix.jpg	0	0	Content	1233	39	719	517
10916	655			Fix.jpg	0	0	Content	1233	39	723	509
10933	656			Fix.jpg	0	0	Content	1233	39	719	517
10950	657			Fix.jpg	0	0	Content	1233	39	715	512
10966	658			Fix.jpg	0	0	Content	1233	39	725	517
10983	659			Fix.jpg	0	0	Content	1233	39	715	513
11000	660			Fix.jpg	0	0	Content	1233	39	719	516
11016	661			Fix.jpg	0	0	Content	1233	39	714	515
11033	662			Fix.jpg	0	0	Content	1233	39	727	518
11050	663			Fix.jpg	0	0	Content	1233	39	715	517
11066	664			Fix.jpg	0	0	Content	1233	39	723	515
11083	665			Fix.jpg	0	0	Content	1233	39	696	514
11100	666			Fix.jpg	0	0	Content	200	40	591	471
11116	667			Fix.jpg	0	0	Content	200	40	496	426
11133	668			Fix.jpg	0	0	Content	200	40	498	416
11150	669			Fix.jpg	0	0	Content	200	40	496	413
11166	670			Fix.jpg	0	0	Content	200	40	494	410
11183	671			Fix.jpg	0	0	Content	200	40	504	437
11200	672			Fix.jpg	0	0	Content	200	40	501	411
11216	673			Fix.jpg	0	0	Content	200	40	493	415
11233	674			Fix.jpg	0	0	Content	200	40	501	427
11250	675			Fix.jpg	0	0	Content	200	40	499	418
11266	676			Fix.jpg	0	0	Content	200	40	493	415
11283	677			Fix.jpg	0	0	Content	200	40	494	419
11299	678			Fix.jpg	0	0	Content	250	41	0	0
11315		ImageEnd	16
11316	679			No media	0	0	Content	250	41	0	0
11333	680			No media	0	0	Content	250	41	0	0
11337		ImageStart	8
11349	681			10_008_neu_an.jpg	0	4	AOI_3	250	41	0	0
11366	682			10_008_neu_an.jpg	0	4	AOI_3	250	41	0	0
11383	683			10_008_neu_an.jpg	0	4	AOI_3	250	41	0	0
11399	684			10_008_neu_an.jpg	0	4	AOI_3	250	41	496	376
11416	685			10_008_neu_an.jpg	0	4	AOI_3	250	41	495	382
11433	686			10_008_neu_an.jpg	0	4	AOI_3	250	41	496	381
11449	687			10_008_neu_an.jpg	0	4	AOI_3	250	41	494	377
11466	688			10_008_neu_an.jpg	0	4	AOI_3	250	41	500	385
11483	689			10_008_neu_an.jpg	0	4	AOI_3	250	41	494	393
11499	690			10_008_neu_an.jpg	0	4	AOI_3	250	41	494	374
11516	691			10_008_neu_an.jpg	0	4	AOI_3	250	41	494	380
11533	692			10_008_neu_an.jpg	0	4	AOI_3	250	41	474	391
11549	693			10_008_neu_an.jpg	0	4	AOI_3	200	42	348	408
11566	694			10_008_neu_an.jpg	0	4	AOI_3	200	42	296	425
11583	695			10_008_neu_an.jpg	0	4	AOI_3	200	42	301	428
11599	696			10_008_neu_an.jpg	0	4	AOI_3	200	42	297	417
11616	697			10_008_neu_an.jpg	0	4	AOI_3	200	42	301	425
11632	698			10_008_neu_an.jpg	0	4	AOI_3	200	42	299	422
11649	699			10_008_neu_an.jpg	0	4	AOI_3	200	42	297	419
11666	700			10_008_neu_an.jpg	0	4	AOI_3	200	42	299	430
11682	701			10_008_neu_an.jpg	0	4	AOI_3	200	42	302	427
11699	702			10_008_neu_an.jpg	0	4	AOI_3	200	42	298	420
11716	703			10_008_neu_an.jpg	0	4	AOI_3	200	42	296	425
11732	704			10_008_neu_an.jpg	0	4	AOI_3	200	42	301	426
11749	705			10_008_neu_an.jpg	0	4	AOI_3	200	43	278	402
11766	706			10_008_neu_an.jpg	0	4	AOI_3	200	43	269	397
11782	707			10_008_neu_an.jpg	0	4	AOI_3	200	43	277	394
11799	708			10_008_neu_an.jpg	0	4	AOI_3	200	43	272	393
11816	709			10_008_neu_an.jpg	0	4	AOI_3	200	43	272	397
11832	710			10_008_neu_an.jpg	0	4	AOI_3	200	43	275	399
11849	711			10_008_neu_an.jpg	0	4	AOI_3	200	43	271	394
11866	712			10_008_neu_an.jpg	0	4	AOI_3	200	43	278	400
11882	713			10_008_neu_an.jpg	0	4	AOI_3	200	43	276	398
11899	714			10_008_neu_an.jpg	0	4	AOI_3	200	43	277	400
11916	715			10_008_neu_an.jpg	0	4	AOI_3	200	43	275	398
11932	716			10_008_neu_an.jpg	0	4	AOI_3	200	43	277	402
11949	717			10_008_neu_an.jpg	0	4	AOI_3	167	44	305	390
11966	718			10_008_neu_an.jpg	0	4	AOI_3	167	44	339	391
11982	719			10_008_neu_an.jpg	0	4	AOI_3	167	44	337	389
11999	720			10_008_neu_an.jpg	0	4	AOI_3	167	44	340	386
12016	721			10_008_neu_an.jpg	0	4	AOI_3	167	44	338	388
12032	722			10_008_neu_an.jpg	0	4	AOI_3	167	44	341	392
12049	723			10_008_neu_an.jpg	0	4	AOI_3	167	44	335	385
12066	724			10_008_neu_an.jpg	0	4	AOI_3	167	44	343	393
12082	725			10_008_neu_an.jpg	0	4	AOI_3	167	44	339	382
12099	726			10_008_neu_an.jpg	0	4	AOI_3	167	44	379	398
12116	727			10_008_neu_an.jpg	0	3	AOI_1	216	45	572	399
12132	728			10_008_neu_an.jpg	0	3	AOI_1	216	45	701	409
12149	729			10_008_neu_an.jpg	0	3	AOI_1	216	45	710	404
12166	730			10_008_neu_an.jpg	0	3	AOI_1	216	45	721	413
12182	731			10_008_neu_an.jpg	0	3	AOI_1	216	45	713	409
12199	732			10_008_neu_an.jpg	0	3	AOI_1	216	45	714	413
12215	733			10_008_neu_an.jpg	0	3	AOI_1	216	45	715	412
12232	734			10_008_neu_an.jpg	0	3	AOI_1	216	45	717	412
12249	735			10_008_neu_an.jpg	0	3	AOI_1	216	45	711	411
12265	736			10_008_neu_an.jpg	0	3	AOI_1	216	45	716	410
12282	737			10_008_neu_an.jpg	0	3	AOI_1	216	45	718	409
12299	738			10_008_neu_an.jpg	0	3	AOI_1	216	45	715	410
12315	739			10_008_neu_an.jpg	0	3	AOI_1	216	45	711	417
12332	740			10_008_neu_an.jpg	0	3	AOI_1	183	46	747	410
12349	741			10_008_neu_an.jpg	0	3	AOI_1	183	46	762	409
12365	742			10_008_neu_an.jpg	0	3	AOI_1	183	46	760	412
12382	743			10_008_neu_an.jpg	0	3	AOI_1	183	46	763	416
12399	744			10_008_neu_an.jpg	0	3	AOI_1	183	46	761	417
12415	745			10_008_neu_an.jpg	0	3	AOI_1	183	46	761	416
12432	746			10_008_neu_an.jpg	0	3	AOI_1	183	46	761	410
12449	747			10_008_neu_an.jpg	0	3	AOI_1	183	46	760	416
12465	748			10_008_neu_an.jpg	0	3	AOI_1	183	46	762	411
12482	749			10_008_neu_an.jpg	0	3	AOI_1	183	46	762	409
12499	750			10_008_neu_an.jpg	0	3	AOI_1	183	46	766	415
12515	751			10_008_neu_an.jpg	0	3	AOI_1	183	47	762	410
12532	752			10_008_neu_an.jpg	0	3	AOI_1	183	47	668	409
12549	753			10_008_neu_an.jpg	0	3	AOI_1	183	47	672	400
12565	754			10_008_neu_an.jpg	0	3	AOI_1	183	47	670	407
12582	755			10_008_neu_an.jpg	0	3	AOI_1	183	47	668	417
12599	756			10_008_neu_an.jpg	0	3	AOI_1	183	47	669	411
12615	757			10_008_neu_an.jpg	0	3	AOI_1	183	47	666	416
12632	758			10_008_neu_an.jpg	0	3	AOI_1	183	47	670	418
12649	759			10_008_neu_an.jpg	0	3	AOI_1	183	47	666	412
12665	760			10_008_neu_an.jpg	0	3	AOI_1	183	47	668	415
12682	761			10_008_neu_an.jpg	0	3	AOI_1	183	47	669	417
12699	762			10_008_neu_an.jpg	0	3	AOI_1	216	48	715	499
12715	763			10_008_neu_an.jpg	0	3	AOI_1	216	48	719	539
12732	764			10_008_neu_an.jpg	0	3	AOI_1	216	48	717	532
12749	765			10_008_neu_an.jpg	0	3	AOI_1	216	48	718	541
12765	766			10_008_neu_an.jpg	0	3	AOI_1	216	48	715	538
12782	767			10_008_neu_an.jpg	0	3	AOI_1	216	48	713	541
12798	768			10_008_neu_an.jpg	0	3	AOI_1	216	48	715	544
12815	769			10_008_neu_an.jpg	0	3	AOI_1	216	48	717	539
12832	770			10_008_neu_an.jpg	0	3	AOI_1	216	48	719	537
12848	771			10_008_neu_an.jpg	0	3	AOI_1	216	48	719	533
12865	772			10_008_neu_an.jpg	0	3	AOI_1	216	48	716	539
12882	773			10_008_neu_an.jpg	0	3	AOI_1	216	48	717	540
12898	774			10_008_neu_an.jpg	0	3	AOI_1	216	48	665	539
12915	775			10_008_neu_an.jpg	0	4	AOI_3	350	49	475	526
12932	776			10_008_neu_an.jpg	0	4	AOI_3	350	49	332	517
12948	777			10_008_neu_an.jpg	0	4	AOI_3	350	49	317	527
12965	778			10_008_neu_an.jpg	0	4	AOI_3	350	49	308	524
12982	779			10_008_neu_an.jpg	0	4	AOI_3	350	49	312	525
12998	780			10_008_neu_an.jpg	0	4	AOI_3	350	49	309	521
13015	781			10_008_neu_an.jpg	0	4	AOI_3	350	49	307	520
13032	782			10_008_neu_an.jpg	0	4	AOI_3	350	49	316	529
13048	783			10_008_neu_an.jpg	0	4	AOI_3	350	49	313	524
13065	784			10_008_neu_an.jpg	0	4	AOI_3	350	49	310	526
13082	785			10_008_neu_an.jpg	0	4	AOI_3	350	49	313	522
13098	786			10_008_neu_an.jpg	0	4	AOI_3	350	49	307	518
13115	787			10_008_neu_an.jpg	0	4	AOI_3	350	49	306	508
13132	788			10_008_neu_an.jpg	0	4	AOI_3	350	49	299	501
13148	789			10_008_neu_an.jpg	0	4	AOI_3	350	49	304	503
13165	790			10_008_neu_an.jpg	0	4	AOI_3	350	49	302	506
13182	791			10_008_neu_an.jpg	0	4	AOI_3	350	49	309	506
13198	792			10_008_neu_an.jpg	0	4	AOI_3	350	49	305	501
13215	793			10_008_neu_an.jpg	0	4	AOI_3	350	49	307	505
13232	794			10_008_neu_an.jpg	0	4	AOI_3	350	49	301	502
13248	795			10_008_neu_an.jpg	0	4	AOI_3	350	49	295	492
13265	796			10_008_neu_an.jpg	0	4	AOI_3	150	50	312	398
13281	797			10_008_neu_an.jpg	0	4	AOI_3	150	50	306	383
13298	798			10_008_neu_an.jpg	0	4	AOI_3	150	50	310	386
13315	799			10_008_neu_an.jpg	0	4	AOI_3	150	50	311	382
13331	800			10_008_neu_an.jpg	0	4	AOI_3	150	50	311	382
13348	801			10_008_neu_an.jpg	0	4	AOI_3	150	50	304	379
13365	802			10_008_neu_an.jpg	0	4	AOI_3	150	50	316	388
13381	803			10_008_neu_an.jpg	0	4	AOI_3	150	50	308	377
13398	804			10_008_neu_an.jpg	0	4	AOI_3	150	50	310	381
13415	805			10_008_neu_an.jpg	0	4	AOI_3	166	51	347	387
13431	806			10_008_neu_an.jpg	0	4	AOI_3	166	51	341	390
13448	807			10_008_neu_an.jpg	0	4	AOI_3	166	51	347	390
13465	808			10_008_neu_an.jpg	0	4	AOI_3	166	51	346	391
13481	809			10_008_neu_an.jpg	0	4	AOI_3	166	51	348	385
13498	810			10_008_neu_an.jpg	0	4	AOI_3	166	51	346	391
13515	811			10_008_neu_an.jpg	0	4	AOI_3	166	51	344	390
13531	812			10_008_neu_an.jpg	0	4	AOI_3	166	51	347	388
13548	813			10_008_neu_an.jpg	0	4	AOI_3	166	51	345	384
13565	814			10_008_neu_an.jpg	0	4	AOI_3	166	51	378	388
13581	815			10_008_neu_an.jpg	0	3	AOI_1	350	52	580	403
13598	816			10_008_neu_an.jpg	0	3	AOI_1	350	52	724	402
13615	817			10_008_neu_an.jpg	0	3	AOI_1	350	52	703	416
13631	818			10_008_neu_an.jpg	0	3	AOI_1	350	52	718	413
13648	819			10_008_neu_an.jpg	0	3	AOI_1	350	52	715	405
13665	820			10_008_neu_an.jpg	0	3	AOI_1	350	52	715	410
13681	821			10_008_neu_an.jpg	0	3	AOI_1	350	52	717	410
13698	822			10_008_neu_an.jpg	0	3	AOI_1	350	52	717	407
13714	823			10_008_neu_an.jpg	0	3	AOI_1	350	52	716	412
13731	824			10_008_neu_an.jpg	0	3	AOI_1	350	52	714	409
13748	825			10_008_neu_an.jpg	0	3	AOI_1	350	52	713	412
13764	826			10_008_neu_an.jpg	0	3	AOI_1	350	52	722	405
13781	827			10_008_neu_an.jpg	0	3	AOI_1	350	52	738	410
13798	828			10_008_neu_an.jpg	0	3	AOI_1	350	52	720	408
13814	829			10_008_neu_an.jpg	0	3	AOI_1	350	52	721	416
13831	830			10_008_neu_an.jpg	0	3	AOI_1	350	52	723	416
13848	831			10_008_neu_an.jpg	0	3	AOI_1	350	52	719	413
13864	832			10_008_neu_an.jpg	0	3	AOI_1	350	52	721	414
13881	833			10_008_neu_an.jpg	0	3	AOI_1	350	52	718	415
13898	834			10_008_neu_an.jpg	0	3	AOI_1	350	52	720	416
13914	835			10_008_neu_an.jpg	0	3	AOI_1	350	52	722	415
13931	836			10_008_neu_an.jpg	0	3	AOI_1	216	53	725	407
13948	837			10_008_neu_an.jpg	0	3	AOI_1	216	53	657	414
13964	838			10_008_neu_an.jpg	0	3	AOI_1	216	53	671	415
13981	839			10_008_neu_an.jpg	0	3	AOI_1	216	53	663	412
13998	840			10_008_neu_an.jpg	0	3	AOI_1	216	53	664	417
14014	841			10_008_neu_an.jpg	0	3	AOI_1	216	53	665	418
14031	842			10_008_neu_an.jpg	0	3	AOI_1	216	53	668	409
14048	843			10_008_neu_an.jpg	0	3	AOI_1	216	53	665	415
14064	844			10_008_neu_an.jpg	0	3	AOI_1	216	53	666	410
14081	845			10_008_neu_an.jpg	0	3	AOI_1	216	53	668	408
14098	846			10_008_neu_an.jpg	0	3	AOI_1	216	53	662	410
14114	847			10_008_neu_an.jpg	0	3	AOI_1	216	53	659	416
14131	848			10_008_neu_an.jpg	0	3	AOI_1	216	53	623	408
14147	849			10_008_neu_an.jpg	0	4	AOI_3	250	54	443	354
14164	850			10_008_neu_an.jpg	0	4	AOI_3	250	54	318	339
14181	851			10_008_neu_an.jpg	0	4	AOI_3	250	54	336	344
14197	852			10_008_neu_an.jpg	0	4	AOI_3	250	54	316	339
14214	853			10_008_neu_an.jpg	0	4	AOI_3	250	54	322	338
14231	854			10_008_neu_an.jpg	0	4	AOI_3	250	54	320	340
14247	855			10_008_neu_an.jpg	0	4	AOI_3	250	54	324	340
14264	856			10_008_neu_an.jpg	0	4	AOI_3	250	54	320	343
14281	857			10_008_neu_an.jpg	0	4	AOI_3	250	54	323	342
14297	858			10_008_neu_an.jpg	0	4	AOI_3	250	54	321	349
14314	859			10_008_neu_an.jpg	0	4	AOI_3	250	54	317	342
14331	860			10_008_neu_an.jpg	0	4	AOI_3	250	54	317	339
14343		ImageEnd	16
14347	861			No media	0	0	Content	250	54	320	343
14364	862			No media	0	0	Content	250	54	317	343
14381	863			No media	0	0	Content	250	54	317	346
14384		ImageStart	8
14397	864			Fix.jpg	0	0	Content	200	55	324	352
14414	865			Fix.jpg	0	0	Content	200	55	338	391
14430	866			Fix.jpg	0	0	Content	200	55	333	391
14447	867			Fix.jpg	0	0	Content	200	55	334	394
14464	868			Fix.jpg	0	0	Content	200	55	330	398
14480	869			Fix.jpg	0	0	Content	200	55	333	392
14497	870			Fix.jpg	0	0	Content	200	55	330	395
14514	871			Fix.jpg	0	0	Content	200	55	338	398
14530	872			Fix.jpg	0	0	Content	200	55	336	390
14547	873			Fix.jpg	0	0	Content	200	55	337	400
14564	874			Fix.jpg	0	0	Content	200	55	336	400
14580	875			Fix.jpg	0	0	Content	200	55	335	394
14597	876			Fix.jpg	0	0	Content	216	56	448	389
14614	877			Fix.jpg	0	0	Content	216	56	483	390
14630	878			Fix.jpg	0	0	Content	216	56	492	384
14647	879			Fix.jpg	0	0	Content	216	56	492	386
14664	880			Fix.jpg	0	0	Content	216	56	493	392
14680	881			Fix.jpg	0	0	Content	216	56	493	388
14697	882			Fix.jpg	0	0	Content	216	56	494	388
14714	883			Fix.jpg	0	0	Content	216	56	492	386
14730	884			Fix.jpg	0	0	Content	216	56	494	395
14747	885			Fix.jpg	0	0	Content	216	56	496	392
14764	886			Fix.jpg	0	0	Content	216	56	494	389
14780	887			Fix.jpg	0	0	Content	216	56	494	390
14797	888			Fix.jpg	0	0	Content	216	56	497	401
14814	889			Fix.jpg	0	0	Content			0	0
14830	890			Fix.jpg	0	0	Content			0	0
14847	891			Fix.jpg	0	0	Content			0	0
14864	892			Fix.jpg	0	0	Content			0	0
14871		ImageEnd	16
14880	893			No media	0	0	Content			0	0
14897	894			No media	0	0	Content			0	0
14913	895			No media	0	0	Content			0	0
14930	896			No media	0	0	Content	366	57	501	377
14947	897			No media	0	0	Content	366	57	504	375
14964	898			No media	0	0	Content	366	57	500	359
14980	899			No media	0	0	Content	366	57	502	370
14997	900			No media	0	0	Content	366	57	501	380
15013	901			No media	0	0	Content	366	57	506	380
15030	902			No media	0	0	Content	366	57	501	376
15047	903			No media	0	0	Content	366	57	500	376
15063	904			No media	0	0	Content	366	57	503	375
15069		ImageStart	8
15080	905			63_114_an_neu.jpg	0	258	AOI_45	366	57	501	377
15097	906			63_114_an_neu.jpg	0	258	AOI_45	366	57	502	384
15113	907			63_114_an_neu.jpg	0	258	AOI_45	366	57	501	383
15130	908			63_114_an_neu.jpg	0	258	AOI_45	366	57	499	387
15147	909			63_114_an_neu.jpg	0	258	AOI_45	366	57	500	381
15163	910			63_114_an_neu.jpg	0	258	AOI_45	366	57	502	382
15180	911			63_114_an_neu.jpg	0	258	AOI_45	366	57	498	376
15197	912			63_114_an_neu.jpg	0	258	AOI_45	366	57	501	384
15213	913			63_114_an_neu.jpg	0	258	AOI_45	366	57	501	379
15230	914			63_114_an_neu.jpg	0	258	AOI_45	366	57	496	378
15247	915			63_114_an_neu.jpg	0	258	AOI_45	366	57	498	385
15263	916			63_114_an_neu.jpg	0	258	AOI_45	366	57	500	380
15280	917			63_114_an_neu.jpg	0	258	AOI_45	366	57	489	381
15297	918			63_114_an_neu.jpg	0	258	AOI_45	366	58	362	401
15313	919			63_114_an_neu.jpg	0	258	AOI_45	366	58	303	414
15330	920			63_114_an_neu.jpg	0	258	AOI_45	366	58	308	418
15346	921			63_114_an_neu.jpg	0	258	AOI_45	366	58	310	419
15363	922			63_114_an_neu.jpg	0	258	AOI_45	366	58	309	418
15380	923			63_114_an_neu.jpg	0	258	AOI_45	366	58	311	416
15396	924			63_114_an_neu.jpg	0	258	AOI_45	366	58	311	417
15413	925			63_114_an_neu.jpg	0	258	AOI_45	366	58	309	423
15430	926			63_114_an_neu.jpg	0	258	AOI_45	366	58	306	412
15446	927			63_114_an_neu.jpg	0	258	AOI_45	366	58	311	417
15463	928			63_114_an_neu.jpg	0	258	AOI_45	366	58	307	419
15480	929			63_114_an_neu.jpg	0	258	AOI_45	366	58	311	418
15496	930			63_114_an_neu.jpg	0	258	AOI_45	366	58	308	418
15513	931			63_114_an_neu.jpg	0	258	AOI_45	366	58	348	419
15530	932			63_114_an_neu.jpg	0	258	AOI_45	366	58	334	418
15546	933			63_114_an_neu.jpg	0	258	AOI_45	366	58	340	420
15563	934			63_114_an_neu.jpg	0	258	AOI_45	366	58	336	421
15580	935			63_114_an_neu.jpg	0	258	AOI_45	366	58	339	421
15596	936			63_114_an_neu.jpg	0	258	AOI_45	366	58	336	419
15613	937			63_114_an_neu.jpg	0	258	AOI_45	366	58	338	422
15630	938			63_114_an_neu.jpg	0	258	AOI_45	366	58	340	422
15646	939			63_114_an_neu.jpg	0	258	AOI_45	366	58	349	415
15663	940			63_114_an_neu.jpg	0	257	AOI_47	450	59	530	398
15680	941			63_114_an_neu.jpg	0	257	AOI_47	450	59	690	375
15696	942			63_114_an_neu.jpg	0	257	AOI_47	450	59	709	381
15713	943			63_114_an_neu.jpg	0	257	AOI_47	450	59	718	373
15730	944			63_114_an_neu.jpg	0	257	AOI_47	450	59	714	376
15746	945			63_114_an_neu.jpg	0	257	AOI_47	450	59	716	371
15763	946			63_114_an_neu.jpg	0	257	AOI_47	450	59	712	379
15780	947			63_114_an_neu.jpg	0	257	AOI_47	450	59	717	376
15796	948			63_114_an_neu.jpg	0	257	AOI_47	450	59	712	386
15813	949			63_114_an_neu.jpg	0	257	AOI_47	450	59	712	384
15830	950			63_114_an_neu.jpg	0	257	AOI_47	450	59	713	384
15846	951			63_114_an_neu.jpg	0	257	AOI_47	450	59	714	382
15863	952			63_114_an_neu.jpg	0	257	AOI_47	450	59	714	385
15880	953			63_114_an_neu.jpg	0	257	AOI_47	450	59	679	386
15896	954			63_114_an_neu.jpg	0	257	AOI_47	450	59	687	385
15913	955			63_114_an_neu.jpg	0	257	AOI_47	450	59	680	383
15929	956			63_114_an_neu.jpg	0	257	AOI_47	450	59	682	385
15946	957			63_114_an_neu.jpg	0	257	AOI_47	450	59	685	375
15963	958			63_114_an_neu.jpg	0	257	AOI_47	450	59	680	386
15979	959			63_114_an_neu.jpg	0	257	AOI_47	450	59	684	381
15996	960			63_114_an_neu.jpg	0	257	AOI_47	450	59	682	383
16013	961			63_114_an_neu.jpg	0	257	AOI_47	450	59	684	384
16029	962			63_114_an_neu.jpg	0	257	AOI_47	450	59	688	373
16046	963			63_114_an_neu.jpg	0	257	AOI_47	450	59	685	384
16063	964			63_114_an_neu.jpg	0	257	AOI_47	450	59	683	383
16079	965			63_114_an_neu.jpg	0	257	AOI_47	450	59	684	382
16096	966			63_114_an_neu.jpg	0	257	AOI_47	450	59	683	378
16113	967			63_114_an_neu.jpg	0	257	AOI_47	167	60	709	407
16129	968			63_114_an_neu.jpg	0	257	AOI_47	167	60	721	454
16146	969			63_114_an_neu.jpg	0	257	AOI_47	167	60	719	453
16163	970			63_114_an_neu.jpg	0	257	AOI_47	167	60	719	456
16179	971			63_114_an_neu.jpg	0	257	AOI_47	167	60	720	453
16196	972			63_114_an_neu.jpg	0	257	AOI_47	167	60	718	458
16213	973			63_114_an_neu.jpg	0	257	AOI_47	167	60	720	453
16229	974			63_114_an_neu.jpg	0	257	AOI_47	167	60	717	462
16246	975			63_114_an_neu.jpg	0	257	AOI_47	167	60	721	458
16263	976			63_114_an_neu.jpg	0	257	AOI_47	167	60	721	456
16279	977			63_114_an_neu.jpg	0	257	AOI_47	200	61	729	430
16296	978			63_114_an_neu.jpg	0	257	AOI_47	200	61	734	381
16312	979			63_114_an_neu.jpg	0	257	AOI_47	200	61	734	370
16329	980			63_114_an_neu.jpg	0	257	AOI_47	200	61	734	375
16346	981			63_114_an_neu.jpg	0	257	AOI_47	200	61	730	378
16362	982			63_114_an_neu.jpg	0	257	AOI_47	200	61	738	371
16379	983			63_114_an_neu.jpg	0	257	AOI_47	200	61	733	374
16396	984			63_114_an_neu.jpg	0	257	AOI_47	200	61	736	373
16412	985			63_114_an_neu.jpg	0	257	AOI_47	200	61	740	374
16429	986			63_114_an_neu.jpg	0	257	AOI_47	200	61	739	376
16446	987			63_114_an_neu.jpg	0	257	AOI_47	200	61	735	381
16462	988			63_114_an_neu.jpg	0	257	AOI_47	200	61	729	368
16479	989			63_114_an_neu.jpg	0	258	AOI_45	366	62	551	397
16496	990			63_114_an_neu.jpg	0	258	AOI_45	366	62	389	430
16512	991			63_114_an_neu.jpg	0	258	AOI_45	366	62	284	440
16529	992			63_114_an_neu.jpg	0	258	AOI_45	366	62	302	445
16546	993			63_114_an_neu.jpg	0	258	AOI_45	366	62	302	446
16562	994			63_114_an_neu.jpg	0	258	AOI_45	366	62	301	443
16579	995			63_114_an_neu.jpg	0	258	AOI_45	366	62	299	439
16596	996			63_114_an_neu.jpg	0	258	AOI_45	366	62	301	438
16612	997			63_114_an_neu.jpg	0	258	AOI_45	366	62	302	444
16629	998			63_114_an_neu.jpg	0	258	AOI_45	366	62	302	443
16646	999			63_114_an_neu.jpg	0	258	AOI_45	366	62	301	446
16662	1000			63_114_an_neu.jpg	0	258	AOI_45	366	62	298	449
16679	1001			63_114_an_neu.jpg	0	258	AOI_45	366	62	294	418
16696	1002			63_114_an_neu.jpg	0	258	AOI_45	366	62	293	427
16712	1003			63_114_an_neu.jpg	0	258	AOI_45	366	62	294	419
16729	1004			63_114_an_neu.jpg	0	258	AOI_45	366	62	290	419
16746	1005			63_114_an_neu.jpg	0	258	AOI_45	366	62	290	417
16762	1006			63_114_an_neu.jpg	0	258	AOI_45	366	62	293	424
16779	1007			63_114_an_neu.jpg	0	258	AOI_45	366	62	293	421
16796	1008			63_114_an_neu.jpg	0	258	AOI_45	366	62	291	420
16812	1009			63_114_an_neu.jpg	0	258	AOI_45	366	62	296	426
16829	1010			63_114_an_neu.jpg	0	258	AOI_45	366	62	291	419
16845	1011			63_114_an_neu.jpg	0	258	AOI_45	333	63	292	420
16862	1012			63_114_an_neu.jpg	0	258	AOI_45	333	63	354	403
16879	1013			63_114_an_neu.jpg	0	258	AOI_45	333	63	349	413
16895	1014			63_114_an_neu.jpg	0	258	AOI_45	333	63	355	409
16912	1015			63_114_an_neu.jpg	0	258	AOI_45	333	63	357	416
16929	1016			63_114_an_neu.jpg	0	258	AOI_45	333	63	355	410
16945	1017			63_114_an_neu.jpg	0	258	AOI_45	333	63	354	408
16962	1018			63_114_an_neu.jpg	0	258	AOI_45	333	63	353	416
16979	1019			63_114_an_neu.jpg	0	258	AOI_45	333	63	357	416
16995	1020			63_114_an_neu.jpg	0	258	AOI_45	333	63	356	414
17012	1021			63_114_an_neu.jpg	0	258	AOI_45	333	63	356	412
17029	1022			63_114_an_neu.jpg	0	258	AOI_45	333	63	354	406
17045	1023			63_114_an_neu.jpg	0	258	AOI_45	333	63	359	418
17062	1024			63_114_an_neu.jpg	0	258	AOI_45	333	63	355	416
17079	1025			63_114_an_neu.jpg	0	258	AOI_45	333	63	360	424
17095	1026			63_114_an_neu.jpg	0	258	AOI_45	333	63	357	417
17112	1027			63_114_an_neu.jpg	0	258	AOI_45	333	63	354	417
17129	1028			63_114_an_neu.jpg	0	258	AOI_45	333	63	355	414
17145	1029			63_114_an_neu.jpg	0	258	AOI_45	333	63	356	417
17162	1030			63_114_an_neu.jpg	0	258	AOI_45	333	63	353	414
17179	1031			63_114_an_neu.jpg	0	258	AOI_45	283	64	290	415
17195	1032			63_114_an_neu.jpg	0	258	AOI_45	283	64	285	414
17212	1033			63_114_an_neu.jpg	0	258	AOI_45	283	64	286	416
17229	1034			63_114_an_neu.jpg	0	258	AOI_45	283	64	288	415
17245	1035			63_114_an_neu.jpg	0	258	AOI_45	283	64	292	426
17262	1036			63_114_an_neu.jpg	0	258	AOI_45	283	64	287	418
17279	1037			63_114_an_neu.jpg	0	258	AOI_45	283	64	283	412
17295	1038			63_114_an_neu.jpg	0	258	AOI_45	283	64	287	415
17312	1039			63_114_an_neu.jpg	0	258	AOI_45	283	64	285	407
17328	1040			63_114_an_neu.jpg	0	258	AOI_45	283	64	289	419
17345	1041			63_114_an_neu.jpg	0	258	AOI_45	283	64	291	418
17362	1042			63_114_an_neu.jpg	0	258	AOI_45	283	64	287	413
17378	1043			63_114_an_neu.jpg	0	258	AOI_45	283	64	284	414
17395	1044			63_114_an_neu.jpg	0	258	AOI_45	283	64	288	411
17412	1045			63_114_an_neu.jpg	0	258	AOI_45	283	64	287	416
17428	1046			63_114_an_neu.jpg	0	258	AOI_45	283	64	291	419
17445	1047			63_114_an_neu.jpg	0	258	AOI_45	283	64	291	418
17462	1048			63_114_an_neu.jpg	0	258	AOI_45	300	65	285	415
17478	1049			63_114_an_neu.jpg	0	258	AOI_45	300	65	241	419
17495	1050			63_114_an_neu.jpg	0	258	AOI_45	300	65	250	420
17512	1051			63_114_an_neu.jpg	0	258	AOI_45	300	65	249	428
17528	1052			63_114_an_neu.jpg	0	258	AOI_45	300	65	243	421
17545	1053			63_114_an_neu.jpg	0	258	AOI_45	300	65	248	424
17562	1054			63_114_an_neu.jpg	0	258	AOI_45	300	65	245	419
17578	1055			63_114_an_neu.jpg	0	258	AOI_45	300	65	243	421
17595	1056			63_114_an_neu.jpg	0	258	AOI_45	300	65	241	417
17612	1057			63_114_an_neu.jpg	0	258	AOI_45	300	65	243	418
17628	1058			63_114_an_neu.jpg	0	258	AOI_45	300	65	245	422
17645	1059			63_114_an_neu.jpg	0	258	AOI_45	300	65	244	416
17662	1060			63_114_an_neu.jpg	0	258	AOI_45	300	65	249	424
17678	1061			63_114_an_neu.jpg	0	258	AOI_45	300	65	240	419
17695	1062			63_114_an_neu.jpg	0	258	AOI_45	300	65	242	418
17712	1063			63_114_an_neu.jpg	0	258	AOI_45	300	65	246	424
17728	1064			63_114_an_neu.jpg	0	258	AOI_45	300	65	242	418
17745	1065			63_114_an_neu.jpg	0	258	AOI_45	300	65	248	424
17762	1066			63_114_an_neu.jpg	0	258	AOI_45	183	66	352	418
17778	1067			63_114_an_neu.jpg	0	258	AOI_45	183	66	350	413
17795	1068			63_114_an_neu.jpg	0	258	AOI_45	183	66	355	423
17811	1069			63_114_an_neu.jpg	0	258	AOI_45	183	66	356	421
17828	1070			63_114_an_neu.jpg	0	258	AOI_45	183	66	357	424
17845	1071			63_114_an_neu.jpg	0	258	AOI_45	183	66	358	422
17861	1072			63_114_an_neu.jpg	0	258	AOI_45	183	66	354	420
17878	1073			63_114_an_neu.jpg	0	258	AOI_45	183	66	356	420
17895	1074			63_114_an_neu.jpg	0	258	AOI_45	183	66	356	421
17911	1075			63_114_an_neu.jpg	0	258	AOI_45	183	66	355	425
17928	1076			63_114_an_neu.jpg	0	258	AOI_45	183	66	394	421
17945	1077			63_114_an_neu.jpg	0	257	AOI_47	167	67	572	384
17961	1078			63_114_an_neu.jpg	0	257	AOI_47	167	67	707	364
17978	1079			63_114_an_neu.jpg	0	257	AOI_47	167	67	704	370
17995	1080			63_114_an_neu.jpg	0	257	AOI_47	167	67	721	368
18011	1081			63_114_an_neu.jpg	0	257	AOI_47	167	67	713	364
18028	1082			63_114_an_neu.jpg	0	257	AOI_47	167	67	714	372
18045	1083			63_114_an_neu.jpg	0	257	AOI_47	167	67	717	369
18061	1084			63_114_an_neu.jpg	0	257	AOI_47	167	67	715	367
18072		ImageEnd	16
18078	1085			No media	0	0	Content	167	67	715	367
18095	1086			No media	0	0	Content	167	67	714	373
18105		ImageStart	8
18111	1087			Fix.jpg	0	0	Content	233	68	717	371
18128	1088			Fix.jpg	0	0	Content	233	68	674	381
18145	1089			Fix.jpg	0	0	Content	233	68	679	389
18161	1090			Fix.jpg	0	0	Content	233	68	678	383
18178	1091			Fix.jpg	0	0	Content	233	68	678	392
18195	1092			Fix.jpg	0	0	Content	233	68	680	383
18211	1093			Fix.jpg	0	0	Content	233	68	677	390
18228	1094			Fix.jpg	0	0	Content	233	68	679	387
18245	1095			Fix.jpg	0	0	Content	233	68	674	388
18261	1096			Fix.jpg	0	0	Content	233	68	678	387
18278	1097			Fix.jpg	0	0	Content	233	68	681	386
18295	1098			Fix.jpg	0	0	Content	233	68	674	383
18311	1099			Fix.jpg	0	0	Content	233	68	675	382
18328	1100			Fix.jpg	0	0	Content	233	68	673	387
18344	1101			Fix.jpg	0	0	Content	150	69	539	391
18361	1102			Fix.jpg	0	0	Content	150	69	508	398
18378	1103			Fix.jpg	0	0	Content	150	69	509	395
18394	1104			Fix.jpg	0	0	Content	150	69	506	394
18411	1105			Fix.jpg	0	0	Content	150	69	510	397
18428	1106			Fix.jpg	0	0	Content	150	69	506	397
18444	1107			Fix.jpg	0	0	Content	150	69	507	390
18461	1108			Fix.jpg	0	0	Content	150	69	508	395
18478	1109			Fix.jpg	0	0	Content	150	69	638	632
18494	1110			Fix.jpg	0	0	Content			0	0
18511	1111			Fix.jpg	0	0	Content			0	0
18528	1112			Fix.jpg	0	0	Content			0	0
18544	1113			Fix.jpg	0	0	Content			0	0
18561	1114			Fix.jpg	0	0	Content			0	0
18578	1115			Fix.jpg	0	0	Content			0	0
18594	1116			Fix.jpg	0	0	Content			0	0
18601		ImageEnd	16
18611	1117			No media	0	0	Content	233	70	501	376
18627		ImageStart	8
18628	1118			167_175_neu_fe.jpg	0	152	AOI_31	233	70	498	370
18644	1119			167_175_neu_fe.jpg	0	152	AOI_31	233	70	501	374
18661	1120			167_175_neu_fe.jpg	0	152	AOI_31	233	70	504	379
18678	1121			167_175_neu_fe.jpg	0	152	AOI_31	233	70	501	381
18694	1122			167_175_neu_fe.jpg	0	152	AOI_31	233	70	498	380
18711	1123			167_175_neu_fe.jpg	0	152	AOI_31	233	70	498	382
18727	1124			167_175_neu_fe.jpg	0	152	AOI_31	233	70	500	382
18744	1125			167_175_neu_fe.jpg	0	152	AOI_31	233	70	501	385
18761	1126			167_175_neu_fe.jpg	0	152	AOI_31	233	70	500	378
18777	1127			167_175_neu_fe.jpg	0	152	AOI_31	233	70	501	383
18794	1128			167_175_neu_fe.jpg	0	152	AOI_31	233	70	499	383
18811	1129			167_175_neu_fe.jpg	0	152	AOI_31	233	70	499	380
18827	1130			167_175_neu_fe.jpg	0	152	AOI_31	233	70	496	387
18844	1131			167_175_neu_fe.jpg	0	152	AOI_31	200	71	416	389
18861	1132			167_175_neu_fe.jpg	0	152	AOI_31	200	71	319	408
18877	1133			167_175_neu_fe.jpg	0	152	AOI_31	200	71	307	409
18894	1134			167_175_neu_fe.jpg	0	152	AOI_31	200	71	295	402
18911	1135			167_175_neu_fe.jpg	0	152	AOI_31	200	71	299	404
18927	1136			167_175_neu_fe.jpg	0	152	AOI_31	200	71	302	409
18944	1137			167_175_neu_fe.jpg	0	152	AOI_31	200	71	297	407
18961	1138			167_175_neu_fe.jpg	0	152	AOI_31	200	71	302	407
18977	1139			167_175_neu_fe.jpg	0	152	AOI_31	200	71	299	405
18994	1140			167_175_neu_fe.jpg	0	152	AOI_31	200	71	303	410
19011	1141			167_175_neu_fe.jpg	0	152	AOI_31	200	71	298	404
19027	1142			167_175_neu_fe.jpg	0	152	AOI_31	200	71	300	402
19044	1143			167_175_neu_fe.jpg	0	152	AOI_31	217	72	312	402
19061	1144			167_175_neu_fe.jpg	0	152	AOI_31	217	72	333	400
19077	1145			167_175_neu_fe.jpg	0	152	AOI_31	217	72	338	392
19094	1146			167_175_neu_fe.jpg	0	152	AOI_31	217	72	337	394
19111	1147			167_175_neu_fe.jpg	0	152	AOI_31	217	72	341	396
19127	1148			167_175_neu_fe.jpg	0	152	AOI_31	217	72	338	395
19144	1149			167_175_neu_fe.jpg	0	152	AOI_31	217	72	341	400
19161	1150			167_175_neu_fe.jpg	0	152	AOI_31	217	72	339	399
19177	1151			167_175_neu_fe.jpg	0	152	AOI_31	217	72	342	399
19194	1152			167_175_neu_fe.jpg	0	152	AOI_31	217	72	341	400
19211	1153			167_175_neu_fe.jpg	0	152	AOI_31	217	72	342	395
19227	1154			167_175_neu_fe.jpg	0	152	AOI_31	217	72	343	399
19244	1155			167_175_neu_fe.jpg	0	152	AOI_31	217	72	339	394
19261	1156			167_175_neu_fe.jpg	0	151	AOI_30	200	73	483	404
19277	1157			167_175_neu_fe.jpg	0	151	AOI_30	200	73	650	396
19294	1158			167_175_neu_fe.jpg	0	151	AOI_30	200	73	702	405
19310	1159			167_175_neu_fe.jpg	0	151	AOI_30	200	73	704	402
19327	1160			167_175_neu_fe.jpg	0	151	AOI_30	200	73	702	402
19344	1161			167_175_neu_fe.jpg	0	151	AOI_30	200	73	700	403
19360	1162			167_175_neu_fe.jpg	0	151	AOI_30	200	73	699	405
19377	1163			167_175_neu_fe.jpg	0	151	AOI_30	200	73	701	403
19394	1164			167_175_neu_fe.jpg	0	151	AOI_30	200	73	703	399
19410	1165			167_175_neu_fe.jpg	0	151	AOI_30	200	73	698	407
19427	1166			167_175_neu_fe.jpg	0	151	AOI_30	200	73	700	401
19444	1167			167_175_neu_fe.jpg	0	151	AOI_30	200	73	700	404
19460	1168			167_175_neu_fe.jpg	0	151	AOI_30	500	74	716	460
19477	1169			167_175_neu_fe.jpg	0	151	AOI_30	500	74	713	532
19494	1170			167_175_neu_fe.jpg	0	151	AOI_30	500	74	724	519
19510	1171			167_175_neu_fe.jpg	0	151	AOI_30	500	74	716	533
19527	1172			167_175_neu_fe.jpg	0	151	AOI_30	500	74	719	532
19544	1173			167_175_neu_fe.jpg	0	151	AOI_30	500	74	716	533
19560	1174			167_175_neu_fe.jpg	0	151	AOI_30	500	74	724	530
19577	1175			167_175_neu_fe.jpg	0	151	AOI_30	500	74	718	538
19594	1176			167_175_neu_fe.jpg	0	151	AOI_30	500	74	718	533
19610	1177			167_175_neu_fe.jpg	0	151	AOI_30	500	74	719	537
19627	1178			167_175_neu_fe.jpg	0	151	AOI_30	500	74	719	534
19643	1179			167_175_neu_fe.jpg	0	151	AOI_30	500	74	718	537
19660	1180			167_175_neu_fe.jpg	0	151	AOI_30	500	74	721	534
19677	1181			167_175_neu_fe.jpg	0	151	AOI_30	500	74	723	535
19693	1182			167_175_neu_fe.jpg	0	151	AOI_30	500	74	720	530
19710	1183			167_175_neu_fe.jpg	0	151	AOI_30	500	74	722	536
19727	1184			167_175_neu_fe.jpg	0	151	AOI_30	500	74	725	527
19743	1185			167_175_neu_fe.jpg	0	151	AOI_30	500	74	722	532
19760	1186			167_175_neu_fe.jpg	0	151	AOI_30	500	74	725	529
19777	1187			167_175_neu_fe.jpg	0	151	AOI_30	500	74	718	532
19793	1188			167_175_neu_fe.jpg	0	151	AOI_30	500	74	718	530
19810	1189			167_175_neu_fe.jpg	0	151	AOI_30	500	74	718	536
19827	1190			167_175_neu_fe.jpg	0	151	AOI_30	500	74	723	526
19843	1191			167_175_neu_fe.jpg	0	151	AOI_30	500	74	715	535
19860	1192			167_175_neu_fe.jpg	0	151	AOI_30	500	74	719	536
19877	1193			167_175_neu_fe.jpg	0	151	AOI_30	500	74	720	535
19893	1194			167_175_neu_fe.jpg	0	151	AOI_30	500	74	721	533
19910	1195			167_175_neu_fe.jpg	0	151	AOI_30	500	74	721	535
19927	1196			167_175_neu_fe.jpg	0	151	AOI_30	500	74	719	537
19943	1197			167_175_neu_fe.jpg	0	151	AOI_30	500	74	720	538
19960	1198			167_175_neu_fe.jpg	0	151	AOI_30	183	75	698	609
19977	1199			167_175_neu_fe.jpg	0	151	AOI_30	183	75	709	611
19993	1200			167_175_neu_fe.jpg	0	151	AOI_30	183	75	704	612
20010	1201			167_175_neu_fe.jpg	0	151	AOI_30	183	75	709	616
20027	1202			167_175_neu_fe.jpg	0	151	AOI_30	183	75	705	613
20043	1203			167_175_neu_fe.jpg	0	151	AOI_30	183	75	702	619
20060	1204			167_175_neu_fe.jpg	0	151	AOI_30	183	75	706	615
20077	1205			167_175_neu_fe.jpg	0	151	AOI_30	183	75	707	619
20093	1206			167_175_neu_fe.jpg	0	151	AOI_30	183	75	708	616
20110	1207			167_175_neu_fe.jpg	0	151	AOI_30	183	75	704	618
20127	1208			167_175_neu_fe.jpg	0	151	AOI_30	183	75	704	615
20143	1209			167_175_neu_fe.jpg	0	151	AOI_30	183	76	711	508
20160	1210			167_175_neu_fe.jpg	0	151	AOI_30	183	76	699	369
20177	1211			167_175_neu_fe.jpg	0	151	AOI_30	183	76	695	272
20193	1212			167_175_neu_fe.jpg	0	151	AOI_30	183	76	701	280
20210	1213			167_175_neu_fe.jpg	0	151	AOI_30	183	76	700	271
20226	1214			167_175_neu_fe.jpg	0	151	AOI_30	183	76	697	274
20243	1215			167_175_neu_fe.jpg	0	151	AOI_30	183	76	696	280
20260	1216			167_175_neu_fe.jpg	0	151	AOI_30	183	76	698	277
20276	1217			167_175_neu_fe.jpg	0	151	AOI_30	183	76	697	282
20293	1218			167_175_neu_fe.jpg	0	151	AOI_30	183	76	697	280
20310	1219			167_175_neu_fe.jpg	0	151	AOI_30	183	76	695	285
20326	1220			167_175_neu_fe.jpg	0	151	AOI_30	233	77	683	254
20343	1221			167_175_neu_fe.jpg	0	151	AOI_30	233	77	666	243
20360	1222			167_175_neu_fe.jpg	0	151	AOI_30	233	77	666	251
20376	1223			167_175_neu_fe.jpg	0	151	AOI_30	233	77	667	253
20393	1224			167_175_neu_fe.jpg	0	151	AOI_30	233	77	664	253
20410	1225			167_175_neu_fe.jpg	0	151	AOI_30	233	77	668	255
20426	1226			167_175_neu_fe.jpg	0	151	AOI_30	233	77	666	251
20443	1227			167_175_neu_fe.jpg	0	151	AOI_30	233	77	667	253
20460	1228			167_175_neu_fe.jpg	0	151	AOI_30	233	77	664	258
20476	1229			167_175_neu_fe.jpg	0	151	AOI_30	233	77	667	253
20493	1230			167_175_neu_fe.jpg	0	151	AOI_30	233	77	665	251
20510	1231			167_175_neu_fe.jpg	0	151	AOI_30	233	77	664	252
20526	1232			167_175_neu_fe.jpg	0	151	AOI_30	233	77	669	253
20543	1233			167_175_neu_fe.jpg	0	151	AOI_30	233	77	670	260
20560	1234			167_175_neu_fe.jpg	0	151	AOI_30	200	78	664	255
20576	1235			167_175_neu_fe.jpg	0	151	AOI_30	200	78	650	300
20593	1236			167_175_neu_fe.jpg	0	151	AOI_30	200	78	650	308
20610	1237			167_175_neu_fe.jpg	0	151	AOI_30	200	78	650	309
20626	1238			167_175_neu_fe.jpg	0	151	AOI_30	200	78	647	303
20643	1239			167_175_neu_fe.jpg	0	151	AOI_30	200	78	648	305
20660	1240			167_175_neu_fe.jpg	0	151	AOI_30	200	78	646	304
20676	1241			167_175_neu_fe.jpg	0	151	AOI_30	200	78	647	307
20693	1242			167_175_neu_fe.jpg	0	151	AOI_30	200	78	648	306
20710	1243			167_175_neu_fe.jpg	0	151	AOI_30	200	78	646	307
20726	1244			167_175_neu_fe.jpg	0	151	AOI_30	200	78	647	309
20743	1245			167_175_neu_fe.jpg	0	151	AOI_30	200	78	648	304
20760	1246			167_175_neu_fe.jpg	0	151	AOI_30	266	79	647	274
20776	1247			167_175_neu_fe.jpg	0	151	AOI_30	266	79	639	188
20793	1248			167_175_neu_fe.jpg	0	151	AOI_30	266	79	637	167
20809	1249			167_175_neu_fe.jpg	0	151	AOI_30	266	79	634	171
20826	1250			167_175_neu_fe.jpg	0	151	AOI_30	266	79	636	169
20843	1251			167_175_neu_fe.jpg	0	151	AOI_30	266	79	637	171
20859	1252			167_175_neu_fe.jpg	0	151	AOI_30	266	79	632	172
20876	1253			167_175_neu_fe.jpg	0	151	AOI_30	266	79	639	173
20893	1254			167_175_neu_fe.jpg	0	151	AOI_30	266	79	635	174
20909	1255			167_175_neu_fe.jpg	0	151	AOI_30	266	79	636	172
20926	1256			167_175_neu_fe.jpg	0	151	AOI_30	266	79	637	173
20943	1257			167_175_neu_fe.jpg	0	151	AOI_30	266	79	635	177
20959	1258			167_175_neu_fe.jpg	0	151	AOI_30	266	79	637	173
20976	1259			167_175_neu_fe.jpg	0	151	AOI_30	266	79	638	175
20993	1260			167_175_neu_fe.jpg	0	151	AOI_30	266	79	640	176
21009	1261			167_175_neu_fe.jpg	0	151	AOI_30	266	79	607	175
21026	1262			167_175_neu_fe.jpg	0	152	AOI_31	300	80	422	185
21043	1263			167_175_neu_fe.jpg	0	152	AOI_31	300	80	267	205
21059	1264			167_175_neu_fe.jpg	0	152	AOI_31	300	80	260	210
21076	1265			167_175_neu_fe.jpg	0	152	AOI_31	300	80	240	200
21093	1266			167_175_neu_fe.jpg	0	152	AOI_31	300	80	248	206
21109	1267			167_175_neu_fe.jpg	0	152	AOI_31	300	80	256	209
21126	1268			167_175_neu_fe.jpg	0	152	AOI_31	300	80	253	206
21142	1269			167_175_neu_fe.jpg	0	152	AOI_31	300	80	252	209
21159	1270			167_175_neu_fe.jpg	0	152	AOI_31	300	80	252	209
21176	1271			167_175_neu_fe.jpg	0	152	AOI_31	300	80	255	211
21192	1272			167_175_neu_fe.jpg	0	152	AOI_31	300	80	256	205
21209	1273			167_175_neu_fe.jpg	0	152	AOI_31	300	80	251	208
21226	1274			167_175_neu_fe.jpg	0	152	AOI_31	300	80	256	207
21242	1275			167_175_neu_fe.jpg	0	152	AOI_31	300	80	252	209
21259	1276			167_175_neu_fe.jpg	0	152	AOI_31	300	80	255	211
21276	1277			167_175_neu_fe.jpg	0	152	AOI_31	300	80	252	209
21292	1278			167_175_neu_fe.jpg	0	152	AOI_31	300	80	253	211
21309	1279			167_175_neu_fe.jpg	0	152	AOI_31	300	80	257	208
21326	1280			167_175_neu_fe.jpg	0	152	AOI_31	250	81	283	210
21342	1281			167_175_neu_fe.jpg	0	152	AOI_31	250	81	371	219
21359	1282			167_175_neu_fe.jpg	0	152	AOI_31	250	81	376	216
21376	1283			167_175_neu_fe.jpg	0	152	AOI_31	250	81	371	218
21392	1284			167_175_neu_fe.jpg	0	152	AOI_31	250	81	377	223
21409	1285			167_175_neu_fe.jpg	0	152	AOI_31	250	81	377	220
21426	1286			167_175_neu_fe.jpg	0	152	AOI_31	250	81	375	218
21442	1287			167_175_neu_fe.jpg	0	152	AOI_31	250	81	375	217
21459	1288			167_175_neu_fe.jpg	0	152	AOI_31	250	81	377	217
21476	1289			167_175_neu_fe.jpg	0	152	AOI_31	250	81	378	221
21492	1290			167_175_neu_fe.jpg	0	152	AOI_31	250	81	378	222
21509	1291			167_175_neu_fe.jpg	0	152	AOI_31	250	81	378	215
21526	1292			167_175_neu_fe.jpg	0	152	AOI_31	250	81	378	221
21542	1293			167_175_neu_fe.jpg	0	152	AOI_31	250	81	376	219
21559	1294			167_175_neu_fe.jpg	0	152	AOI_31	250	81	375	216
21576	1295			167_175_neu_fe.jpg	0	152	AOI_31	333	82	345	224
21592	1296			167_175_neu_fe.jpg	0	152	AOI_31	333	82	296	252
21609	1297			167_175_neu_fe.jpg	0	152	AOI_31	333	82	299	250
21626	1298			167_175_neu_fe.jpg	0	152	AOI_31	333	82	295	249
21628		ImageEnd	16
21642	1299			No media	0	0	Content	333	82	299	249
21659	1300			No media	0	0	Content	333	82	299	248
21676	1301			No media	0	0	Content	333	82	296	249
21681		ImageStart	8
21692	1302			Fix.jpg	0	0	Content	333	82	297	252
21709	1303			Fix.jpg	0	0	Content	333	82	296	251
21725	1304			Fix.jpg	0	0	Content	333	82	297	250
21742	1305			Fix.jpg	0	0	Content	333	82	299	251
21759	1306			Fix.jpg	0	0	Content	333	82	298	249
21775	1307			Fix.jpg	0	0	Content	333	82	297	250
21792	1308			Fix.jpg	0	0	Content	333	82	297	247
21809	1309			Fix.jpg	0	0	Content	333	82	296	248
21825	1310			Fix.jpg	0	0	Content	333	82	298	251
21842	1311			Fix.jpg	0	0	Content	333	82	303	251
21859	1312			Fix.jpg	0	0	Content	333	82	299	254
21875	1313			Fix.jpg	0	0	Content	333	82	300	255
21892	1314			Fix.jpg	0	0	Content	333	82	307	258
21909	1315			Fix.jpg	0	0	Content	183	83	381	299
21925	1316			Fix.jpg	0	0	Content	183	83	436	305
21942	1317			Fix.jpg	0	0	Content	183	83	508	334
21959	1318			Fix.jpg	0	0	Content	183	83	496	342
21975	1319			Fix.jpg	0	0	Content	183	83	504	348
21992	1320			Fix.jpg	0	0	Content	183	83	504	346
22009	1321			Fix.jpg	0	0	Content	183	83	504	346
22025	1322			Fix.jpg	0	0	Content	183	83	505	346
22042	1323			Fix.jpg	0	0	Content	183	83	504	347
22059	1324			Fix.jpg	0	0	Content	183	83	503	348
22075	1325			Fix.jpg	0	0	Content	183	83	511	343
22092	1326			Fix.jpg	0	0	Content			0	0
22109	1327			Fix.jpg	0	0	Content			0	0
22125	1328			Fix.jpg	0	0	Content			0	0
22142	1329			Fix.jpg	0	0	Content			0	0
22159	1330			Fix.jpg	0	0	Content			0	0
22175	1331			Fix.jpg	0	0	Content			0	0
22188		ImageEnd	16
22192	1332			No media	0	0	Content			0	0
22208	1333			No media	0	0	Content			0	0
22224		ImageStart	8
22225	1334			61_114_an_fe.jpg	0	253	AOI_45	200	84	491	362
22242	1335			61_114_an_fe.jpg	0	253	AOI_45	200	84	486	354
22258	1336			61_114_an_fe.jpg	0	253	AOI_45	200	84	496	366
22275	1337			61_114_an_fe.jpg	0	253	AOI_45	200	84	491	374
22292	1338			61_114_an_fe.jpg	0	253	AOI_45	200	84	492	375
22308	1339			61_114_an_fe.jpg	0	253	AOI_45	200	84	491	365
22325	1340			61_114_an_fe.jpg	0	253	AOI_45	200	84	491	374
22342	1341			61_114_an_fe.jpg	0	253	AOI_45	200	84	492	380
22358	1342			61_114_an_fe.jpg	0	253	AOI_45	200	84	496	375
22375	1343			61_114_an_fe.jpg	0	253	AOI_45	200	84	492	363
22392	1344			61_114_an_fe.jpg	0	253	AOI_45	200	84	490	375
22408	1345			61_114_an_fe.jpg	0	253	AOI_45	200	84	490	372
22425	1346			61_114_an_fe.jpg	0	253	AOI_45	233	85	369	385
22442	1347			61_114_an_fe.jpg	0	253	AOI_45	233	85	312	405
22458	1348			61_114_an_fe.jpg	0	253	AOI_45	233	85	312	398
22475	1349			61_114_an_fe.jpg	0	253	AOI_45	233	85	314	409
22492	1350			61_114_an_fe.jpg	0	253	AOI_45	233	85	316	401
22508	1351			61_114_an_fe.jpg	0	253	AOI_45	233	85	317	409
22525	1352			61_114_an_fe.jpg	0	253	AOI_45	233	85	317	414
22542	1353			61_114_an_fe.jpg	0	253	AOI_45	233	85	315	414
22558	1354			61_114_an_fe.jpg	0	253	AOI_45	233	85	310	407
22575	1355			61_114_an_fe.jpg	0	253	AOI_45	233	85	314	403
22592	1356			61_114_an_fe.jpg	0	253	AOI_45	233	85	317	413
22608	1357			61_114_an_fe.jpg	0	253	AOI_45	233	85	311	414
22625	1358			61_114_an_fe.jpg	0	253	AOI_45	233	85	313	411
22642	1359			61_114_an_fe.jpg	0	253	AOI_45	233	85	326	413
22658	1360			61_114_an_fe.jpg	0	254	AOI_46	383	86	500	392
22675	1361			61_114_an_fe.jpg	0	254	AOI_46	383	86	659	384
22691	1362			61_114_an_fe.jpg	0	254	AOI_46	383	86	704	388
22708	1363			61_114_an_fe.jpg	0	254	AOI_46	383	86	708	388
22725	1364			61_114_an_fe.jpg	0	254	AOI_46	383	86	702	379
22741	1365			61_114_an_fe.jpg	0	254	AOI_46	383	86	704	381
22758	1366			61_114_an_fe.jpg	0	254	AOI_46	383	86	703	381
22775	1367			61_114_an_fe.jpg	0	254	AOI_46	383	86	703	390
22791	1368			61_114_an_fe.jpg	0	254	AOI_46	383	86	701	383
22808	1369			61_114_an_fe.jpg	0	254	AOI_46	383	86	698	392
22825	1370			61_114_an_fe.jpg	0	254	AOI_46	383	86	702	388
22841	1371			61_114_an_fe.jpg	0	254	AOI_46	383	86	701	386
22858	1372			61_114_an_fe.jpg	0	254	AOI_46	383	86	672	375
22875	1373			61_114_an_fe.jpg	0	254	AOI_46	383	86	684	379
22891	1374			61_114_an_fe.jpg	0	254	AOI_46	383	86	674	376
22908	1375			61_114_an_fe.jpg	0	254	AOI_46	383	86	671	379
22925	1376			61_114_an_fe.jpg	0	254	AOI_46	383	86	676	377
22941	1377			61_114_an_fe.jpg	0	254	AOI_46	383	86	676	375
22958	1378			61_114_an_fe.jpg	0	254	AOI_46	383	86	677	380
22975	1379			61_114_an_fe.jpg	0	254	AOI_46	383	86	678	378
22991	1380			61_114_an_fe.jpg	0	254	AOI_46	383	86	680	386
23008	1381			61_114_an_fe.jpg	0	254	AOI_46	383	86	679	373
23025	1382			61_114_an_fe.jpg	0	254	AOI_46	383	86	674	379
23041	1383			61_114_an_fe.jpg	0	254	AOI_46	216	87	711	376
23058	1384			61_114_an_fe.jpg	0	254	AOI_46	216	87	760	372
23075	1385			61_114_an_fe.jpg	0	254	AOI_46	216	87	769	357
23091	1386			61_114_an_fe.jpg	0	254	AOI_46	216	87	772	371
23108	1387			61_114_an_fe.jpg	0	254	AOI_46	216	87	766	369
23125	1388			61_114_an_fe.jpg	0	254	AOI_46	216	87	766	372
23141	1389			61_114_an_fe.jpg	0	254	AOI_46	216	87	767	371
23158	1390			61_114_an_fe.jpg	0	254	AOI_46	216	87	772	370
23174	1391			61_114_an_fe.jpg	0	254	AOI_46	216	87	768	369
23191	1392			61_114_an_fe.jpg	0	254	AOI_46	216	87	768	375
23208	1393			61_114_an_fe.jpg	0	254	AOI_46	216	87	768	371
23224	1394			61_114_an_fe.jpg	0	254	AOI_46	216	87	767	370
23241	1395			61_114_an_fe.jpg	0	254	AOI_46	216	87	772	366
23258	1396			61_114_an_fe.jpg	0	254	AOI_46	167	88	759	410
23274	1397			61_114_an_fe.jpg	0	254	AOI_46	167	88	734	477
23291	1398			61_114_an_fe.jpg	0	254	AOI_46	167	88	733	477
23308	1399			61_114_an_fe.jpg	0	254	AOI_46	167	88	726	493
23324	1400			61_114_an_fe.jpg	0	254	AOI_46	167	88	729	479
23341	1401			61_114_an_fe.jpg	0	254	AOI_46	167	88	736	486
23358	1402			61_114_an_fe.jpg	0	254	AOI_46	167	88	737	490
23374	1403			61_114_an_fe.jpg	0	254	AOI_46	167	88	735	478
23391	1404			61_114_an_fe.jpg	0	254	AOI_46	167	88	734	489
23408	1405			61_114_an_fe.jpg	0	254	AOI_46	167	88	738	477
23424	1406			61_114_an_fe.jpg	0	253	AOI_45	250	89	576	501
23441	1407			61_114_an_fe.jpg	0	253	AOI_45	250	89	405	507
23458	1408			61_114_an_fe.jpg	0	253	AOI_45	250	89	302	514
23474	1409			61_114_an_fe.jpg	0	253	AOI_45	250	89	321	520
23491	1410			61_114_an_fe.jpg	0	253	AOI_45	250	89	309	513
23508	1411			61_114_an_fe.jpg	0	253	AOI_45	250	89	310	516
23524	1412			61_114_an_fe.jpg	0	253	AOI_45	250	89	313	522
23541	1413			61_114_an_fe.jpg	0	253	AOI_45	250	89	311	517
23558	1414			61_114_an_fe.jpg	0	253	AOI_45	250	89	314	519
23574	1415			61_114_an_fe.jpg	0	253	AOI_45	250	89	310	515
23591	1416			61_114_an_fe.jpg	0	253	AOI_45	250	89	318	523
23607	1417			61_114_an_fe.jpg	0	253	AOI_45	250	89	312	519
23624	1418			61_114_an_fe.jpg	0	253	AOI_45	250	89	309	514
23641	1419			61_114_an_fe.jpg	0	253	AOI_45	250	89	316	527
23657	1420			61_114_an_fe.jpg	0	253	AOI_45	250	89	313	521
23674	1421			61_114_an_fe.jpg	0	253	AOI_45	650	90	320	473
23691	1422			61_114_an_fe.jpg	0	253	AOI_45	650	90	329	424
23707	1423			61_114_an_fe.jpg	0	253	AOI_45	650	90	336	422
23724	1424			61_114_an_fe.jpg	0	253	AOI_45	650	90	337	425
23741	1425			61_114_an_fe.jpg	0	253	AOI_45	650	90	333	419
23757	1426			61_114_an_fe.jpg	0	253	AOI_45	650	90	330	425
23774	1427			61_114_an_fe.jpg	0	253	AOI_45	650	90	337	427
23791	1428			61_114_an_fe.jpg	0	253	AOI_45	650	90	337	421
23807	1429			61_114_an_fe.jpg	0	253	AOI_45	650	90	334	419
23824	1430			61_114_an_fe.jpg	0	253	AOI_45	650	90	334	421
23841	1431			61_114_an_fe.jpg	0	253	AOI_45	650	90	337	420
23857	1432			61_114_an_fe.jpg	0	253	AOI_45	650	90	331	414
23874	1433			61_114_an_fe.jpg	0	253	AOI_45	650	90	360	418
23891	1434			61_114_an_fe.jpg	0	253	AOI_45	650	90	353	417
23907	1435			61_114_an_fe.jpg	0	253	AOI_45	650	90	360	428
23924	1436			61_114_an_fe.jpg	0	253	AOI_45	650	90	357	425
23941	1437			61_114_an_fe.jpg	0	253	AOI_45	650	90	357	417
23957	1438			61_114_an_fe.jpg	0	253	AOI_45	650	90	352	420
23974	1439			61_114_an_fe.jpg	0	253	AOI_45	650	90	359	424
23991	1440			61_114_an_fe.jpg	0	253	AOI_45	650	90	357	424
24007	1441			61_114_an_fe.jpg	0	253	AOI_45	650	90	355	422
24024	1442			61_114_an_fe.jpg	0	253	AOI_45	650	90	359	420
24041	1443			61_114_an_fe.jpg	0	253	AOI_45	650	90	358	422
24057	1444			61_114_an_fe.jpg	0	253	AOI_45	650	90	357	422
24074	1445			61_114_an_fe.jpg	0	253	AOI_45	650	90	357	423
24091	1446			61_114_an_fe.jpg	0	253	AOI_45	650	90	357	420
24107	1447			61_114_an_fe.jpg	0	253	AOI_45	650	90	355	421
24124	1448			61_114_an_fe.jpg	0	253	AOI_45	650	90	358	423
24141	1449			61_114_an_fe.jpg	0	253	AOI_45	650	90	353	425
24157	1450			61_114_an_fe.jpg	0	253	AOI_45	650	90	357	421
24174	1451			61_114_an_fe.jpg	0	253	AOI_45	650	90	356	424
24190	1452			61_114_an_fe.jpg	0	253	AOI_45	650	90	360	416
24207	1453			61_114_an_fe.jpg	0	253	AOI_45	650	90	358	419
24224	1454			61_114_an_fe.jpg	0	253	AOI_45	650	90	358	419
24240	1455			61_114_an_fe.jpg	0	253	AOI_45	650	90	355	417
24257	1456			61_114_an_fe.jpg	0	253	AOI_45	650	90	361	419
24274	1457			61_114_an_fe.jpg	0	253	AOI_45	650	90	355	418
24290	1458			61_114_an_fe.jpg	0	253	AOI_45	650	90	359	420
24307	1459			61_114_an_fe.jpg	0	253	AOI_45	650	90	455	411
24324	1460			61_114_an_fe.jpg	0	254	AOI_46	217	91	560	395
24340	1461			61_114_an_fe.jpg	0	254	AOI_46	217	91	651	390
24357	1462			61_114_an_fe.jpg	0	254	AOI_46	217	91	656	384
24374	1463			61_114_an_fe.jpg	0	254	AOI_46	217	91	660	391
24390	1464			61_114_an_fe.jpg	0	254	AOI_46	217	91	659	393
24407	1465			61_114_an_fe.jpg	0	254	AOI_46	217	91	662	380
24424	1466			61_114_an_fe.jpg	0	254	AOI_46	217	91	661	389
24440	1467			61_114_an_fe.jpg	0	254	AOI_46	217	91	659	388
24457	1468			61_114_an_fe.jpg	0	254	AOI_46	217	91	657	386
24474	1469			61_114_an_fe.jpg	0	254	AOI_46	217	91	655	391
24490	1470			61_114_an_fe.jpg	0	254	AOI_46	217	91	654	387
24507	1471			61_114_an_fe.jpg	0	254	AOI_46	217	91	660	387
24523	1472			61_114_an_fe.jpg	0	254	AOI_46	217	91	660	389
24540	1473			61_114_an_fe.jpg	0	254	AOI_46	566	92	734	443
24557	1474			61_114_an_fe.jpg	0	254	AOI_46	566	92	727	464
24573	1475			61_114_an_fe.jpg	0	254	AOI_46	566	92	728	460
24590	1476			61_114_an_fe.jpg	0	254	AOI_46	566	92	730	461
24607	1477			61_114_an_fe.jpg	0	254	AOI_46	566	92	733	461
24623	1478			61_114_an_fe.jpg	0	254	AOI_46	566	92	733	462
24640	1479			61_114_an_fe.jpg	0	254	AOI_46	566	92	734	457
24657	1480			61_114_an_fe.jpg	0	254	AOI_46	566	92	732	462
24673	1481			61_114_an_fe.jpg	0	254	AOI_46	566	92	733	459
24690	1482			61_114_an_fe.jpg	0	254	AOI_46	566	92	731	465
24707	1483			61_114_an_fe.jpg	0	254	AOI_46	566	92	735	464
24723	1484			61_114_an_fe.jpg	0	254	AOI_46	566	92	731	460
24740	1485			61_114_an_fe.jpg	0	254	AOI_46	566	92	733	456
24757	1486			61_114_an_fe.jpg	0	254	AOI_46	566	92	735	455
24773	1487			61_114_an_fe.jpg	0	254	AOI_46	566	92	774	478
24790	1488			61_114_an_fe.jpg	0	254	AOI_46	566	92	761	473
24807	1489			61_114_an_fe.jpg	0	254	AOI_46	566	92	772	472
24823	1490			61_114_an_fe.jpg	0	254	AOI_46	566	92	766	476
24840	1491			61_114_an_fe.jpg	0	254	AOI_46	566	92	763	479
24857	1492			61_114_an_fe.jpg	0	254	AOI_46	566	92	764	479
24873	1493			61_114_an_fe.jpg	0	254	AOI_46	566	92	768	478
24890	1494			61_114_an_fe.jpg	0	254	AOI_46	566	92	770	475
24907	1495			61_114_an_fe.jpg	0	254	AOI_46	566	92	761	478
24923	1496			61_114_an_fe.jpg	0	254	AOI_46	566	92	767	474
24940	1497			61_114_an_fe.jpg	0	254	AOI_46	566	92	764	474
24957	1498			61_114_an_fe.jpg	0	254	AOI_46	566	92	765	472
24973	1499			61_114_an_fe.jpg	0	254	AOI_46	566	92	766	468
24990	1500			61_114_an_fe.jpg	0	254	AOI_46	566	92	759	477
25007	1501			61_114_an_fe.jpg	0	254	AOI_46	566	92	762	473
25023	1502			61_114_an_fe.jpg	0	254	AOI_46	566	92	763	473
25040	1503			61_114_an_fe.jpg	0	254	AOI_46	566	92	760	479
25057	1504			61_114_an_fe.jpg	0	254	AOI_46	566	92	762	477
25073	1505			61_114_an_fe.jpg	0	254	AOI_46	566	92	766	476
25090	1506			61_114_an_fe.jpg	0	254	AOI_46	566	92	764	478
25106	1507			61_114_an_fe.jpg	0	253	AOI_45	217	93	625	490
25123	1508			61_114_an_fe.jpg	0	253	AOI_45	217	93	445	500
25140	1509			61_114_an_fe.jpg	0	253	AOI_45	217	93	317	504
25156	1510			61_114_an_fe.jpg	0	253	AOI_45	217	93	337	502
25173	1511			61_114_an_fe.jpg	0	253	AOI_45	217	93	324	495
25190	1512			61_114_an_fe.jpg	0	253	AOI_45	217	93	328	506
25206	1513			61_114_an_fe.jpg	0	253	AOI_45	217	93	330	499
25215		ImageEnd	16
25223	1514			No media	0	0	Content	217	93	331	503
25229		ImageStart	8
25240	1515			Fix.jpg	0	0	Content	217	93	329	502
25256	1516			Fix.jpg	0	0	Content	217	93	331	508
25273	1517			Fix.jpg	0	0	Content	217	93	329	498
25290	1518			Fix.jpg	0	0	Content	217	93	333	498
25306	1519			Fix.jpg	0	0	Content	217	93	333	503
25323	1520			Fix.jpg	0	0	Content	183	94	349	486
25340	1521			Fix.jpg	0	0	Content	183	94	359	445
25356	1522			Fix.jpg	0	0	Content	183	94	360	454
25373	1523			Fix.jpg	0	0	Content	183	94	362	449
25390	1524			Fix.jpg	0	0	Content	183	94	362	449
25406	1525			Fix.jpg	0	0	Content	183	94	365	453
25423	1526			Fix.jpg	0	0	Content	183	94	363	454
25440	1527			Fix.jpg	0	0	Content	183	94	364	459
25456	1528			Fix.jpg	0	0	Content	183	94	362	452
25473	1529			Fix.jpg	0	0	Content	183	94	361	453
25490	1530			Fix.jpg	0	0	Content	183	94	359	452
25506	1531			Fix.jpg	0	0	Content	450	95	462	401
25523	1532			Fix.jpg	0	0	Content	450	95	493	391
25540	1533			Fix.jpg	0	0	Content	450	95	499	392
25556	1534			Fix.jpg	0	0	Content	450	95	502	393
25573	1535			Fix.jpg	0	0	Content	450	95	502	392
25590	1536			Fix.jpg	0	0	Content	450	95	500	394
25606	1537			Fix.jpg	0	0	Content	450	95	508	409
25623	1538			Fix.jpg	0	0	Content	450	95	0	0
25639	1539			Fix.jpg	0	0	Content	450	95	0	0
25656	1540			Fix.jpg	0	0	Content	450	95	0	0
25673	1541			Fix.jpg	0	0	Content	450	95	0	0
25689	1542			Fix.jpg	0	0	Content	450	95	0	0
25706	1543			Fix.jpg	0	0	Content	450	95	0	0
25723	1544			Fix.jpg	0	0	Content	450	95	504	385
25739	1545			Fix.jpg	0	0	Content	450	95	500	383
25745		ImageEnd	16
25756	1546			No media	0	0	Content	450	95	506	371
25773	1547			No media	0	0	Content	450	95	501	380
25780		ImageStart	8
25789	1548			130_162_neu_an.jpg	0	72	AOI_15	450	95	501	378
25806	1549			130_162_neu_an.jpg	0	72	AOI_15	450	95	506	392
25823	1550			130_162_neu_an.jpg	0	72	AOI_15	450	95	500	383
25839	1551			130_162_neu_an.jpg	0	72	AOI_15	450	95	501	384
25856	1552			130_162_neu_an.jpg	0	72	AOI_15	450	95	500	389
25873	1553			130_162_neu_an.jpg	0	72	AOI_15	450	95	502	388
25889	1554			130_162_neu_an.jpg	0	72	AOI_15	450	95	507	390
25906	1555			130_162_neu_an.jpg	0	72	AOI_15	450	95	503	390
25923	1556			130_162_neu_an.jpg	0	72	AOI_15	450	95	499	384
25939	1557			130_162_neu_an.jpg	0	72	AOI_15	450	95	507	378
25956	1558			130_162_neu_an.jpg	0	72	AOI_15	433	96	452	385
25973	1559			130_162_neu_an.jpg	0	72	AOI_15	433	96	313	398
25989	1560			130_162_neu_an.jpg	0	72	AOI_15	433	96	303	402
26006	1561			130_162_neu_an.jpg	0	72	AOI_15	433	96	294	402
26022	1562			130_162_neu_an.jpg	0	72	AOI_15	433	96	297	411
26039	1563			130_162_neu_an.jpg	0	72	AOI_15	433	96	296	409
26056	1564			130_162_neu_an.jpg	0	72	AOI_15	433	96	298	404
26072	1565			130_162_neu_an.jpg	0	72	AOI_15	433	96	296	404
26089	1566			130_162_neu_an.jpg	0	72	AOI_15	433	96	295	409
26106	1567			130_162_neu_an.jpg	0	72	AOI_15	433	96	297	408
26122	1568			130_162_neu_an.jpg	0	72	AOI_15	433	96	296	409
26139	1569			130_162_neu_an.jpg	0	72	AOI_15	433	96	297	408
26156	1570			130_162_neu_an.jpg	0	72	AOI_15	433	96	299	412
26172	1571			130_162_neu_an.jpg	0	72	AOI_15	433	96	299	412
26189	1572			130_162_neu_an.jpg	0	72	AOI_15	433	96	299	411
26206	1573			130_162_neu_an.jpg	0	72	AOI_15	433	96	296	408
26222	1574			130_162_neu_an.jpg	0	72	AOI_15	433	96	296	412
26239	1575			130_162_neu_an.jpg	0	72	AOI_15	433	96	300	412
26256	1576			130_162_neu_an.jpg	0	72	AOI_15	433	96	294	404
26272	1577			130_162_neu_an.jpg	0	72	AOI_15	433	96	318	388
26289	1578			130_162_neu_an.jpg	0	72	AOI_15	433	96	326	389
26306	1579			130_162_neu_an.jpg	0	72	AOI_15	433	96	322	385
26322	1580			130_162_neu_an.jpg	0	72	AOI_15	433	96	327	383
26339	1581			130_162_neu_an.jpg	0	72	AOI_15	433	96	326	390
26356	1582			130_162_neu_an.jpg	0	72	AOI_15	433	96	323	388
26372	1583			130_162_neu_an.jpg	0	72	AOI_15	433	96	335	391
26389	1584			130_162_neu_an.jpg	0	71	AOI_13	266	97	535	405
26406	1585			130_162_neu_an.jpg	0	71	AOI_13	266	97	674	406
26422	1586			130_162_neu_an.jpg	0	71	AOI_13	266	97	695	411
26439	1587			130_162_neu_an.jpg	0	71	AOI_13	266	97	706	408
26456	1588			130_162_neu_an.jpg	0	71	AOI_13	266	97	696	406
26472	1589			130_162_neu_an.jpg	0	71	AOI_13	266	97	699	409
26489	1590			130_162_neu_an.jpg	0	71	AOI_13	266	97	696	417
26506	1591			130_162_neu_an.jpg	0	71	AOI_13	266	97	698	407
26522	1592			130_162_neu_an.jpg	0	71	AOI_13	266	97	697	414
26539	1593			130_162_neu_an.jpg	0	71	AOI_13	266	97	694	417
26556	1594			130_162_neu_an.jpg	0	71	AOI_13	266	97	701	413
26572	1595			130_162_neu_an.jpg	0	71	AOI_13	266	97	699	410
26589	1596			130_162_neu_an.jpg	0	71	AOI_13	266	97	701	409
26605	1597			130_162_neu_an.jpg	0	71	AOI_13	266	97	697	417
26622	1598			130_162_neu_an.jpg	0	71	AOI_13	266	97	700	412
26639	1599			130_162_neu_an.jpg	0	71	AOI_13	266	97	699	412
26655	1600			130_162_neu_an.jpg	0	71	AOI_13	266	98	709	449
26672	1601			130_162_neu_an.jpg	0	71	AOI_13	266	98	706	508
26689	1602			130_162_neu_an.jpg	0	71	AOI_13	266	98	704	504
26705	1603			130_162_neu_an.jpg	0	71	AOI_13	266	98	708	519
26722	1604			130_162_neu_an.jpg	0	71	AOI_13	266	98	709	509
26739	1605			130_162_neu_an.jpg	0	71	AOI_13	266	98	706	510
26755	1606			130_162_neu_an.jpg	0	71	AOI_13	266	98	705	511
26772	1607			130_162_neu_an.jpg	0	71	AOI_13	266	98	708	512
26789	1608			130_162_neu_an.jpg	0	71	AOI_13	266	98	704	514
26805	1609			130_162_neu_an.jpg	0	71	AOI_13	266	98	704	506
26822	1610			130_162_neu_an.jpg	0	71	AOI_13	266	98	701	513
26839	1611			130_162_neu_an.jpg	0	71	AOI_13	266	98	706	505
26855	1612			130_162_neu_an.jpg	0	71	AOI_13	266	98	706	509
26872	1613			130_162_neu_an.jpg	0	71	AOI_13	266	98	705	508
26889	1614			130_162_neu_an.jpg	0	71	AOI_13	266	98	702	506
26905	1615			130_162_neu_an.jpg	0	71	AOI_13	266	98	717	488
26922	1616			130_162_neu_an.jpg	0	71	AOI_13	333	99	734	437
26939	1617			130_162_neu_an.jpg	0	71	AOI_13	333	99	748	417
26955	1618			130_162_neu_an.jpg	0	71	AOI_13	333	99	745	417
26972	1619			130_162_neu_an.jpg	0	71	AOI_13	333	99	748	418
26988	1620			130_162_neu_an.jpg	0	71	AOI_13	333	99	751	417
27005	1621			130_162_neu_an.jpg	0	71	AOI_13	333	99	758	409
27022	1622			130_162_neu_an.jpg	0	71	AOI_13	333	99	819	377
27038	1623			130_162_neu_an.jpg	0	71	AOI_13	333	99	826	378
27055	1624			130_162_neu_an.jpg	0	71	AOI_13	333	99	827	379
27072	1625			130_162_neu_an.jpg	0	71	AOI_13	333	99	825	382
27088	1626			130_162_neu_an.jpg	0	71	AOI_13	333	99	824	382
27105	1627			130_162_neu_an.jpg	0	71	AOI_13	333	99	827	385
27122	1628			130_162_neu_an.jpg	0	71	AOI_13	333	99	826	386
27138	1629			130_162_neu_an.jpg	0	71	AOI_13	333	99	824	385
27155	1630			130_162_neu_an.jpg	0	71	AOI_13	333	99	827	387
27172	1631			130_162_neu_an.jpg	0	71	AOI_13	333	99	827	381
27188	1632			130_162_neu_an.jpg	0	71	AOI_13	333	99	821	386
27205	1633			130_162_neu_an.jpg	0	71	AOI_13	333	99	827	384
27222	1634			130_162_neu_an.jpg	0	71	AOI_13	333	99	824	384
27238	1635			130_162_neu_an.jpg	0	71	AOI_13	333	99	831	383
27255	1636			130_162_neu_an.jpg	0	71	AOI_13	200	100	807	391
27272	1637			130_162_neu_an.jpg	0	71	AOI_13	200	100	719	408
27288	1638			130_162_neu_an.jpg	0	71	AOI_13	200	100	716	408
27305	1639			130_162_neu_an.jpg	0	71	AOI_13	200	100	715	406
27322	1640			130_162_neu_an.jpg	0	71	AOI_13	200	100	719	406
27338	1641			130_162_neu_an.jpg	0	71	AOI_13	200	100	713	412
27355	1642			130_162_neu_an.jpg	0	71	AOI_13	200	100	712	409
27372	1643			130_162_neu_an.jpg	0	71	AOI_13	200	100	716	409
27388	1644			130_162_neu_an.jpg	0	71	AOI_13	200	100	714	409
27405	1645			130_162_neu_an.jpg	0	71	AOI_13	200	100	713	406
27422	1646			130_162_neu_an.jpg	0	71	AOI_13	200	100	715	405
27438	1647			130_162_neu_an.jpg	0	71	AOI_13	200	100	709	412
27455	1648			130_162_neu_an.jpg	0	71	AOI_13	233	101	690	410
27472	1649			130_162_neu_an.jpg	0	71	AOI_13	233	101	646	408
27488	1650			130_162_neu_an.jpg	0	71	AOI_13	233	101	644	405
27505	1651			130_162_neu_an.jpg	0	71	AOI_13	233	101	646	399
27521	1652			130_162_neu_an.jpg	0	71	AOI_13	233	101	642	398
27538	1653			130_162_neu_an.jpg	0	71	AOI_13	233	101	645	402
27555	1654			130_162_neu_an.jpg	0	71	AOI_13	233	101	640	405
27571	1655			130_162_neu_an.jpg	0	71	AOI_13	233	101	647	403
27588	1656			130_162_neu_an.jpg	0	71	AOI_13	233	101	647	402
27605	1657			130_162_neu_an.jpg	0	71	AOI_13	233	101	642	403
27621	1658			130_162_neu_an.jpg	0	71	AOI_13	233	101	644	409
27638	1659			130_162_neu_an.jpg	0	71	AOI_13	233	101	647	413
27655	1660			130_162_neu_an.jpg	0	71	AOI_13	233	101	644	403
27671	1661			130_162_neu_an.jpg	0	71	AOI_13	233	101	669	401
27688	1662			130_162_neu_an.jpg	0	71	AOI_13	1049	102	788	398
27705	1663			130_162_neu_an.jpg	0	71	AOI_13	1049	102	847	382
27721	1664			130_162_neu_an.jpg	0	71	AOI_13	1049	102	837	386
27738	1665			130_162_neu_an.jpg	0	71	AOI_13	1049	102	841	387
27755	1666			130_162_neu_an.jpg	0	71	AOI_13	1049	102	843	385
27771	1667			130_162_neu_an.jpg	0	71	AOI_13	1049	102	840	389
27788	1668			130_162_neu_an.jpg	0	71	AOI_13	1049	102	841	390
27805	1669			130_162_neu_an.jpg	0	71	AOI_13	1049	102	837	393
27821	1670			130_162_neu_an.jpg	0	71	AOI_13	1049	102	842	388
27838	1671			130_162_neu_an.jpg	0	71	AOI_13	1049	102	837	393
27855	1672			130_162_neu_an.jpg	0	71	AOI_13	1049	102	842	386
27871	1673			130_162_neu_an.jpg	0	71	AOI_13	1049	102	839	390
27888	1674			130_162_neu_an.jpg	0	71	AOI_13	1049	102	840	389
27905	1675			130_162_neu_an.jpg	0	71	AOI_13	1049	102	842	388
27921	1676			130_162_neu_an.jpg	0	71	AOI_13	1049	102	843	386
27938	1677			130_162_neu_an.jpg	0	71	AOI_13	1049	102	841	389
27955	1678			130_162_neu_an.jpg	0	71	AOI_13	1049	102	841	390
27971	1679			130_162_neu_an.jpg	0	71	AOI_13	1049	102	839	393
27988	1680			130_162_neu_an.jpg	0	71	AOI_13	1049	102	838	392
28005	1681			130_162_neu_an.jpg	0	71	AOI_13	1049	102	842	385
28021	1682			130_162_neu_an.jpg	0	71	AOI_13	1049	102	844	390
28038	1683			130_162_neu_an.jpg	0	71	AOI_13	1049	102	841	391
28054	1684			130_162_neu_an.jpg	0	71	AOI_13	1049	102	838	391
28071	1685			130_162_neu_an.jpg	0	71	AOI_13	1049	102	839	391
28088	1686			130_162_neu_an.jpg	0	71	AOI_13	1049	102	844	388
28104	1687			130_162_neu_an.jpg	0	71	AOI_13	1049	102	842	392
28121	1688			130_162_neu_an.jpg	0	71	AOI_13	1049	102	839	399
28138	1689			130_162_neu_an.jpg	0	71	AOI_13	1049	102	841	399
28154	1690			130_162_neu_an.jpg	0	71	AOI_13	1049	102	841	399
28171	1691			130_162_neu_an.jpg	0	71	AOI_13	1049	102	839	401
28188	1692			130_162_neu_an.jpg	0	71	AOI_13	1049	102	843	398
28204	1693			130_162_neu_an.jpg	0	71	AOI_13	1049	102	839	404
28221	1694			130_162_neu_an.jpg	0	71	AOI_13	1049	102	842	396
28238	1695			130_162_neu_an.jpg	0	71	AOI_13	1049	102	843	396
28254	1696			130_162_neu_an.jpg	0	71	AOI_13	1049	102	841	403
28271	1697			130_162_neu_an.jpg	0	71	AOI_13	1049	102	840	402
28288	1698			130_162_neu_an.jpg	0	71	AOI_13	1049	102	845	401
28304	1699			130_162_neu_an.jpg	0	71	AOI_13	1049	102	842	403
28321	1700			130_162_neu_an.jpg	0	71	AOI_13	1049	102	844	397
28338	1701			130_162_neu_an.jpg	0	71	AOI_13	1049	102	848	399
28354	1702			130_162_neu_an.jpg	0	71	AOI_13	1049	102	840	400
28371	1703			130_162_neu_an.jpg	0	71	AOI_13	1049	102	846	402
28388	1704			130_162_neu_an.jpg	0	71	AOI_13	1049	102	844	398
28404	1705			130_162_neu_an.jpg	0	71	AOI_13	1049	102	841	403
28421	1706			130_162_neu_an.jpg	0	71	AOI_13	1049	102	843	397
28438	1707			130_162_neu_an.jpg	0	71	AOI_13	1049	102	846	399
28454	1708			130_162_neu_an.jpg	0	71	AOI_13	1049	102	847	395
28471	1709			130_162_neu_an.jpg	0	71	AOI_13	1049	102	846	398
28487	1710			130_162_neu_an.jpg	0	71	AOI_13	1049	102	844	400
28504	1711			130_162_neu_an.jpg	0	71	AOI_13	1049	102	841	406
28521	1712			130_162_neu_an.jpg	0	71	AOI_13	1049	102	840	407
28537	1713			130_162_neu_an.jpg	0	71	AOI_13	1049	102	846	398
28554	1714			130_162_neu_an.jpg	0	71	AOI_13	1049	102	842	401
28571	1715			130_162_neu_an.jpg	0	71	AOI_13	1049	102	856	411
28587	1716			130_162_neu_an.jpg	0	71	AOI_13	1049	102	856	421
28604	1717			130_162_neu_an.jpg	0	71	AOI_13	1049	102	850	421
28621	1718			130_162_neu_an.jpg	0	71	AOI_13	1049	102	851	420
28637	1719			130_162_neu_an.jpg	0	71	AOI_13	1049	102	856	419
28654	1720			130_162_neu_an.jpg	0	71	AOI_13	1049	102	854	423
28671	1721			130_162_neu_an.jpg	0	71	AOI_13	1049	102	850	422
28687	1722			130_162_neu_an.jpg	0	71	AOI_13	1049	102	851	423
28704	1723			130_162_neu_an.jpg	0	71	AOI_13	1049	102	854	420
28721	1724			130_162_neu_an.jpg	0	71	AOI_13	1049	102	855	420
28737	1725			130_162_neu_an.jpg	0	71	AOI_13	300	103	728	407
28754	1726			130_162_neu_an.jpg	0	71	AOI_13	300	103	634	401
28771	1727			130_162_neu_an.jpg	0	71	AOI_13	300	103	633	401
28787	1728			130_162_neu_an.jpg	0	71	AOI_13	300	103	626	401
28791		ImageEnd	16
28804	1729			No media	0	0	Content	300	103	632	395
28821	1730			No media	0	0	Content	300	103	627	403
28835		ImageStart	8
28837	1731			Fix.jpg	0	0	Content	300	103	630	400
28854	1732			Fix.jpg	0	0	Content	300	103	628	399
28871	1733			Fix.jpg	0	0	Content	300	103	629	405
28887	1734			Fix.jpg	0	0	Content	300	103	630	399
28904	1735			Fix.jpg	0	0	Content	300	103	626	399
28921	1736			Fix.jpg	0	0	Content	300	103	626	400
28937	1737			Fix.jpg	0	0	Content	300	103	630	402
28954	1738			Fix.jpg	0	0	Content	300	103	626	400
28971	1739			Fix.jpg	0	0	Content	300	103	629	405
28987	1740			Fix.jpg	0	0	Content	300	103	630	401
29004	1741			Fix.jpg	0	0	Content	300	103	628	402
29020	1742			Fix.jpg	0	0	Content	300	103	630	401
29037	1743			Fix.jpg	0	0	Content	250	104	505	404
29054	1744			Fix.jpg	0	0	Content	250	104	457	401
29070	1745			Fix.jpg	0	0	Content	250	104	462	404
29087	1746			Fix.jpg	0	0	Content	250	104	458	404
29104	1747			Fix.jpg	0	0	Content	250	104	462	405
29120	1748			Fix.jpg	0	0	Content	250	104	461	406
29137	1749			Fix.jpg	0	0	Content	250	104	458	404
29154	1750			Fix.jpg	0	0	Content	250	104	462	402
29170	1751			Fix.jpg	0	0	Content	250	104	463	407
29187	1752			Fix.jpg	0	0	Content	250	104	461	404
29204	1753			Fix.jpg	0	0	Content	250	104	468	457
29220	1754			Fix.jpg	0	0	Content	250	104	0	0
29237	1755			Fix.jpg	0	0	Content	250	104	0	0
29254	1756			Fix.jpg	0	0	Content	250	104	0	0
29270	1757			Fix.jpg	0	0	Content	250	104	514	473
29287	1758			Fix.jpg	0	0	Content	283	105	502	404
29304	1759			Fix.jpg	0	0	Content	283	105	504	381
29320	1760			Fix.jpg	0	0	Content	283	105	503	390
29333		ImageEnd	16
29337	1761			No media	0	0	Content	283	105	510	388
29354	1762			No media	0	0	Content	283	105	505	388
29370		ImageStart	8
29370	1763			33_069_ha_neu.jpg	0	191	AOI_36	283	105	505	389
29387	1764			33_069_ha_neu.jpg	0	191	AOI_36	283	105	506	386
29403	1765			33_069_ha_neu.jpg	0	191	AOI_36	283	105	507	380
29420	1766			33_069_ha_neu.jpg	0	191	AOI_36	283	105	507	388
29437	1767			33_069_ha_neu.jpg	0	191	AOI_36	283	105	506	383
29453	1768			33_069_ha_neu.jpg	0	191	AOI_36	283	105	503	384
29470	1769			33_069_ha_neu.jpg	0	191	AOI_36	283	105	505	385
29487	1770			33_069_ha_neu.jpg	0	191	AOI_36	283	105	504	391
29503	1771			33_069_ha_neu.jpg	0	191	AOI_36	283	105	505	389
29520	1772			33_069_ha_neu.jpg	0	191	AOI_36	283	105	500	389
29537	1773			33_069_ha_neu.jpg	0	191	AOI_36	283	105	503	385
29553	1774			33_069_ha_neu.jpg	0	191	AOI_36	283	105	506	383
29570	1775			33_069_ha_neu.jpg	0	191	AOI_36	233	106	385	393
29587	1776			33_069_ha_neu.jpg	0	191	AOI_36	233	106	325	408
29603	1777			33_069_ha_neu.jpg	0	191	AOI_36	233	106	332	403
29620	1778			33_069_ha_neu.jpg	0	191	AOI_36	233	106	320	409
29637	1779			33_069_ha_neu.jpg	0	191	AOI_36	233	106	326	409
29653	1780			33_069_ha_neu.jpg	0	191	AOI_36	233	106	322	405
29670	1781			33_069_ha_neu.jpg	0	191	AOI_36	233	106	326	408
29687	1782			33_069_ha_neu.jpg	0	191	AOI_36	233	106	325	411
29703	1783			33_069_ha_neu.jpg	0	191	AOI_36	233	106	321	404
29720	1784			33_069_ha_neu.jpg	0	191	AOI_36	233	106	322	409
29737	1785			33_069_ha_neu.jpg	0	191	AOI_36	233	106	328	409
29753	1786			33_069_ha_neu.jpg	0	191	AOI_36	233	106	325	410
29770	1787			33_069_ha_neu.jpg	0	191	AOI_36	233	106	324	403
29787	1788			33_069_ha_neu.jpg	0	191	AOI_36	233	106	327	407
29803	1789			33_069_ha_neu.jpg	0	191	AOI_36	183	107	301	411
29820	1790			33_069_ha_neu.jpg	0	191	AOI_36	183	107	276	410
29837	1791			33_069_ha_neu.jpg	0	191	AOI_36	183	107	277	408
29853	1792			33_069_ha_neu.jpg	0	191	AOI_36	183	107	279	412
29870	1793			33_069_ha_neu.jpg	0	191	AOI_36	183	107	277	405
29887	1794			33_069_ha_neu.jpg	0	191	AOI_36	183	107	274	405
29903	1795			33_069_ha_neu.jpg	0	191	AOI_36	183	107	277	413
29920	1796			33_069_ha_neu.jpg	0	191	AOI_36	183	107	277	413
29937	1797			33_069_ha_neu.jpg	0	191	AOI_36	183	107	275	400
29953	1798			33_069_ha_neu.jpg	0	191	AOI_36	183	107	276	404
29970	1799			33_069_ha_neu.jpg	0	191	AOI_36	183	107	279	410
29986	1800			33_069_ha_neu.jpg	0	191	AOI_36	417	108	340	399
30003	1801			33_069_ha_neu.jpg	0	191	AOI_36	417	108	350	396
30020	1802			33_069_ha_neu.jpg	0	191	AOI_36	417	108	348	395
30036	1803			33_069_ha_neu.jpg	0	191	AOI_36	417	108	351	398
30053	1804			33_069_ha_neu.jpg	0	191	AOI_36	417	108	349	399
30070	1805			33_069_ha_neu.jpg	0	191	AOI_36	417	108	345	401
30086	1806			33_069_ha_neu.jpg	0	191	AOI_36	417	108	347	396
30103	1807			33_069_ha_neu.jpg	0	191	AOI_36	417	108	352	405
30120	1808			33_069_ha_neu.jpg	0	191	AOI_36	417	108	347	399
30136	1809			33_069_ha_neu.jpg	0	191	AOI_36	417	108	349	405
30153	1810			33_069_ha_neu.jpg	0	191	AOI_36	417	108	343	395
30170	1811			33_069_ha_neu.jpg	0	191	AOI_36	417	108	347	395
30187	1812			33_069_ha_neu.jpg	0	191	AOI_36	417	108	359	404
30203	1813			33_069_ha_neu.jpg	0	191	AOI_36	417	108	354	398
30220	1814			33_069_ha_neu.jpg	0	191	AOI_36	417	108	355	410
30237	1815			33_069_ha_neu.jpg	0	191	AOI_36	417	108	352	396
30253	1816			33_069_ha_neu.jpg	0	191	AOI_36	417	108	355	397
30270	1817			33_069_ha_neu.jpg	0	191	AOI_36	417	108	355	393
30287	1818			33_069_ha_neu.jpg	0	191	AOI_36	417	108	358	399
30303	1819			33_069_ha_neu.jpg	0	191	AOI_36	417	108	356	402
30320	1820			33_069_ha_neu.jpg	0	191	AOI_36	417	108	360	399
30337	1821			33_069_ha_neu.jpg	0	191	AOI_36	417	108	356	401
30353	1822			33_069_ha_neu.jpg	0	191	AOI_36	417	108	361	395
30370	1823			33_069_ha_neu.jpg	0	191	AOI_36	417	108	358	402
30387	1824			33_069_ha_neu.jpg	0	191	AOI_36	417	108	364	403
30403	1825			33_069_ha_neu.jpg	0	191	AOI_36	383	109	343	430
30420	1826			33_069_ha_neu.jpg	0	191	AOI_36	383	109	302	484
30437	1827			33_069_ha_neu.jpg	0	191	AOI_36	383	109	298	508
30453	1828			33_069_ha_neu.jpg	0	191	AOI_36	383	109	304	517
30470	1829			33_069_ha_neu.jpg	0	191	AOI_36	383	109	305	510
30487	1830			33_069_ha_neu.jpg	0	191	AOI_36	383	109	301	509
30503	1831			33_069_ha_neu.jpg	0	191	AOI_36	383	109	301	509
30520	1832			33_069_ha_neu.jpg	0	191	AOI_36	383	109	302	508
30537	1833			33_069_ha_neu.jpg	0	191	AOI_36	383	109	300	509
30553	1834			33_069_ha_neu.jpg	0	191	AOI_36	383	109	304	515
30570	1835			33_069_ha_neu.jpg	0	191	AOI_36	383	109	301	510
30587	1836			33_069_ha_neu.jpg	0	191	AOI_36	383	109	303	518
30603	1837			33_069_ha_neu.jpg	0	191	AOI_36	383	109	306	518
30620	1838			33_069_ha_neu.jpg	0	191	AOI_36	383	109	298	510
30636	1839			33_069_ha_neu.jpg	0	191	AOI_36	383	109	302	510
30653	1840			33_069_ha_neu.jpg	0	191	AOI_36	383	109	298	511
30670	1841			33_069_ha_neu.jpg	0	191	AOI_36	383	109	307	508
30686	1842			33_069_ha_neu.jpg	0	191	AOI_36	383	109	300	511
30703	1843			33_069_ha_neu.jpg	0	191	AOI_36	383	109	302	483
30720	1844			33_069_ha_neu.jpg	0	191	AOI_36	383	109	312	451
30736	1845			33_069_ha_neu.jpg	0	191	AOI_36	383	109	310	443
30753	1846			33_069_ha_neu.jpg	0	191	AOI_36	383	109	312	444
30770	1847			33_069_ha_neu.jpg	0	191	AOI_36	383	109	312	444
30786	1848			33_069_ha_neu.jpg	0	191	AOI_36	183	110	310	439
30803	1849			33_069_ha_neu.jpg	0	191	AOI_36	183	110	357	396
30820	1850			33_069_ha_neu.jpg	0	191	AOI_36	183	110	362	400
30836	1851			33_069_ha_neu.jpg	0	191	AOI_36	183	110	365	396
30853	1852			33_069_ha_neu.jpg	0	191	AOI_36	183	110	366	394
30870	1853			33_069_ha_neu.jpg	0	191	AOI_36	183	110	362	397
30886	1854			33_069_ha_neu.jpg	0	191	AOI_36	183	110	362	392
30903	1855			33_069_ha_neu.jpg	0	191	AOI_36	183	110	366	403
30920	1856			33_069_ha_neu.jpg	0	191	AOI_36	183	110	364	399
30936	1857			33_069_ha_neu.jpg	0	191	AOI_36	183	110	364	396
30953	1858			33_069_ha_neu.jpg	0	191	AOI_36	183	110	400	399
30969	1859			33_069_ha_neu.jpg	0	192	AOI_35	566	111	579	392
30986	1860			33_069_ha_neu.jpg	0	192	AOI_35	566	111	699	383
31003	1861			33_069_ha_neu.jpg	0	192	AOI_35	566	111	704	387
31019	1862			33_069_ha_neu.jpg	0	192	AOI_35	566	111	717	392
31036	1863			33_069_ha_neu.jpg	0	192	AOI_35	566	111	708	389
31053	1864			33_069_ha_neu.jpg	0	192	AOI_35	566	111	704	389
31069	1865			33_069_ha_neu.jpg	0	192	AOI_35	566	111	715	386
31086	1866			33_069_ha_neu.jpg	0	192	AOI_35	566	111	712	390
31103	1867			33_069_ha_neu.jpg	0	192	AOI_35	566	111	711	396
31119	1868			33_069_ha_neu.jpg	0	192	AOI_35	566	111	708	396
31136	1869			33_069_ha_neu.jpg	0	192	AOI_35	566	111	712	385
31153	1870			33_069_ha_neu.jpg	0	192	AOI_35	566	111	713	399
31169	1871			33_069_ha_neu.jpg	0	192	AOI_35	566	111	700	387
31186	1872			33_069_ha_neu.jpg	0	192	AOI_35	566	111	677	389
31203	1873			33_069_ha_neu.jpg	0	192	AOI_35	566	111	674	404
31219	1874			33_069_ha_neu.jpg	0	192	AOI_35	566	111	674	390
31236	1875			33_069_ha_neu.jpg	0	192	AOI_35	566	111	671	399
31253	1876			33_069_ha_neu.jpg	0	192	AOI_35	566	111	679	390
31269	1877			33_069_ha_neu.jpg	0	192	AOI_35	566	111	672	404
31286	1878			33_069_ha_neu.jpg	0	192	AOI_35	566	111	678	389
31303	1879			33_069_ha_neu.jpg	0	192	AOI_35	566	111	680	399
31319	1880			33_069_ha_neu.jpg	0	192	AOI_35	566	111	674	393
31336	1881			33_069_ha_neu.jpg	0	192	AOI_35	566	111	677	391
31353	1882			33_069_ha_neu.jpg	0	192	AOI_35	566	111	679	394
31369	1883			33_069_ha_neu.jpg	0	192	AOI_35	566	111	680	395
31386	1884			33_069_ha_neu.jpg	0	192	AOI_35	566	111	677	389
31403	1885			33_069_ha_neu.jpg	0	192	AOI_35	566	111	674	393
31419	1886			33_069_ha_neu.jpg	0	192	AOI_35	566	111	676	392
31436	1887			33_069_ha_neu.jpg	0	192	AOI_35	566	111	674	398
31453	1888			33_069_ha_neu.jpg	0	192	AOI_35	566	111	677	393
31469	1889			33_069_ha_neu.jpg	0	192	AOI_35	566	111	671	395
31486	1890			33_069_ha_neu.jpg	0	192	AOI_35	566	111	674	397
31503	1891			33_069_ha_neu.jpg	0	192	AOI_35	566	111	672	395
31519	1892			33_069_ha_neu.jpg	0	192	AOI_35	566	111	672	401
31536	1893			33_069_ha_neu.jpg	0	192	AOI_35	200	112	696	401
31552	1894			33_069_ha_neu.jpg	0	192	AOI_35	200	112	756	398
31569	1895			33_069_ha_neu.jpg	0	192	AOI_35	200	112	761	398
31586	1896			33_069_ha_neu.jpg	0	192	AOI_35	200	112	766	395
31602	1897			33_069_ha_neu.jpg	0	192	AOI_35	200	112	768	392
31619	1898			33_069_ha_neu.jpg	0	192	AOI_35	200	112	766	395
31636	1899			33_069_ha_neu.jpg	0	192	AOI_35	200	112	764	395
31652	1900			33_069_ha_neu.jpg	0	192	AOI_35	200	112	763	394
31669	1901			33_069_ha_neu.jpg	0	192	AOI_35	200	112	768	395
31686	1902			33_069_ha_neu.jpg	0	192	AOI_35	200	112	763	391
31702	1903			33_069_ha_neu.jpg	0	192	AOI_35	200	112	765	393
31719	1904			33_069_ha_neu.jpg	0	192	AOI_35	200	112	763	399
31736	1905			33_069_ha_neu.jpg	0	192	AOI_35	183	113	747	442
31752	1906			33_069_ha_neu.jpg	0	192	AOI_35	183	113	716	499
31769	1907			33_069_ha_neu.jpg	0	192	AOI_35	183	113	713	499
31786	1908			33_069_ha_neu.jpg	0	192	AOI_35	183	113	714	498
31802	1909			33_069_ha_neu.jpg	0	192	AOI_35	183	113	716	504
31819	1910			33_069_ha_neu.jpg	0	192	AOI_35	183	113	717	502
31836	1911			33_069_ha_neu.jpg	0	192	AOI_35	183	113	713	499
31852	1912			33_069_ha_neu.jpg	0	192	AOI_35	183	113	713	497
31869	1913			33_069_ha_neu.jpg	0	192	AOI_35	183	113	713	503
31886	1914			33_069_ha_neu.jpg	0	192	AOI_35	183	113	719	499
31902	1915			33_069_ha_neu.jpg	0	192	AOI_35	183	113	689	500
31919	1916			33_069_ha_neu.jpg	0	191	AOI_36	167	114	498	444
31936	1917			33_069_ha_neu.jpg	0	191	AOI_36	167	114	365	418
31952	1918			33_069_ha_neu.jpg	0	191	AOI_36	167	114	310	403
31969	1919			33_069_ha_neu.jpg	0	191	AOI_36	167	114	311	407
31986	1920			33_069_ha_neu.jpg	0	191	AOI_36	167	114	315	407
32002	1921			33_069_ha_neu.jpg	0	191	AOI_36	167	114	318	409
32019	1922			33_069_ha_neu.jpg	0	191	AOI_36	167	114	312	409
32036	1923			33_069_ha_neu.jpg	0	191	AOI_36	167	114	317	409
32052	1924			33_069_ha_neu.jpg	0	191	AOI_36	167	114	318	412
32069	1925			33_069_ha_neu.jpg	0	191	AOI_36	167	114	315	407
32086	1926			33_069_ha_neu.jpg	0	191	AOI_36	583	115	317	413
32102	1927			33_069_ha_neu.jpg	0	191	AOI_36	583	115	366	407
32119	1928			33_069_ha_neu.jpg	0	191	AOI_36	583	115	354	403
32135	1929			33_069_ha_neu.jpg	0	191	AOI_36	583	115	355	399
32152	1930			33_069_ha_neu.jpg	0	191	AOI_36	583	115	358	405
32169	1931			33_069_ha_neu.jpg	0	191	AOI_36	583	115	359	399
32185	1932			33_069_ha_neu.jpg	0	191	AOI_36	583	115	356	398
32202	1933			33_069_ha_neu.jpg	0	191	AOI_36	583	115	355	405
32219	1934			33_069_ha_neu.jpg	0	191	AOI_36	583	115	359	403
32235	1935			33_069_ha_neu.jpg	0	191	AOI_36	583	115	360	400
32252	1936			33_069_ha_neu.jpg	0	191	AOI_36	583	115	362	399
32269	1937			33_069_ha_neu.jpg	0	191	AOI_36	583	115	361	408
32285	1938			33_069_ha_neu.jpg	0	191	AOI_36	583	115	360	403
32302	1939			33_069_ha_neu.jpg	0	191	AOI_36	583	115	366	408
32319	1940			33_069_ha_neu.jpg	0	191	AOI_36	583	115	360	396
32335	1941			33_069_ha_neu.jpg	0	191	AOI_36	583	115	359	401
32352	1942			33_069_ha_neu.jpg	0	191	AOI_36	583	115	361	401
32369	1943			33_069_ha_neu.jpg	0	191	AOI_36	583	115	364	403
32385	1944			33_069_ha_neu.jpg	0	191	AOI_36	583	115	363	404
32392		ImageEnd	16
[truncated: 34,751 more rows]
