# Supplementary material for: Attentional Bias to Facial Expressions of Different Emotions – A Cross-Cultural Comparison of ≠Akhoe Hai||om and German Children and Adolescents
Source: Front Psychol. 2020 Apr 28;11:795. doi: 10.3389/fpsyg.2020.00795 (PMC7199105; doi:10.3389/fpsyg.2020.00795)
Supplement: Supplementary file 1 [file Data_Sheet_1.ZIP › Raw data_Germany and Namibia/Raw data Germans/de_VP11-All-Data.tsv]

System Properties:
Operating System:	Microsoft Windows NT 6.1.7601 Service Pack 1
System User Name:	tobiiadmin
Machine Name:	LOE7690LAP
Data properties:
Recording name:	de_VP11
Recording date:	02.10.2013
Recording time:	14:42:26
Recording resolution:	1024 x 768
Export date:	03.12.2013
Export time:	16:36:25
Participant:	de_VP11
Filter settings:
Eye: Average
Validity: Normal
Fixation filter: Tobii fixation filter
Velocity threshold: 35
Distance threshold: 35
Timestamp	Number	Event	EventKey	StimuliName	StimuliID	AoiIds	AoiNames	FixationDuration	FixationIndex	GazePointX	GazePointY
2	0			No media	0	0	Content	418	5	498	341
18	1			No media	0	0	Content	418	5	494	333
35	2			No media	0	0	Content	418	5	499	337
52	3			No media	0	0	Content	418	5	498	337
68	4			No media	0	0	Content	418	5	500	336
85	5			No media	0	0	Content	418	5	500	338
102	6			No media	0	0	Content	418	5	500	337
118	7			No media	0	0	Content	418	5	504	338
135	8			No media	0	0	Content	418	5	499	344
152	9			No media	0	0	Content	418	5	502	334
167		ImageStart	8
168	10			Fix.jpg	0	0	Content	418	5	500	331
185	11			Fix.jpg	0	0	Content	418	5	504	330
202	12			Fix.jpg	0	0	Content	418	5	501	341
218	13			Fix.jpg	0	0	Content	418	5	501	335
235	14			Fix.jpg	0	0	Content	418	5	496	333
252	15			Fix.jpg	0	0	Content	418	5	497	343
268	16			Fix.jpg	0	0	Content	418	5	502	340
285	17			Fix.jpg	0	0	Content	418	5	505	339
302	18			Fix.jpg	0	0	Content	418	5	499	334
318	19			Fix.jpg	0	0	Content	418	5	498	336
335	20			Fix.jpg	0	0	Content	418	5	504	342
351	21			Fix.jpg	0	0	Content	418	5	500	334
368	22			Fix.jpg	0	0	Content	418	5	497	336
385	23			Fix.jpg	0	0	Content	418	5	500	344
401	24			Fix.jpg	0	0	Content	418	5	500	344
418	25			Fix.jpg	0	0	Content	650	6	504	368
435	26			Fix.jpg	0	0	Content	650	6	518	390
451	27			Fix.jpg	0	0	Content	650	6	513	385
468	28			Fix.jpg	0	0	Content	650	6	513	392
485	29			Fix.jpg	0	0	Content	650	6	518	393
501	30			Fix.jpg	0	0	Content	650	6	514	382
518	31			Fix.jpg	0	0	Content	650	6	512	387
535	32			Fix.jpg	0	0	Content	650	6	512	390
551	33			Fix.jpg	0	0	Content	650	6	511	391
568	34			Fix.jpg	0	0	Content	650	6	516	391
585	35			Fix.jpg	0	0	Content	650	6	516	391
601	36			Fix.jpg	0	0	Content	650	6	512	390
618	37			Fix.jpg	0	0	Content	650	6	510	391
634		ImageEnd	16
635	38			No media	0	0	Content	650	6	517	383
649		ImageStart	8
651	39			4_008_fe_an.jpg	0	0	Content	650	6	511	384
668	40			4_008_fe_an.jpg	0	0	Content	650	6	515	379
685	41			4_008_fe_an.jpg	0	0	Content	650	6	516	383
701	42			4_008_fe_an.jpg	0	0	Content	650	6	514	390
718	43			4_008_fe_an.jpg	0	0	Content	650	6	516	385
735	44			4_008_fe_an.jpg	0	0	Content	650	6	510	388
751	45			4_008_fe_an.jpg	0	0	Content	650	6	516	389
768	46			4_008_fe_an.jpg	0	0	Content	650	6	515	396
784	47			4_008_fe_an.jpg	0	0	Content	650	6	510	385
801	48			4_008_fe_an.jpg	0	0	Content	650	6	512	392
818	49			4_008_fe_an.jpg	0	0	Content	650	6	511	393
834	50			4_008_fe_an.jpg	0	0	Content	650	6	512	386
851	51			4_008_fe_an.jpg	0	0	Content	650	6	516	394
868	52			4_008_fe_an.jpg	0	0	Content	650	6	512	391
884	53			4_008_fe_an.jpg	0	0	Content	650	6	514	391
901	54			4_008_fe_an.jpg	0	0	Content	650	6	513	392
918	55			4_008_fe_an.jpg	0	0	Content	650	6	512	387
934	56			4_008_fe_an.jpg	0	0	Content	650	6	510	385
951	57			4_008_fe_an.jpg	0	0	Content	650	6	514	391
968	58			4_008_fe_an.jpg	0	0	Content	650	6	512	389
984	59			4_008_fe_an.jpg	0	0	Content	650	6	514	386
1001	60			4_008_fe_an.jpg	0	0	Content	650	6	515	392
1018	61			4_008_fe_an.jpg	0	0	Content	650	6	516	390
1034	62			4_008_fe_an.jpg	0	0	Content	650	6	512	392
1051	63			4_008_fe_an.jpg	0	0	Content	650	6	513	391
1068	64			4_008_fe_an.jpg	0	206	AOI_1	300	7	549	399
1084	65			4_008_fe_an.jpg	0	206	AOI_1	300	7	725	415
1101	66			4_008_fe_an.jpg	0	206	AOI_1	300	7	741	427
1118	67			4_008_fe_an.jpg	0	206	AOI_1	300	7	743	429
1134	68			4_008_fe_an.jpg	0	206	AOI_1	300	7	747	428
1151	69			4_008_fe_an.jpg	0	206	AOI_1	300	7	755	426
1167	70			4_008_fe_an.jpg	0	206	AOI_1	300	7	741	435
1184	71			4_008_fe_an.jpg	0	206	AOI_1	300	7	742	434
1201	72			4_008_fe_an.jpg	0	206	AOI_1	300	7	745	429
1217	73			4_008_fe_an.jpg	0	206	AOI_1	300	7	740	426
1234	74			4_008_fe_an.jpg	0	206	AOI_1	300	7	750	419
1251	75			4_008_fe_an.jpg	0	206	AOI_1	300	7	748	428
1267	76			4_008_fe_an.jpg	0	206	AOI_1	300	7	740	432
1284	77			4_008_fe_an.jpg	0	206	AOI_1	300	7	741	429
1301	78			4_008_fe_an.jpg	0	206	AOI_1	300	7	744	432
1317	79			4_008_fe_an.jpg	0	206	AOI_1	300	7	742	432
1334	80			4_008_fe_an.jpg	0	206	AOI_1	300	7	746	429
1351	81			4_008_fe_an.jpg	0	206	AOI_1	300	7	700	420
1367	82			4_008_fe_an.jpg	0	205	AOI_2	350	8	528	394
1384	83			4_008_fe_an.jpg	0	205	AOI_2	350	8	323	384
1401	84			4_008_fe_an.jpg	0	205	AOI_2	350	8	310	391
1417	85			4_008_fe_an.jpg	0	205	AOI_2	350	8	297	395
1434	86			4_008_fe_an.jpg	0	205	AOI_2	350	8	297	391
1451	87			4_008_fe_an.jpg	0	205	AOI_2	350	8	298	389
1467	88			4_008_fe_an.jpg	0	205	AOI_2	350	8	300	396
1484	89			4_008_fe_an.jpg	0	205	AOI_2	350	8	294	389
1501	90			4_008_fe_an.jpg	0	205	AOI_2	350	8	301	395
1517	91			4_008_fe_an.jpg	0	205	AOI_2	350	8	299	393
1534	92			4_008_fe_an.jpg	0	205	AOI_2	350	8	290	389
1550	93			4_008_fe_an.jpg	0	205	AOI_2	350	8	294	390
1567	94			4_008_fe_an.jpg	0	205	AOI_2	350	8	300	394
1584	95			4_008_fe_an.jpg	0	205	AOI_2	350	8	298	395
1600	96			4_008_fe_an.jpg	0	205	AOI_2	350	8	297	392
1617	97			4_008_fe_an.jpg	0	205	AOI_2	350	8	298	391
1634	98			4_008_fe_an.jpg	0	205	AOI_2	350	8	289	390
1650	99			4_008_fe_an.jpg	0	205	AOI_2	350	8	298	390
1667	100			4_008_fe_an.jpg	0	205	AOI_2	350	8	296	397
1684	101			4_008_fe_an.jpg	0	205	AOI_2	350	8	299	392
1700	102			4_008_fe_an.jpg	0	205	AOI_2	350	8	299	396
1717	103			4_008_fe_an.jpg	0	205	AOI_2	600	9	275	367
1734	104			4_008_fe_an.jpg	0	205	AOI_2	600	9	253	359
1750	105			4_008_fe_an.jpg	0	205	AOI_2	600	9	254	360
1767	106			4_008_fe_an.jpg	0	205	AOI_2	600	9	257	362
1784	107			4_008_fe_an.jpg	0	205	AOI_2	600	9	256	362
1800	108			4_008_fe_an.jpg	0	205	AOI_2	600	9	254	361
1817	109			4_008_fe_an.jpg	0	205	AOI_2	600	9	258	359
1834	110			4_008_fe_an.jpg	0	205	AOI_2	600	9	253	356
1850	111			4_008_fe_an.jpg	0	205	AOI_2	600	9	254	359
1867	112			4_008_fe_an.jpg	0	205	AOI_2	600	9	241	362
1884	113			4_008_fe_an.jpg	0	205	AOI_2	600	9	255	363
1900	114			4_008_fe_an.jpg	0	205	AOI_2	600	9	254	360
1917	115			4_008_fe_an.jpg	0	205	AOI_2	600	9	253	361
1934	116			4_008_fe_an.jpg	0	205	AOI_2	600	9	258	360
1950	117			4_008_fe_an.jpg	0	205	AOI_2	600	9	248	362
1967	118			4_008_fe_an.jpg	0	205	AOI_2	600	9	231	354
1984	119			4_008_fe_an.jpg	0	205	AOI_2	600	9	230	353
2000	120			4_008_fe_an.jpg	0	205	AOI_2	600	9	231	354
2017	121			4_008_fe_an.jpg	0	205	AOI_2	600	9	229	352
2034	122			4_008_fe_an.jpg	0	205	AOI_2	600	9	235	355
2050	123			4_008_fe_an.jpg	0	205	AOI_2	600	9	229	359
2067	124			4_008_fe_an.jpg	0	205	AOI_2	600	9	229	361
2083	125			4_008_fe_an.jpg	0	205	AOI_2	600	9	232	358
2100	126			4_008_fe_an.jpg	0	205	AOI_2	600	9	231	355
2117	127			4_008_fe_an.jpg	0	205	AOI_2	600	9	228	354
2133	128			4_008_fe_an.jpg	0	205	AOI_2	600	9	227	358
2150	129			4_008_fe_an.jpg	0	205	AOI_2	600	9	228	358
2167	130			4_008_fe_an.jpg	0	205	AOI_2	600	9	227	355
2183	131			4_008_fe_an.jpg	0	205	AOI_2	600	9	231	360
2200	132			4_008_fe_an.jpg	0	205	AOI_2	600	9	228	362
2217	133			4_008_fe_an.jpg	0	205	AOI_2	600	9	227	357
2233	134			4_008_fe_an.jpg	0	205	AOI_2	600	9	227	359
2250	135			4_008_fe_an.jpg	0	205	AOI_2	600	9	225	358
2267	136			4_008_fe_an.jpg	0	205	AOI_2	600	9	230	364
2283	137			4_008_fe_an.jpg	0	205	AOI_2	600	9	229	362
2300	138			4_008_fe_an.jpg	0	205	AOI_2	600	9	228	366
2317	139			4_008_fe_an.jpg	0	205	AOI_2	267	10	270	442
2333	140			4_008_fe_an.jpg	0	205	AOI_2	267	10	273	479
2350	141			4_008_fe_an.jpg	0	205	AOI_2	267	10	274	476
2367	142			4_008_fe_an.jpg	0	205	AOI_2	267	10	273	478
2383	143			4_008_fe_an.jpg	0	205	AOI_2	267	10	278	481
2400	144			4_008_fe_an.jpg	0	205	AOI_2	267	10	272	476
2417	145			4_008_fe_an.jpg	0	205	AOI_2	267	10	273	477
2433	146			4_008_fe_an.jpg	0	205	AOI_2	267	10	272	476
2450	147			4_008_fe_an.jpg	0	205	AOI_2	267	10	277	472
2466	148			4_008_fe_an.jpg	0	205	AOI_2	267	10	277	470
2483	149			4_008_fe_an.jpg	0	205	AOI_2	267	10	276	468
2500	150			4_008_fe_an.jpg	0	205	AOI_2	267	10	278	472
2516	151			4_008_fe_an.jpg	0	205	AOI_2	267	10	284	474
2533	152			4_008_fe_an.jpg	0	205	AOI_2	267	10	279	480
2550	153			4_008_fe_an.jpg	0	205	AOI_2	267	10	278	472
2566	154			4_008_fe_an.jpg	0	205	AOI_2	267	10	288	463
2583	155			4_008_fe_an.jpg	0	205	AOI_2	183	11	304	394
2600	156			4_008_fe_an.jpg	0	205	AOI_2	183	11	304	386
2616	157			4_008_fe_an.jpg	0	205	AOI_2	183	11	301	381
2633	158			4_008_fe_an.jpg	0	205	AOI_2	183	11	304	385
2650	159			4_008_fe_an.jpg	0	205	AOI_2	183	11	304	382
2666	160			4_008_fe_an.jpg	0	205	AOI_2	183	11	304	384
2683	161			4_008_fe_an.jpg	0	205	AOI_2	183	11	303	385
2700	162			4_008_fe_an.jpg	0	205	AOI_2	183	11	303	388
2716	163			4_008_fe_an.jpg	0	205	AOI_2	183	11	303	383
2733	164			4_008_fe_an.jpg	0	205	AOI_2	183	11	304	382
2750	165			4_008_fe_an.jpg	0	205	AOI_2	183	11	308	386
2766	166			4_008_fe_an.jpg	0	206	AOI_1	633	12	432	398
2783	167			4_008_fe_an.jpg	0	206	AOI_1	633	12	616	427
2800	168			4_008_fe_an.jpg	0	206	AOI_1	633	12	746	448
2816	169			4_008_fe_an.jpg	0	206	AOI_1	633	12	732	444
2833	170			4_008_fe_an.jpg	0	206	AOI_1	633	12	734	449
2850	171			4_008_fe_an.jpg	0	206	AOI_1	633	12	732	448
2866	172			4_008_fe_an.jpg	0	206	AOI_1	633	12	738	441
2883	173			4_008_fe_an.jpg	0	206	AOI_1	633	12	735	449
2900	174			4_008_fe_an.jpg	0	206	AOI_1	633	12	732	447
2916	175			4_008_fe_an.jpg	0	206	AOI_1	633	12	734	447
2933	176			4_008_fe_an.jpg	0	206	AOI_1	633	12	733	450
2950	177			4_008_fe_an.jpg	0	206	AOI_1	633	12	735	447
2966	178			4_008_fe_an.jpg	0	206	AOI_1	633	12	736	450
2983	179			4_008_fe_an.jpg	0	206	AOI_1	633	12	735	450
2999	180			4_008_fe_an.jpg	0	206	AOI_1	633	12	740	450
3016	181			4_008_fe_an.jpg	0	206	AOI_1	633	12	736	451
3033	182			4_008_fe_an.jpg	0	206	AOI_1	633	12	734	450
3049	183			4_008_fe_an.jpg	0	206	AOI_1	633	12	735	449
3066	184			4_008_fe_an.jpg	0	206	AOI_1	633	12	736	450
3083	185			4_008_fe_an.jpg	0	206	AOI_1	633	12	738	451
3099	186			4_008_fe_an.jpg	0	206	AOI_1	633	12	735	452
3116	187			4_008_fe_an.jpg	0	206	AOI_1	633	12	742	449
3133	188			4_008_fe_an.jpg	0	206	AOI_1	633	12	739	449
3149	189			4_008_fe_an.jpg	0	206	AOI_1	633	12	733	455
3166	190			4_008_fe_an.jpg	0	206	AOI_1	633	12	737	450
3183	191			4_008_fe_an.jpg	0	206	AOI_1	633	12	740	447
3199	192			4_008_fe_an.jpg	0	206	AOI_1	633	12	737	450
3216	193			4_008_fe_an.jpg	0	206	AOI_1	633	12	736	451
3233	194			4_008_fe_an.jpg	0	206	AOI_1	633	12	739	448
3249	195			4_008_fe_an.jpg	0	206	AOI_1	633	12	737	450
3266	196			4_008_fe_an.jpg	0	206	AOI_1	633	12	739	446
3283	197			4_008_fe_an.jpg	0	206	AOI_1	633	12	739	451
3299	198			4_008_fe_an.jpg	0	206	AOI_1	633	12	738	452
3316	199			4_008_fe_an.jpg	0	206	AOI_1	633	12	739	451
3333	200			4_008_fe_an.jpg	0	206	AOI_1	633	12	740	448
3349	201			4_008_fe_an.jpg	0	206	AOI_1	633	12	737	451
3366	202			4_008_fe_an.jpg	0	206	AOI_1	633	12	739	448
3382	203			4_008_fe_an.jpg	0	206	AOI_1	633	12	737	452
3399	204			4_008_fe_an.jpg	0	206	AOI_1	216	13	739	463
3416	205			4_008_fe_an.jpg	0	206	AOI_1	216	13	739	503
3432	206			4_008_fe_an.jpg	0	206	AOI_1	216	13	738	492
3449	207			4_008_fe_an.jpg	0	206	AOI_1	216	13	737	496
3466	208			4_008_fe_an.jpg	0	206	AOI_1	216	13	733	496
3482	209			4_008_fe_an.jpg	0	206	AOI_1	216	13	733	498
3499	210			4_008_fe_an.jpg	0	206	AOI_1	216	13	735	497
3516	211			4_008_fe_an.jpg	0	206	AOI_1	216	13	737	496
3532	212			4_008_fe_an.jpg	0	206	AOI_1	216	13	740	493
3549	213			4_008_fe_an.jpg	0	206	AOI_1	216	13	736	494
3566	214			4_008_fe_an.jpg	0	206	AOI_1	216	13	735	500
3582	215			4_008_fe_an.jpg	0	206	AOI_1	216	13	737	500
3599	216			4_008_fe_an.jpg	0	206	AOI_1	216	13	730	493
3616	217			4_008_fe_an.jpg	0	206	AOI_1	283	14	719	431
3632	218			4_008_fe_an.jpg	0	206	AOI_1	283	14	704	419
3649	219			4_008_fe_an.jpg	0	206	AOI_1	283	14	712	415
3661		ImageEnd	16
3666	220			No media	0	0	Content	283	14	709	415
3682		ImageStart	8
3682	221			Fix.jpg	0	0	Content	283	14	705	417
3699	222			Fix.jpg	0	0	Content	283	14	710	417
3716	223			Fix.jpg	0	0	Content	283	14	707	418
3732	224			Fix.jpg	0	0	Content	283	14	704	419
3749	225			Fix.jpg	0	0	Content	283	14	709	421
3766	226			Fix.jpg	0	0	Content	283	14	706	421
3782	227			Fix.jpg	0	0	Content	283	14	709	414
3799	228			Fix.jpg	0	0	Content	283	14	711	416
3816	229			Fix.jpg	0	0	Content	283	14	708	420
3832	230			Fix.jpg	0	0	Content	283	14	710	412
3849	231			Fix.jpg	0	0	Content	283	14	709	419
3866	232			Fix.jpg	0	0	Content	283	14	709	416
3882	233			Fix.jpg	0	0	Content	283	14	694	411
3899	234			Fix.jpg	0	0	Content	1932	15	587	384
3916	235			Fix.jpg	0	0	Content	1932	15	520	383
3932	236			Fix.jpg	0	0	Content	1932	15	520	383
3949	237			Fix.jpg	0	0	Content	1932	15	520	384
3965	238			Fix.jpg	0	0	Content	1932	15	520	383
3982	239			Fix.jpg	0	0	Content	1932	15	523	386
3999	240			Fix.jpg	0	0	Content	1932	15	519	385
4015	241			Fix.jpg	0	0	Content	1932	15	523	389
4032	242			Fix.jpg	0	0	Content	1932	15	522	383
4049	243			Fix.jpg	0	0	Content	1932	15	523	387
4065	244			Fix.jpg	0	0	Content	1932	15	526	386
4082	245			Fix.jpg	0	0	Content	1932	15	525	388
4099	246			Fix.jpg	0	0	Content	1932	15	528	384
4115	247			Fix.jpg	0	0	Content	1932	15	522	383
4132	248			Fix.jpg	0	0	Content	1932	15	525	383
4149	249			Fix.jpg	0	0	Content	1932	15	522	388
4165	250			Fix.jpg	0	0	Content	1932	15	525	386
4176		ImageEnd	16
4182	251			No media	0	0	Content	1932	15	523	389
4199	252			No media	0	0	Content	1932	15	523	385
4215	253			No media	0	0	Content	1932	15	524	385
4232	254			No media	0	0	Content	1932	15	524	388
4249	255			No media	0	0	Content	1932	15	523	389
4265	256			No media	0	0	Content	1932	15	522	386
4282	257			No media	0	0	Content	1932	15	526	391
4298	258			No media	0	0	Content	1932	15	524	388
4315	259			No media	0	0	Content	1932	15	526	384
4332	260			No media	0	0	Content	1932	15	525	387
4349	261			No media	0	0	Content	1932	15	527	384
4365	262			No media	0	0	Content	1932	15	526	386
4382	263			No media	0	0	Content	1932	15	523	383
4399	264			No media	0	0	Content	1932	15	524	384
4415	265			No media	0	0	Content	1932	15	521	385
4432	266			No media	0	0	Content	1932	15	524	382
4449	267			No media	0	0	Content	1932	15	520	384
4465	268			No media	0	0	Content	1932	15	524	380
4482	269			No media	0	0	Content	1932	15	524	382
4499	270			No media	0	0	Content	1932	15	521	385
4515	271			No media	0	0	Content	1932	15	525	384
4532	272			No media	0	0	Content	1932	15	527	382
4549	273			No media	0	0	Content	1932	15	525	387
4565	274			No media	0	0	Content	1932	15	525	384
4582	275			No media	0	0	Content	1932	15	526	386
4599	276			No media	0	0	Content	1932	15	524	384
4615	277			No media	0	0	Content	1932	15	526	387
4632	278			No media	0	0	Content	1932	15	525	385
4649	279			No media	0	0	Content	1932	15	526	386
4665	280			No media	0	0	Content	1932	15	528	388
4682	281			No media	0	0	Content	1932	15	527	385
4699	282			No media	0	0	Content	1932	15	525	386
4715	283			No media	0	0	Content	1932	15	526	383
4732	284			No media	0	0	Content	1932	15	522	385
4749	285			No media	0	0	Content	1932	15	520	388
4765	286			No media	0	0	Content	1932	15	520	386
4782	287			No media	0	0	Content	1932	15	522	385
4799	288			No media	0	0	Content	1932	15	528	391
4815	289			No media	0	0	Content	1932	15	523	386
4832	290			No media	0	0	Content	1932	15	527	386
4849	291			No media	0	0	Content	1932	15	523	386
4865	292			No media	0	0	Content	1932	15	523	387
4882	293			No media	0	0	Content	1932	15	521	389
4899	294			No media	0	0	Content	1932	15	524	390
4915	295			No media	0	0	Content	1932	15	525	389
4932	296			No media	0	0	Content	1932	15	529	388
4948	297			No media	0	0	Content	1932	15	523	394
4965	298			No media	0	0	Content	1932	15	526	388
4982	299			No media	0	0	Content	1932	15	525	387
4998	300			No media	0	0	Content	1932	15	523	388
5015	301			No media	0	0	Content	1932	15	521	388
5032	302			No media	0	0	Content	1932	15	520	390
5048	303			No media	0	0	Content	1932	15	524	387
5065	304			No media	0	0	Content	1932	15	523	386
5082	305			No media	0	0	Content	1932	15	526	387
5098	306			No media	0	0	Content	1932	15	524	387
5115	307			No media	0	0	Content	1932	15	525	390
5132	308			No media	0	0	Content	1932	15	522	389
5148	309			No media	0	0	Content	1932	15	522	388
5165	310			No media	0	0	Content	1932	15	524	387
5182	311			No media	0	0	Content	1932	15	526	386
5198	312			No media	0	0	Content	1932	15	523	387
5215	313			No media	0	0	Content	1932	15	525	387
5232	314			No media	0	0	Content	1932	15	520	388
5248	315			No media	0	0	Content	1932	15	522	384
5265	316			No media	0	0	Content	1932	15	521	387
5282	317			No media	0	0	Content	1932	15	525	389
5298	318			No media	0	0	Content	1932	15	519	387
5315	319			No media	0	0	Content	1932	15	520	386
5331	320			No media	0	0	Content	1932	15	526	385
5348	321			No media	0	0	Content	1932	15	529	388
5365	322			No media	0	0	Content	1932	15	532	386
5381	323			No media	0	0	Content	1932	15	526	386
5398	324			No media	0	0	Content	1932	15	530	375
5415	325			No media	0	0	Content	1932	15	527	385
5431	326			No media	0	0	Content	1932	15	528	386
5448	327			No media	0	0	Content	1932	15	520	382
5465	328			No media	0	0	Content	1932	15	524	385
5481	329			No media	0	0	Content	1932	15	524	388
5498	330			No media	0	0	Content	1932	15	526	383
5515	331			No media	0	0	Content	1932	15	525	384
5531	332			No media	0	0	Content	1932	15	524	386
5548	333			No media	0	0	Content	1932	15	522	386
5565	334			No media	0	0	Content	1932	15	519	385
5581	335			No media	0	0	Content	1932	15	523	386
5598	336			No media	0	0	Content	1932	15	519	386
5615	337			No media	0	0	Content	1932	15	525	389
5631	338			No media	0	0	Content	1932	15	522	390
5648	339			No media	0	0	Content	1932	15	522	387
5665	340			No media	0	0	Content	1932	15	522	388
5681	341			No media	0	0	Content	1932	15	523	388
5698	342			No media	0	0	Content	1932	15	520	387
5715	343			No media	0	0	Content	1932	15	523	388
5731	344			No media	0	0	Content	1932	15	521	387
5748	345			No media	0	0	Content	1932	15	523	384
5765	346			No media	0	0	Content	1932	15	524	383
5781	347			No media	0	0	Content	1932	15	524	384
5798	348			No media	0	0	Content	1932	15	527	384
5815	349			No media	0	0	Content	1932	15	525	385
5831	350			No media	0	0	Content	666	16	496	376
5848	351			No media	0	0	Content	666	16	480	367
5864	352			No media	0	0	Content	666	16	486	368
5881	353			No media	0	0	Content	666	16	488	367
5898	354			No media	0	0	Content	666	16	486	373
5914	355			No media	0	0	Content	666	16	489	372
5931	356			No media	0	0	Content	666	16	488	372
5948	357			No media	0	0	Content	666	16	486	370
5964	358			No media	0	0	Content	666	16	484	377
5981	359			No media	0	0	Content	666	16	484	376
5998	360			No media	0	0	Content	666	16	480	374
6014	361			No media	0	0	Content	666	16	488	375
6031	362			No media	0	0	Content	666	16	484	376
6048	363			No media	0	0	Content	666	16	485	377
6064	364			No media	0	0	Content	666	16	485	378
6081	365			No media	0	0	Content	666	16	487	377
6098	366			No media	0	0	Content	666	16	483	372
6114	367			No media	0	0	Content	666	16	483	371
6131	368			No media	0	0	Content	666	16	480	373
6148	369			No media	0	0	Content	666	16	480	373
6164	370			No media	0	0	Content	666	16	482	371
6181	371			No media	0	0	Content	666	16	478	375
6198	372			No media	0	0	Content	666	16	482	376
6214	373			No media	0	0	Content	666	16	482	375
6231	374			No media	0	0	Content	666	16	482	378
6248	375			No media	0	0	Content	666	16	481	373
6264	376			No media	0	0	Content	666	16	479	375
6281	377			No media	0	0	Content	666	16	479	377
6298	378			No media	0	0	Content	666	16	482	376
6314	379			No media	0	0	Content	666	16	480	377
6331	380			No media	0	0	Content	666	16	478	377
6348	381			No media	0	0	Content	666	16	479	377
6364	382			No media	0	0	Content	666	16	479	373
6381	383			No media	0	0	Content	666	16	478	375
6398	384			No media	0	0	Content	666	16	480	374
6414	385			No media	0	0	Content	666	16	479	375
6431	386			No media	0	0	Content	666	16	476	376
6447	387			No media	0	0	Content	666	16	478	375
6464	388			No media	0	0	Content	666	16	481	373
6481	389			No media	0	0	Content	666	16	478	372
6497	390			No media	0	0	Content	566	17	514	367
6514	391			No media	0	0	Content	566	17	517	361
6531	392			No media	0	0	Content	566	17	520	363
6547	393			No media	0	0	Content	566	17	521	362
6564	394			No media	0	0	Content	566	17	521	359
6581	395			No media	0	0	Content	566	17	520	360
6597	396			No media	0	0	Content	566	17	520	362
6614	397			No media	0	0	Content	566	17	521	365
6631	398			No media	0	0	Content	566	17	525	364
6647	399			No media	0	0	Content	566	17	525	363
6664	400			No media	0	0	Content	566	17	525	363
6681	401			No media	0	0	Content	566	17	522	358
6697	402			No media	0	0	Content	566	17	519	363
6714	403			No media	0	0	Content	566	17	519	364
6728		ImageStart	8
6731	404			146_170_an_ha.jpg	0	106	AOI_28	566	17	525	360
6747	405			146_170_an_ha.jpg	0	106	AOI_28	566	17	529	359
6764	406			146_170_an_ha.jpg	0	106	AOI_28	566	17	528	360
6781	407			146_170_an_ha.jpg	0	106	AOI_28	566	17	527	358
6797	408			146_170_an_ha.jpg	0	106	AOI_28	566	17	526	360
6814	409			146_170_an_ha.jpg	0	106	AOI_28	566	17	532	358
6831	410			146_170_an_ha.jpg	0	106	AOI_28	566	17	523	362
6847	411			146_170_an_ha.jpg	0	106	AOI_28	566	17	527	360
6864	412			146_170_an_ha.jpg	0	106	AOI_28	566	17	525	358
6881	413			146_170_an_ha.jpg	0	106	AOI_28	566	17	523	358
6897	414			146_170_an_ha.jpg	0	106	AOI_28	566	17	0	0
6914	415			146_170_an_ha.jpg	0	106	AOI_28	566	17	0	0
6931	416			146_170_an_ha.jpg	0	106	AOI_28	566	17	0	0
6947	417			146_170_an_ha.jpg	0	106	AOI_28	566	17	522	354
6964	418			146_170_an_ha.jpg	0	106	AOI_28	566	17	522	352
6981	419			146_170_an_ha.jpg	0	106	AOI_28	566	17	524	355
6997	420			146_170_an_ha.jpg	0	106	AOI_28	566	17	0	0
7014	421			146_170_an_ha.jpg	0	106	AOI_28	566	17	521	355
7030	422			146_170_an_ha.jpg	0	106	AOI_28	566	17	523	357
7047	423			146_170_an_ha.jpg	0	106	AOI_28	566	17	483	364
7064	424			146_170_an_ha.jpg	0	105	AOI_25	316	18	340	380
7080	425			146_170_an_ha.jpg	0	105	AOI_25	316	18	300	395
7097	426			146_170_an_ha.jpg	0	105	AOI_25	316	18	289	395
7114	427			146_170_an_ha.jpg	0	105	AOI_25	316	18	293	399
7130	428			146_170_an_ha.jpg	0	105	AOI_25	316	18	294	399
7147	429			146_170_an_ha.jpg	0	105	AOI_25	316	18	302	402
7164	430			146_170_an_ha.jpg	0	105	AOI_25	316	18	298	403
7180	431			146_170_an_ha.jpg	0	105	AOI_25	316	18	295	402
7197	432			146_170_an_ha.jpg	0	105	AOI_25	316	18	297	405
7214	433			146_170_an_ha.jpg	0	105	AOI_25	316	18	297	404
7230	434			146_170_an_ha.jpg	0	105	AOI_25	316	18	295	406
7247	435			146_170_an_ha.jpg	0	105	AOI_25	316	18	298	412
7264	436			146_170_an_ha.jpg	0	105	AOI_25	316	18	300	409
7280	437			146_170_an_ha.jpg	0	105	AOI_25	316	18	299	410
7297	438			146_170_an_ha.jpg	0	105	AOI_25	316	18	302	410
7314	439			146_170_an_ha.jpg	0	105	AOI_25	316	18	300	407
7330	440			146_170_an_ha.jpg	0	105	AOI_25	316	18	296	404
7347	441			146_170_an_ha.jpg	0	105	AOI_25	316	18	300	407
7364	442			146_170_an_ha.jpg	0	105	AOI_25	316	18	298	407
7380	443			146_170_an_ha.jpg	0	105	AOI_25	283	19	287	411
7397	444			146_170_an_ha.jpg	0	105	AOI_25	283	19	250	404
7414	445			146_170_an_ha.jpg	0	105	AOI_25	283	19	242	401
7430	446			146_170_an_ha.jpg	0	105	AOI_25	283	19	245	407
7447	447			146_170_an_ha.jpg	0	105	AOI_25	283	19	244	402
7464	448			146_170_an_ha.jpg	0	105	AOI_25	283	19	240	402
7480	449			146_170_an_ha.jpg	0	105	AOI_25	283	19	245	406
7497	450			146_170_an_ha.jpg	0	105	AOI_25	283	19	242	403
7514	451			146_170_an_ha.jpg	0	105	AOI_25	283	19	244	407
7530	452			146_170_an_ha.jpg	0	105	AOI_25	283	19	241	407
7547	453			146_170_an_ha.jpg	0	105	AOI_25	283	19	248	410
7564	454			146_170_an_ha.jpg	0	105	AOI_25	283	19	245	406
7580	455			146_170_an_ha.jpg	0	105	AOI_25	283	19	239	405
7597	456			146_170_an_ha.jpg	0	105	AOI_25	283	19	244	406
7613	457			146_170_an_ha.jpg	0	105	AOI_25	283	19	242	407
7630	458			146_170_an_ha.jpg	0	105	AOI_25	283	19	240	407
7647	459			146_170_an_ha.jpg	0	105	AOI_25	283	19	280	408
7663	460			146_170_an_ha.jpg	0	106	AOI_28	516	20	425	387
7680	461			146_170_an_ha.jpg	0	106	AOI_28	516	20	615	377
7697	462			146_170_an_ha.jpg	0	106	AOI_28	516	20	739	378
7713	463			146_170_an_ha.jpg	0	106	AOI_28	516	20	737	382
7730	464			146_170_an_ha.jpg	0	106	AOI_28	516	20	731	384
7747	465			146_170_an_ha.jpg	0	106	AOI_28	516	20	730	381
7763	466			146_170_an_ha.jpg	0	106	AOI_28	516	20	731	378
7780	467			146_170_an_ha.jpg	0	106	AOI_28	516	20	732	382
7797	468			146_170_an_ha.jpg	0	106	AOI_28	516	20	731	377
7813	469			146_170_an_ha.jpg	0	106	AOI_28	516	20	728	384
7830	470			146_170_an_ha.jpg	0	106	AOI_28	516	20	726	384
7847	471			146_170_an_ha.jpg	0	106	AOI_28	516	20	728	380
7863	472			146_170_an_ha.jpg	0	106	AOI_28	516	20	728	382
7880	473			146_170_an_ha.jpg	0	106	AOI_28	516	20	726	381
7897	474			146_170_an_ha.jpg	0	106	AOI_28	516	20	726	386
7913	475			146_170_an_ha.jpg	0	106	AOI_28	516	20	727	387
7930	476			146_170_an_ha.jpg	0	106	AOI_28	516	20	727	382
7946	477			146_170_an_ha.jpg	0	106	AOI_28	516	20	725	386
7963	478			146_170_an_ha.jpg	0	106	AOI_28	516	20	724	383
7980	479			146_170_an_ha.jpg	0	106	AOI_28	516	20	725	379
7996	480			146_170_an_ha.jpg	0	106	AOI_28	516	20	726	377
8013	481			146_170_an_ha.jpg	0	106	AOI_28	516	20	723	380
8030	482			146_170_an_ha.jpg	0	106	AOI_28	516	20	723	381
8046	483			146_170_an_ha.jpg	0	106	AOI_28	516	20	726	382
8063	484			146_170_an_ha.jpg	0	106	AOI_28	516	20	729	379
8080	485			146_170_an_ha.jpg	0	106	AOI_28	516	20	725	384
8096	486			146_170_an_ha.jpg	0	106	AOI_28	516	20	725	384
8113	487			146_170_an_ha.jpg	0	106	AOI_28	516	20	725	382
8130	488			146_170_an_ha.jpg	0	106	AOI_28	516	20	721	382
8146	489			146_170_an_ha.jpg	0	106	AOI_28	516	20	725	388
8163	490			146_170_an_ha.jpg	0	106	AOI_28	516	20	727	386
8180	491			146_170_an_ha.jpg	0	106	AOI_28	466	21	706	377
8196	492			146_170_an_ha.jpg	0	106	AOI_28	466	21	681	357
8213	493			146_170_an_ha.jpg	0	106	AOI_28	466	21	683	363
8230	494			146_170_an_ha.jpg	0	106	AOI_28	466	21	683	357
8246	495			146_170_an_ha.jpg	0	106	AOI_28	466	21	684	356
8263	496			146_170_an_ha.jpg	0	106	AOI_28	466	21	680	360
8280	497			146_170_an_ha.jpg	0	106	AOI_28	466	21	686	358
8296	498			146_170_an_ha.jpg	0	106	AOI_28	466	21	683	355
8313	499			146_170_an_ha.jpg	0	106	AOI_28	466	21	685	359
8330	500			146_170_an_ha.jpg	0	106	AOI_28	466	21	685	357
8346	501			146_170_an_ha.jpg	0	106	AOI_28	466	21	684	360
8363	502			146_170_an_ha.jpg	0	106	AOI_28	466	21	683	356
8380	503			146_170_an_ha.jpg	0	106	AOI_28	466	21	687	355
8396	504			146_170_an_ha.jpg	0	106	AOI_28	466	21	683	359
8413	505			146_170_an_ha.jpg	0	106	AOI_28	466	21	684	360
8430	506			146_170_an_ha.jpg	0	106	AOI_28	466	21	684	360
8446	507			146_170_an_ha.jpg	0	106	AOI_28	466	21	681	360
8463	508			146_170_an_ha.jpg	0	106	AOI_28	466	21	682	361
8480	509			146_170_an_ha.jpg	0	106	AOI_28	466	21	681	359
8496	510			146_170_an_ha.jpg	0	106	AOI_28	466	21	682	362
8513	511			146_170_an_ha.jpg	0	106	AOI_28	466	21	679	362
8529	512			146_170_an_ha.jpg	0	106	AOI_28	466	21	682	361
8546	513			146_170_an_ha.jpg	0	106	AOI_28	466	21	685	359
8563	514			146_170_an_ha.jpg	0	106	AOI_28	466	21	681	360
8579	515			146_170_an_ha.jpg	0	106	AOI_28	466	21	680	364
8596	516			146_170_an_ha.jpg	0	106	AOI_28	466	21	683	361
8613	517			146_170_an_ha.jpg	0	106	AOI_28	466	21	681	361
8629	518			146_170_an_ha.jpg	0	106	AOI_28	466	21	685	371
8646	519			146_170_an_ha.jpg	0	106	AOI_28	233	22	718	449
8663	520			146_170_an_ha.jpg	0	106	AOI_28	233	22	714	512
8679	521			146_170_an_ha.jpg	0	106	AOI_28	233	22	712	508
8696	522			146_170_an_ha.jpg	0	106	AOI_28	233	22	710	507
8713	523			146_170_an_ha.jpg	0	106	AOI_28	233	22	715	511
8729	524			146_170_an_ha.jpg	0	106	AOI_28	233	22	712	505
8746	525			146_170_an_ha.jpg	0	106	AOI_28	233	22	716	508
8763	526			146_170_an_ha.jpg	0	106	AOI_28	233	22	721	505
8779	527			146_170_an_ha.jpg	0	106	AOI_28	233	22	709	507
8796	528			146_170_an_ha.jpg	0	106	AOI_28	233	22	719	509
8813	529			146_170_an_ha.jpg	0	106	AOI_28	233	22	714	507
8829	530			146_170_an_ha.jpg	0	106	AOI_28	233	22	720	504
8846	531			146_170_an_ha.jpg	0	106	AOI_28	233	22	720	507
8863	532			146_170_an_ha.jpg	0	106	AOI_28	233	22	700	506
8879	533			146_170_an_ha.jpg	0	105	AOI_25	316	23	526	493
8896	534			146_170_an_ha.jpg	0	105	AOI_25	316	23	328	476
8913	535			146_170_an_ha.jpg	0	105	AOI_25	316	23	264	487
8929	536			146_170_an_ha.jpg	0	105	AOI_25	316	23	245	480
8946	537			146_170_an_ha.jpg	0	105	AOI_25	316	23	262	483
8963	538			146_170_an_ha.jpg	0	105	AOI_25	316	23	263	480
8979	539			146_170_an_ha.jpg	0	105	AOI_25	316	23	265	480
8996	540			146_170_an_ha.jpg	0	105	AOI_25	316	23	266	486
9013	541			146_170_an_ha.jpg	0	105	AOI_25	316	23	267	483
9029	542			146_170_an_ha.jpg	0	105	AOI_25	316	23	266	484
9046	543			146_170_an_ha.jpg	0	105	AOI_25	316	23	266	481
9063	544			146_170_an_ha.jpg	0	105	AOI_25	316	23	266	484
9079	545			146_170_an_ha.jpg	0	105	AOI_25	316	23	268	490
9096	546			146_170_an_ha.jpg	0	105	AOI_25	316	23	269	485
9112	547			146_170_an_ha.jpg	0	105	AOI_25	316	23	268	487
9129	548			146_170_an_ha.jpg	0	105	AOI_25	316	23	269	488
9146	549			146_170_an_ha.jpg	0	105	AOI_25	316	23	269	484
9162	550			146_170_an_ha.jpg	0	105	AOI_25	316	23	272	486
9179	551			146_170_an_ha.jpg	0	105	AOI_25	316	23	266	487
9196	552			146_170_an_ha.jpg	0	105	AOI_25	383	24	272	440
9212	553			146_170_an_ha.jpg	0	105	AOI_25	383	24	278	413
9229	554			146_170_an_ha.jpg	0	105	AOI_25	383	24	277	420
9246	555			146_170_an_ha.jpg	0	105	AOI_25	383	24	276	418
9262	556			146_170_an_ha.jpg	0	105	AOI_25	383	24	278	416
9279	557			146_170_an_ha.jpg	0	105	AOI_25	383	24	278	416
9296	558			146_170_an_ha.jpg	0	105	AOI_25	383	24	273	415
9312	559			146_170_an_ha.jpg	0	105	AOI_25	383	24	279	418
9329	560			146_170_an_ha.jpg	0	105	AOI_25	383	24	278	416
9346	561			146_170_an_ha.jpg	0	105	AOI_25	383	24	280	418
9362	562			146_170_an_ha.jpg	0	105	AOI_25	383	24	278	412
9379	563			146_170_an_ha.jpg	0	105	AOI_25	383	24	269	415
9396	564			146_170_an_ha.jpg	0	105	AOI_25	383	24	278	411
9412	565			146_170_an_ha.jpg	0	105	AOI_25	383	24	280	415
9429	566			146_170_an_ha.jpg	0	105	AOI_25	383	24	277	418
9446	567			146_170_an_ha.jpg	0	105	AOI_25	383	24	277	418
9462	568			146_170_an_ha.jpg	0	105	AOI_25	383	24	273	419
9479	569			146_170_an_ha.jpg	0	105	AOI_25	383	24	276	416
9496	570			146_170_an_ha.jpg	0	105	AOI_25	383	24	274	417
9512	571			146_170_an_ha.jpg	0	105	AOI_25	383	24	272	415
9529	572			146_170_an_ha.jpg	0	105	AOI_25	383	24	273	411
9546	573			146_170_an_ha.jpg	0	105	AOI_25	383	24	272	417
9562	574			146_170_an_ha.jpg	0	105	AOI_25	383	24	344	397
9579	575			146_170_an_ha.jpg	0	106	AOI_28	866	25	490	367
9596	576			146_170_an_ha.jpg	0	106	AOI_28	866	25	0	0
9612	577			146_170_an_ha.jpg	0	106	AOI_28	866	25	0	0
9629	578			146_170_an_ha.jpg	0	106	AOI_28	866	25	0	0
9646	579			146_170_an_ha.jpg	0	106	AOI_28	866	25	705	353
9662	580			146_170_an_ha.jpg	0	106	AOI_28	866	25	702	352
9679	581			146_170_an_ha.jpg	0	106	AOI_28	866	25	702	351
9686		ImageEnd	16
9695	582			No media	0	0	Content	866	25	700	357
9712	583			No media	0	0	Content	866	25	700	356
9729	584			No media	0	0	Content	866	25	701	356
9745	585			No media	0	0	Content	866	25	701	357
9762	586			No media	0	0	Content	866	25	706	356
9779	587			No media	0	0	Content	866	25	708	355
9795	588			No media	0	0	Content	866	25	701	353
9812	589			No media	0	0	Content	866	25	700	361
9829	590			No media	0	0	Content	866	25	705	345
9845	591			No media	0	0	Content	866	25	706	349
9862	592			No media	0	0	Content	866	25	707	351
9879	593			No media	0	0	Content	866	25	706	354
9895	594			No media	0	0	Content	866	25	704	355
9912	595			No media	0	0	Content	866	25	705	354
9929	596			No media	0	0	Content	866	25	702	354
9945	597			No media	0	0	Content	866	25	705	357
9962	598			No media	0	0	Content	866	25	704	353
9979	599			No media	0	0	Content	866	25	703	358
9995	600			No media	0	0	Content	866	25	703	356
10012	601			No media	0	0	Content	866	25	703	357
10029	602			No media	0	0	Content	866	25	704	358
10045	603			No media	0	0	Content	866	25	705	359
10062	604			No media	0	0	Content	866	25	702	353
10079	605			No media	0	0	Content	866	25	707	358
10095	606			No media	0	0	Content	866	25	701	358
10112	607			No media	0	0	Content	866	25	705	358
10129	608			No media	0	0	Content	866	25	710	355
10145	609			No media	0	0	Content	866	25	708	353
10162	610			No media	0	0	Content	866	25	709	352
10179	611			No media	0	0	Content	866	25	708	355
10195	612			No media	0	0	Content	866	25	705	357
10212	613			No media	0	0	Content	866	25	710	353
10229	614			No media	0	0	Content	866	25	709	353
10245	615			No media	0	0	Content	866	25	708	356
10248		ImageStart	8
10262	616			Fix.jpg	0	0	Content	866	25	711	357
10278	617			Fix.jpg	0	0	Content	866	25	709	353
10295	618			Fix.jpg	0	0	Content	866	25	711	357
10312	619			Fix.jpg	0	0	Content	866	25	708	358
10328	620			Fix.jpg	0	0	Content	866	25	710	355
10345	621			Fix.jpg	0	0	Content	866	25	711	352
10362	622			Fix.jpg	0	0	Content	866	25	712	352
10378	623			Fix.jpg	0	0	Content	866	25	712	354
10395	624			Fix.jpg	0	0	Content	866	25	708	358
10412	625			Fix.jpg	0	0	Content	866	25	709	352
10428	626			Fix.jpg	0	0	Content	866	25	691	356
10445	627			Fix.jpg	0	0	Content	1599	26	554	355
10462	628			Fix.jpg	0	0	Content	1599	26	500	367
10478	629			Fix.jpg	0	0	Content	1599	26	496	369
10495	630			Fix.jpg	0	0	Content	1599	26	500	368
10512	631			Fix.jpg	0	0	Content	1599	26	507	370
10528	632			Fix.jpg	0	0	Content	1599	26	503	368
10545	633			Fix.jpg	0	0	Content	1599	26	500	368
10562	634			Fix.jpg	0	0	Content	1599	26	503	373
10578	635			Fix.jpg	0	0	Content	1599	26	500	370
10595	636			Fix.jpg	0	0	Content	1599	26	497	373
10612	637			Fix.jpg	0	0	Content	1599	26	497	371
10628	638			Fix.jpg	0	0	Content	1599	26	496	375
10645	639			Fix.jpg	0	0	Content	1599	26	500	375
10649		ImageEnd	16
10662	640			No media	0	0	Content	1599	26	503	373
10678	641			No media	0	0	Content	1599	26	502	375
10695	642			No media	0	0	Content	1599	26	505	373
10711	643			No media	0	0	Content	1599	26	501	373
10728	644			No media	0	0	Content	1599	26	498	375
10745	645			No media	0	0	Content	1599	26	497	375
10761	646			No media	0	0	Content	1599	26	498	376
10778	647			No media	0	0	Content	1599	26	498	377
10795	648			No media	0	0	Content	1599	26	500	378
10811	649			No media	0	0	Content	1599	26	497	374
10828	650			No media	0	0	Content	1599	26	500	373
10845	651			No media	0	0	Content	1599	26	499	376
10861	652			No media	0	0	Content	1599	26	499	377
10878	653			No media	0	0	Content	1599	26	496	376
10895	654			No media	0	0	Content	1599	26	501	379
10911	655			No media	0	0	Content	1599	26	499	375
10928	656			No media	0	0	Content	1599	26	500	376
10945	657			No media	0	0	Content	1599	26	504	378
10961	658			No media	0	0	Content	1599	26	501	377
10978	659			No media	0	0	Content	1599	26	500	380
10995	660			No media	0	0	Content	1599	26	498	377
11011	661			No media	0	0	Content	1599	26	499	380
11028	662			No media	0	0	Content	1599	26	501	376
11045	663			No media	0	0	Content	1599	26	501	382
11061	664			No media	0	0	Content	1599	26	501	378
11078	665			No media	0	0	Content	1599	26	500	377
11095	666			No media	0	0	Content	1599	26	500	384
11111	667			No media	0	0	Content	1599	26	498	377
11128	668			No media	0	0	Content	1599	26	496	378
11145	669			No media	0	0	Content	1599	26	498	380
11161	670			No media	0	0	Content	1599	26	498	378
11178	671			No media	0	0	Content	1599	26	499	382
11194	672			No media	0	0	Content	1599	26	499	377
11211	673			No media	0	0	Content	1599	26	499	376
11228	674			No media	0	0	Content	1599	26	497	375
11244	675			No media	0	0	Content	1599	26	499	371
11261	676			No media	0	0	Content	1599	26	500	375
11278	677			No media	0	0	Content	1599	26	501	372
11294	678			No media	0	0	Content	1599	26	501	378
11311	679			No media	0	0	Content	1599	26	500	379
11328	680			No media	0	0	Content	1599	26	502	376
11344	681			No media	0	0	Content	1599	26	502	379
11361	682			No media	0	0	Content	1599	26	498	378
11378	683			No media	0	0	Content	1599	26	500	377
11394	684			No media	0	0	Content	1599	26	501	376
11411	685			No media	0	0	Content	1599	26	500	375
11428	686			No media	0	0	Content	1599	26	502	377
11444	687			No media	0	0	Content	1599	26	501	377
11461	688			No media	0	0	Content	1599	26	502	378
11478	689			No media	0	0	Content	1599	26	502	379
11494	690			No media	0	0	Content	1599	26	506	376
11511	691			No media	0	0	Content	1599	26	504	379
11528	692			No media	0	0	Content	1599	26	506	377
11544	693			No media	0	0	Content	1599	26	505	378
11561	694			No media	0	0	Content	1599	26	506	377
11578	695			No media	0	0	Content	1599	26	503	375
11594	696			No media	0	0	Content	1599	26	504	373
11611	697			No media	0	0	Content	1599	26	504	375
11628	698			No media	0	0	Content	1599	26	503	374
11644	699			No media	0	0	Content	1599	26	504	377
11661	700			No media	0	0	Content	1599	26	504	377
11678	701			No media	0	0	Content	1599	26	505	375
11694	702			No media	0	0	Content	1599	26	506	377
11711	703			No media	0	0	Content	1599	26	504	377
11728	704			No media	0	0	Content	1599	26	504	378
11744	705			No media	0	0	Content	1599	26	503	376
11761	706			No media	0	0	Content	1599	26	503	378
11777	707			No media	0	0	Content	1599	26	502	380
11786		ImageStart	8
11794	708			57_098_ha_neu.jpg	0	243	AOI_44	1599	26	505	376
11811	709			57_098_ha_neu.jpg	0	243	AOI_44	1599	26	503	376
11827	710			57_098_ha_neu.jpg	0	243	AOI_44	1599	26	505	377
11844	711			57_098_ha_neu.jpg	0	243	AOI_44	1599	26	503	374
11861	712			57_098_ha_neu.jpg	0	243	AOI_44	1599	26	506	375
11877	713			57_098_ha_neu.jpg	0	243	AOI_44	1599	26	503	373
11894	714			57_098_ha_neu.jpg	0	243	AOI_44	1599	26	501	375
11911	715			57_098_ha_neu.jpg	0	243	AOI_44	1599	26	501	375
11927	716			57_098_ha_neu.jpg	0	243	AOI_44	1599	26	506	376
11944	717			57_098_ha_neu.jpg	0	243	AOI_44	1599	26	504	373
11961	718			57_098_ha_neu.jpg	0	243	AOI_44	1599	26	504	373
11977	719			57_098_ha_neu.jpg	0	243	AOI_44	1599	26	504	373
11994	720			57_098_ha_neu.jpg	0	243	AOI_44	1599	26	501	372
12011	721			57_098_ha_neu.jpg	0	243	AOI_44	1599	26	504	374
12027	722			57_098_ha_neu.jpg	0	243	AOI_44	1599	26	472	372
12044	723			57_098_ha_neu.jpg	0	243	AOI_44	283	27	329	372
12061	724			57_098_ha_neu.jpg	0	243	AOI_44	283	27	300	378
12077	725			57_098_ha_neu.jpg	0	243	AOI_44	283	27	290	378
12094	726			57_098_ha_neu.jpg	0	243	AOI_44	283	27	295	379
12111	727			57_098_ha_neu.jpg	0	243	AOI_44	283	27	297	370
12127	728			57_098_ha_neu.jpg	0	243	AOI_44	283	27	293	378
12144	729			57_098_ha_neu.jpg	0	243	AOI_44	283	27	296	380
12161	730			57_098_ha_neu.jpg	0	243	AOI_44	283	27	293	377
12177	731			57_098_ha_neu.jpg	0	243	AOI_44	283	27	296	379
12194	732			57_098_ha_neu.jpg	0	243	AOI_44	283	27	296	382
12211	733			57_098_ha_neu.jpg	0	243	AOI_44	283	27	274	383
12227	734			57_098_ha_neu.jpg	0	243	AOI_44	283	27	300	385
12244	735			57_098_ha_neu.jpg	0	243	AOI_44	283	27	298	387
12261	736			57_098_ha_neu.jpg	0	243	AOI_44	283	27	298	389
12277	737			57_098_ha_neu.jpg	0	243	AOI_44	283	27	297	389
12294	738			57_098_ha_neu.jpg	0	243	AOI_44	283	27	298	385
12310	739			57_098_ha_neu.jpg	0	243	AOI_44	283	27	298	391
12327	740			57_098_ha_neu.jpg	0	244	AOI_43	616	28	428	382
12344	741			57_098_ha_neu.jpg	0	244	AOI_43	616	28	611	369
12360	742			57_098_ha_neu.jpg	0	244	AOI_43	616	28	713	378
12377	743			57_098_ha_neu.jpg	0	244	AOI_43	616	28	714	376
12394	744			57_098_ha_neu.jpg	0	244	AOI_43	616	28	709	375
12410	745			57_098_ha_neu.jpg	0	244	AOI_43	616	28	710	376
12427	746			57_098_ha_neu.jpg	0	244	AOI_43	616	28	706	378
12444	747			57_098_ha_neu.jpg	0	244	AOI_43	616	28	707	378
12460	748			57_098_ha_neu.jpg	0	244	AOI_43	616	28	706	378
12477	749			57_098_ha_neu.jpg	0	244	AOI_43	616	28	706	382
12493	750			57_098_ha_neu.jpg	0	244	AOI_43	616	28	703	380
12510	751			57_098_ha_neu.jpg	0	244	AOI_43	616	28	705	384
12527	752			57_098_ha_neu.jpg	0	244	AOI_43	616	28	706	380
12543	753			57_098_ha_neu.jpg	0	244	AOI_43	616	28	706	379
12560	754			57_098_ha_neu.jpg	0	244	AOI_43	616	28	704	380
12577	755			57_098_ha_neu.jpg	0	244	AOI_43	616	28	708	382
12593	756			57_098_ha_neu.jpg	0	244	AOI_43	616	28	705	380
12610	757			57_098_ha_neu.jpg	0	244	AOI_43	616	28	706	380
12627	758			57_098_ha_neu.jpg	0	244	AOI_43	616	28	714	378
12643	759			57_098_ha_neu.jpg	0	244	AOI_43	616	28	711	380
12660	760			57_098_ha_neu.jpg	0	244	AOI_43	616	28	714	380
12677	761			57_098_ha_neu.jpg	0	244	AOI_43	616	28	709	381
12693	762			57_098_ha_neu.jpg	0	244	AOI_43	616	28	710	380
12710	763			57_098_ha_neu.jpg	0	244	AOI_43	616	28	707	377
12727	764			57_098_ha_neu.jpg	0	244	AOI_43	616	28	707	380
12743	765			57_098_ha_neu.jpg	0	244	AOI_43	616	28	707	382
12760	766			57_098_ha_neu.jpg	0	244	AOI_43	616	28	708	381
12777	767			57_098_ha_neu.jpg	0	244	AOI_43	616	28	706	380
12793	768			57_098_ha_neu.jpg	0	244	AOI_43	616	28	709	383
12810	769			57_098_ha_neu.jpg	0	244	AOI_43	616	28	709	383
12826	770			57_098_ha_neu.jpg	0	244	AOI_43	616	28	710	380
12843	771			57_098_ha_neu.jpg	0	244	AOI_43	616	28	711	382
12860	772			57_098_ha_neu.jpg	0	244	AOI_43	616	28	710	384
12876	773			57_098_ha_neu.jpg	0	244	AOI_43	616	28	709	381
12893	774			57_098_ha_neu.jpg	0	244	AOI_43	616	28	708	383
12910	775			57_098_ha_neu.jpg	0	244	AOI_43	616	28	714	387
12926	776			57_098_ha_neu.jpg	0	244	AOI_43	616	28	683	381
12943	777			57_098_ha_neu.jpg	0	243	AOI_44	766	29	546	380
12960	778			57_098_ha_neu.jpg	0	243	AOI_44	766	29	321	395
12976	779			57_098_ha_neu.jpg	0	243	AOI_44	766	29	307	404
12993	780			57_098_ha_neu.jpg	0	243	AOI_44	766	29	287	398
13010	781			57_098_ha_neu.jpg	0	243	AOI_44	766	29	292	399
13026	782			57_098_ha_neu.jpg	0	243	AOI_44	766	29	297	401
13043	783			57_098_ha_neu.jpg	0	243	AOI_44	766	29	302	401
13060	784			57_098_ha_neu.jpg	0	243	AOI_44	766	29	295	398
13076	785			57_098_ha_neu.jpg	0	243	AOI_44	766	29	296	405
13093	786			57_098_ha_neu.jpg	0	243	AOI_44	766	29	295	405
13110	787			57_098_ha_neu.jpg	0	243	AOI_44	766	29	296	406
13126	788			57_098_ha_neu.jpg	0	243	AOI_44	766	29	295	407
13143	789			57_098_ha_neu.jpg	0	243	AOI_44	766	29	295	401
13160	790			57_098_ha_neu.jpg	0	243	AOI_44	766	29	296	404
13176	791			57_098_ha_neu.jpg	0	243	AOI_44	766	29	295	404
13193	792			57_098_ha_neu.jpg	0	243	AOI_44	766	29	298	404
13210	793			57_098_ha_neu.jpg	0	243	AOI_44	766	29	301	404
13226	794			57_098_ha_neu.jpg	0	243	AOI_44	766	29	302	405
13243	795			57_098_ha_neu.jpg	0	243	AOI_44	766	29	301	404
13260	796			57_098_ha_neu.jpg	0	243	AOI_44	766	29	302	403
13276	797			57_098_ha_neu.jpg	0	243	AOI_44	766	29	298	405
13293	798			57_098_ha_neu.jpg	0	243	AOI_44	766	29	293	404
13310	799			57_098_ha_neu.jpg	0	243	AOI_44	766	29	295	403
13326	800			57_098_ha_neu.jpg	0	243	AOI_44	766	29	297	405
13343	801			57_098_ha_neu.jpg	0	243	AOI_44	766	29	299	405
13360	802			57_098_ha_neu.jpg	0	243	AOI_44	766	29	300	403
13376	803			57_098_ha_neu.jpg	0	243	AOI_44	766	29	299	404
13393	804			57_098_ha_neu.jpg	0	243	AOI_44	766	29	302	401
13409	805			57_098_ha_neu.jpg	0	243	AOI_44	766	29	304	404
13426	806			57_098_ha_neu.jpg	0	243	AOI_44	766	29	299	403
13443	807			57_098_ha_neu.jpg	0	243	AOI_44	766	29	300	399
13459	808			57_098_ha_neu.jpg	0	243	AOI_44	766	29	298	400
13476	809			57_098_ha_neu.jpg	0	243	AOI_44	766	29	299	400
13493	810			57_098_ha_neu.jpg	0	243	AOI_44	766	29	300	399
13509	811			57_098_ha_neu.jpg	0	243	AOI_44	766	29	298	400
13526	812			57_098_ha_neu.jpg	0	243	AOI_44	766	29	299	404
13543	813			57_098_ha_neu.jpg	0	243	AOI_44	766	29	299	404
13559	814			57_098_ha_neu.jpg	0	243	AOI_44	766	29	301	402
13576	815			57_098_ha_neu.jpg	0	243	AOI_44	766	29	302	400
13593	816			57_098_ha_neu.jpg	0	243	AOI_44	766	29	300	401
13609	817			57_098_ha_neu.jpg	0	243	AOI_44	766	29	303	400
13626	818			57_098_ha_neu.jpg	0	243	AOI_44	766	29	301	396
13643	819			57_098_ha_neu.jpg	0	243	AOI_44	766	29	297	397
13659	820			57_098_ha_neu.jpg	0	243	AOI_44	766	29	299	400
13676	821			57_098_ha_neu.jpg	0	243	AOI_44	766	29	300	398
13693	822			57_098_ha_neu.jpg	0	243	AOI_44	766	29	300	395
13709	823			57_098_ha_neu.jpg	0	243	AOI_44	466	30	287	380
13726	824			57_098_ha_neu.jpg	0	243	AOI_44	466	30	255	350
13743	825			57_098_ha_neu.jpg	0	243	AOI_44	466	30	259	360
13759	826			57_098_ha_neu.jpg	0	243	AOI_44	466	30	260	361
13776	827			57_098_ha_neu.jpg	0	243	AOI_44	466	30	255	352
13793	828			57_098_ha_neu.jpg	0	243	AOI_44	466	30	257	357
13809	829			57_098_ha_neu.jpg	0	243	AOI_44	466	30	258	356
13826	830			57_098_ha_neu.jpg	0	243	AOI_44	466	30	258	357
13843	831			57_098_ha_neu.jpg	0	243	AOI_44	466	30	256	357
13859	832			57_098_ha_neu.jpg	0	243	AOI_44	466	30	258	356
13876	833			57_098_ha_neu.jpg	0	243	AOI_44	466	30	255	356
13893	834			57_098_ha_neu.jpg	0	243	AOI_44	466	30	256	357
13909	835			57_098_ha_neu.jpg	0	243	AOI_44	466	30	255	356
13926	836			57_098_ha_neu.jpg	0	243	AOI_44	466	30	253	351
13943	837			57_098_ha_neu.jpg	0	243	AOI_44	466	30	251	351
13959	838			57_098_ha_neu.jpg	0	243	AOI_44	466	30	254	357
13976	839			57_098_ha_neu.jpg	0	243	AOI_44	466	30	255	355
13992	840			57_098_ha_neu.jpg	0	243	AOI_44	466	30	252	355
14009	841			57_098_ha_neu.jpg	0	243	AOI_44	466	30	255	354
14026	842			57_098_ha_neu.jpg	0	243	AOI_44	466	30	254	352
14042	843			57_098_ha_neu.jpg	0	243	AOI_44	466	30	259	357
14059	844			57_098_ha_neu.jpg	0	243	AOI_44	466	30	253	355
14076	845			57_098_ha_neu.jpg	0	243	AOI_44	466	30	254	353
14092	846			57_098_ha_neu.jpg	0	243	AOI_44	466	30	256	358
14109	847			57_098_ha_neu.jpg	0	243	AOI_44	466	30	257	359
14126	848			57_098_ha_neu.jpg	0	243	AOI_44	466	30	254	354
14142	849			57_098_ha_neu.jpg	0	243	AOI_44	466	30	258	354
14159	850			57_098_ha_neu.jpg	0	243	AOI_44	466	30	257	357
14176	851			57_098_ha_neu.jpg	0	243	AOI_44	383	31	278	357
14192	852			57_098_ha_neu.jpg	0	243	AOI_44	383	31	322	359
14209	853			57_098_ha_neu.jpg	0	243	AOI_44	383	31	324	362
14226	854			57_098_ha_neu.jpg	0	243	AOI_44	383	31	332	365
14242	855			57_098_ha_neu.jpg	0	243	AOI_44	383	31	332	362
14259	856			57_098_ha_neu.jpg	0	243	AOI_44	383	31	331	364
14276	857			57_098_ha_neu.jpg	0	243	AOI_44	383	31	330	365
14292	858			57_098_ha_neu.jpg	0	243	AOI_44	383	31	334	366
14309	859			57_098_ha_neu.jpg	0	243	AOI_44	383	31	330	364
14325	860			57_098_ha_neu.jpg	0	243	AOI_44	383	31	332	365
14342	861			57_098_ha_neu.jpg	0	243	AOI_44	383	31	335	367
14359	862			57_098_ha_neu.jpg	0	243	AOI_44	383	31	330	360
14375	863			57_098_ha_neu.jpg	0	243	AOI_44	383	31	332	363
14392	864			57_098_ha_neu.jpg	0	243	AOI_44	383	31	332	367
14409	865			57_098_ha_neu.jpg	0	243	AOI_44	383	31	335	365
14425	866			57_098_ha_neu.jpg	0	243	AOI_44	383	31	331	364
14442	867			57_098_ha_neu.jpg	0	243	AOI_44	383	31	332	365
14459	868			57_098_ha_neu.jpg	0	243	AOI_44	383	31	334	365
14475	869			57_098_ha_neu.jpg	0	243	AOI_44	383	31	331	362
14492	870			57_098_ha_neu.jpg	0	243	AOI_44	383	31	333	361
14509	871			57_098_ha_neu.jpg	0	243	AOI_44	383	31	333	363
14525	872			57_098_ha_neu.jpg	0	243	AOI_44	383	31	328	364
14542	873			57_098_ha_neu.jpg	0	243	AOI_44	383	31	329	362
14559	874			57_098_ha_neu.jpg	0	243	AOI_44	183	32	294	420
14575	875			57_098_ha_neu.jpg	0	243	AOI_44	183	32	243	493
14592	876			57_098_ha_neu.jpg	0	243	AOI_44	183	32	267	483
14609	877			57_098_ha_neu.jpg	0	243	AOI_44	183	32	261	487
14625	878			57_098_ha_neu.jpg	0	243	AOI_44	183	32	263	487
14642	879			57_098_ha_neu.jpg	0	243	AOI_44	183	32	265	489
14659	880			57_098_ha_neu.jpg	0	243	AOI_44	183	32	261	491
14675	881			57_098_ha_neu.jpg	0	243	AOI_44	183	32	259	492
14692	882			57_098_ha_neu.jpg	0	243	AOI_44	183	32	263	493
14709	883			57_098_ha_neu.jpg	0	243	AOI_44	183	32	265	494
14725	884			57_098_ha_neu.jpg	0	243	AOI_44	183	32	263	490
14742	885			57_098_ha_neu.jpg	0	243	AOI_44	283	33	282	457
14754		ImageEnd	16
14759	886			No media	0	0	Content	283	33	276	457
14775	887			No media	0	0	Content	283	33	279	455
14778		ImageStart	8
14792	888			Fix.jpg	0	0	Content	283	33	283	453
14809	889			Fix.jpg	0	0	Content	283	33	0	0
14825	890			Fix.jpg	0	0	Content	283	33	0	0
14842	891			Fix.jpg	0	0	Content	283	33	0	0
14859	892			Fix.jpg	0	0	Content	283	33	0	0
14875	893			Fix.jpg	0	0	Content	283	33	0	0
14892	894			Fix.jpg	0	0	Content	283	33	268	451
14908	895			Fix.jpg	0	0	Content	283	33	277	446
14925	896			Fix.jpg	0	0	Content	283	33	275	449
14942	897			Fix.jpg	0	0	Content	283	33	281	447
14958	898			Fix.jpg	0	0	Content	283	33	278	446
14975	899			Fix.jpg	0	0	Content	283	33	283	445
14992	900			Fix.jpg	0	0	Content	283	33	284	450
15008	901			Fix.jpg	0	0	Content	283	33	282	452
15025	902			Fix.jpg	0	0	Content	583	34	393	407
15042	903			Fix.jpg	0	0	Content	583	34	523	381
15058	904			Fix.jpg	0	0	Content	583	34	541	378
15075	905			Fix.jpg	0	0	Content	583	34	519	380
15092	906			Fix.jpg	0	0	Content	583	34	514	391
15108	907			Fix.jpg	0	0	Content	583	34	513	394
15125	908			Fix.jpg	0	0	Content	583	34	515	390
15142	909			Fix.jpg	0	0	Content	583	34	514	392
15158	910			Fix.jpg	0	0	Content	583	34	509	395
15175	911			Fix.jpg	0	0	Content	583	34	512	395
15192	912			Fix.jpg	0	0	Content	583	34	513	391
15208	913			Fix.jpg	0	0	Content	583	34	519	391
15225	914			Fix.jpg	0	0	Content	583	34	512	392
15242	915			Fix.jpg	0	0	Content	583	34	513	392
15258	916			Fix.jpg	0	0	Content	583	34	509	390
15266		ImageEnd	16
15275	917			No media	0	0	Content	583	34	511	389
15282		ImageStart	8
15292	918			27_069_an_neu.jpg	0	177	AOI_33	583	34	510	391
15308	919			27_069_an_neu.jpg	0	177	AOI_33	583	34	512	392
15325	920			27_069_an_neu.jpg	0	177	AOI_33	583	34	510	391
15342	921			27_069_an_neu.jpg	0	177	AOI_33	583	34	509	393
15358	922			27_069_an_neu.jpg	0	177	AOI_33	583	34	511	394
15375	923			27_069_an_neu.jpg	0	177	AOI_33	583	34	508	392
15392	924			27_069_an_neu.jpg	0	177	AOI_33	583	34	509	391
15408	925			27_069_an_neu.jpg	0	177	AOI_33	583	34	508	390
15425	926			27_069_an_neu.jpg	0	177	AOI_33	583	34	508	391
15442	927			27_069_an_neu.jpg	0	177	AOI_33	583	34	507	392
15458	928			27_069_an_neu.jpg	0	177	AOI_33	583	34	508	394
15475	929			27_069_an_neu.jpg	0	177	AOI_33	583	34	507	390
15491	930			27_069_an_neu.jpg	0	177	AOI_33	583	34	506	389
15508	931			27_069_an_neu.jpg	0	177	AOI_33	583	34	506	390
15525	932			27_069_an_neu.jpg	0	177	AOI_33	583	34	506	388
15541	933			27_069_an_neu.jpg	0	177	AOI_33	583	34	507	392
15558	934			27_069_an_neu.jpg	0	177	AOI_33	583	34	507	387
15575	935			27_069_an_neu.jpg	0	177	AOI_33	583	34	504	392
15591	936			27_069_an_neu.jpg	0	177	AOI_33	583	34	491	397
15608	937			27_069_an_neu.jpg	0	177	AOI_33	600	35	371	424
15625	938			27_069_an_neu.jpg	0	177	AOI_33	600	35	281	457
15641	939			27_069_an_neu.jpg	0	177	AOI_33	600	35	291	450
15658	940			27_069_an_neu.jpg	0	177	AOI_33	600	35	290	458
15675	941			27_069_an_neu.jpg	0	177	AOI_33	600	35	289	454
15691	942			27_069_an_neu.jpg	0	177	AOI_33	600	35	291	454
15708	943			27_069_an_neu.jpg	0	177	AOI_33	600	35	294	458
15725	944			27_069_an_neu.jpg	0	177	AOI_33	600	35	291	457
15741	945			27_069_an_neu.jpg	0	177	AOI_33	600	35	292	457
15758	946			27_069_an_neu.jpg	0	177	AOI_33	600	35	291	447
15775	947			27_069_an_neu.jpg	0	177	AOI_33	600	35	291	451
15791	948			27_069_an_neu.jpg	0	177	AOI_33	600	35	292	452
15808	949			27_069_an_neu.jpg	0	177	AOI_33	600	35	289	450
15824	950			27_069_an_neu.jpg	0	177	AOI_33	600	35	289	454
15841	951			27_069_an_neu.jpg	0	177	AOI_33	600	35	289	452
15858	952			27_069_an_neu.jpg	0	177	AOI_33	600	35	291	452
15874	953			27_069_an_neu.jpg	0	177	AOI_33	600	35	288	451
15891	954			27_069_an_neu.jpg	0	177	AOI_33	600	35	290	452
15908	955			27_069_an_neu.jpg	0	177	AOI_33	600	35	293	453
15924	956			27_069_an_neu.jpg	0	177	AOI_33	600	35	291	446
15941	957			27_069_an_neu.jpg	0	177	AOI_33	600	35	289	447
15958	958			27_069_an_neu.jpg	0	177	AOI_33	600	35	287	450
15974	959			27_069_an_neu.jpg	0	177	AOI_33	600	35	291	452
15991	960			27_069_an_neu.jpg	0	177	AOI_33	600	35	287	449
16008	961			27_069_an_neu.jpg	0	177	AOI_33	600	35	288	454
16024	962			27_069_an_neu.jpg	0	177	AOI_33	600	35	285	451
16041	963			27_069_an_neu.jpg	0	177	AOI_33	600	35	289	449
16058	964			27_069_an_neu.jpg	0	177	AOI_33	600	35	290	451
16074	965			27_069_an_neu.jpg	0	177	AOI_33	600	35	290	448
16091	966			27_069_an_neu.jpg	0	177	AOI_33	600	35	294	451
16108	967			27_069_an_neu.jpg	0	177	AOI_33	600	35	290	448
16124	968			27_069_an_neu.jpg	0	177	AOI_33	600	35	342	412
16141	969			27_069_an_neu.jpg	0	177	AOI_33	600	35	390	395
16158	970			27_069_an_neu.jpg	0	177	AOI_33	600	35	0	0
16174	971			27_069_an_neu.jpg	0	177	AOI_33	600	35	388	403
16191	972			27_069_an_neu.jpg	0	177	AOI_33	600	35	400	402
16208	973			27_069_an_neu.jpg	0	178	AOI_35	816	36	540	382
16224	974			27_069_an_neu.jpg	0	178	AOI_35	816	36	680	368
16241	975			27_069_an_neu.jpg	0	178	AOI_35	816	36	0	0
16258	976			27_069_an_neu.jpg	0	178	AOI_35	816	36	715	368
16274	977			27_069_an_neu.jpg	0	178	AOI_35	816	36	712	368
16291	978			27_069_an_neu.jpg	0	178	AOI_35	816	36	710	368
16308	979			27_069_an_neu.jpg	0	178	AOI_35	816	36	708	368
16324	980			27_069_an_neu.jpg	0	178	AOI_35	816	36	0	0
16341	981			27_069_an_neu.jpg	0	178	AOI_35	816	36	708	365
16358	982			27_069_an_neu.jpg	0	178	AOI_35	816	36	710	368
16374	983			27_069_an_neu.jpg	0	178	AOI_35	816	36	708	373
16391	984			27_069_an_neu.jpg	0	178	AOI_35	816	36	712	372
16407	985			27_069_an_neu.jpg	0	178	AOI_35	816	36	712	371
16424	986			27_069_an_neu.jpg	0	178	AOI_35	816	36	706	370
16441	987			27_069_an_neu.jpg	0	178	AOI_35	816	36	711	367
16457	988			27_069_an_neu.jpg	0	178	AOI_35	816	36	712	368
16474	989			27_069_an_neu.jpg	0	178	AOI_35	816	36	711	369
16491	990			27_069_an_neu.jpg	0	178	AOI_35	816	36	713	369
16507	991			27_069_an_neu.jpg	0	178	AOI_35	816	36	715	368
16524	992			27_069_an_neu.jpg	0	178	AOI_35	816	36	713	370
16541	993			27_069_an_neu.jpg	0	178	AOI_35	816	36	714	369
16557	994			27_069_an_neu.jpg	0	178	AOI_35	816	36	714	372
16574	995			27_069_an_neu.jpg	0	178	AOI_35	816	36	714	370
16591	996			27_069_an_neu.jpg	0	178	AOI_35	816	36	718	370
16607	997			27_069_an_neu.jpg	0	178	AOI_35	816	36	715	371
16624	998			27_069_an_neu.jpg	0	178	AOI_35	816	36	716	366
16641	999			27_069_an_neu.jpg	0	178	AOI_35	816	36	692	392
16657	1000			27_069_an_neu.jpg	0	178	AOI_35	816	36	700	396
16674	1001			27_069_an_neu.jpg	0	178	AOI_35	816	36	0	0
16691	1002			27_069_an_neu.jpg	0	178	AOI_35	816	36	0	0
16707	1003			27_069_an_neu.jpg	0	178	AOI_35	816	36	0	0
16724	1004			27_069_an_neu.jpg	0	178	AOI_35	816	36	696	401
16741	1005			27_069_an_neu.jpg	0	178	AOI_35	816	36	697	398
16757	1006			27_069_an_neu.jpg	0	178	AOI_35	816	36	696	400
16774	1007			27_069_an_neu.jpg	0	178	AOI_35	816	36	701	403
16791	1008			27_069_an_neu.jpg	0	178	AOI_35	816	36	696	403
16807	1009			27_069_an_neu.jpg	0	178	AOI_35	816	36	700	401
16824	1010			27_069_an_neu.jpg	0	178	AOI_35	816	36	695	403
16841	1011			27_069_an_neu.jpg	0	178	AOI_35	816	36	696	405
16857	1012			27_069_an_neu.jpg	0	178	AOI_35	816	36	697	404
16874	1013			27_069_an_neu.jpg	0	178	AOI_35	816	36	695	403
16891	1014			27_069_an_neu.jpg	0	178	AOI_35	816	36	0	0
16907	1015			27_069_an_neu.jpg	0	178	AOI_35	816	36	0	0
16924	1016			27_069_an_neu.jpg	0	178	AOI_35	816	36	0	0
16941	1017			27_069_an_neu.jpg	0	178	AOI_35	816	36	698	403
16957	1018			27_069_an_neu.jpg	0	178	AOI_35	816	36	696	406
16974	1019			27_069_an_neu.jpg	0	178	AOI_35	816	36	696	403
16990	1020			27_069_an_neu.jpg	0	178	AOI_35	816	36	701	406
17007	1021			27_069_an_neu.jpg	0	178	AOI_35	816	36	683	407
17024	1022			27_069_an_neu.jpg	0	177	AOI_33	400	37	519	417
17040	1023			27_069_an_neu.jpg	0	177	AOI_33	400	37	320	429
17057	1024			27_069_an_neu.jpg	0	177	AOI_33	400	37	293	442
17074	1025			27_069_an_neu.jpg	0	177	AOI_33	400	37	277	439
17090	1026			27_069_an_neu.jpg	0	177	AOI_33	400	37	285	444
17107	1027			27_069_an_neu.jpg	0	177	AOI_33	400	37	287	439
17124	1028			27_069_an_neu.jpg	0	177	AOI_33	400	37	283	445
17140	1029			27_069_an_neu.jpg	0	177	AOI_33	400	37	284	444
17157	1030			27_069_an_neu.jpg	0	177	AOI_33	400	37	282	447
17174	1031			27_069_an_neu.jpg	0	177	AOI_33	400	37	283	444
17190	1032			27_069_an_neu.jpg	0	177	AOI_33	400	37	284	446
17207	1033			27_069_an_neu.jpg	0	177	AOI_33	400	37	282	446
17224	1034			27_069_an_neu.jpg	0	177	AOI_33	400	37	284	445
17240	1035			27_069_an_neu.jpg	0	177	AOI_33	400	37	280	446
17257	1036			27_069_an_neu.jpg	0	177	AOI_33	400	37	281	445
17274	1037			27_069_an_neu.jpg	0	177	AOI_33	400	37	277	443
17290	1038			27_069_an_neu.jpg	0	177	AOI_33	400	37	283	449
17307	1039			27_069_an_neu.jpg	0	177	AOI_33	400	37	280	447
17324	1040			27_069_an_neu.jpg	0	177	AOI_33	400	37	279	448
17340	1041			27_069_an_neu.jpg	0	177	AOI_33	400	37	282	443
17357	1042			27_069_an_neu.jpg	0	177	AOI_33	400	37	284	451
17374	1043			27_069_an_neu.jpg	0	177	AOI_33	400	37	279	448
17390	1044			27_069_an_neu.jpg	0	177	AOI_33	400	37	280	449
17407	1045			27_069_an_neu.jpg	0	177	AOI_33	400	37	349	426
17424	1046			27_069_an_neu.jpg	0	178	AOI_35	250	38	505	373
17440	1047			27_069_an_neu.jpg	0	178	AOI_35	250	38	668	353
17457	1048			27_069_an_neu.jpg	0	178	AOI_35	250	38	731	348
17473	1049			27_069_an_neu.jpg	0	178	AOI_35	250	38	678	353
17490	1050			27_069_an_neu.jpg	0	178	AOI_35	250	38	678	351
17507	1051			27_069_an_neu.jpg	0	178	AOI_35	250	38	679	348
17523	1052			27_069_an_neu.jpg	0	178	AOI_35	250	38	680	352
17540	1053			27_069_an_neu.jpg	0	178	AOI_35	250	38	683	352
17557	1054			27_069_an_neu.jpg	0	178	AOI_35	250	38	677	354
17573	1055			27_069_an_neu.jpg	0	178	AOI_35	250	38	674	353
17590	1056			27_069_an_neu.jpg	0	178	AOI_35	250	38	673	354
17607	1057			27_069_an_neu.jpg	0	178	AOI_35	250	38	676	352
17623	1058			27_069_an_neu.jpg	0	178	AOI_35	250	38	0	0
17640	1059			27_069_an_neu.jpg	0	178	AOI_35	250	38	0	0
17657	1060			27_069_an_neu.jpg	0	178	AOI_35	250	38	0	0
17673	1061			27_069_an_neu.jpg	0	178	AOI_35	433	39	693	315
17690	1062			27_069_an_neu.jpg	0	178	AOI_35	433	39	697	237
17707	1063			27_069_an_neu.jpg	0	178	AOI_35	433	39	691	230
17723	1064			27_069_an_neu.jpg	0	178	AOI_35	433	39	692	223
17740	1065			27_069_an_neu.jpg	0	178	AOI_35	433	39	695	225
17757	1066			27_069_an_neu.jpg	0	178	AOI_35	433	39	691	222
17773	1067			27_069_an_neu.jpg	0	178	AOI_35	433	39	692	222
17790	1068			27_069_an_neu.jpg	0	178	AOI_35	433	39	693	221
17807	1069			27_069_an_neu.jpg	0	178	AOI_35	433	39	692	220
17823	1070			27_069_an_neu.jpg	0	178	AOI_35	433	39	689	221
17840	1071			27_069_an_neu.jpg	0	178	AOI_35	433	39	691	218
17857	1072			27_069_an_neu.jpg	0	178	AOI_35	433	39	691	216
17873	1073			27_069_an_neu.jpg	0	178	AOI_35	433	39	692	219
17890	1074			27_069_an_neu.jpg	0	178	AOI_35	433	39	692	218
17906	1075			27_069_an_neu.jpg	0	178	AOI_35	433	39	691	218
17923	1076			27_069_an_neu.jpg	0	178	AOI_35	433	39	690	218
17940	1077			27_069_an_neu.jpg	0	178	AOI_35	433	39	693	222
17956	1078			27_069_an_neu.jpg	0	178	AOI_35	433	39	692	218
17973	1079			27_069_an_neu.jpg	0	178	AOI_35	433	39	692	220
17990	1080			27_069_an_neu.jpg	0	178	AOI_35	433	39	691	223
18006	1081			27_069_an_neu.jpg	0	178	AOI_35	433	39	692	219
18023	1082			27_069_an_neu.jpg	0	178	AOI_35	433	39	691	219
18040	1083			27_069_an_neu.jpg	0	178	AOI_35	433	39	691	220
18056	1084			27_069_an_neu.jpg	0	178	AOI_35	433	39	695	221
18073	1085			27_069_an_neu.jpg	0	178	AOI_35	433	39	694	215
18090	1086			27_069_an_neu.jpg	0	178	AOI_35	433	39	691	219
18106	1087			27_069_an_neu.jpg	0	178	AOI_35	1116	40	705	315
18123	1088			27_069_an_neu.jpg	0	178	AOI_35	1116	40	710	421
18140	1089			27_069_an_neu.jpg	0	178	AOI_35	1116	40	705	403
18156	1090			27_069_an_neu.jpg	0	178	AOI_35	1116	40	705	414
18173	1091			27_069_an_neu.jpg	0	178	AOI_35	1116	40	707	417
18190	1092			27_069_an_neu.jpg	0	178	AOI_35	1116	40	706	419
18206	1093			27_069_an_neu.jpg	0	178	AOI_35	1116	40	708	409
18223	1094			27_069_an_neu.jpg	0	178	AOI_35	1116	40	709	409
18240	1095			27_069_an_neu.jpg	0	178	AOI_35	1116	40	711	406
18256	1096			27_069_an_neu.jpg	0	178	AOI_35	1116	40	707	410
18273	1097			27_069_an_neu.jpg	0	178	AOI_35	1116	40	706	414
18278		ImageEnd	16
18290	1098			No media	0	0	Content	1116	40	703	413
18306	1099			No media	0	0	Content	1116	40	705	415
18323	1100			No media	0	0	Content	1116	40	707	418
18340	1101			No media	0	0	Content	1116	40	707	417
18356	1102			No media	0	0	Content	1116	40	709	418
18373	1103			No media	0	0	Content	1116	40	706	413
18390	1104			No media	0	0	Content	1116	40	0	0
18406	1105			No media	0	0	Content	1116	40	0	0
18423	1106			No media	0	0	Content	1116	40	0	0
18440	1107			No media	0	0	Content	1116	40	709	412
18456	1108			No media	0	0	Content	1116	40	0	0
18473	1109			No media	0	0	Content	1116	40	0	0
18489	1110			No media	0	0	Content	1116	40	0	0
18506	1111			No media	0	0	Content	1116	40	0	0
18523	1112			No media	0	0	Content	1116	40	0	0
18539	1113			No media	0	0	Content	1116	40	713	414
18556	1114			No media	0	0	Content	1116	40	0	0
18573	1115			No media	0	0	Content	1116	40	0	0
18589	1116			No media	0	0	Content	1116	40	0	0
18606	1117			No media	0	0	Content	1116	40	0	0
18623	1118			No media	0	0	Content	1116	40	0	0
18639	1119			No media	0	0	Content	1116	40	709	421
18656	1120			No media	0	0	Content	1116	40	710	420
18673	1121			No media	0	0	Content	1116	40	707	418
18689	1122			No media	0	0	Content	1116	40	713	416
18706	1123			No media	0	0	Content	1116	40	710	424
18723	1124			No media	0	0	Content	1116	40	713	419
18739	1125			No media	0	0	Content	1116	40	705	419
18756	1126			No media	0	0	Content	1116	40	712	417
18773	1127			No media	0	0	Content	1116	40	710	421
18789	1128			No media	0	0	Content	1116	40	707	421
18806	1129			No media	0	0	Content	1116	40	709	420
18823	1130			No media	0	0	Content	1116	40	0	0
18839	1131			No media	0	0	Content	1116	40	0	0
18856	1132			No media	0	0	Content	1116	40	0	0
18873	1133			No media	0	0	Content	1116	40	718	415
18889	1134			No media	0	0	Content	1116	40	715	416
18906	1135			No media	0	0	Content	1116	40	713	415
18922	1136			No media	0	0	Content	1116	40	0	0
18939	1137			No media	0	0	Content	1116	40	714	415
18956	1138			No media	0	0	Content	1116	40	711	414
18973	1139			No media	0	0	Content	1116	40	712	416
18989	1140			No media	0	0	Content	1116	40	718	418
19006	1141			No media	0	0	Content	1116	40	715	419
19022	1142			No media	0	0	Content	1116	40	716	420
19039	1143			No media	0	0	Content	1116	40	716	416
19056	1144			No media	0	0	Content	1116	40	714	416
19072	1145			No media	0	0	Content	1116	40	0	0
19089	1146			No media	0	0	Content	1116	40	712	415
19106	1147			No media	0	0	Content	1116	40	713	419
19122	1148			No media	0	0	Content	1116	40	709	418
19139	1149			No media	0	0	Content	1116	40	713	418
19156	1150			No media	0	0	Content	1116	40	0	0
19172	1151			No media	0	0	Content	1116	40	0	0
19189	1152			No media	0	0	Content	1116	40	0	0
19206	1153			No media	0	0	Content	1116	40	710	417
19222	1154			No media	0	0	Content	133	41	709	419
19239	1155			No media	0	0	Content	133	41	0	0
19256	1156			No media	0	0	Content	133	41	0	0
19272	1157			No media	0	0	Content	133	41	0	0
19289	1158			No media	0	0	Content	133	41	567	371
19306	1159			No media	0	0	Content	133	41	561	370
19322	1160			No media	0	0	Content	133	41	566	367
19339	1161			No media	0	0	Content	133	41	552	384
19356	1162			No media	0	0	Content			0	0
19372	1163			No media	0	0	Content			0	0
19389	1164			No media	0	0	Content			0	0
19405	1165			No media	0	0	Content			0	0
19422	1166			No media	0	0	Content			0	0
19439	1167			No media	0	0	Content			0	0
19455	1168			No media	0	0	Content			0	0
19472	1169			No media	0	0	Content			0	0
19489	1170			No media	0	0	Content			0	0
19505	1171			No media	0	0	Content			0	0
19522	1172			No media	0	0	Content			0	0
19539	1173			No media	0	0	Content			0	0
19555	1174			No media	0	0	Content	216	42	496	308
19572	1175			No media	0	0	Content	216	42	494	311
19589	1176			No media	0	0	Content	216	42	496	313
19605	1177			No media	0	0	Content	216	42	496	314
19622	1178			No media	0	0	Content	216	42	496	316
19639	1179			No media	0	0	Content	216	42	0	0
19655	1180			No media	0	0	Content	216	42	498	313
19672	1181			No media	0	0	Content	216	42	496	314
19689	1182			No media	0	0	Content	216	42	495	317
19705	1183			No media	0	0	Content	216	42	0	0
19722	1184			No media	0	0	Content	216	42	497	306
19739	1185			No media	0	0	Content	216	42	500	310
19749		ImageStart	8
19755	1186			Fix.jpg	0	0	Content	216	42	500	308
19772	1187			Fix.jpg	0	0	Content	233	43	0	0
19789	1188			Fix.jpg	0	0	Content	233	43	0	0
19805	1189			Fix.jpg	0	0	Content	233	43	0	0
19822	1190			Fix.jpg	0	0	Content	233	43	0	0
19839	1191			Fix.jpg	0	0	Content	233	43	360	238
19855	1192			Fix.jpg	0	0	Content	233	43	0	0
19872	1193			Fix.jpg	0	0	Content	233	43	356	244
19889	1194			Fix.jpg	0	0	Content	233	43	360	240
19905	1195			Fix.jpg	0	0	Content	233	43	0	0
19922	1196			Fix.jpg	0	0	Content	233	43	0	0
19939	1197			Fix.jpg	0	0	Content	233	43	0	0
19955	1198			Fix.jpg	0	0	Content	233	43	359	248
19972	1199			Fix.jpg	0	0	Content	233	43	357	248
19988	1200			Fix.jpg	0	0	Content	233	43	428	281
20005	1201			Fix.jpg	0	0	Content	3897	44	0	0
20022	1202			Fix.jpg	0	0	Content	3897	44	499	347
20038	1203			Fix.jpg	0	0	Content	3897	44	506	356
20055	1204			Fix.jpg	0	0	Content	3897	44	508	361
20072	1205			Fix.jpg	0	0	Content	3897	44	505	365
20088	1206			Fix.jpg	0	0	Content	3897	44	505	357
20105	1207			Fix.jpg	0	0	Content	3897	44	509	359
20122	1208			Fix.jpg	0	0	Content	3897	44	506	364
20138	1209			Fix.jpg	0	0	Content	3897	44	505	360
20155	1210			Fix.jpg	0	0	Content	3897	44	505	364
20172	1211			Fix.jpg	0	0	Content	3897	44	504	367
20188	1212			Fix.jpg	0	0	Content	3897	44	506	368
20205	1213			Fix.jpg	0	0	Content	3897	44	504	369
20211		ImageEnd	16
20222	1214			No media	0	0	Content	3897	44	507	371
20238	1215			No media	0	0	Content	3897	44	507	370
20255	1216			No media	0	0	Content	3897	44	504	372
20272	1217			No media	0	0	Content	3897	44	507	375
20288	1218			No media	0	0	Content	3897	44	505	368
20305	1219			No media	0	0	Content	3897	44	505	362
20322	1220			No media	0	0	Content	3897	44	504	374
20338	1221			No media	0	0	Content	3897	44	502	379
20355	1222			No media	0	0	Content	3897	44	507	373
20372	1223			No media	0	0	Content	3897	44	500	374
20388	1224			No media	0	0	Content	3897	44	495	376
20405	1225			No media	0	0	Content	3897	44	503	377
20422	1226			No media	0	0	Content	3897	44	506	378
20438	1227			No media	0	0	Content	3897	44	505	380
20455	1228			No media	0	0	Content	3897	44	505	381
20472	1229			No media	0	0	Content	3897	44	506	382
20488	1230			No media	0	0	Content	3897	44	507	381
20505	1231			No media	0	0	Content	3897	44	506	381
20522	1232			No media	0	0	Content	3897	44	504	380
20538	1233			No media	0	0	Content	3897	44	504	383
20555	1234			No media	0	0	Content	3897	44	501	379
20571	1235			No media	0	0	Content	3897	44	505	381
20588	1236			No media	0	0	Content	3897	44	505	380
20605	1237			No media	0	0	Content	3897	44	505	378
20621	1238			No media	0	0	Content	3897	44	505	377
20638	1239			No media	0	0	Content	3897	44	510	382
20655	1240			No media	0	0	Content	3897	44	508	378
20671	1241			No media	0	0	Content	3897	44	501	382
20688	1242			No media	0	0	Content	3897	44	507	387
20705	1243			No media	0	0	Content	3897	44	509	382
20721	1244			No media	0	0	Content	3897	44	506	380
20738	1245			No media	0	0	Content	3897	44	506	380
20755	1246			No media	0	0	Content	3897	44	504	381
20771	1247			No media	0	0	Content	3897	44	504	375
20788	1248			No media	0	0	Content	3897	44	503	377
20805	1249			No media	0	0	Content	3897	44	508	383
20821	1250			No media	0	0	Content	3897	44	505	376
20838	1251			No media	0	0	Content	3897	44	505	380
20855	1252			No media	0	0	Content	3897	44	505	379
20871	1253			No media	0	0	Content	3897	44	504	377
20888	1254			No media	0	0	Content	3897	44	507	376
20904	1255			No media	0	0	Content	3897	44	505	381
20921	1256			No media	0	0	Content	3897	44	503	376
20938	1257			No media	0	0	Content	3897	44	509	378
20954	1258			No media	0	0	Content	3897	44	505	381
20971	1259			No media	0	0	Content	3897	44	509	378
20988	1260			No media	0	0	Content	3897	44	508	378
21004	1261			No media	0	0	Content	3897	44	509	380
21021	1262			No media	0	0	Content	3897	44	509	376
21038	1263			No media	0	0	Content	3897	44	507	380
21054	1264			No media	0	0	Content	3897	44	511	379
21071	1265			No media	0	0	Content	3897	44	508	379
21088	1266			No media	0	0	Content	3897	44	507	379
21104	1267			No media	0	0	Content	3897	44	507	376
21121	1268			No media	0	0	Content	3897	44	505	379
21138	1269			No media	0	0	Content	3897	44	0	0
21154	1270			No media	0	0	Content	3897	44	0	0
21171	1271			No media	0	0	Content	3897	44	0	0
21188	1272			No media	0	0	Content	3897	44	502	372
21204	1273			No media	0	0	Content	3897	44	508	376
21221	1274			No media	0	0	Content	3897	44	502	375
21238	1275			No media	0	0	Content	3897	44	502	375
21254	1276			No media	0	0	Content	3897	44	502	375
21271	1277			No media	0	0	Content	3897	44	500	377
21288	1278			No media	0	0	Content	3897	44	500	373
21304	1279			No media	0	0	Content	3897	44	504	376
21321	1280			No media	0	0	Content	3897	44	501	374
21338	1281			No media	0	0	Content	3897	44	505	373
21354	1282			No media	0	0	Content	3897	44	504	371
21371	1283			No media	0	0	Content	3897	44	505	370
21388	1284			No media	0	0	Content	3897	44	507	371
21404	1285			No media	0	0	Content	3897	44	502	372
21421	1286			No media	0	0	Content	3897	44	504	369
21438	1287			No media	0	0	Content	3897	44	506	368
21454	1288			No media	0	0	Content	3897	44	510	370
21471	1289			No media	0	0	Content	3897	44	508	370
21487	1290			No media	0	0	Content	3897	44	509	367
21504	1291			No media	0	0	Content	3897	44	510	367
21521	1292			No media	0	0	Content	3897	44	507	368
21537	1293			No media	0	0	Content	3897	44	509	368
21554	1294			No media	0	0	Content	3897	44	508	368
21571	1295			No media	0	0	Content	3897	44	511	365
21587	1296			No media	0	0	Content	3897	44	510	365
21604	1297			No media	0	0	Content	3897	44	516	366
21621	1298			No media	0	0	Content	3897	44	511	367
21637	1299			No media	0	0	Content	3897	44	512	368
21654	1300			No media	0	0	Content	3897	44	507	362
21671	1301			No media	0	0	Content	3897	44	509	365
21687	1302			No media	0	0	Content	3897	44	508	364
21704	1303			No media	0	0	Content	3897	44	512	364
21721	1304			No media	0	0	Content	3897	44	510	361
21737	1305			No media	0	0	Content	3897	44	513	362
21754	1306			No media	0	0	Content	3897	44	511	364
21771	1307			No media	0	0	Content	3897	44	515	363
21787	1308			No media	0	0	Content	3897	44	512	364
21804	1309			No media	0	0	Content	3897	44	512	364
21821	1310			No media	0	0	Content	3897	44	514	366
21837	1311			No media	0	0	Content	3897	44	511	363
21854	1312			No media	0	0	Content	3897	44	511	362
21871	1313			No media	0	0	Content	3897	44	515	363
21887	1314			No media	0	0	Content	3897	44	515	365
21904	1315			No media	0	0	Content	3897	44	511	365
21921	1316			No media	0	0	Content	3897	44	518	366
21937	1317			No media	0	0	Content	3897	44	515	365
21954	1318			No media	0	0	Content	3897	44	518	366
21971	1319			No media	0	0	Content	3897	44	513	367
21987	1320			No media	0	0	Content	3897	44	514	367
22004	1321			No media	0	0	Content	3897	44	512	368
22021	1322			No media	0	0	Content	3897	44	513	370
22037	1323			No media	0	0	Content	3897	44	512	371
22054	1324			No media	0	0	Content	3897	44	0	0
22070	1325			No media	0	0	Content	3897	44	517	364
22087	1326			No media	0	0	Content	3897	44	517	362
22104	1327			No media	0	0	Content	3897	44	513	359
22120	1328			No media	0	0	Content	3897	44	517	362
22137	1329			No media	0	0	Content	3897	44	0	0
22154	1330			No media	0	0	Content	3897	44	0	0
22170	1331			No media	0	0	Content	3897	44	0	0
22187	1332			No media	0	0	Content	3897	44	514	360
22204	1333			No media	0	0	Content	3897	44	512	360
22220	1334			No media	0	0	Content	3897	44	515	358
22237	1335			No media	0	0	Content	3897	44	516	355
22254	1336			No media	0	0	Content	3897	44	514	362
22270	1337			No media	0	0	Content	3897	44	513	360
22287	1338			No media	0	0	Content	3897	44	517	360
22304	1339			No media	0	0	Content	3897	44	512	358
22320	1340			No media	0	0	Content	3897	44	515	357
22337	1341			No media	0	0	Content	3897	44	0	0
22354	1342			No media	0	0	Content	3897	44	0	0
22370	1343			No media	0	0	Content	3897	44	0	0
22387	1344			No media	0	0	Content	3897	44	0	0
22404	1345			No media	0	0	Content	3897	44	0	0
22420	1346			No media	0	0	Content	3897	44	0	0
22437	1347			No media	0	0	Content	3897	44	521	354
22454	1348			No media	0	0	Content	3897	44	520	352
22470	1349			No media	0	0	Content	3897	44	524	351
22487	1350			No media	0	0	Content	3897	44	521	355
22504	1351			No media	0	0	Content	3897	44	523	353
22520	1352			No media	0	0	Content	3897	44	521	354
22537	1353			No media	0	0	Content	3897	44	0	0
22553	1354			No media	0	0	Content	3897	44	0	0
22570	1355			No media	0	0	Content	3897	44	0	0
22587	1356			No media	0	0	Content	3897	44	0	0
22603	1357			No media	0	0	Content	3897	44	0	0
22620	1358			No media	0	0	Content	3897	44	517	352
22637	1359			No media	0	0	Content	3897	44	0	0
22653	1360			No media	0	0	Content	3897	44	526	355
22670	1361			No media	0	0	Content	3897	44	523	352
22687	1362			No media	0	0	Content	3897	44	0	0
22703	1363			No media	0	0	Content	3897	44	527	356
22720	1364			No media	0	0	Content	3897	44	0	0
22737	1365			No media	0	0	Content	3897	44	519	360
22753	1366			No media	0	0	Content	3897	44	0	0
22770	1367			No media	0	0	Content	3897	44	0	0
22787	1368			No media	0	0	Content	3897	44	0	0
22803	1369			No media	0	0	Content	3897	44	479	372
22820	1370			No media	0	0	Content	3897	44	522	360
22837	1371			No media	0	0	Content	3897	44	518	359
22853	1372			No media	0	0	Content	3897	44	517	361
22870	1373			No media	0	0	Content	3897	44	520	359
22887	1374			No media	0	0	Content	3897	44	514	360
22903	1375			No media	0	0	Content	3897	44	0	0
22920	1376			No media	0	0	Content	3897	44	0	0
22937	1377			No media	0	0	Content	3897	44	0	0
22953	1378			No media	0	0	Content	3897	44	518	365
22970	1379			No media	0	0	Content	3897	44	516	364
22986	1380			No media	0	0	Content	3897	44	513	364
23003	1381			No media	0	0	Content	3897	44	514	368
23020	1382			No media	0	0	Content	3897	44	0	0
23036	1383			No media	0	0	Content	3897	44	513	364
23053	1384			No media	0	0	Content	3897	44	0	0
23070	1385			No media	0	0	Content	3897	44	520	360
23086	1386			No media	0	0	Content	3897	44	0	0
23103	1387			No media	0	0	Content	3897	44	515	369
23120	1388			No media	0	0	Content	3897	44	516	364
23136	1389			No media	0	0	Content	3897	44	512	366
23153	1390			No media	0	0	Content	3897	44	0	0
23170	1391			No media	0	0	Content	3897	44	0	0
23186	1392			No media	0	0	Content	3897	44	0	0
23203	1393			No media	0	0	Content	3897	44	512	330
23220	1394			No media	0	0	Content	3897	44	0	0
23236	1395			No media	0	0	Content	3897	44	0	0
23253	1396			No media	0	0	Content	3897	44	0	0
23270	1397			No media	0	0	Content	3897	44	0	0
23286	1398			No media	0	0	Content	3897	44	510	336
23303	1399			No media	0	0	Content	3897	44	514	332
23320	1400			No media	0	0	Content	3897	44	510	341
23336	1401			No media	0	0	Content	3897	44	513	337
23353	1402			No media	0	0	Content	3897	44	0	0
23370	1403			No media	0	0	Content	3897	44	0	0
23386	1404			No media	0	0	Content	3897	44	0	0
23403	1405			No media	0	0	Content	3897	44	507	339
23420	1406			No media	0	0	Content	3897	44	502	342
23436	1407			No media	0	0	Content	3897	44	509	343
23453	1408			No media	0	0	Content	3897	44	509	344
23470	1409			No media	0	0	Content	3897	44	505	342
23486	1410			No media	0	0	Content	3897	44	507	343
23503	1411			No media	0	0	Content	3897	44	508	346
23520	1412			No media	0	0	Content	3897	44	504	346
23536	1413			No media	0	0	Content	3897	44	506	344
23553	1414			No media	0	0	Content	3897	44	507	344
23569	1415			No media	0	0	Content	3897	44	508	345
23586	1416			No media	0	0	Content	3897	44	508	343
23603	1417			No media	0	0	Content	3897	44	505	342
23618		ImageStart	8
23619	1418			8_008_ha_fe.jpg	0	293	AOI_4	3897	44	510	341
23636	1419			8_008_ha_fe.jpg	0	293	AOI_4	3897	44	510	341
23653	1420			8_008_ha_fe.jpg	0	293	AOI_4	3897	44	0	0
23669	1421			8_008_ha_fe.jpg	0	293	AOI_4	3897	44	509	343
23686	1422			8_008_ha_fe.jpg	0	293	AOI_4	3897	44	507	342
23703	1423			8_008_ha_fe.jpg	0	293	AOI_4	3897	44	504	339
23719	1424			8_008_ha_fe.jpg	0	293	AOI_4	3897	44	509	339
23736	1425			8_008_ha_fe.jpg	0	293	AOI_4	3897	44	507	341
23753	1426			8_008_ha_fe.jpg	0	293	AOI_4	3897	44	506	342
23769	1427			8_008_ha_fe.jpg	0	293	AOI_4	3897	44	504	342
23786	1428			8_008_ha_fe.jpg	0	293	AOI_4	3897	44	505	341
23803	1429			8_008_ha_fe.jpg	0	293	AOI_4	3897	44	508	340
23819	1430			8_008_ha_fe.jpg	0	293	AOI_4	3897	44	509	340
23836	1431			8_008_ha_fe.jpg	0	293	AOI_4	3897	44	511	342
23853	1432			8_008_ha_fe.jpg	0	293	AOI_4	3897	44	509	340
23869	1433			8_008_ha_fe.jpg	0	293	AOI_4	3897	44	510	343
23886	1434			8_008_ha_fe.jpg	0	293	AOI_4	3897	44	510	342
23903	1435			8_008_ha_fe.jpg	0	293	AOI_4	283	45	442	342
23919	1436			8_008_ha_fe.jpg	0	293	AOI_4	283	45	290	355
23936	1437			8_008_ha_fe.jpg	0	293	AOI_4	283	45	276	361
23953	1438			8_008_ha_fe.jpg	0	293	AOI_4	283	45	264	366
23969	1439			8_008_ha_fe.jpg	0	293	AOI_4	283	45	262	367
23986	1440			8_008_ha_fe.jpg	0	293	AOI_4	283	45	270	371
24003	1441			8_008_ha_fe.jpg	0	293	AOI_4	283	45	267	371
24019	1442			8_008_ha_fe.jpg	0	293	AOI_4	283	45	266	377
24036	1443			8_008_ha_fe.jpg	0	293	AOI_4	283	45	264	375
24053	1444			8_008_ha_fe.jpg	0	293	AOI_4	283	45	269	381
24069	1445			8_008_ha_fe.jpg	0	293	AOI_4	283	45	267	380
24086	1446			8_008_ha_fe.jpg	0	293	AOI_4	283	45	267	383
24103	1447			8_008_ha_fe.jpg	0	293	AOI_4	283	45	268	384
24119	1448			8_008_ha_fe.jpg	0	293	AOI_4	283	45	271	388
24136	1449			8_008_ha_fe.jpg	0	293	AOI_4	283	45	269	387
24152	1450			8_008_ha_fe.jpg	0	293	AOI_4	283	45	268	387
24169	1451			8_008_ha_fe.jpg	0	293	AOI_4	283	45	290	393
24186	1452			8_008_ha_fe.jpg	0	294	AOI_2	583	46	439	371
24202	1453			8_008_ha_fe.jpg	0	294	AOI_2	583	46	630	361
24219	1454			8_008_ha_fe.jpg	0	294	AOI_2	583	46	687	361
24236	1455			8_008_ha_fe.jpg	0	294	AOI_2	583	46	694	365
24252	1456			8_008_ha_fe.jpg	0	294	AOI_2	583	46	688	369
24269	1457			8_008_ha_fe.jpg	0	294	AOI_2	583	46	687	370
24286	1458			8_008_ha_fe.jpg	0	294	AOI_2	583	46	691	371
24302	1459			8_008_ha_fe.jpg	0	294	AOI_2	583	46	689	370
24319	1460			8_008_ha_fe.jpg	0	294	AOI_2	583	46	695	370
24336	1461			8_008_ha_fe.jpg	0	294	AOI_2	583	46	691	370
24352	1462			8_008_ha_fe.jpg	0	294	AOI_2	583	46	690	370
24369	1463			8_008_ha_fe.jpg	0	294	AOI_2	583	46	696	370
24386	1464			8_008_ha_fe.jpg	0	294	AOI_2	583	46	690	373
24402	1465			8_008_ha_fe.jpg	0	294	AOI_2	583	46	690	375
24419	1466			8_008_ha_fe.jpg	0	294	AOI_2	583	46	690	373
24436	1467			8_008_ha_fe.jpg	0	294	AOI_2	583	46	692	374
24452	1468			8_008_ha_fe.jpg	0	294	AOI_2	583	46	693	377
24469	1469			8_008_ha_fe.jpg	0	294	AOI_2	583	46	689	379
24485	1470			8_008_ha_fe.jpg	0	294	AOI_2	583	46	689	356
24502	1471			8_008_ha_fe.jpg	0	294	AOI_2	583	46	689	358
24519	1472			8_008_ha_fe.jpg	0	294	AOI_2	583	46	688	357
24535	1473			8_008_ha_fe.jpg	0	294	AOI_2	583	46	691	362
24552	1474			8_008_ha_fe.jpg	0	294	AOI_2	583	46	691	360
24569	1475			8_008_ha_fe.jpg	0	294	AOI_2	583	46	686	361
24585	1476			8_008_ha_fe.jpg	0	294	AOI_2	583	46	690	361
24602	1477			8_008_ha_fe.jpg	0	294	AOI_2	583	46	687	360
24619	1478			8_008_ha_fe.jpg	0	294	AOI_2	583	46	681	359
24635	1479			8_008_ha_fe.jpg	0	294	AOI_2	583	46	656	355
24652	1480			8_008_ha_fe.jpg	0	294	AOI_2	583	46	658	356
24669	1481			8_008_ha_fe.jpg	0	294	AOI_2	583	46	657	353
24685	1482			8_008_ha_fe.jpg	0	294	AOI_2	583	46	654	355
24702	1483			8_008_ha_fe.jpg	0	294	AOI_2	583	46	657	353
24719	1484			8_008_ha_fe.jpg	0	294	AOI_2	583	46	656	352
24735	1485			8_008_ha_fe.jpg	0	294	AOI_2	583	46	655	350
24752	1486			8_008_ha_fe.jpg	0	294	AOI_2	583	46	623	351
24769	1487			8_008_ha_fe.jpg	0	293	AOI_4	433	47	431	352
24785	1488			8_008_ha_fe.jpg	0	293	AOI_4	433	47	265	364
24802	1489			8_008_ha_fe.jpg	0	293	AOI_4	433	47	272	365
24819	1490			8_008_ha_fe.jpg	0	293	AOI_4	433	47	272	366
24835	1491			8_008_ha_fe.jpg	0	293	AOI_4	433	47	274	363
24852	1492			8_008_ha_fe.jpg	0	293	AOI_4	433	47	276	368
24869	1493			8_008_ha_fe.jpg	0	293	AOI_4	433	47	277	370
24885	1494			8_008_ha_fe.jpg	0	293	AOI_4	433	47	278	368
24902	1495			8_008_ha_fe.jpg	0	293	AOI_4	433	47	279	367
24919	1496			8_008_ha_fe.jpg	0	293	AOI_4	433	47	274	363
24935	1497			8_008_ha_fe.jpg	0	293	AOI_4	433	47	271	363
24952	1498			8_008_ha_fe.jpg	0	293	AOI_4	433	47	274	370
24969	1499			8_008_ha_fe.jpg	0	293	AOI_4	433	47	273	371
24985	1500			8_008_ha_fe.jpg	0	293	AOI_4	433	47	275	371
25002	1501			8_008_ha_fe.jpg	0	293	AOI_4	433	47	272	367
25019	1502			8_008_ha_fe.jpg	0	293	AOI_4	433	47	274	368
25035	1503			8_008_ha_fe.jpg	0	293	AOI_4	433	47	276	371
25052	1504			8_008_ha_fe.jpg	0	293	AOI_4	433	47	277	366
25068	1505			8_008_ha_fe.jpg	0	293	AOI_4	433	47	276	369
25085	1506			8_008_ha_fe.jpg	0	293	AOI_4	433	47	270	360
25102	1507			8_008_ha_fe.jpg	0	293	AOI_4	433	47	274	363
25118	1508			8_008_ha_fe.jpg	0	293	AOI_4	433	47	278	368
25135	1509			8_008_ha_fe.jpg	0	293	AOI_4	433	47	274	366
25152	1510			8_008_ha_fe.jpg	0	293	AOI_4	433	47	274	368
25168	1511			8_008_ha_fe.jpg	0	293	AOI_4	433	47	275	372
25185	1512			8_008_ha_fe.jpg	0	293	AOI_4	433	47	275	368
25202	1513			8_008_ha_fe.jpg	0	293	AOI_4	250	48	277	354
25218	1514			8_008_ha_fe.jpg	0	293	AOI_4	250	48	287	225
25235	1515			8_008_ha_fe.jpg	0	293	AOI_4	250	48	291	232
25252	1516			8_008_ha_fe.jpg	0	293	AOI_4	250	48	291	228
25268	1517			8_008_ha_fe.jpg	0	293	AOI_4	250	48	293	229
25285	1518			8_008_ha_fe.jpg	0	293	AOI_4	250	48	292	226
25302	1519			8_008_ha_fe.jpg	0	293	AOI_4	250	48	291	230
25318	1520			8_008_ha_fe.jpg	0	293	AOI_4	250	48	284	223
25335	1521			8_008_ha_fe.jpg	0	293	AOI_4	250	48	292	227
25352	1522			8_008_ha_fe.jpg	0	293	AOI_4	250	48	284	226
25368	1523			8_008_ha_fe.jpg	0	293	AOI_4	250	48	288	223
25385	1524			8_008_ha_fe.jpg	0	293	AOI_4	250	48	294	226
25402	1525			8_008_ha_fe.jpg	0	293	AOI_4	250	48	290	224
25418	1526			8_008_ha_fe.jpg	0	293	AOI_4	250	48	292	225
25435	1527			8_008_ha_fe.jpg	0	293	AOI_4	250	48	387	211
25452	1528			8_008_ha_fe.jpg	0	294	AOI_2	466	49	563	199
25468	1529			8_008_ha_fe.jpg	0	294	AOI_2	466	49	732	209
25485	1530			8_008_ha_fe.jpg	0	294	AOI_2	466	49	718	211
25502	1531			8_008_ha_fe.jpg	0	294	AOI_2	466	49	732	215
25518	1532			8_008_ha_fe.jpg	0	294	AOI_2	466	49	730	218
25535	1533			8_008_ha_fe.jpg	0	294	AOI_2	466	49	725	215
25552	1534			8_008_ha_fe.jpg	0	294	AOI_2	466	49	725	218
25568	1535			8_008_ha_fe.jpg	0	294	AOI_2	466	49	726	214
25585	1536			8_008_ha_fe.jpg	0	294	AOI_2	466	49	727	211
25602	1537			8_008_ha_fe.jpg	0	294	AOI_2	466	49	725	215
25618	1538			8_008_ha_fe.jpg	0	294	AOI_2	466	49	723	213
25635	1539			8_008_ha_fe.jpg	0	294	AOI_2	466	49	725	215
25651	1540			8_008_ha_fe.jpg	0	294	AOI_2	466	49	728	213
25668	1541			8_008_ha_fe.jpg	0	294	AOI_2	466	49	726	212
25685	1542			8_008_ha_fe.jpg	0	294	AOI_2	466	49	725	213
25701	1543			8_008_ha_fe.jpg	0	294	AOI_2	466	49	727	214
25718	1544			8_008_ha_fe.jpg	0	294	AOI_2	466	49	729	211
25735	1545			8_008_ha_fe.jpg	0	294	AOI_2	466	49	729	211
25751	1546			8_008_ha_fe.jpg	0	294	AOI_2	466	49	730	213
25768	1547			8_008_ha_fe.jpg	0	294	AOI_2	466	49	728	213
25785	1548			8_008_ha_fe.jpg	0	294	AOI_2	466	49	731	210
25801	1549			8_008_ha_fe.jpg	0	294	AOI_2	466	49	728	211
25818	1550			8_008_ha_fe.jpg	0	294	AOI_2	466	49	728	212
25835	1551			8_008_ha_fe.jpg	0	294	AOI_2	466	49	732	210
25851	1552			8_008_ha_fe.jpg	0	294	AOI_2	466	49	731	209
25868	1553			8_008_ha_fe.jpg	0	294	AOI_2	466	49	730	206
25885	1554			8_008_ha_fe.jpg	0	294	AOI_2	466	49	731	209
25901	1555			8_008_ha_fe.jpg	0	294	AOI_2	466	49	734	267
25918	1556			8_008_ha_fe.jpg	0	294	AOI_2	350	50	689	436
25935	1557			8_008_ha_fe.jpg	0	294	AOI_2	350	50	700	508
25951	1558			8_008_ha_fe.jpg	0	294	AOI_2	350	50	694	503
25968	1559			8_008_ha_fe.jpg	0	294	AOI_2	350	50	699	506
25985	1560			8_008_ha_fe.jpg	0	294	AOI_2	350	50	696	510
26001	1561			8_008_ha_fe.jpg	0	294	AOI_2	350	50	705	505
26018	1562			8_008_ha_fe.jpg	0	294	AOI_2	350	50	709	506
26034	1563			8_008_ha_fe.jpg	0	294	AOI_2	350	50	695	505
26051	1564			8_008_ha_fe.jpg	0	294	AOI_2	350	50	701	506
26068	1565			8_008_ha_fe.jpg	0	294	AOI_2	350	50	703	504
26084	1566			8_008_ha_fe.jpg	0	294	AOI_2	350	50	696	506
26101	1567			8_008_ha_fe.jpg	0	294	AOI_2	350	50	697	507
26118	1568			8_008_ha_fe.jpg	0	294	AOI_2	350	50	704	507
26134	1569			8_008_ha_fe.jpg	0	294	AOI_2	350	50	703	505
26151	1570			8_008_ha_fe.jpg	0	294	AOI_2	350	50	701	509
26168	1571			8_008_ha_fe.jpg	0	294	AOI_2	350	50	0	0
26184	1572			8_008_ha_fe.jpg	0	294	AOI_2	350	50	0	0
26201	1573			8_008_ha_fe.jpg	0	294	AOI_2	350	50	0	0
26218	1574			8_008_ha_fe.jpg	0	294	AOI_2	350	50	699	512
26234	1575			8_008_ha_fe.jpg	0	294	AOI_2	350	50	699	510
26251	1576			8_008_ha_fe.jpg	0	294	AOI_2	350	50	651	522
26268	1577			8_008_ha_fe.jpg	0	293	AOI_4	516	51	464	554
26284	1578			8_008_ha_fe.jpg	0	293	AOI_4	516	51	266	567
26301	1579			8_008_ha_fe.jpg	0	293	AOI_4	516	51	304	576
26318	1580			8_008_ha_fe.jpg	0	293	AOI_4	516	51	277	581
26334	1581			8_008_ha_fe.jpg	0	293	AOI_4	516	51	279	584
26351	1582			8_008_ha_fe.jpg	0	293	AOI_4	516	51	276	581
26368	1583			8_008_ha_fe.jpg	0	293	AOI_4	516	51	280	584
26384	1584			8_008_ha_fe.jpg	0	293	AOI_4	516	51	275	579
26401	1585			8_008_ha_fe.jpg	0	293	AOI_4	516	51	278	579
26418	1586			8_008_ha_fe.jpg	0	293	AOI_4	516	51	280	580
26434	1587			8_008_ha_fe.jpg	0	293	AOI_4	516	51	273	580
26451	1588			8_008_ha_fe.jpg	0	293	AOI_4	516	51	278	578
26468	1589			8_008_ha_fe.jpg	0	293	AOI_4	516	51	276	578
26484	1590			8_008_ha_fe.jpg	0	293	AOI_4	516	51	279	580
26501	1591			8_008_ha_fe.jpg	0	293	AOI_4	516	51	275	578
26518	1592			8_008_ha_fe.jpg	0	293	AOI_4	516	51	275	576
26534	1593			8_008_ha_fe.jpg	0	293	AOI_4	516	51	281	581
26547		ImageEnd	16
26551	1594			No media	0	0	Content	516	51	282	582
26561		ImageStart	8
26567	1595			Fix.jpg	0	0	Content	516	51	278	579
26584	1596			Fix.jpg	0	0	Content	516	51	278	580
26601	1597			Fix.jpg	0	0	Content	516	51	277	580
26617	1598			Fix.jpg	0	0	Content	516	51	275	578
26634	1599			Fix.jpg	0	0	Content	516	51	277	578
26651	1600			Fix.jpg	0	0	Content	516	51	278	577
26667	1601			Fix.jpg	0	0	Content	516	51	280	579
26684	1602			Fix.jpg	0	0	Content	516	51	284	575
26701	1603			Fix.jpg	0	0	Content	516	51	285	575
26717	1604			Fix.jpg	0	0	Content	516	51	286	576
26734	1605			Fix.jpg	0	0	Content	516	51	287	574
26751	1606			Fix.jpg	0	0	Content	516	51	290	575
26767	1607			Fix.jpg	0	0	Content	516	51	289	578
26784	1608			Fix.jpg	0	0	Content	300	52	382	458
26801	1609			Fix.jpg	0	0	Content	300	52	500	373
26817	1610			Fix.jpg	0	0	Content	300	52	487	385
26834	1611			Fix.jpg	0	0	Content	300	52	487	384
26851	1612			Fix.jpg	0	0	Content	300	52	500	379
26867	1613			Fix.jpg	0	0	Content	300	52	496	376
26884	1614			Fix.jpg	0	0	Content	300	52	496	377
26901	1615			Fix.jpg	0	0	Content	300	52	498	378
26917	1616			Fix.jpg	0	0	Content	300	52	497	371
26934	1617			Fix.jpg	0	0	Content	300	52	500	377
26951	1618			Fix.jpg	0	0	Content	300	52	499	383
26967	1619			Fix.jpg	0	0	Content	300	52	497	384
26984	1620			Fix.jpg	0	0	Content	300	52	501	383
27001	1621			Fix.jpg	0	0	Content	300	52	501	382
27017	1622			Fix.jpg	0	0	Content	300	52	505	382
27034	1623			Fix.jpg	0	0	Content	300	52	497	390
27051	1624			Fix.jpg	0	0	Content	300	52	498	405
27060		ImageEnd	16
27067	1625			No media	0	0	Content	300	52	532	662
27078		ImageStart	8
27084	1626			149_170_fe_ha.jpg	0	111	AOI_26			0	0
27101	1627			149_170_fe_ha.jpg	0	111	AOI_26			0	0
27117	1628			149_170_fe_ha.jpg	0	111	AOI_26			0	0
27134	1629			149_170_fe_ha.jpg	0	111	AOI_26			0	0
27150	1630			149_170_fe_ha.jpg	0	111	AOI_26			0	0
27167	1631			149_170_fe_ha.jpg	0	111	AOI_26			0	0
27184	1632			149_170_fe_ha.jpg	0	111	AOI_26			0	0
27200	1633			149_170_fe_ha.jpg	0	111	AOI_26			0	0
27217	1634			149_170_fe_ha.jpg	0	111	AOI_26			0	0
27234	1635			149_170_fe_ha.jpg	0	112	AOI_28	166	53	531	357
27250	1636			149_170_fe_ha.jpg	0	112	AOI_28	166	53	532	358
27267	1637			149_170_fe_ha.jpg	0	112	AOI_28	166	53	529	360
27284	1638			149_170_fe_ha.jpg	0	112	AOI_28	166	53	534	361
27300	1639			149_170_fe_ha.jpg	0	112	AOI_28	166	53	532	360
27317	1640			149_170_fe_ha.jpg	0	112	AOI_28	166	53	530	363
27334	1641			149_170_fe_ha.jpg	0	112	AOI_28	166	53	531	359
27350	1642			149_170_fe_ha.jpg	0	112	AOI_28	166	53	531	357
27367	1643			149_170_fe_ha.jpg	0	112	AOI_28	166	53	533	357
27384	1644			149_170_fe_ha.jpg	0	112	AOI_28	166	53	532	362
27400	1645			149_170_fe_ha.jpg	0	111	AOI_26	483	54	465	354
27417	1646			149_170_fe_ha.jpg	0	111	AOI_26	483	54	315	346
27434	1647			149_170_fe_ha.jpg	0	111	AOI_26	483	54	295	349
27450	1648			149_170_fe_ha.jpg	0	111	AOI_26	483	54	275	347
27467	1649			149_170_fe_ha.jpg	0	111	AOI_26	483	54	276	352
27484	1650			149_170_fe_ha.jpg	0	111	AOI_26	483	54	277	349
27500	1651			149_170_fe_ha.jpg	0	111	AOI_26	483	54	275	347
27517	1652			149_170_fe_ha.jpg	0	111	AOI_26	483	54	279	350
27533	1653			149_170_fe_ha.jpg	0	111	AOI_26	483	54	276	352
27550	1654			149_170_fe_ha.jpg	0	111	AOI_26	483	54	278	350
27567	1655			149_170_fe_ha.jpg	0	111	AOI_26	483	54	277	350
27583	1656			149_170_fe_ha.jpg	0	111	AOI_26	483	54	278	351
27600	1657			149_170_fe_ha.jpg	0	111	AOI_26	483	54	279	350
27617	1658			149_170_fe_ha.jpg	0	111	AOI_26	483	54	278	351
27633	1659			149_170_fe_ha.jpg	0	111	AOI_26	483	54	278	348
27650	1660			149_170_fe_ha.jpg	0	111	AOI_26	483	54	278	350
27667	1661			149_170_fe_ha.jpg	0	111	AOI_26	483	54	277	351
27683	1662			149_170_fe_ha.jpg	0	111	AOI_26	483	54	275	352
27700	1663			149_170_fe_ha.jpg	0	111	AOI_26	483	54	272	351
27717	1664			149_170_fe_ha.jpg	0	111	AOI_26	483	54	275	352
27733	1665			149_170_fe_ha.jpg	0	111	AOI_26	483	54	275	354
27750	1666			149_170_fe_ha.jpg	0	111	AOI_26	483	54	278	355
27767	1667			149_170_fe_ha.jpg	0	111	AOI_26	483	54	275	352
27783	1668			149_170_fe_ha.jpg	0	111	AOI_26	483	54	274	352
27800	1669			149_170_fe_ha.jpg	0	111	AOI_26	483	54	274	354
27817	1670			149_170_fe_ha.jpg	0	111	AOI_26	483	54	276	357
27833	1671			149_170_fe_ha.jpg	0	111	AOI_26	483	54	275	355
27850	1672			149_170_fe_ha.jpg	0	111	AOI_26	483	54	275	354
27867	1673			149_170_fe_ha.jpg	0	111	AOI_26	483	54	325	342
27883	1674			149_170_fe_ha.jpg	0	112	AOI_28	499	55	478	348
27900	1675			149_170_fe_ha.jpg	0	112	AOI_28	499	55	669	349
27917	1676			149_170_fe_ha.jpg	0	112	AOI_28	499	55	692	365
27933	1677			149_170_fe_ha.jpg	0	112	AOI_28	499	55	719	362
27950	1678			149_170_fe_ha.jpg	0	112	AOI_28	499	55	707	362
27967	1679			149_170_fe_ha.jpg	0	112	AOI_28	499	55	709	364
27983	1680			149_170_fe_ha.jpg	0	112	AOI_28	499	55	711	366
28000	1681			149_170_fe_ha.jpg	0	112	AOI_28	499	55	710	363
28017	1682			149_170_fe_ha.jpg	0	112	AOI_28	499	55	711	362
28033	1683			149_170_fe_ha.jpg	0	112	AOI_28	499	55	706	363
28050	1684			149_170_fe_ha.jpg	0	112	AOI_28	499	55	712	362
28067	1685			149_170_fe_ha.jpg	0	112	AOI_28	499	55	709	363
28083	1686			149_170_fe_ha.jpg	0	112	AOI_28	499	55	707	366
28100	1687			149_170_fe_ha.jpg	0	112	AOI_28	499	55	706	365
28116	1688			149_170_fe_ha.jpg	0	112	AOI_28	499	55	709	364
28133	1689			149_170_fe_ha.jpg	0	112	AOI_28	499	55	707	364
28150	1690			149_170_fe_ha.jpg	0	112	AOI_28	499	55	708	367
28166	1691			149_170_fe_ha.jpg	0	112	AOI_28	499	55	711	364
28183	1692			149_170_fe_ha.jpg	0	112	AOI_28	499	55	709	359
28200	1693			149_170_fe_ha.jpg	0	112	AOI_28	499	55	707	362
28216	1694			149_170_fe_ha.jpg	0	112	AOI_28	499	55	710	364
28233	1695			149_170_fe_ha.jpg	0	112	AOI_28	499	55	716	360
28250	1696			149_170_fe_ha.jpg	0	112	AOI_28	499	55	711	362
28266	1697			149_170_fe_ha.jpg	0	112	AOI_28	499	55	711	363
28283	1698			149_170_fe_ha.jpg	0	112	AOI_28	499	55	711	364
28300	1699			149_170_fe_ha.jpg	0	112	AOI_28	499	55	710	364
28316	1700			149_170_fe_ha.jpg	0	112	AOI_28	499	55	709	367
28333	1701			149_170_fe_ha.jpg	0	112	AOI_28	499	55	711	366
28350	1702			149_170_fe_ha.jpg	0	112	AOI_28	499	55	710	363
28366	1703			149_170_fe_ha.jpg	0	112	AOI_28	499	55	712	364
28383	1704			149_170_fe_ha.jpg	0	112	AOI_28	283	56	713	383
28399	1705			149_170_fe_ha.jpg	0	112	AOI_28	283	56	717	444
28416	1706			149_170_fe_ha.jpg	0	112	AOI_28	283	56	716	445
28433	1707			149_170_fe_ha.jpg	0	112	AOI_28	283	56	719	449
28449	1708			149_170_fe_ha.jpg	0	112	AOI_28	283	56	720	452
28466	1709			149_170_fe_ha.jpg	0	112	AOI_28	283	56	719	453
28483	1710			149_170_fe_ha.jpg	0	112	AOI_28	283	56	734	455
28499	1711			149_170_fe_ha.jpg	0	112	AOI_28	283	56	718	452
28516	1712			149_170_fe_ha.jpg	0	112	AOI_28	283	56	720	452
28533	1713			149_170_fe_ha.jpg	0	112	AOI_28	283	56	723	453
28549	1714			149_170_fe_ha.jpg	0	112	AOI_28	283	56	719	455
28566	1715			149_170_fe_ha.jpg	0	112	AOI_28	283	56	719	457
28583	1716			149_170_fe_ha.jpg	0	112	AOI_28	283	56	716	457
28599	1717			149_170_fe_ha.jpg	0	112	AOI_28	283	56	713	457
28616	1718			149_170_fe_ha.jpg	0	112	AOI_28	283	56	716	458
28633	1719			149_170_fe_ha.jpg	0	112	AOI_28	283	56	718	459
28649	1720			149_170_fe_ha.jpg	0	112	AOI_28	283	56	602	444
28666	1721			149_170_fe_ha.jpg	0	111	AOI_26	450	57	409	411
28683	1722			149_170_fe_ha.jpg	0	111	AOI_26	450	57	251	415
28699	1723			149_170_fe_ha.jpg	0	111	AOI_26	450	57	276	415
28716	1724			149_170_fe_ha.jpg	0	111	AOI_26	450	57	272	417
28733	1725			149_170_fe_ha.jpg	0	111	AOI_26	450	57	269	413
28749	1726			149_170_fe_ha.jpg	0	111	AOI_26	450	57	274	415
28766	1727			149_170_fe_ha.jpg	0	111	AOI_26	450	57	272	413
28783	1728			149_170_fe_ha.jpg	0	111	AOI_26	450	57	273	415
28799	1729			149_170_fe_ha.jpg	0	111	AOI_26	450	57	274	416
28816	1730			149_170_fe_ha.jpg	0	111	AOI_26	450	57	273	415
28832	1731			149_170_fe_ha.jpg	0	111	AOI_26	450	57	275	416
28849	1732			149_170_fe_ha.jpg	0	111	AOI_26	450	57	269	412
28866	1733			149_170_fe_ha.jpg	0	111	AOI_26	450	57	271	411
28882	1734			149_170_fe_ha.jpg	0	111	AOI_26	450	57	270	416
28899	1735			149_170_fe_ha.jpg	0	111	AOI_26	450	57	271	421
28916	1736			149_170_fe_ha.jpg	0	111	AOI_26	450	57	272	420
28932	1737			149_170_fe_ha.jpg	0	111	AOI_26	450	57	275	423
28949	1738			149_170_fe_ha.jpg	0	111	AOI_26	450	57	279	423
28966	1739			149_170_fe_ha.jpg	0	111	AOI_26	450	57	274	421
28982	1740			149_170_fe_ha.jpg	0	111	AOI_26	450	57	270	416
28999	1741			149_170_fe_ha.jpg	0	111	AOI_26	450	57	276	420
29016	1742			149_170_fe_ha.jpg	0	111	AOI_26	450	57	272	420
29032	1743			149_170_fe_ha.jpg	0	111	AOI_26	450	57	271	421
29049	1744			149_170_fe_ha.jpg	0	111	AOI_26	450	57	272	423
29066	1745			149_170_fe_ha.jpg	0	111	AOI_26	450	57	270	421
29082	1746			149_170_fe_ha.jpg	0	111	AOI_26	450	57	272	424
29099	1747			149_170_fe_ha.jpg	0	111	AOI_26	450	57	272	421
29116	1748			149_170_fe_ha.jpg	0	111	AOI_26	233	58	269	452
29132	1749			149_170_fe_ha.jpg	0	111	AOI_26	233	58	267	477
29149	1750			149_170_fe_ha.jpg	0	111	AOI_26	233	58	266	472
29165	1751			149_170_fe_ha.jpg	0	111	AOI_26	233	58	266	472
29182	1752			149_170_fe_ha.jpg	0	111	AOI_26	233	58	266	473
29199	1753			149_170_fe_ha.jpg	0	111	AOI_26	233	58	272	477
29215	1754			149_170_fe_ha.jpg	0	111	AOI_26	233	58	270	474
29232	1755			149_170_fe_ha.jpg	0	111	AOI_26	233	58	272	475
29249	1756			149_170_fe_ha.jpg	0	111	AOI_26	233	58	268	475
29265	1757			149_170_fe_ha.jpg	0	111	AOI_26	233	58	271	475
29282	1758			149_170_fe_ha.jpg	0	111	AOI_26	233	58	270	476
29299	1759			149_170_fe_ha.jpg	0	111	AOI_26	233	58	268	476
29315	1760			149_170_fe_ha.jpg	0	111	AOI_26	233	58	268	476
29332	1761			149_170_fe_ha.jpg	0	111	AOI_26	233	58	374	484
29349	1762			149_170_fe_ha.jpg	0	112	AOI_28	400	59	568	479
29365	1763			149_170_fe_ha.jpg	0	112	AOI_28	400	59	734	470
29382	1764			149_170_fe_ha.jpg	0	112	AOI_28	400	59	704	469
29399	1765			149_170_fe_ha.jpg	0	112	AOI_28	400	59	713	466
29415	1766			149_170_fe_ha.jpg	0	112	AOI_28	400	59	709	467
29432	1767			149_170_fe_ha.jpg	0	112	AOI_28	400	59	708	473
29449	1768			149_170_fe_ha.jpg	0	112	AOI_28	400	59	711	471
29465	1769			149_170_fe_ha.jpg	0	112	AOI_28	400	59	710	466
29482	1770			149_170_fe_ha.jpg	0	112	AOI_28	400	59	708	470
29499	1771			149_170_fe_ha.jpg	0	112	AOI_28	400	59	704	475
29515	1772			149_170_fe_ha.jpg	0	112	AOI_28	400	59	707	471
29532	1773			149_170_fe_ha.jpg	0	112	AOI_28	400	59	711	469
29549	1774			149_170_fe_ha.jpg	0	112	AOI_28	400	59	705	472
29565	1775			149_170_fe_ha.jpg	0	112	AOI_28	400	59	721	470
29582	1776			149_170_fe_ha.jpg	0	112	AOI_28	400	59	707	467
29599	1777			149_170_fe_ha.jpg	0	112	AOI_28	400	59	708	469
29615	1778			149_170_fe_ha.jpg	0	112	AOI_28	400	59	703	468
29632	1779			149_170_fe_ha.jpg	0	112	AOI_28	400	59	705	469
29649	1780			149_170_fe_ha.jpg	0	112	AOI_28	400	59	709	467
29665	1781			149_170_fe_ha.jpg	0	112	AOI_28	400	59	709	466
29682	1782			149_170_fe_ha.jpg	0	112	AOI_28	400	59	710	467
29699	1783			149_170_fe_ha.jpg	0	112	AOI_28	400	59	711	470
29715	1784			149_170_fe_ha.jpg	0	112	AOI_28	400	59	706	470
29732	1785			149_170_fe_ha.jpg	0	112	AOI_28	400	59	702	471
29748	1786			149_170_fe_ha.jpg	0	112	AOI_28	1016	60	719	430
29765	1787			149_170_fe_ha.jpg	0	112	AOI_28	1016	60	716	290
29782	1788			149_170_fe_ha.jpg	0	112	AOI_28	1016	60	696	261
29798	1789			149_170_fe_ha.jpg	0	112	AOI_28	1016	60	704	258
29815	1790			149_170_fe_ha.jpg	0	112	AOI_28	1016	60	702	261
29832	1791			149_170_fe_ha.jpg	0	112	AOI_28	1016	60	703	258
29848	1792			149_170_fe_ha.jpg	0	112	AOI_28	1016	60	704	259
29865	1793			149_170_fe_ha.jpg	0	112	AOI_28	1016	60	701	260
29882	1794			149_170_fe_ha.jpg	0	112	AOI_28	1016	60	703	260
29898	1795			149_170_fe_ha.jpg	0	112	AOI_28	1016	60	705	261
29915	1796			149_170_fe_ha.jpg	0	112	AOI_28	1016	60	704	256
29932	1797			149_170_fe_ha.jpg	0	112	AOI_28	1016	60	706	258
29948	1798			149_170_fe_ha.jpg	0	112	AOI_28	1016	60	705	260
29965	1799			149_170_fe_ha.jpg	0	112	AOI_28	1016	60	707	259
29982	1800			149_170_fe_ha.jpg	0	112	AOI_28	1016	60	705	263
29998	1801			149_170_fe_ha.jpg	0	112	AOI_28	1016	60	704	261
30015	1802			149_170_fe_ha.jpg	0	112	AOI_28	1016	60	703	260
30032	1803			149_170_fe_ha.jpg	0	112	AOI_28	1016	60	703	259
30048	1804			149_170_fe_ha.jpg	0	112	AOI_28	1016	60	702	262
30065	1805			149_170_fe_ha.jpg	0	112	AOI_28	1016	60	701	262
30071		ImageEnd	16
30082	1806			No media	0	0	Content	1016	60	700	262
30098	1807			No media	0	0	Content	1016	60	698	265
30115	1808			No media	0	0	Content	1016	60	700	265
30132	1809			No media	0	0	Content	1016	60	697	261
30148	1810			No media	0	0	Content	1016	60	698	262
30165	1811			No media	0	0	Content	1016	60	698	264
30181	1812			No media	0	0	Content	1016	60	698	262
30198	1813			No media	0	0	Content	1016	60	698	259
30215	1814			No media	0	0	Content	1016	60	697	260
30231	1815			No media	0	0	Content	1016	60	698	260
30248	1816			No media	0	0	Content	1016	60	701	260
30265	1817			No media	0	0	Content	1016	60	701	260
30281	1818			No media	0	0	Content	1016	60	699	257
30298	1819			No media	0	0	Content	1016	60	701	257
30315	1820			No media	0	0	Content	1016	60	697	259
30331	1821			No media	0	0	Content	1016	60	699	256
30348	1822			No media	0	0	Content	1016	60	700	262
30365	1823			No media	0	0	Content	1016	60	704	258
30381	1824			No media	0	0	Content	1016	60	704	257
30398	1825			No media	0	0	Content	1016	60	703	257
30415	1826			No media	0	0	Content	1016	60	701	261
30431	1827			No media	0	0	Content	1016	60	707	258
30448	1828			No media	0	0	Content	1016	60	700	259
30465	1829			No media	0	0	Content	1016	60	703	254
30481	1830			No media	0	0	Content	1016	60	706	255
30498	1831			No media	0	0	Content	1016	60	703	258
30515	1832			No media	0	0	Content	1016	60	704	258
30531	1833			No media	0	0	Content	1016	60	705	257
30548	1834			No media	0	0	Content	1016	60	709	258
30565	1835			No media	0	0	Content	1016	60	708	259
30581	1836			No media	0	0	Content	1016	60	707	258
30598	1837			No media	0	0	Content	1016	60	708	261
30615	1838			No media	0	0	Content	1016	60	709	260
30631	1839			No media	0	0	Content	1016	60	708	263
30648	1840			No media	0	0	Content	1016	60	707	261
30664	1841			No media	0	0	Content	1016	60	706	260
30681	1842			No media	0	0	Content	1016	60	707	260
30698	1843			No media	0	0	Content	1016	60	708	258
30714	1844			No media	0	0	Content	1016	60	707	257
30731	1845			No media	0	0	Content	1016	60	711	259
30748	1846			No media	0	0	Content	1016	60	709	256
30764	1847			No media	0	0	Content	300	61	658	272
30781	1848			No media	0	0	Content	300	61	573	322
30798	1849			No media	0	0	Content	300	61	573	332
30814	1850			No media	0	0	Content	300	61	566	332
30831	1851			No media	0	0	Content	300	61	568	335
30848	1852			No media	0	0	Content	300	61	565	333
30856		ImageStart	8
30864	1853			Fix.jpg	0	0	Content	300	61	568	332
30881	1854			Fix.jpg	0	0	Content	300	61	567	334
30898	1855			Fix.jpg	0	0	Content	300	61	569	333
30914	1856			Fix.jpg	0	0	Content	300	61	579	337
30931	1857			Fix.jpg	0	0	Content	300	61	567	337
30948	1858			Fix.jpg	0	0	Content	300	61	567	337
30964	1859			Fix.jpg	0	0	Content	300	61	569	335
30981	1860			Fix.jpg	0	0	Content	300	61	586	343
30998	1861			Fix.jpg	0	0	Content	300	61	568	336
31014	1862			Fix.jpg	0	0	Content	300	61	564	335
31031	1863			Fix.jpg	0	0	Content	300	61	562	333
31048	1864			Fix.jpg	0	0	Content	300	61	562	333
31064	1865			Fix.jpg	0	0	Content	3997	62	502	356
31081	1866			Fix.jpg	0	0	Content	3997	62	495	376
31098	1867			Fix.jpg	0	0	Content	3997	62	499	372
31114	1868			Fix.jpg	0	0	Content	3997	62	500	369
31131	1869			Fix.jpg	0	0	Content	3997	62	497	373
31148	1870			Fix.jpg	0	0	Content	3997	62	498	372
31164	1871			Fix.jpg	0	0	Content	3997	62	496	372
31181	1872			Fix.jpg	0	0	Content	3997	62	498	372
31198	1873			Fix.jpg	0	0	Content	3997	62	501	375
31214	1874			Fix.jpg	0	0	Content	3997	62	503	378
31231	1875			Fix.jpg	0	0	Content	3997	62	500	375
31247	1876			Fix.jpg	0	0	Content	3997	62	500	377
31264	1877			Fix.jpg	0	0	Content	3997	62	501	379
31281	1878			Fix.jpg	0	0	Content	3997	62	500	378
31297	1879			Fix.jpg	0	0	Content	3997	62	498	382
31314	1880			Fix.jpg	0	0	Content	3997	62	498	380
31331	1881			Fix.jpg	0	0	Content	3997	62	497	380
31335		ImageEnd	16
31347	1882			No media	0	0	Content	3997	62	501	384
31364	1883			No media	0	0	Content	3997	62	498	383
31381	1884			No media	0	0	Content	3997	62	501	385
31397	1885			No media	0	0	Content	3997	62	501	383
31414	1886			No media	0	0	Content	3997	62	502	383
31431	1887			No media	0	0	Content	3997	62	500	385
31447	1888			No media	0	0	Content	3997	62	499	383
31464	1889			No media	0	0	Content	3997	62	502	387
31481	1890			No media	0	0	Content	3997	62	497	385
31497	1891			No media	0	0	Content	3997	62	506	387
31514	1892			No media	0	0	Content	3997	62	502	384
31531	1893			No media	0	0	Content	3997	62	501	385
31547	1894			No media	0	0	Content	3997	62	501	384
31564	1895			No media	0	0	Content	3997	62	501	387
31580	1896			No media	0	0	Content	3997	62	501	385
31597	1897			No media	0	0	Content	3997	62	498	386
31614	1898			No media	0	0	Content	3997	62	497	387
31630	1899			No media	0	0	Content	3997	62	501	388
31647	1900			No media	0	0	Content	3997	62	499	387
31664	1901			No media	0	0	Content	3997	62	500	385
31680	1902			No media	0	0	Content	3997	62	502	385
31697	1903			No media	0	0	Content	3997	62	499	384
31714	1904			No media	0	0	Content	3997	62	500	382
31730	1905			No media	0	0	Content	3997	62	501	384
31747	1906			No media	0	0	Content	3997	62	502	386
31764	1907			No media	0	0	Content	3997	62	503	382
31780	1908			No media	0	0	Content	3997	62	502	385
31797	1909			No media	0	0	Content	3997	62	503	383
31814	1910			No media	0	0	Content	3997	62	503	386
31830	1911			No media	0	0	Content	3997	62	500	384
31847	1912			No media	0	0	Content	3997	62	502	383
31864	1913			No media	0	0	Content	3997	62	504	386
31880	1914			No media	0	0	Content	3997	62	504	382
31897	1915			No media	0	0	Content	3997	62	506	384
31914	1916			No media	0	0	Content	3997	62	506	386
31930	1917			No media	0	0	Content	3997	62	504	381
31947	1918			No media	0	0	Content	3997	62	503	381
31964	1919			No media	0	0	Content	3997	62	504	380
31980	1920			No media	0	0	Content	3997	62	502	380
31997	1921			No media	0	0	Content	3997	62	503	384
32014	1922			No media	0	0	Content	3997	62	500	385
32030	1923			No media	0	0	Content	3997	62	505	382
32047	1924			No media	0	0	Content	3997	62	501	379
32064	1925			No media	0	0	Content	3997	62	501	382
32080	1926			No media	0	0	Content	3997	62	504	380
32097	1927			No media	0	0	Content	3997	62	507	387
32114	1928			No media	0	0	Content	3997	62	501	382
32130	1929			No media	0	0	Content	3997	62	502	382
32147	1930			No media	0	0	Content	3997	62	501	381
32163	1931			No media	0	0	Content	3997	62	502	383
32180	1932			No media	0	0	Content	3997	62	505	381
32197	1933			No media	0	0	Content	3997	62	502	382
32213	1934			No media	0	0	Content	3997	62	504	381
32230	1935			No media	0	0	Content	3997	62	503	382
32247	1936			No media	0	0	Content	3997	62	498	380
32263	1937			No media	0	0	Content	3997	62	500	381
32280	1938			No media	0	0	Content	3997	62	504	381
32297	1939			No media	0	0	Content	3997	62	501	383
32313	1940			No media	0	0	Content	3997	62	504	375
32330	1941			No media	0	0	Content	3997	62	504	379
32347	1942			No media	0	0	Content	3997	62	500	379
32363	1943			No media	0	0	Content	3997	62	504	381
32380	1944			No media	0	0	Content	3997	62	504	383
32397	1945			No media	0	0	Content	3997	62	505	381
32413	1946			No media	0	0	Content	3997	62	504	381
32430	1947			No media	0	0	Content	3997	62	504	381
32447	1948			No media	0	0	Content	3997	62	504	385
32463	1949			No media	0	0	Content	3997	62	505	382
32480	1950			No media	0	0	Content	3997	62	509	381
32497	1951			No media	0	0	Content	3997	62	504	379
32513	1952			No media	0	0	Content	3997	62	505	382
32530	1953			No media	0	0	Content	3997	62	501	384
32546	1954			No media	0	0	Content	3997	62	505	383
[truncated: 38,821 more rows]
