# Supplementary material for: Attentional Bias to Facial Expressions of Different Emotions – A Cross-Cultural Comparison of ≠Akhoe Hai||om and German Children and Adolescents
Source: Front Psychol. 2020 Apr 28;11:795. doi: 10.3389/fpsyg.2020.00795 (PMC7199105; doi:10.3389/fpsyg.2020.00795)
Supplement: Supplementary file 1 [file Data_Sheet_1.ZIP › Raw data_Germany and Namibia/Raw data Germans/de_VP7-All-Data.tsv]

System Properties:
Operating System:	Microsoft Windows NT 6.1.7601 Service Pack 1
System User Name:	tobiiadmin
Machine Name:	LOE7690LAP
Data properties:
Recording name:	de_VP7
Recording date:	26.09.2013
Recording time:	12:44:47
Recording resolution:	1024 x 768
Export date:	03.12.2013
Export time:	16:36:19
Participant:	de_VP7
Filter settings:
Eye: Average
Validity: Normal
Fixation filter: Tobii fixation filter
Velocity threshold: 35
Distance threshold: 35
Timestamp	Number	Event	EventKey	StimuliName	StimuliID	AoiIds	AoiNames	FixationDuration	FixationIndex	GazePointX	GazePointY
15	0			No media	0	0	Content	165	5	547	948
32	1			No media	0	0	Content	165	5	545	948
48	2			No media	0	0	Content	165	5	548	952
65	3			No media	0	0	Content	165	5	530	950
82	4			No media	0	0	Content	165	5	537	946
98	5			No media	0	0	Content	165	5	533	965
115	6			No media	0	0	Content	165	5	521	978
132	7			No media	0	0	Content	165	5	530	949
148	8			No media	0	0	Content	165	5	515	784
165	9			No media	0	0	Content	233	6	498	489
168		ImageStart	8
182	10			Fix.jpg	0	0	Content	233	6	491	220
198	11			Fix.jpg	0	0	Content	233	6	480	91
215	12			Fix.jpg	0	0	Content	233	6	476	103
232	13			Fix.jpg	0	0	Content	233	6	477	103
248	14			Fix.jpg	0	0	Content	233	6	479	97
265	15			Fix.jpg	0	0	Content	233	6	479	106
281	16			Fix.jpg	0	0	Content	233	6	481	107
298	17			Fix.jpg	0	0	Content	233	6	479	105
315	18			Fix.jpg	0	0	Content	233	6	483	105
332	19			Fix.jpg	0	0	Content	233	6	476	105
348	20			Fix.jpg	0	0	Content	233	6	484	105
365	21			Fix.jpg	0	0	Content	233	6	481	104
381	22			Fix.jpg	0	0	Content	233	6	484	97
398	23			Fix.jpg	0	0	Content	566	7	479	281
415	24			Fix.jpg	0	0	Content	566	7	485	389
431	25			Fix.jpg	0	0	Content	566	7	477	382
448	26			Fix.jpg	0	0	Content	566	7	477	389
465	27			Fix.jpg	0	0	Content	566	7	481	397
481	28			Fix.jpg	0	0	Content	566	7	478	383
498	29			Fix.jpg	0	0	Content	566	7	479	382
515	30			Fix.jpg	0	0	Content	566	7	482	389
531	31			Fix.jpg	0	0	Content	566	7	480	398
548	32			Fix.jpg	0	0	Content	566	7	483	383
565	33			Fix.jpg	0	0	Content	566	7	482	382
581	34			Fix.jpg	0	0	Content	566	7	484	395
598	35			Fix.jpg	0	0	Content	566	7	482	395
615	36			Fix.jpg	0	0	Content	566	7	487	376
631	37			Fix.jpg	0	0	Content	566	7	483	392
648	38			Fix.jpg	0	0	Content	566	7	484	386
649		ImageEnd	16
665	39			No media	0	0	Content	566	7	481	395
681	40			No media	0	0	Content	566	7	481	379
698	41			No media	0	0	Content	566	7	486	395
706		ImageStart	8
715	42			4_008_fe_an.jpg	0	205	AOI_2	566	7	475	364
731	43			4_008_fe_an.jpg	0	205	AOI_2	566	7	478	386
748	44			4_008_fe_an.jpg	0	205	AOI_2	566	7	495	378
765	45			4_008_fe_an.jpg	0	205	AOI_2	566	7	478	390
781	46			4_008_fe_an.jpg	0	205	AOI_2	566	7	481	384
798	47			4_008_fe_an.jpg	0	205	AOI_2	566	7	481	397
815	48			4_008_fe_an.jpg	0	205	AOI_2	566	7	476	390
831	49			4_008_fe_an.jpg	0	205	AOI_2	566	7	483	384
848	50			4_008_fe_an.jpg	0	205	AOI_2	566	7	489	382
865	51			4_008_fe_an.jpg	0	205	AOI_2	566	7	480	376
881	52			4_008_fe_an.jpg	0	205	AOI_2	566	7	485	399
898	53			4_008_fe_an.jpg	0	205	AOI_2	566	7	485	380
915	54			4_008_fe_an.jpg	0	205	AOI_2	566	7	480	392
931	55			4_008_fe_an.jpg	0	205	AOI_2	566	7	474	391
948	56			4_008_fe_an.jpg	0	205	AOI_2	566	7	485	385
965	57			4_008_fe_an.jpg	0	205	AOI_2	266	8	454	399
981	58			4_008_fe_an.jpg	0	205	AOI_2	266	8	355	372
998	59			4_008_fe_an.jpg	0	205	AOI_2	266	8	328	366
1014	60			4_008_fe_an.jpg	0	205	AOI_2	266	8	319	370
1031	61			4_008_fe_an.jpg	0	205	AOI_2	266	8	335	375
1048	62			4_008_fe_an.jpg	0	205	AOI_2	266	8	330	377
1064	63			4_008_fe_an.jpg	0	205	AOI_2	266	8	330	380
1081	64			4_008_fe_an.jpg	0	205	AOI_2	266	8	331	370
1098	65			4_008_fe_an.jpg	0	205	AOI_2	266	8	335	373
1114	66			4_008_fe_an.jpg	0	205	AOI_2	266	8	330	390
1131	67			4_008_fe_an.jpg	0	205	AOI_2	266	8	324	376
1148	68			4_008_fe_an.jpg	0	205	AOI_2	266	8	334	377
1164	69			4_008_fe_an.jpg	0	205	AOI_2	266	8	328	380
1181	70			4_008_fe_an.jpg	0	205	AOI_2	266	8	331	375
1198	71			4_008_fe_an.jpg	0	205	AOI_2	266	8	334	375
1214	72			4_008_fe_an.jpg	0	205	AOI_2	266	8	337	375
1231	73			4_008_fe_an.jpg	0	205	AOI_2	283	9	314	368
1248	74			4_008_fe_an.jpg	0	205	AOI_2	283	9	263	350
1264	75			4_008_fe_an.jpg	0	205	AOI_2	283	9	262	356
1281	76			4_008_fe_an.jpg	0	205	AOI_2	283	9	253	367
1298	77			4_008_fe_an.jpg	0	205	AOI_2	283	9	255	368
1314	78			4_008_fe_an.jpg	0	205	AOI_2	283	9	260	365
1331	79			4_008_fe_an.jpg	0	205	AOI_2	283	9	261	358
1348	80			4_008_fe_an.jpg	0	205	AOI_2	283	9	252	358
1364	81			4_008_fe_an.jpg	0	205	AOI_2	283	9	261	369
1381	82			4_008_fe_an.jpg	0	205	AOI_2	283	9	258	368
1398	83			4_008_fe_an.jpg	0	205	AOI_2	283	9	260	365
1414	84			4_008_fe_an.jpg	0	205	AOI_2	283	9	262	365
1431	85			4_008_fe_an.jpg	0	205	AOI_2	283	9	262	361
1448	86			4_008_fe_an.jpg	0	205	AOI_2	283	9	259	352
1464	87			4_008_fe_an.jpg	0	205	AOI_2	283	9	253	351
1481	88			4_008_fe_an.jpg	0	205	AOI_2	283	9	256	360
1498	89			4_008_fe_an.jpg	0	205	AOI_2	283	9	294	372
1514	90			4_008_fe_an.jpg	0	206	AOI_1	550	10	510	387
1531	91			4_008_fe_an.jpg	0	206	AOI_1	550	10	697	412
1547	92			4_008_fe_an.jpg	0	206	AOI_1	550	10	702	403
1564	93			4_008_fe_an.jpg	0	206	AOI_1	550	10	709	392
1581	94			4_008_fe_an.jpg	0	206	AOI_1	550	10	703	407
1597	95			4_008_fe_an.jpg	0	206	AOI_1	550	10	702	410
1614	96			4_008_fe_an.jpg	0	206	AOI_1	550	10	697	408
1631	97			4_008_fe_an.jpg	0	206	AOI_1	550	10	702	408
1647	98			4_008_fe_an.jpg	0	206	AOI_1	550	10	697	412
1664	99			4_008_fe_an.jpg	0	206	AOI_1	550	10	707	408
1681	100			4_008_fe_an.jpg	0	206	AOI_1	550	10	703	398
1697	101			4_008_fe_an.jpg	0	206	AOI_1	550	10	702	417
1714	102			4_008_fe_an.jpg	0	206	AOI_1	550	10	702	413
1731	103			4_008_fe_an.jpg	0	206	AOI_1	550	10	697	405
1747	104			4_008_fe_an.jpg	0	206	AOI_1	550	10	698	404
1764	105			4_008_fe_an.jpg	0	206	AOI_1	550	10	696	410
1781	106			4_008_fe_an.jpg	0	206	AOI_1	550	10	702	400
1797	107			4_008_fe_an.jpg	0	206	AOI_1	550	10	698	411
1814	108			4_008_fe_an.jpg	0	206	AOI_1	550	10	702	399
1831	109			4_008_fe_an.jpg	0	206	AOI_1	550	10	706	392
1847	110			4_008_fe_an.jpg	0	206	AOI_1	550	10	709	402
1864	111			4_008_fe_an.jpg	0	206	AOI_1	550	10	700	416
1881	112			4_008_fe_an.jpg	0	206	AOI_1	550	10	708	396
1897	113			4_008_fe_an.jpg	0	206	AOI_1	550	10	702	409
1914	114			4_008_fe_an.jpg	0	206	AOI_1	550	10	706	403
1931	115			4_008_fe_an.jpg	0	206	AOI_1	550	10	707	418
1947	116			4_008_fe_an.jpg	0	206	AOI_1	550	10	708	417
1964	117			4_008_fe_an.jpg	0	206	AOI_1	550	10	695	409
1980	118			4_008_fe_an.jpg	0	206	AOI_1	550	10	694	404
1997	119			4_008_fe_an.jpg	0	206	AOI_1	550	10	708	403
2014	120			4_008_fe_an.jpg	0	206	AOI_1	550	10	706	409
2030	121			4_008_fe_an.jpg	0	206	AOI_1	550	10	696	412
2047	122			4_008_fe_an.jpg	0	206	AOI_1	550	10	705	406
2064	123			4_008_fe_an.jpg	0	206	AOI_1	250	11	710	412
2080	124			4_008_fe_an.jpg	0	206	AOI_1	250	11	740	409
2097	125			4_008_fe_an.jpg	0	206	AOI_1	250	11	768	415
2114	126			4_008_fe_an.jpg	0	206	AOI_1	250	11	758	410
2130	127			4_008_fe_an.jpg	0	206	AOI_1	250	11	761	402
2147	128			4_008_fe_an.jpg	0	206	AOI_1	250	11	763	410
2164	129			4_008_fe_an.jpg	0	206	AOI_1	250	11	755	419
2180	130			4_008_fe_an.jpg	0	206	AOI_1	250	11	760	411
2197	131			4_008_fe_an.jpg	0	206	AOI_1	250	11	769	395
2214	132			4_008_fe_an.jpg	0	206	AOI_1	250	11	766	414
2230	133			4_008_fe_an.jpg	0	206	AOI_1	250	11	762	412
2247	134			4_008_fe_an.jpg	0	206	AOI_1	250	11	767	412
2264	135			4_008_fe_an.jpg	0	206	AOI_1	250	11	778	393
2280	136			4_008_fe_an.jpg	0	206	AOI_1	250	11	774	398
2297	137			4_008_fe_an.jpg	0	206	AOI_1	250	11	731	387
2313	138			4_008_fe_an.jpg	0	205	AOI_2	216	12	553	379
2330	139			4_008_fe_an.jpg	0	205	AOI_2	216	12	367	371
2347	140			4_008_fe_an.jpg	0	205	AOI_2	216	12	294	355
2363	141			4_008_fe_an.jpg	0	205	AOI_2	216	12	289	336
2380	142			4_008_fe_an.jpg	0	205	AOI_2	216	12	295	358
2397	143			4_008_fe_an.jpg	0	205	AOI_2	216	12	299	361
2413	144			4_008_fe_an.jpg	0	205	AOI_2	216	12	294	344
2430	145			4_008_fe_an.jpg	0	205	AOI_2	216	12	296	344
2447	146			4_008_fe_an.jpg	0	205	AOI_2	216	12	292	355
2463	147			4_008_fe_an.jpg	0	205	AOI_2	216	12	301	351
2480	148			4_008_fe_an.jpg	0	205	AOI_2	216	12	291	350
2497	149			4_008_fe_an.jpg	0	205	AOI_2	216	12	302	357
2513	150			4_008_fe_an.jpg	0	205	AOI_2	216	12	302	354
2530	151			4_008_fe_an.jpg	0	205	AOI_2	300	13	267	351
2547	152			4_008_fe_an.jpg	0	205	AOI_2	300	13	252	362
2563	153			4_008_fe_an.jpg	0	205	AOI_2	300	13	253	358
2580	154			4_008_fe_an.jpg	0	205	AOI_2	300	13	247	350
2597	155			4_008_fe_an.jpg	0	205	AOI_2	300	13	250	363
2613	156			4_008_fe_an.jpg	0	205	AOI_2	300	13	245	359
2630	157			4_008_fe_an.jpg	0	205	AOI_2	300	13	252	352
2647	158			4_008_fe_an.jpg	0	205	AOI_2	300	13	256	351
2663	159			4_008_fe_an.jpg	0	205	AOI_2	300	13	257	357
2680	160			4_008_fe_an.jpg	0	205	AOI_2	300	13	264	366
2697	161			4_008_fe_an.jpg	0	205	AOI_2	300	13	259	374
2713	162			4_008_fe_an.jpg	0	205	AOI_2	300	13	259	365
2730	163			4_008_fe_an.jpg	0	205	AOI_2	300	13	259	364
2747	164			4_008_fe_an.jpg	0	205	AOI_2	300	13	250	358
2763	165			4_008_fe_an.jpg	0	205	AOI_2	300	13	253	369
2780	166			4_008_fe_an.jpg	0	205	AOI_2	300	13	254	362
2797	167			4_008_fe_an.jpg	0	205	AOI_2	300	13	259	362
2813	168			4_008_fe_an.jpg	0	205	AOI_2	300	13	270	353
2830	169			4_008_fe_an.jpg	0	205	AOI_2	300	14	339	368
2846	170			4_008_fe_an.jpg	0	205	AOI_2	300	14	343	361
2863	171			4_008_fe_an.jpg	0	205	AOI_2	300	14	356	364
2880	172			4_008_fe_an.jpg	0	205	AOI_2	300	14	346	364
2896	173			4_008_fe_an.jpg	0	205	AOI_2	300	14	353	377
2913	174			4_008_fe_an.jpg	0	205	AOI_2	300	14	353	372
2930	175			4_008_fe_an.jpg	0	205	AOI_2	300	14	342	358
2946	176			4_008_fe_an.jpg	0	205	AOI_2	300	14	345	371
2963	177			4_008_fe_an.jpg	0	205	AOI_2	300	14	342	370
2980	178			4_008_fe_an.jpg	0	205	AOI_2	300	14	347	376
2996	179			4_008_fe_an.jpg	0	205	AOI_2	300	14	355	367
3013	180			4_008_fe_an.jpg	0	205	AOI_2	300	14	355	370
3030	181			4_008_fe_an.jpg	0	205	AOI_2	300	14	344	370
3046	182			4_008_fe_an.jpg	0	205	AOI_2	300	14	346	358
3063	183			4_008_fe_an.jpg	0	205	AOI_2	300	14	351	369
3080	184			4_008_fe_an.jpg	0	205	AOI_2	300	14	343	360
3096	185			4_008_fe_an.jpg	0	205	AOI_2	300	14	341	368
3113	186			4_008_fe_an.jpg	0	205	AOI_2	300	14	343	365
3130	187			4_008_fe_an.jpg	0	205	AOI_2	200	15	314	414
3146	188			4_008_fe_an.jpg	0	205	AOI_2	200	15	288	456
3163	189			4_008_fe_an.jpg	0	205	AOI_2	200	15	304	455
3180	190			4_008_fe_an.jpg	0	205	AOI_2	200	15	302	469
3196	191			4_008_fe_an.jpg	0	205	AOI_2	200	15	306	473
3213	192			4_008_fe_an.jpg	0	205	AOI_2	200	15	301	459
3230	193			4_008_fe_an.jpg	0	205	AOI_2	200	15	300	459
3246	194			4_008_fe_an.jpg	0	205	AOI_2	200	15	306	461
3263	195			4_008_fe_an.jpg	0	205	AOI_2	200	15	303	457
3280	196			4_008_fe_an.jpg	0	205	AOI_2	200	15	299	461
3296	197			4_008_fe_an.jpg	0	205	AOI_2	200	15	304	461
3313	198			4_008_fe_an.jpg	0	205	AOI_2	200	15	351	466
3330	199			4_008_fe_an.jpg	0	206	AOI_1	200	16	552	466
3346	200			4_008_fe_an.jpg	0	206	AOI_1	200	16	717	431
3363	201			4_008_fe_an.jpg	0	206	AOI_1	200	16	728	426
3380	202			4_008_fe_an.jpg	0	206	AOI_1	200	16	715	444
3396	203			4_008_fe_an.jpg	0	206	AOI_1	200	16	708	434
3413	204			4_008_fe_an.jpg	0	206	AOI_1	200	16	716	442
3429	205			4_008_fe_an.jpg	0	206	AOI_1	200	16	715	445
3446	206			4_008_fe_an.jpg	0	206	AOI_1	200	16	712	442
3463	207			4_008_fe_an.jpg	0	206	AOI_1	200	16	733	423
3479	208			4_008_fe_an.jpg	0	206	AOI_1	200	16	715	432
3496	209			4_008_fe_an.jpg	0	206	AOI_1	200	16	719	433
3513	210			4_008_fe_an.jpg	0	206	AOI_1	200	16	716	426
3529	211			4_008_fe_an.jpg	0	206	AOI_1	433	17	716	429
3546	212			4_008_fe_an.jpg	0	206	AOI_1	433	17	683	418
3563	213			4_008_fe_an.jpg	0	206	AOI_1	433	17	681	411
3579	214			4_008_fe_an.jpg	0	206	AOI_1	433	17	677	424
3596	215			4_008_fe_an.jpg	0	206	AOI_1	433	17	686	417
3613	216			4_008_fe_an.jpg	0	206	AOI_1	433	17	692	408
3629	217			4_008_fe_an.jpg	0	206	AOI_1	433	17	683	412
3646	218			4_008_fe_an.jpg	0	206	AOI_1	433	17	680	413
3663	219			4_008_fe_an.jpg	0	206	AOI_1	433	17	680	418
3679	220			4_008_fe_an.jpg	0	206	AOI_1	433	17	680	421
3695		ImageEnd	16
3696	221			No media	0	0	Content	433	17	688	408
3713	222			No media	0	0	Content	433	17	680	411
3729	223			No media	0	0	Content	433	17	674	424
3737		ImageStart	8
3746	224			Fix.jpg	0	0	Content	433	17	682	414
3763	225			Fix.jpg	0	0	Content	433	17	679	413
3779	226			Fix.jpg	0	0	Content	433	17	671	423
3796	227			Fix.jpg	0	0	Content	433	17	673	420
3812	228			Fix.jpg	0	0	Content	433	17	678	412
3829	229			Fix.jpg	0	0	Content	433	17	676	422
3846	230			Fix.jpg	0	0	Content	433	17	676	412
3862	231			Fix.jpg	0	0	Content	433	17	683	412
3879	232			Fix.jpg	0	0	Content	433	17	684	419
3896	233			Fix.jpg	0	0	Content	433	17	678	405
3912	234			Fix.jpg	0	0	Content	433	17	682	419
3929	235			Fix.jpg	0	0	Content	433	17	683	416
3946	236			Fix.jpg	0	0	Content	433	17	674	410
3962	237			Fix.jpg	0	0	Content	633	18	552	404
3979	238			Fix.jpg	0	0	Content	633	18	493	392
3996	239			Fix.jpg	0	0	Content	633	18	501	401
4012	240			Fix.jpg	0	0	Content	633	18	492	409
4029	241			Fix.jpg	0	0	Content	633	18	500	394
4046	242			Fix.jpg	0	0	Content	633	18	498	409
4062	243			Fix.jpg	0	0	Content	633	18	501	406
4079	244			Fix.jpg	0	0	Content	633	18	499	406
4096	245			Fix.jpg	0	0	Content	633	18	501	413
4112	246			Fix.jpg	0	0	Content	633	18	508	407
4129	247			Fix.jpg	0	0	Content	633	18	507	395
4146	248			Fix.jpg	0	0	Content	633	18	502	399
4162	249			Fix.jpg	0	0	Content	633	18	501	409
4179	250			Fix.jpg	0	0	Content	633	18	499	407
4196	251			Fix.jpg	0	0	Content	633	18	498	400
4212	252			Fix.jpg	0	0	Content	633	18	501	401
4221		ImageEnd	16
4229	253			No media	0	0	Content	633	18	501	396
4246	254			No media	0	0	Content	633	18	497	402
4262	255			No media	0	0	Content	633	18	497	398
4279	256			No media	0	0	Content	633	18	497	400
4296	257			No media	0	0	Content	633	18	505	399
4312	258			No media	0	0	Content	633	18	497	405
4329	259			No media	0	0	Content	633	18	497	407
4345	260			No media	0	0	Content	633	18	496	392
4351		ImageStart	8
4362	261			146_170_an_ha.jpg	0	105	AOI_25	633	18	498	400
4379	262			146_170_an_ha.jpg	0	105	AOI_25	633	18	494	401
4395	263			146_170_an_ha.jpg	0	105	AOI_25	633	18	489	391
4412	264			146_170_an_ha.jpg	0	105	AOI_25	633	18	492	405
4429	265			146_170_an_ha.jpg	0	105	AOI_25	633	18	498	406
4445	266			146_170_an_ha.jpg	0	105	AOI_25	633	18	502	394
4462	267			146_170_an_ha.jpg	0	105	AOI_25	633	18	498	408
4479	268			146_170_an_ha.jpg	0	105	AOI_25	633	18	494	403
4495	269			146_170_an_ha.jpg	0	105	AOI_25	633	18	501	396
4512	270			146_170_an_ha.jpg	0	105	AOI_25	633	18	498	398
4529	271			146_170_an_ha.jpg	0	105	AOI_25	633	18	493	396
4545	272			146_170_an_ha.jpg	0	105	AOI_25	633	18	487	419
4562	273			146_170_an_ha.jpg	0	105	AOI_25	633	18	495	397
4579	274			146_170_an_ha.jpg	0	105	AOI_25	633	18	498	392
4595	275			146_170_an_ha.jpg	0	106	AOI_28	150	19	583	394
4612	276			146_170_an_ha.jpg	0	106	AOI_28	150	19	646	370
4629	277			146_170_an_ha.jpg	0	106	AOI_28	150	19	645	378
4645	278			146_170_an_ha.jpg	0	106	AOI_28	150	19	637	389
4662	279			146_170_an_ha.jpg	0	106	AOI_28	150	19	645	387
4679	280			146_170_an_ha.jpg	0	106	AOI_28	150	19	642	393
4695	281			146_170_an_ha.jpg	0	106	AOI_28	150	19	639	392
4712	282			146_170_an_ha.jpg	0	106	AOI_28	150	19	641	391
4729	283			146_170_an_ha.jpg	0	106	AOI_28	150	19	641	397
4745	284			146_170_an_ha.jpg	0	106	AOI_28	233	20	669	365
4762	285			146_170_an_ha.jpg	0	106	AOI_28	233	20	678	371
4779	286			146_170_an_ha.jpg	0	106	AOI_28	233	20	682	364
4795	287			146_170_an_ha.jpg	0	106	AOI_28	233	20	675	358
4812	288			146_170_an_ha.jpg	0	106	AOI_28	233	20	676	378
4829	289			146_170_an_ha.jpg	0	106	AOI_28	233	20	685	365
4845	290			146_170_an_ha.jpg	0	106	AOI_28	233	20	677	355
4862	291			146_170_an_ha.jpg	0	106	AOI_28	233	20	684	359
4878	292			146_170_an_ha.jpg	0	106	AOI_28	233	20	683	365
4895	293			146_170_an_ha.jpg	0	106	AOI_28	233	20	678	374
4912	294			146_170_an_ha.jpg	0	106	AOI_28	233	20	679	365
4928	295			146_170_an_ha.jpg	0	106	AOI_28	233	20	681	371
4945	296			146_170_an_ha.jpg	0	106	AOI_28	233	20	683	361
4962	297			146_170_an_ha.jpg	0	106	AOI_28	233	20	626	352
4978	298			146_170_an_ha.jpg	0	105	AOI_25	466	21	437	384
4995	299			146_170_an_ha.jpg	0	105	AOI_25	466	21	298	413
5012	300			146_170_an_ha.jpg	0	105	AOI_25	466	21	290	409
5028	301			146_170_an_ha.jpg	0	105	AOI_25	466	21	300	418
5045	302			146_170_an_ha.jpg	0	105	AOI_25	466	21	297	424
5062	303			146_170_an_ha.jpg	0	105	AOI_25	466	21	296	418
5078	304			146_170_an_ha.jpg	0	105	AOI_25	466	21	296	407
5095	305			146_170_an_ha.jpg	0	105	AOI_25	466	21	303	435
5111	306			146_170_an_ha.jpg	0	105	AOI_25	466	21	287	411
5128	307			146_170_an_ha.jpg	0	105	AOI_25	466	21	297	416
5145	308			146_170_an_ha.jpg	0	105	AOI_25	466	21	289	425
5161	309			146_170_an_ha.jpg	0	105	AOI_25	466	21	286	422
5178	310			146_170_an_ha.jpg	0	105	AOI_25	466	21	295	417
5195	311			146_170_an_ha.jpg	0	105	AOI_25	466	21	283	418
5211	312			146_170_an_ha.jpg	0	105	AOI_25	466	21	267	401
5228	313			146_170_an_ha.jpg	0	105	AOI_25	466	21	274	416
5245	314			146_170_an_ha.jpg	0	105	AOI_25	466	21	267	407
5261	315			146_170_an_ha.jpg	0	105	AOI_25	466	21	268	406
5278	316			146_170_an_ha.jpg	0	105	AOI_25	466	21	265	404
5295	317			146_170_an_ha.jpg	0	105	AOI_25	466	21	262	406
5311	318			146_170_an_ha.jpg	0	105	AOI_25	466	21	268	411
5328	319			146_170_an_ha.jpg	0	105	AOI_25	466	21	265	419
5345	320			146_170_an_ha.jpg	0	105	AOI_25	466	21	264	407
5361	321			146_170_an_ha.jpg	0	105	AOI_25	466	21	266	407
5378	322			146_170_an_ha.jpg	0	105	AOI_25	466	21	263	413
5395	323			146_170_an_ha.jpg	0	105	AOI_25	466	21	267	412
5411	324			146_170_an_ha.jpg	0	105	AOI_25	466	21	267	410
5428	325			146_170_an_ha.jpg	0	105	AOI_25	466	21	262	393
5445	326			146_170_an_ha.jpg	0	105	AOI_25	433	22	271	449
5461	327			146_170_an_ha.jpg	0	105	AOI_25	433	22	284	512
5478	328			146_170_an_ha.jpg	0	105	AOI_25	433	22	272	504
5495	329			146_170_an_ha.jpg	0	105	AOI_25	433	22	283	502
5511	330			146_170_an_ha.jpg	0	105	AOI_25	433	22	276	501
5528	331			146_170_an_ha.jpg	0	105	AOI_25	433	22	281	511
5545	332			146_170_an_ha.jpg	0	105	AOI_25	433	22	273	499
5561	333			146_170_an_ha.jpg	0	105	AOI_25	433	22	274	501
5578	334			146_170_an_ha.jpg	0	105	AOI_25	433	22	275	502
5595	335			146_170_an_ha.jpg	0	105	AOI_25	433	22	276	503
5611	336			146_170_an_ha.jpg	0	105	AOI_25	433	22	274	511
5628	337			146_170_an_ha.jpg	0	105	AOI_25	433	22	288	503
5645	338			146_170_an_ha.jpg	0	105	AOI_25	433	22	272	490
5661	339			146_170_an_ha.jpg	0	105	AOI_25	433	22	281	507
5678	340			146_170_an_ha.jpg	0	105	AOI_25	433	22	270	500
5695	341			146_170_an_ha.jpg	0	105	AOI_25	433	22	282	504
5711	342			146_170_an_ha.jpg	0	105	AOI_25	433	22	267	503
5728	343			146_170_an_ha.jpg	0	105	AOI_25	433	22	282	495
5744	344			146_170_an_ha.jpg	0	105	AOI_25	433	22	281	498
5761	345			146_170_an_ha.jpg	0	105	AOI_25	433	22	274	507
5778	346			146_170_an_ha.jpg	0	105	AOI_25	433	22	275	504
5794	347			146_170_an_ha.jpg	0	105	AOI_25	433	22	279	508
5811	348			146_170_an_ha.jpg	0	105	AOI_25	433	22	278	501
5828	349			146_170_an_ha.jpg	0	105	AOI_25	433	22	283	521
5844	350			146_170_an_ha.jpg	0	105	AOI_25	433	22	282	504
5861	351			146_170_an_ha.jpg	0	105	AOI_25	433	22	280	506
5878	352			146_170_an_ha.jpg	0	105	AOI_25	267	23	267	465
5894	353			146_170_an_ha.jpg	0	105	AOI_25	267	23	256	401
5911	354			146_170_an_ha.jpg	0	105	AOI_25	267	23	260	387
5928	355			146_170_an_ha.jpg	0	105	AOI_25	267	23	262	394
5944	356			146_170_an_ha.jpg	0	105	AOI_25	267	23	260	399
5961	357			146_170_an_ha.jpg	0	105	AOI_25	267	23	262	401
5978	358			146_170_an_ha.jpg	0	105	AOI_25	267	23	260	394
5994	359			146_170_an_ha.jpg	0	105	AOI_25	267	23	257	398
6011	360			146_170_an_ha.jpg	0	105	AOI_25	267	23	259	396
6028	361			146_170_an_ha.jpg	0	105	AOI_25	267	23	269	396
6044	362			146_170_an_ha.jpg	0	105	AOI_25	267	23	256	390
6061	363			146_170_an_ha.jpg	0	105	AOI_25	267	23	267	397
6078	364			146_170_an_ha.jpg	0	105	AOI_25	267	23	268	393
6094	365			146_170_an_ha.jpg	0	105	AOI_25	267	23	269	404
6111	366			146_170_an_ha.jpg	0	105	AOI_25	267	23	258	393
6128	367			146_170_an_ha.jpg	0	105	AOI_25	267	23	275	402
6144	368			146_170_an_ha.jpg	0	106	AOI_28	466	24	431	390
6161	369			146_170_an_ha.jpg	0	106	AOI_28	466	24	610	398
6177	370			146_170_an_ha.jpg	0	106	AOI_28	466	24	679	385
6194	371			146_170_an_ha.jpg	0	106	AOI_28	466	24	679	385
6211	372			146_170_an_ha.jpg	0	106	AOI_28	466	24	679	385
6227	373			146_170_an_ha.jpg	0	106	AOI_28	466	24	687	377
6244	374			146_170_an_ha.jpg	0	106	AOI_28	466	24	679	387
6261	375			146_170_an_ha.jpg	0	106	AOI_28	466	24	677	387
6277	376			146_170_an_ha.jpg	0	106	AOI_28	466	24	679	380
6294	377			146_170_an_ha.jpg	0	106	AOI_28	466	24	686	385
6311	378			146_170_an_ha.jpg	0	106	AOI_28	466	24	680	378
6327	379			146_170_an_ha.jpg	0	106	AOI_28	466	24	678	380
6344	380			146_170_an_ha.jpg	0	106	AOI_28	466	24	676	363
6361	381			146_170_an_ha.jpg	0	106	AOI_28	466	24	682	370
6377	382			146_170_an_ha.jpg	0	106	AOI_28	466	24	677	366
6394	383			146_170_an_ha.jpg	0	106	AOI_28	466	24	678	367
6411	384			146_170_an_ha.jpg	0	106	AOI_28	466	24	680	366
6427	385			146_170_an_ha.jpg	0	106	AOI_28	466	24	675	358
6444	386			146_170_an_ha.jpg	0	106	AOI_28	466	24	669	374
6461	387			146_170_an_ha.jpg	0	106	AOI_28	466	24	689	355
6477	388			146_170_an_ha.jpg	0	106	AOI_28	466	24	673	364
6494	389			146_170_an_ha.jpg	0	106	AOI_28	466	24	678	366
6511	390			146_170_an_ha.jpg	0	106	AOI_28	466	24	685	370
6527	391			146_170_an_ha.jpg	0	106	AOI_28	466	24	682	352
6544	392			146_170_an_ha.jpg	0	106	AOI_28	466	24	673	381
6561	393			146_170_an_ha.jpg	0	106	AOI_28	466	24	673	381
6577	394			146_170_an_ha.jpg	0	106	AOI_28	466	24	677	365
6594	395			146_170_an_ha.jpg	0	106	AOI_28	466	24	685	359
6611	396			146_170_an_ha.jpg	0	106	AOI_28	566	25	741	348
6627	397			146_170_an_ha.jpg	0	106	AOI_28	566	25	751	343
6644	398			146_170_an_ha.jpg	0	106	AOI_28	566	25	748	366
6661	399			146_170_an_ha.jpg	0	106	AOI_28	566	25	744	357
6677	400			146_170_an_ha.jpg	0	106	AOI_28	566	25	744	353
6694	401			146_170_an_ha.jpg	0	106	AOI_28	566	25	743	361
6711	402			146_170_an_ha.jpg	0	106	AOI_28	566	25	749	356
6727	403			146_170_an_ha.jpg	0	106	AOI_28	566	25	748	357
6744	404			146_170_an_ha.jpg	0	106	AOI_28	566	25	744	363
6761	405			146_170_an_ha.jpg	0	106	AOI_28	566	25	748	353
6777	406			146_170_an_ha.jpg	0	106	AOI_28	566	25	745	352
6794	407			146_170_an_ha.jpg	0	106	AOI_28	566	25	751	369
6811	408			146_170_an_ha.jpg	0	106	AOI_28	566	25	742	355
6827	409			146_170_an_ha.jpg	0	106	AOI_28	566	25	747	354
6844	410			146_170_an_ha.jpg	0	106	AOI_28	566	25	750	353
6861	411			146_170_an_ha.jpg	0	106	AOI_28	566	25	742	359
6877	412			146_170_an_ha.jpg	0	106	AOI_28	566	25	744	362
6894	413			146_170_an_ha.jpg	0	106	AOI_28	566	25	750	355
6910	414			146_170_an_ha.jpg	0	106	AOI_28	566	25	750	353
6927	415			146_170_an_ha.jpg	0	106	AOI_28	566	25	744	362
6944	416			146_170_an_ha.jpg	0	106	AOI_28	566	25	745	353
6960	417			146_170_an_ha.jpg	0	106	AOI_28	566	25	750	359
6977	418			146_170_an_ha.jpg	0	106	AOI_28	566	25	739	362
6994	419			146_170_an_ha.jpg	0	106	AOI_28	566	25	743	368
7010	420			146_170_an_ha.jpg	0	106	AOI_28	566	25	742	366
7027	421			146_170_an_ha.jpg	0	106	AOI_28	566	25	740	361
7044	422			146_170_an_ha.jpg	0	106	AOI_28	566	25	747	349
7060	423			146_170_an_ha.jpg	0	106	AOI_28	566	25	754	345
7077	424			146_170_an_ha.jpg	0	106	AOI_28	566	25	744	365
7094	425			146_170_an_ha.jpg	0	106	AOI_28	566	25	750	356
7110	426			146_170_an_ha.jpg	0	106	AOI_28	566	25	757	339
7127	427			146_170_an_ha.jpg	0	106	AOI_28	566	25	735	364
7144	428			146_170_an_ha.jpg	0	106	AOI_28	566	25	748	363
7160	429			146_170_an_ha.jpg	0	106	AOI_28	566	25	755	359
7177	430			146_170_an_ha.jpg	0	106	AOI_28	250	26	717	348
7194	431			146_170_an_ha.jpg	0	106	AOI_28	250	26	709	330
7210	432			146_170_an_ha.jpg	0	106	AOI_28	250	26	698	343
7227	433			146_170_an_ha.jpg	0	106	AOI_28	250	26	694	333
7244	434			146_170_an_ha.jpg	0	106	AOI_28	250	26	692	335
7260	435			146_170_an_ha.jpg	0	106	AOI_28	250	26	698	332
7277	436			146_170_an_ha.jpg	0	106	AOI_28	250	26	698	333
7294	437			146_170_an_ha.jpg	0	106	AOI_28	250	26	688	343
7310	438			146_170_an_ha.jpg	0	106	AOI_28	250	26	691	339
7326		ImageEnd	16
7327	439			No media	0	0	Content	250	26	691	337
7344	440			No media	0	0	Content	250	26	691	341
7360	441			No media	0	0	Content	250	26	695	344
7377	442			No media	0	0	Content	250	26	696	335
7392		ImageStart	8
7394	443			Fix.jpg	0	0	Content	250	26	697	338
7410	444			Fix.jpg	0	0	Content	250	26	696	328
7427	445			Fix.jpg	0	0	Content	200	27	670	348
7443	446			Fix.jpg	0	0	Content	200	27	657	367
7460	447			Fix.jpg	0	0	Content	200	27	660	359
7477	448			Fix.jpg	0	0	Content	200	27	658	369
7493	449			Fix.jpg	0	0	Content	200	27	667	360
7510	450			Fix.jpg	0	0	Content	200	27	658	368
7527	451			Fix.jpg	0	0	Content	200	27	658	359
7543	452			Fix.jpg	0	0	Content	200	27	656	370
7560	453			Fix.jpg	0	0	Content	200	27	659	363
7577	454			Fix.jpg	0	0	Content	200	27	656	369
7593	455			Fix.jpg	0	0	Content	200	27	662	372
7610	456			Fix.jpg	0	0	Content	200	27	653	371
7627	457			Fix.jpg	0	0	Content	533	28	573	385
7643	458			Fix.jpg	0	0	Content	533	28	487	392
7660	459			Fix.jpg	0	0	Content	533	28	490	394
7677	460			Fix.jpg	0	0	Content	533	28	492	398
7693	461			Fix.jpg	0	0	Content	533	28	488	412
7710	462			Fix.jpg	0	0	Content	533	28	485	392
7727	463			Fix.jpg	0	0	Content	533	28	483	415
7743	464			Fix.jpg	0	0	Content	533	28	491	405
7760	465			Fix.jpg	0	0	Content	533	28	486	398
7777	466			Fix.jpg	0	0	Content	533	28	484	411
7793	467			Fix.jpg	0	0	Content	533	28	489	403
7810	468			Fix.jpg	0	0	Content	533	28	485	394
7826	469			Fix.jpg	0	0	Content	533	28	487	389
7843	470			Fix.jpg	0	0	Content	533	28	483	413
7860	471			Fix.jpg	0	0	Content	533	28	489	392
7876	472			Fix.jpg	0	0	Content	533	28	486	384
7887		ImageEnd	16
7893	473			No media	0	0	Content	533	28	492	404
7910	474			No media	0	0	Content	533	28	488	390
7917		ImageStart	8
7926	475			57_098_ha_neu.jpg	0	243	AOI_44	533	28	481	389
7943	476			57_098_ha_neu.jpg	0	243	AOI_44	533	28	492	393
7960	477			57_098_ha_neu.jpg	0	243	AOI_44	533	28	485	404
7976	478			57_098_ha_neu.jpg	0	243	AOI_44	533	28	487	395
7993	479			57_098_ha_neu.jpg	0	243	AOI_44	533	28	486	400
8010	480			57_098_ha_neu.jpg	0	243	AOI_44	533	28	486	385
8026	481			57_098_ha_neu.jpg	0	243	AOI_44	533	28	486	416
8043	482			57_098_ha_neu.jpg	0	243	AOI_44	533	28	478	397
8060	483			57_098_ha_neu.jpg	0	243	AOI_44	533	28	484	399
8076	484			57_098_ha_neu.jpg	0	243	AOI_44	533	28	487	406
8093	485			57_098_ha_neu.jpg	0	243	AOI_44	533	28	491	394
8110	486			57_098_ha_neu.jpg	0	243	AOI_44	533	28	488	393
8126	487			57_098_ha_neu.jpg	0	243	AOI_44	533	28	497	386
8143	488			57_098_ha_neu.jpg	0	243	AOI_44	533	28	494	389
8160	489			57_098_ha_neu.jpg	0	243	AOI_44	283	29	432	384
8176	490			57_098_ha_neu.jpg	0	243	AOI_44	283	29	343	367
8193	491			57_098_ha_neu.jpg	0	243	AOI_44	283	29	331	367
8210	492			57_098_ha_neu.jpg	0	243	AOI_44	283	29	325	370
8226	493			57_098_ha_neu.jpg	0	243	AOI_44	283	29	323	362
8243	494			57_098_ha_neu.jpg	0	243	AOI_44	283	29	330	380
8260	495			57_098_ha_neu.jpg	0	243	AOI_44	283	29	326	369
8276	496			57_098_ha_neu.jpg	0	243	AOI_44	283	29	324	363
8293	497			57_098_ha_neu.jpg	0	243	AOI_44	283	29	326	370
8310	498			57_098_ha_neu.jpg	0	243	AOI_44	283	29	326	359
8326	499			57_098_ha_neu.jpg	0	243	AOI_44	283	29	318	363
8343	500			57_098_ha_neu.jpg	0	243	AOI_44	283	29	332	381
8360	501			57_098_ha_neu.jpg	0	243	AOI_44	283	29	324	356
8376	502			57_098_ha_neu.jpg	0	243	AOI_44	283	29	322	364
8393	503			57_098_ha_neu.jpg	0	243	AOI_44	283	29	325	362
8409	504			57_098_ha_neu.jpg	0	243	AOI_44	283	29	324	355
8426	505			57_098_ha_neu.jpg	0	243	AOI_44	283	29	340	376
8443	506			57_098_ha_neu.jpg	0	243	AOI_44	200	30	309	368
8459	507			57_098_ha_neu.jpg	0	243	AOI_44	200	30	272	362
8476	508			57_098_ha_neu.jpg	0	243	AOI_44	200	30	255	356
8493	509			57_098_ha_neu.jpg	0	243	AOI_44	200	30	259	358
8509	510			57_098_ha_neu.jpg	0	243	AOI_44	200	30	262	376
8526	511			57_098_ha_neu.jpg	0	243	AOI_44	200	30	267	355
8543	512			57_098_ha_neu.jpg	0	243	AOI_44	200	30	265	362
8559	513			57_098_ha_neu.jpg	0	243	AOI_44	200	30	264	360
8576	514			57_098_ha_neu.jpg	0	243	AOI_44	200	30	262	363
8593	515			57_098_ha_neu.jpg	0	243	AOI_44	200	30	263	364
8609	516			57_098_ha_neu.jpg	0	243	AOI_44	200	30	267	368
8626	517			57_098_ha_neu.jpg	0	243	AOI_44	200	30	261	369
8643	518			57_098_ha_neu.jpg	0	243	AOI_44	266	31	267	399
8659	519			57_098_ha_neu.jpg	0	243	AOI_44	266	31	282	463
8676	520			57_098_ha_neu.jpg	0	243	AOI_44	266	31	286	482
8693	521			57_098_ha_neu.jpg	0	243	AOI_44	266	31	284	477
8709	522			57_098_ha_neu.jpg	0	243	AOI_44	266	31	287	479
8726	523			57_098_ha_neu.jpg	0	243	AOI_44	266	31	279	469
8743	524			57_098_ha_neu.jpg	0	243	AOI_44	266	31	273	483
8759	525			57_098_ha_neu.jpg	0	243	AOI_44	266	31	292	476
8776	526			57_098_ha_neu.jpg	0	243	AOI_44	266	31	284	476
8793	527			57_098_ha_neu.jpg	0	243	AOI_44	266	31	286	475
8809	528			57_098_ha_neu.jpg	0	243	AOI_44	266	31	279	469
8826	529			57_098_ha_neu.jpg	0	243	AOI_44	266	31	290	473
8843	530			57_098_ha_neu.jpg	0	243	AOI_44	266	31	279	461
8859	531			57_098_ha_neu.jpg	0	243	AOI_44	266	31	282	476
8876	532			57_098_ha_neu.jpg	0	243	AOI_44	266	31	293	488
8893	533			57_098_ha_neu.jpg	0	243	AOI_44	266	31	288	471
8909	534			57_098_ha_neu.jpg	0	243	AOI_44	483	32	279	409
8926	535			57_098_ha_neu.jpg	0	243	AOI_44	483	32	276	358
8943	536			57_098_ha_neu.jpg	0	243	AOI_44	483	32	282	349
8959	537			57_098_ha_neu.jpg	0	243	AOI_44	483	32	277	362
8976	538			57_098_ha_neu.jpg	0	243	AOI_44	483	32	277	354
8993	539			57_098_ha_neu.jpg	0	243	AOI_44	483	32	280	353
9009	540			57_098_ha_neu.jpg	0	243	AOI_44	483	32	280	348
9026	541			57_098_ha_neu.jpg	0	243	AOI_44	483	32	287	353
9042	542			57_098_ha_neu.jpg	0	243	AOI_44	483	32	288	353
9059	543			57_098_ha_neu.jpg	0	243	AOI_44	483	32	285	345
9076	544			57_098_ha_neu.jpg	0	243	AOI_44	483	32	280	354
9092	545			57_098_ha_neu.jpg	0	243	AOI_44	483	32	284	351
9109	546			57_098_ha_neu.jpg	0	243	AOI_44	483	32	236	355
9126	547			57_098_ha_neu.jpg	0	243	AOI_44	483	32	239	362
9142	548			57_098_ha_neu.jpg	0	243	AOI_44	483	32	241	363
9159	549			57_098_ha_neu.jpg	0	243	AOI_44	483	32	243	353
9176	550			57_098_ha_neu.jpg	0	243	AOI_44	483	32	249	356
9192	551			57_098_ha_neu.jpg	0	243	AOI_44	483	32	250	355
9209	552			57_098_ha_neu.jpg	0	243	AOI_44	483	32	250	358
9226	553			57_098_ha_neu.jpg	0	243	AOI_44	483	32	244	356
9242	554			57_098_ha_neu.jpg	0	243	AOI_44	483	32	246	365
9259	555			57_098_ha_neu.jpg	0	243	AOI_44	483	32	240	354
9276	556			57_098_ha_neu.jpg	0	243	AOI_44	483	32	245	364
9292	557			57_098_ha_neu.jpg	0	243	AOI_44	483	32	242	355
9309	558			57_098_ha_neu.jpg	0	243	AOI_44	483	32	247	359
9326	559			57_098_ha_neu.jpg	0	243	AOI_44	483	32	251	374
9342	560			57_098_ha_neu.jpg	0	243	AOI_44	483	32	251	375
9359	561			57_098_ha_neu.jpg	0	243	AOI_44	483	32	246	359
9376	562			57_098_ha_neu.jpg	0	243	AOI_44	483	32	318	375
9392	563			57_098_ha_neu.jpg	0	244	AOI_43	333	33	504	377
9409	564			57_098_ha_neu.jpg	0	244	AOI_43	333	33	647	366
9425	565			57_098_ha_neu.jpg	0	244	AOI_43	333	33	664	368
9442	566			57_098_ha_neu.jpg	0	244	AOI_43	333	33	668	370
9459	567			57_098_ha_neu.jpg	0	244	AOI_43	333	33	666	357
9475	568			57_098_ha_neu.jpg	0	244	AOI_43	333	33	661	371
9492	569			57_098_ha_neu.jpg	0	244	AOI_43	333	33	667	367
9509	570			57_098_ha_neu.jpg	0	244	AOI_43	333	33	665	366
9525	571			57_098_ha_neu.jpg	0	244	AOI_43	333	33	665	370
9542	572			57_098_ha_neu.jpg	0	244	AOI_43	333	33	671	362
9559	573			57_098_ha_neu.jpg	0	244	AOI_43	333	33	659	374
9575	574			57_098_ha_neu.jpg	0	244	AOI_43	333	33	665	364
9592	575			57_098_ha_neu.jpg	0	244	AOI_43	333	33	663	374
9609	576			57_098_ha_neu.jpg	0	244	AOI_43	333	33	665	367
9625	577			57_098_ha_neu.jpg	0	244	AOI_43	333	33	659	383
9642	578			57_098_ha_neu.jpg	0	244	AOI_43	333	33	659	375
9659	579			57_098_ha_neu.jpg	0	244	AOI_43	333	33	663	360
9675	580			57_098_ha_neu.jpg	0	244	AOI_43	333	33	672	363
9692	581			57_098_ha_neu.jpg	0	244	AOI_43	333	33	664	366
9709	582			57_098_ha_neu.jpg	0	244	AOI_43	333	33	658	367
9725	583			57_098_ha_neu.jpg	0	244	AOI_43	433	34	738	351
9742	584			57_098_ha_neu.jpg	0	244	AOI_43	433	34	764	357
9759	585			57_098_ha_neu.jpg	0	244	AOI_43	433	34	756	367
9775	586			57_098_ha_neu.jpg	0	244	AOI_43	433	34	753	364
9792	587			57_098_ha_neu.jpg	0	244	AOI_43	433	34	747	367
9809	588			57_098_ha_neu.jpg	0	244	AOI_43	433	34	751	362
9825	589			57_098_ha_neu.jpg	0	244	AOI_43	433	34	748	364
9842	590			57_098_ha_neu.jpg	0	244	AOI_43	433	34	745	366
9859	591			57_098_ha_neu.jpg	0	244	AOI_43	433	34	757	359
9875	592			57_098_ha_neu.jpg	0	244	AOI_43	433	34	764	357
9892	593			57_098_ha_neu.jpg	0	244	AOI_43	433	34	763	363
9908	594			57_098_ha_neu.jpg	0	244	AOI_43	433	34	751	348
9925	595			57_098_ha_neu.jpg	0	244	AOI_43	433	34	756	345
9942	596			57_098_ha_neu.jpg	0	244	AOI_43	433	34	760	363
9958	597			57_098_ha_neu.jpg	0	244	AOI_43	433	34	758	354
9975	598			57_098_ha_neu.jpg	0	244	AOI_43	433	34	763	361
9992	599			57_098_ha_neu.jpg	0	244	AOI_43	433	34	750	373
10008	600			57_098_ha_neu.jpg	0	244	AOI_43	433	34	752	366
10025	601			57_098_ha_neu.jpg	0	244	AOI_43	433	34	749	366
10042	602			57_098_ha_neu.jpg	0	244	AOI_43	433	34	759	361
10058	603			57_098_ha_neu.jpg	0	244	AOI_43	433	34	752	357
10075	604			57_098_ha_neu.jpg	0	244	AOI_43	433	34	752	364
10092	605			57_098_ha_neu.jpg	0	244	AOI_43	433	34	766	352
10108	606			57_098_ha_neu.jpg	0	244	AOI_43	433	34	752	361
10125	607			57_098_ha_neu.jpg	0	244	AOI_43	433	34	753	363
10142	608			57_098_ha_neu.jpg	0	244	AOI_43	433	34	748	361
10158	609			57_098_ha_neu.jpg	0	244	AOI_43	217	35	721	363
10175	610			57_098_ha_neu.jpg	0	244	AOI_43	217	35	695	352
10192	611			57_098_ha_neu.jpg	0	244	AOI_43	217	35	693	357
10208	612			57_098_ha_neu.jpg	0	244	AOI_43	217	35	678	366
10225	613			57_098_ha_neu.jpg	0	244	AOI_43	217	35	683	362
10242	614			57_098_ha_neu.jpg	0	244	AOI_43	217	35	685	353
10258	615			57_098_ha_neu.jpg	0	244	AOI_43	217	35	688	362
10275	616			57_098_ha_neu.jpg	0	244	AOI_43	217	35	692	357
10292	617			57_098_ha_neu.jpg	0	244	AOI_43	217	35	686	359
10308	618			57_098_ha_neu.jpg	0	244	AOI_43	217	35	685	368
10325	619			57_098_ha_neu.jpg	0	244	AOI_43	217	35	691	355
10342	620			57_098_ha_neu.jpg	0	244	AOI_43	217	35	680	360
10358	621			57_098_ha_neu.jpg	0	244	AOI_43	217	35	685	347
10375	622			57_098_ha_neu.jpg	0	243	AOI_44	200	36	569	364
10392	623			57_098_ha_neu.jpg	0	243	AOI_44	200	36	406	383
10408	624			57_098_ha_neu.jpg	0	243	AOI_44	200	36	296	391
10425	625			57_098_ha_neu.jpg	0	243	AOI_44	200	36	297	373
10441	626			57_098_ha_neu.jpg	0	243	AOI_44	200	36	288	374
10458	627			57_098_ha_neu.jpg	0	243	AOI_44	200	36	296	378
10475	628			57_098_ha_neu.jpg	0	243	AOI_44	200	36	305	400
10491	629			57_098_ha_neu.jpg	0	243	AOI_44	200	36	302	391
10508	630			57_098_ha_neu.jpg	0	243	AOI_44	200	36	297	397
10525	631			57_098_ha_neu.jpg	0	243	AOI_44	200	36	298	387
10541	632			57_098_ha_neu.jpg	0	243	AOI_44	200	36	304	396
10558	633			57_098_ha_neu.jpg	0	243	AOI_44	200	36	306	384
10575	634			57_098_ha_neu.jpg	0	243	AOI_44	583	37	273	372
10591	635			57_098_ha_neu.jpg	0	243	AOI_44	583	37	255	366
10608	636			57_098_ha_neu.jpg	0	243	AOI_44	583	37	258	368
10625	637			57_098_ha_neu.jpg	0	243	AOI_44	583	37	262	365
10641	638			57_098_ha_neu.jpg	0	243	AOI_44	583	37	263	359
10658	639			57_098_ha_neu.jpg	0	243	AOI_44	583	37	263	363
10675	640			57_098_ha_neu.jpg	0	243	AOI_44	583	37	257	371
10691	641			57_098_ha_neu.jpg	0	243	AOI_44	583	37	262	367
10708	642			57_098_ha_neu.jpg	0	243	AOI_44	583	37	254	360
10725	643			57_098_ha_neu.jpg	0	243	AOI_44	583	37	260	373
10741	644			57_098_ha_neu.jpg	0	243	AOI_44	583	37	258	365
10758	645			57_098_ha_neu.jpg	0	243	AOI_44	583	37	258	364
10775	646			57_098_ha_neu.jpg	0	243	AOI_44	583	37	261	351
10791	647			57_098_ha_neu.jpg	0	243	AOI_44	583	37	255	362
10808	648			57_098_ha_neu.jpg	0	243	AOI_44	583	37	259	370
10825	649			57_098_ha_neu.jpg	0	243	AOI_44	583	37	261	367
10841	650			57_098_ha_neu.jpg	0	243	AOI_44	583	37	261	358
10858	651			57_098_ha_neu.jpg	0	243	AOI_44	583	37	256	364
10875	652			57_098_ha_neu.jpg	0	243	AOI_44	583	37	250	359
10891	653			57_098_ha_neu.jpg	0	243	AOI_44	583	37	257	368
10902		ImageEnd	16
10908	654			No media	0	0	Content	583	37	256	364
10925	655			No media	0	0	Content	583	37	254	355
10941	656			No media	0	0	Content	583	37	259	365
10945		ImageStart	8
10958	657			Fix.jpg	0	0	Content	583	37	259	370
10975	658			Fix.jpg	0	0	Content	583	37	260	373
10991	659			Fix.jpg	0	0	Content	583	37	260	375
11008	660			Fix.jpg	0	0	Content	583	37	263	358
11025	661			Fix.jpg	0	0	Content	583	37	264	364
11041	662			Fix.jpg	0	0	Content	583	37	268	373
11058	663			Fix.jpg	0	0	Content	583	37	256	367
11074	664			Fix.jpg	0	0	Content	583	37	262	359
11091	665			Fix.jpg	0	0	Content	583	37	257	369
11108	666			Fix.jpg	0	0	Content	583	37	263	360
11124	667			Fix.jpg	0	0	Content	583	37	257	362
11141	668			Fix.jpg	0	0	Content	583	37	263	364
11158	669			Fix.jpg	0	0	Content	550	38	308	363
11174	670			Fix.jpg	0	0	Content	550	38	474	366
11191	671			Fix.jpg	0	0	Content	550	38	509	364
11208	672			Fix.jpg	0	0	Content	550	38	523	369
11224	673			Fix.jpg	0	0	Content	550	38	515	372
11241	674			Fix.jpg	0	0	Content	550	38	519	371
11258	675			Fix.jpg	0	0	Content	550	38	518	375
11274	676			Fix.jpg	0	0	Content	550	38	512	379
11291	677			Fix.jpg	0	0	Content	550	38	511	386
11308	678			Fix.jpg	0	0	Content	550	38	520	381
11324	679			Fix.jpg	0	0	Content	550	38	519	366
11341	680			Fix.jpg	0	0	Content	550	38	512	381
11358	681			Fix.jpg	0	0	Content	550	38	512	359
11374	682			Fix.jpg	0	0	Content	550	38	512	367
11391	683			Fix.jpg	0	0	Content	550	38	509	382
11408	684			Fix.jpg	0	0	Content	550	38	522	372
11424	685			Fix.jpg	0	0	Content	550	38	513	370
11441	686			Fix.jpg	0	0	Content	550	38	515	380
11444		ImageEnd	16
11457	687			No media	0	0	Content	550	38	515	376
11474	688			No media	0	0	Content	550	38	515	392
11475		ImageStart	8
11491	689			27_069_an_neu.jpg	0	0	Content	550	38	516	382
11507	690			27_069_an_neu.jpg	0	0	Content	550	38	511	378
11524	691			27_069_an_neu.jpg	0	0	Content	550	38	519	359
11541	692			27_069_an_neu.jpg	0	0	Content	550	38	510	366
11557	693			27_069_an_neu.jpg	0	0	Content	550	38	521	360
11574	694			27_069_an_neu.jpg	0	0	Content	550	38	511	383
11591	695			27_069_an_neu.jpg	0	0	Content	550	38	511	374
11607	696			27_069_an_neu.jpg	0	0	Content	550	38	513	370
11624	697			27_069_an_neu.jpg	0	0	Content	550	38	512	376
11641	698			27_069_an_neu.jpg	0	0	Content	550	38	513	369
11657	699			27_069_an_neu.jpg	0	0	Content	550	38	514	375
11674	700			27_069_an_neu.jpg	0	0	Content	550	38	507	371
11691	701			27_069_an_neu.jpg	0	0	Content	550	38	516	383
11707	702			27_069_an_neu.jpg	0	177	AOI_33	183	39	416	390
11724	703			27_069_an_neu.jpg	0	177	AOI_33	183	39	309	400
11741	704			27_069_an_neu.jpg	0	177	AOI_33	183	39	308	409
11757	705			27_069_an_neu.jpg	0	177	AOI_33	183	39	306	411
11774	706			27_069_an_neu.jpg	0	177	AOI_33	183	39	302	420
11791	707			27_069_an_neu.jpg	0	177	AOI_33	183	39	304	399
11807	708			27_069_an_neu.jpg	0	177	AOI_33	183	39	314	425
11824	709			27_069_an_neu.jpg	0	177	AOI_33	183	39	307	406
11841	710			27_069_an_neu.jpg	0	177	AOI_33	183	39	304	411
11857	711			27_069_an_neu.jpg	0	177	AOI_33	183	39	302	401
11874	712			27_069_an_neu.jpg	0	177	AOI_33	183	39	315	412
11891	713			27_069_an_neu.jpg	0	177	AOI_33	500	40	284	424
11907	714			27_069_an_neu.jpg	0	177	AOI_33	500	40	266	432
11924	715			27_069_an_neu.jpg	0	177	AOI_33	500	40	272	438
11941	716			27_069_an_neu.jpg	0	177	AOI_33	500	40	272	449
11957	717			27_069_an_neu.jpg	0	177	AOI_33	500	40	276	445
11974	718			27_069_an_neu.jpg	0	177	AOI_33	500	40	280	440
11991	719			27_069_an_neu.jpg	0	177	AOI_33	500	40	274	440
12007	720			27_069_an_neu.jpg	0	177	AOI_33	500	40	275	443
12024	721			27_069_an_neu.jpg	0	177	AOI_33	500	40	275	446
12040	722			27_069_an_neu.jpg	0	177	AOI_33	500	40	279	443
12057	723			27_069_an_neu.jpg	0	177	AOI_33	500	40	272	434
12074	724			27_069_an_neu.jpg	0	177	AOI_33	500	40	274	446
12090	725			27_069_an_neu.jpg	0	177	AOI_33	500	40	277	446
12107	726			27_069_an_neu.jpg	0	177	AOI_33	500	40	276	447
12124	727			27_069_an_neu.jpg	0	177	AOI_33	500	40	269	442
12140	728			27_069_an_neu.jpg	0	177	AOI_33	500	40	267	438
12157	729			27_069_an_neu.jpg	0	177	AOI_33	500	40	268	434
12174	730			27_069_an_neu.jpg	0	177	AOI_33	500	40	276	444
12190	731			27_069_an_neu.jpg	0	177	AOI_33	500	40	278	450
12207	732			27_069_an_neu.jpg	0	177	AOI_33	500	40	275	435
12224	733			27_069_an_neu.jpg	0	177	AOI_33	500	40	272	444
12240	734			27_069_an_neu.jpg	0	177	AOI_33	500	40	280	447
12257	735			27_069_an_neu.jpg	0	177	AOI_33	500	40	273	448
12274	736			27_069_an_neu.jpg	0	177	AOI_33	500	40	269	446
12290	737			27_069_an_neu.jpg	0	177	AOI_33	500	40	324	465
12307	738			27_069_an_neu.jpg	0	177	AOI_33	500	40	408	497
12324	739			27_069_an_neu.jpg	0	177	AOI_33	500	40	447	455
12340	740			27_069_an_neu.jpg	0	177	AOI_33	500	40	452	455
12357	741			27_069_an_neu.jpg	0	177	AOI_33	500	40	450	466
12374	742			27_069_an_neu.jpg	0	177	AOI_33	500	40	445	466
12390	743			27_069_an_neu.jpg	0	178	AOI_35	699	41	539	446
12407	744			27_069_an_neu.jpg	0	178	AOI_35	699	41	687	410
12424	745			27_069_an_neu.jpg	0	178	AOI_35	699	41	709	381
12440	746			27_069_an_neu.jpg	0	178	AOI_35	699	41	702	388
12457	747			27_069_an_neu.jpg	0	178	AOI_35	699	41	704	396
12474	748			27_069_an_neu.jpg	0	178	AOI_35	699	41	707	393
12490	749			27_069_an_neu.jpg	0	178	AOI_35	699	41	705	401
12507	750			27_069_an_neu.jpg	0	178	AOI_35	699	41	705	401
12523	751			27_069_an_neu.jpg	0	178	AOI_35	699	41	701	398
12540	752			27_069_an_neu.jpg	0	178	AOI_35	699	41	698	399
12557	753			27_069_an_neu.jpg	0	178	AOI_35	699	41	691	411
12573	754			27_069_an_neu.jpg	0	178	AOI_35	699	41	712	396
12590	755			27_069_an_neu.jpg	0	178	AOI_35	699	41	699	401
12607	756			27_069_an_neu.jpg	0	178	AOI_35	699	41	705	393
12623	757			27_069_an_neu.jpg	0	178	AOI_35	699	41	697	397
12640	758			27_069_an_neu.jpg	0	178	AOI_35	699	41	706	388
12657	759			27_069_an_neu.jpg	0	178	AOI_35	699	41	714	383
12673	760			27_069_an_neu.jpg	0	178	AOI_35	699	41	698	404
12690	761			27_069_an_neu.jpg	0	178	AOI_35	699	41	701	394
12707	762			27_069_an_neu.jpg	0	178	AOI_35	699	41	702	397
12723	763			27_069_an_neu.jpg	0	178	AOI_35	699	41	696	409
12740	764			27_069_an_neu.jpg	0	178	AOI_35	699	41	700	399
12757	765			27_069_an_neu.jpg	0	178	AOI_35	699	41	698	399
12773	766			27_069_an_neu.jpg	0	178	AOI_35	699	41	698	406
12790	767			27_069_an_neu.jpg	0	178	AOI_35	699	41	689	398
12807	768			27_069_an_neu.jpg	0	178	AOI_35	699	41	676	393
12823	769			27_069_an_neu.jpg	0	178	AOI_35	699	41	681	396
12840	770			27_069_an_neu.jpg	0	178	AOI_35	699	41	679	394
12857	771			27_069_an_neu.jpg	0	178	AOI_35	699	41	675	392
12873	772			27_069_an_neu.jpg	0	178	AOI_35	699	41	683	375
12890	773			27_069_an_neu.jpg	0	178	AOI_35	699	41	682	379
12906	774			27_069_an_neu.jpg	0	178	AOI_35	699	41	679	401
12923	775			27_069_an_neu.jpg	0	178	AOI_35	699	41	676	390
12940	776			27_069_an_neu.jpg	0	178	AOI_35	699	41	678	383
12956	777			27_069_an_neu.jpg	0	178	AOI_35	699	41	671	402
12973	778			27_069_an_neu.jpg	0	178	AOI_35	699	41	678	389
12990	779			27_069_an_neu.jpg	0	178	AOI_35	699	41	679	381
13006	780			27_069_an_neu.jpg	0	178	AOI_35	699	41	677	395
13023	781			27_069_an_neu.jpg	0	178	AOI_35	699	41	679	387
13040	782			27_069_an_neu.jpg	0	178	AOI_35	699	41	672	391
13056	783			27_069_an_neu.jpg	0	178	AOI_35	699	41	671	393
13073	784			27_069_an_neu.jpg	0	178	AOI_35	699	41	677	388
13090	785			27_069_an_neu.jpg	0	178	AOI_35	799	42	697	389
13106	786			27_069_an_neu.jpg	0	178	AOI_35	799	42	756	396
13123	787			27_069_an_neu.jpg	0	178	AOI_35	799	42	766	392
13140	788			27_069_an_neu.jpg	0	178	AOI_35	799	42	757	392
13156	789			27_069_an_neu.jpg	0	178	AOI_35	799	42	758	402
13173	790			27_069_an_neu.jpg	0	178	AOI_35	799	42	758	392
13190	791			27_069_an_neu.jpg	0	178	AOI_35	799	42	750	393
13206	792			27_069_an_neu.jpg	0	178	AOI_35	799	42	771	382
13223	793			27_069_an_neu.jpg	0	178	AOI_35	799	42	758	402
13240	794			27_069_an_neu.jpg	0	178	AOI_35	799	42	751	403
13256	795			27_069_an_neu.jpg	0	178	AOI_35	799	42	762	390
13273	796			27_069_an_neu.jpg	0	178	AOI_35	799	42	759	382
13290	797			27_069_an_neu.jpg	0	178	AOI_35	799	42	759	387
13306	798			27_069_an_neu.jpg	0	178	AOI_35	799	42	758	400
13323	799			27_069_an_neu.jpg	0	178	AOI_35	799	42	757	393
13340	800			27_069_an_neu.jpg	0	178	AOI_35	799	42	770	377
13356	801			27_069_an_neu.jpg	0	178	AOI_35	799	42	763	386
13373	802			27_069_an_neu.jpg	0	178	AOI_35	799	42	747	392
13390	803			27_069_an_neu.jpg	0	178	AOI_35	799	42	762	382
13406	804			27_069_an_neu.jpg	0	178	AOI_35	799	42	768	392
13423	805			27_069_an_neu.jpg	0	178	AOI_35	799	42	757	391
13440	806			27_069_an_neu.jpg	0	178	AOI_35	799	42	768	390
13456	807			27_069_an_neu.jpg	0	178	AOI_35	799	42	763	384
13473	808			27_069_an_neu.jpg	0	178	AOI_35	799	42	751	393
13489	809			27_069_an_neu.jpg	0	178	AOI_35	799	42	761	394
13506	810			27_069_an_neu.jpg	0	178	AOI_35	799	42	767	383
13523	811			27_069_an_neu.jpg	0	178	AOI_35	799	42	761	390
13539	812			27_069_an_neu.jpg	0	178	AOI_35	799	42	767	383
13556	813			27_069_an_neu.jpg	0	178	AOI_35	799	42	764	391
13573	814			27_069_an_neu.jpg	0	178	AOI_35	799	42	766	385
13589	815			27_069_an_neu.jpg	0	178	AOI_35	799	42	767	377
13606	816			27_069_an_neu.jpg	0	178	AOI_35	799	42	763	382
13623	817			27_069_an_neu.jpg	0	178	AOI_35	799	42	758	394
13639	818			27_069_an_neu.jpg	0	178	AOI_35	799	42	765	386
13656	819			27_069_an_neu.jpg	0	178	AOI_35	799	42	766	379
13673	820			27_069_an_neu.jpg	0	178	AOI_35	799	42	763	376
13689	821			27_069_an_neu.jpg	0	178	AOI_35	799	42	763	404
13706	822			27_069_an_neu.jpg	0	178	AOI_35	799	42	758	400
13723	823			27_069_an_neu.jpg	0	178	AOI_35	799	42	767	385
13739	824			27_069_an_neu.jpg	0	178	AOI_35	799	42	760	400
13756	825			27_069_an_neu.jpg	0	178	AOI_35	799	42	761	391
13773	826			27_069_an_neu.jpg	0	178	AOI_35	799	42	763	386
13789	827			27_069_an_neu.jpg	0	178	AOI_35	799	42	765	392
13806	828			27_069_an_neu.jpg	0	178	AOI_35	799	42	751	401
13823	829			27_069_an_neu.jpg	0	178	AOI_35	799	42	762	392
13839	830			27_069_an_neu.jpg	0	178	AOI_35	799	42	767	389
13856	831			27_069_an_neu.jpg	0	178	AOI_35	799	42	754	395
13873	832			27_069_an_neu.jpg	0	178	AOI_35	799	42	705	393
13889	833			27_069_an_neu.jpg	0	177	AOI_33	500	43	503	421
13906	834			27_069_an_neu.jpg	0	177	AOI_33	500	43	347	452
13923	835			27_069_an_neu.jpg	0	177	AOI_33	500	43	277	458
13939	836			27_069_an_neu.jpg	0	177	AOI_33	500	43	278	458
13956	837			27_069_an_neu.jpg	0	177	AOI_33	500	43	286	453
13972	838			27_069_an_neu.jpg	0	177	AOI_33	500	43	287	458
13989	839			27_069_an_neu.jpg	0	177	AOI_33	500	43	290	454
14006	840			27_069_an_neu.jpg	0	177	AOI_33	500	43	289	451
14022	841			27_069_an_neu.jpg	0	177	AOI_33	500	43	285	451
14039	842			27_069_an_neu.jpg	0	177	AOI_33	500	43	286	455
14056	843			27_069_an_neu.jpg	0	177	AOI_33	500	43	277	457
14072	844			27_069_an_neu.jpg	0	177	AOI_33	500	43	299	464
14089	845			27_069_an_neu.jpg	0	177	AOI_33	500	43	286	463
14106	846			27_069_an_neu.jpg	0	177	AOI_33	500	43	301	466
14122	847			27_069_an_neu.jpg	0	177	AOI_33	500	43	289	459
14139	848			27_069_an_neu.jpg	0	177	AOI_33	500	43	284	427
14156	849			27_069_an_neu.jpg	0	177	AOI_33	500	43	288	448
14172	850			27_069_an_neu.jpg	0	177	AOI_33	500	43	282	445
14189	851			27_069_an_neu.jpg	0	177	AOI_33	500	43	276	437
14206	852			27_069_an_neu.jpg	0	177	AOI_33	500	43	286	442
14222	853			27_069_an_neu.jpg	0	177	AOI_33	500	43	277	432
14239	854			27_069_an_neu.jpg	0	177	AOI_33	500	43	283	442
14256	855			27_069_an_neu.jpg	0	177	AOI_33	500	43	289	444
14272	856			27_069_an_neu.jpg	0	177	AOI_33	500	43	289	435
14289	857			27_069_an_neu.jpg	0	177	AOI_33	500	43	284	437
14306	858			27_069_an_neu.jpg	0	177	AOI_33	500	43	278	423
14322	859			27_069_an_neu.jpg	0	177	AOI_33	500	43	283	439
14339	860			27_069_an_neu.jpg	0	177	AOI_33	500	43	277	433
14356	861			27_069_an_neu.jpg	0	177	AOI_33	500	43	283	441
14372	862			27_069_an_neu.jpg	0	177	AOI_33	500	43	279	440
14389	863			27_069_an_neu.jpg	0	177	AOI_33	650	44	338	441
14406	864			27_069_an_neu.jpg	0	177	AOI_33	650	44	351	449
14422	865			27_069_an_neu.jpg	0	177	AOI_33	650	44	347	439
14439	866			27_069_an_neu.jpg	0	177	AOI_33	650	44	352	439
14455	867			27_069_an_neu.jpg	0	177	AOI_33	650	44	347	429
14471		ImageEnd	16
14472	868			No media	0	0	Content	650	44	354	420
14489	869			No media	0	0	Content	650	44	347	441
14505	870			No media	0	0	Content	650	44	338	429
14514		ImageStart	8
14522	871			Fix.jpg	0	0	Content	650	44	353	434
14539	872			Fix.jpg	0	0	Content	650	44	352	446
14555	873			Fix.jpg	0	0	Content	650	44	355	438
14572	874			Fix.jpg	0	0	Content	650	44	362	445
14589	875			Fix.jpg	0	0	Content	650	44	347	424
14605	876			Fix.jpg	0	0	Content	650	44	347	442
14622	877			Fix.jpg	0	0	Content	650	44	355	436
14639	878			Fix.jpg	0	0	Content	650	44	353	435
14655	879			Fix.jpg	0	0	Content	650	44	349	438
14672	880			Fix.jpg	0	0	Content	650	44	352	429
14689	881			Fix.jpg	0	0	Content	650	44	354	427
14705	882			Fix.jpg	0	0	Content	650	44	353	427
14722	883			Fix.jpg	0	0	Content	650	44	354	440
14739	884			Fix.jpg	0	0	Content	650	44	345	430
14755	885			Fix.jpg	0	0	Content	650	44	362	444
14772	886			Fix.jpg	0	0	Content	650	44	356	441
14789	887			Fix.jpg	0	0	Content	650	44	355	442
14805	888			Fix.jpg	0	0	Content	650	44	357	435
14822	889			Fix.jpg	0	0	Content	650	44	348	434
14839	890			Fix.jpg	0	0	Content	650	44	348	434
14855	891			Fix.jpg	0	0	Content	650	44	352	446
14872	892			Fix.jpg	0	0	Content	650	44	348	426
14889	893			Fix.jpg	0	0	Content	650	44	346	428
14905	894			Fix.jpg	0	0	Content	650	44	351	439
14922	895			Fix.jpg	0	0	Content	650	44	352	429
14939	896			Fix.jpg	0	0	Content	650	44	354	445
14955	897			Fix.jpg	0	0	Content	650	44	356	432
14972	898			Fix.jpg	0	0	Content	650	44	350	434
14989	899			Fix.jpg	0	0	Content	650	44	352	437
15000		ImageEnd	16
15005	900			No media	0	0	Content	650	44	352	434
15022	901			No media	0	0	Content	650	44	374	438
15038	902			No media	0	0	Content	250	45	488	400
15055	903			No media	0	0	Content	250	45	524	363
15059		ImageStart	8
15072	904			8_008_ha_fe.jpg	0	294	AOI_2	250	45	524	373
15088	905			8_008_ha_fe.jpg	0	294	AOI_2	250	45	524	366
15105	906			8_008_ha_fe.jpg	0	294	AOI_2	250	45	524	371
15122	907			8_008_ha_fe.jpg	0	294	AOI_2	250	45	521	363
15138	908			8_008_ha_fe.jpg	0	294	AOI_2	250	45	521	355
15155	909			8_008_ha_fe.jpg	0	294	AOI_2	250	45	519	369
15172	910			8_008_ha_fe.jpg	0	294	AOI_2	250	45	515	371
15188	911			8_008_ha_fe.jpg	0	294	AOI_2	250	45	523	369
15205	912			8_008_ha_fe.jpg	0	294	AOI_2	250	45	521	372
15222	913			8_008_ha_fe.jpg	0	294	AOI_2	250	45	523	366
15238	914			8_008_ha_fe.jpg	0	294	AOI_2	250	45	527	372
15255	915			8_008_ha_fe.jpg	0	294	AOI_2	250	45	521	361
15272	916			8_008_ha_fe.jpg	0	294	AOI_2	250	45	531	379
15288	917			8_008_ha_fe.jpg	0	293	AOI_4	483	46	463	366
15305	918			8_008_ha_fe.jpg	0	293	AOI_4	483	46	345	372
15322	919			8_008_ha_fe.jpg	0	293	AOI_4	483	46	316	364
15338	920			8_008_ha_fe.jpg	0	293	AOI_4	483	46	310	365
15355	921			8_008_ha_fe.jpg	0	293	AOI_4	483	46	312	361
15372	922			8_008_ha_fe.jpg	0	293	AOI_4	483	46	322	368
15388	923			8_008_ha_fe.jpg	0	293	AOI_4	483	46	317	368
15405	924			8_008_ha_fe.jpg	0	293	AOI_4	483	46	328	368
15422	925			8_008_ha_fe.jpg	0	293	AOI_4	483	46	315	353
15438	926			8_008_ha_fe.jpg	0	293	AOI_4	483	46	317	369
15455	927			8_008_ha_fe.jpg	0	293	AOI_4	483	46	323	367
15472	928			8_008_ha_fe.jpg	0	293	AOI_4	483	46	319	376
15488	929			8_008_ha_fe.jpg	0	293	AOI_4	483	46	314	367
15505	930			8_008_ha_fe.jpg	0	293	AOI_4	483	46	313	354
15522	931			8_008_ha_fe.jpg	0	293	AOI_4	483	46	318	360
15538	932			8_008_ha_fe.jpg	0	293	AOI_4	483	46	326	380
15555	933			8_008_ha_fe.jpg	0	293	AOI_4	483	46	323	361
15571	934			8_008_ha_fe.jpg	0	293	AOI_4	483	46	319	363
15588	935			8_008_ha_fe.jpg	0	293	AOI_4	483	46	338	383
15605	936			8_008_ha_fe.jpg	0	293	AOI_4	483	46	333	380
15621	937			8_008_ha_fe.jpg	0	293	AOI_4	483	46	331	375
15638	938			8_008_ha_fe.jpg	0	293	AOI_4	483	46	330	375
15655	939			8_008_ha_fe.jpg	0	293	AOI_4	483	46	326	373
15671	940			8_008_ha_fe.jpg	0	293	AOI_4	483	46	333	371
15688	941			8_008_ha_fe.jpg	0	293	AOI_4	483	46	331	369
15705	942			8_008_ha_fe.jpg	0	293	AOI_4	483	46	327	373
15721	943			8_008_ha_fe.jpg	0	293	AOI_4	483	46	323	381
15738	944			8_008_ha_fe.jpg	0	293	AOI_4	483	46	336	377
15755	945			8_008_ha_fe.jpg	0	293	AOI_4	483	46	372	384
15771	946			8_008_ha_fe.jpg	0	294	AOI_2	383	47	557	376
15788	947			8_008_ha_fe.jpg	0	294	AOI_2	383	47	700	370
15805	948			8_008_ha_fe.jpg	0	294	AOI_2	383	47	703	365
15821	949			8_008_ha_fe.jpg	0	294	AOI_2	383	47	700	365
15838	950			8_008_ha_fe.jpg	0	294	AOI_2	383	47	703	358
15855	951			8_008_ha_fe.jpg	0	294	AOI_2	383	47	695	378
15871	952			8_008_ha_fe.jpg	0	294	AOI_2	383	47	699	368
15888	953			8_008_ha_fe.jpg	0	294	AOI_2	383	47	689	371
15905	954			8_008_ha_fe.jpg	0	294	AOI_2	383	47	699	362
15921	955			8_008_ha_fe.jpg	0	294	AOI_2	383	47	699	376
15938	956			8_008_ha_fe.jpg	0	294	AOI_2	383	47	696	369
15954	957			8_008_ha_fe.jpg	0	294	AOI_2	383	47	689	381
15971	958			8_008_ha_fe.jpg	0	294	AOI_2	383	47	696	377
15988	959			8_008_ha_fe.jpg	0	294	AOI_2	383	47	699	367
16004	960			8_008_ha_fe.jpg	0	294	AOI_2	383	47	688	370
16021	961			8_008_ha_fe.jpg	0	294	AOI_2	383	47	685	376
16038	962			8_008_ha_fe.jpg	0	294	AOI_2	383	47	696	368
16054	963			8_008_ha_fe.jpg	0	294	AOI_2	383	47	694	375
16071	964			8_008_ha_fe.jpg	0	294	AOI_2	383	47	683	382
16088	965			8_008_ha_fe.jpg	0	294	AOI_2	383	47	697	367
16104	966			8_008_ha_fe.jpg	0	294	AOI_2	383	47	697	366
16121	967			8_008_ha_fe.jpg	0	294	AOI_2	383	47	687	384
16138	968			8_008_ha_fe.jpg	0	294	AOI_2	383	47	693	383
16154	969			8_008_ha_fe.jpg	0	294	AOI_2	333	48	712	376
16171	970			8_008_ha_fe.jpg	0	294	AOI_2	333	48	747	370
16188	971			8_008_ha_fe.jpg	0	294	AOI_2	333	48	746	371
16204	972			8_008_ha_fe.jpg	0	294	AOI_2	333	48	744	361
16221	973			8_008_ha_fe.jpg	0	294	AOI_2	333	48	749	378
16238	974			8_008_ha_fe.jpg	0	294	AOI_2	333	48	753	372
16254	975			8_008_ha_fe.jpg	0	294	AOI_2	333	48	744	364
16271	976			8_008_ha_fe.jpg	0	294	AOI_2	333	48	738	376
16288	977			8_008_ha_fe.jpg	0	294	AOI_2	333	48	750	364
16304	978			8_008_ha_fe.jpg	0	294	AOI_2	333	48	744	374
16321	979			8_008_ha_fe.jpg	0	294	AOI_2	333	48	755	371
16338	980			8_008_ha_fe.jpg	0	294	AOI_2	333	48	750	363
16354	981			8_008_ha_fe.jpg	0	294	AOI_2	333	48	745	378
16371	982			8_008_ha_fe.jpg	0	294	AOI_2	333	48	748	363
16388	983			8_008_ha_fe.jpg	0	294	AOI_2	333	48	744	377
16404	984			8_008_ha_fe.jpg	0	294	AOI_2	333	48	747	363
16421	985			8_008_ha_fe.jpg	0	294	AOI_2	333	48	742	377
16438	986			8_008_ha_fe.jpg	0	294	AOI_2	333	48	741	375
16454	987			8_008_ha_fe.jpg	0	294	AOI_2	333	48	743	379
16471	988			8_008_ha_fe.jpg	0	294	AOI_2	333	48	638	379
16487	989			8_008_ha_fe.jpg	0	293	AOI_4	267	49	444	400
16504	990			8_008_ha_fe.jpg	0	293	AOI_4	267	49	317	396
16521	991			8_008_ha_fe.jpg	0	293	AOI_4	267	49	317	393
16537	992			8_008_ha_fe.jpg	0	293	AOI_4	267	49	317	391
16554	993			8_008_ha_fe.jpg	0	293	AOI_4	267	49	321	389
16571	994			8_008_ha_fe.jpg	0	293	AOI_4	267	49	328	401
16587	995			8_008_ha_fe.jpg	0	293	AOI_4	267	49	313	388
16604	996			8_008_ha_fe.jpg	0	293	AOI_4	267	49	320	389
16621	997			8_008_ha_fe.jpg	0	293	AOI_4	267	49	320	402
16637	998			8_008_ha_fe.jpg	0	293	AOI_4	267	49	318	388
16654	999			8_008_ha_fe.jpg	0	293	AOI_4	267	49	316	395
16671	1000			8_008_ha_fe.jpg	0	293	AOI_4	267	49	306	393
16687	1001			8_008_ha_fe.jpg	0	293	AOI_4	267	49	310	388
16704	1002			8_008_ha_fe.jpg	0	293	AOI_4	267	49	320	401
16721	1003			8_008_ha_fe.jpg	0	293	AOI_4	267	49	317	400
16737	1004			8_008_ha_fe.jpg	0	293	AOI_4	267	49	295	388
16754	1005			8_008_ha_fe.jpg	0	293	AOI_4	616	50	262	373
16771	1006			8_008_ha_fe.jpg	0	293	AOI_4	616	50	246	358
16787	1007			8_008_ha_fe.jpg	0	293	AOI_4	616	50	251	366
16804	1008			8_008_ha_fe.jpg	0	293	AOI_4	616	50	261	372
16821	1009			8_008_ha_fe.jpg	0	293	AOI_4	616	50	252	359
16837	1010			8_008_ha_fe.jpg	0	293	AOI_4	616	50	247	356
16854	1011			8_008_ha_fe.jpg	0	293	AOI_4	616	50	253	362
16871	1012			8_008_ha_fe.jpg	0	293	AOI_4	616	50	254	364
16887	1013			8_008_ha_fe.jpg	0	293	AOI_4	616	50	255	365
16904	1014			8_008_ha_fe.jpg	0	293	AOI_4	616	50	265	376
16921	1015			8_008_ha_fe.jpg	0	293	AOI_4	616	50	259	369
16937	1016			8_008_ha_fe.jpg	0	293	AOI_4	616	50	256	368
16954	1017			8_008_ha_fe.jpg	0	293	AOI_4	616	50	254	370
16971	1018			8_008_ha_fe.jpg	0	293	AOI_4	616	50	257	373
16987	1019			8_008_ha_fe.jpg	0	293	AOI_4	616	50	255	353
17004	1020			8_008_ha_fe.jpg	0	293	AOI_4	616	50	253	356
17021	1021			8_008_ha_fe.jpg	0	293	AOI_4	616	50	251	368
17037	1022			8_008_ha_fe.jpg	0	293	AOI_4	616	50	252	362
17054	1023			8_008_ha_fe.jpg	0	293	AOI_4	616	50	260	370
17071	1024			8_008_ha_fe.jpg	0	293	AOI_4	616	50	254	366
17087	1025			8_008_ha_fe.jpg	0	293	AOI_4	616	50	258	374
17104	1026			8_008_ha_fe.jpg	0	293	AOI_4	616	50	263	380
17120	1027			8_008_ha_fe.jpg	0	293	AOI_4	616	50	263	375
17137	1028			8_008_ha_fe.jpg	0	293	AOI_4	616	50	257	374
17154	1029			8_008_ha_fe.jpg	0	293	AOI_4	616	50	254	353
17170	1030			8_008_ha_fe.jpg	0	293	AOI_4	616	50	256	358
17187	1031			8_008_ha_fe.jpg	0	293	AOI_4	616	50	260	374
17204	1032			8_008_ha_fe.jpg	0	293	AOI_4	616	50	257	365
17220	1033			8_008_ha_fe.jpg	0	293	AOI_4	616	50	255	372
17237	1034			8_008_ha_fe.jpg	0	293	AOI_4	616	50	264	376
17254	1035			8_008_ha_fe.jpg	0	293	AOI_4	616	50	258	371
17270	1036			8_008_ha_fe.jpg	0	293	AOI_4	616	50	258	374
17287	1037			8_008_ha_fe.jpg	0	293	AOI_4	616	50	253	366
17304	1038			8_008_ha_fe.jpg	0	293	AOI_4	616	50	263	373
17320	1039			8_008_ha_fe.jpg	0	293	AOI_4	616	50	259	381
17337	1040			8_008_ha_fe.jpg	0	293	AOI_4	616	50	256	378
17354	1041			8_008_ha_fe.jpg	0	293	AOI_4	616	50	255	366
17370	1042			8_008_ha_fe.jpg	0	293	AOI_4	766	51	300	376
17387	1043			8_008_ha_fe.jpg	0	293	AOI_4	766	51	322	373
17404	1044			8_008_ha_fe.jpg	0	293	AOI_4	766	51	321	390
17420	1045			8_008_ha_fe.jpg	0	293	AOI_4	766	51	315	375
17437	1046			8_008_ha_fe.jpg	0	293	AOI_4	766	51	316	377
17454	1047			8_008_ha_fe.jpg	0	293	AOI_4	766	51	318	370
17470	1048			8_008_ha_fe.jpg	0	293	AOI_4	766	51	309	379
17487	1049			8_008_ha_fe.jpg	0	293	AOI_4	766	51	314	379
17504	1050			8_008_ha_fe.jpg	0	293	AOI_4	766	51	321	383
17520	1051			8_008_ha_fe.jpg	0	293	AOI_4	766	51	322	381
17537	1052			8_008_ha_fe.jpg	0	293	AOI_4	766	51	309	372
17553	1053			8_008_ha_fe.jpg	0	293	AOI_4	766	51	311	373
17570	1054			8_008_ha_fe.jpg	0	293	AOI_4	766	51	317	381
17587	1055			8_008_ha_fe.jpg	0	293	AOI_4	766	51	320	372
17603	1056			8_008_ha_fe.jpg	0	293	AOI_4	766	51	350	384
17620	1057			8_008_ha_fe.jpg	0	293	AOI_4	766	51	345	369
17637	1058			8_008_ha_fe.jpg	0	293	AOI_4	766	51	345	370
17653	1059			8_008_ha_fe.jpg	0	293	AOI_4	766	51	344	359
17670	1060			8_008_ha_fe.jpg	0	293	AOI_4	766	51	355	388
17687	1061			8_008_ha_fe.jpg	0	293	AOI_4	766	51	344	368
17703	1062			8_008_ha_fe.jpg	0	293	AOI_4	766	51	345	380
17720	1063			8_008_ha_fe.jpg	0	293	AOI_4	766	51	348	373
17737	1064			8_008_ha_fe.jpg	0	293	AOI_4	766	51	351	369
17753	1065			8_008_ha_fe.jpg	0	293	AOI_4	766	51	346	376
17770	1066			8_008_ha_fe.jpg	0	293	AOI_4	766	51	351	380
17787	1067			8_008_ha_fe.jpg	0	293	AOI_4	766	51	347	373
17803	1068			8_008_ha_fe.jpg	0	293	AOI_4	766	51	351	384
17820	1069			8_008_ha_fe.jpg	0	293	AOI_4	766	51	350	380
17837	1070			8_008_ha_fe.jpg	0	293	AOI_4	766	51	343	377
17853	1071			8_008_ha_fe.jpg	0	293	AOI_4	766	51	348	384
17870	1072			8_008_ha_fe.jpg	0	293	AOI_4	766	51	343	373
17887	1073			8_008_ha_fe.jpg	0	293	AOI_4	766	51	351	377
17903	1074			8_008_ha_fe.jpg	0	293	AOI_4	766	51	348	376
17920	1075			8_008_ha_fe.jpg	0	293	AOI_4	766	51	355	379
17937	1076			8_008_ha_fe.jpg	0	293	AOI_4	766	51	345	372
17953	1077			8_008_ha_fe.jpg	0	293	AOI_4	766	51	351	385
17970	1078			8_008_ha_fe.jpg	0	293	AOI_4	766	51	345	377
17987	1079			8_008_ha_fe.jpg	0	293	AOI_4	766	51	346	379
18003	1080			8_008_ha_fe.jpg	0	293	AOI_4	766	51	348	377
18020	1081			8_008_ha_fe.jpg	0	293	AOI_4	766	51	347	369
18030		ImageEnd	16
18036	1082			No media	0	0	Content	766	51	351	379
18053	1083			No media	0	0	Content	766	51	352	378
18070	1084			No media	0	0	Content	766	51	350	383
18074		ImageStart	8
18086	1085			Fix.jpg	0	0	Content	766	51	348	381
18103	1086			Fix.jpg	0	0	Content	766	51	344	382
18120	1087			Fix.jpg	0	0	Content	766	51	366	390
18136	1088			Fix.jpg	0	0	Content	200	52	554	378
18153	1089			Fix.jpg	0	0	Content	200	52	702	365
18170	1090			Fix.jpg	0	0	Content	200	52	711	354
18186	1091			Fix.jpg	0	0	Content	200	52	709	357
18203	1092			Fix.jpg	0	0	Content	200	52	705	359
18220	1093			Fix.jpg	0	0	Content	200	52	713	352
18236	1094			Fix.jpg	0	0	Content	200	52	701	367
18253	1095			Fix.jpg	0	0	Content	200	52	705	365
18270	1096			Fix.jpg	0	0	Content	200	52	709	362
18286	1097			Fix.jpg	0	0	Content	200	52	711	368
18303	1098			Fix.jpg	0	0	Content	200	52	707	366
18320	1099			Fix.jpg	0	0	Content	200	52	704	363
18336	1100			Fix.jpg	0	0	Content	600	53	624	381
18353	1101			Fix.jpg	0	0	Content	600	53	501	417
18370	1102			Fix.jpg	0	0	Content	600	53	504	406
18386	1103			Fix.jpg	0	0	Content	600	53	497	405
18403	1104			Fix.jpg	0	0	Content	600	53	496	391
18420	1105			Fix.jpg	0	0	Content	600	53	496	423
18436	1106			Fix.jpg	0	0	Content	600	53	497	404
18453	1107			Fix.jpg	0	0	Content	600	53	494	411
18470	1108			Fix.jpg	0	0	Content	600	53	497	409
18486	1109			Fix.jpg	0	0	Content	600	53	493	420
18503	1110			Fix.jpg	0	0	Content	600	53	494	421
18520	1111			Fix.jpg	0	0	Content	600	53	495	408
18536	1112			Fix.jpg	0	0	Content	600	53	498	410
18553	1113			Fix.jpg	0	0	Content	600	53	498	414
18564		ImageEnd	16
18569	1114			No media	0	0	Content	600	53	495	410
18586	1115			No media	0	0	Content	600	53	495	414
18603	1116			No media	0	0	Content	600	53	497	412
18619	1117			No media	0	0	Content	600	53	496	411
18636	1118			No media	0	0	Content	600	53	497	407
18653	1119			No media	0	0	Content	600	53	494	409
18669	1120			No media	0	0	Content	600	53	494	405
18686	1121			No media	0	0	Content	600	53	492	414
18703	1122			No media	0	0	Content	600	53	491	405
18719	1123			No media	0	0	Content	600	53	483	426
18727		ImageStart	8
18736	1124			149_170_fe_ha.jpg	0	111	AOI_26	600	53	491	412
18753	1125			149_170_fe_ha.jpg	0	111	AOI_26	600	53	491	400
18769	1126			149_170_fe_ha.jpg	0	111	AOI_26	600	53	499	410
18786	1127			149_170_fe_ha.jpg	0	111	AOI_26	600	53	490	422
18803	1128			149_170_fe_ha.jpg	0	111	AOI_26	600	53	500	402
18819	1129			149_170_fe_ha.jpg	0	111	AOI_26	600	53	495	417
18836	1130			149_170_fe_ha.jpg	0	111	AOI_26	600	53	493	422
18853	1131			149_170_fe_ha.jpg	0	111	AOI_26	600	53	498	406
18869	1132			149_170_fe_ha.jpg	0	111	AOI_26	600	53	494	415
18886	1133			149_170_fe_ha.jpg	0	111	AOI_26	600	53	489	411
18903	1134			149_170_fe_ha.jpg	0	111	AOI_26	600	53	488	402
18919	1135			149_170_fe_ha.jpg	0	111	AOI_26	600	53	498	408
18936	1136			149_170_fe_ha.jpg	0	111	AOI_26	200	54	418	390
18953	1137			149_170_fe_ha.jpg	0	111	AOI_26	200	54	310	380
18969	1138			149_170_fe_ha.jpg	0	111	AOI_26	200	54	308	385
18986	1139			149_170_fe_ha.jpg	0	111	AOI_26	200	54	301	382
19003	1140			149_170_fe_ha.jpg	0	111	AOI_26	200	54	303	369
19019	1141			149_170_fe_ha.jpg	0	111	AOI_26	200	54	302	383
19036	1142			149_170_fe_ha.jpg	0	111	AOI_26	200	54	302	377
19053	1143			149_170_fe_ha.jpg	0	111	AOI_26	200	54	306	387
19069	1144			149_170_fe_ha.jpg	0	111	AOI_26	200	54	309	390
19086	1145			149_170_fe_ha.jpg	0	111	AOI_26	200	54	308	387
19103	1146			149_170_fe_ha.jpg	0	111	AOI_26	200	54	303	376
19119	1147			149_170_fe_ha.jpg	0	111	AOI_26	200	54	303	375
19136	1148			149_170_fe_ha.jpg	0	111	AOI_26	333	55	305	382
19153	1149			149_170_fe_ha.jpg	0	111	AOI_26	333	55	275	359
19169	1150			149_170_fe_ha.jpg	0	111	AOI_26	333	55	263	359
19186	1151			149_170_fe_ha.jpg	0	111	AOI_26	333	55	270	350
19203	1152			149_170_fe_ha.jpg	0	111	AOI_26	333	55	265	348
19219	1153			149_170_fe_ha.jpg	0	111	AOI_26	333	55	265	354
19236	1154			149_170_fe_ha.jpg	0	111	AOI_26	333	55	264	373
19252	1155			149_170_fe_ha.jpg	0	111	AOI_26	333	55	262	361
19269	1156			149_170_fe_ha.jpg	0	111	AOI_26	333	55	259	346
19286	1157			149_170_fe_ha.jpg	0	111	AOI_26	333	55	259	350
19302	1158			149_170_fe_ha.jpg	0	111	AOI_26	333	55	263	347
19319	1159			149_170_fe_ha.jpg	0	111	AOI_26	333	55	262	352
19336	1160			149_170_fe_ha.jpg	0	111	AOI_26	333	55	264	355
19352	1161			149_170_fe_ha.jpg	0	111	AOI_26	333	55	267	360
19369	1162			149_170_fe_ha.jpg	0	111	AOI_26	333	55	266	358
19386	1163			149_170_fe_ha.jpg	0	111	AOI_26	333	55	262	351
19402	1164			149_170_fe_ha.jpg	0	111	AOI_26	333	55	263	357
19419	1165			149_170_fe_ha.jpg	0	111	AOI_26	333	55	257	355
19436	1166			149_170_fe_ha.jpg	0	111	AOI_26	333	55	266	353
19452	1167			149_170_fe_ha.jpg	0	111	AOI_26	333	55	260	356
19469	1168			149_170_fe_ha.jpg	0	111	AOI_26	266	56	279	366
19486	1169			149_170_fe_ha.jpg	0	111	AOI_26	266	56	341	361
19502	1170			149_170_fe_ha.jpg	0	111	AOI_26	266	56	336	358
19519	1171			149_170_fe_ha.jpg	0	111	AOI_26	266	56	332	357
19536	1172			149_170_fe_ha.jpg	0	111	AOI_26	266	56	341	360
19552	1173			149_170_fe_ha.jpg	0	111	AOI_26	266	56	337	349
19569	1174			149_170_fe_ha.jpg	0	111	AOI_26	266	56	338	352
19585	1175			149_170_fe_ha.jpg	0	111	AOI_26	266	56	344	356
19602	1176			149_170_fe_ha.jpg	0	111	AOI_26	266	56	345	354
19619	1177			149_170_fe_ha.jpg	0	111	AOI_26	266	56	337	359
19635	1178			149_170_fe_ha.jpg	0	111	AOI_26	266	56	335	353
19652	1179			149_170_fe_ha.jpg	0	111	AOI_26	266	56	341	358
19669	1180			149_170_fe_ha.jpg	0	111	AOI_26	266	56	340	355
19685	1181			149_170_fe_ha.jpg	0	111	AOI_26	266	56	342	367
19702	1182			149_170_fe_ha.jpg	0	111	AOI_26	266	56	339	352
19719	1183			149_170_fe_ha.jpg	0	111	AOI_26	266	56	367	365
19735	1184			149_170_fe_ha.jpg	0	112	AOI_28	400	57	556	378
19752	1185			149_170_fe_ha.jpg	0	112	AOI_28	400	57	720	370
19769	1186			149_170_fe_ha.jpg	0	112	AOI_28	400	57	714	370
19785	1187			149_170_fe_ha.jpg	0	112	AOI_28	400	57	721	355
19802	1188			149_170_fe_ha.jpg	0	112	AOI_28	400	57	707	374
19819	1189			149_170_fe_ha.jpg	0	112	AOI_28	400	57	716	353
19835	1190			149_170_fe_ha.jpg	0	112	AOI_28	400	57	703	365
19852	1191			149_170_fe_ha.jpg	0	112	AOI_28	400	57	707	354
19869	1192			149_170_fe_ha.jpg	0	112	AOI_28	400	57	717	361
19885	1193			149_170_fe_ha.jpg	0	112	AOI_28	400	57	709	365
19902	1194			149_170_fe_ha.jpg	0	112	AOI_28	400	57	703	364
19919	1195			149_170_fe_ha.jpg	0	112	AOI_28	400	57	717	370
19935	1196			149_170_fe_ha.jpg	0	112	AOI_28	400	57	709	367
19952	1197			149_170_fe_ha.jpg	0	112	AOI_28	400	57	712	362
19969	1198			149_170_fe_ha.jpg	0	112	AOI_28	400	57	715	356
19985	1199			149_170_fe_ha.jpg	0	112	AOI_28	400	57	715	360
20002	1200			149_170_fe_ha.jpg	0	112	AOI_28	400	57	714	368
20019	1201			149_170_fe_ha.jpg	0	112	AOI_28	400	57	713	360
20035	1202			149_170_fe_ha.jpg	0	112	AOI_28	400	57	708	382
20052	1203			149_170_fe_ha.jpg	0	112	AOI_28	400	57	720	360
20069	1204			149_170_fe_ha.jpg	0	112	AOI_28	400	57	710	375
20085	1205			149_170_fe_ha.jpg	0	112	AOI_28	400	57	715	363
20102	1206			149_170_fe_ha.jpg	0	112	AOI_28	400	57	713	361
20119	1207			149_170_fe_ha.jpg	0	112	AOI_28	400	57	715	361
20135	1208			149_170_fe_ha.jpg	0	112	AOI_28	167	58	704	364
20152	1209			149_170_fe_ha.jpg	0	112	AOI_28	167	58	676	392
20168	1210			149_170_fe_ha.jpg	0	112	AOI_28	167	58	683	359
20185	1211			149_170_fe_ha.jpg	0	112	AOI_28	167	58	677	364
20202	1212			149_170_fe_ha.jpg	0	112	AOI_28	167	58	677	367
20218	1213			149_170_fe_ha.jpg	0	112	AOI_28	167	58	681	351
20235	1214			149_170_fe_ha.jpg	0	112	AOI_28	167	58	678	369
20252	1215			149_170_fe_ha.jpg	0	112	AOI_28	167	58	683	360
20268	1216			149_170_fe_ha.jpg	0	112	AOI_28	167	58	677	364
20285	1217			149_170_fe_ha.jpg	0	112	AOI_28	167	58	630	368
20302	1218			149_170_fe_ha.jpg	0	111	AOI_26	233	59	461	365
20318	1219			149_170_fe_ha.jpg	0	111	AOI_26	233	59	294	358
20335	1220			149_170_fe_ha.jpg	0	111	AOI_26	233	59	286	375
20352	1221			149_170_fe_ha.jpg	0	111	AOI_26	233	59	287	369
20368	1222			149_170_fe_ha.jpg	0	111	AOI_26	233	59	284	366
20385	1223			149_170_fe_ha.jpg	0	111	AOI_26	233	59	290	367
20402	1224			149_170_fe_ha.jpg	0	111	AOI_26	233	59	287	362
20418	1225			149_170_fe_ha.jpg	0	111	AOI_26	233	59	282	366
20435	1226			149_170_fe_ha.jpg	0	111	AOI_26	233	59	287	360
20452	1227			149_170_fe_ha.jpg	0	111	AOI_26	233	59	292	374
20468	1228			149_170_fe_ha.jpg	0	111	AOI_26	233	59	286	370
20485	1229			149_170_fe_ha.jpg	0	111	AOI_26	233	59	287	371
20502	1230			149_170_fe_ha.jpg	0	111	AOI_26	233	59	288	375
20518	1231			149_170_fe_ha.jpg	0	111	AOI_26	233	59	292	367
20535	1232			149_170_fe_ha.jpg	0	111	AOI_26	316	60	278	378
20552	1233			149_170_fe_ha.jpg	0	111	AOI_26	316	60	234	339
20568	1234			149_170_fe_ha.jpg	0	111	AOI_26	316	60	234	357
20585	1235			149_170_fe_ha.jpg	0	111	AOI_26	316	60	241	367
20602	1236			149_170_fe_ha.jpg	0	111	AOI_26	316	60	238	360
20618	1237			149_170_fe_ha.jpg	0	111	AOI_26	316	60	236	358
20635	1238			149_170_fe_ha.jpg	0	111	AOI_26	316	60	233	359
20652	1239			149_170_fe_ha.jpg	0	111	AOI_26	316	60	235	352
20668	1240			149_170_fe_ha.jpg	0	111	AOI_26	316	60	233	355
20685	1241			149_170_fe_ha.jpg	0	111	AOI_26	316	60	233	365
20701	1242			149_170_fe_ha.jpg	0	111	AOI_26	316	60	232	352
20718	1243			149_170_fe_ha.jpg	0	111	AOI_26	316	60	230	361
20735	1244			149_170_fe_ha.jpg	0	111	AOI_26	316	60	239	360
20751	1245			149_170_fe_ha.jpg	0	111	AOI_26	316	60	233	362
20768	1246			149_170_fe_ha.jpg	0	111	AOI_26	316	60	228	352
20785	1247			149_170_fe_ha.jpg	0	111	AOI_26	316	60	231	358
20801	1248			149_170_fe_ha.jpg	0	111	AOI_26	316	60	233	361
20818	1249			149_170_fe_ha.jpg	0	111	AOI_26	316	60	240	359
20835	1250			149_170_fe_ha.jpg	0	111	AOI_26	316	60	232	364
20851	1251			149_170_fe_ha.jpg	0	111	AOI_26	683	61	293	469
20868	1252			149_170_fe_ha.jpg	0	111	AOI_26	683	61	296	498
20885	1253			149_170_fe_ha.jpg	0	111	AOI_26	683	61	290	510
20901	1254			149_170_fe_ha.jpg	0	111	AOI_26	683	61	299	516
20918	1255			149_170_fe_ha.jpg	0	111	AOI_26	683	61	286	503
20935	1256			149_170_fe_ha.jpg	0	111	AOI_26	683	61	305	519
20951	1257			149_170_fe_ha.jpg	0	111	AOI_26	683	61	293	500
20968	1258			149_170_fe_ha.jpg	0	111	AOI_26	683	61	302	510
20985	1259			149_170_fe_ha.jpg	0	111	AOI_26	683	61	307	507
21001	1260			149_170_fe_ha.jpg	0	111	AOI_26	683	61	297	511
21018	1261			149_170_fe_ha.jpg	0	111	AOI_26	683	61	301	514
21035	1262			149_170_fe_ha.jpg	0	111	AOI_26	683	61	304	506
21051	1263			149_170_fe_ha.jpg	0	111	AOI_26	683	61	293	499
21068	1264			149_170_fe_ha.jpg	0	111	AOI_26	683	61	303	518
21085	1265			149_170_fe_ha.jpg	0	111	AOI_26	683	61	300	499
21101	1266			149_170_fe_ha.jpg	0	111	AOI_26	683	61	294	504
21118	1267			149_170_fe_ha.jpg	0	111	AOI_26	683	61	298	497
21135	1268			149_170_fe_ha.jpg	0	111	AOI_26	683	61	306	522
21151	1269			149_170_fe_ha.jpg	0	111	AOI_26	683	61	302	510
21168	1270			149_170_fe_ha.jpg	0	111	AOI_26	683	61	294	499
21185	1271			149_170_fe_ha.jpg	0	111	AOI_26	683	61	303	497
21201	1272			149_170_fe_ha.jpg	0	111	AOI_26	683	61	293	508
21218	1273			149_170_fe_ha.jpg	0	111	AOI_26	683	61	297	497
21234	1274			149_170_fe_ha.jpg	0	111	AOI_26	683	61	305	513
21251	1275			149_170_fe_ha.jpg	0	111	AOI_26	683	61	297	506
21268	1276			149_170_fe_ha.jpg	0	111	AOI_26	683	61	305	514
21285	1277			149_170_fe_ha.jpg	0	111	AOI_26	683	61	293	508
21301	1278			149_170_fe_ha.jpg	0	111	AOI_26	683	61	293	504
21318	1279			149_170_fe_ha.jpg	0	111	AOI_26	683	61	290	510
21334	1280			149_170_fe_ha.jpg	0	111	AOI_26	683	61	303	500
21351	1281			149_170_fe_ha.jpg	0	111	AOI_26	683	61	292	491
21368	1282			149_170_fe_ha.jpg	0	111	AOI_26	683	61	296	508
21384	1283			149_170_fe_ha.jpg	0	111	AOI_26	683	61	292	506
21401	1284			149_170_fe_ha.jpg	0	111	AOI_26	683	61	295	510
21418	1285			149_170_fe_ha.jpg	0	111	AOI_26	683	61	286	492
21434	1286			149_170_fe_ha.jpg	0	111	AOI_26	683	61	290	499
21451	1287			149_170_fe_ha.jpg	0	111	AOI_26	683	61	291	499
21468	1288			149_170_fe_ha.jpg	0	111	AOI_26	683	61	286	522
21484	1289			149_170_fe_ha.jpg	0	111	AOI_26	683	61	294	500
21501	1290			149_170_fe_ha.jpg	0	111	AOI_26	683	61	289	491
21518	1291			149_170_fe_ha.jpg	0	111	AOI_26	683	61	292	504
21534	1292			149_170_fe_ha.jpg	0	111	AOI_26	400	62	293	413
21551	1293			149_170_fe_ha.jpg	0	111	AOI_26	400	62	292	345
21568	1294			149_170_fe_ha.jpg	0	111	AOI_26	400	62	302	345
21584	1295			149_170_fe_ha.jpg	0	111	AOI_26	400	62	300	339
21601	1296			149_170_fe_ha.jpg	0	111	AOI_26	400	62	303	341
21617	1297			149_170_fe_ha.jpg	0	111	AOI_26	400	62	301	339
21634	1298			149_170_fe_ha.jpg	0	111	AOI_26	400	62	299	337
21651	1299			149_170_fe_ha.jpg	0	111	AOI_26	400	62	301	345
21667	1300			149_170_fe_ha.jpg	0	111	AOI_26	400	62	306	344
21684	1301			149_170_fe_ha.jpg	0	111	AOI_26	400	62	306	347
21695		ImageEnd	16
21701	1302			No media	0	0	Content	400	62	300	350
21717	1303			No media	0	0	Content	400	62	310	346
21734	1304			No media	0	0	Content	400	62	298	336
21746		ImageStart	8
21751	1305			Fix.jpg	0	0	Content	400	62	296	332
21767	1306			Fix.jpg	0	0	Content	400	62	306	342
21784	1307			Fix.jpg	0	0	Content	400	62	304	350
21801	1308			Fix.jpg	0	0	Content	400	62	306	337
21817	1309			Fix.jpg	0	0	Content	400	62	300	339
21834	1310			Fix.jpg	0	0	Content	400	62	299	346
21851	1311			Fix.jpg	0	0	Content	400	62	299	336
21867	1312			Fix.jpg	0	0	Content	400	62	300	334
21884	1313			Fix.jpg	0	0	Content	400	62	305	340
21901	1314			Fix.jpg	0	0	Content	400	62	307	343
21917	1315			Fix.jpg	0	0	Content	400	62	300	334
21934	1316			Fix.jpg	0	0	Content	250	63	437	360
21951	1317			Fix.jpg	0	0	Content	250	63	507	373
21967	1318			Fix.jpg	0	0	Content	250	63	509	370
21984	1319			Fix.jpg	0	0	Content	250	63	513	380
22001	1320			Fix.jpg	0	0	Content	250	63	509	364
22017	1321			Fix.jpg	0	0	Content	250	63	511	386
22034	1322			Fix.jpg	0	0	Content	250	63	513	365
22051	1323			Fix.jpg	0	0	Content	250	63	533	344
22067	1324			Fix.jpg	0	0	Content	250	63	503	362
22084	1325			Fix.jpg	0	0	Content	250	63	510	380
22101	1326			Fix.jpg	0	0	Content	250	63	507	386
22117	1327			Fix.jpg	0	0	Content	250	63	508	376
22134	1328			Fix.jpg	0	0	Content	250	63	506	373
22151	1329			Fix.jpg	0	0	Content	250	63	512	358
22167	1330			Fix.jpg	0	0	Content	250	63	519	353
22184	1331			Fix.jpg	0	0	Content			0	0
22200	1332			Fix.jpg	0	0	Content			0	0
22217	1333			Fix.jpg	0	0	Content			0	0
22225		ImageEnd	16
22234	1334			No media	0	0	Content			0	0
22250	1335			No media	0	0	Content			0	0
22267	1336			No media	0	0	Content			0	0
22284	1337			No media	0	0	Content			0	0
22300	1338			No media	0	0	Content			0	0
22317	1339			No media	0	0	Content			0	0
22334	1340			No media	0	0	Content			0	0
22349		ImageStart	8
22350	1341			154_170_neu_an.jpg	0	123	AOI_27	217	64	474	358
22367	1342			154_170_neu_an.jpg	0	123	AOI_27	217	64	479	353
22384	1343			154_170_neu_an.jpg	0	123	AOI_27	217	64	476	353
22400	1344			154_170_neu_an.jpg	0	123	AOI_27	217	64	477	354
22417	1345			154_170_neu_an.jpg	0	123	AOI_27	217	64	476	344
22434	1346			154_170_neu_an.jpg	0	123	AOI_27	217	64	478	352
22450	1347			154_170_neu_an.jpg	0	123	AOI_27	217	64	479	361
22467	1348			154_170_neu_an.jpg	0	123	AOI_27	217	64	477	330
22484	1349			154_170_neu_an.jpg	0	123	AOI_27	217	64	481	352
22500	1350			154_170_neu_an.jpg	0	123	AOI_27	217	64	483	356
22517	1351			154_170_neu_an.jpg	0	123	AOI_27	217	64	482	350
22534	1352			154_170_neu_an.jpg	0	123	AOI_27	217	64	483	347
22550	1353			154_170_neu_an.jpg	0	123	AOI_27	217	64	472	350
22567	1354			154_170_neu_an.jpg	0	123	AOI_27	283	65	359	374
22584	1355			154_170_neu_an.jpg	0	123	AOI_27	283	65	303	374
22600	1356			154_170_neu_an.jpg	0	123	AOI_27	283	65	302	366
22617	1357			154_170_neu_an.jpg	0	123	AOI_27	283	65	303	361
22634	1358			154_170_neu_an.jpg	0	123	AOI_27	283	65	312	369
22650	1359			154_170_neu_an.jpg	0	123	AOI_27	283	65	302	369
22667	1360			154_170_neu_an.jpg	0	123	AOI_27	283	65	303	378
22684	1361			154_170_neu_an.jpg	0	123	AOI_27	283	65	299	380
22700	1362			154_170_neu_an.jpg	0	123	AOI_27	283	65	304	372
22717	1363			154_170_neu_an.jpg	0	123	AOI_27	283	65	302	366
22734	1364			154_170_neu_an.jpg	0	123	AOI_27	283	65	301	364
22750	1365			154_170_neu_an.jpg	0	123	AOI_27	283	65	305	372
22767	1366			154_170_neu_an.jpg	0	123	AOI_27	283	65	301	370
22783	1367			154_170_neu_an.jpg	0	123	AOI_27	283	65	304	357
22800	1368			154_170_neu_an.jpg	0	123	AOI_27	283	65	308	363
22817	1369			154_170_neu_an.jpg	0	123	AOI_27	283	65	306	365
22833	1370			154_170_neu_an.jpg	0	123	AOI_27	283	65	311	382
22850	1371			154_170_neu_an.jpg	0	124	AOI_25	550	66	385	396
22867	1372			154_170_neu_an.jpg	0	124	AOI_25	550	66	603	403
22883	1373			154_170_neu_an.jpg	0	124	AOI_25	550	66	682	406
22900	1374			154_170_neu_an.jpg	0	124	AOI_25	550	66	681	409
22917	1375			154_170_neu_an.jpg	0	124	AOI_25	550	66	685	413
22933	1376			154_170_neu_an.jpg	0	124	AOI_25	550	66	686	411
22950	1377			154_170_neu_an.jpg	0	124	AOI_25	550	66	675	430
22967	1378			154_170_neu_an.jpg	0	124	AOI_25	550	66	677	417
22983	1379			154_170_neu_an.jpg	0	124	AOI_25	550	66	684	407
23000	1380			154_170_neu_an.jpg	0	124	AOI_25	550	66	675	419
23017	1381			154_170_neu_an.jpg	0	124	AOI_25	550	66	678	420
23033	1382			154_170_neu_an.jpg	0	124	AOI_25	550	66	681	416
23050	1383			154_170_neu_an.jpg	0	124	AOI_25	550	66	674	418
23067	1384			154_170_neu_an.jpg	0	124	AOI_25	550	66	699	404
23083	1385			154_170_neu_an.jpg	0	124	AOI_25	550	66	685	421
23100	1386			154_170_neu_an.jpg	0	124	AOI_25	550	66	676	429
23116	1387			154_170_neu_an.jpg	0	124	AOI_25	550	66	685	421
23133	1388			154_170_neu_an.jpg	0	124	AOI_25	550	66	679	405
23150	1389			154_170_neu_an.jpg	0	124	AOI_25	550	66	677	419
23166	1390			154_170_neu_an.jpg	0	124	AOI_25	550	66	684	403
23183	1391			154_170_neu_an.jpg	0	124	AOI_25	550	66	689	417
23200	1392			154_170_neu_an.jpg	0	124	AOI_25	550	66	682	421
23216	1393			154_170_neu_an.jpg	0	124	AOI_25	550	66	688	421
23233	1394			154_170_neu_an.jpg	0	124	AOI_25	550	66	680	421
23250	1395			154_170_neu_an.jpg	0	124	AOI_25	550	66	686	409
23266	1396			154_170_neu_an.jpg	0	124	AOI_25	550	66	675	431
23283	1397			154_170_neu_an.jpg	0	124	AOI_25	550	66	687	413
23300	1398			154_170_neu_an.jpg	0	124	AOI_25	550	66	687	417
23316	1399			154_170_neu_an.jpg	0	124	AOI_25	550	66	691	421
23333	1400			154_170_neu_an.jpg	0	124	AOI_25	550	66	673	427
23350	1401			154_170_neu_an.jpg	0	124	AOI_25	550	66	682	422
23366	1402			154_170_neu_an.jpg	0	124	AOI_25	550	66	670	422
23383	1403			154_170_neu_an.jpg	0	124	AOI_25	550	66	688	408
23400	1404			154_170_neu_an.jpg	0	124	AOI_25	283	67	713	470
23416	1405			154_170_neu_an.jpg	0	124	AOI_25	283	67	715	502
23433	1406			154_170_neu_an.jpg	0	124	AOI_25	283	67	700	535
23450	1407			154_170_neu_an.jpg	0	124	AOI_25	283	67	725	524
23466	1408			154_170_neu_an.jpg	0	124	AOI_25	283	67	706	512
23483	1409			154_170_neu_an.jpg	0	124	AOI_25	283	67	708	514
23500	1410			154_170_neu_an.jpg	0	124	AOI_25	283	67	726	495
23516	1411			154_170_neu_an.jpg	0	124	AOI_25	283	67	720	507
23533	1412			154_170_neu_an.jpg	0	124	AOI_25	283	67	705	528
23550	1413			154_170_neu_an.jpg	0	124	AOI_25	283	67	717	510
23566	1414			154_170_neu_an.jpg	0	124	AOI_25	283	67	720	522
23583	1415			154_170_neu_an.jpg	0	124	AOI_25	283	67	715	514
23600	1416			154_170_neu_an.jpg	0	124	AOI_25	283	67	722	491
23616	1417			154_170_neu_an.jpg	0	124	AOI_25	283	67	715	500
23633	1418			154_170_neu_an.jpg	0	124	AOI_25	283	67	696	531
23650	1419			154_170_neu_an.jpg	0	124	AOI_25	283	67	708	531
23666	1420			154_170_neu_an.jpg	0	124	AOI_25	283	67	618	476
23683	1421			154_170_neu_an.jpg	0	123	AOI_27	666	68	431	403
23700	1422			154_170_neu_an.jpg	0	123	AOI_27	666	68	303	366
23716	1423			154_170_neu_an.jpg	0	123	AOI_27	666	68	297	375
23733	1424			154_170_neu_an.jpg	0	123	AOI_27	666	68	301	372
23749	1425			154_170_neu_an.jpg	0	123	AOI_27	666	68	298	379
23766	1426			154_170_neu_an.jpg	0	123	AOI_27	666	68	300	370
23783	1427			154_170_neu_an.jpg	0	123	AOI_27	666	68	297	362
23799	1428			154_170_neu_an.jpg	0	123	AOI_27	666	68	303	377
23816	1429			154_170_neu_an.jpg	0	123	AOI_27	666	68	302	374
23833	1430			154_170_neu_an.jpg	0	123	AOI_27	666	68	303	375
23849	1431			154_170_neu_an.jpg	0	123	AOI_27	666	68	306	381
23866	1432			154_170_neu_an.jpg	0	123	AOI_27	666	68	304	375
23883	1433			154_170_neu_an.jpg	0	123	AOI_27	666	68	310	378
23899	1434			154_170_neu_an.jpg	0	123	AOI_27	666	68	305	371
23916	1435			154_170_neu_an.jpg	0	123	AOI_27	666	68	302	374
23933	1436			154_170_neu_an.jpg	0	123	AOI_27	666	68	309	383
23949	1437			154_170_neu_an.jpg	0	123	AOI_27	666	68	298	372
23966	1438			154_170_neu_an.jpg	0	123	AOI_27	666	68	301	359
23983	1439			154_170_neu_an.jpg	0	123	AOI_27	666	68	304	363
23999	1440			154_170_neu_an.jpg	0	123	AOI_27	666	68	295	356
24016	1441			154_170_neu_an.jpg	0	123	AOI_27	666	68	308	378
24033	1442			154_170_neu_an.jpg	0	123	AOI_27	666	68	306	384
24049	1443			154_170_neu_an.jpg	0	123	AOI_27	666	68	296	369
24066	1444			154_170_neu_an.jpg	0	123	AOI_27	666	68	315	366
24083	1445			154_170_neu_an.jpg	0	123	AOI_27	666	68	321	365
24099	1446			154_170_neu_an.jpg	0	123	AOI_27	666	68	322	365
24116	1447			154_170_neu_an.jpg	0	123	AOI_27	666	68	315	346
24133	1448			154_170_neu_an.jpg	0	123	AOI_27	666	68	321	363
24149	1449			154_170_neu_an.jpg	0	123	AOI_27	666	68	321	367
24166	1450			154_170_neu_an.jpg	0	123	AOI_27	666	68	320	370
24183	1451			154_170_neu_an.jpg	0	123	AOI_27	666	68	316	361
24199	1452			154_170_neu_an.jpg	0	123	AOI_27	666	68	324	372
24216	1453			154_170_neu_an.jpg	0	123	AOI_27	666	68	323	362
24233	1454			154_170_neu_an.jpg	0	123	AOI_27	666	68	328	371
24249	1455			154_170_neu_an.jpg	0	123	AOI_27	666	68	320	369
24266	1456			154_170_neu_an.jpg	0	123	AOI_27	666	68	323	369
24282	1457			154_170_neu_an.jpg	0	123	AOI_27	666	68	324	355
24299	1458			154_170_neu_an.jpg	0	123	AOI_27	666	68	324	357
24316	1459			154_170_neu_an.jpg	0	123	AOI_27	666	68	319	358
24332	1460			154_170_neu_an.jpg	0	123	AOI_27	666	68	326	363
24349	1461			154_170_neu_an.jpg	0	123	AOI_27	733	69	275	366
24366	1462			154_170_neu_an.jpg	0	123	AOI_27	733	69	243	355
24382	1463			154_170_neu_an.jpg	0	123	AOI_27	733	69	248	366
24399	1464			154_170_neu_an.jpg	0	123	AOI_27	733	69	251	372
24416	1465			154_170_neu_an.jpg	0	123	AOI_27	733	69	245	371
24432	1466			154_170_neu_an.jpg	0	123	AOI_27	733	69	242	359
24449	1467			154_170_neu_an.jpg	0	123	AOI_27	733	69	239	347
24466	1468			154_170_neu_an.jpg	0	123	AOI_27	733	69	248	359
24482	1469			154_170_neu_an.jpg	0	123	AOI_27	733	69	241	357
24499	1470			154_170_neu_an.jpg	0	123	AOI_27	733	69	244	361
24516	1471			154_170_neu_an.jpg	0	123	AOI_27	733	69	241	346
24532	1472			154_170_neu_an.jpg	0	123	AOI_27	733	69	252	368
24549	1473			154_170_neu_an.jpg	0	123	AOI_27	733	69	250	362
24566	1474			154_170_neu_an.jpg	0	123	AOI_27	733	69	243	366
24582	1475			154_170_neu_an.jpg	0	123	AOI_27	733	69	240	359
24599	1476			154_170_neu_an.jpg	0	123	AOI_27	733	69	249	357
24616	1477			154_170_neu_an.jpg	0	123	AOI_27	733	69	243	358
24632	1478			154_170_neu_an.jpg	0	123	AOI_27	733	69	250	358
24649	1479			154_170_neu_an.jpg	0	123	AOI_27	733	69	249	368
24666	1480			154_170_neu_an.jpg	0	123	AOI_27	733	69	246	357
24682	1481			154_170_neu_an.jpg	0	123	AOI_27	733	69	248	367
24699	1482			154_170_neu_an.jpg	0	123	AOI_27	733	69	243	367
24716	1483			154_170_neu_an.jpg	0	123	AOI_27	733	69	244	360
24732	1484			154_170_neu_an.jpg	0	123	AOI_27	733	69	250	355
24749	1485			154_170_neu_an.jpg	0	123	AOI_27	733	69	253	359
24766	1486			154_170_neu_an.jpg	0	123	AOI_27	733	69	251	367
24782	1487			154_170_neu_an.jpg	0	123	AOI_27	733	69	248	359
24799	1488			154_170_neu_an.jpg	0	123	AOI_27	733	69	251	375
24815	1489			154_170_neu_an.jpg	0	123	AOI_27	733	69	245	371
24832	1490			154_170_neu_an.jpg	0	123	AOI_27	733	69	243	360
24849	1491			154_170_neu_an.jpg	0	123	AOI_27	733	69	244	354
24865	1492			154_170_neu_an.jpg	0	123	AOI_27	733	69	243	363
24882	1493			154_170_neu_an.jpg	0	123	AOI_27	733	69	250	367
24899	1494			154_170_neu_an.jpg	0	123	AOI_27	733	69	245	350
24915	1495			154_170_neu_an.jpg	0	123	AOI_27	733	69	251	361
24932	1496			154_170_neu_an.jpg	0	123	AOI_27	733	69	249	368
24949	1497			154_170_neu_an.jpg	0	123	AOI_27	733	69	243	355
24965	1498			154_170_neu_an.jpg	0	123	AOI_27	733	69	248	354
24982	1499			154_170_neu_an.jpg	0	123	AOI_27	733	69	257	366
24999	1500			154_170_neu_an.jpg	0	123	AOI_27	733	69	249	360
25015	1501			154_170_neu_an.jpg	0	123	AOI_27	733	69	249	354
25032	1502			154_170_neu_an.jpg	0	123	AOI_27	733	69	256	370
25049	1503			154_170_neu_an.jpg	0	123	AOI_27	733	69	255	370
25065	1504			154_170_neu_an.jpg	0	123	AOI_27	733	69	250	354
25082	1505			154_170_neu_an.jpg	0	123	AOI_27	516	70	306	354
25099	1506			154_170_neu_an.jpg	0	123	AOI_27	516	70	352	328
25115	1507			154_170_neu_an.jpg	0	123	AOI_27	516	70	357	346
25132	1508			154_170_neu_an.jpg	0	123	AOI_27	516	70	366	362
25149	1509			154_170_neu_an.jpg	0	123	AOI_27	516	70	354	351
25165	1510			154_170_neu_an.jpg	0	123	AOI_27	516	70	360	354
25182	1511			154_170_neu_an.jpg	0	123	AOI_27	516	70	353	342
25199	1512			154_170_neu_an.jpg	0	123	AOI_27	516	70	360	352
25215	1513			154_170_neu_an.jpg	0	123	AOI_27	516	70	359	352
25232	1514			154_170_neu_an.jpg	0	123	AOI_27	516	70	351	345
25248	1515			154_170_neu_an.jpg	0	123	AOI_27	516	70	357	356
25265	1516			154_170_neu_an.jpg	0	123	AOI_27	516	70	355	346
25282	1517			154_170_neu_an.jpg	0	123	AOI_27	516	70	363	348
25298	1518			154_170_neu_an.jpg	0	123	AOI_27	516	70	363	371
25315	1519			154_170_neu_an.jpg	0	123	AOI_27	516	70	369	355
25332	1520			154_170_neu_an.jpg	0	123	AOI_27	516	70	357	348
25348		ImageEnd	16
25348	1521			No media	0	0	Content	516	70	365	344
25365	1522			No media	0	0	Content	516	70	360	352
25381		ImageStart	8
25382	1523			Fix.jpg	0	0	Content	516	70	357	361
25398	1524			Fix.jpg	0	0	Content	516	70	364	365
25415	1525			Fix.jpg	0	0	Content	516	70	354	344
25432	1526			Fix.jpg	0	0	Content	516	70	352	361
25448	1527			Fix.jpg	0	0	Content	516	70	359	344
25465	1528			Fix.jpg	0	0	Content	516	70	362	350
25482	1529			Fix.jpg	0	0	Content	516	70	357	343
25498	1530			Fix.jpg	0	0	Content	516	70	360	354
25515	1531			Fix.jpg	0	0	Content	516	70	365	354
25532	1532			Fix.jpg	0	0	Content	516	70	368	358
25548	1533			Fix.jpg	0	0	Content	516	70	354	356
25565	1534			Fix.jpg	0	0	Content	516	70	360	357
25582	1535			Fix.jpg	0	0	Content	516	70	369	364
25598	1536			Fix.jpg	0	0	Content	516	71	479	380
25615	1537			Fix.jpg	0	0	Content	516	71	508	389
25632	1538			Fix.jpg	0	0	Content	516	71	504	396
25648	1539			Fix.jpg	0	0	Content	516	71	504	394
25665	1540			Fix.jpg	0	0	Content	516	71	504	387
25682	1541			Fix.jpg	0	0	Content	516	71	506	396
25698	1542			Fix.jpg	0	0	Content	516	71	510	397
25715	1543			Fix.jpg	0	0	Content	516	71	505	400
25732	1544			Fix.jpg	0	0	Content	516	71	503	379
25748	1545			Fix.jpg	0	0	Content	516	71	507	379
25765	1546			Fix.jpg	0	0	Content	516	71	510	383
25782	1547			Fix.jpg	0	0	Content	516	71	513	392
25798	1548			Fix.jpg	0	0	Content	516	71	506	395
25815	1549			Fix.jpg	0	0	Content	516	71	511	382
25832	1550			Fix.jpg	0	0	Content	516	71	507	397
25848	1551			Fix.jpg	0	0	Content	516	71	504	407
25859		ImageEnd	16
25865	1552			No media	0	0	Content	516	71	505	399
25880		ImageStart	8
25881	1553			81_115_ha_neu.jpg	0	297	AOI_52	516	71	507	386
25898	1554			81_115_ha_neu.jpg	0	297	AOI_52	516	71	501	392
25915	1555			81_115_ha_neu.jpg	0	297	AOI_52	516	71	506	396
25931	1556			81_115_ha_neu.jpg	0	297	AOI_52	516	71	509	396
25948	1557			81_115_ha_neu.jpg	0	297	AOI_52	516	71	504	388
25965	1558			81_115_ha_neu.jpg	0	297	AOI_52	516	71	511	406
25981	1559			81_115_ha_neu.jpg	0	297	AOI_52	516	71	498	382
25998	1560			81_115_ha_neu.jpg	0	297	AOI_52	516	71	501	380
26015	1561			81_115_ha_neu.jpg	0	297	AOI_52	516	71	501	394
26031	1562			81_115_ha_neu.jpg	0	297	AOI_52	516	71	498	392
26048	1563			81_115_ha_neu.jpg	0	297	AOI_52	516	71	504	405
26065	1564			81_115_ha_neu.jpg	0	297	AOI_52	516	71	503	405
26081	1565			81_115_ha_neu.jpg	0	297	AOI_52	516	71	505	394
26098	1566			81_115_ha_neu.jpg	0	297	AOI_52	516	71	475	386
26115	1567			81_115_ha_neu.jpg	0	297	AOI_52	350	72	358	373
26131	1568			81_115_ha_neu.jpg	0	297	AOI_52	350	72	309	365
26148	1569			81_115_ha_neu.jpg	0	297	AOI_52	350	72	318	351
26165	1570			81_115_ha_neu.jpg	0	297	AOI_52	350	72	320	357
26181	1571			81_115_ha_neu.jpg	0	297	AOI_52	350	72	322	355
26198	1572			81_115_ha_neu.jpg	0	297	AOI_52	350	72	315	355
26215	1573			81_115_ha_neu.jpg	0	297	AOI_52	350	72	311	348
26231	1574			81_115_ha_neu.jpg	0	297	AOI_52	350	72	314	355
26248	1575			81_115_ha_neu.jpg	0	297	AOI_52	350	72	323	362
26265	1576			81_115_ha_neu.jpg	0	297	AOI_52	350	72	311	361
26281	1577			81_115_ha_neu.jpg	0	297	AOI_52	350	72	312	366
26298	1578			81_115_ha_neu.jpg	0	297	AOI_52	350	72	315	356
26315	1579			81_115_ha_neu.jpg	0	297	AOI_52	350	72	320	377
26331	1580			81_115_ha_neu.jpg	0	297	AOI_52	350	72	316	360
26348	1581			81_115_ha_neu.jpg	0	297	AOI_52	350	72	316	365
26364	1582			81_115_ha_neu.jpg	0	297	AOI_52	350	72	318	375
26381	1583			81_115_ha_neu.jpg	0	297	AOI_52	350	72	313	364
26398	1584			81_115_ha_neu.jpg	0	297	AOI_52	350	72	314	357
26414	1585			81_115_ha_neu.jpg	0	297	AOI_52	350	72	316	372
26431	1586			81_115_ha_neu.jpg	0	297	AOI_52	350	72	348	359
26448	1587			81_115_ha_neu.jpg	0	297	AOI_52	350	72	441	355
26464	1588			81_115_ha_neu.jpg	0	298	AOI_51	300	73	587	354
26481	1589			81_115_ha_neu.jpg	0	298	AOI_51	300	73	733	338
26498	1590			81_115_ha_neu.jpg	0	298	AOI_51	300	73	734	346
26514	1591			81_115_ha_neu.jpg	0	298	AOI_51	300	73	734	350
26531	1592			81_115_ha_neu.jpg	0	298	AOI_51	300	73	737	342
26548	1593			81_115_ha_neu.jpg	0	298	AOI_51	300	73	740	341
26564	1594			81_115_ha_neu.jpg	0	298	AOI_51	300	73	736	348
26581	1595			81_115_ha_neu.jpg	0	298	AOI_51	300	73	727	359
26598	1596			81_115_ha_neu.jpg	0	298	AOI_51	300	73	736	341
26614	1597			81_115_ha_neu.jpg	0	298	AOI_51	300	73	735	348
26631	1598			81_115_ha_neu.jpg	0	298	AOI_51	300	73	741	340
26648	1599			81_115_ha_neu.jpg	0	298	AOI_51	300	73	740	359
26664	1600			81_115_ha_neu.jpg	0	298	AOI_51	300	73	731	342
26681	1601			81_115_ha_neu.jpg	0	298	AOI_51	300	73	734	344
26698	1602			81_115_ha_neu.jpg	0	298	AOI_51	300	73	739	346
26714	1603			81_115_ha_neu.jpg	0	298	AOI_51	300	73	735	351
26731	1604			81_115_ha_neu.jpg	0	298	AOI_51	300	73	738	345
26747	1605			81_115_ha_neu.jpg	0	298	AOI_51	300	73	731	354
26764	1606			81_115_ha_neu.jpg	0	298	AOI_51	316	74	664	361
26781	1607			81_115_ha_neu.jpg	0	298	AOI_51	316	74	658	353
26797	1608			81_115_ha_neu.jpg	0	298	AOI_51	316	74	653	347
26814	1609			81_115_ha_neu.jpg	0	298	AOI_51	316	74	651	358
26831	1610			81_115_ha_neu.jpg	0	298	AOI_51	316	74	656	346
26847	1611			81_115_ha_neu.jpg	0	298	AOI_51	316	74	654	360
26864	1612			81_115_ha_neu.jpg	0	298	AOI_51	316	74	646	357
26881	1613			81_115_ha_neu.jpg	0	298	AOI_51	316	74	651	365
26897	1614			81_115_ha_neu.jpg	0	298	AOI_51	316	74	654	368
26914	1615			81_115_ha_neu.jpg	0	298	AOI_51	316	74	657	353
26931	1616			81_115_ha_neu.jpg	0	298	AOI_51	316	74	666	347
26947	1617			81_115_ha_neu.jpg	0	298	AOI_51	316	74	652	351
26964	1618			81_115_ha_neu.jpg	0	298	AOI_51	316	74	657	349
26981	1619			81_115_ha_neu.jpg	0	298	AOI_51	316	74	658	352
26997	1620			81_115_ha_neu.jpg	0	298	AOI_51	316	74	658	357
27014	1621			81_115_ha_neu.jpg	0	298	AOI_51	316	74	652	357
27031	1622			81_115_ha_neu.jpg	0	298	AOI_51	316	74	651	361
27047	1623			81_115_ha_neu.jpg	0	298	AOI_51	316	74	660	343
27064	1624			81_115_ha_neu.jpg	0	298	AOI_51	316	74	619	347
27081	1625			81_115_ha_neu.jpg	0	297	AOI_52	566	75	454	359
27097	1626			81_115_ha_neu.jpg	0	297	AOI_52	566	75	304	374
27114	1627			81_115_ha_neu.jpg	0	297	AOI_52	566	75	275	365
27131	1628			81_115_ha_neu.jpg	0	297	AOI_52	566	75	269	368
27147	1629			81_115_ha_neu.jpg	0	297	AOI_52	566	75	273	371
27164	1630			81_115_ha_neu.jpg	0	297	AOI_52	566	75	274	365
27181	1631			81_115_ha_neu.jpg	0	297	AOI_52	566	75	267	355
27197	1632			81_115_ha_neu.jpg	0	297	AOI_52	566	75	272	369
27214	1633			81_115_ha_neu.jpg	0	297	AOI_52	566	75	272	366
27231	1634			81_115_ha_neu.jpg	0	297	AOI_52	566	75	276	371
27247	1635			81_115_ha_neu.jpg	0	297	AOI_52	566	75	276	371
27264	1636			81_115_ha_neu.jpg	0	297	AOI_52	566	75	278	360
27281	1637			81_115_ha_neu.jpg	0	297	AOI_52	566	75	276	368
27297	1638			81_115_ha_neu.jpg	0	297	AOI_52	566	75	273	374
27314	1639			81_115_ha_neu.jpg	0	297	AOI_52	566	75	282	382
27330	1640			81_115_ha_neu.jpg	0	297	AOI_52	566	75	273	367
27347	1641			81_115_ha_neu.jpg	0	297	AOI_52	566	75	270	368
27364	1642			81_115_ha_neu.jpg	0	297	AOI_52	566	75	280	370
27380	1643			81_115_ha_neu.jpg	0	297	AOI_52	566	75	277	369
27397	1644			81_115_ha_neu.jpg	0	297	AOI_52	566	75	269	377
27414	1645			81_115_ha_neu.jpg	0	297	AOI_52	566	75	279	367
27430	1646			81_115_ha_neu.jpg	0	297	AOI_52	566	75	274	380
27447	1647			81_115_ha_neu.jpg	0	297	AOI_52	566	75	271	380
27464	1648			81_115_ha_neu.jpg	0	297	AOI_52	566	75	268	362
27480	1649			81_115_ha_neu.jpg	0	297	AOI_52	566	75	269	377
27497	1650			81_115_ha_neu.jpg	0	297	AOI_52	566	75	268	369
27514	1651			81_115_ha_neu.jpg	0	297	AOI_52	566	75	259	365
27530	1652			81_115_ha_neu.jpg	0	297	AOI_52	566	75	273	368
27547	1653			81_115_ha_neu.jpg	0	297	AOI_52	566	75	258	361
27564	1654			81_115_ha_neu.jpg	0	297	AOI_52	566	75	261	361
27580	1655			81_115_ha_neu.jpg	0	297	AOI_52	566	75	266	371
27597	1656			81_115_ha_neu.jpg	0	297	AOI_52	566	75	272	375
27614	1657			81_115_ha_neu.jpg	0	297	AOI_52	566	75	266	375
27630	1658			81_115_ha_neu.jpg	0	297	AOI_52	566	75	266	362
27647	1659			81_115_ha_neu.jpg	0	297	AOI_52	200	76	266	360
27664	1660			81_115_ha_neu.jpg	0	297	AOI_52	200	76	340	379
27680	1661			81_115_ha_neu.jpg	0	297	AOI_52	200	76	343	385
27697	1662			81_115_ha_neu.jpg	0	297	AOI_52	200	76	344	371
27714	1663			81_115_ha_neu.jpg	0	297	AOI_52	200	76	345	393
27730	1664			81_115_ha_neu.jpg	0	297	AOI_52	200	76	338	377
27747	1665			81_115_ha_neu.jpg	0	297	AOI_52	200	76	347	378
27764	1666			81_115_ha_neu.jpg	0	297	AOI_52	200	76	346	386
27780	1667			81_115_ha_neu.jpg	0	297	AOI_52	200	76	337	400
27797	1668			81_115_ha_neu.jpg	0	297	AOI_52	200	76	352	367
27813	1669			81_115_ha_neu.jpg	0	297	AOI_52	200	76	354	392
27830	1670			81_115_ha_neu.jpg	0	297	AOI_52	200	76	340	377
27847	1671			81_115_ha_neu.jpg	0	298	AOI_51	466	77	495	379
27863	1672			81_115_ha_neu.jpg	0	298	AOI_51	466	77	679	388
27880	1673			81_115_ha_neu.jpg	0	298	AOI_51	466	77	738	359
27897	1674			81_115_ha_neu.jpg	0	298	AOI_51	466	77	731	377
27913	1675			81_115_ha_neu.jpg	0	298	AOI_51	466	77	726	380
27930	1676			81_115_ha_neu.jpg	0	298	AOI_51	466	77	737	372
27947	1677			81_115_ha_neu.jpg	0	298	AOI_51	466	77	742	373
27963	1678			81_115_ha_neu.jpg	0	298	AOI_51	466	77	736	375
27980	1679			81_115_ha_neu.jpg	0	298	AOI_51	466	77	738	375
27997	1680			81_115_ha_neu.jpg	0	298	AOI_51	466	77	731	376
28013	1681			81_115_ha_neu.jpg	0	298	AOI_51	466	77	728	376
28030	1682			81_115_ha_neu.jpg	0	298	AOI_51	466	77	734	361
28047	1683			81_115_ha_neu.jpg	0	298	AOI_51	466	77	735	363
28063	1684			81_115_ha_neu.jpg	0	298	AOI_51	466	77	725	374
28080	1685			81_115_ha_neu.jpg	0	298	AOI_51	466	77	729	376
28097	1686			81_115_ha_neu.jpg	0	298	AOI_51	466	77	736	371
28113	1687			81_115_ha_neu.jpg	0	298	AOI_51	466	77	729	368
28130	1688			81_115_ha_neu.jpg	0	298	AOI_51	466	77	730	373
28147	1689			81_115_ha_neu.jpg	0	298	AOI_51	466	77	729	373
28163	1690			81_115_ha_neu.jpg	0	298	AOI_51	466	77	734	367
28180	1691			81_115_ha_neu.jpg	0	298	AOI_51	466	77	727	376
28197	1692			81_115_ha_neu.jpg	0	298	AOI_51	466	77	730	379
28213	1693			81_115_ha_neu.jpg	0	298	AOI_51	466	77	730	367
28230	1694			81_115_ha_neu.jpg	0	298	AOI_51	466	77	736	363
28247	1695			81_115_ha_neu.jpg	0	298	AOI_51	466	77	733	377
28263	1696			81_115_ha_neu.jpg	0	298	AOI_51	466	77	733	377
28280	1697			81_115_ha_neu.jpg	0	298	AOI_51	466	77	725	379
28297	1698			81_115_ha_neu.jpg	0	298	AOI_51	466	77	727	367
28313	1699			81_115_ha_neu.jpg	0	298	AOI_51	450	78	670	364
28330	1700			81_115_ha_neu.jpg	0	298	AOI_51	450	78	665	337
28346	1701			81_115_ha_neu.jpg	0	298	AOI_51	450	78	661	359
28363	1702			81_115_ha_neu.jpg	0	298	AOI_51	450	78	658	366
28380	1703			81_115_ha_neu.jpg	0	298	AOI_51	450	78	657	358
28396	1704			81_115_ha_neu.jpg	0	298	AOI_51	450	78	649	370
28413	1705			81_115_ha_neu.jpg	0	298	AOI_51	450	78	657	350
28430	1706			81_115_ha_neu.jpg	0	298	AOI_51	450	78	657	365
28446	1707			81_115_ha_neu.jpg	0	298	AOI_51	450	78	660	357
28463	1708			81_115_ha_neu.jpg	0	298	AOI_51	450	78	669	347
28480	1709			81_115_ha_neu.jpg	0	298	AOI_51	450	78	664	348
28496	1710			81_115_ha_neu.jpg	0	298	AOI_51	450	78	663	356
28513	1711			81_115_ha_neu.jpg	0	298	AOI_51	450	78	667	364
28530	1712			81_115_ha_neu.jpg	0	298	AOI_51	450	78	665	348
28546	1713			81_115_ha_neu.jpg	0	298	AOI_51	450	78	663	338
28563	1714			81_115_ha_neu.jpg	0	298	AOI_51	450	78	654	357
28580	1715			81_115_ha_neu.jpg	0	298	AOI_51	450	78	669	339
28596	1716			81_115_ha_neu.jpg	0	298	AOI_51	450	78	661	369
28613	1717			81_115_ha_neu.jpg	0	298	AOI_51	450	78	660	354
28630	1718			81_115_ha_neu.jpg	0	298	AOI_51	450	78	662	352
28646	1719			81_115_ha_neu.jpg	0	298	AOI_51	450	78	662	353
28663	1720			81_115_ha_neu.jpg	0	298	AOI_51	450	78	670	348
28680	1721			81_115_ha_neu.jpg	0	298	AOI_51	450	78	666	365
28696	1722			81_115_ha_neu.jpg	0	298	AOI_51	450	78	660	368
28713	1723			81_115_ha_neu.jpg	0	298	AOI_51	450	78	654	369
28730	1724			81_115_ha_neu.jpg	0	298	AOI_51	450	78	664	357
28746	1725			81_115_ha_neu.jpg	0	298	AOI_51	450	78	646	362
28763	1726			81_115_ha_neu.jpg	0	297	AOI_52	433	79	503	344
28780	1727			81_115_ha_neu.jpg	0	297	AOI_52	433	79	356	375
28796	1728			81_115_ha_neu.jpg	0	297	AOI_52	433	79	305	369
28813	1729			81_115_ha_neu.jpg	0	297	AOI_52	433	79	314	386
28830	1730			81_115_ha_neu.jpg	0	297	AOI_52	433	79	311	387
28846	1731			81_115_ha_neu.jpg	0	297	AOI_52	433	79	308	366
28863	1732			81_115_ha_neu.jpg	0	297	AOI_52	433	79	304	381
28879	1733			81_115_ha_neu.jpg	0	297	AOI_52	433	79	309	376
28889		ImageEnd	16
28896	1734			No media	0	0	Content	433	79	303	369
28913	1735			No media	0	0	Content	433	79	317	382
28929	1736			No media	0	0	Content	433	79	307	381
28943		ImageStart	8
28946	1737			Fix.jpg	0	0	Content	433	79	314	379
28963	1738			Fix.jpg	0	0	Content	433	79	319	384
28979	1739			Fix.jpg	0	0	Content	433	79	319	402
28996	1740			Fix.jpg	0	0	Content	433	79	311	385
29013	1741			Fix.jpg	0	0	Content	433	79	307	359
29029	1742			Fix.jpg	0	0	Content	433	79	319	388
29046	1743			Fix.jpg	0	0	Content	433	79	318	385
29063	1744			Fix.jpg	0	0	Content	433	79	307	380
29079	1745			Fix.jpg	0	0	Content	433	79	313	384
29096	1746			Fix.jpg	0	0	Content	433	79	308	373
29113	1747			Fix.jpg	0	0	Content	433	79	307	388
29129	1748			Fix.jpg	0	0	Content	433	79	310	387
29146	1749			Fix.jpg	0	0	Content	433	79	313	382
29163	1750			Fix.jpg	0	0	Content	433	79	313	377
29179	1751			Fix.jpg	0	0	Content	433	79	317	395
29196	1752			Fix.jpg	0	0	Content	516	80	422	382
29213	1753			Fix.jpg	0	0	Content	516	80	521	388
29229	1754			Fix.jpg	0	0	Content	516	80	516	368
29246	1755			Fix.jpg	0	0	Content	516	80	508	387
29263	1756			Fix.jpg	0	0	Content	516	80	508	388
29279	1757			Fix.jpg	0	0	Content	516	80	518	381
29296	1758			Fix.jpg	0	0	Content	516	80	506	385
29313	1759			Fix.jpg	0	0	Content	516	80	504	385
29329	1760			Fix.jpg	0	0	Content	516	80	513	377
29346	1761			Fix.jpg	0	0	Content	516	80	514	384
29363	1762			Fix.jpg	0	0	Content	516	80	513	368
29379	1763			Fix.jpg	0	0	Content	516	80	509	369
29396	1764			Fix.jpg	0	0	Content	516	80	508	378
29400		ImageEnd	16
29412	1765			No media	0	0	Content	516	80	507	361
29429	1766			No media	0	0	Content	516	80	512	368
29446	1767			No media	0	0	Content	516	80	502	375
29462	1768			No media	0	0	Content	516	80	509	369
29479	1769			No media	0	0	Content	516	80	510	376
29481		ImageStart	8
29496	1770			40_089_fe_an.jpg	0	207	AOI_38	516	80	512	373
29512	1771			40_089_fe_an.jpg	0	207	AOI_38	516	80	517	377
29529	1772			40_089_fe_an.jpg	0	207	AOI_38	516	80	512	383
29546	1773			40_089_fe_an.jpg	0	207	AOI_38	516	80	515	362
29562	1774			40_089_fe_an.jpg	0	207	AOI_38	516	80	506	381
29579	1775			40_089_fe_an.jpg	0	207	AOI_38	516	80	509	384
29596	1776			40_089_fe_an.jpg	0	207	AOI_38	516	80	509	385
29612	1777			40_089_fe_an.jpg	0	207	AOI_38	516	80	509	375
29629	1778			40_089_fe_an.jpg	0	207	AOI_38	516	80	516	372
29646	1779			40_089_fe_an.jpg	0	207	AOI_38	516	80	511	391
29662	1780			40_089_fe_an.jpg	0	207	AOI_38	516	80	518	372
29679	1781			40_089_fe_an.jpg	0	207	AOI_38	516	80	513	379
29696	1782			40_089_fe_an.jpg	0	207	AOI_38	516	80	490	377
29712	1783			40_089_fe_an.jpg	0	207	AOI_38	400	81	378	369
29729	1784			40_089_fe_an.jpg	0	207	AOI_38	400	81	329	369
29746	1785			40_089_fe_an.jpg	0	207	AOI_38	400	81	323	371
29762	1786			40_089_fe_an.jpg	0	207	AOI_38	400	81	330	360
29779	1787			40_089_fe_an.jpg	0	207	AOI_38	400	81	334	377
29795	1788			40_089_fe_an.jpg	0	207	AOI_38	400	81	331	380
29812	1789			40_089_fe_an.jpg	0	207	AOI_38	400	81	334	373
29829	1790			40_089_fe_an.jpg	0	207	AOI_38	400	81	327	376
29845	1791			40_089_fe_an.jpg	0	207	AOI_38	400	81	341	375
29862	1792			40_089_fe_an.jpg	0	207	AOI_38	400	81	331	377
29879	1793			40_089_fe_an.jpg	0	207	AOI_38	400	81	341	367
29895	1794			40_089_fe_an.jpg	0	207	AOI_38	400	81	335	370
29912	1795			40_089_fe_an.jpg	0	207	AOI_38	400	81	327	373
29929	1796			40_089_fe_an.jpg	0	207	AOI_38	400	81	340	363
29945	1797			40_089_fe_an.jpg	0	207	AOI_38	400	81	340	376
29962	1798			40_089_fe_an.jpg	0	207	AOI_38	400	81	335	373
29979	1799			40_089_fe_an.jpg	0	207	AOI_38	400	81	332	369
29995	1800			40_089_fe_an.jpg	0	207	AOI_38	400	81	336	365
30012	1801			40_089_fe_an.jpg	0	207	AOI_38	400	81	333	376
30029	1802			40_089_fe_an.jpg	0	207	AOI_38	400	81	331	372
30045	1803			40_089_fe_an.jpg	0	207	AOI_38	400	81	329	361
30062	1804			40_089_fe_an.jpg	0	207	AOI_38	400	81	339	379
30079	1805			40_089_fe_an.jpg	0	207	AOI_38	400	81	323	378
30095	1806			40_089_fe_an.jpg	0	207	AOI_38	400	81	363	366
30112	1807			40_089_fe_an.jpg	0	208	AOI_37	416	82	493	394
30129	1808			40_089_fe_an.jpg	0	208	AOI_37	416	82	660	416
30145	1809			40_089_fe_an.jpg	0	208	AOI_37	416	82	756	402
30162	1810			40_089_fe_an.jpg	0	208	AOI_37	416	82	742	394
30179	1811			40_089_fe_an.jpg	0	208	AOI_37	416	82	740	406
30195	1812			40_089_fe_an.jpg	0	208	AOI_37	416	82	740	400
30212	1813			40_089_fe_an.jpg	0	208	AOI_37	416	82	740	422
30229	1814			40_089_fe_an.jpg	0	208	AOI_37	416	82	736	415
30245	1815			40_089_fe_an.jpg	0	208	AOI_37	416	82	738	410
30262	1816			40_089_fe_an.jpg	0	208	AOI_37	416	82	739	414
30278	1817			40_089_fe_an.jpg	0	208	AOI_37	416	82	735	417
30295	1818			40_089_fe_an.jpg	0	208	AOI_37	416	82	744	407
30312	1819			40_089_fe_an.jpg	0	208	AOI_37	416	82	740	424
30328	1820			40_089_fe_an.jpg	0	208	AOI_37	416	82	736	407
30345	1821			40_089_fe_an.jpg	0	208	AOI_37	416	82	739	414
30362	1822			40_089_fe_an.jpg	0	208	AOI_37	416	82	738	423
30378	1823			40_089_fe_an.jpg	0	208	AOI_37	416	82	745	416
30395	1824			40_089_fe_an.jpg	0	208	AOI_37	416	82	748	399
30412	1825			40_089_fe_an.jpg	0	208	AOI_37	416	82	732	411
30428	1826			40_089_fe_an.jpg	0	208	AOI_37	416	82	720	428
30445	1827			40_089_fe_an.jpg	0	208	AOI_37	416	82	737	414
30462	1828			40_089_fe_an.jpg	0	208	AOI_37	416	82	740	407
30478	1829			40_089_fe_an.jpg	0	208	AOI_37	416	82	735	420
30495	1830			40_089_fe_an.jpg	0	208	AOI_37	416	82	741	415
30512	1831			40_089_fe_an.jpg	0	208	AOI_37	416	82	731	412
30528	1832			40_089_fe_an.jpg	0	207	AOI_38	1932	83	594	405
30545	1833			40_089_fe_an.jpg	0	207	AOI_38	1932	83	432	390
30562	1834			40_089_fe_an.jpg	0	207	AOI_38	1932	83	327	362
30578	1835			40_089_fe_an.jpg	0	207	AOI_38	1932	83	327	381
30595	1836			40_089_fe_an.jpg	0	207	AOI_38	1932	83	321	354
30612	1837			40_089_fe_an.jpg	0	207	AOI_38	1932	83	318	359
30628	1838			40_089_fe_an.jpg	0	207	AOI_38	1932	83	327	374
30645	1839			40_089_fe_an.jpg	0	207	AOI_38	1932	83	331	371
30662	1840			40_089_fe_an.jpg	0	207	AOI_38	1932	83	326	373
30678	1841			40_089_fe_an.jpg	0	207	AOI_38	1932	83	319	372
30695	1842			40_089_fe_an.jpg	0	207	AOI_38	1932	83	320	369
30712	1843			40_089_fe_an.jpg	0	207	AOI_38	1932	83	320	372
30728	1844			40_089_fe_an.jpg	0	207	AOI_38	1932	83	317	367
30745	1845			40_089_fe_an.jpg	0	207	AOI_38	1932	83	332	376
30762	1846			40_089_fe_an.jpg	0	207	AOI_38	1932	83	331	373
30778	1847			40_089_fe_an.jpg	0	207	AOI_38	1932	83	325	377
30795	1848			40_089_fe_an.jpg	0	207	AOI_38	1932	83	325	368
30812	1849			40_089_fe_an.jpg	0	207	AOI_38	1932	83	320	365
30828	1850			40_089_fe_an.jpg	0	207	AOI_38	1932	83	326	378
30845	1851			40_089_fe_an.jpg	0	207	AOI_38	1932	83	328	373
30861	1852			40_089_fe_an.jpg	0	207	AOI_38	1932	83	323	371
30878	1853			40_089_fe_an.jpg	0	207	AOI_38	1932	83	316	365
30895	1854			40_089_fe_an.jpg	0	207	AOI_38	1932	83	323	374
30911	1855			40_089_fe_an.jpg	0	207	AOI_38	1932	83	320	365
30928	1856			40_089_fe_an.jpg	0	207	AOI_38	1932	83	328	362
30945	1857			40_089_fe_an.jpg	0	207	AOI_38	1932	83	324	373
30961	1858			40_089_fe_an.jpg	0	207	AOI_38	1932	83	326	377
30978	1859			40_089_fe_an.jpg	0	207	AOI_38	1932	83	327	372
30995	1860			40_089_fe_an.jpg	0	207	AOI_38	1932	83	331	356
31011	1861			40_089_fe_an.jpg	0	207	AOI_38	1932	83	325	376
31028	1862			40_089_fe_an.jpg	0	207	AOI_38	1932	83	332	376
31045	1863			40_089_fe_an.jpg	0	207	AOI_38	1932	83	323	372
31061	1864			40_089_fe_an.jpg	0	207	AOI_38	1932	83	326	369
31078	1865			40_089_fe_an.jpg	0	207	AOI_38	1932	83	326	378
31095	1866			40_089_fe_an.jpg	0	207	AOI_38	1932	83	326	372
31111	1867			40_089_fe_an.jpg	0	207	AOI_38	1932	83	329	367
31128	1868			40_089_fe_an.jpg	0	207	AOI_38	1932	83	322	374
31145	1869			40_089_fe_an.jpg	0	207	AOI_38	1932	83	329	378
31161	1870			40_089_fe_an.jpg	0	207	AOI_38	1932	83	326	368
31178	1871			40_089_fe_an.jpg	0	207	AOI_38	1932	83	324	372
31195	1872			40_089_fe_an.jpg	0	207	AOI_38	1932	83	328	371
31211	1873			40_089_fe_an.jpg	0	207	AOI_38	1932	83	328	374
31228	1874			40_089_fe_an.jpg	0	207	AOI_38	1932	83	326	373
31245	1875			40_089_fe_an.jpg	0	207	AOI_38	1932	83	327	367
31261	1876			40_089_fe_an.jpg	0	207	AOI_38	1932	83	328	362
31278	1877			40_089_fe_an.jpg	0	207	AOI_38	1932	83	331	368
31295	1878			40_089_fe_an.jpg	0	207	AOI_38	1932	83	330	364
31311	1879			40_089_fe_an.jpg	0	207	AOI_38	1932	83	325	360
31328	1880			40_089_fe_an.jpg	0	207	AOI_38	1932	83	326	367
31345	1881			40_089_fe_an.jpg	0	207	AOI_38	1932	83	335	364
31361	1882			40_089_fe_an.jpg	0	207	AOI_38	1932	83	329	371
31378	1883			40_089_fe_an.jpg	0	207	AOI_38	1932	83	324	359
31395	1884			40_089_fe_an.jpg	0	207	AOI_38	1932	83	330	365
31411	1885			40_089_fe_an.jpg	0	207	AOI_38	1932	83	335	375
31428	1886			40_089_fe_an.jpg	0	207	AOI_38	1932	83	334	382
31444	1887			40_089_fe_an.jpg	0	207	AOI_38	1932	83	328	377
31461	1888			40_089_fe_an.jpg	0	207	AOI_38	1932	83	327	371
31478	1889			40_089_fe_an.jpg	0	207	AOI_38	1932	83	330	370
31494	1890			40_089_fe_an.jpg	0	207	AOI_38	1932	83	328	370
31511	1891			40_089_fe_an.jpg	0	207	AOI_38	1932	83	328	368
31528	1892			40_089_fe_an.jpg	0	207	AOI_38	1932	83	331	374
31544	1893			40_089_fe_an.jpg	0	207	AOI_38	1932	83	328	370
31561	1894			40_089_fe_an.jpg	0	207	AOI_38	1932	83	333	367
31578	1895			40_089_fe_an.jpg	0	207	AOI_38	1932	83	328	380
31594	1896			40_089_fe_an.jpg	0	207	AOI_38	1932	83	328	376
31611	1897			40_089_fe_an.jpg	0	207	AOI_38	1932	83	330	373
31628	1898			40_089_fe_an.jpg	0	207	AOI_38	1932	83	330	371
31644	1899			40_089_fe_an.jpg	0	207	AOI_38	1932	83	328	374
31661	1900			40_089_fe_an.jpg	0	207	AOI_38	1932	83	327	366
31678	1901			40_089_fe_an.jpg	0	207	AOI_38	1932	83	332	369
31694	1902			40_089_fe_an.jpg	0	207	AOI_38	1932	83	328	374
31711	1903			40_089_fe_an.jpg	0	207	AOI_38	1932	83	332	379
31728	1904			40_089_fe_an.jpg	0	207	AOI_38	1932	83	333	367
31744	1905			40_089_fe_an.jpg	0	207	AOI_38	1932	83	329	366
31761	1906			40_089_fe_an.jpg	0	207	AOI_38	1932	83	331	380
31777	1907			40_089_fe_an.jpg	0	207	AOI_38	1932	83	335	377
31794	1908			40_089_fe_an.jpg	0	207	AOI_38	1932	83	330	375
31811	1909			40_089_fe_an.jpg	0	207	AOI_38	1932	83	330	377
31827	1910			40_089_fe_an.jpg	0	207	AOI_38	1932	83	331	376
31844	1911			40_089_fe_an.jpg	0	207	AOI_38	1932	83	324	376
31861	1912			40_089_fe_an.jpg	0	207	AOI_38	1932	83	331	377
31877	1913			40_089_fe_an.jpg	0	207	AOI_38	1932	83	329	373
31894	1914			40_089_fe_an.jpg	0	207	AOI_38	1932	83	333	378
31911	1915			40_089_fe_an.jpg	0	207	AOI_38	1932	83	339	379
31927	1916			40_089_fe_an.jpg	0	207	AOI_38	1932	83	328	369
31944	1917			40_089_fe_an.jpg	0	207	AOI_38	1932	83	326	373
31961	1918			40_089_fe_an.jpg	0	207	AOI_38	1932	83	337	377
31977	1919			40_089_fe_an.jpg	0	207	AOI_38	1932	83	335	384
31994	1920			40_089_fe_an.jpg	0	207	AOI_38	1932	83	332	373
32011	1921			40_089_fe_an.jpg	0	207	AOI_38	1932	83	334	373
32027	1922			40_089_fe_an.jpg	0	207	AOI_38	1932	83	339	374
32044	1923			40_089_fe_an.jpg	0	207	AOI_38	1932	83	328	375
32061	1924			40_089_fe_an.jpg	0	207	AOI_38	1932	83	334	370
32077	1925			40_089_fe_an.jpg	0	207	AOI_38	1932	83	334	381
32094	1926			40_089_fe_an.jpg	0	207	AOI_38	1932	83	329	366
32111	1927			40_089_fe_an.jpg	0	207	AOI_38	1932	83	333	376
32127	1928			40_089_fe_an.jpg	0	207	AOI_38	1932	83	327	371
32144	1929			40_089_fe_an.jpg	0	207	AOI_38	1932	83	328	377
32161	1930			40_089_fe_an.jpg	0	207	AOI_38	1932	83	336	385
32177	1931			40_089_fe_an.jpg	0	207	AOI_38	1932	83	325	376
32194	1932			40_089_fe_an.jpg	0	207	AOI_38	1932	83	332	380
32211	1933			40_089_fe_an.jpg	0	207	AOI_38	1932	83	330	365
32227	1934			40_089_fe_an.jpg	0	207	AOI_38	1932	83	331	370
32244	1935			40_089_fe_an.jpg	0	207	AOI_38	1932	83	332	365
32261	1936			40_089_fe_an.jpg	0	207	AOI_38	1932	83	325	378
32277	1937			40_089_fe_an.jpg	0	207	AOI_38	1932	83	333	375
32294	1938			40_089_fe_an.jpg	0	207	AOI_38	1932	83	332	374
32311	1939			40_089_fe_an.jpg	0	207	AOI_38	1932	83	332	380
32327	1940			40_089_fe_an.jpg	0	207	AOI_38	1932	83	333	372
32344	1941			40_089_fe_an.jpg	0	207	AOI_38	1932	83	326	370
32361	1942			40_089_fe_an.jpg	0	207	AOI_38	1932	83	333	375
32377	1943			40_089_fe_an.jpg	0	207	AOI_38	1932	83	328	375
32394	1944			40_089_fe_an.jpg	0	207	AOI_38	1932	83	330	373
32410	1945			40_089_fe_an.jpg	0	207	AOI_38	1932	83	334	379
[truncated: 36,176 more rows]
