# Supplementary material for: Attentional Bias to Facial Expressions of Different Emotions – A Cross-Cultural Comparison of ≠Akhoe Hai||om and German Children and Adolescents
Source: Front Psychol. 2020 Apr 28;11:795. doi: 10.3389/fpsyg.2020.00795 (PMC7199105; doi:10.3389/fpsyg.2020.00795)
Supplement: Supplementary file 1 [file Data_Sheet_1.ZIP › Raw data_Germany and Namibia/Raw data Germans/de_VP9-All-Data.tsv]

System Properties:
Operating System:	Microsoft Windows NT 6.1.7601 Service Pack 1
System User Name:	tobiiadmin
Machine Name:	LOE7690LAP
Data properties:
Recording name:	de_VP9
Recording date:	26.09.2013
Recording time:	13:18:07
Recording resolution:	1024 x 768
Export date:	03.12.2013
Export time:	16:36:22
Participant:	de_VP9
Filter settings:
Eye: Average
Validity: Normal
Fixation filter: Tobii fixation filter
Velocity threshold: 35
Distance threshold: 35
Timestamp	Number	Event	EventKey	StimuliName	StimuliID	AoiIds	AoiNames	FixationDuration	FixationIndex	GazePointX	GazePointY
14	0			No media	0	0	Content	580	29	79	171
31	1			No media	0	0	Content	580	29	79	170
47	2			No media	0	0	Content	580	29	80	176
64	3			No media	0	0	Content	580	29	78	176
81	4			No media	0	0	Content	580	29	81	182
97	5			No media	0	0	Content	580	29	81	176
114	6			No media	0	0	Content	580	29	72	171
131	7			No media	0	0	Content	580	29	78	175
147	8			No media	0	0	Content	580	29	75	178
164	9			No media	0	0	Content	580	29	80	169
181	10			No media	0	0	Content	580	29	79	175
197	11			No media	0	0	Content	580	29	79	176
214	12			No media	0	0	Content	580	29	78	173
231	13			No media	0	0	Content	580	29	78	176
247	14			No media	0	0	Content	580	29	80	183
264	15			No media	0	0	Content	580	29	82	177
281	16			No media	0	0	Content	580	29	82	177
297	17			No media	0	0	Content	580	29	81	178
314	18			No media	0	0	Content	580	29	77	180
330	19			No media	0	0	Content	580	29	82	177
347	20			No media	0	0	Content	580	29	75	175
364	21			No media	0	0	Content	580	29	82	180
380	22			No media	0	0	Content	580	29	81	175
397	23			No media	0	0	Content	580	29	78	174
414	24			No media	0	0	Content	580	29	79	172
430	25			No media	0	0	Content	580	29	81	173
447	26			No media	0	0	Content	580	29	76	178
464	27			No media	0	0	Content	580	29	86	182
480	28			No media	0	0	Content	580	29	85	173
497	29			No media	0	0	Content	580	29	87	175
514	30			No media	0	0	Content	580	29	85	173
530	31			No media	0	0	Content	580	29	85	177
547	32			No media	0	0	Content	580	29	79	176
564	33			No media	0	0	Content	580	29	91	173
580	34			No media	0	0	Content	283	30	187	133
597	35			No media	0	0	Content	283	30	235	104
614	36			No media	0	0	Content	283	30	244	104
630	37			No media	0	0	Content	283	30	243	101
647	38			No media	0	0	Content	283	30	244	100
664	39			No media	0	0	Content	283	30	241	101
680	40			No media	0	0	Content	283	30	244	101
697	41			No media	0	0	Content	283	30	247	96
714	42			No media	0	0	Content	283	30	244	99
730	43			No media	0	0	Content	283	30	239	103
747	44			No media	0	0	Content	283	30	243	108
764	45			No media	0	0	Content	283	30	243	102
780	46			No media	0	0	Content	283	30	244	101
797	47			No media	0	0	Content	283	30	243	101
814	48			No media	0	0	Content	283	30	241	104
830	49			No media	0	0	Content	283	30	247	102
847	50			No media	0	0	Content	283	30	360	206
863	51			No media	0	0	Content	233	31	501	359
873		ImageStart	8
880	52			Fix.jpg	0	0	Content	233	31	553	408
897	53			Fix.jpg	0	0	Content	233	31	0	0
914	54			Fix.jpg	0	0	Content	233	31	594	553
930	55			Fix.jpg	0	0	Content	233	31	595	547
947	56			Fix.jpg	0	0	Content	233	31	597	548
964	57			Fix.jpg	0	0	Content	233	31	589	549
980	58			Fix.jpg	0	0	Content	233	31	600	547
997	59			Fix.jpg	0	0	Content	233	31	598	550
1013	60			Fix.jpg	0	0	Content	233	31	598	546
1030	61			Fix.jpg	0	0	Content	233	31	594	546
1047	62			Fix.jpg	0	0	Content	233	31	605	546
1063	63			Fix.jpg	0	0	Content	233	31	599	541
1080	64			Fix.jpg	0	0	Content	233	31	595	551
1097	65			Fix.jpg	0	0	Content	583	32	558	508
1113	66			Fix.jpg	0	0	Content	583	32	512	452
1130	67			Fix.jpg	0	0	Content	583	32	498	434
1147	68			Fix.jpg	0	0	Content	583	32	495	437
1163	69			Fix.jpg	0	0	Content	583	32	500	430
1180	70			Fix.jpg	0	0	Content	583	32	495	441
1197	71			Fix.jpg	0	0	Content	583	32	496	447
1213	72			Fix.jpg	0	0	Content	583	32	503	453
1230	73			Fix.jpg	0	0	Content	583	32	0	0
1247	74			Fix.jpg	0	0	Content	583	32	501	442
1263	75			Fix.jpg	0	0	Content	583	32	495	446
1280	76			Fix.jpg	0	0	Content	583	32	494	442
1297	77			Fix.jpg	0	0	Content	583	32	494	443
1313	78			Fix.jpg	0	0	Content	583	32	498	438
1330	79			Fix.jpg	0	0	Content	583	32	498	446
1347	80			Fix.jpg	0	0	Content	583	32	498	442
1351		ImageEnd	16
1363	81			No media	0	0	Content	583	32	495	445
1365		ImageStart	8
1380	82			4_008_fe_an.jpg	0	205	AOI_2	583	32	498	437
1397	83			4_008_fe_an.jpg	0	205	AOI_2	583	32	500	447
1413	84			4_008_fe_an.jpg	0	205	AOI_2	583	32	503	439
1430	85			4_008_fe_an.jpg	0	205	AOI_2	583	32	491	421
1446	86			4_008_fe_an.jpg	0	205	AOI_2	583	32	495	421
1463	87			4_008_fe_an.jpg	0	205	AOI_2	583	32	497	416
1480	88			4_008_fe_an.jpg	0	205	AOI_2	583	32	490	423
1496	89			4_008_fe_an.jpg	0	205	AOI_2	583	32	491	420
1513	90			4_008_fe_an.jpg	0	205	AOI_2	583	32	495	420
1530	91			4_008_fe_an.jpg	0	205	AOI_2	583	32	489	432
1546	92			4_008_fe_an.jpg	0	205	AOI_2	583	32	496	421
1563	93			4_008_fe_an.jpg	0	205	AOI_2	583	32	494	417
1580	94			4_008_fe_an.jpg	0	205	AOI_2	583	32	493	418
1596	95			4_008_fe_an.jpg	0	205	AOI_2	583	32	492	421
1613	96			4_008_fe_an.jpg	0	205	AOI_2	583	32	488	422
1630	97			4_008_fe_an.jpg	0	205	AOI_2	583	32	490	419
1646	98			4_008_fe_an.jpg	0	205	AOI_2	583	32	492	416
1663	99			4_008_fe_an.jpg	0	205	AOI_2	583	32	489	419
1680	100			4_008_fe_an.jpg	0	205	AOI_2	266	33	457	407
1696	101			4_008_fe_an.jpg	0	205	AOI_2	266	33	336	410
1713	102			4_008_fe_an.jpg	0	205	AOI_2	266	33	308	406
1730	103			4_008_fe_an.jpg	0	205	AOI_2	266	33	302	405
1746	104			4_008_fe_an.jpg	0	205	AOI_2	266	33	304	408
1763	105			4_008_fe_an.jpg	0	205	AOI_2	266	33	303	409
1779	106			4_008_fe_an.jpg	0	205	AOI_2	266	33	307	406
1796	107			4_008_fe_an.jpg	0	205	AOI_2	266	33	309	411
1813	108			4_008_fe_an.jpg	0	205	AOI_2	266	33	304	408
1829	109			4_008_fe_an.jpg	0	205	AOI_2	266	33	305	409
1846	110			4_008_fe_an.jpg	0	205	AOI_2	266	33	303	406
1863	111			4_008_fe_an.jpg	0	205	AOI_2	266	33	320	404
1879	112			4_008_fe_an.jpg	0	205	AOI_2	266	33	318	400
1896	113			4_008_fe_an.jpg	0	205	AOI_2	266	33	305	387
1913	114			4_008_fe_an.jpg	0	205	AOI_2	266	33	303	414
1929	115			4_008_fe_an.jpg	0	205	AOI_2	266	33	305	410
1946	116			4_008_fe_an.jpg	0	206	AOI_1	400	34	438	418
1963	117			4_008_fe_an.jpg	0	206	AOI_1	400	34	593	415
1979	118			4_008_fe_an.jpg	0	206	AOI_1	400	34	666	431
1996	119			4_008_fe_an.jpg	0	206	AOI_1	400	34	662	440
2013	120			4_008_fe_an.jpg	0	206	AOI_1	400	34	666	431
2029	121			4_008_fe_an.jpg	0	206	AOI_1	400	34	661	439
2046	122			4_008_fe_an.jpg	0	206	AOI_1	400	34	657	434
2063	123			4_008_fe_an.jpg	0	206	AOI_1	400	34	660	425
2079	124			4_008_fe_an.jpg	0	206	AOI_1	400	34	658	441
2096	125			4_008_fe_an.jpg	0	206	AOI_1	400	34	660	438
2113	126			4_008_fe_an.jpg	0	206	AOI_1	400	34	661	435
2129	127			4_008_fe_an.jpg	0	206	AOI_1	400	34	656	447
2146	128			4_008_fe_an.jpg	0	206	AOI_1	400	34	668	436
2163	129			4_008_fe_an.jpg	0	206	AOI_1	400	34	664	434
2179	130			4_008_fe_an.jpg	0	206	AOI_1	400	34	664	436
2196	131			4_008_fe_an.jpg	0	206	AOI_1	400	34	661	439
2213	132			4_008_fe_an.jpg	0	206	AOI_1	400	34	668	430
2229	133			4_008_fe_an.jpg	0	206	AOI_1	400	34	662	437
2246	134			4_008_fe_an.jpg	0	206	AOI_1	400	34	667	434
2263	135			4_008_fe_an.jpg	0	206	AOI_1	400	34	661	433
2279	136			4_008_fe_an.jpg	0	206	AOI_1	400	34	662	441
2296	137			4_008_fe_an.jpg	0	206	AOI_1	400	34	663	442
2313	138			4_008_fe_an.jpg	0	206	AOI_1	400	34	665	439
2329	139			4_008_fe_an.jpg	0	206	AOI_1	400	34	597	436
2346	140			4_008_fe_an.jpg	0	205	AOI_2	283	35	439	391
2363	141			4_008_fe_an.jpg	0	205	AOI_2	283	35	305	374
2379	142			4_008_fe_an.jpg	0	205	AOI_2	283	35	278	374
2396	143			4_008_fe_an.jpg	0	205	AOI_2	283	35	273	377
2412	144			4_008_fe_an.jpg	0	205	AOI_2	283	35	273	381
2429	145			4_008_fe_an.jpg	0	205	AOI_2	283	35	275	377
2446	146			4_008_fe_an.jpg	0	205	AOI_2	283	35	276	387
2462	147			4_008_fe_an.jpg	0	205	AOI_2	283	35	277	380
2479	148			4_008_fe_an.jpg	0	205	AOI_2	283	35	280	368
2496	149			4_008_fe_an.jpg	0	205	AOI_2	283	35	275	378
2512	150			4_008_fe_an.jpg	0	205	AOI_2	283	35	282	387
2529	151			4_008_fe_an.jpg	0	205	AOI_2	283	35	279	373
2546	152			4_008_fe_an.jpg	0	205	AOI_2	283	35	281	376
2562	153			4_008_fe_an.jpg	0	205	AOI_2	283	35	282	380
2579	154			4_008_fe_an.jpg	0	205	AOI_2	283	35	276	375
2596	155			4_008_fe_an.jpg	0	205	AOI_2	283	35	280	373
2612	156			4_008_fe_an.jpg	0	205	AOI_2	283	35	279	378
2629	157			4_008_fe_an.jpg	0	205	AOI_2	200	36	277	376
2646	158			4_008_fe_an.jpg	0	205	AOI_2	200	36	229	376
2662	159			4_008_fe_an.jpg	0	205	AOI_2	200	36	245	396
2679	160			4_008_fe_an.jpg	0	205	AOI_2	200	36	237	392
2696	161			4_008_fe_an.jpg	0	205	AOI_2	200	36	234	385
2712	162			4_008_fe_an.jpg	0	205	AOI_2	200	36	238	389
2729	163			4_008_fe_an.jpg	0	205	AOI_2	200	36	231	388
2746	164			4_008_fe_an.jpg	0	205	AOI_2	200	36	237	384
2762	165			4_008_fe_an.jpg	0	205	AOI_2	200	36	236	384
2779	166			4_008_fe_an.jpg	0	205	AOI_2	200	36	239	396
2796	167			4_008_fe_an.jpg	0	205	AOI_2	200	36	241	395
2812	168			4_008_fe_an.jpg	0	205	AOI_2	200	36	239	391
2829	169			4_008_fe_an.jpg	0	205	AOI_2	416	37	271	472
2846	170			4_008_fe_an.jpg	0	205	AOI_2	416	37	271	493
2862	171			4_008_fe_an.jpg	0	205	AOI_2	416	37	266	493
2879	172			4_008_fe_an.jpg	0	205	AOI_2	416	37	268	493
2896	173			4_008_fe_an.jpg	0	205	AOI_2	416	37	270	489
2912	174			4_008_fe_an.jpg	0	205	AOI_2	416	37	274	491
2929	175			4_008_fe_an.jpg	0	205	AOI_2	416	37	269	488
2945	176			4_008_fe_an.jpg	0	205	AOI_2	416	37	276	483
2962	177			4_008_fe_an.jpg	0	205	AOI_2	416	37	272	485
2979	178			4_008_fe_an.jpg	0	205	AOI_2	416	37	279	451
2995	179			4_008_fe_an.jpg	0	205	AOI_2	416	37	281	449
3012	180			4_008_fe_an.jpg	0	205	AOI_2	416	37	0	0
3029	181			4_008_fe_an.jpg	0	205	AOI_2	416	37	268	495
3045	182			4_008_fe_an.jpg	0	205	AOI_2	416	37	269	486
3062	183			4_008_fe_an.jpg	0	205	AOI_2	416	37	270	494
3079	184			4_008_fe_an.jpg	0	205	AOI_2	416	37	266	501
3095	185			4_008_fe_an.jpg	0	205	AOI_2	416	37	273	496
3112	186			4_008_fe_an.jpg	0	205	AOI_2	416	37	269	492
3129	187			4_008_fe_an.jpg	0	205	AOI_2	416	37	272	491
3145	188			4_008_fe_an.jpg	0	205	AOI_2	416	37	273	494
3162	189			4_008_fe_an.jpg	0	205	AOI_2	416	37	271	489
3179	190			4_008_fe_an.jpg	0	205	AOI_2	416	37	271	493
3195	191			4_008_fe_an.jpg	0	205	AOI_2	416	37	274	486
3212	192			4_008_fe_an.jpg	0	205	AOI_2	416	37	273	495
3229	193			4_008_fe_an.jpg	0	205	AOI_2	416	37	405	478
3245	194			4_008_fe_an.jpg	0	206	AOI_1	566	38	549	460
3262	195			4_008_fe_an.jpg	0	206	AOI_1	566	38	689	441
3279	196			4_008_fe_an.jpg	0	206	AOI_1	566	38	720	435
3295	197			4_008_fe_an.jpg	0	206	AOI_1	566	38	731	436
3312	198			4_008_fe_an.jpg	0	206	AOI_1	566	38	727	439
3328	199			4_008_fe_an.jpg	0	206	AOI_1	566	38	731	437
3345	200			4_008_fe_an.jpg	0	206	AOI_1	566	38	725	444
3362	201			4_008_fe_an.jpg	0	206	AOI_1	566	38	728	439
3378	202			4_008_fe_an.jpg	0	206	AOI_1	566	38	726	435
3395	203			4_008_fe_an.jpg	0	206	AOI_1	566	38	730	430
3412	204			4_008_fe_an.jpg	0	206	AOI_1	566	38	722	433
3428	205			4_008_fe_an.jpg	0	206	AOI_1	566	38	746	445
3445	206			4_008_fe_an.jpg	0	206	AOI_1	566	38	746	440
3462	207			4_008_fe_an.jpg	0	206	AOI_1	566	38	742	469
3478	208			4_008_fe_an.jpg	0	206	AOI_1	566	38	732	432
3495	209			4_008_fe_an.jpg	0	206	AOI_1	566	38	718	470
3512	210			4_008_fe_an.jpg	0	206	AOI_1	566	38	692	512
3528	211			4_008_fe_an.jpg	0	206	AOI_1	566	38	0	0
3545	212			4_008_fe_an.jpg	0	206	AOI_1	566	38	0	0
3562	213			4_008_fe_an.jpg	0	206	AOI_1	566	38	794	513
3578	214			4_008_fe_an.jpg	0	206	AOI_1	566	38	714	418
3595	215			4_008_fe_an.jpg	0	206	AOI_1	566	38	697	430
3612	216			4_008_fe_an.jpg	0	206	AOI_1	566	38	724	383
3628	217			4_008_fe_an.jpg	0	206	AOI_1	566	38	731	382
3645	218			4_008_fe_an.jpg	0	206	AOI_1	566	38	711	438
3662	219			4_008_fe_an.jpg	0	206	AOI_1	566	38	707	414
3678	220			4_008_fe_an.jpg	0	206	AOI_1	566	38	706	412
3695	221			4_008_fe_an.jpg	0	206	AOI_1	566	38	712	411
3712	222			4_008_fe_an.jpg	0	206	AOI_1	566	38	704	419
3728	223			4_008_fe_an.jpg	0	206	AOI_1	566	38	707	419
3745	224			4_008_fe_an.jpg	0	206	AOI_1	566	38	697	423
3762	225			4_008_fe_an.jpg	0	206	AOI_1	566	38	702	411
3778	226			4_008_fe_an.jpg	0	206	AOI_1	566	38	701	417
3795	227			4_008_fe_an.jpg	0	206	AOI_1	566	38	694	417
3811	228			4_008_fe_an.jpg	0	205	AOI_2	366	39	494	389
3828	229			4_008_fe_an.jpg	0	205	AOI_2	366	39	302	374
3845	230			4_008_fe_an.jpg	0	205	AOI_2	366	39	286	387
3862	231			4_008_fe_an.jpg	0	205	AOI_2	366	39	274	384
3878	232			4_008_fe_an.jpg	0	205	AOI_2	366	39	277	383
3895	233			4_008_fe_an.jpg	0	205	AOI_2	366	39	279	383
3911	234			4_008_fe_an.jpg	0	205	AOI_2	366	39	279	381
3928	235			4_008_fe_an.jpg	0	205	AOI_2	366	39	278	378
3945	236			4_008_fe_an.jpg	0	205	AOI_2	366	39	289	377
3961	237			4_008_fe_an.jpg	0	205	AOI_2	366	39	292	375
3978	238			4_008_fe_an.jpg	0	205	AOI_2	366	39	285	371
3995	239			4_008_fe_an.jpg	0	205	AOI_2	366	39	278	387
4011	240			4_008_fe_an.jpg	0	205	AOI_2	366	39	279	381
4028	241			4_008_fe_an.jpg	0	205	AOI_2	366	39	277	383
4045	242			4_008_fe_an.jpg	0	205	AOI_2	366	39	279	380
4061	243			4_008_fe_an.jpg	0	205	AOI_2	366	39	278	385
4078	244			4_008_fe_an.jpg	0	205	AOI_2	366	39	274	381
4095	245			4_008_fe_an.jpg	0	205	AOI_2	366	39	279	378
4111	246			4_008_fe_an.jpg	0	205	AOI_2	366	39	275	385
4128	247			4_008_fe_an.jpg	0	205	AOI_2	366	39	281	390
4145	248			4_008_fe_an.jpg	0	205	AOI_2	366	39	279	383
4161	249			4_008_fe_an.jpg	0	205	AOI_2	366	39	278	392
4178	250			4_008_fe_an.jpg	0	205	AOI_2	416	40	278	477
4195	251			4_008_fe_an.jpg	0	205	AOI_2	416	40	282	499
4211	252			4_008_fe_an.jpg	0	205	AOI_2	416	40	287	499
4228	253			4_008_fe_an.jpg	0	205	AOI_2	416	40	283	498
4245	254			4_008_fe_an.jpg	0	205	AOI_2	416	40	287	503
4261	255			4_008_fe_an.jpg	0	205	AOI_2	416	40	283	505
4278	256			4_008_fe_an.jpg	0	205	AOI_2	416	40	283	508
4295	257			4_008_fe_an.jpg	0	205	AOI_2	416	40	279	507
4311	258			4_008_fe_an.jpg	0	205	AOI_2	416	40	286	501
4328	259			4_008_fe_an.jpg	0	205	AOI_2	416	40	288	495
4345	260			4_008_fe_an.jpg	0	205	AOI_2	416	40	290	514
4361	261			4_008_fe_an.jpg	0	205	AOI_2	416	40	284	507
4364		ImageEnd	16
4378	262			No media	0	0	Content	416	40	283	504
4383		ImageStart	8
4394	263			Fix.jpg	0	0	Content	416	40	285	501
4411	264			Fix.jpg	0	0	Content	416	40	286	496
4428	265			Fix.jpg	0	0	Content	416	40	286	506
4444	266			Fix.jpg	0	0	Content	416	40	282	502
4461	267			Fix.jpg	0	0	Content	416	40	288	506
4478	268			Fix.jpg	0	0	Content	416	40	284	503
4494	269			Fix.jpg	0	0	Content	416	40	289	501
4511	270			Fix.jpg	0	0	Content	416	40	288	504
4528	271			Fix.jpg	0	0	Content	416	40	284	509
4544	272			Fix.jpg	0	0	Content	416	40	280	515
4561	273			Fix.jpg	0	0	Content	416	40	285	499
4578	274			Fix.jpg	0	0	Content	416	40	287	496
4594	275			Fix.jpg	0	0	Content	633	41	404	439
4611	276			Fix.jpg	0	0	Content	633	41	486	403
4628	277			Fix.jpg	0	0	Content	633	41	478	411
4644	278			Fix.jpg	0	0	Content	633	41	496	404
4661	279			Fix.jpg	0	0	Content	633	41	490	415
4678	280			Fix.jpg	0	0	Content	633	41	494	407
4694	281			Fix.jpg	0	0	Content	633	41	491	410
4711	282			Fix.jpg	0	0	Content	633	41	511	392
4727	283			Fix.jpg	0	0	Content	633	41	516	393
4744	284			Fix.jpg	0	0	Content	633	41	0	0
4761	285			Fix.jpg	0	0	Content	633	41	492	416
4778	286			Fix.jpg	0	0	Content	633	41	492	411
4794	287			Fix.jpg	0	0	Content	633	41	489	408
4811	288			Fix.jpg	0	0	Content	633	41	494	418
4827	289			Fix.jpg	0	0	Content	633	41	492	417
4844	290			Fix.jpg	0	0	Content	633	41	488	418
4861	291			Fix.jpg	0	0	Content	633	41	487	420
4877		ImageEnd	16
4877	292			No media	0	0	Content	633	41	491	410
4894	293			No media	0	0	Content	633	41	491	411
4901		ImageStart	8
4911	294			146_170_an_ha.jpg	0	105	AOI_25	633	41	493	412
4927	295			146_170_an_ha.jpg	0	105	AOI_25	633	41	485	412
4944	296			146_170_an_ha.jpg	0	105	AOI_25	633	41	489	415
4961	297			146_170_an_ha.jpg	0	105	AOI_25	633	41	494	411
4977	298			146_170_an_ha.jpg	0	105	AOI_25	633	41	490	414
4994	299			146_170_an_ha.jpg	0	105	AOI_25	633	41	492	406
5011	300			146_170_an_ha.jpg	0	105	AOI_25	633	41	492	416
5027	301			146_170_an_ha.jpg	0	105	AOI_25	633	41	491	419
5044	302			146_170_an_ha.jpg	0	105	AOI_25	633	41	487	419
5061	303			146_170_an_ha.jpg	0	105	AOI_25	633	41	491	414
5077	304			146_170_an_ha.jpg	0	105	AOI_25	633	41	486	417
5094	305			146_170_an_ha.jpg	0	105	AOI_25	633	41	493	410
5111	306			146_170_an_ha.jpg	0	105	AOI_25	633	41	492	413
5127	307			146_170_an_ha.jpg	0	105	AOI_25	633	41	490	414
5144	308			146_170_an_ha.jpg	0	105	AOI_25	633	41	494	405
5161	309			146_170_an_ha.jpg	0	105	AOI_25	633	41	489	417
5177	310			146_170_an_ha.jpg	0	105	AOI_25	633	41	493	417
5194	311			146_170_an_ha.jpg	0	105	AOI_25	633	41	492	415
5211	312			146_170_an_ha.jpg	0	105	AOI_25	633	41	494	421
5227	313			146_170_an_ha.jpg	0	106	AOI_28	300	42	617	404
5244	314			146_170_an_ha.jpg	0	106	AOI_28	300	42	673	404
5261	315			146_170_an_ha.jpg	0	106	AOI_28	300	42	662	417
5277	316			146_170_an_ha.jpg	0	106	AOI_28	300	42	667	412
5294	317			146_170_an_ha.jpg	0	106	AOI_28	300	42	666	417
5310	318			146_170_an_ha.jpg	0	106	AOI_28	300	42	666	416
5327	319			146_170_an_ha.jpg	0	106	AOI_28	300	42	661	414
5344	320			146_170_an_ha.jpg	0	106	AOI_28	300	42	666	411
5360	321			146_170_an_ha.jpg	0	106	AOI_28	300	42	666	415
5377	322			146_170_an_ha.jpg	0	106	AOI_28	300	42	661	413
5394	323			146_170_an_ha.jpg	0	106	AOI_28	300	42	669	412
5410	324			146_170_an_ha.jpg	0	106	AOI_28	300	42	667	409
5427	325			146_170_an_ha.jpg	0	106	AOI_28	300	42	680	405
5444	326			146_170_an_ha.jpg	0	106	AOI_28	300	42	664	415
5460	327			146_170_an_ha.jpg	0	106	AOI_28	300	42	672	416
5477	328			146_170_an_ha.jpg	0	106	AOI_28	300	42	662	408
5494	329			146_170_an_ha.jpg	0	106	AOI_28	300	42	667	413
5510	330			146_170_an_ha.jpg	0	106	AOI_28	300	42	584	420
5527	331			146_170_an_ha.jpg	0	105	AOI_25	283	43	388	422
5544	332			146_170_an_ha.jpg	0	105	AOI_25	283	43	278	433
5560	333			146_170_an_ha.jpg	0	105	AOI_25	283	43	283	442
5577	334			146_170_an_ha.jpg	0	105	AOI_25	283	43	275	438
5594	335			146_170_an_ha.jpg	0	105	AOI_25	283	43	277	437
5610	336			146_170_an_ha.jpg	0	105	AOI_25	283	43	285	448
5627	337			146_170_an_ha.jpg	0	105	AOI_25	283	43	281	442
5644	338			146_170_an_ha.jpg	0	105	AOI_25	283	43	278	438
5660	339			146_170_an_ha.jpg	0	105	AOI_25	283	43	282	437
5677	340			146_170_an_ha.jpg	0	105	AOI_25	283	43	280	443
5694	341			146_170_an_ha.jpg	0	105	AOI_25	283	43	290	410
5710	342			146_170_an_ha.jpg	0	105	AOI_25	283	43	292	423
5727	343			146_170_an_ha.jpg	0	105	AOI_25	283	43	0	0
5744	344			146_170_an_ha.jpg	0	105	AOI_25	283	43	280	438
5760	345			146_170_an_ha.jpg	0	105	AOI_25	283	43	282	439
5777	346			146_170_an_ha.jpg	0	105	AOI_25	283	43	280	438
5794	347			146_170_an_ha.jpg	0	105	AOI_25	283	43	280	444
5810	348			146_170_an_ha.jpg	0	105	AOI_25	317	44	279	449
5827	349			146_170_an_ha.jpg	0	105	AOI_25	317	44	270	527
5844	350			146_170_an_ha.jpg	0	105	AOI_25	317	44	280	521
5860	351			146_170_an_ha.jpg	0	105	AOI_25	317	44	276	536
5877	352			146_170_an_ha.jpg	0	105	AOI_25	317	44	273	534
5894	353			146_170_an_ha.jpg	0	105	AOI_25	317	44	276	528
5910	354			146_170_an_ha.jpg	0	105	AOI_25	317	44	283	537
5927	355			146_170_an_ha.jpg	0	105	AOI_25	317	44	273	528
5944	356			146_170_an_ha.jpg	0	105	AOI_25	317	44	274	533
5960	357			146_170_an_ha.jpg	0	105	AOI_25	317	44	270	535
5977	358			146_170_an_ha.jpg	0	105	AOI_25	317	44	276	535
5993	359			146_170_an_ha.jpg	0	105	AOI_25	317	44	271	529
6010	360			146_170_an_ha.jpg	0	105	AOI_25	317	44	268	527
6027	361			146_170_an_ha.jpg	0	105	AOI_25	317	44	272	532
6043	362			146_170_an_ha.jpg	0	105	AOI_25	317	44	279	538
6060	363			146_170_an_ha.jpg	0	105	AOI_25	317	44	272	526
6077	364			146_170_an_ha.jpg	0	105	AOI_25	317	44	274	527
6093	365			146_170_an_ha.jpg	0	105	AOI_25	317	44	278	537
6110	366			146_170_an_ha.jpg	0	105	AOI_25	317	44	352	519
6127	367			146_170_an_ha.jpg	0	106	AOI_28	300	45	605	438
6143	368			146_170_an_ha.jpg	0	106	AOI_28	300	45	702	391
6160	369			146_170_an_ha.jpg	0	106	AOI_28	300	45	686	408
6177	370			146_170_an_ha.jpg	0	106	AOI_28	300	45	698	399
6193	371			146_170_an_ha.jpg	0	106	AOI_28	300	45	692	396
6210	372			146_170_an_ha.jpg	0	106	AOI_28	300	45	684	405
6227	373			146_170_an_ha.jpg	0	106	AOI_28	300	45	687	404
6243	374			146_170_an_ha.jpg	0	106	AOI_28	300	45	691	404
6260	375			146_170_an_ha.jpg	0	106	AOI_28	300	45	688	399
6277	376			146_170_an_ha.jpg	0	106	AOI_28	300	45	686	402
6293	377			146_170_an_ha.jpg	0	106	AOI_28	300	45	684	403
6310	378			146_170_an_ha.jpg	0	106	AOI_28	300	45	693	398
6327	379			146_170_an_ha.jpg	0	106	AOI_28	300	45	691	403
6343	380			146_170_an_ha.jpg	0	106	AOI_28	300	45	710	398
6360	381			146_170_an_ha.jpg	0	106	AOI_28	300	45	711	412
6377	382			146_170_an_ha.jpg	0	106	AOI_28	300	45	701	425
6393	383			146_170_an_ha.jpg	0	106	AOI_28	300	45	693	415
6410	384			146_170_an_ha.jpg	0	106	AOI_28	300	45	692	399
6427	385			146_170_an_ha.jpg	0	106	AOI_28	316	46	692	397
6443	386			146_170_an_ha.jpg	0	106	AOI_28	316	46	676	371
6460	387			146_170_an_ha.jpg	0	106	AOI_28	316	46	669	370
6477	388			146_170_an_ha.jpg	0	106	AOI_28	316	46	670	369
6493	389			146_170_an_ha.jpg	0	106	AOI_28	316	46	670	369
6510	390			146_170_an_ha.jpg	0	106	AOI_28	316	46	671	372
6526	391			146_170_an_ha.jpg	0	106	AOI_28	316	46	673	374
6543	392			146_170_an_ha.jpg	0	106	AOI_28	316	46	673	364
6560	393			146_170_an_ha.jpg	0	106	AOI_28	316	46	672	373
6576	394			146_170_an_ha.jpg	0	106	AOI_28	316	46	666	376
6593	395			146_170_an_ha.jpg	0	106	AOI_28	316	46	677	364
6610	396			146_170_an_ha.jpg	0	106	AOI_28	316	46	672	366
6626	397			146_170_an_ha.jpg	0	106	AOI_28	316	46	672	371
6643	398			146_170_an_ha.jpg	0	106	AOI_28	316	46	669	372
6660	399			146_170_an_ha.jpg	0	106	AOI_28	316	46	672	377
6676	400			146_170_an_ha.jpg	0	106	AOI_28	316	46	670	376
6693	401			146_170_an_ha.jpg	0	106	AOI_28	316	46	663	372
6710	402			146_170_an_ha.jpg	0	106	AOI_28	316	46	670	367
6726	403			146_170_an_ha.jpg	0	106	AOI_28	316	46	672	379
6743	404			146_170_an_ha.jpg	0	106	AOI_28	316	47	686	443
6760	405			146_170_an_ha.jpg	0	106	AOI_28	316	47	681	454
6776	406			146_170_an_ha.jpg	0	106	AOI_28	316	47	687	448
6793	407			146_170_an_ha.jpg	0	106	AOI_28	316	47	690	452
6810	408			146_170_an_ha.jpg	0	106	AOI_28	316	47	689	452
6826	409			146_170_an_ha.jpg	0	106	AOI_28	316	47	687	455
6843	410			146_170_an_ha.jpg	0	106	AOI_28	316	47	688	454
6860	411			146_170_an_ha.jpg	0	106	AOI_28	316	47	683	451
6876	412			146_170_an_ha.jpg	0	106	AOI_28	316	47	685	450
6893	413			146_170_an_ha.jpg	0	106	AOI_28	316	47	681	451
6910	414			146_170_an_ha.jpg	0	106	AOI_28	316	47	686	449
6926	415			146_170_an_ha.jpg	0	106	AOI_28	316	47	683	453
6943	416			146_170_an_ha.jpg	0	106	AOI_28	316	47	686	453
6960	417			146_170_an_ha.jpg	0	106	AOI_28	316	47	687	446
6976	418			146_170_an_ha.jpg	0	106	AOI_28	316	47	681	456
6993	419			146_170_an_ha.jpg	0	106	AOI_28	316	47	684	446
7010	420			146_170_an_ha.jpg	0	106	AOI_28	316	47	684	448
7026	421			146_170_an_ha.jpg	0	106	AOI_28	316	47	688	451
7043	422			146_170_an_ha.jpg	0	106	AOI_28	316	47	646	459
7059	423			146_170_an_ha.jpg	0	105	AOI_25	266	48	440	443
7076	424			146_170_an_ha.jpg	0	105	AOI_25	266	48	268	466
7093	425			146_170_an_ha.jpg	0	105	AOI_25	266	48	243	464
7109	426			146_170_an_ha.jpg	0	105	AOI_25	266	48	238	468
7126	427			146_170_an_ha.jpg	0	105	AOI_25	266	48	237	480
7143	428			146_170_an_ha.jpg	0	105	AOI_25	266	48	238	467
7159	429			146_170_an_ha.jpg	0	105	AOI_25	266	48	246	470
7176	430			146_170_an_ha.jpg	0	105	AOI_25	266	48	240	473
7193	431			146_170_an_ha.jpg	0	105	AOI_25	266	48	241	467
7209	432			146_170_an_ha.jpg	0	105	AOI_25	266	48	247	478
7226	433			146_170_an_ha.jpg	0	105	AOI_25	266	48	240	480
7243	434			146_170_an_ha.jpg	0	105	AOI_25	266	48	242	463
7259	435			146_170_an_ha.jpg	0	105	AOI_25	266	48	243	470
7276	436			146_170_an_ha.jpg	0	105	AOI_25	266	48	242	473
7293	437			146_170_an_ha.jpg	0	105	AOI_25	266	48	244	476
7309	438			146_170_an_ha.jpg	0	105	AOI_25	266	48	244	472
7326	439			146_170_an_ha.jpg	0	105	AOI_25	233	49	275	550
7343	440			146_170_an_ha.jpg	0	105	AOI_25	233	49	263	572
7359	441			146_170_an_ha.jpg	0	105	AOI_25	233	49	276	568
7376	442			146_170_an_ha.jpg	0	105	AOI_25	233	49	274	574
7393	443			146_170_an_ha.jpg	0	105	AOI_25	233	49	270	567
7409	444			146_170_an_ha.jpg	0	105	AOI_25	233	49	275	577
7426	445			146_170_an_ha.jpg	0	105	AOI_25	233	49	275	575
7442	446			146_170_an_ha.jpg	0	105	AOI_25	233	49	292	569
7459	447			146_170_an_ha.jpg	0	105	AOI_25	233	49	295	575
7476	448			146_170_an_ha.jpg	0	105	AOI_25	233	49	274	535
7492	449			146_170_an_ha.jpg	0	105	AOI_25	233	49	272	568
7509	450			146_170_an_ha.jpg	0	105	AOI_25	233	49	274	566
7526	451			146_170_an_ha.jpg	0	105	AOI_25	233	49	279	575
7542	452			146_170_an_ha.jpg	0	105	AOI_25	233	49	275	533
7559	453			146_170_an_ha.jpg	0	105	AOI_25	316	50	279	456
7576	454			146_170_an_ha.jpg	0	105	AOI_25	316	50	284	427
7592	455			146_170_an_ha.jpg	0	105	AOI_25	316	50	276	419
7609	456			146_170_an_ha.jpg	0	105	AOI_25	316	50	276	419
7626	457			146_170_an_ha.jpg	0	105	AOI_25	316	50	277	417
7642	458			146_170_an_ha.jpg	0	105	AOI_25	316	50	281	416
7659	459			146_170_an_ha.jpg	0	105	AOI_25	316	50	280	416
7676	460			146_170_an_ha.jpg	0	105	AOI_25	316	50	276	430
7692	461			146_170_an_ha.jpg	0	105	AOI_25	316	50	280	427
7709	462			146_170_an_ha.jpg	0	105	AOI_25	316	50	283	416
7726	463			146_170_an_ha.jpg	0	105	AOI_25	316	50	276	421
7742	464			146_170_an_ha.jpg	0	105	AOI_25	316	50	277	425
7759	465			146_170_an_ha.jpg	0	105	AOI_25	316	50	284	414
7776	466			146_170_an_ha.jpg	0	105	AOI_25	316	50	282	423
7792	467			146_170_an_ha.jpg	0	105	AOI_25	316	50	277	420
7809	468			146_170_an_ha.jpg	0	105	AOI_25	316	50	282	425
7826	469			146_170_an_ha.jpg	0	105	AOI_25	316	50	282	425
7842	470			146_170_an_ha.jpg	0	105	AOI_25	316	50	277	424
7859	471			146_170_an_ha.jpg	0	105	AOI_25	316	50	304	420
7876	472			146_170_an_ha.jpg	0	106	AOI_28	766	51	376	408
7892	473			146_170_an_ha.jpg	0	106	AOI_28	766	51	635	381
7904		ImageEnd	16
7909	474			No media	0	0	Content	766	51	712	371
7926	475			No media	0	0	Content	766	51	706	371
7942	476			No media	0	0	Content	766	51	705	380
7959	477			No media	0	0	Content	766	51	702	372
7975	478			No media	0	0	Content	766	51	701	379
7992	479			No media	0	0	Content	766	51	703	380
8009	480			No media	0	0	Content	766	51	703	383
8025	481			No media	0	0	Content	766	51	721	377
8042	482			No media	0	0	Content	766	51	716	387
8059	483			No media	0	0	Content	766	51	718	372
8075	484			No media	0	0	Content	766	51	701	380
8092	485			No media	0	0	Content	766	51	698	380
8109	486			No media	0	0	Content	766	51	704	371
8125	487			No media	0	0	Content	766	51	700	377
8142	488			No media	0	0	Content	766	51	704	377
8159	489			No media	0	0	Content	766	51	701	387
8175	490			No media	0	0	Content	766	51	703	388
8192	491			No media	0	0	Content	766	51	702	382
8209	492			No media	0	0	Content	766	51	703	383
8225	493			No media	0	0	Content	766	51	702	384
8242	494			No media	0	0	Content	766	51	701	384
8259	495			No media	0	0	Content	766	51	699	389
8275	496			No media	0	0	Content	766	51	700	383
8292	497			No media	0	0	Content	766	51	698	383
8309	498			No media	0	0	Content	766	51	712	381
8325	499			No media	0	0	Content	766	51	701	384
8342	500			No media	0	0	Content	766	51	699	381
8359	501			No media	0	0	Content	766	51	702	377
8375	502			No media	0	0	Content	766	51	699	384
8392	503			No media	0	0	Content	766	51	700	384
8409	504			No media	0	0	Content	766	51	700	384
8425	505			No media	0	0	Content	766	51	699	383
8442	506			No media	0	0	Content	766	51	706	377
8443		ImageStart	8
8459	507			Fix.jpg	0	0	Content	766	51	698	374
8475	508			Fix.jpg	0	0	Content	766	51	697	382
8492	509			Fix.jpg	0	0	Content	766	51	701	386
8508	510			Fix.jpg	0	0	Content	766	51	696	384
8525	511			Fix.jpg	0	0	Content	766	51	696	382
8530		ImageEnd	16
8542	512			No media	0	0	Content	766	51	701	384
8559	513			No media	0	0	Content	766	51	694	389
8575	514			No media	0	0	Content	766	51	696	384
8592	515			No media	0	0	Content	766	51	699	386
8608	516			No media	0	0	Content	766	51	703	376
8625	517			No media	0	0	Content	766	51	701	380
8642	518			No media	0	0	Content	1066	52	575	403
8658	519			No media	0	0	Content	1066	52	473	395
8675	520			No media	0	0	Content	1066	52	480	401
8692	521			No media	0	0	Content	1066	52	466	408
8708	522			No media	0	0	Content	1066	52	466	407
8725	523			No media	0	0	Content	1066	52	473	401
8742	524			No media	0	0	Content	1066	52	467	411
8758	525			No media	0	0	Content	1066	52	465	410
8775	526			No media	0	0	Content	1066	52	471	414
8792	527			No media	0	0	Content	1066	52	466	412
8808	528			No media	0	0	Content	1066	52	470	405
8825	529			No media	0	0	Content	1066	52	467	409
8842	530			No media	0	0	Content	1066	52	459	414
8858	531			No media	0	0	Content	1066	52	465	411
8875	532			No media	0	0	Content	1066	52	470	403
8892	533			No media	0	0	Content	1066	52	475	402
8908	534			No media	0	0	Content	1066	52	470	412
8925	535			No media	0	0	Content	1066	52	465	415
8941	536			No media	0	0	Content	1066	52	466	411
8958	537			No media	0	0	Content	1066	52	471	411
8975	538			No media	0	0	Content	1066	52	469	409
8991	539			No media	0	0	Content	1066	52	465	408
9008	540			No media	0	0	Content	1066	52	464	411
9025	541			No media	0	0	Content	1066	52	467	411
9041	542			No media	0	0	Content	1066	52	478	376
9058	543			No media	0	0	Content	1066	52	476	370
9075	544			No media	0	0	Content	1066	52	0	0
9091	545			No media	0	0	Content	1066	52	467	416
9108	546			No media	0	0	Content	1066	52	463	409
9125	547			No media	0	0	Content	1066	52	470	411
9141	548			No media	0	0	Content	1066	52	466	409
9158	549			No media	0	0	Content	1066	52	463	412
9175	550			No media	0	0	Content	1066	52	464	410
9191	551			No media	0	0	Content	1066	52	463	414
9208	552			No media	0	0	Content	1066	52	471	419
9225	553			No media	0	0	Content	1066	52	467	411
9241	554			No media	0	0	Content	1066	52	470	412
9258	555			No media	0	0	Content	1066	52	470	406
9275	556			No media	0	0	Content	1066	52	469	411
9291	557			No media	0	0	Content	1066	52	464	410
9308	558			No media	0	0	Content	1066	52	466	415
9325	559			No media	0	0	Content	1066	52	471	417
9341	560			No media	0	0	Content	1066	52	468	418
9358	561			No media	0	0	Content	1066	52	472	414
9375	562			No media	0	0	Content	1066	52	471	413
9391	563			No media	0	0	Content	1066	52	467	416
9408	564			No media	0	0	Content	1066	52	473	415
9425	565			No media	0	0	Content	1066	52	471	416
9441	566			No media	0	0	Content	1066	52	474	421
9458	567			No media	0	0	Content	1066	52	466	414
9475	568			No media	0	0	Content	1066	52	469	415
9491	569			No media	0	0	Content	1066	52	470	412
9508	570			No media	0	0	Content	1066	52	465	411
9524	571			No media	0	0	Content	1066	52	479	408
9541	572			No media	0	0	Content	1066	52	466	412
9558	573			No media	0	0	Content	1066	52	462	411
9574	574			No media	0	0	Content	1066	52	463	417
9591	575			No media	0	0	Content	1066	52	464	420
9608	576			No media	0	0	Content	1066	52	467	411
9624	577			No media	0	0	Content	1066	52	468	415
9641	578			No media	0	0	Content	1066	52	471	416
9658	579			No media	0	0	Content	1066	52	465	407
9674	580			No media	0	0	Content	1066	52	464	412
9691	581			No media	0	0	Content	1066	52	462	414
9708	582			No media	0	0	Content	450	53	495	413
9724	583			No media	0	0	Content	450	53	498	410
9741	584			No media	0	0	Content	450	53	502	410
9758	585			No media	0	0	Content	450	53	506	404
9774	586			No media	0	0	Content	450	53	510	404
9791	587			No media	0	0	Content	450	53	501	411
9808	588			No media	0	0	Content	450	53	502	405
9824	589			No media	0	0	Content	450	53	500	415
9841	590			No media	0	0	Content	450	53	504	407
9858	591			No media	0	0	Content	450	53	508	411
9866		ImageStart	8
9874	592			57_098_ha_neu.jpg	0	243	AOI_44	450	53	503	413
9891	593			57_098_ha_neu.jpg	0	243	AOI_44	450	53	505	403
9908	594			57_098_ha_neu.jpg	0	243	AOI_44	450	53	504	408
9924	595			57_098_ha_neu.jpg	0	243	AOI_44	450	53	503	403
9941	596			57_098_ha_neu.jpg	0	243	AOI_44	450	53	507	402
9958	597			57_098_ha_neu.jpg	0	243	AOI_44	450	53	511	399
9974	598			57_098_ha_neu.jpg	0	243	AOI_44	450	53	506	405
9991	599			57_098_ha_neu.jpg	0	243	AOI_44	450	53	507	409
10008	600			57_098_ha_neu.jpg	0	243	AOI_44	450	53	509	407
10024	601			57_098_ha_neu.jpg	0	243	AOI_44	450	53	507	405
10041	602			57_098_ha_neu.jpg	0	243	AOI_44	450	53	501	407
10057	603			57_098_ha_neu.jpg	0	243	AOI_44	450	53	512	403
10074	604			57_098_ha_neu.jpg	0	243	AOI_44	450	53	509	404
10091	605			57_098_ha_neu.jpg	0	243	AOI_44	450	53	508	405
10107	606			57_098_ha_neu.jpg	0	243	AOI_44	450	53	502	408
10124	607			57_098_ha_neu.jpg	0	243	AOI_44	450	53	504	407
10141	608			57_098_ha_neu.jpg	0	243	AOI_44	450	53	545	409
10157	609			57_098_ha_neu.jpg	0	244	AOI_43	216	54	642	402
10174	610			57_098_ha_neu.jpg	0	244	AOI_43	216	54	673	399
10191	611			57_098_ha_neu.jpg	0	244	AOI_43	216	54	671	403
10207	612			57_098_ha_neu.jpg	0	244	AOI_43	216	54	677	403
10224	613			57_098_ha_neu.jpg	0	244	AOI_43	216	54	693	395
10241	614			57_098_ha_neu.jpg	0	244	AOI_43	216	54	694	397
10257	615			57_098_ha_neu.jpg	0	244	AOI_43	216	54	683	414
10274	616			57_098_ha_neu.jpg	0	244	AOI_43	216	54	673	403
10291	617			57_098_ha_neu.jpg	0	244	AOI_43	216	54	681	394
10307	618			57_098_ha_neu.jpg	0	244	AOI_43	216	54	680	392
10324	619			57_098_ha_neu.jpg	0	244	AOI_43	216	54	677	399
10341	620			57_098_ha_neu.jpg	0	244	AOI_43	216	54	678	397
10357	621			57_098_ha_neu.jpg	0	244	AOI_43	216	54	661	399
10374	622			57_098_ha_neu.jpg	0	243	AOI_44	300	55	486	405
10390	623			57_098_ha_neu.jpg	0	243	AOI_44	300	55	313	416
10407	624			57_098_ha_neu.jpg	0	243	AOI_44	300	55	310	430
10424	625			57_098_ha_neu.jpg	0	243	AOI_44	300	55	294	424
10440	626			57_098_ha_neu.jpg	0	243	AOI_44	300	55	304	398
10457	627			57_098_ha_neu.jpg	0	243	AOI_44	300	55	303	403
10474	628			57_098_ha_neu.jpg	0	243	AOI_44	300	55	0	0
10490	629			57_098_ha_neu.jpg	0	243	AOI_44	300	55	298	425
10507	630			57_098_ha_neu.jpg	0	243	AOI_44	300	55	297	429
10524	631			57_098_ha_neu.jpg	0	243	AOI_44	300	55	297	428
10540	632			57_098_ha_neu.jpg	0	243	AOI_44	300	55	293	440
10557	633			57_098_ha_neu.jpg	0	243	AOI_44	300	55	295	428
10574	634			57_098_ha_neu.jpg	0	243	AOI_44	300	55	301	425
10590	635			57_098_ha_neu.jpg	0	243	AOI_44	300	55	299	427
10607	636			57_098_ha_neu.jpg	0	243	AOI_44	300	55	291	427
10624	637			57_098_ha_neu.jpg	0	243	AOI_44	300	55	297	436
10640	638			57_098_ha_neu.jpg	0	243	AOI_44	300	55	295	432
10657	639			57_098_ha_neu.jpg	0	243	AOI_44	300	55	293	430
10674	640			57_098_ha_neu.jpg	0	243	AOI_44	183	56	290	473
10690	641			57_098_ha_neu.jpg	0	243	AOI_44	183	56	289	456
10707	642			57_098_ha_neu.jpg	0	243	AOI_44	183	56	288	475
10724	643			57_098_ha_neu.jpg	0	243	AOI_44	183	56	295	472
10740	644			57_098_ha_neu.jpg	0	243	AOI_44	183	56	297	474
10757	645			57_098_ha_neu.jpg	0	243	AOI_44	183	56	294	484
10774	646			57_098_ha_neu.jpg	0	243	AOI_44	183	56	294	471
10790	647			57_098_ha_neu.jpg	0	243	AOI_44	183	56	293	466
10807	648			57_098_ha_neu.jpg	0	243	AOI_44	183	56	290	475
10824	649			57_098_ha_neu.jpg	0	243	AOI_44	183	56	290	470
10840	650			57_098_ha_neu.jpg	0	243	AOI_44	183	56	398	464
10857	651			57_098_ha_neu.jpg	0	244	AOI_43	383	57	567	426
10874	652			57_098_ha_neu.jpg	0	244	AOI_43	383	57	700	403
10890	653			57_098_ha_neu.jpg	0	244	AOI_43	383	57	697	407
10907	654			57_098_ha_neu.jpg	0	244	AOI_43	383	57	702	411
10924	655			57_098_ha_neu.jpg	0	244	AOI_43	383	57	700	405
10940	656			57_098_ha_neu.jpg	0	244	AOI_43	383	57	720	396
10957	657			57_098_ha_neu.jpg	0	244	AOI_43	383	57	719	414
10974	658			57_098_ha_neu.jpg	0	244	AOI_43	383	57	718	416
10990	659			57_098_ha_neu.jpg	0	244	AOI_43	383	57	701	409
11007	660			57_098_ha_neu.jpg	0	244	AOI_43	383	57	697	414
11024	661			57_098_ha_neu.jpg	0	244	AOI_43	383	57	701	411
11040	662			57_098_ha_neu.jpg	0	244	AOI_43	383	57	706	407
11057	663			57_098_ha_neu.jpg	0	244	AOI_43	383	57	699	406
11073	664			57_098_ha_neu.jpg	0	244	AOI_43	383	57	697	409
11090	665			57_098_ha_neu.jpg	0	244	AOI_43	383	57	700	411
11107	666			57_098_ha_neu.jpg	0	244	AOI_43	383	57	696	411
11123	667			57_098_ha_neu.jpg	0	244	AOI_43	383	57	699	411
11140	668			57_098_ha_neu.jpg	0	244	AOI_43	383	57	693	412
11157	669			57_098_ha_neu.jpg	0	244	AOI_43	383	57	697	410
11173	670			57_098_ha_neu.jpg	0	244	AOI_43	383	57	691	419
11190	671			57_098_ha_neu.jpg	0	244	AOI_43	383	57	697	411
11207	672			57_098_ha_neu.jpg	0	244	AOI_43	383	57	695	417
11223	673			57_098_ha_neu.jpg	0	244	AOI_43	383	57	698	411
11240	674			57_098_ha_neu.jpg	0	244	AOI_43	899	58	667	390
11257	675			57_098_ha_neu.jpg	0	244	AOI_43	899	58	656	377
11273	676			57_098_ha_neu.jpg	0	244	AOI_43	899	58	659	373
11290	677			57_098_ha_neu.jpg	0	244	AOI_43	899	58	658	372
11307	678			57_098_ha_neu.jpg	0	244	AOI_43	899	58	665	377
11323	679			57_098_ha_neu.jpg	0	244	AOI_43	899	58	658	380
11340	680			57_098_ha_neu.jpg	0	244	AOI_43	899	58	651	381
11357	681			57_098_ha_neu.jpg	0	244	AOI_43	899	58	650	380
11373	682			57_098_ha_neu.jpg	0	244	AOI_43	899	58	658	371
11390	683			57_098_ha_neu.jpg	0	244	AOI_43	899	58	654	379
11407	684			57_098_ha_neu.jpg	0	244	AOI_43	899	58	664	366
11423	685			57_098_ha_neu.jpg	0	244	AOI_43	899	58	661	379
11440	686			57_098_ha_neu.jpg	0	244	AOI_43	899	58	660	377
11457	687			57_098_ha_neu.jpg	0	244	AOI_43	899	58	658	377
11473	688			57_098_ha_neu.jpg	0	244	AOI_43	899	58	656	374
11490	689			57_098_ha_neu.jpg	0	244	AOI_43	899	58	657	373
11507	690			57_098_ha_neu.jpg	0	244	AOI_43	899	58	659	385
11523	691			57_098_ha_neu.jpg	0	244	AOI_43	899	58	656	375
11540	692			57_098_ha_neu.jpg	0	244	AOI_43	899	58	653	379
11557	693			57_098_ha_neu.jpg	0	244	AOI_43	899	58	657	377
11573	694			57_098_ha_neu.jpg	0	244	AOI_43	899	58	655	377
11590	695			57_098_ha_neu.jpg	0	244	AOI_43	899	58	663	378
11607	696			57_098_ha_neu.jpg	0	244	AOI_43	899	58	655	381
11623	697			57_098_ha_neu.jpg	0	244	AOI_43	899	58	653	372
11640	698			57_098_ha_neu.jpg	0	244	AOI_43	899	58	648	370
11656	699			57_098_ha_neu.jpg	0	244	AOI_43	899	58	655	363
11673	700			57_098_ha_neu.jpg	0	244	AOI_43	899	58	657	369
11690	701			57_098_ha_neu.jpg	0	244	AOI_43	899	58	652	370
11706	702			57_098_ha_neu.jpg	0	244	AOI_43	899	58	650	372
11723	703			57_098_ha_neu.jpg	0	244	AOI_43	899	58	652	373
11740	704			57_098_ha_neu.jpg	0	244	AOI_43	899	58	655	373
11756	705			57_098_ha_neu.jpg	0	244	AOI_43	899	58	657	366
11773	706			57_098_ha_neu.jpg	0	244	AOI_43	899	58	651	374
11790	707			57_098_ha_neu.jpg	0	244	AOI_43	899	58	655	375
11806	708			57_098_ha_neu.jpg	0	244	AOI_43	899	58	649	364
11823	709			57_098_ha_neu.jpg	0	244	AOI_43	899	58	653	366
11840	710			57_098_ha_neu.jpg	0	244	AOI_43	899	58	653	364
11856	711			57_098_ha_neu.jpg	0	244	AOI_43	899	58	649	377
11873	712			57_098_ha_neu.jpg	0	244	AOI_43	899	58	657	373
11890	713			57_098_ha_neu.jpg	0	244	AOI_43	899	58	652	370
11906	714			57_098_ha_neu.jpg	0	244	AOI_43	899	58	653	371
11923	715			57_098_ha_neu.jpg	0	244	AOI_43	899	58	651	369
11940	716			57_098_ha_neu.jpg	0	244	AOI_43	899	58	651	379
11956	717			57_098_ha_neu.jpg	0	244	AOI_43	899	58	655	379
11973	718			57_098_ha_neu.jpg	0	244	AOI_43	899	58	654	374
11990	719			57_098_ha_neu.jpg	0	244	AOI_43	899	58	656	373
12006	720			57_098_ha_neu.jpg	0	244	AOI_43	899	58	658	363
12023	721			57_098_ha_neu.jpg	0	244	AOI_43	899	58	653	374
12039	722			57_098_ha_neu.jpg	0	244	AOI_43	899	58	651	373
12056	723			57_098_ha_neu.jpg	0	244	AOI_43	899	58	655	374
12073	724			57_098_ha_neu.jpg	0	244	AOI_43	899	58	659	372
12089	725			57_098_ha_neu.jpg	0	244	AOI_43	899	58	652	368
12106	726			57_098_ha_neu.jpg	0	244	AOI_43	899	58	650	379
12123	727			57_098_ha_neu.jpg	0	244	AOI_43	899	58	650	382
12139	728			57_098_ha_neu.jpg	0	244	AOI_43	216	59	643	391
12156	729			57_098_ha_neu.jpg	0	244	AOI_43	216	59	647	489
12173	730			57_098_ha_neu.jpg	0	244	AOI_43	216	59	642	496
12189	731			57_098_ha_neu.jpg	0	244	AOI_43	216	59	643	499
12206	732			57_098_ha_neu.jpg	0	244	AOI_43	216	59	655	492
12223	733			57_098_ha_neu.jpg	0	244	AOI_43	216	59	646	495
12239	734			57_098_ha_neu.jpg	0	244	AOI_43	216	59	640	500
12256	735			57_098_ha_neu.jpg	0	244	AOI_43	216	59	647	500
12273	736			57_098_ha_neu.jpg	0	244	AOI_43	216	59	652	502
12289	737			57_098_ha_neu.jpg	0	244	AOI_43	216	59	651	501
12306	738			57_098_ha_neu.jpg	0	244	AOI_43	216	59	651	497
12323	739			57_098_ha_neu.jpg	0	244	AOI_43	216	59	647	498
12339	740			57_098_ha_neu.jpg	0	244	AOI_43	216	59	648	497
12356	741			57_098_ha_neu.jpg	0	243	AOI_44	400	60	483	472
12373	742			57_098_ha_neu.jpg	0	243	AOI_44	400	60	314	455
12389	743			57_098_ha_neu.jpg	0	243	AOI_44	400	60	294	464
12406	744			57_098_ha_neu.jpg	0	243	AOI_44	400	60	285	460
12423	745			57_098_ha_neu.jpg	0	243	AOI_44	400	60	281	463
12439	746			57_098_ha_neu.jpg	0	243	AOI_44	400	60	286	474
12456	747			57_098_ha_neu.jpg	0	243	AOI_44	400	60	283	463
12473	748			57_098_ha_neu.jpg	0	243	AOI_44	400	60	285	469
12489	749			57_098_ha_neu.jpg	0	243	AOI_44	400	60	280	461
12506	750			57_098_ha_neu.jpg	0	243	AOI_44	400	60	289	459
12523	751			57_098_ha_neu.jpg	0	243	AOI_44	400	60	287	457
12539	752			57_098_ha_neu.jpg	0	243	AOI_44	400	60	285	466
12556	753			57_098_ha_neu.jpg	0	243	AOI_44	400	60	284	463
12572	754			57_098_ha_neu.jpg	0	243	AOI_44	400	60	284	470
12589	755			57_098_ha_neu.jpg	0	243	AOI_44	400	60	281	462
12606	756			57_098_ha_neu.jpg	0	243	AOI_44	400	60	286	463
12622	757			57_098_ha_neu.jpg	0	243	AOI_44	400	60	282	465
12639	758			57_098_ha_neu.jpg	0	243	AOI_44	400	60	284	469
12656	759			57_098_ha_neu.jpg	0	243	AOI_44	400	60	282	458
12672	760			57_098_ha_neu.jpg	0	243	AOI_44	400	60	284	457
12689	761			57_098_ha_neu.jpg	0	243	AOI_44	400	60	278	462
12706	762			57_098_ha_neu.jpg	0	243	AOI_44	400	60	287	476
12722	763			57_098_ha_neu.jpg	0	243	AOI_44	400	60	284	466
12739	764			57_098_ha_neu.jpg	0	243	AOI_44	400	60	281	459
12756	765			57_098_ha_neu.jpg	0	243	AOI_44	933	61	305	421
12772	766			57_098_ha_neu.jpg	0	243	AOI_44	933	61	306	375
12789	767			57_098_ha_neu.jpg	0	243	AOI_44	933	61	308	369
12806	768			57_098_ha_neu.jpg	0	243	AOI_44	933	61	308	365
12822	769			57_098_ha_neu.jpg	0	243	AOI_44	933	61	308	363
12839	770			57_098_ha_neu.jpg	0	243	AOI_44	933	61	306	378
12851		ImageEnd	16
12856	771			No media	0	0	Content	933	61	304	365
12872	772			No media	0	0	Content	933	61	307	371
12889	773			No media	0	0	Content	933	61	307	364
12906	774			No media	0	0	Content	933	61	301	375
12922	775			No media	0	0	Content	933	61	309	368
12939	776			No media	0	0	Content	933	61	303	363
12956	777			No media	0	0	Content	933	61	305	369
12972	778			No media	0	0	Content	933	61	304	371
12989	779			No media	0	0	Content	933	61	304	371
13006	780			No media	0	0	Content	933	61	305	370
13022	781			No media	0	0	Content	933	61	308	366
13039	782			No media	0	0	Content	933	61	306	372
13056	783			No media	0	0	Content	933	61	305	371
13072	784			No media	0	0	Content	933	61	308	365
13089	785			No media	0	0	Content	933	61	311	374
13105	786			No media	0	0	Content	933	61	304	372
13122	787			No media	0	0	Content	933	61	309	369
13139	788			No media	0	0	Content	933	61	307	376
13155	789			No media	0	0	Content	933	61	309	371
13172	790			No media	0	0	Content	933	61	308	382
13189	791			No media	0	0	Content	933	61	307	373
13205	792			No media	0	0	Content	933	61	307	369
13222	793			No media	0	0	Content	933	61	307	374
13239	794			No media	0	0	Content	933	61	314	369
13255	795			No media	0	0	Content	933	61	310	372
13272	796			No media	0	0	Content	933	61	310	369
13289	797			No media	0	0	Content	933	61	308	377
13305	798			No media	0	0	Content	933	61	307	379
13322	799			No media	0	0	Content	933	61	306	369
13339	800			No media	0	0	Content	933	61	306	372
13355	801			No media	0	0	Content	933	61	304	375
13372	802			No media	0	0	Content	933	61	311	373
13389	803			No media	0	0	Content	933	61	308	384
13405	804			No media	0	0	Content	933	61	312	367
13422	805			No media	0	0	Content	933	61	307	386
13439	806			No media	0	0	Content	933	61	309	375
13455	807			No media	0	0	Content	933	61	310	371
13472	808			No media	0	0	Content	933	61	314	368
13489	809			No media	0	0	Content	933	61	312	378
13505	810			No media	0	0	Content	933	61	313	373
13522	811			No media	0	0	Content	933	61	309	375
13539	812			No media	0	0	Content	933	61	305	377
13555	813			No media	0	0	Content	933	61	308	379
13572	814			No media	0	0	Content	933	61	319	374
13589	815			No media	0	0	Content	933	61	337	380
13605	816			No media	0	0	Content	933	61	0	0
13622	817			No media	0	0	Content	933	61	0	0
13638	818			No media	0	0	Content	933	61	0	0
13655	819			No media	0	0	Content	933	61	0	0
13672	820			No media	0	0	Content	933	61	307	389
13688	821			No media	0	0	Content	866	62	333	329
13705	822			No media	0	0	Content	866	62	323	292
13722	823			No media	0	0	Content	866	62	332	233
13738	824			No media	0	0	Content	866	62	333	303
13755	825			No media	0	0	Content	866	62	335	307
13772	826			No media	0	0	Content	866	62	339	308
13788	827			No media	0	0	Content	866	62	336	310
13805	828			No media	0	0	Content	866	62	335	309
13822	829			No media	0	0	Content	866	62	337	303
13838	830			No media	0	0	Content	866	62	339	301
13855	831			No media	0	0	Content	866	62	342	302
13872	832			No media	0	0	Content	866	62	337	306
13888	833			No media	0	0	Content	866	62	337	304
13905	834			No media	0	0	Content	866	62	334	309
13922	835			No media	0	0	Content	866	62	333	304
13938	836			No media	0	0	Content	866	62	336	303
13955	837			No media	0	0	Content	866	62	339	300
13971	838			No media	0	0	Content	866	62	335	310
13988	839			No media	0	0	Content	866	62	337	298
14005	840			No media	0	0	Content	866	62	336	305
14021	841			No media	0	0	Content	866	62	335	304
14038	842			No media	0	0	Content	866	62	333	304
14055	843			No media	0	0	Content	866	62	337	306
14071	844			No media	0	0	Content	866	62	335	309
14088	845			No media	0	0	Content	866	62	343	304
14105	846			No media	0	0	Content	866	62	338	314
14121	847			No media	0	0	Content	866	62	334	309
14138	848			No media	0	0	Content	866	62	335	311
14155	849			No media	0	0	Content	866	62	336	304
14171	850			No media	0	0	Content	866	62	332	310
14188	851			No media	0	0	Content	866	62	328	315
14205	852			No media	0	0	Content	866	62	336	309
14221	853			No media	0	0	Content	866	62	340	312
14238	854			No media	0	0	Content	866	62	340	310
14255	855			No media	0	0	Content	866	62	338	311
14271	856			No media	0	0	Content	866	62	331	309
14288	857			No media	0	0	Content	866	62	336	312
14305	858			No media	0	0	Content	866	62	336	313
14321	859			No media	0	0	Content	866	62	330	315
14338	860			No media	0	0	Content	866	62	336	308
14355	861			No media	0	0	Content	866	62	334	308
14371	862			No media	0	0	Content	866	62	331	315
14388	863			No media	0	0	Content	866	62	339	315
14405	864			No media	0	0	Content	866	62	338	318
14421	865			No media	0	0	Content	866	62	339	308
14438	866			No media	0	0	Content	866	62	336	312
14455	867			No media	0	0	Content	866	62	333	302
14471	868			No media	0	0	Content	866	62	331	307
14488	869			No media	0	0	Content	866	62	339	314
14505	870			No media	0	0	Content	866	62	332	316
14521	871			No media	0	0	Content	866	62	338	304
14538	872			No media	0	0	Content	866	62	340	332
14555	873			No media	0	0	Content	333	63	391	543
14571	874			No media	0	0	Content	333	63	409	710
14588	875			No media	0	0	Content	333	63	406	842
14605	876			No media	0	0	Content	333	63	404	858
14621	877			No media	0	0	Content	333	63	410	871
14638	878			No media	0	0	Content	333	63	408	865
14655	879			No media	0	0	Content	333	63	408	871
14671	880			No media	0	0	Content	333	63	443	864
14688	881			No media	0	0	Content	333	63	434	866
14705	882			No media	0	0	Content	333	63	436	868
14721	883			No media	0	0	Content	333	63	430	868
14738	884			No media	0	0	Content	333	63	430	869
14755	885			No media	0	0	Content	333	63	412	874
14771	886			No media	0	0	Content	333	63	404	877
14788	887			No media	0	0	Content	333	63	413	876
14804	888			No media	0	0	Content	333	63	409	881
14821	889			No media	0	0	Content	333	63	411	874
14838	890			No media	0	0	Content	333	63	411	869
14854	891			No media	0	0	Content	333	63	404	851
14871	892			No media	0	0	Content	333	63	368	697
14888	893			No media	0	0	Content	933	64	335	581
14904	894			No media	0	0	Content	933	64	318	470
14921	895			No media	0	0	Content	933	64	307	394
14938	896			No media	0	0	Content	933	64	317	377
14954	897			No media	0	0	Content	933	64	315	391
14971	898			No media	0	0	Content	933	64	0	0
14988	899			No media	0	0	Content	933	64	308	400
15004	900			No media	0	0	Content	933	64	310	403
15021	901			No media	0	0	Content	933	64	307	411
15038	902			No media	0	0	Content	933	64	308	407
15054	903			No media	0	0	Content	933	64	312	400
15071	904			No media	0	0	Content	933	64	309	414
15088	905			No media	0	0	Content	933	64	308	409
15104	906			No media	0	0	Content	933	64	307	413
15121	907			No media	0	0	Content	933	64	311	410
15138	908			No media	0	0	Content	933	64	312	406
15154	909			No media	0	0	Content	933	64	308	408
15171	910			No media	0	0	Content	933	64	318	408
15187	911			No media	0	0	Content	933	64	312	409
15204	912			No media	0	0	Content	933	64	314	402
15221	913			No media	0	0	Content	933	64	315	407
15237	914			No media	0	0	Content	933	64	308	412
15254	915			No media	0	0	Content	933	64	312	408
15271	916			No media	0	0	Content	933	64	308	412
15287	917			No media	0	0	Content	933	64	310	413
15304	918			No media	0	0	Content	933	64	311	406
15321	919			No media	0	0	Content	933	64	309	418
15337	920			No media	0	0	Content	933	64	315	420
15354	921			No media	0	0	Content	933	64	311	413
15371	922			No media	0	0	Content	933	64	314	414
15387	923			No media	0	0	Content	933	64	311	412
15404	924			No media	0	0	Content	933	64	316	412
15421	925			No media	0	0	Content	933	64	312	420
15437	926			No media	0	0	Content	933	64	313	422
15454	927			No media	0	0	Content	933	64	317	421
15471	928			No media	0	0	Content	933	64	317	418
15487	929			No media	0	0	Content	933	64	315	425
15504	930			No media	0	0	Content	933	64	317	420
15520	931			No media	0	0	Content	933	64	316	416
15537	932			No media	0	0	Content	933	64	315	419
15554	933			No media	0	0	Content	933	64	314	424
15570	934			No media	0	0	Content	933	64	314	422
15587	935			No media	0	0	Content	933	64	315	420
15604	936			No media	0	0	Content	933	64	315	422
15620	937			No media	0	0	Content	933	64	314	421
15637	938			No media	0	0	Content	933	64	319	424
15654	939			No media	0	0	Content	933	64	314	421
15670	940			No media	0	0	Content	933	64	314	433
15687	941			No media	0	0	Content	933	64	319	418
15704	942			No media	0	0	Content	933	64	320	426
15720	943			No media	0	0	Content	933	64	312	431
15737	944			No media	0	0	Content	933	64	315	424
15754	945			No media	0	0	Content	933	64	318	418
15770	946			No media	0	0	Content	933	64	315	420
15787	947			No media	0	0	Content	933	64	312	418
15804	948			No media	0	0	Content	933	64	316	421
15820	949			No media	0	0	Content	633	65	388	385
15837	950			No media	0	0	Content	633	65	420	375
15854	951			No media	0	0	Content	633	65	418	375
15870	952			No media	0	0	Content	633	65	425	368
15887	953			No media	0	0	Content	633	65	425	376
15904	954			No media	0	0	Content	633	65	427	364
15920	955			No media	0	0	Content	633	65	429	372
15937	956			No media	0	0	Content	633	65	424	370
15954	957			No media	0	0	Content	633	65	424	377
15970	958			No media	0	0	Content	633	65	419	376
15987	959			No media	0	0	Content	633	65	420	372
16004	960			No media	0	0	Content	633	65	417	392
16020	961			No media	0	0	Content	633	65	424	374
16037	962			No media	0	0	Content	633	65	426	376
16054	963			No media	0	0	Content	633	65	428	373
16070	964			No media	0	0	Content	633	65	425	372
16087	965			No media	0	0	Content	633	65	425	375
16103	966			No media	0	0	Content	633	65	419	374
16120	967			No media	0	0	Content	633	65	423	376
16137	968			No media	0	0	Content	633	65	422	373
16153	969			No media	0	0	Content	633	65	424	376
16170	970			No media	0	0	Content	633	65	428	373
16187	971			No media	0	0	Content	633	65	427	375
16203	972			No media	0	0	Content	633	65	428	374
16220	973			No media	0	0	Content	633	65	424	379
16237	974			No media	0	0	Content	633	65	424	377
16253	975			No media	0	0	Content	633	65	424	376
16270	976			No media	0	0	Content	633	65	421	370
16287	977			No media	0	0	Content	633	65	422	375
16303	978			No media	0	0	Content	633	65	431	375
16320	979			No media	0	0	Content	633	65	423	373
16337	980			No media	0	0	Content	633	65	427	372
16353	981			No media	0	0	Content	633	65	427	373
16370	982			No media	0	0	Content	633	65	426	376
16387	983			No media	0	0	Content	633	65	432	374
16403	984			No media	0	0	Content	633	65	427	376
16420	985			No media	0	0	Content	633	65	426	376
16437	986			No media	0	0	Content	633	65	425	376
16453	987			No media	0	0	Content	350	66	481	378
16470	988			No media	0	0	Content	350	66	474	379
16487	989			No media	0	0	Content	350	66	480	372
16503	990			No media	0	0	Content	350	66	480	380
16520	991			No media	0	0	Content	350	66	487	373
16537	992			No media	0	0	Content	350	66	480	381
16553	993			No media	0	0	Content	350	66	479	375
16570	994			No media	0	0	Content	350	66	478	373
16587	995			No media	0	0	Content	350	66	481	379
16603	996			No media	0	0	Content	350	66	480	377
16620	997			No media	0	0	Content	350	66	481	377
16637	998			No media	0	0	Content	350	66	486	372
16653	999			No media	0	0	Content	350	66	483	372
16670	1000			No media	0	0	Content	350	66	485	375
16686	1001			No media	0	0	Content	350	66	483	378
16703	1002			No media	0	0	Content	350	66	481	380
16720	1003			No media	0	0	Content	350	66	479	379
16736	1004			No media	0	0	Content	350	66	479	376
16753	1005			No media	0	0	Content	350	66	483	377
16770	1006			No media	0	0	Content	350	66	477	381
16786	1007			No media	0	0	Content	350	66	478	381
16803	1008			No media	0	0	Content	117	67	484	379
16820	1009			No media	0	0	Content	117	67	485	393
16836	1010			No media	0	0	Content	117	67	507	499
16853	1011			No media	0	0	Content	117	67	0	0
16870	1012			No media	0	0	Content	117	67	646	536
16886	1013			No media	0	0	Content	117	67	534	440
16903	1014			No media	0	0	Content	117	67	500	374
16920	1015			No media	0	0	Content	333	68	503	369
16936	1016			No media	0	0	Content	333	68	504	351
16953	1017			No media	0	0	Content	333	68	505	346
16970	1018			No media	0	0	Content	333	68	503	358
16986	1019			No media	0	0	Content	333	68	507	348
17003	1020			No media	0	0	Content	333	68	509	349
17020	1021			No media	0	0	Content	333	68	509	361
17036	1022			No media	0	0	Content	333	68	505	353
17053	1023			No media	0	0	Content	333	68	524	341
17070	1024			No media	0	0	Content	333	68	520	348
17086	1025			No media	0	0	Content	333	68	0	0
17103	1026			No media	0	0	Content	333	68	509	351
17119	1027			No media	0	0	Content	333	68	504	347
17136	1028			No media	0	0	Content	333	68	509	349
17153	1029			No media	0	0	Content	333	68	507	348
17169	1030			No media	0	0	Content	333	68	507	351
17186	1031			No media	0	0	Content	333	68	509	353
17203	1032			No media	0	0	Content	333	68	502	351
17219	1033			No media	0	0	Content	333	68	505	356
17236	1034			No media	0	0	Content	333	68	788	481
17253	1035			No media	0	0	Content			0	0
17269	1036			No media	0	0	Content			0	0
17286	1037			No media	0	0	Content			0	0
17303	1038			No media	0	0	Content			0	0
17319	1039			No media	0	0	Content			0	0
17336	1040			No media	0	0	Content			0	0
17353	1041			No media	0	0	Content			0	0
17369	1042			No media	0	0	Content			0	0
17386	1043			No media	0	0	Content			0	0
17403	1044			No media	0	0	Content			0	0
17419	1045			No media	0	0	Content			0	0
17436	1046			No media	0	0	Content			0	0
17453	1047			No media	0	0	Content			0	0
17469	1048			No media	0	0	Content			0	0
17486	1049			No media	0	0	Content			0	0
17503	1050			No media	0	0	Content	183	69	353	314
17519	1051			No media	0	0	Content	183	69	500	367
17536	1052			No media	0	0	Content	183	69	503	373
17552	1053			No media	0	0	Content	183	69	0	0
17569	1054			No media	0	0	Content	183	69	508	418
17586	1055			No media	0	0	Content	183	69	508	414
17602	1056			No media	0	0	Content	183	69	516	415
17619	1057			No media	0	0	Content	183	69	516	411
17636	1058			No media	0	0	Content	183	69	513	419
17652	1059			No media	0	0	Content	183	69	505	419
17669	1060			No media	0	0	Content	183	69	526	440
17686	1061			No media	0	0	Content	183	70	665	598
17702	1062			No media	0	0	Content	183	70	740	617
17719	1063			No media	0	0	Content	183	70	725	625
17736	1064			No media	0	0	Content	183	70	730	623
17752	1065			No media	0	0	Content	183	70	723	621
17769	1066			No media	0	0	Content	183	70	721	624
17786	1067			No media	0	0	Content	183	70	723	627
17802	1068			No media	0	0	Content	183	70	725	625
17819	1069			No media	0	0	Content	183	70	739	626
17836	1070			No media	0	0	Content	183	70	719	622
17852	1071			No media	0	0	Content	183	70	480	619
17869	1072			No media	0	0	Content			0	0
17886	1073			No media	0	0	Content			0	0
17902	1074			No media	0	0	Content			0	0
17919	1075			No media	0	0	Content			0	0
17936	1076			No media	0	0	Content			0	0
17952	1077			No media	0	0	Content			0	0
17969	1078			No media	0	0	Content			0	0
17986	1079			No media	0	0	Content			0	0
18002	1080			No media	0	0	Content			0	0
18019	1081			No media	0	0	Content			0	0
18036	1082			No media	0	0	Content			0	0
18052	1083			No media	0	0	Content			0	0
18069	1084			No media	0	0	Content			0	0
18086	1085			No media	0	0	Content	200	71	-179	-108
18102	1086			No media	0	0	Content	200	71	-9	-13
18119	1087			No media	0	0	Content	200	71	10	-9
18135	1088			No media	0	0	Content	200	71	17	9
18152	1089			No media	0	0	Content	200	71	21	13
18169	1090			No media	0	0	Content	200	71	18	10
18185	1091			No media	0	0	Content	200	71	17	8
18202	1092			No media	0	0	Content	200	71	25	12
18219	1093			No media	0	0	Content	200	71	20	15
18235	1094			No media	0	0	Content	200	71	19	17
18252	1095			No media	0	0	Content	200	71	79	54
18269	1096			No media	0	0	Content	200	71	298	260
18285	1097			No media	0	0	Content	233	72	337	308
18302	1098			No media	0	0	Content	233	72	545	623
18319	1099			No media	0	0	Content	233	72	544	688
18335	1100			No media	0	0	Content	233	72	547	697
18352	1101			No media	0	0	Content	233	72	561	696
18369	1102			No media	0	0	Content	233	72	549	695
18385	1103			No media	0	0	Content	233	72	559	695
18402	1104			No media	0	0	Content	233	72	558	698
18419	1105			No media	0	0	Content	233	72	554	695
18435	1106			No media	0	0	Content	233	72	568	698
18452	1107			No media	0	0	Content	233	72	564	699
18469	1108			No media	0	0	Content	233	72	569	696
18485	1109			No media	0	0	Content	233	72	574	697
18502	1110			No media	0	0	Content	233	72	571	707
18519	1111			No media	0	0	Content	100	73	574	697
18535	1112			No media	0	0	Content	100	73	566	692
18552	1113			No media	0	0	Content	100	73	511	661
18569	1114			No media	0	0	Content	100	73	382	551
18585	1115			No media	0	0	Content	100	73	252	467
18602	1116			No media	0	0	Content	100	73	159	419
18619	1117			No media	0	0	Content			0	0
18635	1118			No media	0	0	Content			0	0
18652	1119			No media	0	0	Content			0	0
18668	1120			No media	0	0	Content			0	0
18685	1121			No media	0	0	Content			0	0
18702	1122			No media	0	0	Content			0	0
18718	1123			No media	0	0	Content			0	0
18735	1124			No media	0	0	Content			0	0
18752	1125			No media	0	0	Content			0	0
18768	1126			No media	0	0	Content			0	0
18785	1127			No media	0	0	Content			0	0
18802	1128			No media	0	0	Content			0	0
18818	1129			No media	0	0	Content			0	0
18835	1130			No media	0	0	Content			0	0
18852	1131			No media	0	0	Content			0	0
18868	1132			No media	0	0	Content	150	74	341	-72
18885	1133			No media	0	0	Content	150	74	359	-67
18902	1134			No media	0	0	Content	150	74	360	-64
18918	1135			No media	0	0	Content	150	74	359	-67
18935	1136			No media	0	0	Content	150	74	350	-70
18952	1137			No media	0	0	Content	150	74	357	-66
18968	1138			No media	0	0	Content	150	74	359	-66
18985	1139			No media	0	0	Content	150	74	360	-60
19002	1140			No media	0	0	Content	150	74	359	-61
19018	1141			No media	0	0	Content	200	75	551	-8
19032		ImageStart	8
19035	1142			Fix.jpg	0	0	Content	200	75	679	16
19051	1143			Fix.jpg	0	0	Content	200	75	700	46
19068	1144			Fix.jpg	0	0	Content	200	75	705	49
19085	1145			Fix.jpg	0	0	Content	200	75	706	49
19101	1146			Fix.jpg	0	0	Content	200	75	701	56
19118	1147			Fix.jpg	0	0	Content	200	75	708	41
19135	1148			Fix.jpg	0	0	Content	200	75	707	53
19151	1149			Fix.jpg	0	0	Content	200	75	708	48
19168	1150			Fix.jpg	0	0	Content	200	75	710	50
19185	1151			Fix.jpg	0	0	Content	200	75	710	47
19201	1152			Fix.jpg	0	0	Content	200	75	705	58
19218	1153			Fix.jpg	0	0	Content	167	76	548	276
19235	1154			Fix.jpg	0	0	Content	167	76	533	299
19251	1155			Fix.jpg	0	0	Content	167	76	0	0
19268	1156			Fix.jpg	0	0	Content	167	76	431	557
19285	1157			Fix.jpg	0	0	Content	167	76	433	550
19301	1158			Fix.jpg	0	0	Content	167	76	434	551
19318	1159			Fix.jpg	0	0	Content	167	76	434	557
19335	1160			Fix.jpg	0	0	Content	167	76	431	554
19351	1161			Fix.jpg	0	0	Content	167	76	432	557
19368	1162			Fix.jpg	0	0	Content	167	76	434	556
19385	1163			Fix.jpg	0	0	Content	516	77	476	470
19401	1164			Fix.jpg	0	0	Content	516	77	497	421
19418	1165			Fix.jpg	0	0	Content	516	77	499	417
19435	1166			Fix.jpg	0	0	Content	516	77	506	406
19451	1167			Fix.jpg	0	0	Content	516	77	498	411
19468	1168			Fix.jpg	0	0	Content	516	77	501	409
19485	1169			Fix.jpg	0	0	Content	516	77	491	414
19501	1170			Fix.jpg	0	0	Content	516	77	511	355
19510		ImageEnd	16
19518	1171			No media	0	0	Content	516	77	510	372
19535	1172			No media	0	0	Content	516	77	0	0
19547		ImageStart	8
19551	1173			27_069_an_neu.jpg	0	177	AOI_33	516	77	504	414
19568	1174			27_069_an_neu.jpg	0	177	AOI_33	516	77	495	414
19585	1175			27_069_an_neu.jpg	0	177	AOI_33	516	77	498	415
19601	1176			27_069_an_neu.jpg	0	177	AOI_33	516	77	495	417
19618	1177			27_069_an_neu.jpg	0	177	AOI_33	516	77	494	418
19635	1178			27_069_an_neu.jpg	0	177	AOI_33	516	77	499	415
19651	1179			27_069_an_neu.jpg	0	177	AOI_33	516	77	499	418
19668	1180			27_069_an_neu.jpg	0	177	AOI_33	516	77	497	416
19684	1181			27_069_an_neu.jpg	0	177	AOI_33	516	77	495	423
19701	1182			27_069_an_neu.jpg	0	177	AOI_33	516	77	496	418
19718	1183			27_069_an_neu.jpg	0	177	AOI_33	516	77	495	422
19734	1184			27_069_an_neu.jpg	0	177	AOI_33	516	77	498	415
19751	1185			27_069_an_neu.jpg	0	177	AOI_33	516	77	497	408
19768	1186			27_069_an_neu.jpg	0	177	AOI_33	516	77	494	411
19784	1187			27_069_an_neu.jpg	0	177	AOI_33	516	77	491	421
19801	1188			27_069_an_neu.jpg	0	177	AOI_33	516	77	498	413
19818	1189			27_069_an_neu.jpg	0	177	AOI_33	516	77	502	414
19834	1190			27_069_an_neu.jpg	0	177	AOI_33	516	77	495	416
19851	1191			27_069_an_neu.jpg	0	177	AOI_33	516	77	500	412
19868	1192			27_069_an_neu.jpg	0	177	AOI_33	516	77	487	428
19884	1193			27_069_an_neu.jpg	0	177	AOI_33	516	77	494	420
19901	1194			27_069_an_neu.jpg	0	177	AOI_33	300	78	447	446
19918	1195			27_069_an_neu.jpg	0	177	AOI_33	300	78	368	469
19934	1196			27_069_an_neu.jpg	0	177	AOI_33	300	78	344	482
19951	1197			27_069_an_neu.jpg	0	177	AOI_33	300	78	345	475
19968	1198			27_069_an_neu.jpg	0	177	AOI_33	300	78	341	480
19984	1199			27_069_an_neu.jpg	0	177	AOI_33	300	78	345	471
20001	1200			27_069_an_neu.jpg	0	177	AOI_33	300	78	351	480
20018	1201			27_069_an_neu.jpg	0	177	AOI_33	300	78	344	480
20034	1202			27_069_an_neu.jpg	0	177	AOI_33	300	78	349	476
20051	1203			27_069_an_neu.jpg	0	177	AOI_33	300	78	344	478
20068	1204			27_069_an_neu.jpg	0	177	AOI_33	300	78	340	481
20084	1205			27_069_an_neu.jpg	0	177	AOI_33	300	78	343	480
20101	1206			27_069_an_neu.jpg	0	177	AOI_33	300	78	346	476
20118	1207			27_069_an_neu.jpg	0	177	AOI_33	300	78	341	481
20134	1208			27_069_an_neu.jpg	0	177	AOI_33	300	78	353	483
20151	1209			27_069_an_neu.jpg	0	177	AOI_33	300	78	346	473
20168	1210			27_069_an_neu.jpg	0	177	AOI_33	300	78	343	469
20184	1211			27_069_an_neu.jpg	0	177	AOI_33	300	78	338	477
20201	1212			27_069_an_neu.jpg	0	177	AOI_33	283	79	293	495
20218	1213			27_069_an_neu.jpg	0	177	AOI_33	283	79	282	521
20234	1214			27_069_an_neu.jpg	0	177	AOI_33	283	79	279	528
20251	1215			27_069_an_neu.jpg	0	177	AOI_33	283	79	283	531
20267	1216			27_069_an_neu.jpg	0	177	AOI_33	283	79	285	532
20284	1217			27_069_an_neu.jpg	0	177	AOI_33	283	79	274	530
20301	1218			27_069_an_neu.jpg	0	177	AOI_33	283	79	286	534
20317	1219			27_069_an_neu.jpg	0	177	AOI_33	283	79	277	544
20334	1220			27_069_an_neu.jpg	0	177	AOI_33	283	79	289	524
20351	1221			27_069_an_neu.jpg	0	177	AOI_33	283	79	283	532
20367	1222			27_069_an_neu.jpg	0	177	AOI_33	283	79	284	544
20384	1223			27_069_an_neu.jpg	0	177	AOI_33	283	79	286	513
20401	1224			27_069_an_neu.jpg	0	177	AOI_33	283	79	285	537
20417	1225			27_069_an_neu.jpg	0	177	AOI_33	283	79	275	538
20434	1226			27_069_an_neu.jpg	0	177	AOI_33	283	79	287	540
20451	1227			27_069_an_neu.jpg	0	177	AOI_33	283	79	282	530
20467	1228			27_069_an_neu.jpg	0	177	AOI_33	283	79	352	519
20484	1229			27_069_an_neu.jpg	0	178	AOI_35	283	80	601	466
20501	1230			27_069_an_neu.jpg	0	178	AOI_35	283	80	670	439
20517	1231			27_069_an_neu.jpg	0	178	AOI_35	283	80	660	452
20534	1232			27_069_an_neu.jpg	0	178	AOI_35	283	80	656	451
20551	1233			27_069_an_neu.jpg	0	178	AOI_35	283	80	655	453
20567	1234			27_069_an_neu.jpg	0	178	AOI_35	283	80	659	447
20584	1235			27_069_an_neu.jpg	0	178	AOI_35	283	80	662	444
20601	1236			27_069_an_neu.jpg	0	178	AOI_35	283	80	655	453
20617	1237			27_069_an_neu.jpg	0	178	AOI_35	283	80	660	454
20634	1238			27_069_an_neu.jpg	0	178	AOI_35	283	80	660	447
20650	1239			27_069_an_neu.jpg	0	178	AOI_35	283	80	661	453
20667	1240			27_069_an_neu.jpg	0	178	AOI_35	283	80	663	448
20684	1241			27_069_an_neu.jpg	0	178	AOI_35	283	80	659	454
20700	1242			27_069_an_neu.jpg	0	178	AOI_35	283	80	665	443
20717	1243			27_069_an_neu.jpg	0	178	AOI_35	283	80	663	450
20734	1244			27_069_an_neu.jpg	0	178	AOI_35	283	80	661	447
20750	1245			27_069_an_neu.jpg	0	178	AOI_35	283	80	655	447
20767	1246			27_069_an_neu.jpg	0	178	AOI_35	333	81	674	409
20784	1247			27_069_an_neu.jpg	0	178	AOI_35	333	81	667	415
20800	1248			27_069_an_neu.jpg	0	178	AOI_35	333	81	667	419
20817	1249			27_069_an_neu.jpg	0	178	AOI_35	333	81	675	409
20834	1250			27_069_an_neu.jpg	0	178	AOI_35	333	81	674	402
20850	1251			27_069_an_neu.jpg	0	178	AOI_35	333	81	670	408
20867	1252			27_069_an_neu.jpg	0	178	AOI_35	333	81	668	411
20884	1253			27_069_an_neu.jpg	0	178	AOI_35	333	81	664	407
20900	1254			27_069_an_neu.jpg	0	178	AOI_35	333	81	671	410
20917	1255			27_069_an_neu.jpg	0	178	AOI_35	333	81	672	405
20934	1256			27_069_an_neu.jpg	0	178	AOI_35	333	81	665	412
20950	1257			27_069_an_neu.jpg	0	178	AOI_35	333	81	671	411
20967	1258			27_069_an_neu.jpg	0	178	AOI_35	333	81	671	405
20984	1259			27_069_an_neu.jpg	0	178	AOI_35	333	81	664	406
21000	1260			27_069_an_neu.jpg	0	178	AOI_35	333	81	666	412
21017	1261			27_069_an_neu.jpg	0	178	AOI_35	333	81	668	413
21034	1262			27_069_an_neu.jpg	0	178	AOI_35	333	81	673	404
21050	1263			27_069_an_neu.jpg	0	178	AOI_35	333	81	667	406
21067	1264			27_069_an_neu.jpg	0	178	AOI_35	333	81	670	402
21084	1265			27_069_an_neu.jpg	0	178	AOI_35	333	81	667	414
21100	1266			27_069_an_neu.jpg	0	178	AOI_35	366	82	707	489
21117	1267			27_069_an_neu.jpg	0	178	AOI_35	366	82	698	519
21134	1268			27_069_an_neu.jpg	0	178	AOI_35	366	82	698	514
21150	1269			27_069_an_neu.jpg	0	178	AOI_35	366	82	699	518
21167	1270			27_069_an_neu.jpg	0	178	AOI_35	366	82	700	518
21184	1271			27_069_an_neu.jpg	0	178	AOI_35	366	82	700	518
21200	1272			27_069_an_neu.jpg	0	178	AOI_35	366	82	703	520
21217	1273			27_069_an_neu.jpg	0	178	AOI_35	366	82	698	515
21233	1274			27_069_an_neu.jpg	0	178	AOI_35	366	82	704	515
21250	1275			27_069_an_neu.jpg	0	178	AOI_35	366	82	702	523
21267	1276			27_069_an_neu.jpg	0	178	AOI_35	366	82	704	516
21283	1277			27_069_an_neu.jpg	0	178	AOI_35	366	82	703	515
21300	1278			27_069_an_neu.jpg	0	178	AOI_35	366	82	701	515
21317	1279			27_069_an_neu.jpg	0	178	AOI_35	366	82	699	517
21333	1280			27_069_an_neu.jpg	0	178	AOI_35	366	82	703	514
21350	1281			27_069_an_neu.jpg	0	178	AOI_35	366	82	696	522
21367	1282			27_069_an_neu.jpg	0	178	AOI_35	366	82	700	518
21383	1283			27_069_an_neu.jpg	0	178	AOI_35	366	82	697	521
21400	1284			27_069_an_neu.jpg	0	178	AOI_35	366	82	692	517
21417	1285			27_069_an_neu.jpg	0	178	AOI_35	366	82	694	516
21433	1286			27_069_an_neu.jpg	0	178	AOI_35	366	82	703	514
21450	1287			27_069_an_neu.jpg	0	178	AOI_35	366	82	726	489
21467	1288			27_069_an_neu.jpg	0	178	AOI_35	250	83	763	448
21483	1289			27_069_an_neu.jpg	0	178	AOI_35	250	83	782	450
21500	1290			27_069_an_neu.jpg	0	178	AOI_35	250	83	760	389
21517	1291			27_069_an_neu.jpg	0	178	AOI_35	250	83	769	353
21533	1292			27_069_an_neu.jpg	0	178	AOI_35	250	83	766	341
21550	1293			27_069_an_neu.jpg	0	178	AOI_35	250	83	770	346
21567	1294			27_069_an_neu.jpg	0	178	AOI_35	250	83	763	351
21583	1295			27_069_an_neu.jpg	0	178	AOI_35	250	83	766	347
21600	1296			27_069_an_neu.jpg	0	178	AOI_35	250	83	764	348
21617	1297			27_069_an_neu.jpg	0	178	AOI_35	250	83	778	353
21633	1298			27_069_an_neu.jpg	0	178	AOI_35	250	83	783	368
21650	1299			27_069_an_neu.jpg	0	178	AOI_35	250	83	778	363
21667	1300			27_069_an_neu.jpg	0	178	AOI_35	250	83	762	342
21683	1301			27_069_an_neu.jpg	0	178	AOI_35	250	83	764	349
21700	1302			27_069_an_neu.jpg	0	178	AOI_35	250	83	770	341
21717	1303			27_069_an_neu.jpg	0	178	AOI_35	333	84	754	372
21733	1304			27_069_an_neu.jpg	0	178	AOI_35	333	84	0	0
21750	1305			27_069_an_neu.jpg	0	178	AOI_35	333	84	0	0
21766	1306			27_069_an_neu.jpg	0	178	AOI_35	333	84	0	0
21783	1307			27_069_an_neu.jpg	0	178	AOI_35	333	84	775	513
21800	1308			27_069_an_neu.jpg	0	178	AOI_35	333	84	756	382
21816	1309			27_069_an_neu.jpg	0	178	AOI_35	333	84	743	410
21833	1310			27_069_an_neu.jpg	0	178	AOI_35	333	84	750	375
21849	1311			27_069_an_neu.jpg	0	178	AOI_35	333	84	754	368
21867	1312			27_069_an_neu.jpg	0	178	AOI_35	333	84	752	396
21883	1313			27_069_an_neu.jpg	0	178	AOI_35	333	84	741	392
21900	1314			27_069_an_neu.jpg	0	178	AOI_35	333	84	733	397
21916	1315			27_069_an_neu.jpg	0	178	AOI_35	333	84	733	384
21933	1316			27_069_an_neu.jpg	0	178	AOI_35	333	84	736	389
21950	1317			27_069_an_neu.jpg	0	178	AOI_35	333	84	729	393
21966	1318			27_069_an_neu.jpg	0	178	AOI_35	333	84	733	398
21983	1319			27_069_an_neu.jpg	0	178	AOI_35	333	84	740	392
22000	1320			27_069_an_neu.jpg	0	178	AOI_35	333	84	738	386
22016	1321			27_069_an_neu.jpg	0	178	AOI_35	333	84	740	394
22033	1322			27_069_an_neu.jpg	0	178	AOI_35	333	84	734	392
22050	1323			27_069_an_neu.jpg	0	177	AOI_33	267	85	631	426
22066	1324			27_069_an_neu.jpg	0	177	AOI_33	267	85	464	454
22083	1325			27_069_an_neu.jpg	0	177	AOI_33	267	85	392	490
22100	1326			27_069_an_neu.jpg	0	177	AOI_33	267	85	387	493
22116	1327			27_069_an_neu.jpg	0	177	AOI_33	267	85	384	491
22133	1328			27_069_an_neu.jpg	0	177	AOI_33	267	85	384	497
22150	1329			27_069_an_neu.jpg	0	177	AOI_33	267	85	384	489
22166	1330			27_069_an_neu.jpg	0	177	AOI_33	267	85	385	500
22183	1331			27_069_an_neu.jpg	0	177	AOI_33	267	85	379	488
22200	1332			27_069_an_neu.jpg	0	177	AOI_33	267	85	381	497
22216	1333			27_069_an_neu.jpg	0	177	AOI_33	267	85	390	498
22233	1334			27_069_an_neu.jpg	0	177	AOI_33	267	85	386	495
22249	1335			27_069_an_neu.jpg	0	177	AOI_33	267	85	406	456
22266	1336			27_069_an_neu.jpg	0	177	AOI_33	267	85	415	466
22283	1337			27_069_an_neu.jpg	0	177	AOI_33	267	85	0	0
22299	1338			27_069_an_neu.jpg	0	177	AOI_33	267	85	383	501
22316	1339			27_069_an_neu.jpg	0	177	AOI_33	1716	86	308	539
22333	1340			27_069_an_neu.jpg	0	177	AOI_33	1716	86	299	557
22349	1341			27_069_an_neu.jpg	0	177	AOI_33	1716	86	287	571
22366	1342			27_069_an_neu.jpg	0	177	AOI_33	1716	86	289	571
22383	1343			27_069_an_neu.jpg	0	177	AOI_33	1716	86	288	574
22399	1344			27_069_an_neu.jpg	0	177	AOI_33	1716	86	283	580
22416	1345			27_069_an_neu.jpg	0	177	AOI_33	1716	86	300	537
22433	1346			27_069_an_neu.jpg	0	177	AOI_33	1716	86	301	540
22449	1347			27_069_an_neu.jpg	0	177	AOI_33	1716	86	290	565
22466	1348			27_069_an_neu.jpg	0	177	AOI_33	1716	86	290	582
22483	1349			27_069_an_neu.jpg	0	177	AOI_33	1716	86	287	575
22499	1350			27_069_an_neu.jpg	0	177	AOI_33	1716	86	288	579
22516	1351			27_069_an_neu.jpg	0	177	AOI_33	1716	86	285	578
22533	1352			27_069_an_neu.jpg	0	177	AOI_33	1716	86	285	577
22538		ImageEnd	16
22549	1353			No media	0	0	Content	1716	86	282	568
22566	1354			No media	0	0	Content	1716	86	289	571
22583	1355			No media	0	0	Content	1716	86	285	576
22599	1356			No media	0	0	Content	1716	86	288	576
22616	1357			No media	0	0	Content	1716	86	288	573
22633	1358			No media	0	0	Content	1716	86	281	575
22649	1359			No media	0	0	Content	1716	86	278	581
22666	1360			No media	0	0	Content	1716	86	287	572
22683	1361			No media	0	0	Content	1716	86	282	575
22699	1362			No media	0	0	Content	1716	86	293	577
22716	1363			No media	0	0	Content	1716	86	288	582
22732	1364			No media	0	0	Content	1716	86	295	573
22749	1365			No media	0	0	Content	1716	86	294	575
22766	1366			No media	0	0	Content	1716	86	289	576
22782	1367			No media	0	0	Content	1716	86	294	577
22799	1368			No media	0	0	Content	1716	86	291	581
22816	1369			No media	0	0	Content	1716	86	291	573
22832	1370			No media	0	0	Content	1716	86	293	585
22849	1371			No media	0	0	Content	1716	86	290	575
22866	1372			No media	0	0	Content	1716	86	290	581
22882	1373			No media	0	0	Content	1716	86	281	570
22899	1374			No media	0	0	Content	1716	86	288	571
22916	1375			No media	0	0	Content	1716	86	286	581
22932	1376			No media	0	0	Content	1716	86	291	574
22949	1377			No media	0	0	Content	1716	86	288	579
22966	1378			No media	0	0	Content	1716	86	286	572
22982	1379			No media	0	0	Content	1716	86	294	568
22999	1380			No media	0	0	Content	1716	86	293	571
23016	1381			No media	0	0	Content	1716	86	288	583
23032	1382			No media	0	0	Content	1716	86	290	584
23049	1383			No media	0	0	Content	1716	86	291	573
23066	1384			No media	0	0	Content	1716	86	292	573
23082	1385			No media	0	0	Content	1716	86	292	576
23099	1386			No media	0	0	Content	1716	86	288	578
23116	1387			No media	0	0	Content	1716	86	292	576
23132	1388			No media	0	0	Content	1716	86	290	570
23149	1389			No media	0	0	Content	1716	86	292	576
23166	1390			No media	0	0	Content	1716	86	292	586
23182	1391			No media	0	0	Content	1716	86	294	573
23199	1392			No media	0	0	Content	1716	86	292	572
23216	1393			No media	0	0	Content	1716	86	288	582
23232	1394			No media	0	0	Content	1716	86	293	584
23249	1395			No media	0	0	Content	1716	86	292	577
23265	1396			No media	0	0	Content	1716	86	292	580
23282	1397			No media	0	0	Content	1716	86	295	579
23299	1398			No media	0	0	Content	1716	86	294	582
23315	1399			No media	0	0	Content	1716	86	296	576
23332	1400			No media	0	0	Content	1716	86	295	573
23349	1401			No media	0	0	Content	1716	86	298	582
23365	1402			No media	0	0	Content	1716	86	295	579
23382	1403			No media	0	0	Content	1716	86	294	579
23399	1404			No media	0	0	Content	1716	86	289	582
23415	1405			No media	0	0	Content	1716	86	292	577
23432	1406			No media	0	0	Content	1716	86	297	574
23449	1407			No media	0	0	Content	1716	86	295	572
23465	1408			No media	0	0	Content	1716	86	295	578
23482	1409			No media	0	0	Content	1716	86	299	575
23499	1410			No media	0	0	Content	1716	86	291	580
23515	1411			No media	0	0	Content	1716	86	284	577
23532	1412			No media	0	0	Content	1716	86	288	581
23549	1413			No media	0	0	Content	1716	86	292	580
23565	1414			No media	0	0	Content	1716	86	295	574
23570		ImageStart	8
23582	1415			Fix.jpg	0	0	Content	1716	86	289	577
23599	1416			Fix.jpg	0	0	Content	1716	86	289	578
23615	1417			Fix.jpg	0	0	Content	1716	86	292	581
23632	1418			Fix.jpg	0	0	Content	1716	86	288	577
23649	1419			Fix.jpg	0	0	Content	1716	86	286	577
23665	1420			Fix.jpg	0	0	Content	1716	86	291	574
23682	1421			Fix.jpg	0	0	Content	1716	86	291	578
23699	1422			Fix.jpg	0	0	Content	1716	86	291	573
23715	1423			Fix.jpg	0	0	Content	1716	86	293	576
23732	1424			Fix.jpg	0	0	Content	1716	86	293	578
23749	1425			Fix.jpg	0	0	Content	1716	86	294	579
23765	1426			Fix.jpg	0	0	Content	1716	86	290	581
23782	1427			Fix.jpg	0	0	Content	1716	86	289	575
23799	1428			Fix.jpg	0	0	Content	1716	86	290	572
23815	1429			Fix.jpg	0	0	Content	1716	86	289	576
23832	1430			Fix.jpg	0	0	Content	1716	86	287	581
23848	1431			Fix.jpg	0	0	Content	1716	86	297	573
23865	1432			Fix.jpg	0	0	Content	1716	86	287	574
23882	1433			Fix.jpg	0	0	Content	1716	86	291	574
23898	1434			Fix.jpg	0	0	Content	1716	86	299	583
23915	1435			Fix.jpg	0	0	Content	1716	86	294	576
23932	1436			Fix.jpg	0	0	Content	1716	86	299	578
23948	1437			Fix.jpg	0	0	Content	1716	86	293	584
23965	1438			Fix.jpg	0	0	Content	1716	86	294	572
23982	1439			Fix.jpg	0	0	Content	1716	86	294	577
23998	1440			Fix.jpg	0	0	Content	1716	86	294	575
24015	1441			Fix.jpg	0	0	Content	1716	86	295	577
24032	1442			Fix.jpg	0	0	Content	283	87	258	529
24048	1443			Fix.jpg	0	0	Content	283	87	256	507
24065	1444			Fix.jpg	0	0	Content	283	87	262	483
24080		ImageEnd	16
24082	1445			No media	0	0	Content	283	87	259	473
24098	1446			No media	0	0	Content	283	87	257	474
24115	1447			No media	0	0	Content	283	87	256	474
24132	1448			No media	0	0	Content	283	87	255	474
24148	1449			No media	0	0	Content	283	87	259	480
24165	1450			No media	0	0	Content	283	87	253	476
24182	1451			No media	0	0	Content	283	87	254	478
24198	1452			No media	0	0	Content	283	87	255	475
24215	1453			No media	0	0	Content	283	87	260	477
24231	1454			No media	0	0	Content	283	87	261	449
24248	1455			No media	0	0	Content	283	87	266	438
24265	1456			No media	0	0	Content	283	87	263	460
24281	1457			No media	0	0	Content	283	87	256	480
24298	1458			No media	0	0	Content	283	87	249	477
24315	1459			No media	0	0	Content	433	88	365	446
24331	1460			No media	0	0	Content	433	88	440	428
24348	1461			No media	0	0	Content	433	88	447	433
24365	1462			No media	0	0	Content	433	88	451	424
24381	1463			No media	0	0	Content	433	88	450	425
24398	1464			No media	0	0	Content	433	88	449	429
24415	1465			No media	0	0	Content	433	88	457	424
24424		ImageStart	8
24431	1466			8_008_ha_fe.jpg	0	293	AOI_4	433	88	450	432
24448	1467			8_008_ha_fe.jpg	0	293	AOI_4	433	88	457	425
24465	1468			8_008_ha_fe.jpg	0	293	AOI_4	433	88	459	423
24481	1469			8_008_ha_fe.jpg	0	293	AOI_4	433	88	456	427
24498	1470			8_008_ha_fe.jpg	0	293	AOI_4	433	88	451	429
24515	1471			8_008_ha_fe.jpg	0	293	AOI_4	433	88	461	423
24531	1472			8_008_ha_fe.jpg	0	293	AOI_4	433	88	446	433
24548	1473			8_008_ha_fe.jpg	0	293	AOI_4	433	88	452	424
24565	1474			8_008_ha_fe.jpg	0	293	AOI_4	433	88	450	426
24581	1475			8_008_ha_fe.jpg	0	293	AOI_4	433	88	459	429
24598	1476			8_008_ha_fe.jpg	0	293	AOI_4	433	88	447	437
24615	1477			8_008_ha_fe.jpg	0	293	AOI_4	433	88	458	433
24631	1478			8_008_ha_fe.jpg	0	293	AOI_4	433	88	447	432
24648	1479			8_008_ha_fe.jpg	0	293	AOI_4	433	88	448	431
24665	1480			8_008_ha_fe.jpg	0	293	AOI_4	433	88	457	428
24681	1481			8_008_ha_fe.jpg	0	293	AOI_4	433	88	450	430
24698	1482			8_008_ha_fe.jpg	0	293	AOI_4	433	88	464	402
24715	1483			8_008_ha_fe.jpg	0	293	AOI_4	433	88	464	376
24731	1484			8_008_ha_fe.jpg	0	293	AOI_4	433	88	0	0
24748	1485			8_008_ha_fe.jpg	0	293	AOI_4	183	89	371	424
24764	1486			8_008_ha_fe.jpg	0	293	AOI_4	183	89	296	423
24781	1487			8_008_ha_fe.jpg	0	293	AOI_4	183	89	298	426
24798	1488			8_008_ha_fe.jpg	0	293	AOI_4	183	89	293	425
24814	1489			8_008_ha_fe.jpg	0	293	AOI_4	183	89	300	424
24831	1490			8_008_ha_fe.jpg	0	293	AOI_4	183	89	294	424
24848	1491			8_008_ha_fe.jpg	0	293	AOI_4	183	89	297	430
24864	1492			8_008_ha_fe.jpg	0	293	AOI_4	183	89	306	405
24881	1493			8_008_ha_fe.jpg	0	293	AOI_4	183	89	310	425
24898	1494			8_008_ha_fe.jpg	0	293	AOI_4	183	89	0	0
24914	1495			8_008_ha_fe.jpg	0	293	AOI_4	183	89	345	424
24931	1496			8_008_ha_fe.jpg	0	294	AOI_2	316	90	531	413
24948	1497			8_008_ha_fe.jpg	0	294	AOI_2	316	90	689	390
24964	1498			8_008_ha_fe.jpg	0	294	AOI_2	316	90	684	394
24981	1499			8_008_ha_fe.jpg	0	294	AOI_2	316	90	688	401
24998	1500			8_008_ha_fe.jpg	0	294	AOI_2	316	90	685	398
25014	1501			8_008_ha_fe.jpg	0	294	AOI_2	316	90	695	397
25031	1502			8_008_ha_fe.jpg	0	294	AOI_2	316	90	696	390
25048	1503			8_008_ha_fe.jpg	0	294	AOI_2	316	90	693	397
25064	1504			8_008_ha_fe.jpg	0	294	AOI_2	316	90	694	395
25081	1505			8_008_ha_fe.jpg	0	294	AOI_2	316	90	693	397
25098	1506			8_008_ha_fe.jpg	0	294	AOI_2	316	90	692	398
25114	1507			8_008_ha_fe.jpg	0	294	AOI_2	316	90	690	398
25131	1508			8_008_ha_fe.jpg	0	294	AOI_2	316	90	695	391
25148	1509			8_008_ha_fe.jpg	0	294	AOI_2	316	90	696	393
25164	1510			8_008_ha_fe.jpg	0	294	AOI_2	316	90	709	359
25181	1511			8_008_ha_fe.jpg	0	294	AOI_2	316	90	704	369
25198	1512			8_008_ha_fe.jpg	0	294	AOI_2	316	90	695	403
25214	1513			8_008_ha_fe.jpg	0	294	AOI_2	316	90	694	397
25231	1514			8_008_ha_fe.jpg	0	294	AOI_2	316	90	698	397
25248	1515			8_008_ha_fe.jpg	0	294	AOI_2	283	91	691	503
25264	1516			8_008_ha_fe.jpg	0	294	AOI_2	283	91	693	543
25281	1517			8_008_ha_fe.jpg	0	294	AOI_2	283	91	687	542
25298	1518			8_008_ha_fe.jpg	0	294	AOI_2	283	91	678	554
25314	1519			8_008_ha_fe.jpg	0	294	AOI_2	283	91	690	546
25331	1520			8_008_ha_fe.jpg	0	294	AOI_2	283	91	687	547
25347	1521			8_008_ha_fe.jpg	0	294	AOI_2	283	91	682	547
25364	1522			8_008_ha_fe.jpg	0	294	AOI_2	283	91	680	548
25381	1523			8_008_ha_fe.jpg	0	294	AOI_2	283	91	684	549
25397	1524			8_008_ha_fe.jpg	0	294	AOI_2	283	91	690	545
25414	1525			8_008_ha_fe.jpg	0	294	AOI_2	283	91	684	550
25431	1526			8_008_ha_fe.jpg	0	294	AOI_2	283	91	688	542
25447	1527			8_008_ha_fe.jpg	0	294	AOI_2	283	91	682	552
25464	1528			8_008_ha_fe.jpg	0	294	AOI_2	283	91	688	543
25481	1529			8_008_ha_fe.jpg	0	294	AOI_2	283	91	690	539
25497	1530			8_008_ha_fe.jpg	0	294	AOI_2	283	91	685	540
25514	1531			8_008_ha_fe.jpg	0	294	AOI_2	283	91	645	497
25531	1532			8_008_ha_fe.jpg	0	293	AOI_4	699	92	0	0
25547	1533			8_008_ha_fe.jpg	0	293	AOI_4	699	92	0	0
25564	1534			8_008_ha_fe.jpg	0	293	AOI_4	699	92	0	0
25581	1535			8_008_ha_fe.jpg	0	293	AOI_4	699	92	0	0
25597	1536			8_008_ha_fe.jpg	0	293	AOI_4	699	92	355	422
25614	1537			8_008_ha_fe.jpg	0	293	AOI_4	699	92	341	395
25631	1538			8_008_ha_fe.jpg	0	293	AOI_4	699	92	357	343
25647	1539			8_008_ha_fe.jpg	0	293	AOI_4	699	92	347	395
25664	1540			8_008_ha_fe.jpg	0	293	AOI_4	699	92	352	387
25680	1541			8_008_ha_fe.jpg	0	293	AOI_4	699	92	341	393
25697	1542			8_008_ha_fe.jpg	0	293	AOI_4	699	92	342	404
25714	1543			8_008_ha_fe.jpg	0	293	AOI_4	699	92	342	388
25731	1544			8_008_ha_fe.jpg	0	293	AOI_4	699	92	344	388
25747	1545			8_008_ha_fe.jpg	0	293	AOI_4	699	92	344	391
25764	1546			8_008_ha_fe.jpg	0	293	AOI_4	699	92	347	384
25780	1547			8_008_ha_fe.jpg	0	293	AOI_4	699	92	342	389
25797	1548			8_008_ha_fe.jpg	0	293	AOI_4	699	92	346	392
25814	1549			8_008_ha_fe.jpg	0	293	AOI_4	699	92	343	394
25830	1550			8_008_ha_fe.jpg	0	293	AOI_4	699	92	344	388
25847	1551			8_008_ha_fe.jpg	0	293	AOI_4	699	92	342	401
25864	1552			8_008_ha_fe.jpg	0	293	AOI_4	699	92	341	400
25880	1553			8_008_ha_fe.jpg	0	293	AOI_4	699	92	342	394
25897	1554			8_008_ha_fe.jpg	0	293	AOI_4	699	92	343	393
25914	1555			8_008_ha_fe.jpg	0	293	AOI_4	699	92	341	397
25930	1556			8_008_ha_fe.jpg	0	293	AOI_4	699	92	342	388
25947	1557			8_008_ha_fe.jpg	0	293	AOI_4	699	92	336	392
25964	1558			8_008_ha_fe.jpg	0	293	AOI_4	699	92	343	390
25980	1559			8_008_ha_fe.jpg	0	293	AOI_4	699	92	340	401
25997	1560			8_008_ha_fe.jpg	0	293	AOI_4	699	92	341	403
26014	1561			8_008_ha_fe.jpg	0	293	AOI_4	699	92	342	403
26030	1562			8_008_ha_fe.jpg	0	293	AOI_4	699	92	345	400
26047	1563			8_008_ha_fe.jpg	0	293	AOI_4	699	92	345	389
26064	1564			8_008_ha_fe.jpg	0	293	AOI_4	699	92	343	398
26080	1565			8_008_ha_fe.jpg	0	293	AOI_4	699	92	342	388
26097	1566			8_008_ha_fe.jpg	0	293	AOI_4	699	92	343	401
26114	1567			8_008_ha_fe.jpg	0	293	AOI_4	699	92	345	394
26130	1568			8_008_ha_fe.jpg	0	293	AOI_4	699	92	340	408
26147	1569			8_008_ha_fe.jpg	0	293	AOI_4	699	92	339	399
26164	1570			8_008_ha_fe.jpg	0	293	AOI_4	699	92	335	409
26180	1571			8_008_ha_fe.jpg	0	293	AOI_4	699	92	345	406
26197	1572			8_008_ha_fe.jpg	0	293	AOI_4	699	92	387	399
26214	1573			8_008_ha_fe.jpg	0	293	AOI_4	699	92	393	406
26230	1574			8_008_ha_fe.jpg	0	0	Content	416	93	831	521
26247	1575			8_008_ha_fe.jpg	0	0	Content	416	93	1061	587
26263	1576			8_008_ha_fe.jpg	0	0	Content	416	93	1251	641
26280	1577			8_008_ha_fe.jpg	0	0	Content	416	93	1351	706
26297	1578			8_008_ha_fe.jpg	0	0	Content	416	93	1361	708
26313	1579			8_008_ha_fe.jpg	0	0	Content	416	93	1363	710
26330	1580			8_008_ha_fe.jpg	0	0	Content	416	93	1366	709
26347	1581			8_008_ha_fe.jpg	0	0	Content	416	93	1363	707
26363	1582			8_008_ha_fe.jpg	0	0	Content	416	93	1352	714
26380	1583			8_008_ha_fe.jpg	0	0	Content	416	93	1354	718
26397	1584			8_008_ha_fe.jpg	0	0	Content	416	93	1370	712
26413	1585			8_008_ha_fe.jpg	0	0	Content	416	93	1360	713
26430	1586			8_008_ha_fe.jpg	0	0	Content	416	93	1366	717
26447	1587			8_008_ha_fe.jpg	0	0	Content	416	93	1360	711
26463	1588			8_008_ha_fe.jpg	0	0	Content	416	93	1360	712
26480	1589			8_008_ha_fe.jpg	0	0	Content	416	93	1361	715
26497	1590			8_008_ha_fe.jpg	0	0	Content	416	93	1354	712
26513	1591			8_008_ha_fe.jpg	0	0	Content	416	93	1357	711
26530	1592			8_008_ha_fe.jpg	0	0	Content	416	93	1359	709
26547	1593			8_008_ha_fe.jpg	0	0	Content	416	93	1355	713
26563	1594			8_008_ha_fe.jpg	0	0	Content	416	93	1359	710
26580	1595			8_008_ha_fe.jpg	0	0	Content	416	93	1366	709
26597	1596			8_008_ha_fe.jpg	0	0	Content	416	93	1361	718
26613	1597			8_008_ha_fe.jpg	0	0	Content	416	93	1354	714
26630	1598			8_008_ha_fe.jpg	0	0	Content	416	93	1114	633
26647	1599			8_008_ha_fe.jpg	0	293	AOI_4	450	94	827	553
26663	1600			8_008_ha_fe.jpg	0	293	AOI_4	450	94	708	533
26680	1601			8_008_ha_fe.jpg	0	293	AOI_4	450	94	0	0
26697	1602			8_008_ha_fe.jpg	0	293	AOI_4	450	94	485	424
26713	1603			8_008_ha_fe.jpg	0	293	AOI_4	450	94	482	437
26730	1604			8_008_ha_fe.jpg	0	293	AOI_4	450	94	482	430
26747	1605			8_008_ha_fe.jpg	0	293	AOI_4	450	94	475	432
26763	1606			8_008_ha_fe.jpg	0	293	AOI_4	450	94	480	432
26780	1607			8_008_ha_fe.jpg	0	293	AOI_4	450	94	472	441
26796	1608			8_008_ha_fe.jpg	0	293	AOI_4	450	94	476	422
26813	1609			8_008_ha_fe.jpg	0	293	AOI_4	450	94	491	370
26830	1610			8_008_ha_fe.jpg	0	293	AOI_4	450	94	489	369
26846	1611			8_008_ha_fe.jpg	0	293	AOI_4	450	94	0	0
26863	1612			8_008_ha_fe.jpg	0	293	AOI_4	450	94	474	431
26880	1613			8_008_ha_fe.jpg	0	293	AOI_4	450	94	469	432
26896	1614			8_008_ha_fe.jpg	0	293	AOI_4	450	94	473	429
26913	1615			8_008_ha_fe.jpg	0	293	AOI_4	450	94	473	432
26930	1616			8_008_ha_fe.jpg	0	293	AOI_4	450	94	478	431
26946	1617			8_008_ha_fe.jpg	0	293	AOI_4	450	94	473	437
26963	1618			8_008_ha_fe.jpg	0	293	AOI_4	450	94	470	431
26980	1619			8_008_ha_fe.jpg	0	293	AOI_4	450	94	475	436
26996	1620			8_008_ha_fe.jpg	0	293	AOI_4	450	94	469	425
27013	1621			8_008_ha_fe.jpg	0	293	AOI_4	450	94	472	436
27030	1622			8_008_ha_fe.jpg	0	293	AOI_4	450	94	470	436
27046	1623			8_008_ha_fe.jpg	0	293	AOI_4	450	94	481	429
27063	1624			8_008_ha_fe.jpg	0	293	AOI_4	450	94	473	431
27080	1625			8_008_ha_fe.jpg	0	293	AOI_4	450	94	473	432
27096	1626			8_008_ha_fe.jpg	0	294	AOI_2	283	95	534	422
27113	1627			8_008_ha_fe.jpg	0	294	AOI_2	283	95	609	404
27130	1628			8_008_ha_fe.jpg	0	294	AOI_2	283	95	610	409
27146	1629			8_008_ha_fe.jpg	0	294	AOI_2	283	95	603	417
27163	1630			8_008_ha_fe.jpg	0	294	AOI_2	283	95	605	416
27180	1631			8_008_ha_fe.jpg	0	294	AOI_2	283	95	613	413
27196	1632			8_008_ha_fe.jpg	0	294	AOI_2	283	95	609	415
27213	1633			8_008_ha_fe.jpg	0	294	AOI_2	283	95	616	414
27230	1634			8_008_ha_fe.jpg	0	294	AOI_2	283	95	612	409
27246	1635			8_008_ha_fe.jpg	0	294	AOI_2	283	95	607	414
27263	1636			8_008_ha_fe.jpg	0	294	AOI_2	283	95	613	413
27280	1637			8_008_ha_fe.jpg	0	294	AOI_2	283	95	612	409
27296	1638			8_008_ha_fe.jpg	0	294	AOI_2	283	95	603	415
27313	1639			8_008_ha_fe.jpg	0	294	AOI_2	283	95	622	407
27330	1640			8_008_ha_fe.jpg	0	294	AOI_2	283	95	638	391
27346	1641			8_008_ha_fe.jpg	0	294	AOI_2	283	95	645	388
27363	1642			8_008_ha_fe.jpg	0	294	AOI_2	283	95	649	386
27380	1643			8_008_ha_fe.jpg	0	294	AOI_2	300	96	643	396
27391		ImageEnd	16
27396	1644			No media	0	0	Content	300	96	643	384
27408		ImageStart	8
27413	1645			Fix.jpg	0	0	Content	300	96	646	391
27429	1646			Fix.jpg	0	0	Content	300	96	645	372
27446	1647			Fix.jpg	0	0	Content	300	96	736	340
27463	1648			Fix.jpg	0	0	Content	300	96	0	0
27479	1649			Fix.jpg	0	0	Content	300	96	0	0
27496	1650			Fix.jpg	0	0	Content	300	96	0	0
27513	1651			Fix.jpg	0	0	Content	300	96	0	0
27529	1652			Fix.jpg	0	0	Content	300	96	0	0
27546	1653			Fix.jpg	0	0	Content	300	96	643	383
27562	1654			Fix.jpg	0	0	Content	300	96	650	361
27579	1655			Fix.jpg	0	0	Content	300	96	651	360
27596	1656			Fix.jpg	0	0	Content	300	96	645	362
27613	1657			Fix.jpg	0	0	Content	300	96	649	362
27629	1658			Fix.jpg	0	0	Content	300	96	650	361
27646	1659			Fix.jpg	0	0	Content	300	96	649	361
27663	1660			Fix.jpg	0	0	Content	300	96	646	369
27679	1661			Fix.jpg	0	0	Content	533	97	588	373
27696	1662			Fix.jpg	0	0	Content	533	97	493	403
27712	1663			Fix.jpg	0	0	Content	533	97	509	377
27729	1664			Fix.jpg	0	0	Content	533	97	482	390
27746	1665			Fix.jpg	0	0	Content	533	97	0	0
27762	1666			Fix.jpg	0	0	Content	533	97	484	403
27779	1667			Fix.jpg	0	0	Content	533	97	486	402
27796	1668			Fix.jpg	0	0	Content	533	97	484	406
27812	1669			Fix.jpg	0	0	Content	533	97	486	406
27829	1670			Fix.jpg	0	0	Content	533	97	489	402
27846	1671			Fix.jpg	0	0	Content	533	97	487	399
27862	1672			Fix.jpg	0	0	Content	533	97	485	410
27879	1673			Fix.jpg	0	0	Content	533	97	492	395
27896	1674			Fix.jpg	0	0	Content	533	97	487	399
27902		ImageEnd	16
27912	1675			No media	0	0	Content	533	97	482	412
27920		ImageStart	8
27929	1676			149_170_fe_ha.jpg	0	111	AOI_26	533	97	486	410
27946	1677			149_170_fe_ha.jpg	0	111	AOI_26	533	97	489	399
27962	1678			149_170_fe_ha.jpg	0	111	AOI_26	533	97	490	399
27979	1679			149_170_fe_ha.jpg	0	111	AOI_26	533	97	485	405
27996	1680			149_170_fe_ha.jpg	0	111	AOI_26	533	97	482	412
28012	1681			149_170_fe_ha.jpg	0	111	AOI_26	533	97	482	400
28029	1682			149_170_fe_ha.jpg	0	111	AOI_26	533	97	480	412
28046	1683			149_170_fe_ha.jpg	0	111	AOI_26	533	97	483	417
28062	1684			149_170_fe_ha.jpg	0	111	AOI_26	533	97	484	400
28079	1685			149_170_fe_ha.jpg	0	111	AOI_26	533	97	485	404
28096	1686			149_170_fe_ha.jpg	0	111	AOI_26	533	97	485	406
28112	1687			149_170_fe_ha.jpg	0	111	AOI_26	533	97	480	402
28129	1688			149_170_fe_ha.jpg	0	111	AOI_26	533	97	481	406
28146	1689			149_170_fe_ha.jpg	0	111	AOI_26	533	97	485	401
28162	1690			149_170_fe_ha.jpg	0	111	AOI_26	533	97	486	406
28179	1691			149_170_fe_ha.jpg	0	111	AOI_26	533	97	479	409
28196	1692			149_170_fe_ha.jpg	0	111	AOI_26	533	97	483	401
28212	1693			149_170_fe_ha.jpg	0	111	AOI_26	316	98	419	413
28229	1694			149_170_fe_ha.jpg	0	111	AOI_26	316	98	307	386
28246	1695			149_170_fe_ha.jpg	0	111	AOI_26	316	98	284	388
28262	1696			149_170_fe_ha.jpg	0	111	AOI_26	316	98	276	393
28279	1697			149_170_fe_ha.jpg	0	111	AOI_26	316	98	273	389
28296	1698			149_170_fe_ha.jpg	0	111	AOI_26	316	98	280	393
28312	1699			149_170_fe_ha.jpg	0	111	AOI_26	316	98	279	398
28329	1700			149_170_fe_ha.jpg	0	111	AOI_26	316	98	272	387
28345	1701			149_170_fe_ha.jpg	0	111	AOI_26	316	98	275	394
28362	1702			149_170_fe_ha.jpg	0	111	AOI_26	316	98	278	396
28379	1703			149_170_fe_ha.jpg	0	111	AOI_26	316	98	277	397
28395	1704			149_170_fe_ha.jpg	0	111	AOI_26	316	98	292	376
28412	1705			149_170_fe_ha.jpg	0	111	AOI_26	316	98	291	369
28429	1706			149_170_fe_ha.jpg	0	111	AOI_26	316	98	0	0
28445	1707			149_170_fe_ha.jpg	0	111	AOI_26	316	98	276	390
28462	1708			149_170_fe_ha.jpg	0	111	AOI_26	316	98	277	389
28479	1709			149_170_fe_ha.jpg	0	111	AOI_26	316	98	278	389
28495	1710			149_170_fe_ha.jpg	0	111	AOI_26	316	98	278	399
28512	1711			149_170_fe_ha.jpg	0	111	AOI_26	316	98	390	396
28529	1712			149_170_fe_ha.jpg	0	112	AOI_28	583	99	565	396
28545	1713			149_170_fe_ha.jpg	0	112	AOI_28	583	99	691	401
28562	1714			149_170_fe_ha.jpg	0	112	AOI_28	583	99	679	406
28579	1715			149_170_fe_ha.jpg	0	112	AOI_28	583	99	691	400
28595	1716			149_170_fe_ha.jpg	0	112	AOI_28	583	99	703	404
28612	1717			149_170_fe_ha.jpg	0	112	AOI_28	583	99	692	408
28629	1718			149_170_fe_ha.jpg	0	112	AOI_28	583	99	698	410
28645	1719			149_170_fe_ha.jpg	0	112	AOI_28	583	99	687	397
28662	1720			149_170_fe_ha.jpg	0	112	AOI_28	583	99	685	407
28679	1721			149_170_fe_ha.jpg	0	112	AOI_28	583	99	685	401
28695	1722			149_170_fe_ha.jpg	0	112	AOI_28	583	99	686	398
28712	1723			149_170_fe_ha.jpg	0	112	AOI_28	583	99	678	407
28729	1724			149_170_fe_ha.jpg	0	112	AOI_28	583	99	689	404
28745	1725			149_170_fe_ha.jpg	0	112	AOI_28	583	99	693	400
28762	1726			149_170_fe_ha.jpg	0	112	AOI_28	583	99	688	401
28779	1727			149_170_fe_ha.jpg	0	112	AOI_28	583	99	686	400
28795	1728			149_170_fe_ha.jpg	0	112	AOI_28	583	99	690	398
28812	1729			149_170_fe_ha.jpg	0	112	AOI_28	583	99	682	397
28829	1730			149_170_fe_ha.jpg	0	112	AOI_28	583	99	683	407
28845	1731			149_170_fe_ha.jpg	0	112	AOI_28	583	99	682	405
28862	1732			149_170_fe_ha.jpg	0	112	AOI_28	583	99	684	403
28879	1733			149_170_fe_ha.jpg	0	112	AOI_28	583	99	687	401
28895	1734			149_170_fe_ha.jpg	0	112	AOI_28	583	99	693	401
28912	1735			149_170_fe_ha.jpg	0	112	AOI_28	583	99	686	399
28928	1736			149_170_fe_ha.jpg	0	112	AOI_28	583	99	689	401
28945	1737			149_170_fe_ha.jpg	0	112	AOI_28	583	99	690	404
28962	1738			149_170_fe_ha.jpg	0	112	AOI_28	583	99	684	403
28978	1739			149_170_fe_ha.jpg	0	112	AOI_28	583	99	678	413
28995	1740			149_170_fe_ha.jpg	0	112	AOI_28	583	99	686	399
29012	1741			149_170_fe_ha.jpg	0	112	AOI_28	583	99	688	401
29028	1742			149_170_fe_ha.jpg	0	112	AOI_28	583	99	683	406
29045	1743			149_170_fe_ha.jpg	0	112	AOI_28	583	99	684	407
29062	1744			149_170_fe_ha.jpg	0	112	AOI_28	583	99	692	403
29078	1745			149_170_fe_ha.jpg	0	112	AOI_28	583	99	678	406
29095	1746			149_170_fe_ha.jpg	0	112	AOI_28	583	99	683	409
29112	1747			149_170_fe_ha.jpg	0	111	AOI_26	266	100	538	445
29128	1748			149_170_fe_ha.jpg	0	111	AOI_26	266	100	383	461
29145	1749			149_170_fe_ha.jpg	0	111	AOI_26	266	100	298	455
29162	1750			149_170_fe_ha.jpg	0	111	AOI_26	266	100	306	469
29178	1751			149_170_fe_ha.jpg	0	111	AOI_26	266	100	294	475
29195	1752			149_170_fe_ha.jpg	0	111	AOI_26	266	100	294	479
29212	1753			149_170_fe_ha.jpg	0	111	AOI_26	266	100	308	471
29228	1754			149_170_fe_ha.jpg	0	111	AOI_26	266	100	296	472
29245	1755			149_170_fe_ha.jpg	0	111	AOI_26	266	100	291	475
29262	1756			149_170_fe_ha.jpg	0	111	AOI_26	266	100	297	469
29278	1757			149_170_fe_ha.jpg	0	111	AOI_26	266	100	298	472
29295	1758			149_170_fe_ha.jpg	0	111	AOI_26	266	100	297	471
29312	1759			149_170_fe_ha.jpg	0	111	AOI_26	266	100	299	478
29328	1760			149_170_fe_ha.jpg	0	111	AOI_26	266	100	300	467
29345	1761			149_170_fe_ha.jpg	0	111	AOI_26	266	100	301	471
29362	1762			149_170_fe_ha.jpg	0	111	AOI_26	266	100	302	477
29378	1763			149_170_fe_ha.jpg	0	111	AOI_26	533	101	291	482
29395	1764			149_170_fe_ha.jpg	0	111	AOI_26	533	101	270	508
29411	1765			149_170_fe_ha.jpg	0	111	AOI_26	533	101	263	501
29428	1766			149_170_fe_ha.jpg	0	111	AOI_26	533	101	263	516
29445	1767			149_170_fe_ha.jpg	0	111	AOI_26	533	101	272	516
29461	1768			149_170_fe_ha.jpg	0	111	AOI_26	533	101	277	505
29478	1769			149_170_fe_ha.jpg	0	111	AOI_26	533	101	275	508
29495	1770			149_170_fe_ha.jpg	0	111	AOI_26	533	101	270	509
29511	1771			149_170_fe_ha.jpg	0	111	AOI_26	533	101	265	511
29528	1772			149_170_fe_ha.jpg	0	111	AOI_26	533	101	270	509
29545	1773			149_170_fe_ha.jpg	0	111	AOI_26	533	101	271	505
29561	1774			149_170_fe_ha.jpg	0	111	AOI_26	533	101	272	502
29578	1775			149_170_fe_ha.jpg	0	111	AOI_26	533	101	270	511
29595	1776			149_170_fe_ha.jpg	0	111	AOI_26	533	101	268	507
29611	1777			149_170_fe_ha.jpg	0	111	AOI_26	533	101	273	513
29628	1778			149_170_fe_ha.jpg	0	111	AOI_26	533	101	271	509
29645	1779			149_170_fe_ha.jpg	0	111	AOI_26	533	101	270	505
29661	1780			149_170_fe_ha.jpg	0	111	AOI_26	533	101	278	505
29678	1781			149_170_fe_ha.jpg	0	111	AOI_26	533	101	273	510
29695	1782			149_170_fe_ha.jpg	0	111	AOI_26	533	101	276	509
29711	1783			149_170_fe_ha.jpg	0	111	AOI_26	533	101	272	518
29728	1784			149_170_fe_ha.jpg	0	111	AOI_26	533	101	275	503
29745	1785			149_170_fe_ha.jpg	0	111	AOI_26	533	101	270	521
29761	1786			149_170_fe_ha.jpg	0	111	AOI_26	533	101	271	512
29778	1787			149_170_fe_ha.jpg	0	111	AOI_26	533	101	265	510
29795	1788			149_170_fe_ha.jpg	0	111	AOI_26	533	101	262	505
29811	1789			149_170_fe_ha.jpg	0	111	AOI_26	533	101	265	504
29828	1790			149_170_fe_ha.jpg	0	111	AOI_26	533	101	273	507
29845	1791			149_170_fe_ha.jpg	0	111	AOI_26	533	101	269	562
29861	1792			149_170_fe_ha.jpg	0	111	AOI_26	533	101	261	551
29878	1793			149_170_fe_ha.jpg	0	111	AOI_26	533	101	0	0
29894	1794			149_170_fe_ha.jpg	0	111	AOI_26	533	101	252	531
29911	1795			149_170_fe_ha.jpg	0	111	AOI_26	883	102	273	444
29928	1796			149_170_fe_ha.jpg	0	111	AOI_26	883	102	270	466
29944	1797			149_170_fe_ha.jpg	0	111	AOI_26	883	102	271	460
29961	1798			149_170_fe_ha.jpg	0	111	AOI_26	883	102	281	455
29978	1799			149_170_fe_ha.jpg	0	111	AOI_26	883	102	273	447
29994	1800			149_170_fe_ha.jpg	0	111	AOI_26	883	102	274	449
30011	1801			149_170_fe_ha.jpg	0	111	AOI_26	883	102	272	440
30028	1802			149_170_fe_ha.jpg	0	111	AOI_26	883	102	270	438
30044	1803			149_170_fe_ha.jpg	0	111	AOI_26	883	102	272	442
30061	1804			149_170_fe_ha.jpg	0	111	AOI_26	883	102	275	439
30078	1805			149_170_fe_ha.jpg	0	111	AOI_26	883	102	273	436
30094	1806			149_170_fe_ha.jpg	0	111	AOI_26	883	102	274	440
30111	1807			149_170_fe_ha.jpg	0	111	AOI_26	883	102	268	443
30128	1808			149_170_fe_ha.jpg	0	111	AOI_26	883	102	272	446
30144	1809			149_170_fe_ha.jpg	0	111	AOI_26	883	102	270	454
30161	1810			149_170_fe_ha.jpg	0	111	AOI_26	883	102	288	427
30178	1811			149_170_fe_ha.jpg	0	111	AOI_26	883	102	295	452
30194	1812			149_170_fe_ha.jpg	0	111	AOI_26	883	102	0	0
30211	1813			149_170_fe_ha.jpg	0	111	AOI_26	883	102	276	437
30228	1814			149_170_fe_ha.jpg	0	111	AOI_26	883	102	271	449
30244	1815			149_170_fe_ha.jpg	0	111	AOI_26	883	102	274	449
30261	1816			149_170_fe_ha.jpg	0	111	AOI_26	883	102	272	449
30278	1817			149_170_fe_ha.jpg	0	111	AOI_26	883	102	274	447
30294	1818			149_170_fe_ha.jpg	0	111	AOI_26	883	102	281	441
30311	1819			149_170_fe_ha.jpg	0	111	AOI_26	883	102	274	429
30328	1820			149_170_fe_ha.jpg	0	111	AOI_26	883	102	270	439
30344	1821			149_170_fe_ha.jpg	0	111	AOI_26	883	102	277	441
30361	1822			149_170_fe_ha.jpg	0	111	AOI_26	883	102	276	448
30378	1823			149_170_fe_ha.jpg	0	111	AOI_26	883	102	276	446
30394	1824			149_170_fe_ha.jpg	0	111	AOI_26	883	102	278	439
30411	1825			149_170_fe_ha.jpg	0	111	AOI_26	883	102	274	442
30427	1826			149_170_fe_ha.jpg	0	111	AOI_26	883	102	271	442
30444	1827			149_170_fe_ha.jpg	0	111	AOI_26	883	102	271	446
30461	1828			149_170_fe_ha.jpg	0	111	AOI_26	883	102	277	451
30477	1829			149_170_fe_ha.jpg	0	111	AOI_26	883	102	276	448
30494	1830			149_170_fe_ha.jpg	0	111	AOI_26	883	102	276	437
30511	1831			149_170_fe_ha.jpg	0	111	AOI_26	883	102	274	440
30527	1832			149_170_fe_ha.jpg	0	111	AOI_26	883	102	269	445
30544	1833			149_170_fe_ha.jpg	0	111	AOI_26	883	102	269	454
30561	1834			149_170_fe_ha.jpg	0	111	AOI_26	883	102	275	445
30577	1835			149_170_fe_ha.jpg	0	111	AOI_26	883	102	270	451
30594	1836			149_170_fe_ha.jpg	0	111	AOI_26	883	102	274	435
30611	1837			149_170_fe_ha.jpg	0	111	AOI_26	883	102	267	429
30627	1838			149_170_fe_ha.jpg	0	111	AOI_26	883	102	270	439
30644	1839			149_170_fe_ha.jpg	0	111	AOI_26	883	102	275	436
30661	1840			149_170_fe_ha.jpg	0	111	AOI_26	883	102	276	449
30677	1841			149_170_fe_ha.jpg	0	111	AOI_26	883	102	273	445
30694	1842			149_170_fe_ha.jpg	0	111	AOI_26	883	102	277	444
30711	1843			149_170_fe_ha.jpg	0	111	AOI_26	883	102	269	440
30727	1844			149_170_fe_ha.jpg	0	111	AOI_26	883	102	278	437
30744	1845			149_170_fe_ha.jpg	0	111	AOI_26	883	102	271	441
30761	1846			149_170_fe_ha.jpg	0	111	AOI_26	883	102	274	454
30777	1847			149_170_fe_ha.jpg	0	111	AOI_26	883	102	275	443
30794	1848			149_170_fe_ha.jpg	0	111	AOI_26	383	103	258	518
30811	1849			149_170_fe_ha.jpg	0	111	AOI_26	383	103	266	610
30827	1850			149_170_fe_ha.jpg	0	111	AOI_26	383	103	265	650
30844	1851			149_170_fe_ha.jpg	0	111	AOI_26	383	103	269	640
30861	1852			149_170_fe_ha.jpg	0	111	AOI_26	383	103	267	639
30877	1853			149_170_fe_ha.jpg	0	111	AOI_26	383	103	264	639
30894	1854			149_170_fe_ha.jpg	0	111	AOI_26	383	103	273	644
30911	1855			149_170_fe_ha.jpg	0	111	AOI_26	383	103	267	628
30915		ImageEnd	16
30927	1856			No media	0	0	Content	383	103	276	626
30944	1857			No media	0	0	Content	383	103	269	650
30961	1858			No media	0	0	Content	383	103	270	649
30977	1859			No media	0	0	Content	383	103	271	643
30980		ImageStart	8
30994	1860			Fix.jpg	0	0	Content	383	103	271	642
31011	1861			Fix.jpg	0	0	Content	383	103	267	647
31027	1862			Fix.jpg	0	0	Content	383	103	267	632
31044	1863			Fix.jpg	0	0	Content	383	103	260	640
31061	1864			Fix.jpg	0	0	Content	383	103	272	641
31077	1865			Fix.jpg	0	0	Content	383	103	264	646
31094	1866			Fix.jpg	0	0	Content	383	103	270	637
31110	1867			Fix.jpg	0	0	Content	383	103	277	646
31127	1868			Fix.jpg	0	0	Content	383	103	272	638
31144	1869			Fix.jpg	0	0	Content	383	103	275	643
31160	1870			Fix.jpg	0	0	Content	383	103	287	616
31177	1871			Fix.jpg	0	0	Content	899	104	338	572
31194	1872			Fix.jpg	0	0	Content	899	104	457	441
31210	1873			Fix.jpg	0	0	Content	899	104	463	439
31227	1874			Fix.jpg	0	0	Content	899	104	470	437
31244	1875			Fix.jpg	0	0	Content	899	104	470	444
31260	1876			Fix.jpg	0	0	Content	899	104	471	438
31277	1877			Fix.jpg	0	0	Content	899	104	471	431
31294	1878			Fix.jpg	0	0	Content	899	104	470	430
31310	1879			Fix.jpg	0	0	Content	899	104	468	435
31327	1880			Fix.jpg	0	0	Content	899	104	472	433
31344	1881			Fix.jpg	0	0	Content	899	104	472	433
31360	1882			Fix.jpg	0	0	Content	899	104	470	440
31377	1883			Fix.jpg	0	0	Content	899	104	468	435
31393	1884			Fix.jpg	0	0	Content	899	104	497	408
31410	1885			Fix.jpg	0	0	Content	899	104	493	417
31427	1886			Fix.jpg	0	0	Content	899	104	493	418
31443	1887			Fix.jpg	0	0	Content	899	104	488	421
31459		ImageEnd	16
31460	1888			No media	0	0	Content	899	104	494	417
31477	1889			No media	0	0	Content	899	104	496	414
31493	1890			No media	0	0	Content	899	104	496	413
31510	1891			No media	0	0	Content	899	104	497	419
31527	1892			No media	0	0	Content	899	104	495	420
31543	1893			No media	0	0	Content	899	104	496	418
31560	1894			No media	0	0	Content	899	104	491	423
31577	1895			No media	0	0	Content	899	104	491	420
31593	1896			No media	0	0	Content	899	104	496	414
31610	1897			No media	0	0	Content	899	104	490	416
31627	1898			No media	0	0	Content	899	104	491	416
31643	1899			No media	0	0	Content	899	104	493	416
31660	1900			No media	0	0	Content	899	104	497	420
31677	1901			No media	0	0	Content	899	104	497	420
31693	1902			No media	0	0	Content	899	104	499	416
31710	1903			No media	0	0	Content	899	104	496	425
31727	1904			No media	0	0	Content	899	104	499	413
31743	1905			No media	0	0	Content	899	104	493	433
31760	1906			No media	0	0	Content	899	104	491	417
31777	1907			No media	0	0	Content	899	104	499	415
31793	1908			No media	0	0	Content	899	104	497	415
31810	1909			No media	0	0	Content	899	104	499	414
31827	1910			No media	0	0	Content	899	104	488	423
31843	1911			No media	0	0	Content	899	104	487	424
31860	1912			No media	0	0	Content	899	104	501	416
31876	1913			No media	0	0	Content	899	104	494	420
31893	1914			No media	0	0	Content	899	104	501	422
31910	1915			No media	0	0	Content	899	104	493	421
31926	1916			No media	0	0	Content	899	104	496	425
31943	1917			No media	0	0	Content	899	104	497	424
31960	1918			No media	0	0	Content	899	104	502	416
31976	1919			No media	0	0	Content	899	104	496	419
31993	1920			No media	0	0	Content	899	104	493	419
32010	1921			No media	0	0	Content	899	104	497	417
32026	1922			No media	0	0	Content	899	104	498	419
32043	1923			No media	0	0	Content	899	104	498	421
32060	1924			No media	0	0	Content	899	104	488	399
32076	1925			No media	0	0	Content			0	0
32093	1926			No media	0	0	Content			0	0
32110	1927			No media	0	0	Content			0	0
32126	1928			No media	0	0	Content			0	0
32143	1929			No media	0	0	Content			0	0
32160	1930			No media	0	0	Content			0	0
32176	1931			No media	0	0	Content			0	0
32193	1932			No media	0	0	Content			0	0
32210	1933			No media	0	0	Content			0	0
32226	1934			No media	0	0	Content			0	0
32243	1935			No media	0	0	Content			0	0
32260	1936			No media	0	0	Content			0	0
32276	1937			No media	0	0	Content			0	0
32293	1938			No media	0	0	Content			0	0
32310	1939			No media	0	0	Content			0	0
32326	1940			No media	0	0	Content			0	0
32343	1941			No media	0	0	Content			0	0
32360	1942			No media	0	0	Content			0	0
32376	1943			No media	0	0	Content			0	0
32392	1944			No media	0	0	Content			0	0
32409	1945			No media	0	0	Content			0	0
32426	1946			No media	0	0	Content			0	0
32442	1947			No media	0	0	Content			0	0
32459	1948			No media	0	0	Content			0	0
32477	1949			No media	0	0	Content			0	0
32494	1950			No media	0	0	Content			0	0
32509	1951			No media	0	0	Content			0	0
32526	1952			No media	0	0	Content			0	0
32542	1953			No media	0	0	Content			0	0
32559	1954			No media	0	0	Content			0	0
[truncated: 40,331 more rows]
