# Supplementary material for: Attentional Bias to Facial Expressions of Different Emotions – A Cross-Cultural Comparison of ≠Akhoe Hai||om and German Children and Adolescents
Source: Front Psychol. 2020 Apr 28;11:795. doi: 10.3389/fpsyg.2020.00795 (PMC7199105; doi:10.3389/fpsyg.2020.00795)
Supplement: Supplementary file 1 [file Data_Sheet_1.ZIP › Raw data_Germany and Namibia/Raw data Germans/de_VP18-All-Data.tsv]

System Properties:
Operating System:	Microsoft Windows NT 6.1.7601 Service Pack 1
System User Name:	tobiiadmin
Machine Name:	LOE7690LAP
Data properties:
Recording name:	de_VP18
Recording date:	25.10.2013
Recording time:	08:22:55
Recording resolution:	1024 x 768
Export date:	03.12.2013
Export time:	16:38:13
Participant:	de_VP18
Filter settings:
Eye: Average
Validity: Normal
Fixation filter: Tobii fixation filter
Velocity threshold: 35
Distance threshold: 35
Timestamp	Number	Event	EventKey	StimuliName	StimuliID	AoiIds	AoiNames	FixationDuration	FixationIndex	GazePointX	GazePointY
10	0			No media	0	0	Content			0	0
26	1			No media	0	0	Content			0	0
43	2			No media	0	0	Content			0	0
60	3			No media	0	0	Content			0	0
76	4			No media	0	0	Content			0	0
93	5			No media	0	0	Content			0	0
110	6			No media	0	0	Content			0	0
126	7			No media	0	0	Content			0	0
143	8			No media	0	0	Content			0	0
159	9			No media	0	0	Content			0	0
176	10			No media	0	0	Content			0	0
181		ImageStart	8
193	11			Fix.jpg	0	0	Content			0	0
209	12			Fix.jpg	0	0	Content			0	0
227	13			Fix.jpg	0	0	Content			0	0
243	14			Fix.jpg	0	0	Content			0	0
260	15			Fix.jpg	0	0	Content			0	0
276	16			Fix.jpg	0	0	Content			0	0
293	17			Fix.jpg	0	0	Content			0	0
309	18			Fix.jpg	0	0	Content			0	0
326	19			Fix.jpg	0	0	Content			0	0
343	20			Fix.jpg	0	0	Content			0	0
359	21			Fix.jpg	0	0	Content			0	0
376	22			Fix.jpg	0	0	Content			0	0
393	23			Fix.jpg	0	0	Content			0	0
409	24			Fix.jpg	0	0	Content			0	0
426	25			Fix.jpg	0	0	Content			0	0
443	26			Fix.jpg	0	0	Content			0	0
459	27			Fix.jpg	0	0	Content			0	0
476	28			Fix.jpg	0	0	Content			0	0
493	29			Fix.jpg	0	0	Content			0	0
509	30			Fix.jpg	0	0	Content			0	0
526	31			Fix.jpg	0	0	Content			0	0
543	32			Fix.jpg	0	0	Content			0	0
559	33			Fix.jpg	0	0	Content			0	0
576	34			Fix.jpg	0	0	Content			0	0
593	35			Fix.jpg	0	0	Content			0	0
609	36			Fix.jpg	0	0	Content	316	5	495	368
626	37			Fix.jpg	0	0	Content	316	5	494	369
643	38			Fix.jpg	0	0	Content	316	5	492	369
659	39			Fix.jpg	0	0	Content	316	5	491	369
663		ImageEnd	16
676	40			No media	0	0	Content	316	5	489	373
692	41			No media	0	0	Content	316	5	493	369
709	42			No media	0	0	Content	316	5	490	370
711		ImageStart	8
726	43			122_162_an_ha.jpg	0	54	AOI_13	316	5	491	370
742	44			122_162_an_ha.jpg	0	54	AOI_13	316	5	492	369
759	45			122_162_an_ha.jpg	0	54	AOI_13	316	5	490	366
776	46			122_162_an_ha.jpg	0	54	AOI_13	316	5	490	368
792	47			122_162_an_ha.jpg	0	54	AOI_13	316	5	485	366
809	48			122_162_an_ha.jpg	0	54	AOI_13	316	5	489	365
826	49			122_162_an_ha.jpg	0	54	AOI_13	316	5	494	373
842	50			122_162_an_ha.jpg	0	54	AOI_13	316	5	488	369
859	51			122_162_an_ha.jpg	0	54	AOI_13	316	5	491	369
876	52			122_162_an_ha.jpg	0	54	AOI_13	316	5	489	371
892	53			122_162_an_ha.jpg	0	54	AOI_13	316	5	488	373
909	54			122_162_an_ha.jpg	0	54	AOI_13	316	5	490	369
926	55			122_162_an_ha.jpg	0	54	AOI_13	183	6	445	371
942	56			122_162_an_ha.jpg	0	54	AOI_13	183	6	276	388
959	57			122_162_an_ha.jpg	0	54	AOI_13	183	6	308	382
976	58			122_162_an_ha.jpg	0	54	AOI_13	183	6	271	389
992	59			122_162_an_ha.jpg	0	54	AOI_13	183	6	288	388
1009	60			122_162_an_ha.jpg	0	54	AOI_13	183	6	279	388
1026	61			122_162_an_ha.jpg	0	54	AOI_13	183	6	284	387
1042	62			122_162_an_ha.jpg	0	54	AOI_13	183	6	278	390
1059	63			122_162_an_ha.jpg	0	54	AOI_13	183	6	281	385
1076	64			122_162_an_ha.jpg	0	54	AOI_13	183	6	281	387
1092	65			122_162_an_ha.jpg	0	54	AOI_13	183	6	282	392
1109	66			122_162_an_ha.jpg	0	53	AOI_16	233	7	476	374
1125	67			122_162_an_ha.jpg	0	53	AOI_16	233	7	653	353
1142	68			122_162_an_ha.jpg	0	53	AOI_16	233	7	710	348
1159	69			122_162_an_ha.jpg	0	53	AOI_16	233	7	726	347
1175	70			122_162_an_ha.jpg	0	53	AOI_16	233	7	716	351
1192	71			122_162_an_ha.jpg	0	53	AOI_16	233	7	711	353
1209	72			122_162_an_ha.jpg	0	53	AOI_16	233	7	715	347
1225	73			122_162_an_ha.jpg	0	53	AOI_16	233	7	714	349
1242	74			122_162_an_ha.jpg	0	53	AOI_16	233	7	714	347
1259	75			122_162_an_ha.jpg	0	53	AOI_16	233	7	713	349
1275	76			122_162_an_ha.jpg	0	53	AOI_16	233	7	714	350
1292	77			122_162_an_ha.jpg	0	53	AOI_16	233	7	717	349
1309	78			122_162_an_ha.jpg	0	53	AOI_16	233	7	713	348
1325	79			122_162_an_ha.jpg	0	53	AOI_16	233	7	715	351
1342	80			122_162_an_ha.jpg	0	53	AOI_16	167	8	695	346
1359	81			122_162_an_ha.jpg	0	53	AOI_16	167	8	669	348
1375	82			122_162_an_ha.jpg	0	53	AOI_16	167	8	661	353
1392	83			122_162_an_ha.jpg	0	53	AOI_16	167	8	662	352
1409	84			122_162_an_ha.jpg	0	53	AOI_16	167	8	662	350
1425	85			122_162_an_ha.jpg	0	53	AOI_16	167	8	659	353
1442	86			122_162_an_ha.jpg	0	53	AOI_16	167	8	662	350
1459	87			122_162_an_ha.jpg	0	53	AOI_16	167	8	663	354
1475	88			122_162_an_ha.jpg	0	53	AOI_16	167	8	662	357
1492	89			122_162_an_ha.jpg	0	53	AOI_16	167	8	663	349
1509	90			122_162_an_ha.jpg	0	54	AOI_13	200	9	520	362
1525	91			122_162_an_ha.jpg	0	54	AOI_13	200	9	316	385
1542	92			122_162_an_ha.jpg	0	54	AOI_13	200	9	313	379
1558	93			122_162_an_ha.jpg	0	54	AOI_13	200	9	261	383
1575	94			122_162_an_ha.jpg	0	54	AOI_13	200	9	280	384
1592	95			122_162_an_ha.jpg	0	54	AOI_13	200	9	282	381
1608	96			122_162_an_ha.jpg	0	54	AOI_13	200	9	278	381
1625	97			122_162_an_ha.jpg	0	54	AOI_13	200	9	279	382
1642	98			122_162_an_ha.jpg	0	54	AOI_13	200	9	280	381
1658	99			122_162_an_ha.jpg	0	54	AOI_13	200	9	278	384
1675	100			122_162_an_ha.jpg	0	54	AOI_13	200	9	281	386
1692	101			122_162_an_ha.jpg	0	54	AOI_13	200	9	278	384
1708	102			122_162_an_ha.jpg	0	54	AOI_13	150	10	279	384
1725	103			122_162_an_ha.jpg	0	54	AOI_13	150	10	232	386
1742	104			122_162_an_ha.jpg	0	54	AOI_13	150	10	244	387
1758	105			122_162_an_ha.jpg	0	54	AOI_13	150	10	235	387
1775	106			122_162_an_ha.jpg	0	54	AOI_13	150	10	236	385
1792	107			122_162_an_ha.jpg	0	54	AOI_13	150	10	236	388
1808	108			122_162_an_ha.jpg	0	54	AOI_13	150	10	238	389
1825	109			122_162_an_ha.jpg	0	54	AOI_13	150	10	236	387
1842	110			122_162_an_ha.jpg	0	54	AOI_13	150	10	235	384
1858	111			122_162_an_ha.jpg	0	54	AOI_13	250	11	238	386
1875	112			122_162_an_ha.jpg	0	54	AOI_13	250	11	350	381
1892	113			122_162_an_ha.jpg	0	54	AOI_13	250	11	312	381
1908	114			122_162_an_ha.jpg	0	54	AOI_13	250	11	331	387
1925	115			122_162_an_ha.jpg	0	54	AOI_13	250	11	331	387
1942	116			122_162_an_ha.jpg	0	54	AOI_13	250	11	332	386
1958	117			122_162_an_ha.jpg	0	54	AOI_13	250	11	327	383
1975	118			122_162_an_ha.jpg	0	54	AOI_13	250	11	330	388
1992	119			122_162_an_ha.jpg	0	54	AOI_13	250	11	331	387
2008	120			122_162_an_ha.jpg	0	54	AOI_13	250	11	328	387
2025	121			122_162_an_ha.jpg	0	54	AOI_13	250	11	326	385
2042	122			122_162_an_ha.jpg	0	54	AOI_13	250	11	330	387
2058	123			122_162_an_ha.jpg	0	54	AOI_13	250	11	328	385
2075	124			122_162_an_ha.jpg	0	54	AOI_13	250	11	328	385
2092	125			122_162_an_ha.jpg	0	54	AOI_13	250	11	331	388
2108	126			122_162_an_ha.jpg	0	53	AOI_16	483	12	434	374
2125	127			122_162_an_ha.jpg	0	53	AOI_16	483	12	635	342
2141	128			122_162_an_ha.jpg	0	53	AOI_16	483	12	686	347
2158	129			122_162_an_ha.jpg	0	53	AOI_16	483	12	701	343
2175	130			122_162_an_ha.jpg	0	53	AOI_16	483	12	694	347
2191	131			122_162_an_ha.jpg	0	53	AOI_16	483	12	694	349
2208	132			122_162_an_ha.jpg	0	53	AOI_16	483	12	695	349
2225	133			122_162_an_ha.jpg	0	53	AOI_16	483	12	697	347
2241	134			122_162_an_ha.jpg	0	53	AOI_16	483	12	699	350
2258	135			122_162_an_ha.jpg	0	53	AOI_16	483	12	691	350
2275	136			122_162_an_ha.jpg	0	53	AOI_16	483	12	697	348
2291	137			122_162_an_ha.jpg	0	53	AOI_16	483	12	700	349
2308	138			122_162_an_ha.jpg	0	53	AOI_16	483	12	637	341
2325	139			122_162_an_ha.jpg	0	53	AOI_16	483	12	668	346
2341	140			122_162_an_ha.jpg	0	53	AOI_16	483	12	659	347
2358	141			122_162_an_ha.jpg	0	53	AOI_16	483	12	659	346
2375	142			122_162_an_ha.jpg	0	53	AOI_16	483	12	658	345
2391	143			122_162_an_ha.jpg	0	53	AOI_16	483	12	659	348
2408	144			122_162_an_ha.jpg	0	53	AOI_16	483	12	659	351
2425	145			122_162_an_ha.jpg	0	53	AOI_16	483	12	663	351
2441	146			122_162_an_ha.jpg	0	53	AOI_16	483	12	663	348
2458	147			122_162_an_ha.jpg	0	53	AOI_16	483	12	662	348
2474	148			122_162_an_ha.jpg	0	53	AOI_16	483	12	664	349
2491	149			122_162_an_ha.jpg	0	53	AOI_16	483	12	665	351
2508	150			122_162_an_ha.jpg	0	53	AOI_16	483	12	661	351
2524	151			122_162_an_ha.jpg	0	53	AOI_16	483	12	666	352
2541	152			122_162_an_ha.jpg	0	53	AOI_16	483	12	662	354
2558	153			122_162_an_ha.jpg	0	53	AOI_16	483	12	660	352
2574	154			122_162_an_ha.jpg	0	53	AOI_16	483	12	659	352
2591	155			122_162_an_ha.jpg	0	53	AOI_16	383	13	711	393
2608	156			122_162_an_ha.jpg	0	53	AOI_16	383	13	703	397
2624	157			122_162_an_ha.jpg	0	53	AOI_16	383	13	704	400
2641	158			122_162_an_ha.jpg	0	53	AOI_16	383	13	704	394
2658	159			122_162_an_ha.jpg	0	53	AOI_16	383	13	705	396
2674	160			122_162_an_ha.jpg	0	53	AOI_16	383	13	701	398
2691	161			122_162_an_ha.jpg	0	53	AOI_16	383	13	704	399
2708	162			122_162_an_ha.jpg	0	53	AOI_16	383	13	702	395
2724	163			122_162_an_ha.jpg	0	53	AOI_16	383	13	706	396
2741	164			122_162_an_ha.jpg	0	53	AOI_16	383	13	704	390
2758	165			122_162_an_ha.jpg	0	53	AOI_16	383	13	707	387
2774	166			122_162_an_ha.jpg	0	53	AOI_16	383	13	705	384
2791	167			122_162_an_ha.jpg	0	53	AOI_16	383	13	706	383
2808	168			122_162_an_ha.jpg	0	53	AOI_16	383	13	753	416
2824	169			122_162_an_ha.jpg	0	53	AOI_16	383	13	724	404
2841	170			122_162_an_ha.jpg	0	53	AOI_16	383	13	734	407
2858	171			122_162_an_ha.jpg	0	53	AOI_16	383	13	731	407
2874	172			122_162_an_ha.jpg	0	53	AOI_16	383	13	734	403
2891	173			122_162_an_ha.jpg	0	53	AOI_16	383	13	730	407
2908	174			122_162_an_ha.jpg	0	53	AOI_16	383	13	736	404
2924	175			122_162_an_ha.jpg	0	53	AOI_16	383	13	733	399
2941	176			122_162_an_ha.jpg	0	53	AOI_16	383	13	732	401
2958	177			122_162_an_ha.jpg	0	53	AOI_16	383	13	733	403
2974	178			122_162_an_ha.jpg	0	53	AOI_16	167	14	743	388
2991	179			122_162_an_ha.jpg	0	53	AOI_16	167	14	751	301
3008	180			122_162_an_ha.jpg	0	53	AOI_16	167	14	771	325
3024	181			122_162_an_ha.jpg	0	53	AOI_16	167	14	769	304
3041	182			122_162_an_ha.jpg	0	53	AOI_16	167	14	769	310
3057	183			122_162_an_ha.jpg	0	53	AOI_16	167	14	768	311
3074	184			122_162_an_ha.jpg	0	53	AOI_16	167	14	773	310
3091	185			122_162_an_ha.jpg	0	53	AOI_16	167	14	772	305
3107	186			122_162_an_ha.jpg	0	53	AOI_16	167	14	769	306
3124	187			122_162_an_ha.jpg	0	53	AOI_16	167	14	768	308
3141	188			122_162_an_ha.jpg	0	53	AOI_16	133	15	672	306
3157	189			122_162_an_ha.jpg	0	53	AOI_16	133	15	706	303
3174	190			122_162_an_ha.jpg	0	53	AOI_16	133	15	667	311
3191	191			122_162_an_ha.jpg	0	53	AOI_16	133	15	677	307
3207	192			122_162_an_ha.jpg	0	53	AOI_16	133	15	678	306
3224	193			122_162_an_ha.jpg	0	53	AOI_16	133	15	674	304
3241	194			122_162_an_ha.jpg	0	53	AOI_16	133	15	675	311
3257	195			122_162_an_ha.jpg	0	53	AOI_16	133	15	675	306
3274	196			122_162_an_ha.jpg	0	54	AOI_13	217	16	588	332
3291	197			122_162_an_ha.jpg	0	54	AOI_13	217	16	362	364
3307	198			122_162_an_ha.jpg	0	54	AOI_13	217	16	306	365
3324	199			122_162_an_ha.jpg	0	54	AOI_13	217	16	291	369
3341	200			122_162_an_ha.jpg	0	54	AOI_13	217	16	297	368
3357	201			122_162_an_ha.jpg	0	54	AOI_13	217	16	296	366
3374	202			122_162_an_ha.jpg	0	54	AOI_13	217	16	293	366
3391	203			122_162_an_ha.jpg	0	54	AOI_13	217	16	298	370
3407	204			122_162_an_ha.jpg	0	54	AOI_13	217	16	297	368
3424	205			122_162_an_ha.jpg	0	54	AOI_13	217	16	293	371
3441	206			122_162_an_ha.jpg	0	54	AOI_13	217	16	296	370
3457	207			122_162_an_ha.jpg	0	54	AOI_13	217	16	298	371
3474	208			122_162_an_ha.jpg	0	54	AOI_13	217	16	300	374
3491	209			122_162_an_ha.jpg	0	54	AOI_13	450	17	303	378
3507	210			122_162_an_ha.jpg	0	54	AOI_13	450	17	220	397
3524	211			122_162_an_ha.jpg	0	54	AOI_13	450	17	259	388
3541	212			122_162_an_ha.jpg	0	54	AOI_13	450	17	252	398
3557	213			122_162_an_ha.jpg	0	54	AOI_13	450	17	251	393
3574	214			122_162_an_ha.jpg	0	54	AOI_13	450	17	245	396
3591	215			122_162_an_ha.jpg	0	54	AOI_13	450	17	250	399
3607	216			122_162_an_ha.jpg	0	54	AOI_13	450	17	250	403
3624	217			122_162_an_ha.jpg	0	54	AOI_13	450	17	253	401
3640	218			122_162_an_ha.jpg	0	54	AOI_13	450	17	253	402
3657	219			122_162_an_ha.jpg	0	54	AOI_13	450	17	257	405
3674	220			122_162_an_ha.jpg	0	54	AOI_13	450	17	255	397
3690	221			122_162_an_ha.jpg	0	54	AOI_13	450	17	248	395
3691		ImageEnd	16
3707	222			No media	0	0	Content	450	17	240	364
3724	223			No media	0	0	Content	450	17	234	381
3730		ImageStart	8
3740	224			Fix.jpg	0	0	Content	450	17	232	377
3757	225			Fix.jpg	0	0	Content	450	17	235	375
3774	226			Fix.jpg	0	0	Content	450	17	235	379
3790	227			Fix.jpg	0	0	Content	450	17	232	378
3807	228			Fix.jpg	0	0	Content	450	17	238	378
3824	229			Fix.jpg	0	0	Content	450	17	234	379
3840	230			Fix.jpg	0	0	Content	450	17	234	380
3857	231			Fix.jpg	0	0	Content	450	17	236	380
3874	232			Fix.jpg	0	0	Content	450	17	233	382
3890	233			Fix.jpg	0	0	Content	450	17	236	382
3907	234			Fix.jpg	0	0	Content	450	17	236	386
3924	235			Fix.jpg	0	0	Content	450	17	234	383
3940	236			Fix.jpg	0	0	Content	216	18	401	374
3957	237			Fix.jpg	0	0	Content	216	18	477	373
3973	238			Fix.jpg	0	0	Content	216	18	470	366
3990	239			Fix.jpg	0	0	Content	216	18	477	371
4007	240			Fix.jpg	0	0	Content	216	18	470	369
4023	241			Fix.jpg	0	0	Content	216	18	471	372
4040	242			Fix.jpg	0	0	Content	216	18	473	373
4057	243			Fix.jpg	0	0	Content	216	18	470	374
4073	244			Fix.jpg	0	0	Content	216	18	470	376
4090	245			Fix.jpg	0	0	Content	216	18	468	375
4107	246			Fix.jpg	0	0	Content	216	18	468	372
4123	247			Fix.jpg	0	0	Content	216	18	469	372
4140	248			Fix.jpg	0	0	Content	216	18	476	372
4157	249			Fix.jpg	0	0	Content	150	19	666	227
4173	250			Fix.jpg	0	0	Content	150	19	761	118
4190	251			Fix.jpg	0	0	Content	150	19	848	-2
4207	252			Fix.jpg	0	0	Content	150	19	842	4
4208		ImageEnd	16
4223	253			No media	0	0	Content	150	19	860	-21
4225		ImageStart	8
4240	254			79_115_ha_an.jpg	0	0	Content	150	19	855	-9
4257	255			79_115_ha_an.jpg	0	0	Content	150	19	854	-11
4273	256			79_115_ha_an.jpg	0	0	Content	150	19	857	-18
4290	257			79_115_ha_an.jpg	0	0	Content	150	19	858	-16
4307	258			79_115_ha_an.jpg	0	291	AOI_52	150	20	746	62
4323	259			79_115_ha_an.jpg	0	291	AOI_52	150	20	517	254
4340	260			79_115_ha_an.jpg	0	291	AOI_52	150	20	536	347
4357	261			79_115_ha_an.jpg	0	291	AOI_52	150	20	479	334
4373	262			79_115_ha_an.jpg	0	291	AOI_52	150	20	504	350
4390	263			79_115_ha_an.jpg	0	291	AOI_52	150	20	502	347
4407	264			79_115_ha_an.jpg	0	291	AOI_52	150	20	501	353
4423	265			79_115_ha_an.jpg	0	291	AOI_52	150	20	498	350
4440	266			79_115_ha_an.jpg	0	291	AOI_52	150	20	499	349
4457	267			79_115_ha_an.jpg	0	291	AOI_52	183	21	484	347
4473	268			79_115_ha_an.jpg	0	291	AOI_52	183	21	260	377
4490	269			79_115_ha_an.jpg	0	291	AOI_52	183	21	287	387
4507	270			79_115_ha_an.jpg	0	291	AOI_52	183	21	248	390
4523	271			79_115_ha_an.jpg	0	291	AOI_52	183	21	263	387
4540	272			79_115_ha_an.jpg	0	291	AOI_52	183	21	262	390
4556	273			79_115_ha_an.jpg	0	291	AOI_52	183	21	258	388
4573	274			79_115_ha_an.jpg	0	291	AOI_52	183	21	263	389
4590	275			79_115_ha_an.jpg	0	291	AOI_52	183	21	259	389
4606	276			79_115_ha_an.jpg	0	291	AOI_52	183	21	261	393
4623	277			79_115_ha_an.jpg	0	291	AOI_52	183	21	258	390
4640	278			79_115_ha_an.jpg	0	291	AOI_52	300	22	254	382
4656	279			79_115_ha_an.jpg	0	291	AOI_52	300	22	245	340
4673	280			79_115_ha_an.jpg	0	291	AOI_52	300	22	238	360
4690	281			79_115_ha_an.jpg	0	291	AOI_52	300	22	234	348
4706	282			79_115_ha_an.jpg	0	291	AOI_52	300	22	233	351
4723	283			79_115_ha_an.jpg	0	291	AOI_52	300	22	237	349
4740	284			79_115_ha_an.jpg	0	291	AOI_52	300	22	238	349
4756	285			79_115_ha_an.jpg	0	291	AOI_52	300	22	235	351
4773	286			79_115_ha_an.jpg	0	291	AOI_52	300	22	233	353
4790	287			79_115_ha_an.jpg	0	291	AOI_52	300	22	238	352
4806	288			79_115_ha_an.jpg	0	291	AOI_52	300	22	232	351
4823	289			79_115_ha_an.jpg	0	291	AOI_52	300	22	234	350
4840	290			79_115_ha_an.jpg	0	291	AOI_52	300	22	234	347
4856	291			79_115_ha_an.jpg	0	291	AOI_52	300	22	235	349
4873	292			79_115_ha_an.jpg	0	291	AOI_52	300	22	234	350
4890	293			79_115_ha_an.jpg	0	291	AOI_52	300	22	233	352
4906	294			79_115_ha_an.jpg	0	291	AOI_52	300	22	234	354
4923	295			79_115_ha_an.jpg	0	291	AOI_52	300	22	233	352
4940	296			79_115_ha_an.jpg	0	291	AOI_52	150	23	236	351
4956	297			79_115_ha_an.jpg	0	291	AOI_52	150	23	287	405
4973	298			79_115_ha_an.jpg	0	291	AOI_52	150	23	277	397
4990	299			79_115_ha_an.jpg	0	291	AOI_52	150	23	290	402
5006	300			79_115_ha_an.jpg	0	291	AOI_52	150	23	284	404
5023	301			79_115_ha_an.jpg	0	291	AOI_52	150	23	285	401
5039	302			79_115_ha_an.jpg	0	291	AOI_52	150	23	283	397
5056	303			79_115_ha_an.jpg	0	291	AOI_52	150	23	285	400
5073	304			79_115_ha_an.jpg	0	291	AOI_52	150	23	285	403
5089	305			79_115_ha_an.jpg	0	291	AOI_52	233	24	285	403
5106	306			79_115_ha_an.jpg	0	291	AOI_52	233	24	220	354
5123	307			79_115_ha_an.jpg	0	291	AOI_52	233	24	234	348
5139	308			79_115_ha_an.jpg	0	291	AOI_52	233	24	230	352
5156	309			79_115_ha_an.jpg	0	291	AOI_52	233	24	230	344
5173	310			79_115_ha_an.jpg	0	291	AOI_52	233	24	234	346
5189	311			79_115_ha_an.jpg	0	291	AOI_52	233	24	233	349
5206	312			79_115_ha_an.jpg	0	291	AOI_52	233	24	229	348
5223	313			79_115_ha_an.jpg	0	291	AOI_52	233	24	234	352
5239	314			79_115_ha_an.jpg	0	291	AOI_52	233	24	231	349
5256	315			79_115_ha_an.jpg	0	291	AOI_52	233	24	230	351
5273	316			79_115_ha_an.jpg	0	291	AOI_52	233	24	234	349
5289	317			79_115_ha_an.jpg	0	291	AOI_52	233	24	232	352
5306	318			79_115_ha_an.jpg	0	291	AOI_52	233	24	233	345
5323	319			79_115_ha_an.jpg	0	291	AOI_52	117	25	310	352
5339	320			79_115_ha_an.jpg	0	291	AOI_52	117	25	331	344
5356	321			79_115_ha_an.jpg	0	291	AOI_52	117	25	328	352
5373	322			79_115_ha_an.jpg	0	291	AOI_52	117	25	334	347
5389	323			79_115_ha_an.jpg	0	291	AOI_52	117	25	328	343
5406	324			79_115_ha_an.jpg	0	291	AOI_52	117	25	327	349
5423	325			79_115_ha_an.jpg	0	291	AOI_52	117	25	342	349
5439	326			79_115_ha_an.jpg	0	292	AOI_49	433	26	582	359
5456	327			79_115_ha_an.jpg	0	292	AOI_49	433	26	712	349
5472	328			79_115_ha_an.jpg	0	292	AOI_49	433	26	678	359
5489	329			79_115_ha_an.jpg	0	292	AOI_49	433	26	715	358
5506	330			79_115_ha_an.jpg	0	292	AOI_49	433	26	702	362
5522	331			79_115_ha_an.jpg	0	292	AOI_49	433	26	707	361
5539	332			79_115_ha_an.jpg	0	292	AOI_49	433	26	707	360
5556	333			79_115_ha_an.jpg	0	292	AOI_49	433	26	703	360
5572	334			79_115_ha_an.jpg	0	292	AOI_49	433	26	704	360
5589	335			79_115_ha_an.jpg	0	292	AOI_49	433	26	706	360
5606	336			79_115_ha_an.jpg	0	292	AOI_49	433	26	675	361
5622	337			79_115_ha_an.jpg	0	292	AOI_49	433	26	681	359
5639	338			79_115_ha_an.jpg	0	292	AOI_49	433	26	669	363
5656	339			79_115_ha_an.jpg	0	292	AOI_49	433	26	670	360
5672	340			79_115_ha_an.jpg	0	292	AOI_49	433	26	671	360
5689	341			79_115_ha_an.jpg	0	292	AOI_49	433	26	670	360
5706	342			79_115_ha_an.jpg	0	292	AOI_49	433	26	671	359
5722	343			79_115_ha_an.jpg	0	292	AOI_49	433	26	674	357
5739	344			79_115_ha_an.jpg	0	292	AOI_49	433	26	674	358
5756	345			79_115_ha_an.jpg	0	292	AOI_49	433	26	672	359
5772	346			79_115_ha_an.jpg	0	292	AOI_49	433	26	673	361
5789	347			79_115_ha_an.jpg	0	292	AOI_49	433	26	675	356
5806	348			79_115_ha_an.jpg	0	292	AOI_49	433	26	672	357
5822	349			79_115_ha_an.jpg	0	292	AOI_49	433	26	671	361
5839	350			79_115_ha_an.jpg	0	292	AOI_49	433	26	670	361
5856	351			79_115_ha_an.jpg	0	292	AOI_49	433	26	672	360
5872	352			79_115_ha_an.jpg	0	292	AOI_49	216	27	673	363
5889	353			79_115_ha_an.jpg	0	292	AOI_49	216	27	784	353
5906	354			79_115_ha_an.jpg	0	292	AOI_49	216	27	767	356
5922	355			79_115_ha_an.jpg	0	292	AOI_49	216	27	782	350
5939	356			79_115_ha_an.jpg	0	292	AOI_49	216	27	776	355
5956	357			79_115_ha_an.jpg	0	292	AOI_49	216	27	772	358
5972	358			79_115_ha_an.jpg	0	292	AOI_49	216	27	774	356
5989	359			79_115_ha_an.jpg	0	292	AOI_49	216	27	773	355
6006	360			79_115_ha_an.jpg	0	292	AOI_49	216	27	775	356
6022	361			79_115_ha_an.jpg	0	292	AOI_49	216	27	777	353
6039	362			79_115_ha_an.jpg	0	292	AOI_49	216	27	775	355
6055	363			79_115_ha_an.jpg	0	292	AOI_49	216	27	779	356
6072	364			79_115_ha_an.jpg	0	292	AOI_49	216	27	772	353
6089	365			79_115_ha_an.jpg	0	292	AOI_49	200	28	761	357
6105	366			79_115_ha_an.jpg	0	292	AOI_49	200	28	667	369
6122	367			79_115_ha_an.jpg	0	292	AOI_49	200	28	686	367
6139	368			79_115_ha_an.jpg	0	292	AOI_49	200	28	677	371
6155	369			79_115_ha_an.jpg	0	292	AOI_49	200	28	680	368
6172	370			79_115_ha_an.jpg	0	292	AOI_49	200	28	675	372
6189	371			79_115_ha_an.jpg	0	292	AOI_49	200	28	677	372
6205	372			79_115_ha_an.jpg	0	292	AOI_49	200	28	679	372
6222	373			79_115_ha_an.jpg	0	292	AOI_49	200	28	677	367
6239	374			79_115_ha_an.jpg	0	292	AOI_49	200	28	677	373
6255	375			79_115_ha_an.jpg	0	292	AOI_49	200	28	677	370
6272	376			79_115_ha_an.jpg	0	292	AOI_49	200	28	677	372
6289	377			79_115_ha_an.jpg	0	292	AOI_49	200	29	691	375
6305	378			79_115_ha_an.jpg	0	292	AOI_49	200	29	732	449
6322	379			79_115_ha_an.jpg	0	292	AOI_49	200	29	728	442
6339	380			79_115_ha_an.jpg	0	292	AOI_49	200	29	741	446
6355	381			79_115_ha_an.jpg	0	292	AOI_49	200	29	736	449
6372	382			79_115_ha_an.jpg	0	292	AOI_49	200	29	734	450
6389	383			79_115_ha_an.jpg	0	292	AOI_49	200	29	731	447
6405	384			79_115_ha_an.jpg	0	292	AOI_49	200	29	733	448
6422	385			79_115_ha_an.jpg	0	292	AOI_49	200	29	735	449
6438	386			79_115_ha_an.jpg	0	292	AOI_49	200	29	735	445
6455	387			79_115_ha_an.jpg	0	292	AOI_49	200	29	735	445
6472	388			79_115_ha_an.jpg	0	292	AOI_49	200	29	735	448
6488	389			79_115_ha_an.jpg	0	292	AOI_49	150	30	733	352
6505	390			79_115_ha_an.jpg	0	292	AOI_49	150	30	728	349
6522	391			79_115_ha_an.jpg	0	292	AOI_49	150	30	726	353
6538	392			79_115_ha_an.jpg	0	292	AOI_49	150	30	727	351
6555	393			79_115_ha_an.jpg	0	292	AOI_49	150	30	726	354
6572	394			79_115_ha_an.jpg	0	292	AOI_49	150	30	726	352
6588	395			79_115_ha_an.jpg	0	292	AOI_49	150	30	727	350
6605	396			79_115_ha_an.jpg	0	292	AOI_49	150	30	725	350
6622	397			79_115_ha_an.jpg	0	292	AOI_49	150	30	724	349
6638	398			79_115_ha_an.jpg	0	292	AOI_49	267	31	726	351
6655	399			79_115_ha_an.jpg	0	292	AOI_49	267	31	653	370
6672	400			79_115_ha_an.jpg	0	292	AOI_49	267	31	693	359
6688	401			79_115_ha_an.jpg	0	292	AOI_49	267	31	681	366
6705	402			79_115_ha_an.jpg	0	292	AOI_49	267	31	682	366
6722	403			79_115_ha_an.jpg	0	292	AOI_49	267	31	680	367
6738	404			79_115_ha_an.jpg	0	292	AOI_49	267	31	682	365
6755	405			79_115_ha_an.jpg	0	292	AOI_49	267	31	685	366
6771	406			79_115_ha_an.jpg	0	292	AOI_49	267	31	681	365
6788	407			79_115_ha_an.jpg	0	292	AOI_49	267	31	681	368
6805	408			79_115_ha_an.jpg	0	292	AOI_49	267	31	682	366
6821	409			79_115_ha_an.jpg	0	292	AOI_49	267	31	682	364
6838	410			79_115_ha_an.jpg	0	292	AOI_49	267	31	680	366
6855	411			79_115_ha_an.jpg	0	292	AOI_49	267	31	682	368
6871	412			79_115_ha_an.jpg	0	292	AOI_49	267	31	686	369
6888	413			79_115_ha_an.jpg	0	292	AOI_49	267	31	682	365
6905	414			79_115_ha_an.jpg	0	291	AOI_52	166	32	498	340
6921	415			79_115_ha_an.jpg	0	291	AOI_52	166	32	316	351
6938	416			79_115_ha_an.jpg	0	291	AOI_52	166	32	289	352
6955	417			79_115_ha_an.jpg	0	291	AOI_52	166	32	252	352
6971	418			79_115_ha_an.jpg	0	291	AOI_52	166	32	265	351
6988	419			79_115_ha_an.jpg	0	291	AOI_52	166	32	270	350
7005	420			79_115_ha_an.jpg	0	291	AOI_52	166	32	265	349
7021	421			79_115_ha_an.jpg	0	291	AOI_52	166	32	268	352
7038	422			79_115_ha_an.jpg	0	291	AOI_52	166	32	269	352
7055	423			79_115_ha_an.jpg	0	291	AOI_52	166	32	266	349
7071	424			79_115_ha_an.jpg	0	291	AOI_52	283	33	267	347
7088	425			79_115_ha_an.jpg	0	291	AOI_52	283	33	209	341
7105	426			79_115_ha_an.jpg	0	291	AOI_52	283	33	234	347
7121	427			79_115_ha_an.jpg	0	291	AOI_52	283	33	231	344
7138	428			79_115_ha_an.jpg	0	291	AOI_52	283	33	231	345
7155	429			79_115_ha_an.jpg	0	291	AOI_52	283	33	229	344
7171	430			79_115_ha_an.jpg	0	291	AOI_52	283	33	229	341
7188	431			79_115_ha_an.jpg	0	291	AOI_52	283	33	229	345
7205	432			79_115_ha_an.jpg	0	291	AOI_52	283	33	231	352
7217		ImageEnd	16
7221	433			No media	0	0	Content	283	33	229	347
7227		ImageStart	8
7238	434			Fix.jpg	0	0	Content	283	33	228	349
7255	435			Fix.jpg	0	0	Content	283	33	229	350
7271	436			Fix.jpg	0	0	Content	283	33	226	347
7288	437			Fix.jpg	0	0	Content	283	33	226	344
7305	438			Fix.jpg	0	0	Content	283	33	226	343
7321	439			Fix.jpg	0	0	Content	283	33	228	345
7338	440			Fix.jpg	0	0	Content	283	33	229	346
7354	441			Fix.jpg	0	0	Content	183	34	249	347
7371	442			Fix.jpg	0	0	Content	183	34	327	334
7388	443			Fix.jpg	0	0	Content	183	34	304	342
7404	444			Fix.jpg	0	0	Content	183	34	309	339
7421	445			Fix.jpg	0	0	Content	183	34	306	338
7438	446			Fix.jpg	0	0	Content	183	34	308	340
7454	447			Fix.jpg	0	0	Content	183	34	309	341
7471	448			Fix.jpg	0	0	Content	183	34	308	339
7488	449			Fix.jpg	0	0	Content	183	34	309	342
7504	450			Fix.jpg	0	0	Content	183	34	309	342
7521	451			Fix.jpg	0	0	Content	183	34	306	340
7538	452			Fix.jpg	0	0	Content	133	35	478	347
7554	453			Fix.jpg	0	0	Content	133	35	505	345
7571	454			Fix.jpg	0	0	Content	133	35	500	346
7588	455			Fix.jpg	0	0	Content	133	35	509	351
7604	456			Fix.jpg	0	0	Content	133	35	505	351
7621	457			Fix.jpg	0	0	Content	133	35	502	352
7638	458			Fix.jpg	0	0	Content	133	35	505	355
7654	459			Fix.jpg	0	0	Content	133	35	513	756
7671	460			Fix.jpg	0	0	Content			0	0
7688	461			Fix.jpg	0	0	Content			0	0
7704	462			Fix.jpg	0	0	Content			0	0
7721	463			Fix.jpg	0	0	Content			0	0
7738	464			Fix.jpg	0	0	Content			0	0
7754	465			Fix.jpg	0	0	Content			0	0
7761		ImageEnd	16
7771	466			No media	0	0	Content			0	0
7787	467			No media	0	0	Content			0	0
7802		ImageStart	8
7804	468			97_144_an_fe.jpg	0	331	AOI_5	167	36	478	350
7821	469			97_144_an_fe.jpg	0	331	AOI_5	167	36	479	351
7837	470			97_144_an_fe.jpg	0	331	AOI_5	167	36	475	356
7854	471			97_144_an_fe.jpg	0	331	AOI_5	167	36	477	355
7871	472			97_144_an_fe.jpg	0	331	AOI_5	167	36	476	353
7887	473			97_144_an_fe.jpg	0	331	AOI_5	167	36	473	354
7904	474			97_144_an_fe.jpg	0	331	AOI_5	167	36	477	353
7921	475			97_144_an_fe.jpg	0	331	AOI_5	167	36	472	355
7937	476			97_144_an_fe.jpg	0	331	AOI_5	167	36	475	357
7954	477			97_144_an_fe.jpg	0	331	AOI_5	167	36	477	361
7971	478			97_144_an_fe.jpg	0	331	AOI_5	150	37	451	353
7987	479			97_144_an_fe.jpg	0	331	AOI_5	150	37	266	369
8004	480			97_144_an_fe.jpg	0	331	AOI_5	150	37	335	378
8021	481			97_144_an_fe.jpg	0	331	AOI_5	150	37	274	375
8037	482			97_144_an_fe.jpg	0	331	AOI_5	150	37	293	375
8054	483			97_144_an_fe.jpg	0	331	AOI_5	150	37	293	377
8071	484			97_144_an_fe.jpg	0	331	AOI_5	150	37	290	378
8087	485			97_144_an_fe.jpg	0	331	AOI_5	150	37	290	376
8104	486			97_144_an_fe.jpg	0	331	AOI_5	150	37	289	376
8121	487			97_144_an_fe.jpg	0	331	AOI_5	566	38	270	377
8137	488			97_144_an_fe.jpg	0	331	AOI_5	566	38	213	428
8154	489			97_144_an_fe.jpg	0	331	AOI_5	566	38	230	413
8171	490			97_144_an_fe.jpg	0	331	AOI_5	566	38	215	417
8187	491			97_144_an_fe.jpg	0	331	AOI_5	566	38	216	411
8204	492			97_144_an_fe.jpg	0	331	AOI_5	566	38	216	414
8221	493			97_144_an_fe.jpg	0	331	AOI_5	566	38	215	414
8237	494			97_144_an_fe.jpg	0	331	AOI_5	566	38	217	413
8254	495			97_144_an_fe.jpg	0	331	AOI_5	566	38	216	415
8271	496			97_144_an_fe.jpg	0	331	AOI_5	566	38	219	415
8287	497			97_144_an_fe.jpg	0	331	AOI_5	566	38	223	418
8304	498			97_144_an_fe.jpg	0	331	AOI_5	566	38	226	418
8320	499			97_144_an_fe.jpg	0	331	AOI_5	566	38	225	420
8337	500			97_144_an_fe.jpg	0	331	AOI_5	566	38	226	418
8354	501			97_144_an_fe.jpg	0	331	AOI_5	566	38	228	417
8370	502			97_144_an_fe.jpg	0	331	AOI_5	566	38	228	418
8387	503			97_144_an_fe.jpg	0	331	AOI_5	566	38	227	417
8404	504			97_144_an_fe.jpg	0	331	AOI_5	566	38	218	414
8420	505			97_144_an_fe.jpg	0	331	AOI_5	566	38	226	417
8437	506			97_144_an_fe.jpg	0	331	AOI_5	566	38	221	419
8454	507			97_144_an_fe.jpg	0	331	AOI_5	566	38	223	416
8470	508			97_144_an_fe.jpg	0	331	AOI_5	566	38	225	419
8487	509			97_144_an_fe.jpg	0	331	AOI_5	566	38	225	422
8504	510			97_144_an_fe.jpg	0	331	AOI_5	566	38	223	420
8520	511			97_144_an_fe.jpg	0	331	AOI_5	566	38	228	412
8537	512			97_144_an_fe.jpg	0	331	AOI_5	566	38	232	404
8554	513			97_144_an_fe.jpg	0	331	AOI_5	566	38	232	408
8570	514			97_144_an_fe.jpg	0	331	AOI_5	566	38	234	408
8587	515			97_144_an_fe.jpg	0	331	AOI_5	566	38	234	410
8604	516			97_144_an_fe.jpg	0	331	AOI_5	566	38	233	410
8620	517			97_144_an_fe.jpg	0	331	AOI_5	566	38	236	408
8637	518			97_144_an_fe.jpg	0	331	AOI_5	566	38	236	404
8653	519			97_144_an_fe.jpg	0	331	AOI_5	566	38	235	405
8670	520			97_144_an_fe.jpg	0	331	AOI_5	566	38	232	406
8687	521			97_144_an_fe.jpg	0	331	AOI_5	200	39	235	405
8703	522			97_144_an_fe.jpg	0	331	AOI_5	200	39	345	412
8720	523			97_144_an_fe.jpg	0	331	AOI_5	200	39	322	413
8737	524			97_144_an_fe.jpg	0	331	AOI_5	200	39	338	413
8753	525			97_144_an_fe.jpg	0	331	AOI_5	200	39	335	411
8770	526			97_144_an_fe.jpg	0	331	AOI_5	200	39	337	411
8787	527			97_144_an_fe.jpg	0	331	AOI_5	200	39	335	409
8803	528			97_144_an_fe.jpg	0	331	AOI_5	200	39	333	411
8820	529			97_144_an_fe.jpg	0	331	AOI_5	200	39	335	410
8837	530			97_144_an_fe.jpg	0	331	AOI_5	200	39	335	410
8853	531			97_144_an_fe.jpg	0	331	AOI_5	200	39	336	409
8870	532			97_144_an_fe.jpg	0	331	AOI_5	200	39	337	408
8887	533			97_144_an_fe.jpg	0	331	AOI_5	100	40	263	404
8903	534			97_144_an_fe.jpg	0	331	AOI_5	100	40	227	391
8920	535			97_144_an_fe.jpg	0	331	AOI_5	100	40	232	394
8937	536			97_144_an_fe.jpg	0	331	AOI_5	100	40	226	390
8953	537			97_144_an_fe.jpg	0	331	AOI_5	100	40	230	393
8970	538			97_144_an_fe.jpg	0	331	AOI_5	100	40	226	395
8987	539			97_144_an_fe.jpg	0	332	AOI_6	150	41	440	380
9003	540			97_144_an_fe.jpg	0	332	AOI_6	150	41	624	345
9020	541			97_144_an_fe.jpg	0	332	AOI_6	150	41	735	352
9037	542			97_144_an_fe.jpg	0	332	AOI_6	150	41	736	342
9053	543			97_144_an_fe.jpg	0	332	AOI_6	150	41	732	344
9070	544			97_144_an_fe.jpg	0	332	AOI_6	150	41	730	344
9087	545			97_144_an_fe.jpg	0	332	AOI_6	150	41	731	341
9103	546			97_144_an_fe.jpg	0	332	AOI_6	150	41	730	343
9120	547			97_144_an_fe.jpg	0	332	AOI_6	150	41	733	342
9137	548			97_144_an_fe.jpg	0	332	AOI_6	183	42	733	338
9153	549			97_144_an_fe.jpg	0	332	AOI_6	183	42	637	352
9170	550			97_144_an_fe.jpg	0	332	AOI_6	183	42	689	347
9187	551			97_144_an_fe.jpg	0	332	AOI_6	183	42	665	353
9203	552			97_144_an_fe.jpg	0	332	AOI_6	183	42	671	349
9220	553			97_144_an_fe.jpg	0	332	AOI_6	183	42	670	350
9236	554			97_144_an_fe.jpg	0	332	AOI_6	183	42	671	347
9253	555			97_144_an_fe.jpg	0	332	AOI_6	183	42	670	347
9270	556			97_144_an_fe.jpg	0	332	AOI_6	183	42	672	349
9286	557			97_144_an_fe.jpg	0	332	AOI_6	183	42	668	352
9303	558			97_144_an_fe.jpg	0	332	AOI_6	183	42	670	350
9320	559			97_144_an_fe.jpg	0	332	AOI_6	333	43	712	390
9336	560			97_144_an_fe.jpg	0	332	AOI_6	333	43	733	456
9353	561			97_144_an_fe.jpg	0	332	AOI_6	333	43	727	458
9370	562			97_144_an_fe.jpg	0	332	AOI_6	333	43	740	472
9386	563			97_144_an_fe.jpg	0	332	AOI_6	333	43	735	470
9403	564			97_144_an_fe.jpg	0	332	AOI_6	333	43	734	469
9420	565			97_144_an_fe.jpg	0	332	AOI_6	333	43	735	470
9436	566			97_144_an_fe.jpg	0	332	AOI_6	333	43	737	470
9453	567			97_144_an_fe.jpg	0	332	AOI_6	333	43	736	470
9470	568			97_144_an_fe.jpg	0	332	AOI_6	333	43	734	472
9486	569			97_144_an_fe.jpg	0	332	AOI_6	333	43	735	471
9503	570			97_144_an_fe.jpg	0	332	AOI_6	333	43	735	471
9520	571			97_144_an_fe.jpg	0	332	AOI_6	333	43	737	470
9536	572			97_144_an_fe.jpg	0	332	AOI_6	333	43	740	470
9553	573			97_144_an_fe.jpg	0	332	AOI_6	333	43	738	471
9570	574			97_144_an_fe.jpg	0	332	AOI_6	333	43	741	469
9586	575			97_144_an_fe.jpg	0	332	AOI_6	333	43	738	469
9603	576			97_144_an_fe.jpg	0	332	AOI_6	333	43	739	470
9619	577			97_144_an_fe.jpg	0	332	AOI_6	333	43	740	470
9636	578			97_144_an_fe.jpg	0	332	AOI_6	333	43	741	469
9653	579			97_144_an_fe.jpg	0	331	AOI_5	216	44	576	453
9669	580			97_144_an_fe.jpg	0	331	AOI_5	216	44	374	459
9686	581			97_144_an_fe.jpg	0	331	AOI_5	216	44	369	451
9703	582			97_144_an_fe.jpg	0	331	AOI_5	216	44	314	449
9719	583			97_144_an_fe.jpg	0	331	AOI_5	216	44	338	456
9736	584			97_144_an_fe.jpg	0	331	AOI_5	216	44	335	458
9753	585			97_144_an_fe.jpg	0	331	AOI_5	216	44	334	457
9769	586			97_144_an_fe.jpg	0	331	AOI_5	216	44	333	457
9786	587			97_144_an_fe.jpg	0	331	AOI_5	216	44	332	454
9803	588			97_144_an_fe.jpg	0	331	AOI_5	216	44	331	455
9819	589			97_144_an_fe.jpg	0	331	AOI_5	216	44	329	457
9836	590			97_144_an_fe.jpg	0	331	AOI_5	216	44	331	455
9853	591			97_144_an_fe.jpg	0	331	AOI_5	216	44	334	461
9869	592			97_144_an_fe.jpg	0	331	AOI_5	133	45	235	417
9886	593			97_144_an_fe.jpg	0	331	AOI_5	133	45	237	413
9903	594			97_144_an_fe.jpg	0	331	AOI_5	133	45	225	416
9919	595			97_144_an_fe.jpg	0	331	AOI_5	133	45	227	412
9936	596			97_144_an_fe.jpg	0	331	AOI_5	133	45	227	414
9953	597			97_144_an_fe.jpg	0	331	AOI_5	133	45	228	411
9969	598			97_144_an_fe.jpg	0	331	AOI_5	133	45	229	411
9986	599			97_144_an_fe.jpg	0	331	AOI_5	133	45	228	413
10003	600			97_144_an_fe.jpg	0	0	Content	183	46	395	618
10019	601			97_144_an_fe.jpg	0	0	Content	183	46	462	771
10036	602			97_144_an_fe.jpg	0	0	Content	183	46	457	983
10053	603			97_144_an_fe.jpg	0	0	Content	183	46	455	992
10069	604			97_144_an_fe.jpg	0	0	Content	183	46	447	1032
10086	605			97_144_an_fe.jpg	0	0	Content	183	46	446	1017
10103	606			97_144_an_fe.jpg	0	0	Content	183	46	447	1021
10119	607			97_144_an_fe.jpg	0	0	Content	183	46	447	1018
10136	608			97_144_an_fe.jpg	0	0	Content	183	46	447	1019
10153	609			97_144_an_fe.jpg	0	0	Content	183	46	447	1017
10169	610			97_144_an_fe.jpg	0	0	Content	183	46	447	1018
10186	611			97_144_an_fe.jpg	0	0	Content	216	47	445	1025
10203	612			97_144_an_fe.jpg	0	0	Content	216	47	498	959
10219	613			97_144_an_fe.jpg	0	0	Content	216	47	477	990
10236	614			97_144_an_fe.jpg	0	0	Content	216	47	485	981
10253	615			97_144_an_fe.jpg	0	0	Content	216	47	481	984
10269	616			97_144_an_fe.jpg	0	0	Content	216	47	479	984
10286	617			97_144_an_fe.jpg	0	0	Content	216	47	477	982
10303	618			97_144_an_fe.jpg	0	0	Content	216	47	479	986
10319	619			97_144_an_fe.jpg	0	0	Content	216	47	481	986
10336	620			97_144_an_fe.jpg	0	0	Content	216	47	479	987
10353	621			97_144_an_fe.jpg	0	0	Content	216	47	478	986
10369	622			97_144_an_fe.jpg	0	0	Content	216	47	480	990
10386	623			97_144_an_fe.jpg	0	0	Content	216	47	481	991
10402	624			97_144_an_fe.jpg	0	0	Content	100	48	478	987
10419	625			97_144_an_fe.jpg	0	0	Content	100	48	412	970
10436	626			97_144_an_fe.jpg	0	0	Content	100	48	441	984
10452	627			97_144_an_fe.jpg	0	0	Content	100	48	431	982
10469	628			97_144_an_fe.jpg	0	0	Content	100	48	435	976
10486	629			97_144_an_fe.jpg	0	0	Content	100	48	434	984
10502	630			97_144_an_fe.jpg	0	0	Content	133	49	434	980
10519	631			97_144_an_fe.jpg	0	0	Content	133	49	431	987
10536	632			97_144_an_fe.jpg	0	0	Content	133	49	438	980
10552	633			97_144_an_fe.jpg	0	0	Content	133	49	321	984
10569	634			97_144_an_fe.jpg	0	0	Content	133	49	0	0
10586	635			97_144_an_fe.jpg	0	0	Content	133	49	0	0
10602	636			97_144_an_fe.jpg	0	0	Content	133	49	0	0
10619	637			97_144_an_fe.jpg	0	0	Content	133	49	-740	750
10635	638			97_144_an_fe.jpg	0	0	Content			0	0
10652	639			97_144_an_fe.jpg	0	0	Content			0	0
10669	640			97_144_an_fe.jpg	0	0	Content			0	0
10685	641			97_144_an_fe.jpg	0	0	Content			0	0
10702	642			97_144_an_fe.jpg	0	0	Content			0	0
10719	643			97_144_an_fe.jpg	0	0	Content			0	0
10735	644			97_144_an_fe.jpg	0	0	Content			0	0
10752	645			97_144_an_fe.jpg	0	0	Content			0	0
10769	646			97_144_an_fe.jpg	0	0	Content			0	0
10786	647			97_144_an_fe.jpg	0	0	Content			0	0
10803	648			97_144_an_fe.jpg	0	0	Content			0	0
10807		ImageEnd	16
10819	649			No media	0	0	Content			0	0
10835	650			No media	0	0	Content			0	0
10852	651			No media	0	0	Content			0	0
10853		ImageStart	8
10869	652			Fix.jpg	0	0	Content			0	0
10885	653			Fix.jpg	0	0	Content			0	0
10902	654			Fix.jpg	0	0	Content			0	0
10919	655			Fix.jpg	0	0	Content			0	0
10935	656			Fix.jpg	0	0	Content			0	0
10952	657			Fix.jpg	0	0	Content			0	0
10969	658			Fix.jpg	0	0	Content			0	0
10985	659			Fix.jpg	0	0	Content			0	0
11002	660			Fix.jpg	0	0	Content			0	0
11019	661			Fix.jpg	0	0	Content			0	0
11035	662			Fix.jpg	0	0	Content			0	0
11052	663			Fix.jpg	0	0	Content			0	0
11069	664			Fix.jpg	0	0	Content			0	0
11085	665			Fix.jpg	0	0	Content			0	0
11102	666			Fix.jpg	0	0	Content			0	0
11119	667			Fix.jpg	0	0	Content			0	0
11136	668			Fix.jpg	0	0	Content			0	0
11152	669			Fix.jpg	0	0	Content			0	0
11169	670			Fix.jpg	0	0	Content			0	0
11186	671			Fix.jpg	0	0	Content			0	0
11203	672			Fix.jpg	0	0	Content			0	0
11219	673			Fix.jpg	0	0	Content			0	0
11236	674			Fix.jpg	0	0	Content			0	0
11253	675			Fix.jpg	0	0	Content			0	0
11269	676			Fix.jpg	0	0	Content			0	0
11285	677			Fix.jpg	0	0	Content			0	0
11302	678			Fix.jpg	0	0	Content	366	50	385	339
11318	679			Fix.jpg	0	0	Content	366	50	381	363
11334		ImageEnd	16
11335	680			No media	0	0	Content	366	50	507	380
11352	681			No media	0	0	Content	366	50	463	396
11368	682			No media	0	0	Content	366	50	513	393
11385	683			No media	0	0	Content	366	50	501	392
11402	684			No media	0	0	Content	366	50	491	387
11418	685			No media	0	0	Content	366	50	502	391
11435	686			No media	0	0	Content	366	50	503	395
11448		ImageStart	8
11452	687			10_008_neu_an.jpg	0	4	AOI_3	366	50	503	393
11468	688			10_008_neu_an.jpg	0	4	AOI_3	366	50	507	397
11485	689			10_008_neu_an.jpg	0	4	AOI_3	366	50	501	396
11502	690			10_008_neu_an.jpg	0	4	AOI_3	366	50	501	398
11518	691			10_008_neu_an.jpg	0	4	AOI_3	366	50	497	395
11535	692			10_008_neu_an.jpg	0	4	AOI_3	366	50	497	398
11552	693			10_008_neu_an.jpg	0	4	AOI_3	366	50	496	396
11568	694			10_008_neu_an.jpg	0	4	AOI_3	366	50	497	396
11585	695			10_008_neu_an.jpg	0	4	AOI_3	366	50	503	396
11601	696			10_008_neu_an.jpg	0	4	AOI_3	366	50	502	397
11618	697			10_008_neu_an.jpg	0	4	AOI_3	366	50	498	400
11635	698			10_008_neu_an.jpg	0	4	AOI_3	366	50	499	397
11651	699			10_008_neu_an.jpg	0	4	AOI_3	366	50	500	395
11668	700			10_008_neu_an.jpg	0	4	AOI_3	166	51	494	396
11685	701			10_008_neu_an.jpg	0	4	AOI_3	166	51	288	359
11701	702			10_008_neu_an.jpg	0	4	AOI_3	166	51	301	363
11718	703			10_008_neu_an.jpg	0	4	AOI_3	166	51	270	355
11735	704			10_008_neu_an.jpg	0	4	AOI_3	166	51	283	361
11751	705			10_008_neu_an.jpg	0	4	AOI_3	166	51	283	359
11768	706			10_008_neu_an.jpg	0	4	AOI_3	166	51	285	357
11785	707			10_008_neu_an.jpg	0	4	AOI_3	166	51	285	362
11801	708			10_008_neu_an.jpg	0	4	AOI_3	166	51	281	362
11818	709			10_008_neu_an.jpg	0	4	AOI_3	166	51	376	595
11835	710			10_008_neu_an.jpg	0	0	Content	150	52	439	768
11851	711			10_008_neu_an.jpg	0	0	Content	150	52	460	989
11868	712			10_008_neu_an.jpg	0	0	Content	150	52	460	1067
11885	713			10_008_neu_an.jpg	0	0	Content	150	52	437	1066
11901	714			10_008_neu_an.jpg	0	0	Content	150	52	438	1063
11918	715			10_008_neu_an.jpg	0	0	Content	150	52	441	1061
11935	716			10_008_neu_an.jpg	0	0	Content	150	52	441	1062
11951	717			10_008_neu_an.jpg	0	0	Content	150	52	440	1064
11968	718			10_008_neu_an.jpg	0	0	Content	150	52	441	1063
11985	719			10_008_neu_an.jpg	0	0	Content	233	53	436	1062
12001	720			10_008_neu_an.jpg	0	0	Content	233	53	481	964
12018	721			10_008_neu_an.jpg	0	0	Content	233	53	482	981
12034	722			10_008_neu_an.jpg	0	0	Content	233	53	486	963
12051	723			10_008_neu_an.jpg	0	0	Content	233	53	480	967
12068	724			10_008_neu_an.jpg	0	0	Content	233	53	482	971
12084	725			10_008_neu_an.jpg	0	0	Content	233	53	486	969
12101	726			10_008_neu_an.jpg	0	0	Content	233	53	482	966
12118	727			10_008_neu_an.jpg	0	0	Content	233	53	483	968
12134	728			10_008_neu_an.jpg	0	0	Content	233	53	482	967
12151	729			10_008_neu_an.jpg	0	0	Content	233	53	483	966
12168	730			10_008_neu_an.jpg	0	0	Content	233	53	485	966
12184	731			10_008_neu_an.jpg	0	0	Content	233	53	483	971
12201	732			10_008_neu_an.jpg	0	0	Content	233	53	452	766
12218	733			10_008_neu_an.jpg	0	4	AOI_3	200	54	397	517
12234	734			10_008_neu_an.jpg	0	4	AOI_3	200	54	325	422
12251	735			10_008_neu_an.jpg	0	4	AOI_3	200	54	247	298
12268	736			10_008_neu_an.jpg	0	4	AOI_3	200	54	257	349
12284	737			10_008_neu_an.jpg	0	4	AOI_3	200	54	253	321
12301	738			10_008_neu_an.jpg	0	4	AOI_3	200	54	260	331
12318	739			10_008_neu_an.jpg	0	4	AOI_3	200	54	258	324
12334	740			10_008_neu_an.jpg	0	4	AOI_3	200	54	257	327
12351	741			10_008_neu_an.jpg	0	4	AOI_3	200	54	256	331
12368	742			10_008_neu_an.jpg	0	4	AOI_3	200	54	262	330
12384	743			10_008_neu_an.jpg	0	4	AOI_3	200	54	263	329
12401	744			10_008_neu_an.jpg	0	4	AOI_3	200	54	263	326
12418	745			10_008_neu_an.jpg	0	4	AOI_3	117	55	265	326
12434	746			10_008_neu_an.jpg	0	4	AOI_3	117	55	217	354
12451	747			10_008_neu_an.jpg	0	4	AOI_3	117	55	233	345
12468	748			10_008_neu_an.jpg	0	4	AOI_3	117	55	221	353
12484	749			10_008_neu_an.jpg	0	4	AOI_3	117	55	224	351
12501	750			10_008_neu_an.jpg	0	4	AOI_3	117	55	227	351
12518	751			10_008_neu_an.jpg	0	4	AOI_3	117	55	227	352
12534	752			10_008_neu_an.jpg	0	3	AOI_1	150	56	492	358
12551	753			10_008_neu_an.jpg	0	3	AOI_1	150	56	652	349
12568	754			10_008_neu_an.jpg	0	3	AOI_1	150	56	623	360
12584	755			10_008_neu_an.jpg	0	3	AOI_1	150	56	669	360
12601	756			10_008_neu_an.jpg	0	3	AOI_1	150	56	654	365
12617	757			10_008_neu_an.jpg	0	3	AOI_1	150	56	656	360
12634	758			10_008_neu_an.jpg	0	3	AOI_1	150	56	652	361
12651	759			10_008_neu_an.jpg	0	3	AOI_1	150	56	653	361
12667	760			10_008_neu_an.jpg	0	3	AOI_1	150	56	654	364
12684	761			10_008_neu_an.jpg	0	0	Content	183	57	828	101
12701	762			10_008_neu_an.jpg	0	0	Content	183	57	1008	-72
12717	763			10_008_neu_an.jpg	0	0	Content	183	57	1030	-110
12734	764			10_008_neu_an.jpg	0	0	Content	183	57	1055	-129
12751	765			10_008_neu_an.jpg	0	0	Content	183	57	1038	-110
12767	766			10_008_neu_an.jpg	0	0	Content	183	57	1041	-110
12784	767			10_008_neu_an.jpg	0	0	Content	183	57	1044	-117
12801	768			10_008_neu_an.jpg	0	0	Content	183	57	996	-70
12817	769			10_008_neu_an.jpg	0	0	Content	183	57	994	-60
12834	770			10_008_neu_an.jpg	0	0	Content	183	57	1047	-116
12851	771			10_008_neu_an.jpg	0	0	Content	183	57	1041	-106
12867	772			10_008_neu_an.jpg	0	0	Content	216	58	1077	-193
12884	773			10_008_neu_an.jpg	0	0	Content	216	58	1062	-188
12901	774			10_008_neu_an.jpg	0	0	Content	216	58	1069	-191
12917	775			10_008_neu_an.jpg	0	0	Content	216	58	1074	-200
12934	776			10_008_neu_an.jpg	0	0	Content	216	58	1072	-197
12950	777			10_008_neu_an.jpg	0	0	Content	216	58	1072	-196
12967	778			10_008_neu_an.jpg	0	0	Content	216	58	1073	-197
12984	779			10_008_neu_an.jpg	0	0	Content	216	58	1068	-190
13000	780			10_008_neu_an.jpg	0	0	Content	216	58	1069	-191
13017	781			10_008_neu_an.jpg	0	0	Content	216	58	1069	-195
13034	782			10_008_neu_an.jpg	0	0	Content	216	58	1067	-193
13050	783			10_008_neu_an.jpg	0	0	Content	216	58	1066	-182
13067	784			10_008_neu_an.jpg	0	0	Content	216	58	1066	-190
13084	785			10_008_neu_an.jpg	0	4	AOI_3	167	59	805	30
13100	786			10_008_neu_an.jpg	0	4	AOI_3	167	59	517	215
13117	787			10_008_neu_an.jpg	0	4	AOI_3	167	59	303	312
13134	788			10_008_neu_an.jpg	0	4	AOI_3	167	59	345	314
13150	789			10_008_neu_an.jpg	0	4	AOI_3	167	59	303	333
13167	790			10_008_neu_an.jpg	0	4	AOI_3	167	59	316	327
13184	791			10_008_neu_an.jpg	0	4	AOI_3	167	59	312	332
13200	792			10_008_neu_an.jpg	0	4	AOI_3	167	59	314	330
13217	793			10_008_neu_an.jpg	0	4	AOI_3	167	59	315	331
13234	794			10_008_neu_an.jpg	0	4	AOI_3	167	59	315	332
13250	795			10_008_neu_an.jpg	0	4	AOI_3	283	60	317	330
13267	796			10_008_neu_an.jpg	0	4	AOI_3	283	60	193	380
13284	797			10_008_neu_an.jpg	0	4	AOI_3	283	60	253	356
13300	798			10_008_neu_an.jpg	0	4	AOI_3	283	60	226	366
13317	799			10_008_neu_an.jpg	0	4	AOI_3	283	60	230	366
13334	800			10_008_neu_an.jpg	0	4	AOI_3	283	60	231	367
13350	801			10_008_neu_an.jpg	0	4	AOI_3	283	60	229	369
13367	802			10_008_neu_an.jpg	0	4	AOI_3	283	60	233	367
13384	803			10_008_neu_an.jpg	0	4	AOI_3	283	60	234	366
13400	804			10_008_neu_an.jpg	0	4	AOI_3	283	60	231	366
13417	805			10_008_neu_an.jpg	0	4	AOI_3	283	60	232	365
13434	806			10_008_neu_an.jpg	0	4	AOI_3	283	60	231	366
13450	807			10_008_neu_an.jpg	0	4	AOI_3	283	60	232	367
13467	808			10_008_neu_an.jpg	0	4	AOI_3	283	60	232	368
13484	809			10_008_neu_an.jpg	0	4	AOI_3	283	60	230	365
13500	810			10_008_neu_an.jpg	0	4	AOI_3	283	60	232	367
13517	811			10_008_neu_an.jpg	0	4	AOI_3	283	60	236	367
13533	812			10_008_neu_an.jpg	0	3	AOI_1	200	61	520	360
13550	813			10_008_neu_an.jpg	0	3	AOI_1	200	61	676	350
13567	814			10_008_neu_an.jpg	0	3	AOI_1	200	61	676	355
13583	815			10_008_neu_an.jpg	0	3	AOI_1	200	61	716	351
13600	816			10_008_neu_an.jpg	0	3	AOI_1	200	61	702	353
13617	817			10_008_neu_an.jpg	0	3	AOI_1	200	61	701	355
13633	818			10_008_neu_an.jpg	0	3	AOI_1	200	61	706	356
13650	819			10_008_neu_an.jpg	0	3	AOI_1	200	61	703	352
13667	820			10_008_neu_an.jpg	0	3	AOI_1	200	61	704	352
13683	821			10_008_neu_an.jpg	0	3	AOI_1	200	61	702	352
13700	822			10_008_neu_an.jpg	0	3	AOI_1	200	61	702	354
13717	823			10_008_neu_an.jpg	0	3	AOI_1	200	61	702	351
13733	824			10_008_neu_an.jpg	0	3	AOI_1	150	62	704	353
13750	825			10_008_neu_an.jpg	0	3	AOI_1	150	62	666	393
13767	826			10_008_neu_an.jpg	0	3	AOI_1	150	62	678	378
13783	827			10_008_neu_an.jpg	0	3	AOI_1	150	62	677	383
13800	828			10_008_neu_an.jpg	0	3	AOI_1	150	62	675	380
13817	829			10_008_neu_an.jpg	0	3	AOI_1	150	62	677	378
13833	830			10_008_neu_an.jpg	0	3	AOI_1	150	62	680	381
13850	831			10_008_neu_an.jpg	0	3	AOI_1	150	62	675	382
13867	832			10_008_neu_an.jpg	0	3	AOI_1	150	62	678	381
13883	833			10_008_neu_an.jpg	0	4	AOI_3	317	63	464	339
13900	834			10_008_neu_an.jpg	0	4	AOI_3	317	63	281	352
13916	835			10_008_neu_an.jpg	0	4	AOI_3	317	63	289	344
13933	836			10_008_neu_an.jpg	0	4	AOI_3	317	63	228	345
13950	837			10_008_neu_an.jpg	0	4	AOI_3	317	63	251	350
13966	838			10_008_neu_an.jpg	0	4	AOI_3	317	63	252	350
13983	839			10_008_neu_an.jpg	0	4	AOI_3	317	63	252	348
14000	840			10_008_neu_an.jpg	0	4	AOI_3	317	63	253	348
14016	841			10_008_neu_an.jpg	0	4	AOI_3	317	63	254	346
14033	842			10_008_neu_an.jpg	0	4	AOI_3	317	63	254	347
14050	843			10_008_neu_an.jpg	0	4	AOI_3	317	63	255	348
14066	844			10_008_neu_an.jpg	0	4	AOI_3	317	63	245	350
14083	845			10_008_neu_an.jpg	0	4	AOI_3	317	63	237	358
14100	846			10_008_neu_an.jpg	0	4	AOI_3	317	63	222	358
14117	847			10_008_neu_an.jpg	0	4	AOI_3	317	63	226	358
14134	848			10_008_neu_an.jpg	0	4	AOI_3	317	63	226	354
14150	849			10_008_neu_an.jpg	0	4	AOI_3	317	63	227	359
14167	850			10_008_neu_an.jpg	0	4	AOI_3	317	63	227	361
14183	851			10_008_neu_an.jpg	0	4	AOI_3	317	63	226	359
14200	852			10_008_neu_an.jpg	0	4	AOI_3	233	64	235	359
14217	853			10_008_neu_an.jpg	0	4	AOI_3	233	64	375	354
14233	854			10_008_neu_an.jpg	0	4	AOI_3	233	64	329	357
14250	855			10_008_neu_an.jpg	0	4	AOI_3	233	64	357	356
14267	856			10_008_neu_an.jpg	0	4	AOI_3	233	64	347	356
14283	857			10_008_neu_an.jpg	0	4	AOI_3	233	64	347	357
14300	858			10_008_neu_an.jpg	0	4	AOI_3	233	64	349	357
14317	859			10_008_neu_an.jpg	0	4	AOI_3	233	64	347	357
14333	860			10_008_neu_an.jpg	0	4	AOI_3	233	64	344	356
14350	861			10_008_neu_an.jpg	0	4	AOI_3	233	64	345	354
14367	862			10_008_neu_an.jpg	0	4	AOI_3	233	64	347	355
14383	863			10_008_neu_an.jpg	0	4	AOI_3	233	64	346	356
14400	864			10_008_neu_an.jpg	0	4	AOI_3	233	64	345	359
14417	865			10_008_neu_an.jpg	0	4	AOI_3	233	64	372	355
14433	866			10_008_neu_an.jpg	0	3	AOI_1	233	65	609	365
14438		ImageEnd	16
14450	867			No media	0	0	Content	233	65	709	357
14467	868			No media	0	0	Content	233	65	691	357
14483	869			No media	0	0	Content	233	65	707	360
14486		ImageStart	8
14500	870			Fix.jpg	0	0	Content	233	65	701	360
14517	871			Fix.jpg	0	0	Content	233	65	703	360
14533	872			Fix.jpg	0	0	Content	233	65	704	360
14550	873			Fix.jpg	0	0	Content	233	65	705	361
14567	874			Fix.jpg	0	0	Content	233	65	703	360
14583	875			Fix.jpg	0	0	Content	233	65	706	357
14600	876			Fix.jpg	0	0	Content	233	65	707	361
14617	877			Fix.jpg	0	0	Content	233	65	705	360
14633	878			Fix.jpg	0	0	Content	233	65	705	360
14650	879			Fix.jpg	0	0	Content	233	65	705	360
14667	880			Fix.jpg	0	0	Content	166	66	603	347
14683	881			Fix.jpg	0	0	Content	166	66	446	359
14700	882			Fix.jpg	0	0	Content	166	66	468	357
14717	883			Fix.jpg	0	0	Content	166	66	428	358
14733	884			Fix.jpg	0	0	Content	166	66	440	359
14750	885			Fix.jpg	0	0	Content	166	66	439	359
14766	886			Fix.jpg	0	0	Content	166	66	438	358
14783	887			Fix.jpg	0	0	Content	166	66	440	359
14800	888			Fix.jpg	0	0	Content	166	66	438	362
14816	889			Fix.jpg	0	0	Content	166	66	438	361
14833	890			Fix.jpg	0	0	Content	283	67	434	361
14850	891			Fix.jpg	0	0	Content	283	67	528	362
14866	892			Fix.jpg	0	0	Content	283	67	475	366
14883	893			Fix.jpg	0	0	Content	283	67	496	365
14900	894			Fix.jpg	0	0	Content	283	67	492	366
14916	895			Fix.jpg	0	0	Content	283	67	492	366
14933	896			Fix.jpg	0	0	Content	283	67	494	369
14941		ImageEnd	16
14950	897			No media	0	0	Content	283	67	494	367
14955		ImageStart	8
14966	898			63_114_an_neu.jpg	0	258	AOI_45	283	67	496	370
14983	899			63_114_an_neu.jpg	0	258	AOI_45	283	67	492	370
15000	900			63_114_an_neu.jpg	0	258	AOI_45	283	67	496	370
15016	901			63_114_an_neu.jpg	0	258	AOI_45	283	67	494	374
15033	902			63_114_an_neu.jpg	0	258	AOI_45	283	67	491	374
15050	903			63_114_an_neu.jpg	0	258	AOI_45	283	67	495	371
15066	904			63_114_an_neu.jpg	0	258	AOI_45	283	67	494	372
15083	905			63_114_an_neu.jpg	0	258	AOI_45	283	67	493	372
15100	906			63_114_an_neu.jpg	0	258	AOI_45	283	67	493	369
15116	907			63_114_an_neu.jpg	0	258	AOI_45	166	68	408	376
15133	908			63_114_an_neu.jpg	0	258	AOI_45	166	68	272	387
15150	909			63_114_an_neu.jpg	0	258	AOI_45	166	68	288	379
15166	910			63_114_an_neu.jpg	0	258	AOI_45	166	68	268	385
15183	911			63_114_an_neu.jpg	0	258	AOI_45	166	68	282	385
15200	912			63_114_an_neu.jpg	0	258	AOI_45	166	68	273	384
15216	913			63_114_an_neu.jpg	0	258	AOI_45	166	68	272	384
15233	914			63_114_an_neu.jpg	0	258	AOI_45	166	68	273	384
15250	915			63_114_an_neu.jpg	0	258	AOI_45	166	68	276	386
15266	916			63_114_an_neu.jpg	0	258	AOI_45	166	68	273	384
15283	917			63_114_an_neu.jpg	0	258	AOI_45	217	69	264	385
15300	918			63_114_an_neu.jpg	0	258	AOI_45	217	69	224	390
15316	919			63_114_an_neu.jpg	0	258	AOI_45	217	69	229	390
15333	920			63_114_an_neu.jpg	0	258	AOI_45	217	69	228	389
15349	921			63_114_an_neu.jpg	0	258	AOI_45	217	69	226	390
15366	922			63_114_an_neu.jpg	0	258	AOI_45	217	69	230	391
15383	923			63_114_an_neu.jpg	0	258	AOI_45	217	69	227	392
15399	924			63_114_an_neu.jpg	0	258	AOI_45	217	69	231	390
15416	925			63_114_an_neu.jpg	0	258	AOI_45	217	69	227	391
15433	926			63_114_an_neu.jpg	0	258	AOI_45	217	69	229	392
15449	927			63_114_an_neu.jpg	0	258	AOI_45	217	69	227	391
15466	928			63_114_an_neu.jpg	0	258	AOI_45	217	69	230	390
15483	929			63_114_an_neu.jpg	0	258	AOI_45	217	69	112	424
15499	930			63_114_an_neu.jpg	0	0	Content	233	70	-189	494
15516	931			63_114_an_neu.jpg	0	0	Content	233	70	-607	526
15533	932			63_114_an_neu.jpg	0	0	Content	233	70	-535	567
15549	933			63_114_an_neu.jpg	0	0	Content	233	70	-560	559
15566	934			63_114_an_neu.jpg	0	0	Content	233	70	-534	556
15583	935			63_114_an_neu.jpg	0	0	Content	233	70	-538	563
15599	936			63_114_an_neu.jpg	0	0	Content	233	70	-530	560
15616	937			63_114_an_neu.jpg	0	0	Content	233	70	-539	562
15633	938			63_114_an_neu.jpg	0	0	Content	233	70	-524	561
15649	939			63_114_an_neu.jpg	0	0	Content	233	70	-542	559
15666	940			63_114_an_neu.jpg	0	0	Content	233	70	-531	560
15683	941			63_114_an_neu.jpg	0	0	Content	233	70	-537	557
15699	942			63_114_an_neu.jpg	0	0	Content	233	70	-543	559
15716	943			63_114_an_neu.jpg	0	0	Content	233	70	-409	540
15733	944			63_114_an_neu.jpg	0	258	AOI_45	167	71	-11	451
15749	945			63_114_an_neu.jpg	0	258	AOI_45	167	71	278	394
15766	946			63_114_an_neu.jpg	0	258	AOI_45	167	71	357	382
15783	947			63_114_an_neu.jpg	0	258	AOI_45	167	71	377	376
15799	948			63_114_an_neu.jpg	0	258	AOI_45	167	71	369	386
15816	949			63_114_an_neu.jpg	0	258	AOI_45	167	71	367	384
15833	950			63_114_an_neu.jpg	0	258	AOI_45	167	71	367	386
15849	951			63_114_an_neu.jpg	0	258	AOI_45	167	71	372	386
15866	952			63_114_an_neu.jpg	0	258	AOI_45	167	71	370	385
15882	953			63_114_an_neu.jpg	0	258	AOI_45	167	71	370	385
15899	954			63_114_an_neu.jpg	0	258	AOI_45	183	72	371	382
15916	955			63_114_an_neu.jpg	0	258	AOI_45	183	72	230	406
15932	956			63_114_an_neu.jpg	0	258	AOI_45	183	72	302	387
15949	957			63_114_an_neu.jpg	0	258	AOI_45	183	72	267	402
15966	958			63_114_an_neu.jpg	0	258	AOI_45	183	72	272	399
15982	959			63_114_an_neu.jpg	0	258	AOI_45	183	72	275	402
15999	960			63_114_an_neu.jpg	0	258	AOI_45	183	72	274	400
16016	961			63_114_an_neu.jpg	0	258	AOI_45	183	72	273	399
16032	962			63_114_an_neu.jpg	0	258	AOI_45	183	72	277	399
16049	963			63_114_an_neu.jpg	0	258	AOI_45	183	72	273	399
16066	964			63_114_an_neu.jpg	0	258	AOI_45	183	72	274	399
16082	965			63_114_an_neu.jpg	0	257	AOI_47	266	73	472	371
16099	966			63_114_an_neu.jpg	0	257	AOI_47	266	73	621	352
16116	967			63_114_an_neu.jpg	0	257	AOI_47	266	73	665	347
16132	968			63_114_an_neu.jpg	0	257	AOI_47	266	73	687	350
16149	969			63_114_an_neu.jpg	0	257	AOI_47	266	73	679	352
16166	970			63_114_an_neu.jpg	0	257	AOI_47	266	73	678	354
16182	971			63_114_an_neu.jpg	0	257	AOI_47	266	73	683	348
16199	972			63_114_an_neu.jpg	0	257	AOI_47	266	73	678	350
16216	973			63_114_an_neu.jpg	0	257	AOI_47	266	73	678	352
16232	974			63_114_an_neu.jpg	0	257	AOI_47	266	73	682	353
16249	975			63_114_an_neu.jpg	0	257	AOI_47	266	73	681	349
16266	976			63_114_an_neu.jpg	0	257	AOI_47	266	73	679	350
16282	977			63_114_an_neu.jpg	0	257	AOI_47	266	73	680	355
16299	978			63_114_an_neu.jpg	0	257	AOI_47	266	73	679	358
16316	979			63_114_an_neu.jpg	0	257	AOI_47	266	73	680	355
16332	980			63_114_an_neu.jpg	0	257	AOI_47	266	73	679	352
16349	981			63_114_an_neu.jpg	0	257	AOI_47	350	74	677	354
16366	982			63_114_an_neu.jpg	0	257	AOI_47	350	74	797	340
16382	983			63_114_an_neu.jpg	0	257	AOI_47	350	74	777	337
16399	984			63_114_an_neu.jpg	0	257	AOI_47	350	74	786	341
16416	985			63_114_an_neu.jpg	0	257	AOI_47	350	74	784	343
16432	986			63_114_an_neu.jpg	0	257	AOI_47	350	74	781	344
16449	987			63_114_an_neu.jpg	0	257	AOI_47	350	74	784	344
16465	988			63_114_an_neu.jpg	0	257	AOI_47	350	74	781	343
16482	989			63_114_an_neu.jpg	0	257	AOI_47	350	74	781	345
16499	990			63_114_an_neu.jpg	0	257	AOI_47	350	74	783	344
16515	991			63_114_an_neu.jpg	0	257	AOI_47	350	74	785	341
16532	992			63_114_an_neu.jpg	0	257	AOI_47	350	74	784	341
16549	993			63_114_an_neu.jpg	0	257	AOI_47	350	74	780	342
16565	994			63_114_an_neu.jpg	0	257	AOI_47	350	74	782	340
16582	995			63_114_an_neu.jpg	0	257	AOI_47	350	74	783	343
16599	996			63_114_an_neu.jpg	0	257	AOI_47	350	74	783	339
16615	997			63_114_an_neu.jpg	0	257	AOI_47	350	74	785	341
16632	998			63_114_an_neu.jpg	0	257	AOI_47	350	74	782	341
16649	999			63_114_an_neu.jpg	0	257	AOI_47	350	74	783	343
16665	1000			63_114_an_neu.jpg	0	257	AOI_47	350	74	783	344
16682	1001			63_114_an_neu.jpg	0	257	AOI_47	350	74	758	343
16699	1002			63_114_an_neu.jpg	0	258	AOI_45	200	75	464	349
16715	1003			63_114_an_neu.jpg	0	258	AOI_45	200	75	288	374
16732	1004			63_114_an_neu.jpg	0	258	AOI_45	200	75	287	370
16749	1005			63_114_an_neu.jpg	0	258	AOI_45	200	75	254	374
16765	1006			63_114_an_neu.jpg	0	258	AOI_45	200	75	267	371
16782	1007			63_114_an_neu.jpg	0	258	AOI_45	200	75	265	372
16799	1008			63_114_an_neu.jpg	0	258	AOI_45	200	75	265	373
16815	1009			63_114_an_neu.jpg	0	258	AOI_45	200	75	266	377
16832	1010			63_114_an_neu.jpg	0	258	AOI_45	200	75	267	376
16848	1011			63_114_an_neu.jpg	0	258	AOI_45	200	75	266	373
16865	1012			63_114_an_neu.jpg	0	258	AOI_45	200	75	263	371
16882	1013			63_114_an_neu.jpg	0	258	AOI_45	200	75	266	371
16898	1014			63_114_an_neu.jpg	0	258	AOI_45	183	76	265	375
16915	1015			63_114_an_neu.jpg	0	258	AOI_45	183	76	218	392
16932	1016			63_114_an_neu.jpg	0	258	AOI_45	183	76	241	384
16948	1017			63_114_an_neu.jpg	0	258	AOI_45	183	76	224	387
16965	1018			63_114_an_neu.jpg	0	258	AOI_45	183	76	225	386
16982	1019			63_114_an_neu.jpg	0	258	AOI_45	183	76	229	389
16998	1020			63_114_an_neu.jpg	0	258	AOI_45	183	76	226	386
17015	1021			63_114_an_neu.jpg	0	258	AOI_45	183	76	226	387
17032	1022			63_114_an_neu.jpg	0	258	AOI_45	183	76	229	388
17048	1023			63_114_an_neu.jpg	0	258	AOI_45	183	76	226	386
17065	1024			63_114_an_neu.jpg	0	258	AOI_45	183	76	224	384
17082	1025			63_114_an_neu.jpg	0	258	AOI_45	216	77	229	388
17098	1026			63_114_an_neu.jpg	0	258	AOI_45	216	77	283	469
17115	1027			63_114_an_neu.jpg	0	258	AOI_45	216	77	270	456
17132	1028			63_114_an_neu.jpg	0	258	AOI_45	216	77	281	471
17148	1029			63_114_an_neu.jpg	0	258	AOI_45	216	77	281	467
17165	1030			63_114_an_neu.jpg	0	258	AOI_45	216	77	280	468
17182	1031			63_114_an_neu.jpg	0	258	AOI_45	216	77	282	471
17198	1032			63_114_an_neu.jpg	0	258	AOI_45	216	77	284	469
17215	1033			63_114_an_neu.jpg	0	258	AOI_45	216	77	281	468
17232	1034			63_114_an_neu.jpg	0	258	AOI_45	216	77	282	469
17248	1035			63_114_an_neu.jpg	0	258	AOI_45	216	77	281	467
17265	1036			63_114_an_neu.jpg	0	258	AOI_45	216	77	285	467
17282	1037			63_114_an_neu.jpg	0	258	AOI_45	216	77	340	449
17298	1038			63_114_an_neu.jpg	0	257	AOI_47	150	78	574	388
17315	1039			63_114_an_neu.jpg	0	257	AOI_47	150	78	741	352
17332	1040			63_114_an_neu.jpg	0	257	AOI_47	150	78	719	359
17348	1041			63_114_an_neu.jpg	0	257	AOI_47	150	78	756	346
17365	1042			63_114_an_neu.jpg	0	257	AOI_47	150	78	746	351
17381	1043			63_114_an_neu.jpg	0	257	AOI_47	150	78	744	354
17398	1044			63_114_an_neu.jpg	0	257	AOI_47	150	78	743	351
17415	1045			63_114_an_neu.jpg	0	257	AOI_47	150	78	747	351
17431	1046			63_114_an_neu.jpg	0	257	AOI_47	150	78	746	354
17448	1047			63_114_an_neu.jpg	0	257	AOI_47	316	79	747	352
17465	1048			63_114_an_neu.jpg	0	257	AOI_47	316	79	641	341
17481	1049			63_114_an_neu.jpg	0	257	AOI_47	316	79	711	345
17498	1050			63_114_an_neu.jpg	0	257	AOI_47	316	79	680	345
17515	1051			63_114_an_neu.jpg	0	257	AOI_47	316	79	685	346
17531	1052			63_114_an_neu.jpg	0	257	AOI_47	316	79	684	345
17548	1053			63_114_an_neu.jpg	0	257	AOI_47	316	79	685	346
17565	1054			63_114_an_neu.jpg	0	257	AOI_47	316	79	683	347
17581	1055			63_114_an_neu.jpg	0	257	AOI_47	316	79	685	344
17598	1056			63_114_an_neu.jpg	0	257	AOI_47	316	79	684	345
17615	1057			63_114_an_neu.jpg	0	257	AOI_47	316	79	686	345
17631	1058			63_114_an_neu.jpg	0	257	AOI_47	316	79	687	347
17648	1059			63_114_an_neu.jpg	0	257	AOI_47	316	79	682	345
17665	1060			63_114_an_neu.jpg	0	257	AOI_47	316	79	683	346
17681	1061			63_114_an_neu.jpg	0	257	AOI_47	316	79	684	347
17698	1062			63_114_an_neu.jpg	0	257	AOI_47	316	79	683	346
17715	1063			63_114_an_neu.jpg	0	257	AOI_47	316	79	683	345
17731	1064			63_114_an_neu.jpg	0	257	AOI_47	316	79	685	346
17748	1065			63_114_an_neu.jpg	0	257	AOI_47	316	79	687	349
17765	1066			63_114_an_neu.jpg	0	257	AOI_47	183	80	735	342
17781	1067			63_114_an_neu.jpg	0	257	AOI_47	183	80	780	341
17798	1068			63_114_an_neu.jpg	0	257	AOI_47	183	80	772	338
17815	1069			63_114_an_neu.jpg	0	257	AOI_47	183	80	778	342
17831	1070			63_114_an_neu.jpg	0	257	AOI_47	183	80	772	342
17848	1071			63_114_an_neu.jpg	0	257	AOI_47	183	80	774	339
17865	1072			63_114_an_neu.jpg	0	257	AOI_47	183	80	771	340
17881	1073			63_114_an_neu.jpg	0	257	AOI_47	183	80	775	340
17898	1074			63_114_an_neu.jpg	0	257	AOI_47	183	80	776	339
17915	1075			63_114_an_neu.jpg	0	257	AOI_47	183	80	775	338
17931	1076			63_114_an_neu.jpg	0	257	AOI_47	183	80	776	336
17948	1077			63_114_an_neu.jpg	0	257	AOI_47	266	81	761	337
17964	1078			63_114_an_neu.jpg	0	257	AOI_47	266	81	648	338
17967		ImageEnd	16
17981	1079			No media	0	0	Content	266	81	691	343
17998	1080			No media	0	0	Content	266	81	669	341
18002		ImageStart	8
18014	1081			Fix.jpg	0	0	Content	266	81	675	341
18031	1082			Fix.jpg	0	0	Content	266	81	675	341
18048	1083			Fix.jpg	0	0	Content	266	81	673	340
18064	1084			Fix.jpg	0	0	Content	266	81	673	342
18081	1085			Fix.jpg	0	0	Content	266	81	673	338
18098	1086			Fix.jpg	0	0	Content	266	81	675	339
18114	1087			Fix.jpg	0	0	Content	266	81	672	339
18131	1088			Fix.jpg	0	0	Content	266	81	675	342
18148	1089			Fix.jpg	0	0	Content	266	81	671	343
18164	1090			Fix.jpg	0	0	Content	266	81	672	342
18181	1091			Fix.jpg	0	0	Content	266	81	674	340
18198	1092			Fix.jpg	0	0	Content	266	81	675	344
18214	1093			Fix.jpg	0	0	Content	500	82	544	355
18231	1094			Fix.jpg	0	0	Content	500	82	469	360
18248	1095			Fix.jpg	0	0	Content	500	82	477	366
18264	1096			Fix.jpg	0	0	Content	500	82	458	364
18281	1097			Fix.jpg	0	0	Content	500	82	462	368
18298	1098			Fix.jpg	0	0	Content	500	82	459	366
18314	1099			Fix.jpg	0	0	Content	500	82	459	364
18331	1100			Fix.jpg	0	0	Content	500	82	459	363
18348	1101			Fix.jpg	0	0	Content	500	82	460	363
18364	1102			Fix.jpg	0	0	Content	500	82	459	368
18381	1103			Fix.jpg	0	0	Content	500	82	461	358
18398	1104			Fix.jpg	0	0	Content	500	82	460	362
18414	1105			Fix.jpg	0	0	Content	500	82	456	364
18431	1106			Fix.jpg	0	0	Content	500	82	453	364
18448	1107			Fix.jpg	0	0	Content	500	82	465	363
18464	1108			Fix.jpg	0	0	Content	500	82	481	361
18481	1109			Fix.jpg	0	0	Content	500	82	490	362
18498	1110			Fix.jpg	0	0	Content	500	82	487	363
18509		ImageEnd	16
18514	1111			No media	0	0	Content	500	82	487	371
18531	1112			No media	0	0	Content	500	82	488	369
18532		ImageStart	8
18547	1113			167_175_neu_fe.jpg	0	152	AOI_31	500	82	486	369
18564	1114			167_175_neu_fe.jpg	0	152	AOI_31	500	82	488	372
18581	1115			167_175_neu_fe.jpg	0	152	AOI_31	500	82	492	369
18597	1116			167_175_neu_fe.jpg	0	152	AOI_31	500	82	485	373
18614	1117			167_175_neu_fe.jpg	0	152	AOI_31	500	82	483	373
18631	1118			167_175_neu_fe.jpg	0	152	AOI_31	500	82	487	372
18647	1119			167_175_neu_fe.jpg	0	152	AOI_31	500	82	485	370
18664	1120			167_175_neu_fe.jpg	0	152	AOI_31	500	82	489	371
18681	1121			167_175_neu_fe.jpg	0	152	AOI_31	500	82	488	376
18697	1122			167_175_neu_fe.jpg	0	152	AOI_31	500	82	491	374
18714	1123			167_175_neu_fe.jpg	0	152	AOI_31	150	83	460	372
18731	1124			167_175_neu_fe.jpg	0	152	AOI_31	150	83	272	359
18747	1125			167_175_neu_fe.jpg	0	152	AOI_31	150	83	293	360
18764	1126			167_175_neu_fe.jpg	0	152	AOI_31	150	83	255	361
18781	1127			167_175_neu_fe.jpg	0	152	AOI_31	150	83	269	361
18797	1128			167_175_neu_fe.jpg	0	152	AOI_31	150	83	268	363
18814	1129			167_175_neu_fe.jpg	0	152	AOI_31	150	83	269	362
18831	1130			167_175_neu_fe.jpg	0	152	AOI_31	150	83	268	366
18847	1131			167_175_neu_fe.jpg	0	152	AOI_31	150	83	269	364
18864	1132			167_175_neu_fe.jpg	0	152	AOI_31	217	84	271	364
18881	1133			167_175_neu_fe.jpg	0	152	AOI_31	217	84	196	378
18897	1134			167_175_neu_fe.jpg	0	152	AOI_31	217	84	227	368
18914	1135			167_175_neu_fe.jpg	0	152	AOI_31	217	84	221	372
18931	1136			167_175_neu_fe.jpg	0	152	AOI_31	217	84	224	371
18947	1137			167_175_neu_fe.jpg	0	152	AOI_31	217	84	224	370
18964	1138			167_175_neu_fe.jpg	0	152	AOI_31	217	84	225	373
18981	1139			167_175_neu_fe.jpg	0	152	AOI_31	217	84	226	373
18997	1140			167_175_neu_fe.jpg	0	152	AOI_31	217	84	221	371
19014	1141			167_175_neu_fe.jpg	0	152	AOI_31	217	84	221	369
19031	1142			167_175_neu_fe.jpg	0	152	AOI_31	217	84	225	370
19047	1143			167_175_neu_fe.jpg	0	152	AOI_31	217	84	219	374
19064	1144			167_175_neu_fe.jpg	0	152	AOI_31	217	84	225	375
19081	1145			167_175_neu_fe.jpg	0	151	AOI_30	283	85	447	381
19097	1146			167_175_neu_fe.jpg	0	151	AOI_30	283	85	630	360
19114	1147			167_175_neu_fe.jpg	0	151	AOI_30	283	85	674	369
19130	1148			167_175_neu_fe.jpg	0	151	AOI_30	283	85	699	364
19147	1149			167_175_neu_fe.jpg	0	151	AOI_30	283	85	692	363
19164	1150			167_175_neu_fe.jpg	0	151	AOI_30	283	85	690	363
19180	1151			167_175_neu_fe.jpg	0	151	AOI_30	283	85	689	364
19197	1152			167_175_neu_fe.jpg	0	151	AOI_30	283	85	693	371
19214	1153			167_175_neu_fe.jpg	0	151	AOI_30	283	85	693	372
19230	1154			167_175_neu_fe.jpg	0	151	AOI_30	283	85	694	374
19247	1155			167_175_neu_fe.jpg	0	151	AOI_30	283	85	694	373
19264	1156			167_175_neu_fe.jpg	0	151	AOI_30	283	85	694	372
19280	1157			167_175_neu_fe.jpg	0	151	AOI_30	283	85	694	374
19297	1158			167_175_neu_fe.jpg	0	151	AOI_30	283	85	694	367
19314	1159			167_175_neu_fe.jpg	0	151	AOI_30	283	85	693	369
19330	1160			167_175_neu_fe.jpg	0	151	AOI_30	283	85	694	370
19347	1161			167_175_neu_fe.jpg	0	151	AOI_30	283	85	695	371
19364	1162			167_175_neu_fe.jpg	0	151	AOI_30	150	86	720	400
19380	1163			167_175_neu_fe.jpg	0	151	AOI_30	150	86	717	455
19397	1164			167_175_neu_fe.jpg	0	151	AOI_30	150	86	710	442
19414	1165			167_175_neu_fe.jpg	0	151	AOI_30	150	86	717	455
19430	1166			167_175_neu_fe.jpg	0	151	AOI_30	150	86	717	449
19447	1167			167_175_neu_fe.jpg	0	151	AOI_30	150	86	712	461
19463	1168			167_175_neu_fe.jpg	0	151	AOI_30	150	86	712	456
19480	1169			167_175_neu_fe.jpg	0	151	AOI_30	150	86	711	455
19497	1170			167_175_neu_fe.jpg	0	151	AOI_30	150	86	718	456
19513	1171			167_175_neu_fe.jpg	0	151	AOI_30	316	87	689	427
19530	1172			167_175_neu_fe.jpg	0	151	AOI_30	316	87	680	351
19547	1173			167_175_neu_fe.jpg	0	151	AOI_30	316	87	674	385
19563	1174			167_175_neu_fe.jpg	0	151	AOI_30	316	87	667	367
19580	1175			167_175_neu_fe.jpg	0	151	AOI_30	316	87	667	375
19597	1176			167_175_neu_fe.jpg	0	151	AOI_30	316	87	665	374
19613	1177			167_175_neu_fe.jpg	0	151	AOI_30	316	87	665	376
19630	1178			167_175_neu_fe.jpg	0	151	AOI_30	316	87	663	373
19647	1179			167_175_neu_fe.jpg	0	151	AOI_30	316	87	667	373
19663	1180			167_175_neu_fe.jpg	0	151	AOI_30	316	87	670	374
19680	1181			167_175_neu_fe.jpg	0	151	AOI_30	316	87	666	375
19697	1182			167_175_neu_fe.jpg	0	151	AOI_30	316	87	668	375
19713	1183			167_175_neu_fe.jpg	0	151	AOI_30	316	87	666	376
19730	1184			167_175_neu_fe.jpg	0	151	AOI_30	316	87	667	377
19747	1185			167_175_neu_fe.jpg	0	151	AOI_30	316	87	666	378
19763	1186			167_175_neu_fe.jpg	0	151	AOI_30	316	87	664	375
19780	1187			167_175_neu_fe.jpg	0	151	AOI_30	316	87	666	376
19797	1188			167_175_neu_fe.jpg	0	151	AOI_30	316	87	668	375
19813	1189			167_175_neu_fe.jpg	0	151	AOI_30	316	87	667	376
19830	1190			167_175_neu_fe.jpg	0	151	AOI_30	150	88	775	370
19847	1191			167_175_neu_fe.jpg	0	151	AOI_30	150	88	786	366
19863	1192			167_175_neu_fe.jpg	0	151	AOI_30	150	88	788	370
19880	1193			167_175_neu_fe.jpg	0	151	AOI_30	150	88	787	370
19897	1194			167_175_neu_fe.jpg	0	151	AOI_30	150	88	783	370
19913	1195			167_175_neu_fe.jpg	0	151	AOI_30	150	88	786	367
19930	1196			167_175_neu_fe.jpg	0	151	AOI_30	150	88	788	367
19947	1197			167_175_neu_fe.jpg	0	151	AOI_30	150	88	785	368
19963	1198			167_175_neu_fe.jpg	0	151	AOI_30	150	88	787	372
19980	1199			167_175_neu_fe.jpg	0	151	AOI_30	450	89	786	369
19997	1200			167_175_neu_fe.jpg	0	151	AOI_30	450	89	652	386
20013	1201			167_175_neu_fe.jpg	0	151	AOI_30	450	89	698	380
20030	1202			167_175_neu_fe.jpg	0	151	AOI_30	450	89	673	387
20046	1203			167_175_neu_fe.jpg	0	151	AOI_30	450	89	681	383
20063	1204			167_175_neu_fe.jpg	0	151	AOI_30	450	89	676	386
20080	1205			167_175_neu_fe.jpg	0	151	AOI_30	450	89	681	387
20096	1206			167_175_neu_fe.jpg	0	151	AOI_30	450	89	677	384
20113	1207			167_175_neu_fe.jpg	0	151	AOI_30	450	89	680	384
20130	1208			167_175_neu_fe.jpg	0	151	AOI_30	450	89	679	384
20146	1209			167_175_neu_fe.jpg	0	151	AOI_30	450	89	682	383
20163	1210			167_175_neu_fe.jpg	0	151	AOI_30	450	89	678	386
20180	1211			167_175_neu_fe.jpg	0	151	AOI_30	450	89	680	383
20196	1212			167_175_neu_fe.jpg	0	151	AOI_30	450	89	680	386
20213	1213			167_175_neu_fe.jpg	0	151	AOI_30	450	89	678	385
20230	1214			167_175_neu_fe.jpg	0	151	AOI_30	450	89	683	385
20246	1215			167_175_neu_fe.jpg	0	151	AOI_30	450	89	682	382
20263	1216			167_175_neu_fe.jpg	0	151	AOI_30	450	89	680	383
20280	1217			167_175_neu_fe.jpg	0	151	AOI_30	450	89	642	376
20296	1218			167_175_neu_fe.jpg	0	151	AOI_30	450	89	666	379
20313	1219			167_175_neu_fe.jpg	0	151	AOI_30	450	89	662	378
20330	1220			167_175_neu_fe.jpg	0	151	AOI_30	450	89	662	382
20346	1221			167_175_neu_fe.jpg	0	151	AOI_30	450	89	663	377
20363	1222			167_175_neu_fe.jpg	0	151	AOI_30	450	89	661	374
20380	1223			167_175_neu_fe.jpg	0	151	AOI_30	450	89	662	377
20396	1224			167_175_neu_fe.jpg	0	151	AOI_30	450	89	660	379
20413	1225			167_175_neu_fe.jpg	0	151	AOI_30	450	89	660	379
20430	1226			167_175_neu_fe.jpg	0	152	AOI_31	566	90	480	364
20446	1227			167_175_neu_fe.jpg	0	152	AOI_31	566	90	295	364
20463	1228			167_175_neu_fe.jpg	0	152	AOI_31	566	90	238	367
20480	1229			167_175_neu_fe.jpg	0	152	AOI_31	566	90	219	373
20496	1230			167_175_neu_fe.jpg	0	152	AOI_31	566	90	234	374
20513	1231			167_175_neu_fe.jpg	0	152	AOI_31	566	90	235	373
20530	1232			167_175_neu_fe.jpg	0	152	AOI_31	566	90	232	368
20546	1233			167_175_neu_fe.jpg	0	152	AOI_31	566	90	235	373
20563	1234			167_175_neu_fe.jpg	0	152	AOI_31	566	90	238	372
20580	1235			167_175_neu_fe.jpg	0	152	AOI_31	566	90	236	372
20596	1236			167_175_neu_fe.jpg	0	152	AOI_31	566	90	235	370
20613	1237			167_175_neu_fe.jpg	0	152	AOI_31	566	90	235	370
20629	1238			167_175_neu_fe.jpg	0	152	AOI_31	566	90	237	372
20646	1239			167_175_neu_fe.jpg	0	152	AOI_31	566	90	235	372
20663	1240			167_175_neu_fe.jpg	0	152	AOI_31	566	90	234	371
20679	1241			167_175_neu_fe.jpg	0	152	AOI_31	566	90	237	374
20696	1242			167_175_neu_fe.jpg	0	152	AOI_31	566	90	235	374
20713	1243			167_175_neu_fe.jpg	0	152	AOI_31	566	90	237	374
20729	1244			167_175_neu_fe.jpg	0	152	AOI_31	566	90	237	373
20746	1245			167_175_neu_fe.jpg	0	152	AOI_31	566	90	235	371
20763	1246			167_175_neu_fe.jpg	0	152	AOI_31	566	90	234	369
20779	1247			167_175_neu_fe.jpg	0	152	AOI_31	566	90	238	373
20796	1248			167_175_neu_fe.jpg	0	152	AOI_31	566	90	234	374
20813	1249			167_175_neu_fe.jpg	0	152	AOI_31	566	90	240	374
20829	1250			167_175_neu_fe.jpg	0	152	AOI_31	566	90	241	374
20846	1251			167_175_neu_fe.jpg	0	152	AOI_31	566	90	237	373
20863	1252			167_175_neu_fe.jpg	0	152	AOI_31	566	90	234	372
20879	1253			167_175_neu_fe.jpg	0	152	AOI_31	566	90	233	369
20896	1254			167_175_neu_fe.jpg	0	152	AOI_31	566	90	237	372
20913	1255			167_175_neu_fe.jpg	0	152	AOI_31	566	90	238	375
20929	1256			167_175_neu_fe.jpg	0	152	AOI_31	566	90	236	375
20946	1257			167_175_neu_fe.jpg	0	152	AOI_31	566	90	234	373
20963	1258			167_175_neu_fe.jpg	0	152	AOI_31	566	90	236	372
20979	1259			167_175_neu_fe.jpg	0	152	AOI_31	566	90	235	376
20996	1260			167_175_neu_fe.jpg	0	152	AOI_31	300	91	243	388
21013	1261			167_175_neu_fe.jpg	0	152	AOI_31	300	91	284	486
21029	1262			167_175_neu_fe.jpg	0	152	AOI_31	300	91	284	482
21046	1263			167_175_neu_fe.jpg	0	152	AOI_31	300	91	292	491
21063	1264			167_175_neu_fe.jpg	0	152	AOI_31	300	91	286	487
21079	1265			167_175_neu_fe.jpg	0	152	AOI_31	300	91	287	487
21096	1266			167_175_neu_fe.jpg	0	152	AOI_31	300	91	290	491
21113	1267			167_175_neu_fe.jpg	0	152	AOI_31	300	91	284	489
21129	1268			167_175_neu_fe.jpg	0	152	AOI_31	300	91	287	488
21146	1269			167_175_neu_fe.jpg	0	152	AOI_31	300	91	287	491
21163	1270			167_175_neu_fe.jpg	0	152	AOI_31	300	91	288	488
21179	1271			167_175_neu_fe.jpg	0	152	AOI_31	300	91	287	492
21196	1272			167_175_neu_fe.jpg	0	152	AOI_31	300	91	290	495
21212	1273			167_175_neu_fe.jpg	0	152	AOI_31	300	91	288	492
21229	1274			167_175_neu_fe.jpg	0	152	AOI_31	300	91	286	491
21246	1275			167_175_neu_fe.jpg	0	152	AOI_31	300	91	285	491
21262	1276			167_175_neu_fe.jpg	0	152	AOI_31	300	91	288	493
21279	1277			167_175_neu_fe.jpg	0	152	AOI_31	300	91	287	493
21296	1278			167_175_neu_fe.jpg	0	152	AOI_31	150	92	287	493
21312	1279			167_175_neu_fe.jpg	0	152	AOI_31	150	92	258	448
21329	1280			167_175_neu_fe.jpg	0	152	AOI_31	150	92	285	456
21346	1281			167_175_neu_fe.jpg	0	152	AOI_31	150	92	277	458
21362	1282			167_175_neu_fe.jpg	0	152	AOI_31	150	92	280	452
21379	1283			167_175_neu_fe.jpg	0	152	AOI_31	150	92	279	454
21396	1284			167_175_neu_fe.jpg	0	152	AOI_31	150	92	279	456
21412	1285			167_175_neu_fe.jpg	0	152	AOI_31	150	92	278	454
21429	1286			167_175_neu_fe.jpg	0	152	AOI_31	150	92	278	455
21446	1287			167_175_neu_fe.jpg	0	152	AOI_31	350	93	277	448
21462	1288			167_175_neu_fe.jpg	0	152	AOI_31	350	93	225	318
21479	1289			167_175_neu_fe.jpg	0	152	AOI_31	350	93	236	369
21496	1290			167_175_neu_fe.jpg	0	152	AOI_31	350	93	225	332
21512	1291			167_175_neu_fe.jpg	0	152	AOI_31	350	93	232	348
21529	1292			167_175_neu_fe.jpg	0	152	AOI_31	350	93	230	345
21536		ImageEnd	16
21546	1293			No media	0	0	Content	350	93	228	345
21562	1294			No media	0	0	Content	350	93	227	348
21572		ImageStart	8
21579	1295			Fix.jpg	0	0	Content	350	93	229	344
21596	1296			Fix.jpg	0	0	Content	350	93	227	346
21612	1297			Fix.jpg	0	0	Content	350	93	231	350
21629	1298			Fix.jpg	0	0	Content	350	93	230	345
21646	1299			Fix.jpg	0	0	Content	350	93	230	343
21662	1300			Fix.jpg	0	0	Content	350	93	230	346
21679	1301			Fix.jpg	0	0	Content	350	93	228	345
21695	1302			Fix.jpg	0	0	Content	350	93	229	349
21712	1303			Fix.jpg	0	0	Content	350	93	231	344
21729	1304			Fix.jpg	0	0	Content	350	93	232	345
21745	1305			Fix.jpg	0	0	Content	350	93	229	344
21762	1306			Fix.jpg	0	0	Content	350	93	230	344
21779	1307			Fix.jpg	0	0	Content	350	93	226	346
21795	1308			Fix.jpg	0	0	Content	466	94	359	360
21812	1309			Fix.jpg	0	0	Content	466	94	477	369
21829	1310			Fix.jpg	0	0	Content	466	94	460	368
21845	1311			Fix.jpg	0	0	Content	466	94	485	377
21862	1312			Fix.jpg	0	0	Content	466	94	478	375
21879	1313			Fix.jpg	0	0	Content	466	94	480	378
21895	1314			Fix.jpg	0	0	Content	466	94	479	379
21912	1315			Fix.jpg	0	0	Content	466	94	480	377
21929	1316			Fix.jpg	0	0	Content	466	94	480	379
21945	1317			Fix.jpg	0	0	Content	466	94	478	376
21962	1318			Fix.jpg	0	0	Content	466	94	480	381
21979	1319			Fix.jpg	0	0	Content	466	94	479	378
21995	1320			Fix.jpg	0	0	Content	466	94	479	377
22012	1321			Fix.jpg	0	0	Content	466	94	480	376
22029	1322			Fix.jpg	0	0	Content	466	94	478	378
22045	1323			Fix.jpg	0	0	Content	466	94	480	377
22062	1324			Fix.jpg	0	0	Content	466	94	480	377
22065		ImageEnd	16
22079	1325			No media	0	0	Content	466	94	481	378
22095	1326			No media	0	0	Content	466	94	477	377
22103		ImageStart	8
22112	1327			61_114_an_fe.jpg	0	253	AOI_45	466	94	482	377
22128	1328			61_114_an_fe.jpg	0	253	AOI_45	466	94	480	377
22145	1329			61_114_an_fe.jpg	0	253	AOI_45	466	94	481	377
22162	1330			61_114_an_fe.jpg	0	253	AOI_45	466	94	479	377
22178	1331			61_114_an_fe.jpg	0	253	AOI_45	466	94	478	380
22195	1332			61_114_an_fe.jpg	0	253	AOI_45	466	94	484	379
22212	1333			61_114_an_fe.jpg	0	253	AOI_45	466	94	484	376
22228	1334			61_114_an_fe.jpg	0	253	AOI_45	466	94	481	380
22245	1335			61_114_an_fe.jpg	0	253	AOI_45	466	94	482	378
22262	1336			61_114_an_fe.jpg	0	253	AOI_45	167	95	471	375
22278	1337			61_114_an_fe.jpg	0	253	AOI_45	167	95	308	367
22295	1338			61_114_an_fe.jpg	0	253	AOI_45	167	95	334	366
22312	1339			61_114_an_fe.jpg	0	253	AOI_45	167	95	300	366
22328	1340			61_114_an_fe.jpg	0	253	AOI_45	167	95	312	368
22345	1341			61_114_an_fe.jpg	0	253	AOI_45	167	95	311	367
22362	1342			61_114_an_fe.jpg	0	253	AOI_45	167	95	313	368
22378	1343			61_114_an_fe.jpg	0	253	AOI_45	167	95	314	371
22395	1344			61_114_an_fe.jpg	0	253	AOI_45	167	95	316	372
22412	1345			61_114_an_fe.jpg	0	253	AOI_45	167	95	313	372
22428	1346			61_114_an_fe.jpg	0	253	AOI_45	566	96	268	385
22445	1347			61_114_an_fe.jpg	0	253	AOI_45	566	96	259	397
22462	1348			61_114_an_fe.jpg	0	253	AOI_45	566	96	246	399
22478	1349			61_114_an_fe.jpg	0	253	AOI_45	566	96	244	401
22495	1350			61_114_an_fe.jpg	0	253	AOI_45	566	96	245	400
22512	1351			61_114_an_fe.jpg	0	253	AOI_45	566	96	243	397
22528	1352			61_114_an_fe.jpg	0	253	AOI_45	566	96	244	401
22545	1353			61_114_an_fe.jpg	0	253	AOI_45	566	96	246	400
22562	1354			61_114_an_fe.jpg	0	253	AOI_45	566	96	241	400
22578	1355			61_114_an_fe.jpg	0	253	AOI_45	566	96	242	400
22595	1356			61_114_an_fe.jpg	0	253	AOI_45	566	96	242	401
22612	1357			61_114_an_fe.jpg	0	253	AOI_45	566	96	242	400
22628	1358			61_114_an_fe.jpg	0	253	AOI_45	566	96	244	400
22645	1359			61_114_an_fe.jpg	0	253	AOI_45	566	96	245	395
22662	1360			61_114_an_fe.jpg	0	253	AOI_45	566	96	243	399
22678	1361			61_114_an_fe.jpg	0	253	AOI_45	566	96	242	400
22695	1362			61_114_an_fe.jpg	0	253	AOI_45	566	96	246	400
22711	1363			61_114_an_fe.jpg	0	253	AOI_45	566	96	248	401
22728	1364			61_114_an_fe.jpg	0	253	AOI_45	566	96	246	401
22745	1365			61_114_an_fe.jpg	0	253	AOI_45	566	96	247	404
22761	1366			61_114_an_fe.jpg	0	253	AOI_45	566	96	247	405
22778	1367			61_114_an_fe.jpg	0	253	AOI_45	566	96	245	401
22795	1368			61_114_an_fe.jpg	0	253	AOI_45	566	96	245	401
22811	1369			61_114_an_fe.jpg	0	253	AOI_45	566	96	243	398
22828	1370			61_114_an_fe.jpg	0	253	AOI_45	566	96	244	397
22845	1371			61_114_an_fe.jpg	0	253	AOI_45	566	96	246	399
22861	1372			61_114_an_fe.jpg	0	253	AOI_45	566	96	244	399
22878	1373			61_114_an_fe.jpg	0	253	AOI_45	566	96	244	397
22895	1374			61_114_an_fe.jpg	0	253	AOI_45	566	96	243	397
22911	1375			61_114_an_fe.jpg	0	253	AOI_45	566	96	247	399
22928	1376			61_114_an_fe.jpg	0	253	AOI_45	566	96	247	402
22945	1377			61_114_an_fe.jpg	0	253	AOI_45	566	96	247	404
22961	1378			61_114_an_fe.jpg	0	253	AOI_45	566	96	246	403
22978	1379			61_114_an_fe.jpg	0	253	AOI_45	566	96	243	403
22995	1380			61_114_an_fe.jpg	0	253	AOI_45	217	97	283	397
23011	1381			61_114_an_fe.jpg	0	253	AOI_45	217	97	338	390
23028	1382			61_114_an_fe.jpg	0	253	AOI_45	217	97	326	394
23045	1383			61_114_an_fe.jpg	0	253	AOI_45	217	97	340	400
23061	1384			61_114_an_fe.jpg	0	253	AOI_45	217	97	331	396
23078	1385			61_114_an_fe.jpg	0	253	AOI_45	217	97	337	398
23095	1386			61_114_an_fe.jpg	0	253	AOI_45	217	97	338	396
23111	1387			61_114_an_fe.jpg	0	253	AOI_45	217	97	332	393
23128	1388			61_114_an_fe.jpg	0	253	AOI_45	217	97	329	394
23145	1389			61_114_an_fe.jpg	0	253	AOI_45	217	97	331	393
23161	1390			61_114_an_fe.jpg	0	253	AOI_45	217	97	331	394
23178	1391			61_114_an_fe.jpg	0	253	AOI_45	217	97	331	393
23195	1392			61_114_an_fe.jpg	0	253	AOI_45	217	97	337	391
23211	1393			61_114_an_fe.jpg	0	253	AOI_45	233	98	240	398
23228	1394			61_114_an_fe.jpg	0	253	AOI_45	233	98	262	394
23245	1395			61_114_an_fe.jpg	0	253	AOI_45	233	98	242	396
23261	1396			61_114_an_fe.jpg	0	253	AOI_45	233	98	243	391
23278	1397			61_114_an_fe.jpg	0	253	AOI_45	233	98	247	395
23294	1398			61_114_an_fe.jpg	0	253	AOI_45	233	98	245	395
23311	1399			61_114_an_fe.jpg	0	253	AOI_45	233	98	245	397
23328	1400			61_114_an_fe.jpg	0	253	AOI_45	233	98	244	397
23344	1401			61_114_an_fe.jpg	0	253	AOI_45	233	98	244	393
23361	1402			61_114_an_fe.jpg	0	253	AOI_45	233	98	246	395
23378	1403			61_114_an_fe.jpg	0	253	AOI_45	233	98	245	394
23394	1404			61_114_an_fe.jpg	0	253	AOI_45	233	98	245	394
23411	1405			61_114_an_fe.jpg	0	253	AOI_45	233	98	244	394
23428	1406			61_114_an_fe.jpg	0	253	AOI_45	233	98	249	396
23444	1407			61_114_an_fe.jpg	0	254	AOI_46	166	99	492	350
23461	1408			61_114_an_fe.jpg	0	254	AOI_46	166	99	663	342
23478	1409			61_114_an_fe.jpg	0	254	AOI_46	166	99	716	340
23494	1410			61_114_an_fe.jpg	0	254	AOI_46	166	99	728	339
23511	1411			61_114_an_fe.jpg	0	254	AOI_46	166	99	720	342
23528	1412			61_114_an_fe.jpg	0	254	AOI_46	166	99	724	343
23544	1413			61_114_an_fe.jpg	0	254	AOI_46	166	99	722	339
23561	1414			61_114_an_fe.jpg	0	254	AOI_46	166	99	720	341
23578	1415			61_114_an_fe.jpg	0	254	AOI_46	166	99	725	342
23594	1416			61_114_an_fe.jpg	0	254	AOI_46	166	99	724	343
23611	1417			61_114_an_fe.jpg	0	254	AOI_46	233	100	701	341
23628	1418			61_114_an_fe.jpg	0	254	AOI_46	233	100	675	349
23644	1419			61_114_an_fe.jpg	0	254	AOI_46	233	100	666	351
23661	1420			61_114_an_fe.jpg	0	254	AOI_46	233	100	671	349
23678	1421			61_114_an_fe.jpg	0	254	AOI_46	233	100	668	350
23694	1422			61_114_an_fe.jpg	0	254	AOI_46	233	100	669	354
23711	1423			61_114_an_fe.jpg	0	254	AOI_46	233	100	671	352
23728	1424			61_114_an_fe.jpg	0	254	AOI_46	233	100	670	352
23744	1425			61_114_an_fe.jpg	0	254	AOI_46	233	100	670	352
23761	1426			61_114_an_fe.jpg	0	254	AOI_46	233	100	668	354
23778	1427			61_114_an_fe.jpg	0	254	AOI_46	233	100	669	350
23794	1428			61_114_an_fe.jpg	0	254	AOI_46	233	100	669	347
23811	1429			61_114_an_fe.jpg	0	254	AOI_46	233	100	669	351
23827	1430			61_114_an_fe.jpg	0	254	AOI_46	233	100	668	355
23844	1431			61_114_an_fe.jpg	0	254	AOI_46	233	101	667	351
23861	1432			61_114_an_fe.jpg	0	254	AOI_46	233	101	798	342
23877	1433			61_114_an_fe.jpg	0	254	AOI_46	233	101	776	338
23894	1434			61_114_an_fe.jpg	0	254	AOI_46	233	101	793	341
23911	1435			61_114_an_fe.jpg	0	254	AOI_46	233	101	784	344
23927	1436			61_114_an_fe.jpg	0	254	AOI_46	233	101	786	341
23944	1437			61_114_an_fe.jpg	0	254	AOI_46	233	101	789	341
23961	1438			61_114_an_fe.jpg	0	254	AOI_46	233	101	786	339
23977	1439			61_114_an_fe.jpg	0	254	AOI_46	233	101	786	341
23994	1440			61_114_an_fe.jpg	0	254	AOI_46	233	101	790	343
24011	1441			61_114_an_fe.jpg	0	254	AOI_46	233	101	789	343
24027	1442			61_114_an_fe.jpg	0	254	AOI_46	233	101	785	344
24044	1443			61_114_an_fe.jpg	0	254	AOI_46	233	101	787	341
24061	1444			61_114_an_fe.jpg	0	254	AOI_46	233	101	789	340
24077	1445			61_114_an_fe.jpg	0	254	AOI_46	183	102	716	345
24094	1446			61_114_an_fe.jpg	0	254	AOI_46	183	102	690	333
24111	1447			61_114_an_fe.jpg	0	254	AOI_46	183	102	683	342
24127	1448			61_114_an_fe.jpg	0	254	AOI_46	183	102	675	343
24144	1449			61_114_an_fe.jpg	0	254	AOI_46	183	102	680	340
24161	1450			61_114_an_fe.jpg	0	254	AOI_46	183	102	677	338
24177	1451			61_114_an_fe.jpg	0	254	AOI_46	183	102	677	339
24194	1452			61_114_an_fe.jpg	0	254	AOI_46	183	102	675	342
24210	1453			61_114_an_fe.jpg	0	254	AOI_46	183	102	672	340
24227	1454			61_114_an_fe.jpg	0	254	AOI_46	183	102	677	341
24244	1455			61_114_an_fe.jpg	0	254	AOI_46	183	102	674	341
24260	1456			61_114_an_fe.jpg	0	254	AOI_46	167	103	737	402
24277	1457			61_114_an_fe.jpg	0	254	AOI_46	167	103	727	419
24294	1458			61_114_an_fe.jpg	0	254	AOI_46	167	103	730	420
24310	1459			61_114_an_fe.jpg	0	254	AOI_46	167	103	732	428
24327	1460			61_114_an_fe.jpg	0	254	AOI_46	167	103	733	429
24344	1461			61_114_an_fe.jpg	0	254	AOI_46	167	103	733	430
24360	1462			61_114_an_fe.jpg	0	254	AOI_46	167	103	731	427
24377	1463			61_114_an_fe.jpg	0	254	AOI_46	167	103	729	429
24394	1464			61_114_an_fe.jpg	0	254	AOI_46	167	103	733	432
24410	1465			61_114_an_fe.jpg	0	254	AOI_46	167	103	731	427
24427	1466			61_114_an_fe.jpg	0	254	AOI_46	233	104	731	418
24444	1467			61_114_an_fe.jpg	0	254	AOI_46	233	104	708	334
24460	1468			61_114_an_fe.jpg	0	254	AOI_46	233	104	699	354
24477	1469			61_114_an_fe.jpg	0	254	AOI_46	233	104	694	336
24494	1470			61_114_an_fe.jpg	0	254	AOI_46	233	104	691	339
24510	1471			61_114_an_fe.jpg	0	254	AOI_46	233	104	693	341
24527	1472			61_114_an_fe.jpg	0	254	AOI_46	233	104	695	339
24544	1473			61_114_an_fe.jpg	0	254	AOI_46	233	104	694	341
24560	1474			61_114_an_fe.jpg	0	254	AOI_46	233	104	694	340
24577	1475			61_114_an_fe.jpg	0	254	AOI_46	233	104	693	342
24594	1476			61_114_an_fe.jpg	0	254	AOI_46	233	104	691	342
24610	1477			61_114_an_fe.jpg	0	254	AOI_46	233	104	695	340
24627	1478			61_114_an_fe.jpg	0	254	AOI_46	233	104	696	342
24644	1479			61_114_an_fe.jpg	0	254	AOI_46	233	104	696	340
24660	1480			61_114_an_fe.jpg	0	254	AOI_46	266	105	714	334
24677	1481			61_114_an_fe.jpg	0	254	AOI_46	266	105	788	321
24694	1482			61_114_an_fe.jpg	0	254	AOI_46	266	105	777	325
24710	1483			61_114_an_fe.jpg	0	254	AOI_46	266	105	787	322
24727	1484			61_114_an_fe.jpg	0	254	AOI_46	266	105	785	322
24744	1485			61_114_an_fe.jpg	0	254	AOI_46	266	105	785	320
24760	1486			61_114_an_fe.jpg	0	254	AOI_46	266	105	786	321
24777	1487			61_114_an_fe.jpg	0	254	AOI_46	266	105	788	317
24793	1488			61_114_an_fe.jpg	0	254	AOI_46	266	105	785	321
24810	1489			61_114_an_fe.jpg	0	254	AOI_46	266	105	785	321
24827	1490			61_114_an_fe.jpg	0	254	AOI_46	266	105	786	321
24843	1491			61_114_an_fe.jpg	0	254	AOI_46	266	105	786	320
24860	1492			61_114_an_fe.jpg	0	254	AOI_46	266	105	786	320
24877	1493			61_114_an_fe.jpg	0	254	AOI_46	266	105	785	320
24893	1494			61_114_an_fe.jpg	0	254	AOI_46	266	105	783	322
24910	1495			61_114_an_fe.jpg	0	254	AOI_46	266	105	780	323
24927	1496			61_114_an_fe.jpg	0	253	AOI_45	433	106	507	352
24943	1497			61_114_an_fe.jpg	0	253	AOI_45	433	106	321	387
24960	1498			61_114_an_fe.jpg	0	253	AOI_45	433	106	257	383
24977	1499			61_114_an_fe.jpg	0	253	AOI_45	433	106	246	389
24993	1500			61_114_an_fe.jpg	0	253	AOI_45	433	106	250	385
25010	1501			61_114_an_fe.jpg	0	253	AOI_45	433	106	255	392
25027	1502			61_114_an_fe.jpg	0	253	AOI_45	433	106	255	391
25043	1503			61_114_an_fe.jpg	0	253	AOI_45	433	106	251	387
25060	1504			61_114_an_fe.jpg	0	253	AOI_45	433	106	253	386
25077	1505			61_114_an_fe.jpg	0	253	AOI_45	433	106	254	389
25093	1506			61_114_an_fe.jpg	0	253	AOI_45	433	106	252	388
25094		ImageEnd	16
25110	1507			No media	0	0	Content	433	106	250	389
25127	1508			No media	0	0	Content	433	106	250	392
25143		ImageStart	8
25143	1509			Fix.jpg	0	0	Content	433	106	249	389
25160	1510			Fix.jpg	0	0	Content	433	106	251	390
25177	1511			Fix.jpg	0	0	Content	433	106	250	390
25193	1512			Fix.jpg	0	0	Content	433	106	251	390
25210	1513			Fix.jpg	0	0	Content	433	106	251	390
25227	1514			Fix.jpg	0	0	Content	433	106	253	390
25243	1515			Fix.jpg	0	0	Content	433	106	253	392
25260	1516			Fix.jpg	0	0	Content	433	106	251	388
25277	1517			Fix.jpg	0	0	Content	433	106	252	389
25293	1518			Fix.jpg	0	0	Content	433	106	255	389
25310	1519			Fix.jpg	0	0	Content	433	106	253	388
25327	1520			Fix.jpg	0	0	Content	433	106	251	391
25343	1521			Fix.jpg	0	0	Content	433	106	249	393
25360	1522			Fix.jpg	0	0	Content	750	107	357	376
25376	1523			Fix.jpg	0	0	Content	750	107	480	371
25393	1524			Fix.jpg	0	0	Content	750	107	455	369
25410	1525			Fix.jpg	0	0	Content	750	107	485	369
25426	1526			Fix.jpg	0	0	Content	750	107	478	372
25443	1527			Fix.jpg	0	0	Content	750	107	477	372
25460	1528			Fix.jpg	0	0	Content	750	107	477	371
25476	1529			Fix.jpg	0	0	Content	750	107	475	375
25493	1530			Fix.jpg	0	0	Content	750	107	479	371
25510	1531			Fix.jpg	0	0	Content	750	107	478	367
25526	1532			Fix.jpg	0	0	Content	750	107	479	371
25543	1533			Fix.jpg	0	0	Content	750	107	478	373
25560	1534			Fix.jpg	0	0	Content	750	107	476	373
25576	1535			Fix.jpg	0	0	Content	750	107	476	372
25593	1536			Fix.jpg	0	0	Content	750	107	478	372
25610	1537			Fix.jpg	0	0	Content	750	107	477	371
25624		ImageEnd	16
25626	1538			No media	0	0	Content	750	107	477	373
25643	1539			No media	0	0	Content	750	107	477	371
25660	1540			No media	0	0	Content	750	107	475	372
25676	1541			No media	0	0	Content	750	107	476	371
25693	1542			No media	0	0	Content	750	107	476	374
25710	1543			No media	0	0	Content	750	107	478	371
25726	1544			No media	0	0	Content	750	107	477	370
25743	1545			No media	0	0	Content	750	107	476	375
25760	1546			No media	0	0	Content	750	107	475	372
25776	1547			No media	0	0	Content	750	107	475	374
25793	1548			No media	0	0	Content	750	107	479	375
25810	1549			No media	0	0	Content	750	107	480	376
25826	1550			No media	0	0	Content	750	107	478	374
25843	1551			No media	0	0	Content	750	107	476	374
25860	1552			No media	0	0	Content	750	107	477	371
25876	1553			No media	0	0	Content	750	107	479	371
25893	1554			No media	0	0	Content	750	107	478	372
25910	1555			No media	0	0	Content	750	107	478	370
25926	1556			No media	0	0	Content	750	107	477	372
25943	1557			No media	0	0	Content	750	107	478	372
25959	1558			No media	0	0	Content	750	107	478	372
25976	1559			No media	0	0	Content	750	107	477	372
25993	1560			No media	0	0	Content	750	107	475	371
26009	1561			No media	0	0	Content	750	107	476	373
26026	1562			No media	0	0	Content	750	107	479	372
26043	1563			No media	0	0	Content	750	107	478	373
26054		ImageStart	8
26059	1564			130_162_neu_an.jpg	0	72	AOI_15	750	107	477	371
26076	1565			130_162_neu_an.jpg	0	72	AOI_15	750	107	480	369
26093	1566			130_162_neu_an.jpg	0	72	AOI_15	750	107	456	362
26109	1567			130_162_neu_an.jpg	0	72	AOI_15	183	108	295	336
26126	1568			130_162_neu_an.jpg	0	72	AOI_15	183	108	272	328
26143	1569			130_162_neu_an.jpg	0	72	AOI_15	183	108	256	330
26159	1570			130_162_neu_an.jpg	0	72	AOI_15	183	108	264	329
26176	1571			130_162_neu_an.jpg	0	72	AOI_15	183	108	265	329
26193	1572			130_162_neu_an.jpg	0	72	AOI_15	183	108	265	330
26209	1573			130_162_neu_an.jpg	0	72	AOI_15	183	108	265	329
26226	1574			130_162_neu_an.jpg	0	72	AOI_15	183	108	266	331
26243	1575			130_162_neu_an.jpg	0	72	AOI_15	183	108	265	332
26259	1576			130_162_neu_an.jpg	0	72	AOI_15	183	108	264	331
26276	1577			130_162_neu_an.jpg	0	72	AOI_15	183	108	263	332
26292	1578			130_162_neu_an.jpg	0	72	AOI_15	183	109	265	334
26309	1579			130_162_neu_an.jpg	0	72	AOI_15	183	109	181	352
26326	1580			130_162_neu_an.jpg	0	72	AOI_15	183	109	232	348
26343	1581			130_162_neu_an.jpg	0	72	AOI_15	183	109	203	345
26359	1582			130_162_neu_an.jpg	0	72	AOI_15	183	109	209	345
26376	1583			130_162_neu_an.jpg	0	72	AOI_15	183	109	210	352
26392	1584			130_162_neu_an.jpg	0	72	AOI_15	183	109	209	349
26409	1585			130_162_neu_an.jpg	0	72	AOI_15	183	109	206	351
26426	1586			130_162_neu_an.jpg	0	72	AOI_15	183	109	206	348
26442	1587			130_162_neu_an.jpg	0	72	AOI_15	183	109	205	352
26459	1588			130_162_neu_an.jpg	0	72	AOI_15	183	109	207	352
26476	1589			130_162_neu_an.jpg	0	72	AOI_15	167	110	268	347
26492	1590			130_162_neu_an.jpg	0	72	AOI_15	167	110	317	346
26509	1591			130_162_neu_an.jpg	0	72	AOI_15	167	110	308	346
26526	1592			130_162_neu_an.jpg	0	72	AOI_15	167	110	318	348
26542	1593			130_162_neu_an.jpg	0	72	AOI_15	167	110	318	347
26559	1594			130_162_neu_an.jpg	0	72	AOI_15	167	110	317	349
26576	1595			130_162_neu_an.jpg	0	72	AOI_15	167	110	316	348
26592	1596			130_162_neu_an.jpg	0	72	AOI_15	167	110	317	349
26609	1597			130_162_neu_an.jpg	0	72	AOI_15	167	110	318	348
26626	1598			130_162_neu_an.jpg	0	72	AOI_15	167	110	319	347
26642	1599			130_162_neu_an.jpg	0	72	AOI_15	283	111	318	350
26659	1600			130_162_neu_an.jpg	0	72	AOI_15	283	111	212	349
26676	1601			130_162_neu_an.jpg	0	72	AOI_15	283	111	234	343
26692	1602			130_162_neu_an.jpg	0	72	AOI_15	283	111	222	343
26709	1603			130_162_neu_an.jpg	0	72	AOI_15	283	111	226	346
26726	1604			130_162_neu_an.jpg	0	72	AOI_15	283	111	228	346
26742	1605			130_162_neu_an.jpg	0	72	AOI_15	283	111	229	344
26759	1606			130_162_neu_an.jpg	0	72	AOI_15	283	111	225	346
26776	1607			130_162_neu_an.jpg	0	72	AOI_15	283	111	223	347
26792	1608			130_162_neu_an.jpg	0	72	AOI_15	283	111	228	350
26809	1609			130_162_neu_an.jpg	0	72	AOI_15	283	111	227	347
26826	1610			130_162_neu_an.jpg	0	72	AOI_15	283	111	227	350
26842	1611			130_162_neu_an.jpg	0	72	AOI_15	283	111	225	351
26859	1612			130_162_neu_an.jpg	0	72	AOI_15	283	111	228	348
26875	1613			130_162_neu_an.jpg	0	72	AOI_15	283	111	231	352
26892	1614			130_162_neu_an.jpg	0	72	AOI_15	283	111	230	349
26909	1615			130_162_neu_an.jpg	0	72	AOI_15	283	111	232	348
26925	1616			130_162_neu_an.jpg	0	71	AOI_13	167	112	479	366
26942	1617			130_162_neu_an.jpg	0	71	AOI_13	167	112	665	383
26959	1618			130_162_neu_an.jpg	0	71	AOI_13	167	112	697	407
26975	1619			130_162_neu_an.jpg	0	71	AOI_13	167	112	719	406
26992	1620			130_162_neu_an.jpg	0	71	AOI_13	167	112	712	406
27009	1621			130_162_neu_an.jpg	0	71	AOI_13	167	112	711	405
27025	1622			130_162_neu_an.jpg	0	71	AOI_13	167	112	712	408
27042	1623			130_162_neu_an.jpg	0	71	AOI_13	167	112	710	409
27059	1624			130_162_neu_an.jpg	0	71	AOI_13	167	112	713	407
27075	1625			130_162_neu_an.jpg	0	71	AOI_13	167	112	713	410
27092	1626			130_162_neu_an.jpg	0	71	AOI_13	183	113	704	405
27109	1627			130_162_neu_an.jpg	0	71	AOI_13	183	113	657	386
27125	1628			130_162_neu_an.jpg	0	71	AOI_13	183	113	664	394
27142	1629			130_162_neu_an.jpg	0	71	AOI_13	183	113	658	388
27159	1630			130_162_neu_an.jpg	0	71	AOI_13	183	113	658	393
27175	1631			130_162_neu_an.jpg	0	71	AOI_13	183	113	659	393
27192	1632			130_162_neu_an.jpg	0	71	AOI_13	183	113	662	392
27209	1633			130_162_neu_an.jpg	0	71	AOI_13	183	113	660	394
27225	1634			130_162_neu_an.jpg	0	71	AOI_13	183	113	664	393
27242	1635			130_162_neu_an.jpg	0	71	AOI_13	183	113	663	393
27259	1636			130_162_neu_an.jpg	0	71	AOI_13	183	113	662	394
27275	1637			130_162_neu_an.jpg	0	71	AOI_13	183	114	724	487
27292	1638			130_162_neu_an.jpg	0	71	AOI_13	183	114	722	494
27309	1639			130_162_neu_an.jpg	0	71	AOI_13	183	114	721	498
27325	1640			130_162_neu_an.jpg	0	71	AOI_13	183	114	721	497
27342	1641			130_162_neu_an.jpg	0	71	AOI_13	183	114	716	500
27359	1642			130_162_neu_an.jpg	0	71	AOI_13	183	114	717	500
27375	1643			130_162_neu_an.jpg	0	71	AOI_13	183	114	719	497
27392	1644			130_162_neu_an.jpg	0	71	AOI_13	183	114	715	501
27409	1645			130_162_neu_an.jpg	0	71	AOI_13	183	114	717	496
27425	1646			130_162_neu_an.jpg	0	71	AOI_13	183	114	720	497
27442	1647			130_162_neu_an.jpg	0	71	AOI_13	183	114	717	496
27459	1648			130_162_neu_an.jpg	0	71	AOI_13	166	115	719	478
27475	1649			130_162_neu_an.jpg	0	71	AOI_13	166	115	700	363
27492	1650			130_162_neu_an.jpg	0	71	AOI_13	166	115	701	404
27508	1651			130_162_neu_an.jpg	0	71	AOI_13	166	115	696	374
27525	1652			130_162_neu_an.jpg	0	71	AOI_13	166	115	698	381
27542	1653			130_162_neu_an.jpg	0	71	AOI_13	166	115	699	383
27558	1654			130_162_neu_an.jpg	0	71	AOI_13	166	115	698	379
27575	1655			130_162_neu_an.jpg	0	71	AOI_13	166	115	696	383
27592	1656			130_162_neu_an.jpg	0	71	AOI_13	166	115	698	379
27608	1657			130_162_neu_an.jpg	0	71	AOI_13	166	115	698	381
27625	1658			130_162_neu_an.jpg	0	71	AOI_13	216	116	700	365
27642	1659			130_162_neu_an.jpg	0	71	AOI_13	216	116	699	183
27658	1660			130_162_neu_an.jpg	0	71	AOI_13	216	116	702	212
27675	1661			130_162_neu_an.jpg	0	71	AOI_13	216	116	699	185
27692	1662			130_162_neu_an.jpg	0	71	AOI_13	216	116	700	194
27708	1663			130_162_neu_an.jpg	0	71	AOI_13	216	116	698	195
27725	1664			130_162_neu_an.jpg	0	71	AOI_13	216	116	699	193
27742	1665			130_162_neu_an.jpg	0	71	AOI_13	216	116	699	197
27758	1666			130_162_neu_an.jpg	0	71	AOI_13	216	116	696	196
27775	1667			130_162_neu_an.jpg	0	71	AOI_13	216	116	700	195
27792	1668			130_162_neu_an.jpg	0	71	AOI_13	216	116	702	196
27808	1669			130_162_neu_an.jpg	0	71	AOI_13	216	116	700	195
27825	1670			130_162_neu_an.jpg	0	71	AOI_13	216	116	609	202
27842	1671			130_162_neu_an.jpg	0	72	AOI_15	167	117	354	229
27858	1672			130_162_neu_an.jpg	0	72	AOI_15	167	117	242	248
27875	1673			130_162_neu_an.jpg	0	72	AOI_15	167	117	243	242
27892	1674			130_162_neu_an.jpg	0	72	AOI_15	167	117	243	247
27908	1675			130_162_neu_an.jpg	0	72	AOI_15	167	117	248	248
27925	1676			130_162_neu_an.jpg	0	72	AOI_15	167	117	245	247
27942	1677			130_162_neu_an.jpg	0	72	AOI_15	167	117	243	249
27958	1678			130_162_neu_an.jpg	0	72	AOI_15	167	117	244	251
27975	1679			130_162_neu_an.jpg	0	72	AOI_15	167	117	244	250
27991	1680			130_162_neu_an.jpg	0	72	AOI_15	167	117	244	250
28008	1681			130_162_neu_an.jpg	0	72	AOI_15	500	118	239	254
28025	1682			130_162_neu_an.jpg	0	72	AOI_15	500	118	206	346
28041	1683			130_162_neu_an.jpg	0	72	AOI_15	500	118	216	335
28058	1684			130_162_neu_an.jpg	0	72	AOI_15	500	118	213	349
28075	1685			130_162_neu_an.jpg	0	72	AOI_15	500	118	214	346
28091	1686			130_162_neu_an.jpg	0	72	AOI_15	500	118	213	345
28108	1687			130_162_neu_an.jpg	0	72	AOI_15	500	118	210	343
28125	1688			130_162_neu_an.jpg	0	72	AOI_15	500	118	211	345
28141	1689			130_162_neu_an.jpg	0	72	AOI_15	500	118	210	345
28158	1690			130_162_neu_an.jpg	0	72	AOI_15	500	118	214	345
28175	1691			130_162_neu_an.jpg	0	72	AOI_15	500	118	215	345
28191	1692			130_162_neu_an.jpg	0	72	AOI_15	500	118	215	348
28208	1693			130_162_neu_an.jpg	0	72	AOI_15	500	118	213	348
28225	1694			130_162_neu_an.jpg	0	72	AOI_15	500	118	211	348
28241	1695			130_162_neu_an.jpg	0	72	AOI_15	500	118	214	345
28258	1696			130_162_neu_an.jpg	0	72	AOI_15	500	118	213	342
28275	1697			130_162_neu_an.jpg	0	72	AOI_15	500	118	212	346
28291	1698			130_162_neu_an.jpg	0	72	AOI_15	500	118	211	345
28308	1699			130_162_neu_an.jpg	0	72	AOI_15	500	118	209	347
28325	1700			130_162_neu_an.jpg	0	72	AOI_15	500	118	212	347
28341	1701			130_162_neu_an.jpg	0	72	AOI_15	500	118	212	347
28358	1702			130_162_neu_an.jpg	0	72	AOI_15	500	118	210	346
28375	1703			130_162_neu_an.jpg	0	72	AOI_15	500	118	208	351
28391	1704			130_162_neu_an.jpg	0	72	AOI_15	500	118	213	348
28408	1705			130_162_neu_an.jpg	0	72	AOI_15	500	118	209	349
28425	1706			130_162_neu_an.jpg	0	72	AOI_15	500	118	211	345
28441	1707			130_162_neu_an.jpg	0	72	AOI_15	500	118	210	352
28458	1708			130_162_neu_an.jpg	0	72	AOI_15	500	118	209	350
28475	1709			130_162_neu_an.jpg	0	72	AOI_15	500	118	208	352
28491	1710			130_162_neu_an.jpg	0	72	AOI_15	500	118	209	352
28508	1711			130_162_neu_an.jpg	0	72	AOI_15	250	119	295	351
28525	1712			130_162_neu_an.jpg	0	72	AOI_15	250	119	330	350
28541	1713			130_162_neu_an.jpg	0	72	AOI_15	250	119	327	350
28558	1714			130_162_neu_an.jpg	0	72	AOI_15	250	119	336	351
28575	1715			130_162_neu_an.jpg	0	72	AOI_15	250	119	334	352
28591	1716			130_162_neu_an.jpg	0	72	AOI_15	250	119	332	350
28608	1717			130_162_neu_an.jpg	0	72	AOI_15	250	119	333	351
28624	1718			130_162_neu_an.jpg	0	72	AOI_15	250	119	336	354
28641	1719			130_162_neu_an.jpg	0	72	AOI_15	250	119	334	355
28658	1720			130_162_neu_an.jpg	0	72	AOI_15	250	119	337	351
28674	1721			130_162_neu_an.jpg	0	72	AOI_15	250	119	339	350
28691	1722			130_162_neu_an.jpg	0	72	AOI_15	250	119	342	351
28708	1723			130_162_neu_an.jpg	0	72	AOI_15	250	119	341	353
28724	1724			130_162_neu_an.jpg	0	72	AOI_15	250	119	343	354
28741	1725			130_162_neu_an.jpg	0	72	AOI_15	250	119	342	352
28758	1726			130_162_neu_an.jpg	0	72	AOI_15	350	120	347	348
28774	1727			130_162_neu_an.jpg	0	72	AOI_15	350	120	195	353
28791	1728			130_162_neu_an.jpg	0	72	AOI_15	350	120	238	352
28808	1729			130_162_neu_an.jpg	0	72	AOI_15	350	120	218	356
28824	1730			130_162_neu_an.jpg	0	72	AOI_15	350	120	223	353
28841	1731			130_162_neu_an.jpg	0	72	AOI_15	350	120	223	354
28858	1732			130_162_neu_an.jpg	0	72	AOI_15	350	120	222	354
28874	1733			130_162_neu_an.jpg	0	72	AOI_15	350	120	221	352
28891	1734			130_162_neu_an.jpg	0	72	AOI_15	350	120	220	353
28908	1735			130_162_neu_an.jpg	0	72	AOI_15	350	120	220	354
28924	1736			130_162_neu_an.jpg	0	72	AOI_15	350	120	217	354
28941	1737			130_162_neu_an.jpg	0	72	AOI_15	350	120	219	354
28958	1738			130_162_neu_an.jpg	0	72	AOI_15	350	120	219	355
28974	1739			130_162_neu_an.jpg	0	72	AOI_15	350	120	219	355
28991	1740			130_162_neu_an.jpg	0	72	AOI_15	350	120	217	355
29007	1741			130_162_neu_an.jpg	0	72	AOI_15	350	120	218	357
29024	1742			130_162_neu_an.jpg	0	72	AOI_15	350	120	219	352
29025		ImageEnd	16
29041	1743			No media	0	0	Content	350	120	220	354
29057	1744			No media	0	0	Content	350	120	217	360
29070		ImageStart	8
29074	1745			Fix.jpg	0	0	Content	350	120	217	358
29091	1746			Fix.jpg	0	0	Content	350	120	217	355
29107	1747			Fix.jpg	0	0	Content	200	121	220	355
29124	1748			Fix.jpg	0	0	Content	200	121	339	351
29141	1749			Fix.jpg	0	0	Content	200	121	318	351
29157	1750			Fix.jpg	0	0	Content	200	121	335	355
29174	1751			Fix.jpg	0	0	Content	200	121	331	355
29191	1752			Fix.jpg	0	0	Content	200	121	329	356
29207	1753			Fix.jpg	0	0	Content	200	121	328	353
29224	1754			Fix.jpg	0	0	Content	200	121	328	351
29241	1755			Fix.jpg	0	0	Content	200	121	329	352
29257	1756			Fix.jpg	0	0	Content	200	121	328	351
29274	1757			Fix.jpg	0	0	Content	200	121	326	354
29291	1758			Fix.jpg	0	0	Content	200	121	327	356
29307	1759			Fix.jpg	0	0	Content	466	122	369	355
29324	1760			Fix.jpg	0	0	Content	466	122	514	363
29341	1761			Fix.jpg	0	0	Content	466	122	467	367
29357	1762			Fix.jpg	0	0	Content	466	122	498	366
29374	1763			Fix.jpg	0	0	Content	466	122	489	369
29391	1764			Fix.jpg	0	0	Content	466	122	493	368
29407	1765			Fix.jpg	0	0	Content	466	122	492	370
29424	1766			Fix.jpg	0	0	Content	466	122	492	369
29441	1767			Fix.jpg	0	0	Content	466	122	492	370
29457	1768			Fix.jpg	0	0	Content	466	122	492	370
29474	1769			Fix.jpg	0	0	Content	466	122	492	371
29491	1770			Fix.jpg	0	0	Content	466	122	492	370
29507	1771			Fix.jpg	0	0	Content	466	122	491	369
29524	1772			Fix.jpg	0	0	Content	466	122	491	368
29540	1773			Fix.jpg	0	0	Content	466	122	491	370
29557	1774			Fix.jpg	0	0	Content	466	122	493	371
29568		ImageEnd	16
29574	1775			No media	0	0	Content	466	122	492	369
29590	1776			No media	0	0	Content	466	122	492	368
29597		ImageStart	8
29607	1777			33_069_ha_neu.jpg	0	191	AOI_36	466	122	490	369
29624	1778			33_069_ha_neu.jpg	0	191	AOI_36	466	122	491	371
29640	1779			33_069_ha_neu.jpg	0	191	AOI_36	466	122	486	370
29657	1780			33_069_ha_neu.jpg	0	191	AOI_36	466	122	490	374
29674	1781			33_069_ha_neu.jpg	0	191	AOI_36	466	122	494	374
29690	1782			33_069_ha_neu.jpg	0	191	AOI_36	466	122	493	374
29707	1783			33_069_ha_neu.jpg	0	191	AOI_36	466	122	493	370
29724	1784			33_069_ha_neu.jpg	0	191	AOI_36	466	122	489	373
29740	1785			33_069_ha_neu.jpg	0	191	AOI_36	466	122	494	369
29757	1786			33_069_ha_neu.jpg	0	191	AOI_36	466	122	491	369
29774	1787			33_069_ha_neu.jpg	0	191	AOI_36	133	123	436	372
29790	1788			33_069_ha_neu.jpg	0	191	AOI_36	133	123	285	383
29807	1789			33_069_ha_neu.jpg	0	191	AOI_36	133	123	312	383
29824	1790			33_069_ha_neu.jpg	0	191	AOI_36	133	123	272	384
29840	1791			33_069_ha_neu.jpg	0	191	AOI_36	133	123	286	382
29857	1792			33_069_ha_neu.jpg	0	191	AOI_36	133	123	287	384
29874	1793			33_069_ha_neu.jpg	0	191	AOI_36	133	123	284	386
29890	1794			33_069_ha_neu.jpg	0	191	AOI_36	133	123	283	385
29907	1795			33_069_ha_neu.jpg	0	191	AOI_36	200	124	281	382
29924	1796			33_069_ha_neu.jpg	0	191	AOI_36	200	124	199	371
29940	1797			33_069_ha_neu.jpg	0	191	AOI_36	200	124	245	379
29957	1798			33_069_ha_neu.jpg	0	191	AOI_36	200	124	230	375
29974	1799			33_069_ha_neu.jpg	0	191	AOI_36	200	124	233	375
29990	1800			33_069_ha_neu.jpg	0	191	AOI_36	200	124	231	374
30007	1801			33_069_ha_neu.jpg	0	191	AOI_36	200	124	233	375
30024	1802			33_069_ha_neu.jpg	0	191	AOI_36	200	124	232	378
30040	1803			33_069_ha_neu.jpg	0	191	AOI_36	200	124	232	377
30057	1804			33_069_ha_neu.jpg	0	191	AOI_36	200	124	231	375
30074	1805			33_069_ha_neu.jpg	0	191	AOI_36	200	124	232	375
30090	1806			33_069_ha_neu.jpg	0	191	AOI_36	200	124	228	376
30107	1807			33_069_ha_neu.jpg	0	191	AOI_36	166	125	289	434
30123	1808			33_069_ha_neu.jpg	0	191	AOI_36	166	125	283	459
30139	1809			33_069_ha_neu.jpg	0	191	AOI_36	166	125	285	452
30156	1810			33_069_ha_neu.jpg	0	191	AOI_36	166	125	287	459
30173	1811			33_069_ha_neu.jpg	0	191	AOI_36	166	125	288	456
30189	1812			33_069_ha_neu.jpg	0	191	AOI_36	166	125	285	457
30206	1813			33_069_ha_neu.jpg	0	191	AOI_36	166	125	286	460
30223	1814			33_069_ha_neu.jpg	0	191	AOI_36	166	125	285	458
30239	1815			33_069_ha_neu.jpg	0	191	AOI_36	166	125	284	459
30256	1816			33_069_ha_neu.jpg	0	191	AOI_36	166	125	285	455
30273	1817			33_069_ha_neu.jpg	0	191	AOI_36	183	126	278	447
30289	1818			33_069_ha_neu.jpg	0	191	AOI_36	183	126	233	365
30306	1819			33_069_ha_neu.jpg	0	191	AOI_36	183	126	236	376
30323	1820			33_069_ha_neu.jpg	0	191	AOI_36	183	126	231	363
30339	1821			33_069_ha_neu.jpg	0	191	AOI_36	183	126	230	371
30356	1822			33_069_ha_neu.jpg	0	191	AOI_36	183	126	230	368
30373	1823			33_069_ha_neu.jpg	0	191	AOI_36	183	126	232	367
30389	1824			33_069_ha_neu.jpg	0	191	AOI_36	183	126	233	369
30406	1825			33_069_ha_neu.jpg	0	191	AOI_36	183	126	231	366
30423	1826			33_069_ha_neu.jpg	0	191	AOI_36	183	126	235	366
30439	1827			33_069_ha_neu.jpg	0	191	AOI_36	183	126	235	367
30456	1828			33_069_ha_neu.jpg	0	191	AOI_36	233	127	235	303
30473	1829			33_069_ha_neu.jpg	0	191	AOI_36	233	127	293	175
30489	1830			33_069_ha_neu.jpg	0	191	AOI_36	233	127	287	199
30506	1831			33_069_ha_neu.jpg	0	191	AOI_36	233	127	297	178
30522	1832			33_069_ha_neu.jpg	0	191	AOI_36	233	127	294	184
30539	1833			33_069_ha_neu.jpg	0	191	AOI_36	233	127	293	184
30556	1834			33_069_ha_neu.jpg	0	191	AOI_36	233	127	294	184
30572	1835			33_069_ha_neu.jpg	0	191	AOI_36	233	127	293	182
30589	1836			33_069_ha_neu.jpg	0	191	AOI_36	233	127	296	182
30606	1837			33_069_ha_neu.jpg	0	191	AOI_36	233	127	293	185
30622	1838			33_069_ha_neu.jpg	0	191	AOI_36	233	127	294	184
30639	1839			33_069_ha_neu.jpg	0	191	AOI_36	233	127	293	181
30656	1840			33_069_ha_neu.jpg	0	191	AOI_36	233	127	297	183
30672	1841			33_069_ha_neu.jpg	0	191	AOI_36	233	127	299	182
30689	1842			33_069_ha_neu.jpg	0	191	AOI_36	167	128	228	243
30706	1843			33_069_ha_neu.jpg	0	191	AOI_36	167	128	255	287
30722	1844			33_069_ha_neu.jpg	0	191	AOI_36	167	128	243	281
30739	1845			33_069_ha_neu.jpg	0	191	AOI_36	167	128	249	298
30756	1846			33_069_ha_neu.jpg	0	191	AOI_36	167	128	247	292
30772	1847			33_069_ha_neu.jpg	0	191	AOI_36	167	128	246	290
30789	1848			33_069_ha_neu.jpg	0	191	AOI_36	167	128	248	291
30806	1849			33_069_ha_neu.jpg	0	191	AOI_36	167	128	247	293
30822	1850			33_069_ha_neu.jpg	0	191	AOI_36	167	128	248	289
30839	1851			33_069_ha_neu.jpg	0	191	AOI_36	167	128	247	289
30856	1852			33_069_ha_neu.jpg	0	191	AOI_36	183	129	248	289
30872	1853			33_069_ha_neu.jpg	0	191	AOI_36	183	129	218	388
30889	1854			33_069_ha_neu.jpg	0	191	AOI_36	183	129	231	373
30906	1855			33_069_ha_neu.jpg	0	191	AOI_36	183	129	225	381
30922	1856			33_069_ha_neu.jpg	0	191	AOI_36	183	129	226	383
30939	1857			33_069_ha_neu.jpg	0	191	AOI_36	183	129	229	381
30955	1858			33_069_ha_neu.jpg	0	191	AOI_36	183	129	229	380
30972	1859			33_069_ha_neu.jpg	0	191	AOI_36	183	129	233	383
30989	1860			33_069_ha_neu.jpg	0	191	AOI_36	183	129	233	386
31005	1861			33_069_ha_neu.jpg	0	191	AOI_36	183	129	229	386
31022	1862			33_069_ha_neu.jpg	0	191	AOI_36	183	129	227	383
31039	1863			33_069_ha_neu.jpg	0	191	AOI_36	150	130	239	388
31055	1864			33_069_ha_neu.jpg	0	191	AOI_36	150	130	273	446
31072	1865			33_069_ha_neu.jpg	0	191	AOI_36	150	130	267	425
31089	1866			33_069_ha_neu.jpg	0	191	AOI_36	150	130	276	439
31105	1867			33_069_ha_neu.jpg	0	191	AOI_36	150	130	271	435
31122	1868			33_069_ha_neu.jpg	0	191	AOI_36	150	130	275	437
31139	1869			33_069_ha_neu.jpg	0	191	AOI_36	150	130	275	438
31155	1870			33_069_ha_neu.jpg	0	191	AOI_36	150	130	273	435
31172	1871			33_069_ha_neu.jpg	0	191	AOI_36	150	130	272	439
31189	1872			33_069_ha_neu.jpg	0	192	AOI_35	150	131	427	416
31205	1873			33_069_ha_neu.jpg	0	192	AOI_35	150	131	619	376
31222	1874			33_069_ha_neu.jpg	0	192	AOI_35	150	131	743	364
31239	1875			33_069_ha_neu.jpg	0	192	AOI_35	150	131	722	368
31255	1876			33_069_ha_neu.jpg	0	192	AOI_35	150	131	734	365
31272	1877			33_069_ha_neu.jpg	0	192	AOI_35	150	131	727	367
31289	1878			33_069_ha_neu.jpg	0	192	AOI_35	150	131	732	367
31305	1879			33_069_ha_neu.jpg	0	192	AOI_35	150	131	733	368
31322	1880			33_069_ha_neu.jpg	0	192	AOI_35	150	131	734	368
31339	1881			33_069_ha_neu.jpg	0	192	AOI_35	283	132	734	365
31355	1882			33_069_ha_neu.jpg	0	192	AOI_35	283	132	625	363
31372	1883			33_069_ha_neu.jpg	0	192	AOI_35	283	132	692	363
31389	1884			33_069_ha_neu.jpg	0	192	AOI_35	283	132	664	363
31405	1885			33_069_ha_neu.jpg	0	192	AOI_35	283	132	665	362
31422	1886			33_069_ha_neu.jpg	0	192	AOI_35	283	132	663	364
31439	1887			33_069_ha_neu.jpg	0	192	AOI_35	283	132	667	362
31455	1888			33_069_ha_neu.jpg	0	192	AOI_35	283	132	667	366
31472	1889			33_069_ha_neu.jpg	0	192	AOI_35	283	132	665	367
31488	1890			33_069_ha_neu.jpg	0	192	AOI_35	283	132	663	368
31505	1891			33_069_ha_neu.jpg	0	192	AOI_35	283	132	665	370
31522	1892			33_069_ha_neu.jpg	0	192	AOI_35	283	132	664	370
31538	1893			33_069_ha_neu.jpg	0	192	AOI_35	283	132	667	367
31555	1894			33_069_ha_neu.jpg	0	192	AOI_35	283	132	665	368
31572	1895			33_069_ha_neu.jpg	0	192	AOI_35	283	132	667	368
31588	1896			33_069_ha_neu.jpg	0	192	AOI_35	283	132	667	366
31605	1897			33_069_ha_neu.jpg	0	192	AOI_35	283	132	666	366
31622	1898			33_069_ha_neu.jpg	0	192	AOI_35	233	133	683	367
31638	1899			33_069_ha_neu.jpg	0	192	AOI_35	233	133	802	361
31655	1900			33_069_ha_neu.jpg	0	192	AOI_35	233	133	774	363
31672	1901			33_069_ha_neu.jpg	0	192	AOI_35	233	133	793	361
31688	1902			33_069_ha_neu.jpg	0	192	AOI_35	233	133	784	368
31705	1903			33_069_ha_neu.jpg	0	192	AOI_35	233	133	784	367
31722	1904			33_069_ha_neu.jpg	0	192	AOI_35	233	133	786	367
31738	1905			33_069_ha_neu.jpg	0	192	AOI_35	233	133	788	365
31755	1906			33_069_ha_neu.jpg	0	192	AOI_35	233	133	788	368
31772	1907			33_069_ha_neu.jpg	0	192	AOI_35	233	133	786	371
31788	1908			33_069_ha_neu.jpg	0	192	AOI_35	233	133	788	366
31805	1909			33_069_ha_neu.jpg	0	192	AOI_35	233	133	789	364
31822	1910			33_069_ha_neu.jpg	0	192	AOI_35	233	133	785	365
31838	1911			33_069_ha_neu.jpg	0	192	AOI_35	233	133	788	366
31855	1912			33_069_ha_neu.jpg	0	192	AOI_35	233	134	788	367
31872	1913			33_069_ha_neu.jpg	0	192	AOI_35	233	134	657	381
31888	1914			33_069_ha_neu.jpg	0	192	AOI_35	233	134	693	371
31905	1915			33_069_ha_neu.jpg	0	192	AOI_35	233	134	673	377
31922	1916			33_069_ha_neu.jpg	0	192	AOI_35	233	134	679	375
31938	1917			33_069_ha_neu.jpg	0	192	AOI_35	233	134	677	378
31955	1918			33_069_ha_neu.jpg	0	192	AOI_35	233	134	675	378
31972	1919			33_069_ha_neu.jpg	0	192	AOI_35	233	134	676	379
31988	1920			33_069_ha_neu.jpg	0	192	AOI_35	233	134	673	378
32005	1921			33_069_ha_neu.jpg	0	192	AOI_35	233	134	677	378
32021	1922			33_069_ha_neu.jpg	0	192	AOI_35	233	134	675	377
32038	1923			33_069_ha_neu.jpg	0	192	AOI_35	233	134	677	378
32055	1924			33_069_ha_neu.jpg	0	192	AOI_35	233	134	675	378
32071	1925			33_069_ha_neu.jpg	0	192	AOI_35	233	134	676	382
32088	1926			33_069_ha_neu.jpg	0	192	AOI_35	183	135	689	384
32105	1927			33_069_ha_neu.jpg	0	192	AOI_35	183	135	734	445
32121	1928			33_069_ha_neu.jpg	0	192	AOI_35	183	135	728	428
32138	1929			33_069_ha_neu.jpg	0	192	AOI_35	183	135	733	438
32155	1930			33_069_ha_neu.jpg	0	192	AOI_35	183	135	730	436
32171	1931			33_069_ha_neu.jpg	0	192	AOI_35	183	135	732	434
32188	1932			33_069_ha_neu.jpg	0	192	AOI_35	183	135	731	435
32205	1933			33_069_ha_neu.jpg	0	192	AOI_35	183	135	735	437
32221	1934			33_069_ha_neu.jpg	0	192	AOI_35	183	135	733	437
32238	1935			33_069_ha_neu.jpg	0	192	AOI_35	183	135	732	438
32255	1936			33_069_ha_neu.jpg	0	192	AOI_35	183	135	732	438
32271	1937			33_069_ha_neu.jpg	0	192	AOI_35	133	136	699	390
32288	1938			33_069_ha_neu.jpg	0	192	AOI_35	133	136	665	363
32305	1939			33_069_ha_neu.jpg	0	192	AOI_35	133	136	677	372
32321	1940			33_069_ha_neu.jpg	0	192	AOI_35	133	136	666	365
32338	1941			33_069_ha_neu.jpg	0	192	AOI_35	133	136	670	366
32355	1942			33_069_ha_neu.jpg	0	192	AOI_35	133	136	667	363
32371	1943			33_069_ha_neu.jpg	0	192	AOI_35	133	136	666	364
32388	1944			33_069_ha_neu.jpg	0	192	AOI_35	133	136	645	515
32404	1945			33_069_ha_neu.jpg	0	191	AOI_36	183	137	0	0
[truncated: 34,738 more rows]
