# Supplementary material for: Attentional Bias to Facial Expressions of Different Emotions – A Cross-Cultural Comparison of ≠Akhoe Hai||om and German Children and Adolescents
Source: Front Psychol. 2020 Apr 28;11:795. doi: 10.3389/fpsyg.2020.00795 (PMC7199105; doi:10.3389/fpsyg.2020.00795)
Supplement: Supplementary file 1 [file Data_Sheet_1.ZIP › Raw data_Germany and Namibia/Raw data Germans/de_VP8-All-Data.tsv]

System Properties:
Operating System:	Microsoft Windows NT 6.1.7601 Service Pack 1
System User Name:	tobiiadmin
Machine Name:	LOE7690LAP
Data properties:
Recording name:	de_VP8
Recording date:	26.09.2013
Recording time:	13:02:24
Recording resolution:	1024 x 768
Export date:	03.12.2013
Export time:	16:37:03
Participant:	de_VP8
Filter settings:
Eye: Average
Validity: Normal
Fixation filter: Tobii fixation filter
Velocity threshold: 35
Distance threshold: 35
Timestamp	Number	Event	EventKey	StimuliName	StimuliID	AoiIds	AoiNames	FixationDuration	FixationIndex	GazePointX	GazePointY
14	0			No media	0	0	Content	114	25	90	589
31	1			No media	0	0	Content	114	25	93	598
47	2			No media	0	0	Content	114	25	95	605
64	3			No media	0	0	Content	114	25	90	600
81	4			No media	0	0	Content	114	25	81	608
97	5			No media	0	0	Content	114	25	92	627
114	6			No media	0	0	Content	233	26	84	630
131	7			No media	0	0	Content	233	26	89	643
147	8			No media	0	0	Content	233	26	66	644
164	9			No media	0	0	Content	233	26	76	649
181	10			No media	0	0	Content	233	26	90	691
197	11			No media	0	0	Content	233	26	86	689
214	12			No media	0	0	Content	233	26	85	665
231	13			No media	0	0	Content	233	26	96	693
247	14			No media	0	0	Content	233	26	78	650
264	15			No media	0	0	Content	233	26	84	667
281	16			No media	0	0	Content	233	26	81	613
297	17			No media	0	0	Content	233	26	118	643
314	18			No media	0	0	Content	233	26	86	570
331	19			No media	0	0	Content	233	26	132	619
347	20			No media	0	0	Content	250	27	265	635
364	21			No media	0	0	Content	250	27	405	543
381	22			No media	0	0	Content	250	27	504	504
397	23			No media	0	0	Content	250	27	529	448
414	24			No media	0	0	Content	250	27	546	433
431	25			No media	0	0	Content	250	27	0	0
447	26			No media	0	0	Content	250	27	0	0
464	27			No media	0	0	Content	250	27	0	0
481	28			No media	0	0	Content	250	27	544	427
497	29			No media	0	0	Content	250	27	538	425
514	30			No media	0	0	Content	250	27	530	459
531	31			No media	0	0	Content	250	27	526	455
547	32			No media	0	0	Content	250	27	547	386
564	33			No media	0	0	Content	250	27	538	397
580	34			No media	0	0	Content	250	27	545	410
597	35			No media	0	0	Content			0	0
614	36			No media	0	0	Content			0	0
630	37			No media	0	0	Content			0	0
647	38			No media	0	0	Content			0	0
664	39			No media	0	0	Content			0	0
680	40			No media	0	0	Content			0	0
697	41			No media	0	0	Content			0	0
714	42			No media	0	0	Content			0	0
730	43			No media	0	0	Content			0	0
747	44			No media	0	0	Content			0	0
764	45			No media	0	0	Content	100	28	605	325
780	46			No media	0	0	Content	100	28	0	0
797	47			No media	0	0	Content	100	28	0	0
814	48			No media	0	0	Content	100	28	603	319
830	49			No media	0	0	Content	100	28	587	326
847	50			No media	0	0	Content	100	28	591	345
863	51			No media	0	0	Content			0	0
880	52			No media	0	0	Content			0	0
897	53			No media	0	0	Content			0	0
914	54			No media	0	0	Content			0	0
930	55			No media	0	0	Content			0	0
946		ImageStart	8
947	56			Fix.jpg	0	0	Content			0	0
963	57			Fix.jpg	0	0	Content			0	0
980	58			Fix.jpg	0	0	Content			0	0
997	59			Fix.jpg	0	0	Content			0	0
1013	60			Fix.jpg	0	0	Content			0	0
1030	61			Fix.jpg	0	0	Content			0	0
1047	62			Fix.jpg	0	0	Content			0	0
1063	63			Fix.jpg	0	0	Content			0	0
1080	64			Fix.jpg	0	0	Content			0	0
1097	65			Fix.jpg	0	0	Content	83	29	466	236
1113	66			Fix.jpg	0	0	Content	83	29	470	239
1130	67			Fix.jpg	0	0	Content	83	29	463	244
1147	68			Fix.jpg	0	0	Content	83	29	466	237
1163	69			Fix.jpg	0	0	Content	83	29	495	322
1180	70			Fix.jpg	0	0	Content	416	30	499	383
1197	71			Fix.jpg	0	0	Content	416	30	502	376
1213	72			Fix.jpg	0	0	Content	416	30	500	383
1230	73			Fix.jpg	0	0	Content	416	30	506	382
1247	74			Fix.jpg	0	0	Content	416	30	501	382
1263	75			Fix.jpg	0	0	Content	416	30	499	386
1280	76			Fix.jpg	0	0	Content	416	30	500	385
1294		ImageEnd	16
1297	77			No media	0	0	Content	416	30	504	379
1306		ImageStart	8
1313	78			87_140_an_neu.jpg	0	317	AOI_53	416	30	500	386
1330	79			87_140_an_neu.jpg	0	317	AOI_53	416	30	500	381
1346	80			87_140_an_neu.jpg	0	317	AOI_53	416	30	502	378
1363	81			87_140_an_neu.jpg	0	317	AOI_53	416	30	500	379
1380	82			87_140_an_neu.jpg	0	317	AOI_53	416	30	503	375
1396	83			87_140_an_neu.jpg	0	317	AOI_53	416	30	499	385
1413	84			87_140_an_neu.jpg	0	317	AOI_53	416	30	499	385
1430	85			87_140_an_neu.jpg	0	317	AOI_53	416	30	502	376
1446	86			87_140_an_neu.jpg	0	317	AOI_53	416	30	498	385
1463	87			87_140_an_neu.jpg	0	317	AOI_53	416	30	502	378
1480	88			87_140_an_neu.jpg	0	317	AOI_53	416	30	502	379
1496	89			87_140_an_neu.jpg	0	317	AOI_53	416	30	500	378
1513	90			87_140_an_neu.jpg	0	317	AOI_53	416	30	497	381
1530	91			87_140_an_neu.jpg	0	317	AOI_53	416	30	500	383
1546	92			87_140_an_neu.jpg	0	317	AOI_53	416	30	502	381
1563	93			87_140_an_neu.jpg	0	317	AOI_53	416	30	505	379
1580	94			87_140_an_neu.jpg	0	317	AOI_53	416	30	504	381
1596	95			87_140_an_neu.jpg	0	317	AOI_53	266	31	451	393
1613	96			87_140_an_neu.jpg	0	317	AOI_53	266	31	358	413
1630	97			87_140_an_neu.jpg	0	317	AOI_53	266	31	330	422
1646	98			87_140_an_neu.jpg	0	317	AOI_53	266	31	332	425
1663	99			87_140_an_neu.jpg	0	317	AOI_53	266	31	330	422
1680	100			87_140_an_neu.jpg	0	317	AOI_53	266	31	331	414
1696	101			87_140_an_neu.jpg	0	317	AOI_53	266	31	330	413
1713	102			87_140_an_neu.jpg	0	317	AOI_53	266	31	331	417
1730	103			87_140_an_neu.jpg	0	317	AOI_53	266	31	330	417
1746	104			87_140_an_neu.jpg	0	317	AOI_53	266	31	331	421
1763	105			87_140_an_neu.jpg	0	317	AOI_53	266	31	330	421
1780	106			87_140_an_neu.jpg	0	317	AOI_53	266	31	328	422
1796	107			87_140_an_neu.jpg	0	317	AOI_53	266	31	329	411
1813	108			87_140_an_neu.jpg	0	317	AOI_53	266	31	330	423
1829	109			87_140_an_neu.jpg	0	317	AOI_53	266	31	335	417
1846	110			87_140_an_neu.jpg	0	317	AOI_53	266	31	374	419
1863	111			87_140_an_neu.jpg	0	318	AOI_55	266	32	533	390
1879	112			87_140_an_neu.jpg	0	318	AOI_55	266	32	702	354
1896	113			87_140_an_neu.jpg	0	318	AOI_55	266	32	742	349
1913	114			87_140_an_neu.jpg	0	318	AOI_55	266	32	745	344
1929	115			87_140_an_neu.jpg	0	318	AOI_55	266	32	740	346
1946	116			87_140_an_neu.jpg	0	318	AOI_55	266	32	740	348
1963	117			87_140_an_neu.jpg	0	318	AOI_55	266	32	747	348
1979	118			87_140_an_neu.jpg	0	318	AOI_55	266	32	741	349
1996	119			87_140_an_neu.jpg	0	318	AOI_55	266	32	742	352
2013	120			87_140_an_neu.jpg	0	318	AOI_55	266	32	745	350
2029	121			87_140_an_neu.jpg	0	318	AOI_55	266	32	736	342
2046	122			87_140_an_neu.jpg	0	318	AOI_55	266	32	734	358
2063	123			87_140_an_neu.jpg	0	318	AOI_55	266	32	0	0
2079	124			87_140_an_neu.jpg	0	318	AOI_55	266	32	734	353
2096	125			87_140_an_neu.jpg	0	318	AOI_55	266	32	736	349
2113	126			87_140_an_neu.jpg	0	318	AOI_55	266	32	736	355
2129	127			87_140_an_neu.jpg	0	318	AOI_55	350	33	771	345
2146	128			87_140_an_neu.jpg	0	318	AOI_55	350	33	783	341
2163	129			87_140_an_neu.jpg	0	318	AOI_55	350	33	778	351
2179	130			87_140_an_neu.jpg	0	318	AOI_55	350	33	777	346
2196	131			87_140_an_neu.jpg	0	318	AOI_55	350	33	776	344
2213	132			87_140_an_neu.jpg	0	318	AOI_55	350	33	777	340
2229	133			87_140_an_neu.jpg	0	318	AOI_55	350	33	780	345
2246	134			87_140_an_neu.jpg	0	318	AOI_55	350	33	783	341
2263	135			87_140_an_neu.jpg	0	318	AOI_55	350	33	781	341
2279	136			87_140_an_neu.jpg	0	318	AOI_55	350	33	782	340
2296	137			87_140_an_neu.jpg	0	318	AOI_55	350	33	781	342
2313	138			87_140_an_neu.jpg	0	318	AOI_55	350	33	776	341
2329	139			87_140_an_neu.jpg	0	318	AOI_55	350	33	778	339
2346	140			87_140_an_neu.jpg	0	318	AOI_55	350	33	780	346
2362	141			87_140_an_neu.jpg	0	318	AOI_55	350	33	775	341
2379	142			87_140_an_neu.jpg	0	318	AOI_55	350	33	777	345
2396	143			87_140_an_neu.jpg	0	318	AOI_55	350	33	777	348
2412	144			87_140_an_neu.jpg	0	318	AOI_55	350	33	780	343
2429	145			87_140_an_neu.jpg	0	318	AOI_55	350	33	779	346
2446	146			87_140_an_neu.jpg	0	318	AOI_55	350	33	775	345
2462	147			87_140_an_neu.jpg	0	318	AOI_55	350	33	743	339
2479	148			87_140_an_neu.jpg	0	317	AOI_53	266	34	586	384
2496	149			87_140_an_neu.jpg	0	317	AOI_53	266	34	385	416
2512	150			87_140_an_neu.jpg	0	317	AOI_53	266	34	287	425
2529	151			87_140_an_neu.jpg	0	317	AOI_53	266	34	299	417
2546	152			87_140_an_neu.jpg	0	317	AOI_53	266	34	302	396
2562	153			87_140_an_neu.jpg	0	317	AOI_53	266	34	310	412
2579	154			87_140_an_neu.jpg	0	317	AOI_53	266	34	0	0
2596	155			87_140_an_neu.jpg	0	317	AOI_53	266	34	304	419
2612	156			87_140_an_neu.jpg	0	317	AOI_53	266	34	299	413
2629	157			87_140_an_neu.jpg	0	317	AOI_53	266	34	302	424
2646	158			87_140_an_neu.jpg	0	317	AOI_53	266	34	307	419
2662	159			87_140_an_neu.jpg	0	317	AOI_53	266	34	305	418
2679	160			87_140_an_neu.jpg	0	317	AOI_53	266	34	301	420
2696	161			87_140_an_neu.jpg	0	317	AOI_53	266	34	307	426
2712	162			87_140_an_neu.jpg	0	317	AOI_53	266	34	301	416
2729	163			87_140_an_neu.jpg	0	317	AOI_53	266	34	300	424
2745	164			87_140_an_neu.jpg	0	317	AOI_53	217	35	332	424
2762	165			87_140_an_neu.jpg	0	317	AOI_53	217	35	350	432
2779	166			87_140_an_neu.jpg	0	317	AOI_53	217	35	348	434
2796	167			87_140_an_neu.jpg	0	317	AOI_53	217	35	351	429
2812	168			87_140_an_neu.jpg	0	317	AOI_53	217	35	344	427
2829	169			87_140_an_neu.jpg	0	317	AOI_53	217	35	340	433
2845	170			87_140_an_neu.jpg	0	317	AOI_53	217	35	347	420
2862	171			87_140_an_neu.jpg	0	317	AOI_53	217	35	343	429
2879	172			87_140_an_neu.jpg	0	317	AOI_53	217	35	347	430
2895	173			87_140_an_neu.jpg	0	317	AOI_53	217	35	350	432
2912	174			87_140_an_neu.jpg	0	317	AOI_53	217	35	347	420
2929	175			87_140_an_neu.jpg	0	317	AOI_53	217	35	349	435
2945	176			87_140_an_neu.jpg	0	317	AOI_53	217	35	347	422
2962	177			87_140_an_neu.jpg	0	317	AOI_53	316	36	328	465
2979	178			87_140_an_neu.jpg	0	317	AOI_53	316	36	314	541
2995	179			87_140_an_neu.jpg	0	317	AOI_53	316	36	313	542
3012	180			87_140_an_neu.jpg	0	317	AOI_53	316	36	312	543
3029	181			87_140_an_neu.jpg	0	317	AOI_53	316	36	311	542
3045	182			87_140_an_neu.jpg	0	317	AOI_53	316	36	326	551
3062	183			87_140_an_neu.jpg	0	317	AOI_53	316	36	330	551
3079	184			87_140_an_neu.jpg	0	317	AOI_53	316	36	322	546
3095	185			87_140_an_neu.jpg	0	317	AOI_53	316	36	312	546
3112	186			87_140_an_neu.jpg	0	317	AOI_53	316	36	313	545
3129	187			87_140_an_neu.jpg	0	317	AOI_53	316	36	317	548
3145	188			87_140_an_neu.jpg	0	317	AOI_53	316	36	313	545
3162	189			87_140_an_neu.jpg	0	317	AOI_53	316	36	309	547
3179	190			87_140_an_neu.jpg	0	317	AOI_53	316	36	310	548
3195	191			87_140_an_neu.jpg	0	317	AOI_53	316	36	314	546
3212	192			87_140_an_neu.jpg	0	317	AOI_53	316	36	317	547
3229	193			87_140_an_neu.jpg	0	317	AOI_53	316	36	315	542
3245	194			87_140_an_neu.jpg	0	317	AOI_53	316	36	307	547
3262	195			87_140_an_neu.jpg	0	317	AOI_53	316	36	312	548
3279	196			87_140_an_neu.jpg	0	317	AOI_53	350	37	312	583
3295	197			87_140_an_neu.jpg	0	317	AOI_53	350	37	315	582
3312	198			87_140_an_neu.jpg	0	317	AOI_53	350	37	314	587
3329	199			87_140_an_neu.jpg	0	317	AOI_53	350	37	312	585
3345	200			87_140_an_neu.jpg	0	317	AOI_53	350	37	316	585
3362	201			87_140_an_neu.jpg	0	317	AOI_53	350	37	318	591
3379	202			87_140_an_neu.jpg	0	317	AOI_53	350	37	316	590
3395	203			87_140_an_neu.jpg	0	317	AOI_53	350	37	313	582
3412	204			87_140_an_neu.jpg	0	317	AOI_53	350	37	312	585
3428	205			87_140_an_neu.jpg	0	317	AOI_53	350	37	313	584
3445	206			87_140_an_neu.jpg	0	317	AOI_53	350	37	314	589
3462	207			87_140_an_neu.jpg	0	317	AOI_53	350	37	316	588
3478	208			87_140_an_neu.jpg	0	317	AOI_53	350	37	315	583
3495	209			87_140_an_neu.jpg	0	317	AOI_53	350	37	318	582
3512	210			87_140_an_neu.jpg	0	317	AOI_53	350	37	314	590
3528	211			87_140_an_neu.jpg	0	317	AOI_53	350	37	312	585
3545	212			87_140_an_neu.jpg	0	317	AOI_53	350	37	313	583
3562	213			87_140_an_neu.jpg	0	317	AOI_53	350	37	313	585
3578	214			87_140_an_neu.jpg	0	317	AOI_53	350	37	310	585
3595	215			87_140_an_neu.jpg	0	317	AOI_53	350	37	313	587
3612	216			87_140_an_neu.jpg	0	317	AOI_53	350	37	312	585
3628	217			87_140_an_neu.jpg	0	317	AOI_53	216	38	320	503
3645	218			87_140_an_neu.jpg	0	317	AOI_53	216	38	323	401
3662	219			87_140_an_neu.jpg	0	317	AOI_53	216	38	320	389
3678	220			87_140_an_neu.jpg	0	317	AOI_53	216	38	319	379
3695	221			87_140_an_neu.jpg	0	317	AOI_53	216	38	318	387
3712	222			87_140_an_neu.jpg	0	317	AOI_53	216	38	319	385
3728	223			87_140_an_neu.jpg	0	317	AOI_53	216	38	321	376
3745	224			87_140_an_neu.jpg	0	317	AOI_53	216	38	320	388
3762	225			87_140_an_neu.jpg	0	317	AOI_53	216	38	0	0
3778	226			87_140_an_neu.jpg	0	317	AOI_53	216	38	323	386
3795	227			87_140_an_neu.jpg	0	317	AOI_53	216	38	321	391
3812	228			87_140_an_neu.jpg	0	317	AOI_53	216	38	321	386
3828	229			87_140_an_neu.jpg	0	317	AOI_53	216	38	321	384
3845	230			87_140_an_neu.jpg	0	317	AOI_53	316	39	346	406
3862	231			87_140_an_neu.jpg	0	317	AOI_53	316	39	357	422
3878	232			87_140_an_neu.jpg	0	317	AOI_53	316	39	358	424
3895	233			87_140_an_neu.jpg	0	317	AOI_53	316	39	356	421
3911	234			87_140_an_neu.jpg	0	317	AOI_53	316	39	358	423
3928	235			87_140_an_neu.jpg	0	317	AOI_53	316	39	363	424
3945	236			87_140_an_neu.jpg	0	317	AOI_53	316	39	361	429
3962	237			87_140_an_neu.jpg	0	317	AOI_53	316	39	359	424
3978	238			87_140_an_neu.jpg	0	317	AOI_53	316	39	358	427
3995	239			87_140_an_neu.jpg	0	317	AOI_53	316	39	356	433
4011	240			87_140_an_neu.jpg	0	317	AOI_53	316	39	361	420
4028	241			87_140_an_neu.jpg	0	317	AOI_53	316	39	357	418
4045	242			87_140_an_neu.jpg	0	317	AOI_53	316	39	357	429
4061	243			87_140_an_neu.jpg	0	317	AOI_53	316	39	361	422
4078	244			87_140_an_neu.jpg	0	317	AOI_53	316	39	361	426
4095	245			87_140_an_neu.jpg	0	317	AOI_53	316	39	359	425
4111	246			87_140_an_neu.jpg	0	317	AOI_53	316	39	362	429
4128	247			87_140_an_neu.jpg	0	317	AOI_53	316	39	361	425
4145	248			87_140_an_neu.jpg	0	317	AOI_53	316	39	426	422
4161	249			87_140_an_neu.jpg	0	318	AOI_55	649	40	581	385
4178	250			87_140_an_neu.jpg	0	318	AOI_55	649	40	718	339
4195	251			87_140_an_neu.jpg	0	318	AOI_55	649	40	751	339
4211	252			87_140_an_neu.jpg	0	318	AOI_55	649	40	751	359
4228	253			87_140_an_neu.jpg	0	318	AOI_55	649	40	759	363
4245	254			87_140_an_neu.jpg	0	318	AOI_55	649	40	748	344
4261	255			87_140_an_neu.jpg	0	318	AOI_55	649	40	748	348
4278	256			87_140_an_neu.jpg	0	318	AOI_55	649	40	753	344
4295	257			87_140_an_neu.jpg	0	318	AOI_55	649	40	743	347
4305		ImageEnd	16
4311	258			No media	0	0	Content	649	40	771	319
4328	259			No media	0	0	Content	649	40	767	324
4344	260			No media	0	0	Content	649	40	771	318
4361	261			No media	0	0	Content	649	40	760	330
4378	262			No media	0	0	Content	649	40	766	322
4394	263			No media	0	0	Content	649	40	769	320
4411	264			No media	0	0	Content	649	40	770	323
4428	265			No media	0	0	Content	649	40	762	330
4444	266			No media	0	0	Content	649	40	755	331
4461	267			No media	0	0	Content	649	40	769	325
4478	268			No media	0	0	Content	649	40	747	355
4494	269			No media	0	0	Content	649	40	777	342
4511	270			No media	0	0	Content	649	40	783	345
4528	271			No media	0	0	Content	649	40	787	340
4544	272			No media	0	0	Content	649	40	787	343
4561	273			No media	0	0	Content	649	40	786	341
4578	274			No media	0	0	Content	649	40	785	340
4594	275			No media	0	0	Content	649	40	786	345
4601		ImageStart	8
4611	276			Fix.jpg	0	0	Content	649	40	784	341
4628	277			Fix.jpg	0	0	Content	649	40	786	342
4644	278			Fix.jpg	0	0	Content	649	40	784	342
4661	279			Fix.jpg	0	0	Content	649	40	785	343
4678	280			Fix.jpg	0	0	Content	649	40	790	343
4694	281			Fix.jpg	0	0	Content	649	40	785	347
4711	282			Fix.jpg	0	0	Content	649	40	786	343
4728	283			Fix.jpg	0	0	Content	649	40	783	347
4744	284			Fix.jpg	0	0	Content	649	40	784	344
4761	285			Fix.jpg	0	0	Content	649	40	782	346
4778	286			Fix.jpg	0	0	Content	649	40	785	345
4794	287			Fix.jpg	0	0	Content	649	40	784	341
4811	288			Fix.jpg	0	0	Content	716	41	708	354
4828	289			Fix.jpg	0	0	Content	716	41	553	370
4844	290			Fix.jpg	0	0	Content	716	41	511	372
4861	291			Fix.jpg	0	0	Content	716	41	503	371
4877	292			Fix.jpg	0	0	Content	716	41	510	374
4894	293			Fix.jpg	0	0	Content	716	41	506	368
4911	294			Fix.jpg	0	0	Content	716	41	513	371
4927	295			Fix.jpg	0	0	Content	716	41	508	369
4944	296			Fix.jpg	0	0	Content	716	41	513	372
4961	297			Fix.jpg	0	0	Content	716	41	511	372
4977	298			Fix.jpg	0	0	Content	716	41	514	373
4994	299			Fix.jpg	0	0	Content	716	41	512	375
5011	300			Fix.jpg	0	0	Content	716	41	514	376
5027	301			Fix.jpg	0	0	Content	716	41	513	375
5044	302			Fix.jpg	0	0	Content	716	41	514	374
5061	303			Fix.jpg	0	0	Content	716	41	512	369
5077	304			Fix.jpg	0	0	Content	716	41	507	373
5085		ImageEnd	16
5094	305			No media	0	0	Content	716	41	512	371
5111	306			No media	0	0	Content	716	41	513	376
5127	307			No media	0	0	Content	716	41	513	376
5144	308			No media	0	0	Content	716	41	512	375
5161	309			No media	0	0	Content	716	41	513	374
5177	310			No media	0	0	Content	716	41	506	373
5194	311			No media	0	0	Content	716	41	502	356
5211	312			No media	0	0	Content	716	41	501	359
5227	313			No media	0	0	Content	716	41	502	359
5244	314			No media	0	0	Content	716	41	501	363
5260	315			No media	0	0	Content	716	41	499	354
5277	316			No media	0	0	Content	716	41	504	363
5294	317			No media	0	0	Content	716	41	502	361
5310	318			No media	0	0	Content	716	41	503	359
5327	319			No media	0	0	Content	716	41	504	360
5344	320			No media	0	0	Content	716	41	503	360
5360	321			No media	0	0	Content	716	41	501	362
5377	322			No media	0	0	Content	716	41	498	361
5394	323			No media	0	0	Content	716	41	498	364
5410	324			No media	0	0	Content	716	41	499	360
5427	325			No media	0	0	Content	716	41	504	360
5444	326			No media	0	0	Content	716	41	503	358
5460	327			No media	0	0	Content	716	41	501	358
5477	328			No media	0	0	Content	716	41	501	361
5494	329			No media	0	0	Content	716	41	504	360
5510	330			No media	0	0	Content	716	41	503	356
5527	331			No media	0	0	Content	183	42	546	356
5544	332			No media	0	0	Content	183	42	569	355
5560	333			No media	0	0	Content	183	42	577	353
5577	334			No media	0	0	Content	183	42	578	350
5594	335			No media	0	0	Content	183	42	577	355
5610	336			No media	0	0	Content	183	42	576	354
5627	337			No media	0	0	Content	183	42	575	353
5644	338			No media	0	0	Content	183	42	576	355
5660	339			No media	0	0	Content	183	42	578	353
5677	340			No media	0	0	Content	183	42	570	356
5694	341			No media	0	0	Content	183	42	568	350
5710	342			No media	0	0	Content	466	43	462	326
5727	343			No media	0	0	Content	466	43	340	280
5744	344			No media	0	0	Content	466	43	246	234
5760	345			No media	0	0	Content	466	43	246	232
5777	346			No media	0	0	Content	466	43	244	226
5793	347			No media	0	0	Content	466	43	250	231
5810	348			No media	0	0	Content	466	43	248	232
5827	349			No media	0	0	Content	466	43	248	230
5843	350			No media	0	0	Content	466	43	253	231
5860	351			No media	0	0	Content	466	43	252	231
5877	352			No media	0	0	Content	466	43	247	227
5893	353			No media	0	0	Content	466	43	247	230
5910	354			No media	0	0	Content	466	43	249	233
5927	355			No media	0	0	Content	466	43	250	230
5943	356			No media	0	0	Content	466	43	247	232
5960	357			No media	0	0	Content	466	43	249	230
5977	358			No media	0	0	Content	466	43	249	237
5993	359			No media	0	0	Content	466	43	250	232
6010	360			No media	0	0	Content	466	43	245	237
6027	361			No media	0	0	Content	466	43	250	234
6043	362			No media	0	0	Content	466	43	248	231
6060	363			No media	0	0	Content	466	43	247	234
6077	364			No media	0	0	Content	466	43	247	230
6093	365			No media	0	0	Content	466	43	251	235
6110	366			No media	0	0	Content	466	43	253	235
6127	367			No media	0	0	Content	466	43	252	233
6143	368			No media	0	0	Content	466	43	252	236
6160	369			No media	0	0	Content	466	43	254	243
6177	370			No media	0	0	Content	350	44	344	309
6193	371			No media	0	0	Content	350	44	444	343
6210	372			No media	0	0	Content	350	44	483	346
6227	373			No media	0	0	Content	350	44	486	350
6243	374			No media	0	0	Content	350	44	486	350
6260	375			No media	0	0	Content	350	44	482	350
6265		ImageStart	8
6277	376			110_153_an_ha.jpg	0	35	AOI_9	350	44	485	350
6293	377			110_153_an_ha.jpg	0	35	AOI_9	350	44	482	354
6310	378			110_153_an_ha.jpg	0	35	AOI_9	350	44	482	351
6327	379			110_153_an_ha.jpg	0	35	AOI_9	350	44	481	354
6343	380			110_153_an_ha.jpg	0	35	AOI_9	350	44	485	345
6360	381			110_153_an_ha.jpg	0	35	AOI_9	350	44	484	349
6377	382			110_153_an_ha.jpg	0	35	AOI_9	350	44	485	353
6393	383			110_153_an_ha.jpg	0	35	AOI_9	350	44	487	353
6410	384			110_153_an_ha.jpg	0	35	AOI_9	350	44	479	350
6426	385			110_153_an_ha.jpg	0	35	AOI_9	350	44	482	356
6443	386			110_153_an_ha.jpg	0	35	AOI_9	350	44	484	360
6460	387			110_153_an_ha.jpg	0	35	AOI_9	350	44	482	356
6476	388			110_153_an_ha.jpg	0	35	AOI_9	350	44	483	356
6493	389			110_153_an_ha.jpg	0	35	AOI_9	350	44	484	363
6510	390			110_153_an_ha.jpg	0	35	AOI_9	350	44	476	360
6526	391			110_153_an_ha.jpg	0	35	AOI_9	350	45	368	375
6543	392			110_153_an_ha.jpg	0	35	AOI_9	350	45	292	373
6560	393			110_153_an_ha.jpg	0	35	AOI_9	350	45	300	379
6576	394			110_153_an_ha.jpg	0	35	AOI_9	350	45	297	371
6593	395			110_153_an_ha.jpg	0	35	AOI_9	350	45	297	376
6610	396			110_153_an_ha.jpg	0	35	AOI_9	350	45	299	372
6626	397			110_153_an_ha.jpg	0	35	AOI_9	350	45	300	370
6643	398			110_153_an_ha.jpg	0	35	AOI_9	350	45	299	376
6660	399			110_153_an_ha.jpg	0	35	AOI_9	350	45	302	378
6676	400			110_153_an_ha.jpg	0	35	AOI_9	350	45	296	366
6693	401			110_153_an_ha.jpg	0	35	AOI_9	350	45	294	372
6710	402			110_153_an_ha.jpg	0	35	AOI_9	350	45	301	372
6726	403			110_153_an_ha.jpg	0	35	AOI_9	350	45	299	371
6743	404			110_153_an_ha.jpg	0	35	AOI_9	350	45	299	374
6759	405			110_153_an_ha.jpg	0	35	AOI_9	350	45	301	376
6776	406			110_153_an_ha.jpg	0	35	AOI_9	350	45	299	371
6793	407			110_153_an_ha.jpg	0	35	AOI_9	350	45	297	371
6809	408			110_153_an_ha.jpg	0	35	AOI_9	350	45	300	374
6826	409			110_153_an_ha.jpg	0	35	AOI_9	350	45	303	373
6843	410			110_153_an_ha.jpg	0	35	AOI_9	350	45	298	367
6859	411			110_153_an_ha.jpg	0	35	AOI_9	350	45	300	372
6876	412			110_153_an_ha.jpg	0	35	AOI_9	183	46	339	377
6893	413			110_153_an_ha.jpg	0	35	AOI_9	183	46	350	371
6909	414			110_153_an_ha.jpg	0	35	AOI_9	183	46	347	371
6926	415			110_153_an_ha.jpg	0	35	AOI_9	183	46	349	371
6943	416			110_153_an_ha.jpg	0	35	AOI_9	183	46	350	374
6959	417			110_153_an_ha.jpg	0	35	AOI_9	183	46	353	377
6976	418			110_153_an_ha.jpg	0	35	AOI_9	183	46	350	372
6993	419			110_153_an_ha.jpg	0	35	AOI_9	183	46	352	373
7009	420			110_153_an_ha.jpg	0	35	AOI_9	183	46	351	372
7026	421			110_153_an_ha.jpg	0	35	AOI_9	183	46	350	369
7043	422			110_153_an_ha.jpg	0	35	AOI_9	183	46	360	373
7059	423			110_153_an_ha.jpg	0	36	AOI_12	300	47	496	361
7076	424			110_153_an_ha.jpg	0	36	AOI_12	300	47	653	337
7093	425			110_153_an_ha.jpg	0	36	AOI_12	300	47	759	315
7109	426			110_153_an_ha.jpg	0	36	AOI_12	300	47	760	315
7126	427			110_153_an_ha.jpg	0	36	AOI_12	300	47	760	316
7143	428			110_153_an_ha.jpg	0	36	AOI_12	300	47	757	320
7159	429			110_153_an_ha.jpg	0	36	AOI_12	300	47	756	321
7176	430			110_153_an_ha.jpg	0	36	AOI_12	300	47	753	317
7193	431			110_153_an_ha.jpg	0	36	AOI_12	300	47	752	319
7209	432			110_153_an_ha.jpg	0	36	AOI_12	300	47	753	321
7226	433			110_153_an_ha.jpg	0	36	AOI_12	300	47	753	319
7243	434			110_153_an_ha.jpg	0	36	AOI_12	300	47	753	321
7259	435			110_153_an_ha.jpg	0	36	AOI_12	300	47	754	321
7276	436			110_153_an_ha.jpg	0	36	AOI_12	300	47	753	321
7293	437			110_153_an_ha.jpg	0	36	AOI_12	300	47	753	320
7309	438			110_153_an_ha.jpg	0	36	AOI_12	300	47	752	318
7326	439			110_153_an_ha.jpg	0	36	AOI_12	300	47	752	322
7342	440			110_153_an_ha.jpg	0	36	AOI_12	300	47	757	318
7359	441			110_153_an_ha.jpg	0	36	AOI_12	283	48	729	366
7376	442			110_153_an_ha.jpg	0	36	AOI_12	283	48	714	404
7392	443			110_153_an_ha.jpg	0	36	AOI_12	283	48	719	405
7409	444			110_153_an_ha.jpg	0	36	AOI_12	283	48	720	403
7426	445			110_153_an_ha.jpg	0	36	AOI_12	283	48	721	403
7442	446			110_153_an_ha.jpg	0	36	AOI_12	283	48	716	406
7459	447			110_153_an_ha.jpg	0	36	AOI_12	283	48	718	401
7476	448			110_153_an_ha.jpg	0	36	AOI_12	283	48	715	403
7492	449			110_153_an_ha.jpg	0	36	AOI_12	283	48	718	404
7509	450			110_153_an_ha.jpg	0	36	AOI_12	283	48	719	405
7526	451			110_153_an_ha.jpg	0	36	AOI_12	283	48	720	403
7542	452			110_153_an_ha.jpg	0	36	AOI_12	283	48	718	404
7559	453			110_153_an_ha.jpg	0	36	AOI_12	283	48	717	408
7576	454			110_153_an_ha.jpg	0	36	AOI_12	283	48	720	404
7592	455			110_153_an_ha.jpg	0	36	AOI_12	283	48	721	400
7609	456			110_153_an_ha.jpg	0	36	AOI_12	283	48	719	402
7626	457			110_153_an_ha.jpg	0	36	AOI_12	283	48	718	398
7642	458			110_153_an_ha.jpg	0	36	AOI_12	217	49	724	483
7659	459			110_153_an_ha.jpg	0	36	AOI_12	217	49	740	567
7676	460			110_153_an_ha.jpg	0	36	AOI_12	217	49	739	577
7692	461			110_153_an_ha.jpg	0	36	AOI_12	217	49	736	578
7709	462			110_153_an_ha.jpg	0	36	AOI_12	217	49	739	572
7726	463			110_153_an_ha.jpg	0	36	AOI_12	217	49	737	571
7742	464			110_153_an_ha.jpg	0	36	AOI_12	217	49	737	576
7759	465			110_153_an_ha.jpg	0	36	AOI_12	217	49	744	571
7776	466			110_153_an_ha.jpg	0	36	AOI_12	217	49	742	574
7792	467			110_153_an_ha.jpg	0	36	AOI_12	217	49	737	575
7809	468			110_153_an_ha.jpg	0	36	AOI_12	217	49	739	575
7826	469			110_153_an_ha.jpg	0	36	AOI_12	217	49	740	575
7842	470			110_153_an_ha.jpg	0	36	AOI_12	217	49	721	576
7859	471			110_153_an_ha.jpg	0	35	AOI_9	250	50	580	548
7876	472			110_153_an_ha.jpg	0	35	AOI_9	250	50	414	502
7892	473			110_153_an_ha.jpg	0	35	AOI_9	250	50	282	469
7909	474			110_153_an_ha.jpg	0	35	AOI_9	250	50	256	464
7926	475			110_153_an_ha.jpg	0	35	AOI_9	250	50	251	462
7942	476			110_153_an_ha.jpg	0	35	AOI_9	250	50	257	464
7959	477			110_153_an_ha.jpg	0	35	AOI_9	250	50	260	466
7975	478			110_153_an_ha.jpg	0	35	AOI_9	250	50	257	465
7992	479			110_153_an_ha.jpg	0	35	AOI_9	250	50	259	469
8009	480			110_153_an_ha.jpg	0	35	AOI_9	250	50	251	463
8025	481			110_153_an_ha.jpg	0	35	AOI_9	250	50	260	466
8042	482			110_153_an_ha.jpg	0	35	AOI_9	250	50	255	464
8059	483			110_153_an_ha.jpg	0	35	AOI_9	250	50	260	467
8075	484			110_153_an_ha.jpg	0	35	AOI_9	250	50	257	465
8092	485			110_153_an_ha.jpg	0	35	AOI_9	250	50	257	468
8109	486			110_153_an_ha.jpg	0	35	AOI_9	217	51	264	417
8125	487			110_153_an_ha.jpg	0	35	AOI_9	217	51	268	366
8142	488			110_153_an_ha.jpg	0	35	AOI_9	217	51	271	361
8159	489			110_153_an_ha.jpg	0	35	AOI_9	217	51	269	356
8175	490			110_153_an_ha.jpg	0	35	AOI_9	217	51	270	360
8192	491			110_153_an_ha.jpg	0	35	AOI_9	217	51	276	361
8209	492			110_153_an_ha.jpg	0	35	AOI_9	217	51	269	357
8225	493			110_153_an_ha.jpg	0	35	AOI_9	217	51	273	361
8242	494			110_153_an_ha.jpg	0	35	AOI_9	217	51	275	363
8259	495			110_153_an_ha.jpg	0	35	AOI_9	217	51	273	363
8275	496			110_153_an_ha.jpg	0	35	AOI_9	217	51	274	364
8292	497			110_153_an_ha.jpg	0	35	AOI_9	217	51	271	361
8309	498			110_153_an_ha.jpg	0	35	AOI_9	217	51	270	364
8325	499			110_153_an_ha.jpg	0	35	AOI_9	300	52	315	365
8342	500			110_153_an_ha.jpg	0	35	AOI_9	300	52	347	371
8358	501			110_153_an_ha.jpg	0	35	AOI_9	300	52	349	366
8375	502			110_153_an_ha.jpg	0	35	AOI_9	300	52	345	366
8392	503			110_153_an_ha.jpg	0	35	AOI_9	300	52	347	368
8408	504			110_153_an_ha.jpg	0	35	AOI_9	300	52	348	371
8425	505			110_153_an_ha.jpg	0	35	AOI_9	300	52	351	367
8442	506			110_153_an_ha.jpg	0	35	AOI_9	300	52	351	373
8458	507			110_153_an_ha.jpg	0	35	AOI_9	300	52	345	369
8475	508			110_153_an_ha.jpg	0	35	AOI_9	300	52	348	365
8492	509			110_153_an_ha.jpg	0	35	AOI_9	300	52	353	368
8508	510			110_153_an_ha.jpg	0	35	AOI_9	300	52	356	366
8525	511			110_153_an_ha.jpg	0	35	AOI_9	300	52	343	367
8542	512			110_153_an_ha.jpg	0	35	AOI_9	300	52	344	367
8558	513			110_153_an_ha.jpg	0	35	AOI_9	300	52	352	373
8575	514			110_153_an_ha.jpg	0	35	AOI_9	300	52	353	369
8592	515			110_153_an_ha.jpg	0	35	AOI_9	300	52	346	369
8608	516			110_153_an_ha.jpg	0	35	AOI_9	300	52	347	368
8625	517			110_153_an_ha.jpg	0	35	AOI_9	300	53	341	378
8642	518			110_153_an_ha.jpg	0	35	AOI_9	300	53	306	418
8658	519			110_153_an_ha.jpg	0	35	AOI_9	300	53	301	422
8675	520			110_153_an_ha.jpg	0	35	AOI_9	300	53	297	416
8692	521			110_153_an_ha.jpg	0	35	AOI_9	300	53	303	423
8708	522			110_153_an_ha.jpg	0	35	AOI_9	300	53	297	415
8725	523			110_153_an_ha.jpg	0	35	AOI_9	300	53	299	416
8742	524			110_153_an_ha.jpg	0	35	AOI_9	300	53	297	409
8758	525			110_153_an_ha.jpg	0	35	AOI_9	300	53	297	410
8775	526			110_153_an_ha.jpg	0	35	AOI_9	300	53	296	416
8791	527			110_153_an_ha.jpg	0	35	AOI_9	300	53	304	413
8808	528			110_153_an_ha.jpg	0	35	AOI_9	300	53	295	414
8825	529			110_153_an_ha.jpg	0	35	AOI_9	300	53	300	410
8841	530			110_153_an_ha.jpg	0	35	AOI_9	300	53	293	411
8858	531			110_153_an_ha.jpg	0	35	AOI_9	300	53	297	413
8875	532			110_153_an_ha.jpg	0	35	AOI_9	300	53	297	418
8879		ImageEnd	16
8891	533			No media	0	0	Content	300	53	301	419
8908	534			No media	0	0	Content	300	53	384	403
8925	535			No media	0	0	Content	583	54	538	363
8941	536			No media	0	0	Content	583	54	683	327
8958	537			No media	0	0	Content	583	54	743	306
8975	538			No media	0	0	Content	583	54	741	310
8991	539			No media	0	0	Content	583	54	739	312
9008		ImageStart	8
9008	540			Fix.jpg	0	0	Content	583	54	739	317
9025	541			Fix.jpg	0	0	Content	583	54	738	311
9041	542			Fix.jpg	0	0	Content	583	54	736	313
9058	543			Fix.jpg	0	0	Content	583	54	738	313
9075	544			Fix.jpg	0	0	Content	583	54	737	308
9091	545			Fix.jpg	0	0	Content	583	54	735	309
9108	546			Fix.jpg	0	0	Content	583	54	738	317
9125	547			Fix.jpg	0	0	Content	583	54	735	310
9141	548			Fix.jpg	0	0	Content	583	54	739	310
9158	549			Fix.jpg	0	0	Content	583	54	738	313
9175	550			Fix.jpg	0	0	Content	583	54	737	314
9191	551			Fix.jpg	0	0	Content	583	54	735	311
9208	552			Fix.jpg	0	0	Content	583	54	741	310
9224	553			Fix.jpg	0	0	Content	583	54	734	318
9241	554			Fix.jpg	0	0	Content	583	54	736	312
9258	555			Fix.jpg	0	0	Content	583	54	734	320
9275	556			Fix.jpg	0	0	Content	583	54	736	313
9291	557			Fix.jpg	0	0	Content	583	54	735	315
9308	558			Fix.jpg	0	0	Content	583	54	731	320
9324	559			Fix.jpg	0	0	Content	583	54	737	316
9341	560			Fix.jpg	0	0	Content	583	54	735	317
9358	561			Fix.jpg	0	0	Content	583	54	742	316
9374	562			Fix.jpg	0	0	Content	583	54	738	316
9391	563			Fix.jpg	0	0	Content	583	54	736	313
9408	564			Fix.jpg	0	0	Content	583	54	733	310
9424	565			Fix.jpg	0	0	Content	583	54	732	319
9441	566			Fix.jpg	0	0	Content	583	54	737	315
9458	567			Fix.jpg	0	0	Content	583	54	736	313
9468		ImageEnd	16
9474	568			No media	0	0	Content	583	54	736	315
9491	569			No media	0	0	Content	583	54	712	327
9508	570			No media	0	0	Content	366	55	583	347
9524	571			No media	0	0	Content	366	55	481	365
9541	572			No media	0	0	Content	366	55	488	368
9558	573			No media	0	0	Content	366	55	490	364
9574	574			No media	0	0	Content	366	55	487	367
9591	575			No media	0	0	Content	366	55	485	366
9608	576			No media	0	0	Content	366	55	488	370
9624	577			No media	0	0	Content	366	55	492	373
9641	578			No media	0	0	Content	366	55	489	373
9658	579			No media	0	0	Content	366	55	485	365
9663		ImageStart	8
9674	580			56_098_ha_fe.jpg	0	249	AOI_44	366	55	488	371
9691	581			56_098_ha_fe.jpg	0	249	AOI_44	366	55	491	370
9708	582			56_098_ha_fe.jpg	0	249	AOI_44	366	55	487	369
9724	583			56_098_ha_fe.jpg	0	249	AOI_44	366	55	487	374
9741	584			56_098_ha_fe.jpg	0	249	AOI_44	366	55	488	368
9758	585			56_098_ha_fe.jpg	0	249	AOI_44	366	55	490	368
9774	586			56_098_ha_fe.jpg	0	249	AOI_44	366	55	491	371
9791	587			56_098_ha_fe.jpg	0	249	AOI_44	366	55	488	372
9807	588			56_098_ha_fe.jpg	0	249	AOI_44	366	55	486	368
9824	589			56_098_ha_fe.jpg	0	249	AOI_44	366	55	484	367
9841	590			56_098_ha_fe.jpg	0	249	AOI_44	366	55	487	367
9857	591			56_098_ha_fe.jpg	0	249	AOI_44	366	55	488	371
9874	592			56_098_ha_fe.jpg	0	249	AOI_44	233	56	418	362
9891	593			56_098_ha_fe.jpg	0	249	AOI_44	233	56	318	358
9907	594			56_098_ha_fe.jpg	0	249	AOI_44	233	56	301	361
9924	595			56_098_ha_fe.jpg	0	249	AOI_44	233	56	298	356
9941	596			56_098_ha_fe.jpg	0	249	AOI_44	233	56	306	360
9957	597			56_098_ha_fe.jpg	0	249	AOI_44	233	56	301	360
9974	598			56_098_ha_fe.jpg	0	249	AOI_44	233	56	301	358
9991	599			56_098_ha_fe.jpg	0	249	AOI_44	233	56	302	358
10007	600			56_098_ha_fe.jpg	0	249	AOI_44	233	56	304	361
10024	601			56_098_ha_fe.jpg	0	249	AOI_44	233	56	303	358
10041	602			56_098_ha_fe.jpg	0	249	AOI_44	233	56	303	359
10057	603			56_098_ha_fe.jpg	0	249	AOI_44	233	56	300	360
10074	604			56_098_ha_fe.jpg	0	249	AOI_44	233	56	298	354
10091	605			56_098_ha_fe.jpg	0	249	AOI_44	233	56	293	363
10107	606			56_098_ha_fe.jpg	0	249	AOI_44	250	57	290	449
10124	607			56_098_ha_fe.jpg	0	249	AOI_44	250	57	291	458
10141	608			56_098_ha_fe.jpg	0	249	AOI_44	250	57	291	466
10157	609			56_098_ha_fe.jpg	0	249	AOI_44	250	57	291	471
10174	610			56_098_ha_fe.jpg	0	249	AOI_44	250	57	297	470
10191	611			56_098_ha_fe.jpg	0	249	AOI_44	250	57	291	461
10207	612			56_098_ha_fe.jpg	0	249	AOI_44	250	57	291	464
10224	613			56_098_ha_fe.jpg	0	249	AOI_44	250	57	283	459
10241	614			56_098_ha_fe.jpg	0	249	AOI_44	250	57	292	465
10257	615			56_098_ha_fe.jpg	0	249	AOI_44	250	57	293	462
10274	616			56_098_ha_fe.jpg	0	249	AOI_44	250	57	292	466
10291	617			56_098_ha_fe.jpg	0	249	AOI_44	250	57	297	467
10307	618			56_098_ha_fe.jpg	0	249	AOI_44	250	57	292	463
10324	619			56_098_ha_fe.jpg	0	249	AOI_44	250	57	298	467
10340	620			56_098_ha_fe.jpg	0	249	AOI_44	250	57	402	442
10357	621			56_098_ha_fe.jpg	0	250	AOI_42	383	58	579	414
10374	622			56_098_ha_fe.jpg	0	250	AOI_42	383	58	722	375
10390	623			56_098_ha_fe.jpg	0	250	AOI_42	383	58	742	369
10407	624			56_098_ha_fe.jpg	0	250	AOI_42	383	58	739	374
10424	625			56_098_ha_fe.jpg	0	250	AOI_42	383	58	741	372
10440	626			56_098_ha_fe.jpg	0	250	AOI_42	383	58	739	374
10457	627			56_098_ha_fe.jpg	0	250	AOI_42	383	58	731	370
10474	628			56_098_ha_fe.jpg	0	250	AOI_42	383	58	735	371
10490	629			56_098_ha_fe.jpg	0	250	AOI_42	383	58	735	370
10507	630			56_098_ha_fe.jpg	0	250	AOI_42	383	58	735	374
10524	631			56_098_ha_fe.jpg	0	250	AOI_42	383	58	737	369
10540	632			56_098_ha_fe.jpg	0	250	AOI_42	383	58	737	373
10557	633			56_098_ha_fe.jpg	0	250	AOI_42	383	58	733	376
10574	634			56_098_ha_fe.jpg	0	250	AOI_42	383	58	735	371
10590	635			56_098_ha_fe.jpg	0	250	AOI_42	383	58	738	376
10607	636			56_098_ha_fe.jpg	0	250	AOI_42	383	58	736	373
10624	637			56_098_ha_fe.jpg	0	250	AOI_42	383	58	732	375
10640	638			56_098_ha_fe.jpg	0	250	AOI_42	383	58	734	384
10657	639			56_098_ha_fe.jpg	0	250	AOI_42	383	58	733	371
10674	640			56_098_ha_fe.jpg	0	250	AOI_42	383	58	733	380
10690	641			56_098_ha_fe.jpg	0	250	AOI_42	383	58	734	378
10707	642			56_098_ha_fe.jpg	0	250	AOI_42	383	58	731	378
10723	643			56_098_ha_fe.jpg	0	250	AOI_42	383	58	734	376
10740	644			56_098_ha_fe.jpg	0	250	AOI_42	217	59	766	388
10757	645			56_098_ha_fe.jpg	0	250	AOI_42	217	59	782	382
10773	646			56_098_ha_fe.jpg	0	250	AOI_42	217	59	780	382
10790	647			56_098_ha_fe.jpg	0	250	AOI_42	217	59	779	380
10807	648			56_098_ha_fe.jpg	0	250	AOI_42	217	59	780	384
10823	649			56_098_ha_fe.jpg	0	250	AOI_42	217	59	777	387
10840	650			56_098_ha_fe.jpg	0	250	AOI_42	217	59	776	384
10857	651			56_098_ha_fe.jpg	0	250	AOI_42	217	59	777	384
10873	652			56_098_ha_fe.jpg	0	250	AOI_42	217	59	781	381
10890	653			56_098_ha_fe.jpg	0	250	AOI_42	217	59	776	384
10907	654			56_098_ha_fe.jpg	0	250	AOI_42	217	59	773	386
10923	655			56_098_ha_fe.jpg	0	250	AOI_42	217	59	779	387
10940	656			56_098_ha_fe.jpg	0	250	AOI_42	217	59	782	382
10957	657			56_098_ha_fe.jpg	0	250	AOI_42	283	60	741	426
10973	658			56_098_ha_fe.jpg	0	250	AOI_42	283	60	717	496
10990	659			56_098_ha_fe.jpg	0	250	AOI_42	283	60	717	497
11007	660			56_098_ha_fe.jpg	0	250	AOI_42	283	60	716	502
11023	661			56_098_ha_fe.jpg	0	250	AOI_42	283	60	718	499
11040	662			56_098_ha_fe.jpg	0	250	AOI_42	283	60	717	495
11057	663			56_098_ha_fe.jpg	0	250	AOI_42	283	60	718	494
11073	664			56_098_ha_fe.jpg	0	250	AOI_42	283	60	713	501
11090	665			56_098_ha_fe.jpg	0	250	AOI_42	283	60	718	492
11107	666			56_098_ha_fe.jpg	0	250	AOI_42	283	60	716	494
11123	667			56_098_ha_fe.jpg	0	250	AOI_42	283	60	712	498
11140	668			56_098_ha_fe.jpg	0	250	AOI_42	283	60	718	501
11157	669			56_098_ha_fe.jpg	0	250	AOI_42	283	60	716	497
11173	670			56_098_ha_fe.jpg	0	250	AOI_42	283	60	714	496
11190	671			56_098_ha_fe.jpg	0	250	AOI_42	283	60	717	498
11207	672			56_098_ha_fe.jpg	0	250	AOI_42	283	60	712	500
11223	673			56_098_ha_fe.jpg	0	250	AOI_42	283	60	599	488
11240	674			56_098_ha_fe.jpg	0	249	AOI_44	216	61	442	460
11257	675			56_098_ha_fe.jpg	0	249	AOI_44	216	61	316	444
11273	676			56_098_ha_fe.jpg	0	249	AOI_44	216	61	293	447
11290	677			56_098_ha_fe.jpg	0	249	AOI_44	216	61	295	443
11306	678			56_098_ha_fe.jpg	0	249	AOI_44	216	61	294	444
11323	679			56_098_ha_fe.jpg	0	249	AOI_44	216	61	296	444
11340	680			56_098_ha_fe.jpg	0	249	AOI_44	216	61	299	448
11356	681			56_098_ha_fe.jpg	0	249	AOI_44	216	61	303	441
11373	682			56_098_ha_fe.jpg	0	249	AOI_44	216	61	301	447
11390	683			56_098_ha_fe.jpg	0	249	AOI_44	216	61	296	448
11406	684			56_098_ha_fe.jpg	0	249	AOI_44	216	61	297	448
11423	685			56_098_ha_fe.jpg	0	249	AOI_44	216	61	299	448
11440	686			56_098_ha_fe.jpg	0	249	AOI_44	216	61	300	448
11456	687			56_098_ha_fe.jpg	0	249	AOI_44	233	62	302	475
11473	688			56_098_ha_fe.jpg	0	249	AOI_44	233	62	304	481
11490	689			56_098_ha_fe.jpg	0	249	AOI_44	233	62	298	485
11506	690			56_098_ha_fe.jpg	0	249	AOI_44	233	62	301	485
11523	691			56_098_ha_fe.jpg	0	249	AOI_44	233	62	298	487
11540	692			56_098_ha_fe.jpg	0	249	AOI_44	233	62	302	489
11556	693			56_098_ha_fe.jpg	0	249	AOI_44	233	62	303	486
11573	694			56_098_ha_fe.jpg	0	249	AOI_44	233	62	305	488
11590	695			56_098_ha_fe.jpg	0	249	AOI_44	233	62	298	485
11606	696			56_098_ha_fe.jpg	0	249	AOI_44	233	62	299	480
11623	697			56_098_ha_fe.jpg	0	249	AOI_44	233	62	301	488
11640	698			56_098_ha_fe.jpg	0	249	AOI_44	233	62	306	486
11656	699			56_098_ha_fe.jpg	0	249	AOI_44	233	62	305	487
11673	700			56_098_ha_fe.jpg	0	249	AOI_44	233	62	294	476
11690	701			56_098_ha_fe.jpg	0	249	AOI_44	316	63	274	383
11706	702			56_098_ha_fe.jpg	0	249	AOI_44	316	63	271	337
11723	703			56_098_ha_fe.jpg	0	249	AOI_44	316	63	272	345
11739	704			56_098_ha_fe.jpg	0	249	AOI_44	316	63	273	345
11756	705			56_098_ha_fe.jpg	0	249	AOI_44	316	63	273	344
11773	706			56_098_ha_fe.jpg	0	249	AOI_44	316	63	273	342
11789	707			56_098_ha_fe.jpg	0	249	AOI_44	316	63	275	349
11806	708			56_098_ha_fe.jpg	0	249	AOI_44	316	63	270	350
11823	709			56_098_ha_fe.jpg	0	249	AOI_44	316	63	273	351
11839	710			56_098_ha_fe.jpg	0	249	AOI_44	316	63	271	349
11856	711			56_098_ha_fe.jpg	0	249	AOI_44	316	63	271	344
11873	712			56_098_ha_fe.jpg	0	249	AOI_44	316	63	269	344
11889	713			56_098_ha_fe.jpg	0	249	AOI_44	316	63	269	348
11906	714			56_098_ha_fe.jpg	0	249	AOI_44	316	63	272	350
11923	715			56_098_ha_fe.jpg	0	249	AOI_44	316	63	274	350
11939	716			56_098_ha_fe.jpg	0	249	AOI_44	316	63	275	351
11956	717			56_098_ha_fe.jpg	0	249	AOI_44	316	63	272	344
11973	718			56_098_ha_fe.jpg	0	249	AOI_44	316	63	278	347
11989	719			56_098_ha_fe.jpg	0	249	AOI_44	316	63	271	346
12006	720			56_098_ha_fe.jpg	0	249	AOI_44	217	64	240	358
12023	721			56_098_ha_fe.jpg	0	249	AOI_44	217	64	233	357
12039	722			56_098_ha_fe.jpg	0	249	AOI_44	217	64	239	363
12056	723			56_098_ha_fe.jpg	0	249	AOI_44	217	64	238	355
12073	724			56_098_ha_fe.jpg	0	249	AOI_44	217	64	240	358
12089	725			56_098_ha_fe.jpg	0	249	AOI_44	217	64	237	357
12106	726			56_098_ha_fe.jpg	0	249	AOI_44	217	64	234	355
12123	727			56_098_ha_fe.jpg	0	249	AOI_44	217	64	234	357
12139	728			56_098_ha_fe.jpg	0	249	AOI_44	217	64	237	357
12156	729			56_098_ha_fe.jpg	0	249	AOI_44	217	64	242	358
12173	730			56_098_ha_fe.jpg	0	249	AOI_44	217	64	238	356
12189	731			56_098_ha_fe.jpg	0	249	AOI_44	217	64	238	362
12206	732			56_098_ha_fe.jpg	0	249	AOI_44	217	64	294	356
12223	733			56_098_ha_fe.jpg	0	250	AOI_42	849	65	454	350
12239	734			56_098_ha_fe.jpg	0	250	AOI_42	849	65	630	346
12256	735			56_098_ha_fe.jpg	0	250	AOI_42	849	65	778	343
12272	736			56_098_ha_fe.jpg	0	250	AOI_42	849	65	788	348
12289	737			56_098_ha_fe.jpg	0	250	AOI_42	849	65	781	352
12306	738			56_098_ha_fe.jpg	0	250	AOI_42	849	65	784	344
12322	739			56_098_ha_fe.jpg	0	250	AOI_42	849	65	781	349
12339	740			56_098_ha_fe.jpg	0	250	AOI_42	849	65	780	350
12356	741			56_098_ha_fe.jpg	0	250	AOI_42	849	65	778	352
12372	742			56_098_ha_fe.jpg	0	250	AOI_42	849	65	779	352
12389	743			56_098_ha_fe.jpg	0	250	AOI_42	849	65	775	349
12406	744			56_098_ha_fe.jpg	0	250	AOI_42	849	65	779	350
12422	745			56_098_ha_fe.jpg	0	250	AOI_42	849	65	780	347
12439	746			56_098_ha_fe.jpg	0	250	AOI_42	849	65	778	346
12456	747			56_098_ha_fe.jpg	0	250	AOI_42	849	65	781	345
12472	748			56_098_ha_fe.jpg	0	250	AOI_42	849	65	779	350
12489	749			56_098_ha_fe.jpg	0	250	AOI_42	849	65	778	349
12506	750			56_098_ha_fe.jpg	0	250	AOI_42	849	65	778	349
12522	751			56_098_ha_fe.jpg	0	250	AOI_42	849	65	787	369
12539	752			56_098_ha_fe.jpg	0	250	AOI_42	849	65	786	377
12556	753			56_098_ha_fe.jpg	0	250	AOI_42	849	65	788	367
12572	754			56_098_ha_fe.jpg	0	250	AOI_42	849	65	783	372
12589	755			56_098_ha_fe.jpg	0	250	AOI_42	849	65	785	372
12606	756			56_098_ha_fe.jpg	0	250	AOI_42	849	65	781	380
12622	757			56_098_ha_fe.jpg	0	250	AOI_42	849	65	786	374
12637		ImageEnd	16
12639	758			No media	0	0	Content	849	65	784	374
12656	759			No media	0	0	Content	849	65	786	374
12672	760			No media	0	0	Content	849	65	784	378
12689	761			No media	0	0	Content	849	65	782	373
12706	762			No media	0	0	Content	849	65	783	374
12722	763			No media	0	0	Content	849	65	780	375
12739	764			No media	0	0	Content	849	65	785	372
12756	765			No media	0	0	Content	849	65	780	380
12772	766			No media	0	0	Content	849	65	783	378
12789	767			No media	0	0	Content	849	65	784	374
12805	768			No media	0	0	Content	849	65	783	377
12822	769			No media	0	0	Content	849	65	780	375
12839	770			No media	0	0	Content	849	65	780	376
12855	771			No media	0	0	Content	849	65	779	377
12872	772			No media	0	0	Content	849	65	785	372
12889	773			No media	0	0	Content	849	65	779	376
12905	774			No media	0	0	Content	849	65	781	376
12922	775			No media	0	0	Content	849	65	780	371
12939	776			No media	0	0	Content	849	65	780	377
12955	777			No media	0	0	Content	849	65	779	375
12972	778			No media	0	0	Content	849	65	782	377
12989	779			No media	0	0	Content	849	65	781	373
13005	780			No media	0	0	Content	849	65	778	379
13022	781			No media	0	0	Content	849	65	780	371
13039	782			No media	0	0	Content	849	65	759	378
13055	783			No media	0	0	Content	849	65	635	358
13072	784			No media	0	0	Content	733	66	477	317
13089	785			No media	0	0	Content	733	66	352	275
13105	786			No media	0	0	Content	733	66	267	231
13122	787			No media	0	0	Content	733	66	269	227
13138	788			No media	0	0	Content	733	66	270	227
13155	789			No media	0	0	Content	733	66	270	228
13172	790			No media	0	0	Content	733	66	270	226
13188	791			No media	0	0	Content	733	66	274	232
13205	792			No media	0	0	Content	733	66	278	231
13222	793			No media	0	0	Content	733	66	275	234
13238	794			No media	0	0	Content	733	66	275	232
13255	795			No media	0	0	Content	733	66	272	232
13272	796			No media	0	0	Content	733	66	275	233
13288	797			No media	0	0	Content	733	66	276	233
13305	798			No media	0	0	Content	733	66	276	233
13322	799			No media	0	0	Content	733	66	282	235
13338	800			No media	0	0	Content	733	66	279	234
13355	801			No media	0	0	Content	733	66	278	230
13372	802			No media	0	0	Content	733	66	277	233
13388	803			No media	0	0	Content	733	66	275	233
13405	804			No media	0	0	Content	733	66	274	235
13422	805			No media	0	0	Content	733	66	276	231
13438	806			No media	0	0	Content	733	66	276	231
13455	807			No media	0	0	Content	733	66	277	229
13472	808			No media	0	0	Content	733	66	281	234
13488	809			No media	0	0	Content	733	66	276	232
13505	810			No media	0	0	Content	733	66	273	229
13522	811			No media	0	0	Content	733	66	279	233
13538	812			No media	0	0	Content	733	66	275	230
13555	813			No media	0	0	Content	733	66	284	229
13572	814			No media	0	0	Content	733	66	278	230
13588	815			No media	0	0	Content	733	66	281	233
13605	816			No media	0	0	Content	733	66	278	235
13622	817			No media	0	0	Content	733	66	282	236
13638	818			No media	0	0	Content	733	66	279	234
13655	819			No media	0	0	Content	733	66	276	236
13672	820			No media	0	0	Content	733	66	280	230
13688	821			No media	0	0	Content	733	66	278	229
13705	822			No media	0	0	Content	733	66	279	233
13721	823			No media	0	0	Content	733	66	278	233
13738	824			No media	0	0	Content	733	66	276	235
13755	825			No media	0	0	Content	733	66	278	230
13771	826			No media	0	0	Content	733	66	280	230
13788	827			No media	0	0	Content	733	66	282	225
13805	828			No media	0	0	Content	250	67	283	192
13821	829			No media	0	0	Content	250	67	287	177
13838	830			No media	0	0	Content	250	67	285	176
13855	831			No media	0	0	Content	250	67	281	176
13871	832			No media	0	0	Content	250	67	281	180
13888	833			No media	0	0	Content	250	67	285	180
13905	834			No media	0	0	Content	250	67	287	185
13921	835			No media	0	0	Content	250	67	286	181
13938	836			No media	0	0	Content	250	67	282	181
13955	837			No media	0	0	Content	250	67	284	178
13971	838			No media	0	0	Content	250	67	287	180
13988	839			No media	0	0	Content	250	67	289	178
14005	840			No media	0	0	Content	250	67	285	182
14021	841			No media	0	0	Content	250	67	285	179
14038	842			No media	0	0	Content	250	67	308	176
14055	843			No media	0	0	Content	216	68	401	168
14071	844			No media	0	0	Content	216	68	494	145
14088	845			No media	0	0	Content	216	68	526	124
14104	846			No media	0	0	Content	216	68	528	124
14117		ImageStart	8
14121	847			Fix.jpg	0	0	Content	216	68	525	123
14138	848			Fix.jpg	0	0	Content	216	68	528	126
14154	849			Fix.jpg	0	0	Content	216	68	522	127
14171	850			Fix.jpg	0	0	Content	216	68	528	126
14188	851			Fix.jpg	0	0	Content	216	68	527	125
14204	852			Fix.jpg	0	0	Content	216	68	528	125
14221	853			Fix.jpg	0	0	Content	216	68	525	126
14238	854			Fix.jpg	0	0	Content	216	68	523	125
14254	855			Fix.jpg	0	0	Content	216	68	522	124
14271	856			Fix.jpg	0	0	Content	183	69	462	93
14288	857			Fix.jpg	0	0	Content	183	69	426	57
14304	858			Fix.jpg	0	0	Content	183	69	429	58
14321	859			Fix.jpg	0	0	Content	183	69	429	61
14338	860			Fix.jpg	0	0	Content	183	69	429	61
14354	861			Fix.jpg	0	0	Content	183	69	429	58
14371	862			Fix.jpg	0	0	Content	183	69	425	63
14388	863			Fix.jpg	0	0	Content	183	69	431	66
14404	864			Fix.jpg	0	0	Content	183	69	429	69
14421	865			Fix.jpg	0	0	Content	183	69	429	68
14438	866			Fix.jpg	0	0	Content	183	69	466	90
14454	867			Fix.jpg	0	0	Content	316	70	590	154
14471	868			Fix.jpg	0	0	Content	316	70	716	221
14488	869			Fix.jpg	0	0	Content	316	70	837	254
14504	870			Fix.jpg	0	0	Content	316	70	887	263
14521	871			Fix.jpg	0	0	Content	316	70	884	268
14538	872			Fix.jpg	0	0	Content	316	70	886	263
14554	873			Fix.jpg	0	0	Content	316	70	886	265
14571	874			Fix.jpg	0	0	Content	316	70	883	263
14588	875			Fix.jpg	0	0	Content	316	70	884	265
14604	876			Fix.jpg	0	0	Content	316	70	883	264
14621	877			Fix.jpg	0	0	Content	316	70	878	267
14638	878			Fix.jpg	0	0	Content	316	70	881	261
14648		ImageEnd	16
14654	879			No media	0	0	Content	316	70	876	268
14671	880			No media	0	0	Content	316	70	882	267
14687	881			No media	0	0	Content	316	70	880	268
14704	882			No media	0	0	Content	316	70	879	262
14721	883			No media	0	0	Content	316	70	882	268
14737	884			No media	0	0	Content	316	70	875	270
14754	885			No media	0	0	Content	316	70	853	272
14771	886			No media	0	0	Content	316	71	700	356
14787	887			No media	0	0	Content	316	71	589	379
14804	888			No media	0	0	Content	316	71	592	378
14821	889			No media	0	0	Content	316	71	588	387
14837	890			No media	0	0	Content	316	71	593	382
14854	891			No media	0	0	Content	316	71	587	384
14871	892			No media	0	0	Content	316	71	591	384
14887	893			No media	0	0	Content	316	71	589	382
14904	894			No media	0	0	Content	316	71	591	386
14921	895			No media	0	0	Content	316	71	594	373
14937	896			No media	0	0	Content	316	71	594	378
14954	897			No media	0	0	Content	316	71	592	384
14971	898			No media	0	0	Content	316	71	591	377
14976		ImageStart	8
14987	899			106_144_neu_ang.jpg	0	26	AOI_5	316	71	591	379
15004	900			106_144_neu_ang.jpg	0	26	AOI_5	316	71	592	379
15021	901			106_144_neu_ang.jpg	0	26	AOI_5	316	71	594	382
15037	902			106_144_neu_ang.jpg	0	26	AOI_5	316	71	589	383
15054	903			106_144_neu_ang.jpg	0	26	AOI_5	316	71	593	378
15071	904			106_144_neu_ang.jpg	0	26	AOI_5	316	71	539	370
15087	905			106_144_neu_ang.jpg	0	25	AOI_7	200	72	405	304
15104	906			106_144_neu_ang.jpg	0	25	AOI_7	200	72	290	234
15121	907			106_144_neu_ang.jpg	0	25	AOI_7	200	72	279	235
15137	908			106_144_neu_ang.jpg	0	25	AOI_7	200	72	281	230
15154	909			106_144_neu_ang.jpg	0	25	AOI_7	200	72	282	232
15170	910			106_144_neu_ang.jpg	0	25	AOI_7	200	72	277	233
15187	911			106_144_neu_ang.jpg	0	25	AOI_7	200	72	282	230
15204	912			106_144_neu_ang.jpg	0	25	AOI_7	200	72	281	234
15220	913			106_144_neu_ang.jpg	0	25	AOI_7	200	72	282	240
15237	914			106_144_neu_ang.jpg	0	25	AOI_7	200	72	278	235
15254	915			106_144_neu_ang.jpg	0	25	AOI_7	200	72	281	233
15270	916			106_144_neu_ang.jpg	0	25	AOI_7	200	72	283	236
15287	917			106_144_neu_ang.jpg	0	25	AOI_7	217	73	280	339
15304	918			106_144_neu_ang.jpg	0	25	AOI_7	217	73	278	364
15320	919			106_144_neu_ang.jpg	0	25	AOI_7	217	73	278	366
15337	920			106_144_neu_ang.jpg	0	25	AOI_7	217	73	275	365
15354	921			106_144_neu_ang.jpg	0	25	AOI_7	217	73	279	370
15370	922			106_144_neu_ang.jpg	0	25	AOI_7	217	73	280	368
15387	923			106_144_neu_ang.jpg	0	25	AOI_7	217	73	279	370
15404	924			106_144_neu_ang.jpg	0	25	AOI_7	217	73	276	369
15420	925			106_144_neu_ang.jpg	0	25	AOI_7	217	73	273	365
15437	926			106_144_neu_ang.jpg	0	25	AOI_7	217	73	281	366
15454	927			106_144_neu_ang.jpg	0	25	AOI_7	217	73	279	363
15470	928			106_144_neu_ang.jpg	0	25	AOI_7	217	73	276	366
15487	929			106_144_neu_ang.jpg	0	25	AOI_7	217	73	315	373
15504	930			106_144_neu_ang.jpg	0	26	AOI_5	283	74	486	393
15520	931			106_144_neu_ang.jpg	0	26	AOI_5	283	74	665	389
15537	932			106_144_neu_ang.jpg	0	26	AOI_5	283	74	765	393
15554	933			106_144_neu_ang.jpg	0	26	AOI_5	283	74	760	391
15570	934			106_144_neu_ang.jpg	0	26	AOI_5	283	74	757	392
15587	935			106_144_neu_ang.jpg	0	26	AOI_5	283	74	758	394
15604	936			106_144_neu_ang.jpg	0	26	AOI_5	283	74	754	393
15620	937			106_144_neu_ang.jpg	0	26	AOI_5	283	74	757	391
15637	938			106_144_neu_ang.jpg	0	26	AOI_5	283	74	756	394
15653	939			106_144_neu_ang.jpg	0	26	AOI_5	283	74	758	389
15670	940			106_144_neu_ang.jpg	0	26	AOI_5	283	74	759	395
15687	941			106_144_neu_ang.jpg	0	26	AOI_5	283	74	758	392
15703	942			106_144_neu_ang.jpg	0	26	AOI_5	283	74	761	390
15720	943			106_144_neu_ang.jpg	0	26	AOI_5	283	74	758	394
15737	944			106_144_neu_ang.jpg	0	26	AOI_5	283	74	754	395
15753	945			106_144_neu_ang.jpg	0	26	AOI_5	283	74	755	393
15770	946			106_144_neu_ang.jpg	0	26	AOI_5	283	74	756	395
15787	947			106_144_neu_ang.jpg	0	26	AOI_5	316	75	754	397
15803	948			106_144_neu_ang.jpg	0	26	AOI_5	316	75	751	437
15820	949			106_144_neu_ang.jpg	0	26	AOI_5	316	75	750	439
15837	950			106_144_neu_ang.jpg	0	26	AOI_5	316	75	751	436
15853	951			106_144_neu_ang.jpg	0	26	AOI_5	316	75	749	437
15870	952			106_144_neu_ang.jpg	0	26	AOI_5	316	75	750	435
15887	953			106_144_neu_ang.jpg	0	26	AOI_5	316	75	754	437
15903	954			106_144_neu_ang.jpg	0	26	AOI_5	316	75	749	437
15920	955			106_144_neu_ang.jpg	0	26	AOI_5	316	75	755	433
15937	956			106_144_neu_ang.jpg	0	26	AOI_5	316	75	749	435
15953	957			106_144_neu_ang.jpg	0	26	AOI_5	316	75	754	433
15970	958			106_144_neu_ang.jpg	0	26	AOI_5	316	75	748	437
15987	959			106_144_neu_ang.jpg	0	26	AOI_5	316	75	749	435
16003	960			106_144_neu_ang.jpg	0	26	AOI_5	316	75	753	435
16020	961			106_144_neu_ang.jpg	0	26	AOI_5	316	75	750	432
16037	962			106_144_neu_ang.jpg	0	26	AOI_5	316	75	748	431
16053	963			106_144_neu_ang.jpg	0	26	AOI_5	316	75	749	438
16070	964			106_144_neu_ang.jpg	0	26	AOI_5	316	75	751	433
16087	965			106_144_neu_ang.jpg	0	26	AOI_5	316	75	648	420
16103	966			106_144_neu_ang.jpg	0	25	AOI_7	333	76	471	394
16120	967			106_144_neu_ang.jpg	0	25	AOI_7	333	76	319	368
16137	968			106_144_neu_ang.jpg	0	25	AOI_7	333	76	297	366
16153	969			106_144_neu_ang.jpg	0	25	AOI_7	333	76	293	363
16170	970			106_144_neu_ang.jpg	0	25	AOI_7	333	76	297	363
16186	971			106_144_neu_ang.jpg	0	25	AOI_7	333	76	296	370
16203	972			106_144_neu_ang.jpg	0	25	AOI_7	333	76	298	365
16220	973			106_144_neu_ang.jpg	0	25	AOI_7	333	76	296	363
16236	974			106_144_neu_ang.jpg	0	25	AOI_7	333	76	293	362
16253	975			106_144_neu_ang.jpg	0	25	AOI_7	333	76	299	367
16270	976			106_144_neu_ang.jpg	0	25	AOI_7	333	76	299	368
16286	977			106_144_neu_ang.jpg	0	25	AOI_7	333	76	299	365
16303	978			106_144_neu_ang.jpg	0	25	AOI_7	333	76	299	368
16320	979			106_144_neu_ang.jpg	0	25	AOI_7	333	76	294	364
16336	980			106_144_neu_ang.jpg	0	25	AOI_7	333	76	297	366
16353	981			106_144_neu_ang.jpg	0	25	AOI_7	333	76	294	360
16370	982			106_144_neu_ang.jpg	0	25	AOI_7	333	76	297	360
16386	983			106_144_neu_ang.jpg	0	25	AOI_7	333	76	299	364
16403	984			106_144_neu_ang.jpg	0	25	AOI_7	333	76	299	365
16420	985			106_144_neu_ang.jpg	0	25	AOI_7	333	76	297	362
16436	986			106_144_neu_ang.jpg	0	25	AOI_7	350	77	324	367
16453	987			106_144_neu_ang.jpg	0	25	AOI_7	350	77	346	371
16470	988			106_144_neu_ang.jpg	0	25	AOI_7	350	77	344	372
16486	989			106_144_neu_ang.jpg	0	25	AOI_7	350	77	344	376
16503	990			106_144_neu_ang.jpg	0	25	AOI_7	350	77	341	370
16519	991			106_144_neu_ang.jpg	0	25	AOI_7	350	77	344	372
16536	992			106_144_neu_ang.jpg	0	25	AOI_7	350	77	343	373
16553	993			106_144_neu_ang.jpg	0	25	AOI_7	350	77	342	369
16569	994			106_144_neu_ang.jpg	0	25	AOI_7	350	77	340	369
16586	995			106_144_neu_ang.jpg	0	25	AOI_7	350	77	342	367
16603	996			106_144_neu_ang.jpg	0	25	AOI_7	350	77	344	372
16619	997			106_144_neu_ang.jpg	0	25	AOI_7	350	77	346	367
16636	998			106_144_neu_ang.jpg	0	25	AOI_7	350	77	340	374
16653	999			106_144_neu_ang.jpg	0	25	AOI_7	350	77	340	371
16669	1000			106_144_neu_ang.jpg	0	25	AOI_7	350	77	347	369
16686	1001			106_144_neu_ang.jpg	0	25	AOI_7	350	77	340	373
16703	1002			106_144_neu_ang.jpg	0	25	AOI_7	350	77	343	371
16719	1003			106_144_neu_ang.jpg	0	25	AOI_7	350	77	345	372
16736	1004			106_144_neu_ang.jpg	0	25	AOI_7	350	77	346	371
16753	1005			106_144_neu_ang.jpg	0	25	AOI_7	350	77	340	369
16769	1006			106_144_neu_ang.jpg	0	25	AOI_7	350	77	385	377
16786	1007			106_144_neu_ang.jpg	0	26	AOI_5	516	78	534	392
16803	1008			106_144_neu_ang.jpg	0	26	AOI_5	516	78	693	398
16819	1009			106_144_neu_ang.jpg	0	26	AOI_5	516	78	792	404
16836	1010			106_144_neu_ang.jpg	0	26	AOI_5	516	78	793	405
16853	1011			106_144_neu_ang.jpg	0	26	AOI_5	516	78	790	403
16869	1012			106_144_neu_ang.jpg	0	26	AOI_5	516	78	784	406
16886	1013			106_144_neu_ang.jpg	0	26	AOI_5	516	78	786	404
16903	1014			106_144_neu_ang.jpg	0	26	AOI_5	516	78	783	403
16919	1015			106_144_neu_ang.jpg	0	26	AOI_5	516	78	787	406
16936	1016			106_144_neu_ang.jpg	0	26	AOI_5	516	78	784	405
16953	1017			106_144_neu_ang.jpg	0	26	AOI_5	516	78	781	405
16969	1018			106_144_neu_ang.jpg	0	26	AOI_5	516	78	782	406
16986	1019			106_144_neu_ang.jpg	0	26	AOI_5	516	78	784	402
17003	1020			106_144_neu_ang.jpg	0	26	AOI_5	516	78	782	406
17019	1021			106_144_neu_ang.jpg	0	26	AOI_5	516	78	782	410
17036	1022			106_144_neu_ang.jpg	0	26	AOI_5	516	78	786	408
17052	1023			106_144_neu_ang.jpg	0	26	AOI_5	516	78	783	403
17069	1024			106_144_neu_ang.jpg	0	26	AOI_5	516	78	783	404
17086	1025			106_144_neu_ang.jpg	0	26	AOI_5	516	78	785	409
17102	1026			106_144_neu_ang.jpg	0	26	AOI_5	516	78	772	414
17119	1027			106_144_neu_ang.jpg	0	26	AOI_5	516	78	768	422
17136	1028			106_144_neu_ang.jpg	0	26	AOI_5	516	78	767	423
17152	1029			106_144_neu_ang.jpg	0	26	AOI_5	516	78	766	426
17169	1030			106_144_neu_ang.jpg	0	26	AOI_5	516	78	769	418
17186	1031			106_144_neu_ang.jpg	0	26	AOI_5	516	78	768	425
17202	1032			106_144_neu_ang.jpg	0	26	AOI_5	516	78	769	424
17219	1033			106_144_neu_ang.jpg	0	26	AOI_5	516	78	766	425
17236	1034			106_144_neu_ang.jpg	0	26	AOI_5	516	78	769	424
17252	1035			106_144_neu_ang.jpg	0	26	AOI_5	516	78	766	421
17269	1036			106_144_neu_ang.jpg	0	26	AOI_5	516	78	769	421
17286	1037			106_144_neu_ang.jpg	0	26	AOI_5	516	78	758	420
17302	1038			106_144_neu_ang.jpg	0	25	AOI_7	283	79	601	395
17319	1039			106_144_neu_ang.jpg	0	25	AOI_7	283	79	423	363
17336	1040			106_144_neu_ang.jpg	0	25	AOI_7	283	79	300	345
17352	1041			106_144_neu_ang.jpg	0	25	AOI_7	283	79	296	347
17369	1042			106_144_neu_ang.jpg	0	25	AOI_7	283	79	294	346
17386	1043			106_144_neu_ang.jpg	0	25	AOI_7	283	79	295	348
17402	1044			106_144_neu_ang.jpg	0	25	AOI_7	283	79	297	342
17419	1045			106_144_neu_ang.jpg	0	25	AOI_7	283	79	296	345
17436	1046			106_144_neu_ang.jpg	0	25	AOI_7	283	79	297	354
17452	1047			106_144_neu_ang.jpg	0	25	AOI_7	283	79	299	349
17469	1048			106_144_neu_ang.jpg	0	25	AOI_7	283	79	299	349
17486	1049			106_144_neu_ang.jpg	0	25	AOI_7	283	79	303	351
17502	1050			106_144_neu_ang.jpg	0	25	AOI_7	283	79	296	350
17519	1051			106_144_neu_ang.jpg	0	25	AOI_7	283	79	294	348
17536	1052			106_144_neu_ang.jpg	0	25	AOI_7	283	79	294	351
17552	1053			106_144_neu_ang.jpg	0	25	AOI_7	283	79	297	346
17569	1054			106_144_neu_ang.jpg	0	25	AOI_7	283	79	297	351
17585	1055			106_144_neu_ang.jpg	0	25	AOI_7	267	80	244	356
17602	1056			106_144_neu_ang.jpg	0	25	AOI_7	267	80	228	363
17619	1057			106_144_neu_ang.jpg	0	25	AOI_7	267	80	233	364
17635	1058			106_144_neu_ang.jpg	0	25	AOI_7	267	80	229	363
17652	1059			106_144_neu_ang.jpg	0	25	AOI_7	267	80	229	368
17669	1060			106_144_neu_ang.jpg	0	25	AOI_7	267	80	226	368
17685	1061			106_144_neu_ang.jpg	0	25	AOI_7	267	80	232	368
17702	1062			106_144_neu_ang.jpg	0	25	AOI_7	267	80	227	368
17719	1063			106_144_neu_ang.jpg	0	25	AOI_7	267	80	228	364
17735	1064			106_144_neu_ang.jpg	0	25	AOI_7	267	80	229	366
17752	1065			106_144_neu_ang.jpg	0	25	AOI_7	267	80	232	365
17769	1066			106_144_neu_ang.jpg	0	25	AOI_7	267	80	230	368
17785	1067			106_144_neu_ang.jpg	0	25	AOI_7	267	80	227	367
17802	1068			106_144_neu_ang.jpg	0	25	AOI_7	267	80	231	368
17819	1069			106_144_neu_ang.jpg	0	25	AOI_7	267	80	226	363
17835	1070			106_144_neu_ang.jpg	0	25	AOI_7	267	80	231	368
17852	1071			106_144_neu_ang.jpg	0	25	AOI_7	483	81	274	357
17869	1072			106_144_neu_ang.jpg	0	25	AOI_7	483	81	347	349
17885	1073			106_144_neu_ang.jpg	0	25	AOI_7	483	81	359	349
17902	1074			106_144_neu_ang.jpg	0	25	AOI_7	483	81	363	347
17919	1075			106_144_neu_ang.jpg	0	25	AOI_7	483	81	361	351
17935	1076			106_144_neu_ang.jpg	0	25	AOI_7	483	81	361	352
17943		ImageEnd	16
17952	1077			No media	0	0	Content	483	81	361	357
17969	1078			No media	0	0	Content	483	81	363	345
17985	1079			No media	0	0	Content	483	81	359	345
18002	1080			No media	0	0	Content	483	81	361	346
18018	1081			No media	0	0	Content	483	81	358	350
18035	1082			No media	0	0	Content	483	81	356	349
18052	1083			No media	0	0	Content	483	81	357	349
18068	1084			No media	0	0	Content	483	81	358	349
18085	1085			No media	0	0	Content	483	81	362	349
18102	1086			No media	0	0	Content	483	81	357	352
18118	1087			No media	0	0	Content	483	81	358	349
18135	1088			No media	0	0	Content	483	81	363	349
18144		ImageStart	8
18152	1089			Fix.jpg	0	0	Content	483	81	362	349
18168	1090			Fix.jpg	0	0	Content	483	81	363	350
18185	1091			Fix.jpg	0	0	Content	483	81	365	347
18202	1092			Fix.jpg	0	0	Content	483	81	361	348
18218	1093			Fix.jpg	0	0	Content	483	81	363	349
18235	1094			Fix.jpg	0	0	Content	483	81	365	353
18252	1095			Fix.jpg	0	0	Content	483	81	360	353
18268	1096			Fix.jpg	0	0	Content	483	81	362	352
18285	1097			Fix.jpg	0	0	Content	483	81	366	349
18302	1098			Fix.jpg	0	0	Content	483	81	363	352
18318	1099			Fix.jpg	0	0	Content	483	81	363	348
18335	1100			Fix.jpg	0	0	Content	716	82	419	364
18352	1101			Fix.jpg	0	0	Content	716	82	515	388
18368	1102			Fix.jpg	0	0	Content	716	82	517	386
18385	1103			Fix.jpg	0	0	Content	716	82	520	386
18402	1104			Fix.jpg	0	0	Content	716	82	521	391
18418	1105			Fix.jpg	0	0	Content	716	82	522	389
18435	1106			Fix.jpg	0	0	Content	716	82	520	388
18452	1107			Fix.jpg	0	0	Content	716	82	521	386
18468	1108			Fix.jpg	0	0	Content	716	82	521	388
18485	1109			Fix.jpg	0	0	Content	716	82	519	388
18502	1110			Fix.jpg	0	0	Content	716	82	520	384
18518	1111			Fix.jpg	0	0	Content	716	82	518	388
18535	1112			Fix.jpg	0	0	Content	716	82	521	389
18551	1113			Fix.jpg	0	0	Content	716	82	516	392
18568	1114			Fix.jpg	0	0	Content	716	82	519	391
18585	1115			Fix.jpg	0	0	Content	716	82	518	386
18601	1116			Fix.jpg	0	0	Content	716	82	517	386
18618	1117			Fix.jpg	0	0	Content	716	82	519	389
18626		ImageEnd	16
18635	1118			No media	0	0	Content	716	82	517	390
18651	1119			No media	0	0	Content	716	82	519	391
18668	1120			No media	0	0	Content	716	82	514	387
18685	1121			No media	0	0	Content	716	82	518	393
18701	1122			No media	0	0	Content	716	82	519	387
18718	1123			No media	0	0	Content	716	82	518	390
18735	1124			No media	0	0	Content	716	82	518	388
18751	1125			No media	0	0	Content	716	82	519	392
18762		ImageStart	8
18768	1126			160_175_fe_an.jpg	0	146	AOI_29	716	82	518	388
18785	1127			160_175_fe_an.jpg	0	146	AOI_29	716	82	514	390
18801	1128			160_175_fe_an.jpg	0	146	AOI_29	716	82	517	389
18818	1129			160_175_fe_an.jpg	0	146	AOI_29	716	82	515	388
18835	1130			160_175_fe_an.jpg	0	146	AOI_29	716	82	519	386
18851	1131			160_175_fe_an.jpg	0	146	AOI_29	716	82	515	392
18868	1132			160_175_fe_an.jpg	0	146	AOI_29	716	82	516	388
18885	1133			160_175_fe_an.jpg	0	146	AOI_29	716	82	517	391
18901	1134			160_175_fe_an.jpg	0	146	AOI_29	716	82	517	391
18918	1135			160_175_fe_an.jpg	0	146	AOI_29	716	82	517	390
18935	1136			160_175_fe_an.jpg	0	146	AOI_29	716	82	516	393
18951	1137			160_175_fe_an.jpg	0	146	AOI_29	716	82	516	388
18968	1138			160_175_fe_an.jpg	0	146	AOI_29	716	82	517	392
18985	1139			160_175_fe_an.jpg	0	146	AOI_29	716	82	518	392
19001	1140			160_175_fe_an.jpg	0	146	AOI_29	716	82	517	394
19018	1141			160_175_fe_an.jpg	0	146	AOI_29	716	82	518	387
19034	1142			160_175_fe_an.jpg	0	146	AOI_29	716	82	512	392
19051	1143			160_175_fe_an.jpg	0	145	AOI_30	416	83	405	372
19068	1144			160_175_fe_an.jpg	0	145	AOI_30	416	83	315	358
19084	1145			160_175_fe_an.jpg	0	145	AOI_30	416	83	317	361
19101	1146			160_175_fe_an.jpg	0	145	AOI_30	416	83	314	359
19118	1147			160_175_fe_an.jpg	0	145	AOI_30	416	83	314	356
19134	1148			160_175_fe_an.jpg	0	145	AOI_30	416	83	313	352
19151	1149			160_175_fe_an.jpg	0	145	AOI_30	416	83	313	357
19168	1150			160_175_fe_an.jpg	0	145	AOI_30	416	83	311	353
19184	1151			160_175_fe_an.jpg	0	145	AOI_30	416	83	315	358
19201	1152			160_175_fe_an.jpg	0	145	AOI_30	416	83	314	352
19218	1153			160_175_fe_an.jpg	0	145	AOI_30	416	83	312	354
19234	1154			160_175_fe_an.jpg	0	145	AOI_30	416	83	318	354
19251	1155			160_175_fe_an.jpg	0	145	AOI_30	416	83	313	355
19268	1156			160_175_fe_an.jpg	0	145	AOI_30	416	83	317	353
19284	1157			160_175_fe_an.jpg	0	145	AOI_30	416	83	315	355
19301	1158			160_175_fe_an.jpg	0	145	AOI_30	416	83	313	359
19318	1159			160_175_fe_an.jpg	0	145	AOI_30	416	83	315	357
19334	1160			160_175_fe_an.jpg	0	145	AOI_30	416	83	318	357
19351	1161			160_175_fe_an.jpg	0	145	AOI_30	416	83	318	353
19368	1162			160_175_fe_an.jpg	0	145	AOI_30	416	83	319	357
19384	1163			160_175_fe_an.jpg	0	145	AOI_30	416	83	318	360
19401	1164			160_175_fe_an.jpg	0	145	AOI_30	416	83	318	358
19418	1165			160_175_fe_an.jpg	0	145	AOI_30	416	83	317	359
19434	1166			160_175_fe_an.jpg	0	145	AOI_30	416	83	320	356
19451	1167			160_175_fe_an.jpg	0	145	AOI_30	416	83	367	363
19467	1168			160_175_fe_an.jpg	0	146	AOI_29	550	84	532	385
19484	1169			160_175_fe_an.jpg	0	146	AOI_29	550	84	699	376
19501	1170			160_175_fe_an.jpg	0	146	AOI_29	550	84	800	378
19518	1171			160_175_fe_an.jpg	0	146	AOI_29	550	84	789	379
19534	1172			160_175_fe_an.jpg	0	146	AOI_29	550	84	789	379
19551	1173			160_175_fe_an.jpg	0	146	AOI_29	550	84	788	382
19567	1174			160_175_fe_an.jpg	0	146	AOI_29	550	84	791	379
19584	1175			160_175_fe_an.jpg	0	146	AOI_29	550	84	788	379
19601	1176			160_175_fe_an.jpg	0	146	AOI_29	550	84	783	379
19617	1177			160_175_fe_an.jpg	0	146	AOI_29	550	84	783	378
19634	1178			160_175_fe_an.jpg	0	146	AOI_29	550	84	783	381
19651	1179			160_175_fe_an.jpg	0	146	AOI_29	550	84	783	381
19667	1180			160_175_fe_an.jpg	0	146	AOI_29	550	84	788	380
19684	1181			160_175_fe_an.jpg	0	146	AOI_29	550	84	784	381
19701	1182			160_175_fe_an.jpg	0	146	AOI_29	550	84	785	382
19717	1183			160_175_fe_an.jpg	0	146	AOI_29	550	84	780	385
19734	1184			160_175_fe_an.jpg	0	146	AOI_29	550	84	781	382
19751	1185			160_175_fe_an.jpg	0	146	AOI_29	550	84	782	380
19767	1186			160_175_fe_an.jpg	0	146	AOI_29	550	84	783	379
19784	1187			160_175_fe_an.jpg	0	146	AOI_29	550	84	770	396
19801	1188			160_175_fe_an.jpg	0	146	AOI_29	550	84	770	411
19817	1189			160_175_fe_an.jpg	0	146	AOI_29	550	84	771	409
19834	1190			160_175_fe_an.jpg	0	146	AOI_29	550	84	767	408
19851	1191			160_175_fe_an.jpg	0	146	AOI_29	550	84	770	408
19867	1192			160_175_fe_an.jpg	0	146	AOI_29	550	84	768	411
19884	1193			160_175_fe_an.jpg	0	146	AOI_29	550	84	769	416
19901	1194			160_175_fe_an.jpg	0	146	AOI_29	550	84	767	411
19917	1195			160_175_fe_an.jpg	0	146	AOI_29	550	84	772	408
19934	1196			160_175_fe_an.jpg	0	146	AOI_29	550	84	768	412
19951	1197			160_175_fe_an.jpg	0	146	AOI_29	550	84	766	413
19967	1198			160_175_fe_an.jpg	0	146	AOI_29	550	84	769	415
19984	1199			160_175_fe_an.jpg	0	146	AOI_29	550	84	770	413
20001	1200			160_175_fe_an.jpg	0	146	AOI_29	550	84	766	410
20017	1201			160_175_fe_an.jpg	0	146	AOI_29	250	85	738	484
20034	1202			160_175_fe_an.jpg	0	146	AOI_29	250	85	737	501
20051	1203			160_175_fe_an.jpg	0	146	AOI_29	250	85	736	502
20067	1204			160_175_fe_an.jpg	0	146	AOI_29	250	85	731	509
20084	1205			160_175_fe_an.jpg	0	146	AOI_29	250	85	735	505
20101	1206			160_175_fe_an.jpg	0	146	AOI_29	250	85	736	503
20117	1207			160_175_fe_an.jpg	0	146	AOI_29	250	85	729	503
20134	1208			160_175_fe_an.jpg	0	146	AOI_29	250	85	732	506
20150	1209			160_175_fe_an.jpg	0	146	AOI_29	250	85	732	507
20167	1210			160_175_fe_an.jpg	0	146	AOI_29	250	85	734	502
20184	1211			160_175_fe_an.jpg	0	146	AOI_29	250	85	735	509
20200	1212			160_175_fe_an.jpg	0	146	AOI_29	250	85	734	502
20217	1213			160_175_fe_an.jpg	0	146	AOI_29	250	85	735	504
20234	1214			160_175_fe_an.jpg	0	146	AOI_29	250	85	730	501
20250	1215			160_175_fe_an.jpg	0	146	AOI_29	250	85	607	494
20267	1216			160_175_fe_an.jpg	0	145	AOI_30	316	86	436	473
20284	1217			160_175_fe_an.jpg	0	145	AOI_30	316	86	297	465
20300	1218			160_175_fe_an.jpg	0	145	AOI_30	316	86	276	467
20317	1219			160_175_fe_an.jpg	0	145	AOI_30	316	86	281	466
20334	1220			160_175_fe_an.jpg	0	145	AOI_30	316	86	277	465
20350	1221			160_175_fe_an.jpg	0	145	AOI_30	316	86	279	469
20367	1222			160_175_fe_an.jpg	0	145	AOI_30	316	86	281	467
20384	1223			160_175_fe_an.jpg	0	145	AOI_30	316	86	283	464
20400	1224			160_175_fe_an.jpg	0	145	AOI_30	316	86	283	467
20417	1225			160_175_fe_an.jpg	0	145	AOI_30	316	86	283	467
20434	1226			160_175_fe_an.jpg	0	145	AOI_30	316	86	283	463
20450	1227			160_175_fe_an.jpg	0	145	AOI_30	316	86	285	470
20467	1228			160_175_fe_an.jpg	0	145	AOI_30	316	86	282	471
20483	1229			160_175_fe_an.jpg	0	145	AOI_30	316	86	277	463
20500	1230			160_175_fe_an.jpg	0	145	AOI_30	316	86	285	465
20517	1231			160_175_fe_an.jpg	0	145	AOI_30	316	86	283	469
20533	1232			160_175_fe_an.jpg	0	145	AOI_30	316	86	283	464
20550	1233			160_175_fe_an.jpg	0	145	AOI_30	316	86	281	467
20567	1234			160_175_fe_an.jpg	0	145	AOI_30	316	86	283	469
20583	1235			160_175_fe_an.jpg	0	145	AOI_30	216	87	274	446
20600	1236			160_175_fe_an.jpg	0	145	AOI_30	216	87	273	408
20617	1237			160_175_fe_an.jpg	0	145	AOI_30	216	87	269	393
20633	1238			160_175_fe_an.jpg	0	145	AOI_30	216	87	267	389
20650	1239			160_175_fe_an.jpg	0	145	AOI_30	216	87	265	393
20667	1240			160_175_fe_an.jpg	0	145	AOI_30	216	87	275	396
20683	1241			160_175_fe_an.jpg	0	145	AOI_30	216	87	269	396
20700	1242			160_175_fe_an.jpg	0	145	AOI_30	216	87	268	393
20717	1243			160_175_fe_an.jpg	0	145	AOI_30	216	87	270	391
20733	1244			160_175_fe_an.jpg	0	145	AOI_30	216	87	272	396
20750	1245			160_175_fe_an.jpg	0	145	AOI_30	216	87	268	393
20767	1246			160_175_fe_an.jpg	0	145	AOI_30	216	87	272	391
20783	1247			160_175_fe_an.jpg	0	145	AOI_30	216	87	272	423
20800	1248			160_175_fe_an.jpg	0	145	AOI_30	283	88	284	543
20817	1249			160_175_fe_an.jpg	0	145	AOI_30	283	88	288	569
20833	1250			160_175_fe_an.jpg	0	145	AOI_30	283	88	293	576
20850	1251			160_175_fe_an.jpg	0	145	AOI_30	283	88	283	567
20867	1252			160_175_fe_an.jpg	0	145	AOI_30	283	88	285	571
20883	1253			160_175_fe_an.jpg	0	145	AOI_30	283	88	291	573
20900	1254			160_175_fe_an.jpg	0	145	AOI_30	283	88	292	575
20917	1255			160_175_fe_an.jpg	0	145	AOI_30	283	88	288	571
20933	1256			160_175_fe_an.jpg	0	145	AOI_30	283	88	287	570
20950	1257			160_175_fe_an.jpg	0	145	AOI_30	283	88	290	571
20967	1258			160_175_fe_an.jpg	0	145	AOI_30	283	88	292	574
20983	1259			160_175_fe_an.jpg	0	145	AOI_30	283	88	290	572
21000	1260			160_175_fe_an.jpg	0	145	AOI_30	283	88	292	570
21016	1261			160_175_fe_an.jpg	0	145	AOI_30	283	88	291	568
21033	1262			160_175_fe_an.jpg	0	145	AOI_30	283	88	288	568
21050	1263			160_175_fe_an.jpg	0	145	AOI_30	283	88	296	573
21067	1264			160_175_fe_an.jpg	0	145	AOI_30	283	88	290	568
21083	1265			160_175_fe_an.jpg	0	145	AOI_30	450	89	290	570
21100	1266			160_175_fe_an.jpg	0	145	AOI_30	450	89	307	607
21116	1267			160_175_fe_an.jpg	0	145	AOI_30	450	89	302	605
21133	1268			160_175_fe_an.jpg	0	145	AOI_30	450	89	307	613
21150	1269			160_175_fe_an.jpg	0	145	AOI_30	450	89	299	606
21166	1270			160_175_fe_an.jpg	0	145	AOI_30	450	89	302	610
21183	1271			160_175_fe_an.jpg	0	145	AOI_30	450	89	300	609
21200	1272			160_175_fe_an.jpg	0	145	AOI_30	450	89	311	609
21216	1273			160_175_fe_an.jpg	0	145	AOI_30	450	89	308	609
21233	1274			160_175_fe_an.jpg	0	145	AOI_30	450	89	305	607
21250	1275			160_175_fe_an.jpg	0	145	AOI_30	450	89	306	610
21266	1276			160_175_fe_an.jpg	0	145	AOI_30	450	89	303	608
21283	1277			160_175_fe_an.jpg	0	145	AOI_30	450	89	302	609
21300	1278			160_175_fe_an.jpg	0	145	AOI_30	450	89	301	612
21316	1279			160_175_fe_an.jpg	0	145	AOI_30	450	89	303	608
21333	1280			160_175_fe_an.jpg	0	145	AOI_30	450	89	303	611
21350	1281			160_175_fe_an.jpg	0	145	AOI_30	450	89	307	610
21366	1282			160_175_fe_an.jpg	0	145	AOI_30	450	89	306	613
21383	1283			160_175_fe_an.jpg	0	145	AOI_30	450	89	309	615
21400	1284			160_175_fe_an.jpg	0	145	AOI_30	450	89	304	612
21416	1285			160_175_fe_an.jpg	0	145	AOI_30	450	89	306	614
21433	1286			160_175_fe_an.jpg	0	145	AOI_30	450	89	312	610
21450	1287			160_175_fe_an.jpg	0	145	AOI_30	450	89	310	617
21466	1288			160_175_fe_an.jpg	0	145	AOI_30	450	89	303	606
21483	1289			160_175_fe_an.jpg	0	145	AOI_30	450	89	301	611
21500	1290			160_175_fe_an.jpg	0	145	AOI_30	450	89	344	605
21516	1291			160_175_fe_an.jpg	0	145	AOI_30	450	89	467	560
21533	1292			160_175_fe_an.jpg	0	146	AOI_29	250	90	599	483
21550	1293			160_175_fe_an.jpg	0	146	AOI_29	250	90	722	443
21566	1294			160_175_fe_an.jpg	0	146	AOI_29	250	90	802	421
21583	1295			160_175_fe_an.jpg	0	146	AOI_29	250	90	794	423
21599	1296			160_175_fe_an.jpg	0	146	AOI_29	250	90	789	425
21616	1297			160_175_fe_an.jpg	0	146	AOI_29	250	90	786	428
21633	1298			160_175_fe_an.jpg	0	146	AOI_29	250	90	789	423
21649	1299			160_175_fe_an.jpg	0	146	AOI_29	250	90	785	427
21666	1300			160_175_fe_an.jpg	0	146	AOI_29	250	90	786	423
21683	1301			160_175_fe_an.jpg	0	146	AOI_29	250	90	782	428
21699	1302			160_175_fe_an.jpg	0	146	AOI_29	250	90	787	427
21716	1303			160_175_fe_an.jpg	0	146	AOI_29	250	90	786	429
21730		ImageEnd	16
21733	1304			No media	0	0	Content	250	90	782	430
21750	1305			No media	0	0	Content	250	90	783	426
21766	1306			No media	0	0	Content	250	90	781	432
21783	1307			No media	0	0	Content	500	91	761	502
21800	1308			No media	0	0	Content	500	91	752	537
21816	1309			No media	0	0	Content	500	91	755	542
21833	1310			No media	0	0	Content	500	91	756	541
21850	1311			No media	0	0	Content	500	91	752	547
21866	1312			No media	0	0	Content	500	91	753	540
21883	1313			No media	0	0	Content	500	91	756	538
21900	1314			No media	0	0	Content	500	91	748	544
21916	1315			No media	0	0	Content	500	91	749	544
21933	1316			No media	0	0	Content	500	91	756	540
21949	1317			No media	0	0	Content	500	91	756	543
21966	1318			No media	0	0	Content	500	91	754	544
21983	1319			No media	0	0	Content	500	91	752	541
21999	1320			No media	0	0	Content	500	91	752	541
22016	1321			No media	0	0	Content	500	91	752	548
22033	1322			No media	0	0	Content	500	91	751	546
22049	1323			No media	0	0	Content	500	91	752	543
22066	1324			No media	0	0	Content	500	91	752	545
22083	1325			No media	0	0	Content	500	91	748	543
22099	1326			No media	0	0	Content	500	91	751	540
22106		ImageStart	8
22116	1327			Fix.jpg	0	0	Content	500	91	748	545
22133	1328			Fix.jpg	0	0	Content	500	91	749	541
22149	1329			Fix.jpg	0	0	Content	500	91	753	540
22166	1330			Fix.jpg	0	0	Content	500	91	750	548
22183	1331			Fix.jpg	0	0	Content	500	91	750	545
22199	1332			Fix.jpg	0	0	Content	500	91	748	543
22216	1333			Fix.jpg	0	0	Content	500	91	748	544
22233	1334			Fix.jpg	0	0	Content	500	91	751	545
22249	1335			Fix.jpg	0	0	Content	500	91	748	545
22266	1336			Fix.jpg	0	0	Content	500	91	735	539
22283	1337			Fix.jpg	0	0	Content	533	92	608	442
22299	1338			Fix.jpg	0	0	Content	533	92	489	373
22316	1339			Fix.jpg	0	0	Content	533	92	481	366
22332	1340			Fix.jpg	0	0	Content	533	92	481	367
22349	1341			Fix.jpg	0	0	Content	533	92	478	367
22366	1342			Fix.jpg	0	0	Content	533	92	482	366
22382	1343			Fix.jpg	0	0	Content	533	92	483	369
22399	1344			Fix.jpg	0	0	Content	533	92	478	368
22416	1345			Fix.jpg	0	0	Content	533	92	480	373
22432	1346			Fix.jpg	0	0	Content	533	92	480	371
22449	1347			Fix.jpg	0	0	Content	533	92	482	371
22466	1348			Fix.jpg	0	0	Content	533	92	481	371
22482	1349			Fix.jpg	0	0	Content	533	92	484	368
22499	1350			Fix.jpg	0	0	Content	533	92	484	369
22516	1351			Fix.jpg	0	0	Content	533	92	484	370
22532	1352			Fix.jpg	0	0	Content	533	92	483	368
22549	1353			Fix.jpg	0	0	Content	533	92	481	369
22560		ImageEnd	16
22566	1354			No media	0	0	Content	533	92	485	371
22579		ImageStart	8
22582	1355			5_008_fe_ha.jpg	0	235	AOI_2	533	92	488	371
22599	1356			5_008_fe_ha.jpg	0	235	AOI_2	533	92	486	376
22616	1357			5_008_fe_ha.jpg	0	235	AOI_2	533	92	487	371
22632	1358			5_008_fe_ha.jpg	0	235	AOI_2	533	92	484	370
22649	1359			5_008_fe_ha.jpg	0	235	AOI_2	533	92	483	370
22666	1360			5_008_fe_ha.jpg	0	235	AOI_2	533	92	482	366
22682	1361			5_008_fe_ha.jpg	0	235	AOI_2	533	92	484	373
22699	1362			5_008_fe_ha.jpg	0	235	AOI_2	533	92	483	371
22715	1363			5_008_fe_ha.jpg	0	235	AOI_2	533	92	483	368
22732	1364			5_008_fe_ha.jpg	0	235	AOI_2	533	92	481	367
22749	1365			5_008_fe_ha.jpg	0	235	AOI_2	533	92	486	370
22765	1366			5_008_fe_ha.jpg	0	235	AOI_2	533	92	485	375
22782	1367			5_008_fe_ha.jpg	0	235	AOI_2	533	92	481	368
22799	1368			5_008_fe_ha.jpg	0	235	AOI_2	533	92	450	364
22815	1369			5_008_fe_ha.jpg	0	235	AOI_2	283	93	348	346
22832	1370			5_008_fe_ha.jpg	0	235	AOI_2	283	93	295	339
22849	1371			5_008_fe_ha.jpg	0	235	AOI_2	283	93	297	340
22865	1372			5_008_fe_ha.jpg	0	235	AOI_2	283	93	303	342
22882	1373			5_008_fe_ha.jpg	0	235	AOI_2	283	93	307	343
22899	1374			5_008_fe_ha.jpg	0	235	AOI_2	283	93	301	336
22915	1375			5_008_fe_ha.jpg	0	235	AOI_2	283	93	302	336
22932	1376			5_008_fe_ha.jpg	0	235	AOI_2	283	93	305	342
22949	1377			5_008_fe_ha.jpg	0	235	AOI_2	283	93	300	342
22965	1378			5_008_fe_ha.jpg	0	235	AOI_2	283	93	300	342
22982	1379			5_008_fe_ha.jpg	0	235	AOI_2	283	93	297	338
22999	1380			5_008_fe_ha.jpg	0	235	AOI_2	283	93	300	344
23015	1381			5_008_fe_ha.jpg	0	235	AOI_2	283	93	304	342
23032	1382			5_008_fe_ha.jpg	0	235	AOI_2	283	93	298	343
23049	1383			5_008_fe_ha.jpg	0	235	AOI_2	283	93	299	338
23065	1384			5_008_fe_ha.jpg	0	235	AOI_2	283	93	299	338
23082	1385			5_008_fe_ha.jpg	0	235	AOI_2	283	93	362	354
23099	1386			5_008_fe_ha.jpg	0	236	AOI_4	250	94	530	370
23115	1387			5_008_fe_ha.jpg	0	236	AOI_4	250	94	695	362
23132	1388			5_008_fe_ha.jpg	0	236	AOI_4	250	94	769	370
23149	1389			5_008_fe_ha.jpg	0	236	AOI_4	250	94	766	370
23165	1390			5_008_fe_ha.jpg	0	236	AOI_4	250	94	765	363
23182	1391			5_008_fe_ha.jpg	0	236	AOI_4	250	94	764	366
23199	1392			5_008_fe_ha.jpg	0	236	AOI_4	250	94	763	364
23215	1393			5_008_fe_ha.jpg	0	236	AOI_4	250	94	761	368
23232	1394			5_008_fe_ha.jpg	0	236	AOI_4	250	94	759	370
23249	1395			5_008_fe_ha.jpg	0	236	AOI_4	250	94	762	368
23265	1396			5_008_fe_ha.jpg	0	236	AOI_4	250	94	761	367
23282	1397			5_008_fe_ha.jpg	0	236	AOI_4	250	94	761	366
23298	1398			5_008_fe_ha.jpg	0	236	AOI_4	250	94	762	370
23315	1399			5_008_fe_ha.jpg	0	236	AOI_4	250	94	757	372
23332	1400			5_008_fe_ha.jpg	0	236	AOI_4	250	94	759	371
23348	1401			5_008_fe_ha.jpg	0	236	AOI_4	616	95	743	422
23365	1402			5_008_fe_ha.jpg	0	236	AOI_4	616	95	730	477
23382	1403			5_008_fe_ha.jpg	0	236	AOI_4	616	95	732	479
23398	1404			5_008_fe_ha.jpg	0	236	AOI_4	616	95	733	478
23415	1405			5_008_fe_ha.jpg	0	236	AOI_4	616	95	732	478
23432	1406			5_008_fe_ha.jpg	0	236	AOI_4	616	95	727	485
23448	1407			5_008_fe_ha.jpg	0	236	AOI_4	616	95	731	481
23465	1408			5_008_fe_ha.jpg	0	236	AOI_4	616	95	730	482
23482	1409			5_008_fe_ha.jpg	0	236	AOI_4	616	95	729	480
23498	1410			5_008_fe_ha.jpg	0	236	AOI_4	616	95	729	477
23515	1411			5_008_fe_ha.jpg	0	236	AOI_4	616	95	731	479
23532	1412			5_008_fe_ha.jpg	0	236	AOI_4	616	95	733	480
23548	1413			5_008_fe_ha.jpg	0	236	AOI_4	616	95	732	483
23565	1414			5_008_fe_ha.jpg	0	236	AOI_4	616	95	734	478
23582	1415			5_008_fe_ha.jpg	0	236	AOI_4	616	95	733	480
23598	1416			5_008_fe_ha.jpg	0	236	AOI_4	616	95	733	479
23615	1417			5_008_fe_ha.jpg	0	236	AOI_4	616	95	730	480
23632	1418			5_008_fe_ha.jpg	0	236	AOI_4	616	95	735	479
23648	1419			5_008_fe_ha.jpg	0	236	AOI_4	616	95	732	479
23665	1420			5_008_fe_ha.jpg	0	236	AOI_4	616	95	731	477
23682	1421			5_008_fe_ha.jpg	0	236	AOI_4	616	95	729	480
23698	1422			5_008_fe_ha.jpg	0	236	AOI_4	616	95	728	483
23715	1423			5_008_fe_ha.jpg	0	236	AOI_4	616	95	733	478
23731	1424			5_008_fe_ha.jpg	0	236	AOI_4	616	95	731	479
23748	1425			5_008_fe_ha.jpg	0	236	AOI_4	616	95	734	479
23765	1426			5_008_fe_ha.jpg	0	236	AOI_4	616	95	733	476
23781	1427			5_008_fe_ha.jpg	0	236	AOI_4	616	95	733	475
23798	1428			5_008_fe_ha.jpg	0	236	AOI_4	616	95	730	477
23815	1429			5_008_fe_ha.jpg	0	236	AOI_4	616	95	732	476
23831	1430			5_008_fe_ha.jpg	0	236	AOI_4	616	95	731	477
23848	1431			5_008_fe_ha.jpg	0	236	AOI_4	616	95	729	478
23865	1432			5_008_fe_ha.jpg	0	236	AOI_4	616	95	732	476
23881	1433			5_008_fe_ha.jpg	0	236	AOI_4	616	95	731	477
23898	1434			5_008_fe_ha.jpg	0	236	AOI_4	616	95	731	475
23915	1435			5_008_fe_ha.jpg	0	236	AOI_4	616	95	729	477
23931	1436			5_008_fe_ha.jpg	0	236	AOI_4	616	95	729	478
23948	1437			5_008_fe_ha.jpg	0	236	AOI_4	616	95	728	479
23965	1438			5_008_fe_ha.jpg	0	236	AOI_4	233	96	728	520
23981	1439			5_008_fe_ha.jpg	0	236	AOI_4	233	96	731	600
23998	1440			5_008_fe_ha.jpg	0	236	AOI_4	233	96	724	600
24015	1441			5_008_fe_ha.jpg	0	236	AOI_4	233	96	725	604
24031	1442			5_008_fe_ha.jpg	0	236	AOI_4	233	96	728	600
24048	1443			5_008_fe_ha.jpg	0	236	AOI_4	233	96	725	605
24065	1444			5_008_fe_ha.jpg	0	236	AOI_4	233	96	722	603
24081	1445			5_008_fe_ha.jpg	0	236	AOI_4	233	96	727	599
24098	1446			5_008_fe_ha.jpg	0	236	AOI_4	233	96	724	603
24115	1447			5_008_fe_ha.jpg	0	236	AOI_4	233	96	722	604
24131	1448			5_008_fe_ha.jpg	0	236	AOI_4	233	96	726	602
24148	1449			5_008_fe_ha.jpg	0	236	AOI_4	233	96	721	603
24165	1450			5_008_fe_ha.jpg	0	236	AOI_4	233	96	724	602
24181	1451			5_008_fe_ha.jpg	0	236	AOI_4	233	96	606	605
24198	1452			5_008_fe_ha.jpg	0	235	AOI_2	267	97	439	603
24215	1453			5_008_fe_ha.jpg	0	235	AOI_2	267	97	296	590
24231	1454			5_008_fe_ha.jpg	0	235	AOI_2	267	97	260	584
24248	1455			5_008_fe_ha.jpg	0	235	AOI_2	267	97	263	587
24265	1456			5_008_fe_ha.jpg	0	235	AOI_2	267	97	266	590
24281	1457			5_008_fe_ha.jpg	0	235	AOI_2	267	97	265	590
24298	1458			5_008_fe_ha.jpg	0	235	AOI_2	267	97	261	586
24314	1459			5_008_fe_ha.jpg	0	235	AOI_2	267	97	271	593
24331	1460			5_008_fe_ha.jpg	0	235	AOI_2	267	97	262	586
24348	1461			5_008_fe_ha.jpg	0	235	AOI_2	267	97	269	590
24364	1462			5_008_fe_ha.jpg	0	235	AOI_2	267	97	267	590
24381	1463			5_008_fe_ha.jpg	0	235	AOI_2	267	97	267	589
24398	1464			5_008_fe_ha.jpg	0	235	AOI_2	267	97	265	590
24414	1465			5_008_fe_ha.jpg	0	235	AOI_2	267	97	268	589
24431	1466			5_008_fe_ha.jpg	0	235	AOI_2	267	97	264	589
24448	1467			5_008_fe_ha.jpg	0	235	AOI_2	267	97	267	590
24464	1468			5_008_fe_ha.jpg	0	235	AOI_2	233	98	302	613
24481	1469			5_008_fe_ha.jpg	0	235	AOI_2	233	98	298	612
24498	1470			5_008_fe_ha.jpg	0	235	AOI_2	233	98	302	612
24514	1471			5_008_fe_ha.jpg	0	235	AOI_2	233	98	303	614
24531	1472			5_008_fe_ha.jpg	0	235	AOI_2	233	98	301	614
24548	1473			5_008_fe_ha.jpg	0	235	AOI_2	233	98	302	613
24564	1474			5_008_fe_ha.jpg	0	235	AOI_2	233	98	303	609
24581	1475			5_008_fe_ha.jpg	0	235	AOI_2	233	98	298	613
24598	1476			5_008_fe_ha.jpg	0	235	AOI_2	233	98	302	613
24614	1477			5_008_fe_ha.jpg	0	235	AOI_2	233	98	302	616
24631	1478			5_008_fe_ha.jpg	0	235	AOI_2	233	98	307	612
24648	1479			5_008_fe_ha.jpg	0	235	AOI_2	233	98	301	610
24664	1480			5_008_fe_ha.jpg	0	235	AOI_2	233	98	301	614
24681	1481			5_008_fe_ha.jpg	0	235	AOI_2	233	98	298	612
24698	1482			5_008_fe_ha.jpg	0	235	AOI_2	383	99	328	574
24714	1483			5_008_fe_ha.jpg	0	235	AOI_2	383	99	304	486
24731	1484			5_008_fe_ha.jpg	0	235	AOI_2	383	99	305	463
24748	1485			5_008_fe_ha.jpg	0	235	AOI_2	383	99	299	463
24764	1486			5_008_fe_ha.jpg	0	235	AOI_2	383	99	305	467
24781	1487			5_008_fe_ha.jpg	0	235	AOI_2	383	99	305	466
24798	1488			5_008_fe_ha.jpg	0	235	AOI_2	383	99	298	465
24814	1489			5_008_fe_ha.jpg	0	235	AOI_2	383	99	303	465
24831	1490			5_008_fe_ha.jpg	0	235	AOI_2	383	99	302	464
24847	1491			5_008_fe_ha.jpg	0	235	AOI_2	383	99	302	471
24864	1492			5_008_fe_ha.jpg	0	235	AOI_2	383	99	307	468
24881	1493			5_008_fe_ha.jpg	0	235	AOI_2	383	99	301	467
24897	1494			5_008_fe_ha.jpg	0	235	AOI_2	383	99	299	470
24914	1495			5_008_fe_ha.jpg	0	235	AOI_2	383	99	302	467
24931	1496			5_008_fe_ha.jpg	0	235	AOI_2	383	99	305	471
24947	1497			5_008_fe_ha.jpg	0	235	AOI_2	383	99	303	468
24964	1498			5_008_fe_ha.jpg	0	235	AOI_2	383	99	298	467
24981	1499			5_008_fe_ha.jpg	0	235	AOI_2	383	99	302	469
24997	1500			5_008_fe_ha.jpg	0	235	AOI_2	383	99	303	470
25014	1501			5_008_fe_ha.jpg	0	235	AOI_2	383	99	302	470
25031	1502			5_008_fe_ha.jpg	0	235	AOI_2	383	99	299	465
25047	1503			5_008_fe_ha.jpg	0	235	AOI_2	383	99	297	465
25064	1504			5_008_fe_ha.jpg	0	235	AOI_2	383	99	291	447
25081	1505			5_008_fe_ha.jpg	0	235	AOI_2	266	100	272	371
25097	1506			5_008_fe_ha.jpg	0	235	AOI_2	266	100	272	339
25114	1507			5_008_fe_ha.jpg	0	235	AOI_2	266	100	270	336
25131	1508			5_008_fe_ha.jpg	0	235	AOI_2	266	100	271	334
25147	1509			5_008_fe_ha.jpg	0	235	AOI_2	266	100	271	334
25164	1510			5_008_fe_ha.jpg	0	235	AOI_2	266	100	271	335
25181	1511			5_008_fe_ha.jpg	0	235	AOI_2	266	100	268	337
25197	1512			5_008_fe_ha.jpg	0	235	AOI_2	266	100	268	338
25214	1513			5_008_fe_ha.jpg	0	235	AOI_2	266	100	268	340
25231	1514			5_008_fe_ha.jpg	0	235	AOI_2	266	100	269	334
25247	1515			5_008_fe_ha.jpg	0	235	AOI_2	266	100	269	335
25264	1516			5_008_fe_ha.jpg	0	235	AOI_2	266	100	269	338
25280	1517			5_008_fe_ha.jpg	0	235	AOI_2	266	100	268	335
25297	1518			5_008_fe_ha.jpg	0	235	AOI_2	266	100	266	335
25314	1519			5_008_fe_ha.jpg	0	235	AOI_2	266	100	270	336
25330	1520			5_008_fe_ha.jpg	0	235	AOI_2	266	100	268	333
25347	1521			5_008_fe_ha.jpg	0	235	AOI_2	266	101	322	343
25364	1522			5_008_fe_ha.jpg	0	235	AOI_2	266	101	362	357
25380	1523			5_008_fe_ha.jpg	0	235	AOI_2	266	101	357	351
25397	1524			5_008_fe_ha.jpg	0	235	AOI_2	266	101	360	356
25414	1525			5_008_fe_ha.jpg	0	235	AOI_2	266	101	359	355
25430	1526			5_008_fe_ha.jpg	0	235	AOI_2	266	101	360	356
25447	1527			5_008_fe_ha.jpg	0	235	AOI_2	266	101	356	356
25464	1528			5_008_fe_ha.jpg	0	235	AOI_2	266	101	354	355
25480	1529			5_008_fe_ha.jpg	0	235	AOI_2	266	101	359	357
25497	1530			5_008_fe_ha.jpg	0	235	AOI_2	266	101	355	357
25514	1531			5_008_fe_ha.jpg	0	235	AOI_2	266	101	357	354
25530	1532			5_008_fe_ha.jpg	0	235	AOI_2	266	101	355	352
25547	1533			5_008_fe_ha.jpg	0	235	AOI_2	266	101	359	356
25564	1534			5_008_fe_ha.jpg	0	235	AOI_2	266	101	361	360
25568		ImageEnd	16
25580	1535			No media	0	0	Content	266	101	357	355
25597	1536			No media	0	0	Content	266	101	454	358
25614	1537			No media	0	0	Content	400	102	617	358
25630	1538			No media	0	0	Content	400	102	760	358
25647	1539			No media	0	0	Content	400	102	781	365
25664	1540			No media	0	0	Content	400	102	780	364
25680	1541			No media	0	0	Content	400	102	783	358
25697	1542			No media	0	0	Content	400	102	782	362
25713	1543			No media	0	0	Content	400	102	780	360
25730	1544			No media	0	0	Content	400	102	780	362
25747	1545			No media	0	0	Content	400	102	779	364
25763	1546			No media	0	0	Content	400	102	777	363
25780	1547			No media	0	0	Content	400	102	784	365
25797	1548			No media	0	0	Content	400	102	781	358
25813	1549			No media	0	0	Content	400	102	781	366
25830	1550			No media	0	0	Content	400	102	783	366
25847	1551			No media	0	0	Content	400	102	779	363
25863	1552			No media	0	0	Content	400	102	779	360
25880	1553			No media	0	0	Content	400	102	776	369
25897	1554			No media	0	0	Content	400	102	780	365
25913	1555			No media	0	0	Content	400	102	781	363
25930	1556			No media	0	0	Content	400	102	775	363
25947	1557			No media	0	0	Content	400	102	778	363
25963	1558			No media	0	0	Content	400	102	779	367
25980	1559			No media	0	0	Content	400	102	776	361
25997	1560			No media	0	0	Content	400	102	780	366
26013	1561			No media	0	0	Content	333	103	719	360
26030	1562			No media	0	0	Content	333	103	621	363
26047	1563			No media	0	0	Content	333	103	576	352
26063	1564			No media	0	0	Content	333	103	573	354
26080	1565			No media	0	0	Content	333	103	571	355
26097	1566			No media	0	0	Content	333	103	574	356
26113	1567			No media	0	0	Content	333	103	575	355
26130	1568			No media	0	0	Content	333	103	576	347
26147	1569			No media	0	0	Content	333	103	579	352
26163	1570			No media	0	0	Content	333	103	576	353
26180	1571			No media	0	0	Content	333	103	577	355
26197	1572			No media	0	0	Content	333	103	574	354
26213	1573			No media	0	0	Content	333	103	579	355
26230	1574			No media	0	0	Content	333	103	575	358
26247	1575			No media	0	0	Content	333	103	581	362
26263	1576			No media	0	0	Content	333	103	577	352
26280	1577			No media	0	0	Content	333	103	574	354
26296	1578			No media	0	0	Content	333	103	577	356
26313	1579			No media	0	0	Content	333	103	575	360
26330	1580			No media	0	0	Content	333	103	516	353
26346	1581			No media	0	0	Content	550	104	386	314
26363	1582			No media	0	0	Content	550	104	294	285
26380	1583			No media	0	0	Content	550	104	286	278
26396	1584			No media	0	0	Content	550	104	289	284
26413	1585			No media	0	0	Content	550	104	293	276
26430	1586			No media	0	0	Content	550	104	293	279
26446	1587			No media	0	0	Content	550	104	286	279
26463	1588			No media	0	0	Content	550	104	288	281
26480	1589			No media	0	0	Content	550	104	290	277
26496	1590			No media	0	0	Content	550	104	297	279
26513	1591			No media	0	0	Content	550	104	291	280
26530	1592			No media	0	0	Content	550	104	288	277
26546	1593			No media	0	0	Content	550	104	288	284
26563	1594			No media	0	0	Content	550	104	289	281
26580	1595			No media	0	0	Content	550	104	286	280
26596	1596			No media	0	0	Content	550	104	284	286
26613	1597			No media	0	0	Content	550	104	287	286
26630	1598			No media	0	0	Content	550	104	283	279
26646	1599			No media	0	0	Content	550	104	288	282
26663	1600			No media	0	0	Content	550	104	287	281
26680	1601			No media	0	0	Content	550	104	289	281
26696	1602			No media	0	0	Content	550	104	285	284
26713	1603			No media	0	0	Content	550	104	289	285
26730	1604			No media	0	0	Content	550	104	283	279
26746	1605			No media	0	0	Content	550	104	286	276
26763	1606			No media	0	0	Content	550	104	288	280
26780	1607			No media	0	0	Content	550	104	287	283
26796	1608			No media	0	0	Content	550	104	287	286
26813	1609			No media	0	0	Content	550	104	289	285
26829	1610			No media	0	0	Content	550	104	290	280
26846	1611			No media	0	0	Content	550	104	290	280
26863	1612			No media	0	0	Content	550	104	290	287
26879	1613			No media	0	0	Content	550	104	298	292
26896	1614			No media	0	0	Content	166	105	360	327
26913	1615			No media	0	0	Content	166	105	386	323
26929	1616			No media	0	0	Content	166	105	387	326
26946	1617			No media	0	0	Content	166	105	387	324
26963	1618			No media	0	0	Content	166	105	394	326
26979	1619			No media	0	0	Content	166	105	390	326
26996	1620			No media	0	0	Content	166	105	388	324
27013	1621			No media	0	0	Content	166	105	392	330
27029	1622			No media	0	0	Content	166	105	387	328
27046	1623			No media	0	0	Content	166	105	389	345
27063	1624			No media	0	0	Content			0	0
27079	1625			No media	0	0	Content			0	0
27096	1626			No media	0	0	Content			0	0
27113	1627			No media	0	0	Content			0	0
27129	1628			No media	0	0	Content			0	0
27146	1629			No media	0	0	Content			0	0
27163	1630			No media	0	0	Content			0	0
27179	1631			No media	0	0	Content			0	0
27196	1632			No media	0	0	Content			0	0
27212	1633			No media	0	0	Content			0	0
27229	1634			No media	0	0	Content	200	106	477	350
27246	1635			No media	0	0	Content	200	106	477	343
27262	1636			No media	0	0	Content	200	106	476	346
27279	1637			No media	0	0	Content	200	106	478	342
27296	1638			No media	0	0	Content	200	106	475	345
27312	1639			No media	0	0	Content	200	106	474	348
27329	1640			No media	0	0	Content	200	106	474	353
27346	1641			No media	0	0	Content	200	106	468	346
27362	1642			No media	0	0	Content	200	106	470	350
27379	1643			No media	0	0	Content	200	106	471	350
27396	1644			No media	0	0	Content	200	106	471	347
27412	1645			No media	0	0	Content	200	106	405	349
27429	1646			No media	0	0	Content	366	107	281	321
27446	1647			No media	0	0	Content	366	107	179	287
27462	1648			No media	0	0	Content	366	107	149	256
27479	1649			No media	0	0	Content	366	107	147	258
27496	1650			No media	0	0	Content	366	107	150	258
27512	1651			No media	0	0	Content	366	107	151	260
27529	1652			No media	0	0	Content	366	107	153	263
27546	1653			No media	0	0	Content	366	107	152	263
27562	1654			No media	0	0	Content	366	107	154	263
27579	1655			No media	0	0	Content	366	107	154	263
27596	1656			No media	0	0	Content	366	107	154	268
27612	1657			No media	0	0	Content	366	107	154	269
27629	1658			No media	0	0	Content	366	107	157	266
27646	1659			No media	0	0	Content	366	107	152	264
27662	1660			No media	0	0	Content	366	107	153	263
27679	1661			No media	0	0	Content	366	107	152	268
27696	1662			No media	0	0	Content	366	107	153	267
27712	1663			No media	0	0	Content	366	107	150	263
27729	1664			No media	0	0	Content	366	107	155	263
27746	1665			No media	0	0	Content	366	107	152	266
27762	1666			No media	0	0	Content	366	107	151	268
27779	1667			No media	0	0	Content	366	107	184	276
27795	1668			No media	0	0	Content	366	108	337	316
27812	1669			No media	0	0	Content	366	108	491	346
27829	1670			No media	0	0	Content	366	108	595	351
27845	1671			No media	0	0	Content	366	108	613	355
27862	1672			No media	0	0	Content	366	108	614	354
27879	1673			No media	0	0	Content	366	108	611	357
27895	1674			No media	0	0	Content	366	108	610	360
27912	1675			No media	0	0	Content	366	108	606	356
27929	1676			No media	0	0	Content	366	108	611	359
27945	1677			No media	0	0	Content	366	108	611	362
27962	1678			No media	0	0	Content	366	108	611	357
27979	1679			No media	0	0	Content	366	108	604	355
27995	1680			No media	0	0	Content	366	108	607	360
28012	1681			No media	0	0	Content	366	108	612	353
28029	1682			No media	0	0	Content	366	108	608	353
28045	1683			No media	0	0	Content	366	108	607	354
28062	1684			No media	0	0	Content	366	108	609	358
28079	1685			No media	0	0	Content	366	108	606	361
28095	1686			No media	0	0	Content	366	108	611	351
28112	1687			No media	0	0	Content	366	108	610	358
28129	1688			No media	0	0	Content	366	108	606	354
28145	1689			No media	0	0	Content	366	108	616	362
28162	1690			No media	0	0	Content	150	109	668	360
28179	1691			No media	0	0	Content	150	109	710	359
28195	1692			No media	0	0	Content	150	109	708	356
28212	1693			No media	0	0	Content	150	109	707	360
28229	1694			No media	0	0	Content	150	109	709	361
28245	1695			No media	0	0	Content	150	109	705	362
28262	1696			No media	0	0	Content	150	109	706	364
28278	1697			No media	0	0	Content	150	109	705	358
28295	1698			No media	0	0	Content	150	109	702	365
28312	1699			No media	0	0	Content			0	0
28328	1700			No media	0	0	Content			0	0
28345	1701			No media	0	0	Content			0	0
28362	1702			No media	0	0	Content			0	0
28378	1703			No media	0	0	Content			0	0
28395	1704			No media	0	0	Content			0	0
28412	1705			No media	0	0	Content			0	0
28428	1706			No media	0	0	Content			0	0
28445	1707			No media	0	0	Content			0	0
28462	1708			No media	0	0	Content			0	0
28478	1709			No media	0	0	Content			0	0
28495	1710			No media	0	0	Content			0	0
28512	1711			No media	0	0	Content			0	0
28528	1712			No media	0	0	Content			0	0
28545	1713			No media	0	0	Content			0	0
28562	1714			No media	0	0	Content			0	0
28578	1715			No media	0	0	Content	366	110	455	321
28595	1716			No media	0	0	Content	366	110	464	317
28611	1717			No media	0	0	Content	366	110	467	336
28628	1718			No media	0	0	Content	366	110	470	336
28645	1719			No media	0	0	Content	366	110	466	338
28662	1720			No media	0	0	Content	366	110	464	334
28678	1721			No media	0	0	Content	366	110	468	338
28695	1722			No media	0	0	Content	366	110	471	335
28712	1723			No media	0	0	Content	366	110	466	333
28728	1724			No media	0	0	Content	366	110	467	331
28745	1725			No media	0	0	Content	366	110	469	334
28761	1726			No media	0	0	Content	366	110	469	338
28778	1727			No media	0	0	Content	366	110	466	333
28795	1728			No media	0	0	Content	366	110	466	336
28811	1729			No media	0	0	Content	366	110	467	338
28828	1730			No media	0	0	Content	366	110	468	341
28845	1731			No media	0	0	Content	366	110	464	334
28861	1732			No media	0	0	Content	366	110	465	334
28878	1733			No media	0	0	Content	366	110	466	339
28895	1734			No media	0	0	Content	366	110	464	335
28911	1735			No media	0	0	Content	366	110	467	339
28928	1736			No media	0	0	Content	366	110	413	320
28945	1737			No media	0	0	Content	333	111	312	292
28961	1738			No media	0	0	Content	333	111	223	261
28978	1739			No media	0	0	Content	333	111	229	264
28995	1740			No media	0	0	Content	333	111	229	262
29011	1741			No media	0	0	Content	333	111	232	262
29028	1742			No media	0	0	Content	333	111	234	264
29045	1743			No media	0	0	Content	333	111	233	268
29061	1744			No media	0	0	Content	333	111	235	264
29078	1745			No media	0	0	Content	333	111	229	263
29095	1746			No media	0	0	Content	333	111	228	263
29111	1747			No media	0	0	Content	333	111	230	265
29128	1748			No media	0	0	Content	333	111	232	266
29145	1749			No media	0	0	Content	333	111	233	263
29161	1750			No media	0	0	Content	333	111	235	266
29178	1751			No media	0	0	Content	333	111	235	265
29195	1752			No media	0	0	Content	333	111	232	260
29211	1753			No media	0	0	Content	333	111	231	267
29228	1754			No media	0	0	Content	333	111	236	264
29244	1755			No media	0	0	Content	333	111	235	266
29261	1756			No media	0	0	Content	333	111	268	283
29278	1757			No media	0	0	Content	400	112	389	328
29294	1758			No media	0	0	Content	400	112	495	359
29311	1759			No media	0	0	Content	400	112	528	366
29328	1760			No media	0	0	Content	400	112	531	364
29344	1761			No media	0	0	Content	400	112	529	362
29361	1762			No media	0	0	Content	400	112	531	362
29378	1763			No media	0	0	Content	400	112	530	369
29394	1764			No media	0	0	Content	400	112	530	363
29411	1765			No media	0	0	Content	400	112	529	366
29428	1766			No media	0	0	Content	400	112	528	365
29444	1767			No media	0	0	Content	400	112	529	362
29461	1768			No media	0	0	Content	400	112	529	361
29478	1769			No media	0	0	Content	400	112	528	362
29494	1770			No media	0	0	Content	400	112	527	367
29511	1771			No media	0	0	Content	400	112	526	371
29528	1772			No media	0	0	Content	400	112	529	365
29544	1773			No media	0	0	Content	400	112	531	364
29561	1774			No media	0	0	Content	400	112	528	363
29578	1775			No media	0	0	Content	400	112	528	356
29594	1776			No media	0	0	Content	400	112	526	361
29611	1777			No media	0	0	Content	400	112	523	366
29628	1778			No media	0	0	Content	400	112	527	364
29644	1779			No media	0	0	Content	400	112	528	362
29661	1780			No media	0	0	Content	400	112	528	363
29678	1781			No media	0	0	Content	799	113	559	359
29694	1782			No media	0	0	Content	799	113	563	349
29711	1783			No media	0	0	Content	799	113	563	352
29727	1784			No media	0	0	Content	799	113	567	356
29744	1785			No media	0	0	Content	799	113	562	360
29761	1786			No media	0	0	Content	799	113	568	350
29777	1787			No media	0	0	Content	799	113	567	358
29794	1788			No media	0	0	Content	799	113	565	356
29811	1789			No media	0	0	Content	799	113	565	353
29827	1790			No media	0	0	Content	799	113	564	357
29844	1791			No media	0	0	Content	799	113	563	361
29861	1792			No media	0	0	Content	799	113	562	358
29877	1793			No media	0	0	Content	799	113	565	358
29894	1794			No media	0	0	Content	799	113	564	361
29911	1795			No media	0	0	Content	799	113	565	359
29927	1796			No media	0	0	Content	799	113	563	358
29944	1797			No media	0	0	Content	799	113	563	361
29961	1798			No media	0	0	Content	799	113	561	360
29977	1799			No media	0	0	Content	799	113	560	359
29994	1800			No media	0	0	Content	799	113	559	359
30011	1801			No media	0	0	Content	799	113	564	360
30027	1802			No media	0	0	Content	799	113	562	358
30044	1803			No media	0	0	Content	799	113	561	353
30061	1804			No media	0	0	Content	799	113	560	358
30077	1805			No media	0	0	Content	799	113	561	357
30094	1806			No media	0	0	Content	799	113	564	362
30111	1807			No media	0	0	Content	799	113	560	362
30127	1808			No media	0	0	Content	799	113	565	360
30144	1809			No media	0	0	Content	799	113	562	364
30161	1810			No media	0	0	Content	799	113	565	355
30177	1811			No media	0	0	Content	799	113	560	357
30194	1812			No media	0	0	Content	799	113	566	359
30211	1813			No media	0	0	Content	799	113	562	357
30227	1814			No media	0	0	Content	799	113	564	357
30244	1815			No media	0	0	Content	799	113	563	358
30260	1816			No media	0	0	Content	799	113	563	360
30277	1817			No media	0	0	Content	799	113	565	363
30294	1818			No media	0	0	Content	799	113	561	360
30310	1819			No media	0	0	Content	799	113	564	356
30327	1820			No media	0	0	Content	799	113	563	358
30344	1821			No media	0	0	Content	799	113	560	361
30360	1822			No media	0	0	Content	799	113	560	360
30377	1823			No media	0	0	Content	799	113	560	361
30394	1824			No media	0	0	Content	799	113	565	363
30410	1825			No media	0	0	Content	799	113	562	362
30427	1826			No media	0	0	Content	799	113	560	363
30444	1827			No media	0	0	Content	799	113	565	364
30460	1828			No media	0	0	Content	799	113	545	356
30477	1829			No media	0	0	Content	366	114	470	321
30494	1830			No media	0	0	Content	366	114	416	297
30510	1831			No media	0	0	Content	366	114	417	294
30527	1832			No media	0	0	Content	366	114	416	298
30544	1833			No media	0	0	Content	366	114	416	295
30560	1834			No media	0	0	Content	366	114	417	297
30577	1835			No media	0	0	Content	366	114	417	295
30594	1836			No media	0	0	Content	366	114	419	295
30610	1837			No media	0	0	Content	366	114	417	298
30627	1838			No media	0	0	Content	366	114	419	297
30644	1839			No media	0	0	Content	366	114	418	297
30660	1840			No media	0	0	Content	366	114	416	300
30677	1841			No media	0	0	Content	366	114	419	297
30694	1842			No media	0	0	Content	366	114	416	296
30710	1843			No media	0	0	Content	366	114	418	300
30727	1844			No media	0	0	Content	366	114	417	300
30743	1845			No media	0	0	Content	366	114	418	303
30760	1846			No media	0	0	Content	366	114	416	299
30777	1847			No media	0	0	Content	366	114	418	297
30793	1848			No media	0	0	Content	366	114	417	297
30810	1849			No media	0	0	Content	366	114	417	297
30827	1850			No media	0	0	Content	366	114	419	296
30843	1851			No media	0	0	Content	466	115	473	323
30860	1852			No media	0	0	Content	466	115	559	350
30877	1853			No media	0	0	Content	466	115	602	353
30893	1854			No media	0	0	Content	466	115	596	358
30910	1855			No media	0	0	Content	466	115	594	358
30927	1856			No media	0	0	Content	466	115	596	357
30943	1857			No media	0	0	Content	466	115	592	357
30960	1858			No media	0	0	Content	466	115	594	358
30977	1859			No media	0	0	Content	466	115	595	357
30993	1860			No media	0	0	Content	466	115	593	360
31010	1861			No media	0	0	Content	466	115	590	354
31027	1862			No media	0	0	Content	466	115	592	357
31043	1863			No media	0	0	Content	466	115	592	359
31060	1864			No media	0	0	Content	466	115	593	357
31077	1865			No media	0	0	Content	466	115	593	353
31093	1866			No media	0	0	Content	466	115	594	355
31110	1867			No media	0	0	Content	466	115	594	360
31126	1868			No media	0	0	Content	466	115	593	358
31143	1869			No media	0	0	Content	466	115	593	363
31160	1870			No media	0	0	Content	466	115	593	361
31176	1871			No media	0	0	Content	466	115	595	358
31193	1872			No media	0	0	Content	466	115	597	355
31210	1873			No media	0	0	Content	466	115	595	355
31226	1874			No media	0	0	Content	466	115	595	360
31243	1875			No media	0	0	Content	466	115	590	359
31260	1876			No media	0	0	Content	466	115	594	356
31276	1877			No media	0	0	Content	466	115	593	356
31293	1878			No media	0	0	Content	466	115	593	360
31310	1879			No media	0	0	Content	350	116	575	361
31326	1880			No media	0	0	Content	350	116	552	370
31343	1881			No media	0	0	Content	350	116	555	365
31360	1882			No media	0	0	Content	350	116	553	368
31376	1883			No media	0	0	Content	350	116	557	365
31393	1884			No media	0	0	Content	350	116	554	371
31410	1885			No media	0	0	Content	350	116	554	371
31426	1886			No media	0	0	Content	350	116	551	371
31443	1887			No media	0	0	Content	350	116	557	369
31460	1888			No media	0	0	Content	350	116	555	367
31476	1889			No media	0	0	Content	350	116	553	363
31493	1890			No media	0	0	Content	350	116	552	374
31510	1891			No media	0	0	Content	350	116	553	371
31526	1892			No media	0	0	Content	350	116	554	369
31543	1893			No media	0	0	Content	350	116	555	372
31560	1894			No media	0	0	Content	350	116	555	368
31576	1895			No media	0	0	Content	350	116	555	371
31593	1896			No media	0	0	Content	350	116	557	371
31610	1897			No media	0	0	Content	350	116	556	369
31626	1898			No media	0	0	Content	350	116	521	382
31643	1899			No media	0	0	Content	350	116	411	389
31660	1900			No media	0	0	Content	566	117	287	376
31676	1901			No media	0	0	Content	566	117	186	337
31693	1902			No media	0	0	Content	566	117	137	312
31710	1903			No media	0	0	Content	566	117	139	318
31726	1904			No media	0	0	Content	566	117	145	320
31743	1905			No media	0	0	Content	566	117	142	317
31759	1906			No media	0	0	Content	566	117	142	314
31776	1907			No media	0	0	Content	566	117	140	317
31793	1908			No media	0	0	Content	566	117	145	322
31809	1909			No media	0	0	Content	566	117	142	321
31826	1910			No media	0	0	Content	566	117	142	323
31843	1911			No media	0	0	Content	566	117	140	323
31859	1912			No media	0	0	Content	566	117	141	319
31876	1913			No media	0	0	Content	566	117	146	319
31893	1914			No media	0	0	Content	566	117	139	321
31909	1915			No media	0	0	Content	566	117	145	320
31926	1916			No media	0	0	Content	566	117	144	321
31943	1917			No media	0	0	Content	566	117	151	318
31959	1918			No media	0	0	Content	566	117	150	326
31976	1919			No media	0	0	Content	566	117	144	321
31993	1920			No media	0	0	Content	566	117	147	323
32009	1921			No media	0	0	Content	566	117	148	325
32026	1922			No media	0	0	Content	566	117	140	325
32043	1923			No media	0	0	Content	566	117	149	322
32059	1924			No media	0	0	Content	566	117	146	324
32076	1925			No media	0	0	Content	566	117	148	324
32093	1926			No media	0	0	Content	566	117	148	321
32109	1927			No media	0	0	Content	566	117	148	318
32126	1928			No media	0	0	Content	566	117	143	317
32143	1929			No media	0	0	Content	566	117	147	320
32159	1930			No media	0	0	Content	566	117	144	318
32176	1931			No media	0	0	Content	566	117	142	321
32193	1932			No media	0	0	Content	566	117	144	320
32209	1933			No media	0	0	Content	566	117	149	320
32226	1934			No media	0	0	Content	2282	118	294	339
32243	1935			No media	0	0	Content	2282	118	451	354
32259	1936			No media	0	0	Content	2282	118	575	349
32276	1937			No media	0	0	Content	2282	118	591	364
32292	1938			No media	0	0	Content	2282	118	590	360
32309	1939			No media	0	0	Content	2282	118	586	365
32326	1940			No media	0	0	Content	2282	118	588	364
32343	1941			No media	0	0	Content	2282	118	588	367
32359	1942			No media	0	0	Content	2282	118	586	361
32376	1943			No media	0	0	Content	2282	118	584	362
32392	1944			No media	0	0	Content	2282	118	579	366
32409	1945			No media	0	0	Content	2282	118	582	362
32426	1946			No media	0	0	Content	2282	118	580	360
32442	1947			No media	0	0	Content	2282	118	586	361
32459	1948			No media	0	0	Content	2282	118	585	365
32476	1949			No media	0	0	Content	2282	118	581	367
32492	1950			No media	0	0	Content	2282	118	585	364
32509	1951			No media	0	0	Content	2282	118	582	365
32526	1952			No media	0	0	Content	2282	118	579	372
32542	1953			No media	0	0	Content	2282	118	580	369
32559	1954			No media	0	0	Content	2282	118	581	367
32576	1955			No media	0	0	Content	2282	118	581	364
32592	1956			No media	0	0	Content	2282	118	581	366
[truncated: 36,646 more rows]
