# Supplementary material for: Attentional Bias to Facial Expressions of Different Emotions – A Cross-Cultural Comparison of ≠Akhoe Hai||om and German Children and Adolescents
Source: Front Psychol. 2020 Apr 28;11:795. doi: 10.3389/fpsyg.2020.00795 (PMC7199105; doi:10.3389/fpsyg.2020.00795)
Supplement: Supplementary file 1 [file Data_Sheet_1.ZIP › Raw data_Germany and Namibia/Raw data Germans/de_VP19-All-Data.tsv]

System Properties:
Operating System:	Microsoft Windows NT 6.1.7601 Service Pack 1
System User Name:	tobiiadmin
Machine Name:	LOE7690LAP
Data properties:
Recording name:	de_VP19
Recording date:	25.10.2013
Recording time:	08:38:55
Recording resolution:	1024 x 768
Export date:	03.12.2013
Export time:	16:38:16
Participant:	de_VP19
Filter settings:
Eye: Average
Validity: Normal
Fixation filter: Tobii fixation filter
Velocity threshold: 35
Distance threshold: 35
Timestamp	Number	Event	EventKey	StimuliName	StimuliID	AoiIds	AoiNames	FixationDuration	FixationIndex	GazePointX	GazePointY
15	0			No media	0	0	Content			0	0
31	1			No media	0	0	Content			0	0
48	2			No media	0	0	Content			0	0
65	3			No media	0	0	Content			0	0
81	4			No media	0	0	Content			0	0
98	5			No media	0	0	Content			0	0
115	6			No media	0	0	Content			0	0
131	7			No media	0	0	Content			0	0
148	8			No media	0	0	Content			0	0
165	9			No media	0	0	Content			0	0
181	10			No media	0	0	Content			0	0
197		ImageStart	8
198	11			Fix.jpg	0	0	Content			0	0
215	12			Fix.jpg	0	0	Content			0	0
231	13			Fix.jpg	0	0	Content			0	0
248	14			Fix.jpg	0	0	Content			0	0
265	15			Fix.jpg	0	0	Content			0	0
281	16			Fix.jpg	0	0	Content	150	2	114	637
298	17			Fix.jpg	0	0	Content	150	2	0	0
315	18			Fix.jpg	0	0	Content	150	2	0	0
331	19			Fix.jpg	0	0	Content	150	2	0	0
348	20			Fix.jpg	0	0	Content	150	2	0	0
365	21			Fix.jpg	0	0	Content	150	2	0	0
381	22			Fix.jpg	0	0	Content	150	2	258	544
398	23			Fix.jpg	0	0	Content	150	2	390	421
415	24			Fix.jpg	0	0	Content	150	2	501	328
431	25			Fix.jpg	0	0	Content	217	3	539	313
448	26			Fix.jpg	0	0	Content	217	3	538	310
465	27			Fix.jpg	0	0	Content	217	3	536	315
481	28			Fix.jpg	0	0	Content	217	3	533	315
498	29			Fix.jpg	0	0	Content	217	3	534	314
515	30			Fix.jpg	0	0	Content	217	3	533	321
531	31			Fix.jpg	0	0	Content	217	3	533	313
548	32			Fix.jpg	0	0	Content	217	3	533	318
565	33			Fix.jpg	0	0	Content	217	3	536	318
581	34			Fix.jpg	0	0	Content	217	3	531	318
598	35			Fix.jpg	0	0	Content	217	3	530	322
614	36			Fix.jpg	0	0	Content	217	3	532	320
631	37			Fix.jpg	0	0	Content	217	3	531	324
648	38			Fix.jpg	0	0	Content	316	4	502	364
664	39			Fix.jpg	0	0	Content	316	4	508	379
674		ImageEnd	16
681	40			No media	0	0	Content	316	4	503	378
698		ImageStart	8
698	41			122_162_an_ha.jpg	0	54	AOI_13	316	4	505	377
714	42			122_162_an_ha.jpg	0	54	AOI_13	316	4	504	381
731	43			122_162_an_ha.jpg	0	54	AOI_13	316	4	507	379
748	44			122_162_an_ha.jpg	0	54	AOI_13	316	4	504	385
764	45			122_162_an_ha.jpg	0	54	AOI_13	316	4	507	379
781	46			122_162_an_ha.jpg	0	54	AOI_13	316	4	506	379
798	47			122_162_an_ha.jpg	0	54	AOI_13	316	4	506	382
814	48			122_162_an_ha.jpg	0	54	AOI_13	316	4	507	381
831	49			122_162_an_ha.jpg	0	54	AOI_13	316	4	509	379
848	50			122_162_an_ha.jpg	0	54	AOI_13	316	4	503	389
864	51			122_162_an_ha.jpg	0	54	AOI_13	316	4	506	386
881	52			122_162_an_ha.jpg	0	54	AOI_13	316	4	506	384
898	53			122_162_an_ha.jpg	0	54	AOI_13	316	4	509	383
914	54			122_162_an_ha.jpg	0	54	AOI_13	316	4	505	391
931	55			122_162_an_ha.jpg	0	54	AOI_13	316	4	507	384
948	56			122_162_an_ha.jpg	0	54	AOI_13	316	4	488	385
964	57			122_162_an_ha.jpg	0	54	AOI_13	416	5	369	377
981	58			122_162_an_ha.jpg	0	54	AOI_13	416	5	325	384
998	59			122_162_an_ha.jpg	0	54	AOI_13	416	5	327	384
1014	60			122_162_an_ha.jpg	0	54	AOI_13	416	5	328	384
1031	61			122_162_an_ha.jpg	0	54	AOI_13	416	5	327	381
1048	62			122_162_an_ha.jpg	0	54	AOI_13	416	5	326	392
1064	63			122_162_an_ha.jpg	0	54	AOI_13	416	5	327	390
1081	64			122_162_an_ha.jpg	0	54	AOI_13	416	5	330	392
1098	65			122_162_an_ha.jpg	0	54	AOI_13	416	5	324	389
1114	66			122_162_an_ha.jpg	0	54	AOI_13	416	5	329	391
1131	67			122_162_an_ha.jpg	0	54	AOI_13	416	5	327	392
1148	68			122_162_an_ha.jpg	0	54	AOI_13	416	5	329	386
1164	69			122_162_an_ha.jpg	0	54	AOI_13	416	5	327	394
1181	70			122_162_an_ha.jpg	0	54	AOI_13	416	5	328	397
1197	71			122_162_an_ha.jpg	0	54	AOI_13	416	5	324	386
1214	72			122_162_an_ha.jpg	0	54	AOI_13	416	5	330	393
1231	73			122_162_an_ha.jpg	0	54	AOI_13	416	5	327	391
1247	74			122_162_an_ha.jpg	0	54	AOI_13	416	5	326	399
1264	75			122_162_an_ha.jpg	0	54	AOI_13	416	5	330	388
1281	76			122_162_an_ha.jpg	0	54	AOI_13	416	5	326	394
1297	77			122_162_an_ha.jpg	0	54	AOI_13	416	5	327	395
1314	78			122_162_an_ha.jpg	0	54	AOI_13	416	5	330	396
1331	79			122_162_an_ha.jpg	0	54	AOI_13	416	5	332	395
1347	80			122_162_an_ha.jpg	0	54	AOI_13	416	5	328	398
1364	81			122_162_an_ha.jpg	0	54	AOI_13	416	5	353	401
1381	82			122_162_an_ha.jpg	0	53	AOI_16	250	6	517	372
1397	83			122_162_an_ha.jpg	0	53	AOI_16	250	6	661	362
1414	84			122_162_an_ha.jpg	0	53	AOI_16	250	6	724	378
1431	85			122_162_an_ha.jpg	0	53	AOI_16	250	6	721	381
1447	86			122_162_an_ha.jpg	0	53	AOI_16	250	6	720	382
1464	87			122_162_an_ha.jpg	0	53	AOI_16	250	6	716	385
1481	88			122_162_an_ha.jpg	0	53	AOI_16	250	6	719	387
1497	89			122_162_an_ha.jpg	0	53	AOI_16	250	6	718	385
1514	90			122_162_an_ha.jpg	0	53	AOI_16	250	6	721	384
1531	91			122_162_an_ha.jpg	0	53	AOI_16	250	6	719	384
1547	92			122_162_an_ha.jpg	0	53	AOI_16	250	6	717	392
1564	93			122_162_an_ha.jpg	0	53	AOI_16	250	6	721	379
1581	94			122_162_an_ha.jpg	0	53	AOI_16	250	6	718	384
1597	95			122_162_an_ha.jpg	0	53	AOI_16	250	6	719	386
1614	96			122_162_an_ha.jpg	0	53	AOI_16	250	6	722	385
1631	97			122_162_an_ha.jpg	0	53	AOI_16	466	7	725	384
1647	98			122_162_an_ha.jpg	0	53	AOI_16	466	7	692	352
1664	99			122_162_an_ha.jpg	0	53	AOI_16	466	7	692	363
1681	100			122_162_an_ha.jpg	0	53	AOI_16	466	7	689	361
1697	101			122_162_an_ha.jpg	0	53	AOI_16	466	7	684	366
1714	102			122_162_an_ha.jpg	0	53	AOI_16	466	7	693	361
1730	103			122_162_an_ha.jpg	0	53	AOI_16	466	7	692	359
1747	104			122_162_an_ha.jpg	0	53	AOI_16	466	7	690	358
1764	105			122_162_an_ha.jpg	0	53	AOI_16	466	7	690	358
1780	106			122_162_an_ha.jpg	0	53	AOI_16	466	7	690	359
1797	107			122_162_an_ha.jpg	0	53	AOI_16	466	7	691	360
1814	108			122_162_an_ha.jpg	0	53	AOI_16	466	7	690	359
1830	109			122_162_an_ha.jpg	0	53	AOI_16	466	7	694	360
1847	110			122_162_an_ha.jpg	0	53	AOI_16	466	7	689	356
1864	111			122_162_an_ha.jpg	0	53	AOI_16	466	7	691	358
1880	112			122_162_an_ha.jpg	0	53	AOI_16	466	7	686	363
1897	113			122_162_an_ha.jpg	0	53	AOI_16	466	7	679	362
1914	114			122_162_an_ha.jpg	0	53	AOI_16	466	7	678	365
1930	115			122_162_an_ha.jpg	0	53	AOI_16	466	7	675	365
1947	116			122_162_an_ha.jpg	0	53	AOI_16	466	7	676	363
1963	117			122_162_an_ha.jpg	0	53	AOI_16	466	7	674	365
1980	118			122_162_an_ha.jpg	0	53	AOI_16	466	7	681	358
1997	119			122_162_an_ha.jpg	0	53	AOI_16	466	7	673	365
2013	120			122_162_an_ha.jpg	0	53	AOI_16	466	7	676	367
2030	121			122_162_an_ha.jpg	0	53	AOI_16	466	7	678	367
2047	122			122_162_an_ha.jpg	0	53	AOI_16	466	7	673	369
2063	123			122_162_an_ha.jpg	0	53	AOI_16	466	7	673	362
2080	124			122_162_an_ha.jpg	0	53	AOI_16	466	7	683	370
2097	125			122_162_an_ha.jpg	0	53	AOI_16	283	8	727	435
2113	126			122_162_an_ha.jpg	0	53	AOI_16	283	8	724	459
2130	127			122_162_an_ha.jpg	0	53	AOI_16	283	8	729	464
2147	128			122_162_an_ha.jpg	0	53	AOI_16	283	8	722	459
2163	129			122_162_an_ha.jpg	0	53	AOI_16	283	8	725	462
2180	130			122_162_an_ha.jpg	0	53	AOI_16	283	8	730	456
2197	131			122_162_an_ha.jpg	0	53	AOI_16	283	8	725	461
2213	132			122_162_an_ha.jpg	0	53	AOI_16	283	8	724	459
2230	133			122_162_an_ha.jpg	0	53	AOI_16	283	8	727	462
2247	134			122_162_an_ha.jpg	0	53	AOI_16	283	8	726	462
2263	135			122_162_an_ha.jpg	0	53	AOI_16	283	8	722	464
2280	136			122_162_an_ha.jpg	0	53	AOI_16	283	8	726	459
2297	137			122_162_an_ha.jpg	0	53	AOI_16	283	8	728	460
2313	138			122_162_an_ha.jpg	0	53	AOI_16	283	8	724	462
2330	139			122_162_an_ha.jpg	0	53	AOI_16	283	8	727	459
2347	140			122_162_an_ha.jpg	0	53	AOI_16	283	8	722	463
2363	141			122_162_an_ha.jpg	0	53	AOI_16	283	8	707	457
2380	142			122_162_an_ha.jpg	0	54	AOI_13	267	9	529	437
2397	143			122_162_an_ha.jpg	0	54	AOI_13	267	9	376	408
2413	144			122_162_an_ha.jpg	0	54	AOI_13	267	9	271	428
2430	145			122_162_an_ha.jpg	0	54	AOI_13	267	9	285	424
2446	146			122_162_an_ha.jpg	0	54	AOI_13	267	9	280	429
2463	147			122_162_an_ha.jpg	0	54	AOI_13	267	9	284	430
2480	148			122_162_an_ha.jpg	0	54	AOI_13	267	9	285	433
2496	149			122_162_an_ha.jpg	0	54	AOI_13	267	9	286	431
2513	150			122_162_an_ha.jpg	0	54	AOI_13	267	9	285	432
2530	151			122_162_an_ha.jpg	0	54	AOI_13	267	9	284	429
2546	152			122_162_an_ha.jpg	0	54	AOI_13	267	9	285	433
2563	153			122_162_an_ha.jpg	0	54	AOI_13	267	9	283	433
2580	154			122_162_an_ha.jpg	0	54	AOI_13	267	9	286	437
2596	155			122_162_an_ha.jpg	0	54	AOI_13	267	9	283	431
2613	156			122_162_an_ha.jpg	0	54	AOI_13	267	9	283	432
2630	157			122_162_an_ha.jpg	0	54	AOI_13	267	9	283	430
2646	158			122_162_an_ha.jpg	0	54	AOI_13	600	10	270	418
2663	159			122_162_an_ha.jpg	0	54	AOI_13	600	10	250	399
2680	160			122_162_an_ha.jpg	0	54	AOI_13	600	10	250	401
2696	161			122_162_an_ha.jpg	0	54	AOI_13	600	10	251	392
2713	162			122_162_an_ha.jpg	0	54	AOI_13	600	10	244	395
2730	163			122_162_an_ha.jpg	0	54	AOI_13	600	10	254	402
2746	164			122_162_an_ha.jpg	0	54	AOI_13	600	10	247	399
2763	165			122_162_an_ha.jpg	0	54	AOI_13	600	10	247	399
2780	166			122_162_an_ha.jpg	0	54	AOI_13	600	10	253	398
2796	167			122_162_an_ha.jpg	0	54	AOI_13	600	10	244	391
2813	168			122_162_an_ha.jpg	0	54	AOI_13	600	10	248	396
2830	169			122_162_an_ha.jpg	0	54	AOI_13	600	10	246	401
2846	170			122_162_an_ha.jpg	0	54	AOI_13	600	10	248	395
2863	171			122_162_an_ha.jpg	0	54	AOI_13	600	10	249	401
2880	172			122_162_an_ha.jpg	0	54	AOI_13	600	10	245	395
2896	173			122_162_an_ha.jpg	0	54	AOI_13	600	10	250	400
2913	174			122_162_an_ha.jpg	0	54	AOI_13	600	10	248	398
2930	175			122_162_an_ha.jpg	0	54	AOI_13	600	10	250	399
2946	176			122_162_an_ha.jpg	0	54	AOI_13	600	10	249	399
2963	177			122_162_an_ha.jpg	0	54	AOI_13	600	10	236	395
2979	178			122_162_an_ha.jpg	0	54	AOI_13	600	10	241	401
2996	179			122_162_an_ha.jpg	0	54	AOI_13	600	10	243	396
3013	180			122_162_an_ha.jpg	0	54	AOI_13	600	10	239	397
3029	181			122_162_an_ha.jpg	0	54	AOI_13	600	10	238	398
3046	182			122_162_an_ha.jpg	0	54	AOI_13	600	10	238	396
3063	183			122_162_an_ha.jpg	0	54	AOI_13	600	10	238	399
3079	184			122_162_an_ha.jpg	0	54	AOI_13	600	10	238	400
3096	185			122_162_an_ha.jpg	0	54	AOI_13	600	10	241	396
3113	186			122_162_an_ha.jpg	0	54	AOI_13	600	10	246	398
3129	187			122_162_an_ha.jpg	0	54	AOI_13	600	10	242	396
3146	188			122_162_an_ha.jpg	0	54	AOI_13	600	10	241	398
3163	189			122_162_an_ha.jpg	0	54	AOI_13	600	10	244	399
3179	190			122_162_an_ha.jpg	0	54	AOI_13	600	10	239	396
3196	191			122_162_an_ha.jpg	0	54	AOI_13	600	10	240	399
3213	192			122_162_an_ha.jpg	0	54	AOI_13	600	10	241	396
3229	193			122_162_an_ha.jpg	0	54	AOI_13	600	10	251	396
3246	194			122_162_an_ha.jpg	0	54	AOI_13	550	11	335	387
3263	195			122_162_an_ha.jpg	0	54	AOI_13	550	11	348	385
3279	196			122_162_an_ha.jpg	0	54	AOI_13	550	11	350	384
3296	197			122_162_an_ha.jpg	0	54	AOI_13	550	11	348	385
3313	198			122_162_an_ha.jpg	0	54	AOI_13	550	11	349	387
3329	199			122_162_an_ha.jpg	0	54	AOI_13	550	11	351	389
3346	200			122_162_an_ha.jpg	0	54	AOI_13	550	11	352	383
3363	201			122_162_an_ha.jpg	0	54	AOI_13	550	11	351	389
3379	202			122_162_an_ha.jpg	0	54	AOI_13	550	11	351	386
3396	203			122_162_an_ha.jpg	0	54	AOI_13	550	11	351	388
3412	204			122_162_an_ha.jpg	0	54	AOI_13	550	11	350	386
3429	205			122_162_an_ha.jpg	0	54	AOI_13	550	11	352	392
3446	206			122_162_an_ha.jpg	0	54	AOI_13	550	11	350	384
3462	207			122_162_an_ha.jpg	0	54	AOI_13	550	11	353	384
3479	208			122_162_an_ha.jpg	0	54	AOI_13	550	11	351	384
3496	209			122_162_an_ha.jpg	0	54	AOI_13	550	11	351	384
3512	210			122_162_an_ha.jpg	0	54	AOI_13	550	11	352	392
3529	211			122_162_an_ha.jpg	0	54	AOI_13	550	11	349	388
3546	212			122_162_an_ha.jpg	0	54	AOI_13	550	11	352	389
3562	213			122_162_an_ha.jpg	0	54	AOI_13	550	11	355	387
3579	214			122_162_an_ha.jpg	0	54	AOI_13	550	11	340	397
3596	215			122_162_an_ha.jpg	0	54	AOI_13	550	11	337	403
3612	216			122_162_an_ha.jpg	0	54	AOI_13	550	11	335	408
3629	217			122_162_an_ha.jpg	0	54	AOI_13	550	11	334	404
3646	218			122_162_an_ha.jpg	0	54	AOI_13	550	11	332	408
3662	219			122_162_an_ha.jpg	0	54	AOI_13	550	11	335	402
3679	220			122_162_an_ha.jpg	0	54	AOI_13	550	11	336	406
3696	221			122_162_an_ha.jpg	0	54	AOI_13	550	11	336	406
3712	222			122_162_an_ha.jpg	0	54	AOI_13	550	11	335	408
3717		ImageEnd	16
3729	223			No media	0	0	Content	550	11	338	406
3746	224			No media	0	0	Content	550	11	334	411
3762	225			No media	0	0	Content	550	11	336	403
3764		ImageStart	8
3779	226			Fix.jpg	0	0	Content	550	11	337	404
3796	227			Fix.jpg	0	0	Content	217	12	299	400
3812	228			Fix.jpg	0	0	Content	217	12	254	395
3829	229			Fix.jpg	0	0	Content	217	12	255	394
3846	230			Fix.jpg	0	0	Content	217	12	251	398
3862	231			Fix.jpg	0	0	Content	217	12	250	395
3879	232			Fix.jpg	0	0	Content	217	12	254	398
3896	233			Fix.jpg	0	0	Content	217	12	251	390
3912	234			Fix.jpg	0	0	Content	217	12	255	399
3929	235			Fix.jpg	0	0	Content	217	12	252	391
3945	236			Fix.jpg	0	0	Content	217	12	251	393
3962	237			Fix.jpg	0	0	Content	217	12	250	398
3979	238			Fix.jpg	0	0	Content	217	12	253	393
3995	239			Fix.jpg	0	0	Content	217	12	266	394
4012	240			Fix.jpg	0	0	Content	516	13	392	382
4029	241			Fix.jpg	0	0	Content	516	13	473	379
4045	242			Fix.jpg	0	0	Content	516	13	478	377
4062	243			Fix.jpg	0	0	Content	516	13	483	380
4079	244			Fix.jpg	0	0	Content	516	13	482	384
4095	245			Fix.jpg	0	0	Content	516	13	480	381
4112	246			Fix.jpg	0	0	Content	516	13	484	385
4129	247			Fix.jpg	0	0	Content	516	13	485	380
4145	248			Fix.jpg	0	0	Content	516	13	484	383
4162	249			Fix.jpg	0	0	Content	516	13	482	380
4179	250			Fix.jpg	0	0	Content	516	13	484	385
4195	251			Fix.jpg	0	0	Content	516	13	486	386
4212	252			Fix.jpg	0	0	Content	516	13	486	385
4229	253			Fix.jpg	0	0	Content	516	13	482	381
4245	254			Fix.jpg	0	0	Content	516	13	483	384
4262	255			Fix.jpg	0	0	Content	516	13	486	385
4262		ImageEnd	16
4274		ImageStart	8
4279	256			79_115_ha_an.jpg	0	291	AOI_52	516	13	518	374
4295	257			79_115_ha_an.jpg	0	291	AOI_52	516	13	514	373
4312	258			79_115_ha_an.jpg	0	291	AOI_52	516	13	519	373
4328	259			79_115_ha_an.jpg	0	291	AOI_52	516	13	517	376
4345	260			79_115_ha_an.jpg	0	291	AOI_52	516	13	515	377
4362	261			79_115_ha_an.jpg	0	291	AOI_52	516	13	517	374
4378	262			79_115_ha_an.jpg	0	291	AOI_52	516	13	517	378
4395	263			79_115_ha_an.jpg	0	291	AOI_52	516	13	515	378
4412	264			79_115_ha_an.jpg	0	291	AOI_52	516	13	514	377
4428	265			79_115_ha_an.jpg	0	291	AOI_52	516	13	516	376
4445	266			79_115_ha_an.jpg	0	291	AOI_52	516	13	518	380
4462	267			79_115_ha_an.jpg	0	291	AOI_52	516	13	515	379
4478	268			79_115_ha_an.jpg	0	291	AOI_52	516	13	515	377
4495	269			79_115_ha_an.jpg	0	291	AOI_52	516	13	518	377
4512	270			79_115_ha_an.jpg	0	291	AOI_52	516	13	518	375
4528	271			79_115_ha_an.jpg	0	291	AOI_52	283	14	452	371
4545	272			79_115_ha_an.jpg	0	291	AOI_52	283	14	342	353
4562	273			79_115_ha_an.jpg	0	291	AOI_52	283	14	322	362
4578	274			79_115_ha_an.jpg	0	291	AOI_52	283	14	314	351
4595	275			79_115_ha_an.jpg	0	291	AOI_52	283	14	319	362
4612	276			79_115_ha_an.jpg	0	291	AOI_52	283	14	324	360
4628	277			79_115_ha_an.jpg	0	291	AOI_52	283	14	324	357
4645	278			79_115_ha_an.jpg	0	291	AOI_52	283	14	323	356
4662	279			79_115_ha_an.jpg	0	291	AOI_52	283	14	321	358
4678	280			79_115_ha_an.jpg	0	291	AOI_52	283	14	320	359
4695	281			79_115_ha_an.jpg	0	291	AOI_52	283	14	320	357
4712	282			79_115_ha_an.jpg	0	291	AOI_52	283	14	317	356
4728	283			79_115_ha_an.jpg	0	291	AOI_52	283	14	318	353
4745	284			79_115_ha_an.jpg	0	291	AOI_52	283	14	323	356
4762	285			79_115_ha_an.jpg	0	291	AOI_52	283	14	318	363
4778	286			79_115_ha_an.jpg	0	291	AOI_52	283	14	320	361
4795	287			79_115_ha_an.jpg	0	291	AOI_52	283	14	317	364
4812	288			79_115_ha_an.jpg	0	291	AOI_52	500	15	264	352
4828	289			79_115_ha_an.jpg	0	291	AOI_52	500	15	257	359
4845	290			79_115_ha_an.jpg	0	291	AOI_52	500	15	259	357
4862	291			79_115_ha_an.jpg	0	291	AOI_52	500	15	257	359
4878	292			79_115_ha_an.jpg	0	291	AOI_52	500	15	257	357
4895	293			79_115_ha_an.jpg	0	291	AOI_52	500	15	260	362
4911	294			79_115_ha_an.jpg	0	291	AOI_52	500	15	264	359
4928	295			79_115_ha_an.jpg	0	291	AOI_52	500	15	263	360
4945	296			79_115_ha_an.jpg	0	291	AOI_52	500	15	260	359
4961	297			79_115_ha_an.jpg	0	291	AOI_52	500	15	259	359
4978	298			79_115_ha_an.jpg	0	291	AOI_52	500	15	262	361
4995	299			79_115_ha_an.jpg	0	291	AOI_52	500	15	261	360
5011	300			79_115_ha_an.jpg	0	291	AOI_52	500	15	262	361
5028	301			79_115_ha_an.jpg	0	291	AOI_52	500	15	259	360
5045	302			79_115_ha_an.jpg	0	291	AOI_52	500	15	260	364
5061	303			79_115_ha_an.jpg	0	291	AOI_52	500	15	254	369
5078	304			79_115_ha_an.jpg	0	291	AOI_52	500	15	253	364
5095	305			79_115_ha_an.jpg	0	291	AOI_52	500	15	251	365
5111	306			79_115_ha_an.jpg	0	291	AOI_52	500	15	249	364
5128	307			79_115_ha_an.jpg	0	291	AOI_52	500	15	251	367
5145	308			79_115_ha_an.jpg	0	291	AOI_52	500	15	253	366
5161	309			79_115_ha_an.jpg	0	291	AOI_52	500	15	253	368
5178	310			79_115_ha_an.jpg	0	291	AOI_52	500	15	250	369
5195	311			79_115_ha_an.jpg	0	291	AOI_52	500	15	249	364
5211	312			79_115_ha_an.jpg	0	291	AOI_52	500	15	250	366
5228	313			79_115_ha_an.jpg	0	291	AOI_52	500	15	252	362
5244	314			79_115_ha_an.jpg	0	291	AOI_52	500	15	253	362
5261	315			79_115_ha_an.jpg	0	291	AOI_52	500	15	252	368
5278	316			79_115_ha_an.jpg	0	291	AOI_52	500	15	252	370
5294	317			79_115_ha_an.jpg	0	291	AOI_52	500	15	277	367
5311	318			79_115_ha_an.jpg	0	292	AOI_49	633	16	442	345
5328	319			79_115_ha_an.jpg	0	292	AOI_49	633	16	591	328
5344	320			79_115_ha_an.jpg	0	292	AOI_49	633	16	703	356
5361	321			79_115_ha_an.jpg	0	292	AOI_49	633	16	697	365
5378	322			79_115_ha_an.jpg	0	292	AOI_49	633	16	715	365
5394	323			79_115_ha_an.jpg	0	292	AOI_49	633	16	711	369
5411	324			79_115_ha_an.jpg	0	292	AOI_49	633	16	708	364
5428	325			79_115_ha_an.jpg	0	292	AOI_49	633	16	706	365
5444	326			79_115_ha_an.jpg	0	292	AOI_49	633	16	709	365
5461	327			79_115_ha_an.jpg	0	292	AOI_49	633	16	706	365
5478	328			79_115_ha_an.jpg	0	292	AOI_49	633	16	706	363
5494	329			79_115_ha_an.jpg	0	292	AOI_49	633	16	710	364
5511	330			79_115_ha_an.jpg	0	292	AOI_49	633	16	706	363
5528	331			79_115_ha_an.jpg	0	292	AOI_49	633	16	710	366
5544	332			79_115_ha_an.jpg	0	292	AOI_49	633	16	709	366
5561	333			79_115_ha_an.jpg	0	292	AOI_49	633	16	709	368
5578	334			79_115_ha_an.jpg	0	292	AOI_49	633	16	711	362
5594	335			79_115_ha_an.jpg	0	292	AOI_49	633	16	698	369
5611	336			79_115_ha_an.jpg	0	292	AOI_49	633	16	688	373
5628	337			79_115_ha_an.jpg	0	292	AOI_49	633	16	689	370
5644	338			79_115_ha_an.jpg	0	292	AOI_49	633	16	693	370
5661	339			79_115_ha_an.jpg	0	292	AOI_49	633	16	691	370
5678	340			79_115_ha_an.jpg	0	292	AOI_49	633	16	688	372
5694	341			79_115_ha_an.jpg	0	292	AOI_49	633	16	687	375
5711	342			79_115_ha_an.jpg	0	292	AOI_49	633	16	687	376
5728	343			79_115_ha_an.jpg	0	292	AOI_49	633	16	688	374
5744	344			79_115_ha_an.jpg	0	292	AOI_49	633	16	688	370
5761	345			79_115_ha_an.jpg	0	292	AOI_49	633	16	689	371
5778	346			79_115_ha_an.jpg	0	292	AOI_49	633	16	688	376
5794	347			79_115_ha_an.jpg	0	292	AOI_49	633	16	684	375
5811	348			79_115_ha_an.jpg	0	292	AOI_49	633	16	690	368
5827	349			79_115_ha_an.jpg	0	292	AOI_49	633	16	686	372
5844	350			79_115_ha_an.jpg	0	292	AOI_49	633	16	687	370
5861	351			79_115_ha_an.jpg	0	292	AOI_49	633	16	687	374
5877	352			79_115_ha_an.jpg	0	292	AOI_49	633	16	687	375
5894	353			79_115_ha_an.jpg	0	292	AOI_49	633	16	684	371
5911	354			79_115_ha_an.jpg	0	292	AOI_49	633	16	689	371
5927	355			79_115_ha_an.jpg	0	292	AOI_49	633	16	682	370
5944	356			79_115_ha_an.jpg	0	292	AOI_49	467	17	725	425
5961	357			79_115_ha_an.jpg	0	292	AOI_49	467	17	722	453
5978	358			79_115_ha_an.jpg	0	292	AOI_49	467	17	720	456
5994	359			79_115_ha_an.jpg	0	292	AOI_49	467	17	722	457
6011	360			79_115_ha_an.jpg	0	292	AOI_49	467	17	724	458
6028	361			79_115_ha_an.jpg	0	292	AOI_49	467	17	724	460
6044	362			79_115_ha_an.jpg	0	292	AOI_49	467	17	719	461
6061	363			79_115_ha_an.jpg	0	292	AOI_49	467	17	726	457
6078	364			79_115_ha_an.jpg	0	292	AOI_49	467	17	721	457
6094	365			79_115_ha_an.jpg	0	292	AOI_49	467	17	721	456
6111	366			79_115_ha_an.jpg	0	292	AOI_49	467	17	720	457
6128	367			79_115_ha_an.jpg	0	292	AOI_49	467	17	717	459
6144	368			79_115_ha_an.jpg	0	292	AOI_49	467	17	721	462
6161	369			79_115_ha_an.jpg	0	292	AOI_49	467	17	723	458
6178	370			79_115_ha_an.jpg	0	292	AOI_49	467	17	720	459
6194	371			79_115_ha_an.jpg	0	292	AOI_49	467	17	724	457
6211	372			79_115_ha_an.jpg	0	292	AOI_49	467	17	721	461
6228	373			79_115_ha_an.jpg	0	292	AOI_49	467	17	719	461
6244	374			79_115_ha_an.jpg	0	292	AOI_49	467	17	716	476
6261	375			79_115_ha_an.jpg	0	292	AOI_49	467	17	718	474
6277	376			79_115_ha_an.jpg	0	292	AOI_49	467	17	718	475
6294	377			79_115_ha_an.jpg	0	292	AOI_49	467	17	721	474
6311	378			79_115_ha_an.jpg	0	292	AOI_49	467	17	721	476
6327	379			79_115_ha_an.jpg	0	292	AOI_49	467	17	720	475
6344	380			79_115_ha_an.jpg	0	292	AOI_49	467	17	718	475
6361	381			79_115_ha_an.jpg	0	292	AOI_49	467	17	719	477
6377	382			79_115_ha_an.jpg	0	292	AOI_49	467	17	718	474
6394	383			79_115_ha_an.jpg	0	292	AOI_49	467	17	721	474
6411	384			79_115_ha_an.jpg	0	292	AOI_49	100	18	722	473
6427	385			79_115_ha_an.jpg	0	292	AOI_49	100	18	722	474
6444	386			79_115_ha_an.jpg	0	292	AOI_49	100	18	723	475
6461	387			79_115_ha_an.jpg	0	292	AOI_49	100	18	607	460
6477	388			79_115_ha_an.jpg	0	292	AOI_49	100	18	452	440
6494	389			79_115_ha_an.jpg	0	292	AOI_49	100	18	318	480
6511	390			79_115_ha_an.jpg	0	0	Content			0	0
6527	391			79_115_ha_an.jpg	0	0	Content			0	0
6544	392			79_115_ha_an.jpg	0	0	Content			0	0
6561	393			79_115_ha_an.jpg	0	0	Content			0	0
6577	394			79_115_ha_an.jpg	0	0	Content			0	0
6594	395			79_115_ha_an.jpg	0	0	Content			0	0
6611	396			79_115_ha_an.jpg	0	0	Content			0	0
6627	397			79_115_ha_an.jpg	0	0	Content			0	0
6644	398			79_115_ha_an.jpg	0	291	AOI_52	533	19	267	480
6661	399			79_115_ha_an.jpg	0	291	AOI_52	533	19	267	485
6677	400			79_115_ha_an.jpg	0	291	AOI_52	533	19	264	484
6694	401			79_115_ha_an.jpg	0	291	AOI_52	533	19	268	491
6711	402			79_115_ha_an.jpg	0	291	AOI_52	533	19	266	486
6727	403			79_115_ha_an.jpg	0	291	AOI_52	533	19	264	482
6744	404			79_115_ha_an.jpg	0	291	AOI_52	533	19	264	485
6761	405			79_115_ha_an.jpg	0	291	AOI_52	533	19	264	488
6777	406			79_115_ha_an.jpg	0	291	AOI_52	533	19	267	491
6794	407			79_115_ha_an.jpg	0	291	AOI_52	533	19	266	488
6811	408			79_115_ha_an.jpg	0	291	AOI_52	533	19	268	485
6827	409			79_115_ha_an.jpg	0	291	AOI_52	533	19	294	470
6844	410			79_115_ha_an.jpg	0	291	AOI_52	533	19	292	471
6860	411			79_115_ha_an.jpg	0	291	AOI_52	533	19	290	474
6877	412			79_115_ha_an.jpg	0	291	AOI_52	533	19	290	473
6894	413			79_115_ha_an.jpg	0	291	AOI_52	533	19	286	472
6910	414			79_115_ha_an.jpg	0	291	AOI_52	533	19	291	473
6927	415			79_115_ha_an.jpg	0	291	AOI_52	533	19	297	472
6944	416			79_115_ha_an.jpg	0	291	AOI_52	533	19	293	473
6960	417			79_115_ha_an.jpg	0	291	AOI_52	533	19	293	472
6977	418			79_115_ha_an.jpg	0	291	AOI_52	533	19	293	473
6994	419			79_115_ha_an.jpg	0	291	AOI_52	533	19	295	477
7010	420			79_115_ha_an.jpg	0	291	AOI_52	533	19	294	475
7027	421			79_115_ha_an.jpg	0	291	AOI_52	533	19	292	472
7044	422			79_115_ha_an.jpg	0	291	AOI_52	533	19	293	470
7060	423			79_115_ha_an.jpg	0	291	AOI_52	533	19	291	471
7077	424			79_115_ha_an.jpg	0	291	AOI_52	533	19	293	477
7094	425			79_115_ha_an.jpg	0	291	AOI_52	533	19	295	475
7110	426			79_115_ha_an.jpg	0	291	AOI_52	533	19	295	473
7127	427			79_115_ha_an.jpg	0	291	AOI_52	533	19	297	477
7144	428			79_115_ha_an.jpg	0	291	AOI_52	533	19	300	477
7160	429			79_115_ha_an.jpg	0	291	AOI_52	533	19	300	469
7177	430			79_115_ha_an.jpg	0	291	AOI_52	200	20	325	396
7193	431			79_115_ha_an.jpg	0	291	AOI_52	200	20	316	346
7210	432			79_115_ha_an.jpg	0	291	AOI_52	200	20	316	350
7227	433			79_115_ha_an.jpg	0	291	AOI_52	200	20	317	351
7243	434			79_115_ha_an.jpg	0	291	AOI_52	200	20	318	349
7260	435			79_115_ha_an.jpg	0	291	AOI_52	200	20	319	352
7277	436			79_115_ha_an.jpg	0	291	AOI_52	200	20	322	353
7288		ImageEnd	16
7293	437			No media	0	0	Content	200	20	316	352
7302		ImageStart	8
7310	438			Fix.jpg	0	0	Content	200	20	319	350
7327	439			Fix.jpg	0	0	Content	200	20	317	345
7343	440			Fix.jpg	0	0	Content	200	20	319	346
7360	441			Fix.jpg	0	0	Content	200	20	315	348
7377	442			Fix.jpg	0	0	Content	283	21	356	353
7393	443			Fix.jpg	0	0	Content	283	21	354	367
7410	444			Fix.jpg	0	0	Content	283	21	356	361
7427	445			Fix.jpg	0	0	Content	283	21	358	360
7443	446			Fix.jpg	0	0	Content	283	21	357	362
7460	447			Fix.jpg	0	0	Content	283	21	352	361
7477	448			Fix.jpg	0	0	Content	283	21	354	357
7493	449			Fix.jpg	0	0	Content	283	21	354	364
7510	450			Fix.jpg	0	0	Content	283	21	353	367
7527	451			Fix.jpg	0	0	Content	283	21	354	363
7543	452			Fix.jpg	0	0	Content	283	21	351	358
7560	453			Fix.jpg	0	0	Content	283	21	356	360
7577	454			Fix.jpg	0	0	Content	283	21	354	358
7593	455			Fix.jpg	0	0	Content	283	21	355	361
7610	456			Fix.jpg	0	0	Content	283	21	353	363
7627	457			Fix.jpg	0	0	Content	283	21	352	363
7643	458			Fix.jpg	0	0	Content	283	21	351	365
7660	459			Fix.jpg	0	0	Content	383	22	423	366
7677	460			Fix.jpg	0	0	Content	383	22	500	362
7693	461			Fix.jpg	0	0	Content	383	22	498	363
7710	462			Fix.jpg	0	0	Content	383	22	507	367
7727	463			Fix.jpg	0	0	Content	383	22	506	367
7743	464			Fix.jpg	0	0	Content	383	22	505	373
7760	465			Fix.jpg	0	0	Content	383	22	505	366
7776	466			Fix.jpg	0	0	Content	383	22	507	365
7793	467			Fix.jpg	0	0	Content	383	22	504	375
7806		ImageEnd	16
7810	468			No media	0	0	Content	383	22	504	370
7820		ImageStart	8
7826	469			97_144_an_fe.jpg	0	331	AOI_5	383	22	505	375
7843	470			97_144_an_fe.jpg	0	331	AOI_5	383	22	507	371
7860	471			97_144_an_fe.jpg	0	331	AOI_5	383	22	508	370
7876	472			97_144_an_fe.jpg	0	331	AOI_5	383	22	507	368
7893	473			97_144_an_fe.jpg	0	331	AOI_5	383	22	508	370
7910	474			97_144_an_fe.jpg	0	331	AOI_5	383	22	511	372
7926	475			97_144_an_fe.jpg	0	331	AOI_5	383	22	507	372
7943	476			97_144_an_fe.jpg	0	331	AOI_5	383	22	511	372
7960	477			97_144_an_fe.jpg	0	331	AOI_5	383	22	508	373
7976	478			97_144_an_fe.jpg	0	331	AOI_5	383	22	507	375
7993	479			97_144_an_fe.jpg	0	331	AOI_5	383	22	505	376
8010	480			97_144_an_fe.jpg	0	331	AOI_5	383	22	505	375
8026	481			97_144_an_fe.jpg	0	331	AOI_5	383	22	508	371
8043	482			97_144_an_fe.jpg	0	331	AOI_5	633	23	424	373
8060	483			97_144_an_fe.jpg	0	331	AOI_5	633	23	321	388
8076	484			97_144_an_fe.jpg	0	331	AOI_5	633	23	325	413
8093	485			97_144_an_fe.jpg	0	331	AOI_5	633	23	317	411
8110	486			97_144_an_fe.jpg	0	331	AOI_5	633	23	320	411
8126	487			97_144_an_fe.jpg	0	331	AOI_5	633	23	321	413
8143	488			97_144_an_fe.jpg	0	331	AOI_5	633	23	316	411
8160	489			97_144_an_fe.jpg	0	331	AOI_5	633	23	318	408
8176	490			97_144_an_fe.jpg	0	331	AOI_5	633	23	318	406
8193	491			97_144_an_fe.jpg	0	331	AOI_5	633	23	318	410
8210	492			97_144_an_fe.jpg	0	331	AOI_5	633	23	317	412
8226	493			97_144_an_fe.jpg	0	331	AOI_5	633	23	318	413
8243	494			97_144_an_fe.jpg	0	331	AOI_5	633	23	316	414
8260	495			97_144_an_fe.jpg	0	331	AOI_5	633	23	317	413
8276	496			97_144_an_fe.jpg	0	331	AOI_5	633	23	320	421
8293	497			97_144_an_fe.jpg	0	331	AOI_5	633	23	342	425
8310	498			97_144_an_fe.jpg	0	331	AOI_5	633	23	339	424
8326	499			97_144_an_fe.jpg	0	331	AOI_5	633	23	345	428
8343	500			97_144_an_fe.jpg	0	331	AOI_5	633	23	343	429
8359	501			97_144_an_fe.jpg	0	331	AOI_5	633	23	342	420
8376	502			97_144_an_fe.jpg	0	331	AOI_5	633	23	341	425
8393	503			97_144_an_fe.jpg	0	331	AOI_5	633	23	340	426
8409	504			97_144_an_fe.jpg	0	331	AOI_5	633	23	344	427
8426	505			97_144_an_fe.jpg	0	331	AOI_5	633	23	346	424
8443	506			97_144_an_fe.jpg	0	331	AOI_5	633	23	342	421
8459	507			97_144_an_fe.jpg	0	331	AOI_5	633	23	343	422
8476	508			97_144_an_fe.jpg	0	331	AOI_5	633	23	343	428
8493	509			97_144_an_fe.jpg	0	331	AOI_5	633	23	344	422
8509	510			97_144_an_fe.jpg	0	331	AOI_5	633	23	342	425
8526	511			97_144_an_fe.jpg	0	331	AOI_5	633	23	343	425
8543	512			97_144_an_fe.jpg	0	331	AOI_5	633	23	344	425
8559	513			97_144_an_fe.jpg	0	331	AOI_5	633	23	345	422
8576	514			97_144_an_fe.jpg	0	331	AOI_5	633	23	344	421
8593	515			97_144_an_fe.jpg	0	331	AOI_5	633	23	345	421
8609	516			97_144_an_fe.jpg	0	331	AOI_5	633	23	346	424
8626	517			97_144_an_fe.jpg	0	331	AOI_5	633	23	343	424
8643	518			97_144_an_fe.jpg	0	331	AOI_5	633	23	341	422
8659	519			97_144_an_fe.jpg	0	331	AOI_5	633	23	343	428
8676	520			97_144_an_fe.jpg	0	331	AOI_5	433	24	317	466
8693	521			97_144_an_fe.jpg	0	331	AOI_5	433	24	280	546
8709	522			97_144_an_fe.jpg	0	331	AOI_5	433	24	295	547
8726	523			97_144_an_fe.jpg	0	331	AOI_5	433	24	292	553
8743	524			97_144_an_fe.jpg	0	331	AOI_5	433	24	290	552
8759	525			97_144_an_fe.jpg	0	331	AOI_5	433	24	286	554
8776	526			97_144_an_fe.jpg	0	331	AOI_5	433	24	291	554
8793	527			97_144_an_fe.jpg	0	331	AOI_5	433	24	295	550
8809	528			97_144_an_fe.jpg	0	331	AOI_5	433	24	292	548
8826	529			97_144_an_fe.jpg	0	331	AOI_5	433	24	291	548
8843	530			97_144_an_fe.jpg	0	331	AOI_5	433	24	293	549
8859	531			97_144_an_fe.jpg	0	331	AOI_5	433	24	295	550
8876	532			97_144_an_fe.jpg	0	331	AOI_5	433	24	292	554
8892	533			97_144_an_fe.jpg	0	331	AOI_5	433	24	295	555
8909	534			97_144_an_fe.jpg	0	331	AOI_5	433	24	292	551
8926	535			97_144_an_fe.jpg	0	331	AOI_5	433	24	294	557
8942	536			97_144_an_fe.jpg	0	331	AOI_5	433	24	289	549
8959	537			97_144_an_fe.jpg	0	331	AOI_5	433	24	291	549
8976	538			97_144_an_fe.jpg	0	331	AOI_5	433	24	294	549
8992	539			97_144_an_fe.jpg	0	331	AOI_5	433	24	295	550
9009	540			97_144_an_fe.jpg	0	331	AOI_5	433	24	296	553
9026	541			97_144_an_fe.jpg	0	331	AOI_5	433	24	296	554
9042	542			97_144_an_fe.jpg	0	331	AOI_5	433	24	293	551
9059	543			97_144_an_fe.jpg	0	331	AOI_5	433	24	292	550
9076	544			97_144_an_fe.jpg	0	331	AOI_5	433	24	294	553
9092	545			97_144_an_fe.jpg	0	331	AOI_5	433	24	304	555
9109	546			97_144_an_fe.jpg	0	332	AOI_6	216	25	460	505
9126	547			97_144_an_fe.jpg	0	332	AOI_6	216	25	598	434
9142	548			97_144_an_fe.jpg	0	332	AOI_6	216	25	718	402
9159	549			97_144_an_fe.jpg	0	332	AOI_6	216	25	729	400
9176	550			97_144_an_fe.jpg	0	332	AOI_6	216	25	740	399
9192	551			97_144_an_fe.jpg	0	332	AOI_6	216	25	736	403
9209	552			97_144_an_fe.jpg	0	332	AOI_6	216	25	734	401
9226	553			97_144_an_fe.jpg	0	332	AOI_6	216	25	735	403
9242	554			97_144_an_fe.jpg	0	332	AOI_6	216	25	733	408
9259	555			97_144_an_fe.jpg	0	332	AOI_6	216	25	736	405
9276	556			97_144_an_fe.jpg	0	332	AOI_6	216	25	734	404
9292	557			97_144_an_fe.jpg	0	332	AOI_6	216	25	736	405
9309	558			97_144_an_fe.jpg	0	332	AOI_6	216	25	735	401
9326	559			97_144_an_fe.jpg	0	332	AOI_6	566	26	727	397
9342	560			97_144_an_fe.jpg	0	332	AOI_6	566	26	714	368
9359	561			97_144_an_fe.jpg	0	332	AOI_6	566	26	699	371
9376	562			97_144_an_fe.jpg	0	332	AOI_6	566	26	700	363
9392	563			97_144_an_fe.jpg	0	332	AOI_6	566	26	703	360
9409	564			97_144_an_fe.jpg	0	332	AOI_6	566	26	703	364
9426	565			97_144_an_fe.jpg	0	332	AOI_6	566	26	702	365
9442	566			97_144_an_fe.jpg	0	332	AOI_6	566	26	699	367
9459	567			97_144_an_fe.jpg	0	332	AOI_6	566	26	701	361
9475	568			97_144_an_fe.jpg	0	332	AOI_6	566	26	703	364
9492	569			97_144_an_fe.jpg	0	332	AOI_6	566	26	702	364
9509	570			97_144_an_fe.jpg	0	332	AOI_6	566	26	670	366
9525	571			97_144_an_fe.jpg	0	332	AOI_6	566	26	677	370
9542	572			97_144_an_fe.jpg	0	332	AOI_6	566	26	679	370
9559	573			97_144_an_fe.jpg	0	332	AOI_6	566	26	676	370
9575	574			97_144_an_fe.jpg	0	332	AOI_6	566	26	676	370
9592	575			97_144_an_fe.jpg	0	332	AOI_6	566	26	680	366
9609	576			97_144_an_fe.jpg	0	332	AOI_6	566	26	677	365
9625	577			97_144_an_fe.jpg	0	332	AOI_6	566	26	675	364
9642	578			97_144_an_fe.jpg	0	332	AOI_6	566	26	678	367
9659	579			97_144_an_fe.jpg	0	332	AOI_6	566	26	679	366
9675	580			97_144_an_fe.jpg	0	332	AOI_6	566	26	674	371
9692	581			97_144_an_fe.jpg	0	332	AOI_6	566	26	676	369
9709	582			97_144_an_fe.jpg	0	332	AOI_6	566	26	672	366
9725	583			97_144_an_fe.jpg	0	332	AOI_6	566	26	675	368
9742	584			97_144_an_fe.jpg	0	332	AOI_6	566	26	676	366
9759	585			97_144_an_fe.jpg	0	332	AOI_6	566	26	675	369
9775	586			97_144_an_fe.jpg	0	332	AOI_6	566	26	671	371
9792	587			97_144_an_fe.jpg	0	332	AOI_6	566	26	676	366
9809	588			97_144_an_fe.jpg	0	332	AOI_6	566	26	673	368
9825	589			97_144_an_fe.jpg	0	332	AOI_6	566	26	678	368
9842	590			97_144_an_fe.jpg	0	332	AOI_6	566	26	676	367
9858	591			97_144_an_fe.jpg	0	332	AOI_6	566	26	674	374
9875	592			97_144_an_fe.jpg	0	332	AOI_6	566	26	676	370
9892	593			97_144_an_fe.jpg	0	332	AOI_6	666	27	703	409
9908	594			97_144_an_fe.jpg	0	332	AOI_6	666	27	712	486
9925	595			97_144_an_fe.jpg	0	332	AOI_6	666	27	708	493
9942	596			97_144_an_fe.jpg	0	332	AOI_6	666	27	713	501
9958	597			97_144_an_fe.jpg	0	332	AOI_6	666	27	712	497
9975	598			97_144_an_fe.jpg	0	332	AOI_6	666	27	706	504
9992	599			97_144_an_fe.jpg	0	332	AOI_6	666	27	710	499
10008	600			97_144_an_fe.jpg	0	332	AOI_6	666	27	706	502
10025	601			97_144_an_fe.jpg	0	332	AOI_6	666	27	710	499
10042	602			97_144_an_fe.jpg	0	332	AOI_6	666	27	710	496
10058	603			97_144_an_fe.jpg	0	332	AOI_6	666	27	710	497
10075	604			97_144_an_fe.jpg	0	332	AOI_6	666	27	713	499
10092	605			97_144_an_fe.jpg	0	332	AOI_6	666	27	710	502
10108	606			97_144_an_fe.jpg	0	332	AOI_6	666	27	713	501
10125	607			97_144_an_fe.jpg	0	332	AOI_6	666	27	711	501
10142	608			97_144_an_fe.jpg	0	332	AOI_6	666	27	709	501
10158	609			97_144_an_fe.jpg	0	332	AOI_6	666	27	712	497
10175	610			97_144_an_fe.jpg	0	332	AOI_6	666	27	710	500
10192	611			97_144_an_fe.jpg	0	332	AOI_6	666	27	714	500
10208	612			97_144_an_fe.jpg	0	332	AOI_6	666	27	709	499
10225	613			97_144_an_fe.jpg	0	332	AOI_6	666	27	714	496
10242	614			97_144_an_fe.jpg	0	332	AOI_6	666	27	711	500
10258	615			97_144_an_fe.jpg	0	332	AOI_6	666	27	714	497
10275	616			97_144_an_fe.jpg	0	332	AOI_6	666	27	712	496
10292	617			97_144_an_fe.jpg	0	332	AOI_6	666	27	712	500
10308	618			97_144_an_fe.jpg	0	332	AOI_6	666	27	708	503
10325	619			97_144_an_fe.jpg	0	332	AOI_6	666	27	713	502
10342	620			97_144_an_fe.jpg	0	332	AOI_6	666	27	712	497
10358	621			97_144_an_fe.jpg	0	332	AOI_6	666	27	714	500
10375	622			97_144_an_fe.jpg	0	332	AOI_6	666	27	735	495
10391	623			97_144_an_fe.jpg	0	332	AOI_6	666	27	727	501
10408	624			97_144_an_fe.jpg	0	332	AOI_6	666	27	732	498
10425	625			97_144_an_fe.jpg	0	332	AOI_6	666	27	731	495
10441	626			97_144_an_fe.jpg	0	332	AOI_6	666	27	730	501
10458	627			97_144_an_fe.jpg	0	332	AOI_6	666	27	730	500
10475	628			97_144_an_fe.jpg	0	332	AOI_6	666	27	728	499
10491	629			97_144_an_fe.jpg	0	332	AOI_6	666	27	730	498
10508	630			97_144_an_fe.jpg	0	332	AOI_6	666	27	732	502
10525	631			97_144_an_fe.jpg	0	332	AOI_6	666	27	730	501
10541	632			97_144_an_fe.jpg	0	332	AOI_6	666	27	733	497
10558	633			97_144_an_fe.jpg	0	332	AOI_6	283	28	768	443
10575	634			97_144_an_fe.jpg	0	332	AOI_6	283	28	781	358
10591	635			97_144_an_fe.jpg	0	332	AOI_6	283	28	771	340
10608	636			97_144_an_fe.jpg	0	332	AOI_6	283	28	772	341
10625	637			97_144_an_fe.jpg	0	332	AOI_6	283	28	773	339
10641	638			97_144_an_fe.jpg	0	332	AOI_6	283	28	774	339
10658	639			97_144_an_fe.jpg	0	332	AOI_6	283	28	774	344
10675	640			97_144_an_fe.jpg	0	332	AOI_6	283	28	773	340
10691	641			97_144_an_fe.jpg	0	332	AOI_6	283	28	772	341
10708	642			97_144_an_fe.jpg	0	332	AOI_6	283	28	770	342
10725	643			97_144_an_fe.jpg	0	332	AOI_6	283	28	775	337
10741	644			97_144_an_fe.jpg	0	332	AOI_6	283	28	771	339
10758	645			97_144_an_fe.jpg	0	332	AOI_6	283	28	774	341
10775	646			97_144_an_fe.jpg	0	332	AOI_6	283	28	775	344
10791	647			97_144_an_fe.jpg	0	332	AOI_6	283	28	773	343
10808	648			97_144_an_fe.jpg	0	332	AOI_6	283	28	777	341
10825	649			97_144_an_fe.jpg	0	332	AOI_6	283	28	774	342
10831		ImageEnd	16
10841	650			No media	0	0	Content	450	29	789	320
10858	651			No media	0	0	Content	450	29	795	304
10866		ImageStart	8
10875	652			Fix.jpg	0	0	Content	450	29	793	312
10891	653			Fix.jpg	0	0	Content	450	29	791	305
10908	654			Fix.jpg	0	0	Content	450	29	791	302
10925	655			Fix.jpg	0	0	Content	450	29	790	304
10941	656			Fix.jpg	0	0	Content	450	29	789	307
10958	657			Fix.jpg	0	0	Content	450	29	792	307
10974	658			Fix.jpg	0	0	Content	450	29	790	311
10991	659			Fix.jpg	0	0	Content	450	29	792	308
11008	660			Fix.jpg	0	0	Content	450	29	789	304
11024	661			Fix.jpg	0	0	Content	450	29	790	304
11041	662			Fix.jpg	0	0	Content	450	29	788	303
11058	663			Fix.jpg	0	0	Content	450	29	787	304
11074	664			Fix.jpg	0	0	Content	450	29	789	304
11091	665			Fix.jpg	0	0	Content	450	29	791	305
11108	666			Fix.jpg	0	0	Content	450	29	792	307
11124	667			Fix.jpg	0	0	Content	450	29	793	304
11141	668			Fix.jpg	0	0	Content	450	29	792	308
11158	669			Fix.jpg	0	0	Content	450	29	787	306
11174	670			Fix.jpg	0	0	Content	450	29	793	312
11191	671			Fix.jpg	0	0	Content	450	29	788	314
11208	672			Fix.jpg	0	0	Content	450	29	789	310
11224	673			Fix.jpg	0	0	Content	450	29	788	310
11241	674			Fix.jpg	0	0	Content	450	29	789	313
11258	675			Fix.jpg	0	0	Content	450	29	786	311
11274	676			Fix.jpg	0	0	Content	450	29	790	311
11291	677			Fix.jpg	0	0	Content	316	30	710	318
11308	678			Fix.jpg	0	0	Content	316	30	571	344
11324	679			Fix.jpg	0	0	Content	316	30	508	363
11341	680			Fix.jpg	0	0	Content	316	30	512	361
11358	681			Fix.jpg	0	0	Content	316	30	507	363
11374	682			Fix.jpg	0	0	Content	316	30	508	363
11376		ImageEnd	16
11389		ImageStart	8
11391	683			10_008_neu_an.jpg	0	4	AOI_3	316	30	507	363
11408	684			10_008_neu_an.jpg	0	4	AOI_3	316	30	506	365
11424	685			10_008_neu_an.jpg	0	4	AOI_3	316	30	508	366
11441	686			10_008_neu_an.jpg	0	4	AOI_3	316	30	507	365
11458	687			10_008_neu_an.jpg	0	4	AOI_3	316	30	510	364
11474	688			10_008_neu_an.jpg	0	4	AOI_3	316	30	508	369
11491	689			10_008_neu_an.jpg	0	4	AOI_3	316	30	509	362
11508	690			10_008_neu_an.jpg	0	4	AOI_3	316	30	507	363
11524	691			10_008_neu_an.jpg	0	4	AOI_3	316	30	506	368
11541	692			10_008_neu_an.jpg	0	4	AOI_3	316	30	508	370
11557	693			10_008_neu_an.jpg	0	4	AOI_3	316	30	505	369
11574	694			10_008_neu_an.jpg	0	4	AOI_3	316	30	507	369
11591	695			10_008_neu_an.jpg	0	4	AOI_3	316	30	496	364
11607	696			10_008_neu_an.jpg	0	4	AOI_3	233	31	361	360
11624	697			10_008_neu_an.jpg	0	4	AOI_3	233	31	285	379
11641	698			10_008_neu_an.jpg	0	4	AOI_3	233	31	297	371
11657	699			10_008_neu_an.jpg	0	4	AOI_3	233	31	292	380
11674	700			10_008_neu_an.jpg	0	4	AOI_3	233	31	292	383
11691	701			10_008_neu_an.jpg	0	4	AOI_3	233	31	290	380
11707	702			10_008_neu_an.jpg	0	4	AOI_3	233	31	290	385
11724	703			10_008_neu_an.jpg	0	4	AOI_3	233	31	287	382
11741	704			10_008_neu_an.jpg	0	4	AOI_3	233	31	292	384
11757	705			10_008_neu_an.jpg	0	4	AOI_3	233	31	287	378
11774	706			10_008_neu_an.jpg	0	4	AOI_3	233	31	291	380
11791	707			10_008_neu_an.jpg	0	4	AOI_3	233	31	293	381
11807	708			10_008_neu_an.jpg	0	4	AOI_3	233	31	287	382
11824	709			10_008_neu_an.jpg	0	4	AOI_3	233	31	287	384
11841	710			10_008_neu_an.jpg	0	4	AOI_3	983	32	251	378
11857	711			10_008_neu_an.jpg	0	4	AOI_3	983	32	246	376
11874	712			10_008_neu_an.jpg	0	4	AOI_3	983	32	248	377
11891	713			10_008_neu_an.jpg	0	4	AOI_3	983	32	248	377
11907	714			10_008_neu_an.jpg	0	4	AOI_3	983	32	247	379
11924	715			10_008_neu_an.jpg	0	4	AOI_3	983	32	246	377
11941	716			10_008_neu_an.jpg	0	4	AOI_3	983	32	246	380
11957	717			10_008_neu_an.jpg	0	4	AOI_3	983	32	242	377
11974	718			10_008_neu_an.jpg	0	4	AOI_3	983	32	248	378
11990	719			10_008_neu_an.jpg	0	4	AOI_3	983	32	249	383
12007	720			10_008_neu_an.jpg	0	4	AOI_3	983	32	249	379
12024	721			10_008_neu_an.jpg	0	4	AOI_3	983	32	251	380
12040	722			10_008_neu_an.jpg	0	4	AOI_3	983	32	250	379
12057	723			10_008_neu_an.jpg	0	4	AOI_3	983	32	248	379
12074	724			10_008_neu_an.jpg	0	4	AOI_3	983	32	247	376
12090	725			10_008_neu_an.jpg	0	4	AOI_3	983	32	249	381
12107	726			10_008_neu_an.jpg	0	4	AOI_3	983	32	248	378
12124	727			10_008_neu_an.jpg	0	4	AOI_3	983	32	249	374
12140	728			10_008_neu_an.jpg	0	4	AOI_3	983	32	249	375
12157	729			10_008_neu_an.jpg	0	4	AOI_3	983	32	247	373
12174	730			10_008_neu_an.jpg	0	4	AOI_3	983	32	247	375
12190	731			10_008_neu_an.jpg	0	4	AOI_3	983	32	249	376
12207	732			10_008_neu_an.jpg	0	4	AOI_3	983	32	250	374
12224	733			10_008_neu_an.jpg	0	4	AOI_3	983	32	248	371
12240	734			10_008_neu_an.jpg	0	4	AOI_3	983	32	247	375
12257	735			10_008_neu_an.jpg	0	4	AOI_3	983	32	249	373
12274	736			10_008_neu_an.jpg	0	4	AOI_3	983	32	247	378
12290	737			10_008_neu_an.jpg	0	4	AOI_3	983	32	248	379
12307	738			10_008_neu_an.jpg	0	4	AOI_3	983	32	249	375
12324	739			10_008_neu_an.jpg	0	4	AOI_3	983	32	248	377
12340	740			10_008_neu_an.jpg	0	4	AOI_3	983	32	250	381
12357	741			10_008_neu_an.jpg	0	4	AOI_3	983	32	249	375
12374	742			10_008_neu_an.jpg	0	4	AOI_3	983	32	249	376
12390	743			10_008_neu_an.jpg	0	4	AOI_3	983	32	250	375
12407	744			10_008_neu_an.jpg	0	4	AOI_3	983	32	250	379
12424	745			10_008_neu_an.jpg	0	4	AOI_3	983	32	251	380
12440	746			10_008_neu_an.jpg	0	4	AOI_3	983	32	251	378
12457	747			10_008_neu_an.jpg	0	4	AOI_3	983	32	252	377
12473	748			10_008_neu_an.jpg	0	4	AOI_3	983	32	252	379
12490	749			10_008_neu_an.jpg	0	4	AOI_3	983	32	252	376
12507	750			10_008_neu_an.jpg	0	4	AOI_3	983	32	248	378
12523	751			10_008_neu_an.jpg	0	4	AOI_3	983	32	251	380
12540	752			10_008_neu_an.jpg	0	4	AOI_3	983	32	252	382
12557	753			10_008_neu_an.jpg	0	4	AOI_3	983	32	251	381
12573	754			10_008_neu_an.jpg	0	4	AOI_3	983	32	247	376
12590	755			10_008_neu_an.jpg	0	4	AOI_3	983	32	248	380
12607	756			10_008_neu_an.jpg	0	4	AOI_3	983	32	249	377
12623	757			10_008_neu_an.jpg	0	4	AOI_3	983	32	251	380
12640	758			10_008_neu_an.jpg	0	4	AOI_3	983	32	251	381
12657	759			10_008_neu_an.jpg	0	4	AOI_3	983	32	249	377
12673	760			10_008_neu_an.jpg	0	4	AOI_3	983	32	254	382
12690	761			10_008_neu_an.jpg	0	4	AOI_3	983	32	254	380
12707	762			10_008_neu_an.jpg	0	4	AOI_3	983	32	252	379
12723	763			10_008_neu_an.jpg	0	4	AOI_3	983	32	254	378
12740	764			10_008_neu_an.jpg	0	4	AOI_3	983	32	253	381
12757	765			10_008_neu_an.jpg	0	4	AOI_3	983	32	258	377
12773	766			10_008_neu_an.jpg	0	4	AOI_3	983	32	261	379
12790	767			10_008_neu_an.jpg	0	4	AOI_3	983	32	258	378
12807	768			10_008_neu_an.jpg	0	4	AOI_3	983	32	259	378
12823	769			10_008_neu_an.jpg	0	4	AOI_3	216	33	299	378
12840	770			10_008_neu_an.jpg	0	4	AOI_3	216	33	375	380
12857	771			10_008_neu_an.jpg	0	4	AOI_3	216	33	376	375
12873	772			10_008_neu_an.jpg	0	4	AOI_3	216	33	377	378
12890	773			10_008_neu_an.jpg	0	4	AOI_3	216	33	376	376
12907	774			10_008_neu_an.jpg	0	4	AOI_3	216	33	377	375
12923	775			10_008_neu_an.jpg	0	4	AOI_3	216	33	377	379
12940	776			10_008_neu_an.jpg	0	4	AOI_3	216	33	377	379
12957	777			10_008_neu_an.jpg	0	4	AOI_3	216	33	375	377
12973	778			10_008_neu_an.jpg	0	4	AOI_3	216	33	375	376
12990	779			10_008_neu_an.jpg	0	4	AOI_3	216	33	374	378
13007	780			10_008_neu_an.jpg	0	4	AOI_3	216	33	373	377
13023	781			10_008_neu_an.jpg	0	4	AOI_3	216	33	382	377
13040	782			10_008_neu_an.jpg	0	3	AOI_1	633	34	521	379
13056	783			10_008_neu_an.jpg	0	3	AOI_1	633	34	646	388
13073	784			10_008_neu_an.jpg	0	3	AOI_1	633	34	710	398
13090	785			10_008_neu_an.jpg	0	3	AOI_1	633	34	705	394
13106	786			10_008_neu_an.jpg	0	3	AOI_1	633	34	702	400
13123	787			10_008_neu_an.jpg	0	3	AOI_1	633	34	702	401
13140	788			10_008_neu_an.jpg	0	3	AOI_1	633	34	702	397
13156	789			10_008_neu_an.jpg	0	3	AOI_1	633	34	703	400
13173	790			10_008_neu_an.jpg	0	3	AOI_1	633	34	705	397
13190	791			10_008_neu_an.jpg	0	3	AOI_1	633	34	704	398
13206	792			10_008_neu_an.jpg	0	3	AOI_1	633	34	705	395
13223	793			10_008_neu_an.jpg	0	3	AOI_1	633	34	705	401
13240	794			10_008_neu_an.jpg	0	3	AOI_1	633	34	703	401
13256	795			10_008_neu_an.jpg	0	3	AOI_1	633	34	703	398
13273	796			10_008_neu_an.jpg	0	3	AOI_1	633	34	704	398
13290	797			10_008_neu_an.jpg	0	3	AOI_1	633	34	667	399
13306	798			10_008_neu_an.jpg	0	3	AOI_1	633	34	682	400
13323	799			10_008_neu_an.jpg	0	3	AOI_1	633	34	673	401
13340	800			10_008_neu_an.jpg	0	3	AOI_1	633	34	676	395
13356	801			10_008_neu_an.jpg	0	3	AOI_1	633	34	674	398
13373	802			10_008_neu_an.jpg	0	3	AOI_1	633	34	675	398
13390	803			10_008_neu_an.jpg	0	3	AOI_1	633	34	672	401
13406	804			10_008_neu_an.jpg	0	3	AOI_1	633	34	675	403
13423	805			10_008_neu_an.jpg	0	3	AOI_1	633	34	674	398
13440	806			10_008_neu_an.jpg	0	3	AOI_1	633	34	676	396
13456	807			10_008_neu_an.jpg	0	3	AOI_1	633	34	677	397
13473	808			10_008_neu_an.jpg	0	3	AOI_1	633	34	674	395
13490	809			10_008_neu_an.jpg	0	3	AOI_1	633	34	675	395
13506	810			10_008_neu_an.jpg	0	3	AOI_1	633	34	679	393
13523	811			10_008_neu_an.jpg	0	3	AOI_1	633	34	675	395
13540	812			10_008_neu_an.jpg	0	3	AOI_1	633	34	678	400
13556	813			10_008_neu_an.jpg	0	3	AOI_1	633	34	679	396
13573	814			10_008_neu_an.jpg	0	3	AOI_1	633	34	679	393
13590	815			10_008_neu_an.jpg	0	3	AOI_1	633	34	678	393
13606	816			10_008_neu_an.jpg	0	3	AOI_1	633	34	675	394
13623	817			10_008_neu_an.jpg	0	3	AOI_1	633	34	677	394
13639	818			10_008_neu_an.jpg	0	3	AOI_1	633	34	677	390
13656	819			10_008_neu_an.jpg	0	3	AOI_1	633	34	675	395
13673	820			10_008_neu_an.jpg	0	3	AOI_1	300	35	702	392
13689	821			10_008_neu_an.jpg	0	3	AOI_1	300	35	721	399
13706	822			10_008_neu_an.jpg	0	3	AOI_1	300	35	728	390
13723	823			10_008_neu_an.jpg	0	3	AOI_1	300	35	725	391
13739	824			10_008_neu_an.jpg	0	3	AOI_1	300	35	726	392
13756	825			10_008_neu_an.jpg	0	3	AOI_1	300	35	724	392
13773	826			10_008_neu_an.jpg	0	3	AOI_1	300	35	722	394
13789	827			10_008_neu_an.jpg	0	3	AOI_1	300	35	724	394
13806	828			10_008_neu_an.jpg	0	3	AOI_1	300	35	722	391
13823	829			10_008_neu_an.jpg	0	3	AOI_1	300	35	723	392
13839	830			10_008_neu_an.jpg	0	3	AOI_1	300	35	722	394
13856	831			10_008_neu_an.jpg	0	3	AOI_1	300	35	719	394
13873	832			10_008_neu_an.jpg	0	3	AOI_1	300	35	720	398
13889	833			10_008_neu_an.jpg	0	3	AOI_1	300	35	721	394
13906	834			10_008_neu_an.jpg	0	3	AOI_1	300	35	721	396
13923	835			10_008_neu_an.jpg	0	3	AOI_1	300	35	717	398
13939	836			10_008_neu_an.jpg	0	3	AOI_1	300	35	723	393
13956	837			10_008_neu_an.jpg	0	3	AOI_1	300	35	722	396
13972	838			10_008_neu_an.jpg	0	3	AOI_1	483	36	741	441
13989	839			10_008_neu_an.jpg	0	3	AOI_1	483	36	731	494
14006	840			10_008_neu_an.jpg	0	3	AOI_1	483	36	728	495
14022	841			10_008_neu_an.jpg	0	3	AOI_1	483	36	727	496
14039	842			10_008_neu_an.jpg	0	3	AOI_1	483	36	728	492
14056	843			10_008_neu_an.jpg	0	3	AOI_1	483	36	728	497
14072	844			10_008_neu_an.jpg	0	3	AOI_1	483	36	728	500
14089	845			10_008_neu_an.jpg	0	3	AOI_1	483	36	730	494
14106	846			10_008_neu_an.jpg	0	3	AOI_1	483	36	729	494
14122	847			10_008_neu_an.jpg	0	3	AOI_1	483	36	728	494
14139	848			10_008_neu_an.jpg	0	3	AOI_1	483	36	730	495
14155	849			10_008_neu_an.jpg	0	3	AOI_1	483	36	728	502
14172	850			10_008_neu_an.jpg	0	3	AOI_1	483	36	728	495
14189	851			10_008_neu_an.jpg	0	3	AOI_1	483	36	728	497
14205	852			10_008_neu_an.jpg	0	3	AOI_1	483	36	728	498
14222	853			10_008_neu_an.jpg	0	3	AOI_1	483	36	728	503
14239	854			10_008_neu_an.jpg	0	3	AOI_1	483	36	741	510
14255	855			10_008_neu_an.jpg	0	3	AOI_1	483	36	734	508
14272	856			10_008_neu_an.jpg	0	3	AOI_1	483	36	739	509
14289	857			10_008_neu_an.jpg	0	3	AOI_1	483	36	738	513
14305	858			10_008_neu_an.jpg	0	3	AOI_1	483	36	736	513
14322	859			10_008_neu_an.jpg	0	3	AOI_1	483	36	733	512
14339	860			10_008_neu_an.jpg	0	3	AOI_1	483	36	737	508
14355	861			10_008_neu_an.jpg	0	3	AOI_1	483	36	738	509
14372	862			10_008_neu_an.jpg	0	3	AOI_1	483	36	735	508
14389	863			10_008_neu_an.jpg	0	3	AOI_1	483	36	735	514
14404		ImageEnd	16
14405	864			No media	0	0	Content	483	36	739	509
14422	865			No media	0	0	Content	483	36	733	511
14439	866			No media	0	0	Content	483	36	721	508
14439		ImageStart	8
14455	867			Fix.jpg	0	0	Content	350	37	563	491
14472	868			Fix.jpg	0	0	Content	350	37	412	472
14489	869			Fix.jpg	0	0	Content	350	37	299	481
14505	870			Fix.jpg	0	0	Content	350	37	303	479
14522	871			Fix.jpg	0	0	Content	350	37	297	479
14539	872			Fix.jpg	0	0	Content	350	37	293	481
14555	873			Fix.jpg	0	0	Content	350	37	294	481
14572	874			Fix.jpg	0	0	Content	350	37	295	484
14589	875			Fix.jpg	0	0	Content	350	37	291	480
14605	876			Fix.jpg	0	0	Content	350	37	292	485
14622	877			Fix.jpg	0	0	Content	350	37	292	478
14639	878			Fix.jpg	0	0	Content	350	37	294	480
14655	879			Fix.jpg	0	0	Content	350	37	297	484
14672	880			Fix.jpg	0	0	Content	350	37	295	484
14688	881			Fix.jpg	0	0	Content	350	37	298	490
14705	882			Fix.jpg	0	0	Content	350	37	300	483
14722	883			Fix.jpg	0	0	Content	350	37	297	486
14738	884			Fix.jpg	0	0	Content	350	37	296	483
14755	885			Fix.jpg	0	0	Content	350	37	296	485
14772	886			Fix.jpg	0	0	Content	350	37	297	490
14788	887			Fix.jpg	0	0	Content	350	37	339	472
14805	888			Fix.jpg	0	0	Content	383	38	439	401
14822	889			Fix.jpg	0	0	Content	383	38	489	361
14838	890			Fix.jpg	0	0	Content	383	38	506	365
14855	891			Fix.jpg	0	0	Content	383	38	504	360
14872	892			Fix.jpg	0	0	Content	383	38	507	365
14888	893			Fix.jpg	0	0	Content	383	38	508	364
14905	894			Fix.jpg	0	0	Content	383	38	506	363
14922	895			Fix.jpg	0	0	Content	383	38	506	362
14933		ImageEnd	16
14938	896			No media	0	0	Content	383	38	510	363
14944		ImageStart	8
14955	897			63_114_an_neu.jpg	0	258	AOI_45	383	38	509	364
14972	898			63_114_an_neu.jpg	0	258	AOI_45	383	38	509	360
14988	899			63_114_an_neu.jpg	0	258	AOI_45	383	38	508	360
15005	900			63_114_an_neu.jpg	0	258	AOI_45	383	38	508	364
15022	901			63_114_an_neu.jpg	0	258	AOI_45	383	38	510	358
15038	902			63_114_an_neu.jpg	0	258	AOI_45	383	38	508	359
15055	903			63_114_an_neu.jpg	0	258	AOI_45	383	38	506	363
15072	904			63_114_an_neu.jpg	0	258	AOI_45	383	38	512	360
15088	905			63_114_an_neu.jpg	0	258	AOI_45	383	38	512	363
15105	906			63_114_an_neu.jpg	0	258	AOI_45	383	38	510	356
15121	907			63_114_an_neu.jpg	0	258	AOI_45	383	38	510	364
15138	908			63_114_an_neu.jpg	0	258	AOI_45	383	38	507	366
15155	909			63_114_an_neu.jpg	0	258	AOI_45	383	38	512	361
15171	910			63_114_an_neu.jpg	0	258	AOI_45	383	38	485	361
15188	911			63_114_an_neu.jpg	0	258	AOI_45	433	39	356	378
15205	912			63_114_an_neu.jpg	0	258	AOI_45	433	39	286	424
15222	913			63_114_an_neu.jpg	0	258	AOI_45	433	39	305	421
15238	914			63_114_an_neu.jpg	0	258	AOI_45	433	39	298	431
15255	915			63_114_an_neu.jpg	0	258	AOI_45	433	39	298	426
15271	916			63_114_an_neu.jpg	0	258	AOI_45	433	39	297	425
15288	917			63_114_an_neu.jpg	0	258	AOI_45	433	39	297	425
15305	918			63_114_an_neu.jpg	0	258	AOI_45	433	39	300	422
15321	919			63_114_an_neu.jpg	0	258	AOI_45	433	39	295	421
15338	920			63_114_an_neu.jpg	0	258	AOI_45	433	39	294	423
15355	921			63_114_an_neu.jpg	0	258	AOI_45	433	39	295	427
15371	922			63_114_an_neu.jpg	0	258	AOI_45	433	39	295	422
15388	923			63_114_an_neu.jpg	0	258	AOI_45	433	39	297	420
15405	924			63_114_an_neu.jpg	0	258	AOI_45	433	39	284	401
15421	925			63_114_an_neu.jpg	0	258	AOI_45	433	39	280	402
15438	926			63_114_an_neu.jpg	0	258	AOI_45	433	39	285	406
15455	927			63_114_an_neu.jpg	0	258	AOI_45	433	39	280	406
15471	928			63_114_an_neu.jpg	0	258	AOI_45	433	39	280	405
15488	929			63_114_an_neu.jpg	0	258	AOI_45	433	39	280	406
15505	930			63_114_an_neu.jpg	0	258	AOI_45	433	39	282	403
15521	931			63_114_an_neu.jpg	0	258	AOI_45	433	39	280	402
15538	932			63_114_an_neu.jpg	0	258	AOI_45	433	39	282	403
15555	933			63_114_an_neu.jpg	0	258	AOI_45	433	39	279	401
15571	934			63_114_an_neu.jpg	0	258	AOI_45	433	39	280	402
15588	935			63_114_an_neu.jpg	0	258	AOI_45	433	39	280	404
15605	936			63_114_an_neu.jpg	0	258	AOI_45	433	39	283	406
15621	937			63_114_an_neu.jpg	0	258	AOI_45	383	40	278	489
15638	938			63_114_an_neu.jpg	0	258	AOI_45	383	40	281	502
15654	939			63_114_an_neu.jpg	0	258	AOI_45	383	40	285	503
15671	940			63_114_an_neu.jpg	0	258	AOI_45	383	40	285	507
15688	941			63_114_an_neu.jpg	0	258	AOI_45	383	40	285	504
15704	942			63_114_an_neu.jpg	0	258	AOI_45	383	40	281	504
15721	943			63_114_an_neu.jpg	0	258	AOI_45	383	40	280	504
15738	944			63_114_an_neu.jpg	0	258	AOI_45	383	40	283	508
15754	945			63_114_an_neu.jpg	0	258	AOI_45	383	40	284	505
15771	946			63_114_an_neu.jpg	0	258	AOI_45	383	40	285	505
15788	947			63_114_an_neu.jpg	0	258	AOI_45	383	40	285	509
15804	948			63_114_an_neu.jpg	0	258	AOI_45	383	40	284	505
15821	949			63_114_an_neu.jpg	0	258	AOI_45	383	40	282	505
15838	950			63_114_an_neu.jpg	0	258	AOI_45	383	40	286	506
15854	951			63_114_an_neu.jpg	0	258	AOI_45	383	40	288	508
15871	952			63_114_an_neu.jpg	0	258	AOI_45	383	40	287	508
15888	953			63_114_an_neu.jpg	0	258	AOI_45	383	40	289	506
15904	954			63_114_an_neu.jpg	0	258	AOI_45	383	40	285	506
15921	955			63_114_an_neu.jpg	0	258	AOI_45	383	40	285	503
15938	956			63_114_an_neu.jpg	0	258	AOI_45	383	40	287	506
15954	957			63_114_an_neu.jpg	0	258	AOI_45	383	40	290	509
15971	958			63_114_an_neu.jpg	0	258	AOI_45	383	40	287	506
15988	959			63_114_an_neu.jpg	0	258	AOI_45	383	40	279	497
16004	960			63_114_an_neu.jpg	0	258	AOI_45	350	41	280	438
16021	961			63_114_an_neu.jpg	0	258	AOI_45	350	41	264	390
16038	962			63_114_an_neu.jpg	0	258	AOI_45	350	41	267	398
16054	963			63_114_an_neu.jpg	0	258	AOI_45	350	41	265	392
16071	964			63_114_an_neu.jpg	0	258	AOI_45	350	41	268	396
16088	965			63_114_an_neu.jpg	0	258	AOI_45	350	41	267	395
16104	966			63_114_an_neu.jpg	0	258	AOI_45	350	41	268	394
16121	967			63_114_an_neu.jpg	0	258	AOI_45	350	41	271	394
16138	968			63_114_an_neu.jpg	0	258	AOI_45	350	41	268	390
16154	969			63_114_an_neu.jpg	0	258	AOI_45	350	41	273	395
16171	970			63_114_an_neu.jpg	0	258	AOI_45	350	41	269	393
16187	971			63_114_an_neu.jpg	0	258	AOI_45	350	41	269	397
16204	972			63_114_an_neu.jpg	0	258	AOI_45	350	41	270	397
16221	973			63_114_an_neu.jpg	0	258	AOI_45	350	41	272	397
16237	974			63_114_an_neu.jpg	0	258	AOI_45	350	41	271	398
16254	975			63_114_an_neu.jpg	0	258	AOI_45	350	41	270	396
16271	976			63_114_an_neu.jpg	0	258	AOI_45	350	41	270	395
16287	977			63_114_an_neu.jpg	0	258	AOI_45	350	41	272	398
16304	978			63_114_an_neu.jpg	0	258	AOI_45	350	41	274	399
16321	979			63_114_an_neu.jpg	0	258	AOI_45	350	41	276	400
16337	980			63_114_an_neu.jpg	0	258	AOI_45	350	41	274	396
16354	981			63_114_an_neu.jpg	0	258	AOI_45	233	42	312	400
16371	982			63_114_an_neu.jpg	0	258	AOI_45	233	42	352	404
16387	983			63_114_an_neu.jpg	0	258	AOI_45	233	42	351	408
16404	984			63_114_an_neu.jpg	0	258	AOI_45	233	42	356	406
16421	985			63_114_an_neu.jpg	0	258	AOI_45	233	42	357	409
16437	986			63_114_an_neu.jpg	0	258	AOI_45	233	42	356	410
16454	987			63_114_an_neu.jpg	0	258	AOI_45	233	42	354	405
16471	988			63_114_an_neu.jpg	0	258	AOI_45	233	42	352	409
16487	989			63_114_an_neu.jpg	0	258	AOI_45	233	42	353	407
16504	990			63_114_an_neu.jpg	0	258	AOI_45	233	42	356	409
16521	991			63_114_an_neu.jpg	0	258	AOI_45	233	42	357	407
16537	992			63_114_an_neu.jpg	0	258	AOI_45	233	42	356	401
16554	993			63_114_an_neu.jpg	0	258	AOI_45	233	42	349	404
16571	994			63_114_an_neu.jpg	0	258	AOI_45	233	42	356	410
16587	995			63_114_an_neu.jpg	0	258	AOI_45	216	43	389	445
16604	996			63_114_an_neu.jpg	0	258	AOI_45	216	43	374	478
16621	997			63_114_an_neu.jpg	0	258	AOI_45	216	43	376	477
16637	998			63_114_an_neu.jpg	0	258	AOI_45	216	43	375	476
16654	999			63_114_an_neu.jpg	0	258	AOI_45	216	43	373	478
16671	1000			63_114_an_neu.jpg	0	258	AOI_45	216	43	376	476
16687	1001			63_114_an_neu.jpg	0	258	AOI_45	216	43	374	477
16704	1002			63_114_an_neu.jpg	0	258	AOI_45	216	43	376	474
16721	1003			63_114_an_neu.jpg	0	258	AOI_45	216	43	379	475
16737	1004			63_114_an_neu.jpg	0	258	AOI_45	216	43	381	482
16754	1005			63_114_an_neu.jpg	0	258	AOI_45	216	43	381	480
16771	1006			63_114_an_neu.jpg	0	258	AOI_45	216	43	380	482
16787	1007			63_114_an_neu.jpg	0	258	AOI_45	216	43	380	478
16804	1008			63_114_an_neu.jpg	0	258	AOI_45	333	44	396	470
16820	1009			63_114_an_neu.jpg	0	258	AOI_45	333	44	428	414
16837	1010			63_114_an_neu.jpg	0	258	AOI_45	333	44	430	399
16854	1011			63_114_an_neu.jpg	0	258	AOI_45	333	44	431	408
16870	1012			63_114_an_neu.jpg	0	258	AOI_45	333	44	431	407
16887	1013			63_114_an_neu.jpg	0	258	AOI_45	333	44	429	409
16904	1014			63_114_an_neu.jpg	0	258	AOI_45	333	44	429	405
16920	1015			63_114_an_neu.jpg	0	258	AOI_45	333	44	430	406
16937	1016			63_114_an_neu.jpg	0	258	AOI_45	333	44	430	405
16954	1017			63_114_an_neu.jpg	0	258	AOI_45	333	44	429	409
16970	1018			63_114_an_neu.jpg	0	258	AOI_45	333	44	428	409
16987	1019			63_114_an_neu.jpg	0	258	AOI_45	333	44	429	413
17004	1020			63_114_an_neu.jpg	0	258	AOI_45	333	44	427	412
17020	1021			63_114_an_neu.jpg	0	258	AOI_45	333	44	428	412
17037	1022			63_114_an_neu.jpg	0	258	AOI_45	333	44	428	411
17054	1023			63_114_an_neu.jpg	0	258	AOI_45	333	44	430	410
17070	1024			63_114_an_neu.jpg	0	258	AOI_45	333	44	427	411
17087	1025			63_114_an_neu.jpg	0	258	AOI_45	333	44	431	411
17104	1026			63_114_an_neu.jpg	0	258	AOI_45	333	44	429	407
17120	1027			63_114_an_neu.jpg	0	258	AOI_45	333	44	433	412
17137	1028			63_114_an_neu.jpg	0	257	AOI_47	450	45	562	398
17153	1029			63_114_an_neu.jpg	0	257	AOI_47	450	45	672	381
17170	1030			63_114_an_neu.jpg	0	257	AOI_47	450	45	745	382
17187	1031			63_114_an_neu.jpg	0	257	AOI_47	450	45	738	384
17203	1032			63_114_an_neu.jpg	0	257	AOI_47	450	45	745	384
17220	1033			63_114_an_neu.jpg	0	257	AOI_47	450	45	745	379
17237	1034			63_114_an_neu.jpg	0	257	AOI_47	450	45	739	384
17253	1035			63_114_an_neu.jpg	0	257	AOI_47	450	45	743	381
17270	1036			63_114_an_neu.jpg	0	257	AOI_47	450	45	739	384
17287	1037			63_114_an_neu.jpg	0	257	AOI_47	450	45	742	384
17303	1038			63_114_an_neu.jpg	0	257	AOI_47	450	45	745	380
17320	1039			63_114_an_neu.jpg	0	257	AOI_47	450	45	742	384
17337	1040			63_114_an_neu.jpg	0	257	AOI_47	450	45	741	381
17353	1041			63_114_an_neu.jpg	0	257	AOI_47	450	45	746	382
17370	1042			63_114_an_neu.jpg	0	257	AOI_47	450	45	743	381
17387	1043			63_114_an_neu.jpg	0	257	AOI_47	450	45	742	386
17403	1044			63_114_an_neu.jpg	0	257	AOI_47	450	45	742	387
17420	1045			63_114_an_neu.jpg	0	257	AOI_47	450	45	744	386
17437	1046			63_114_an_neu.jpg	0	257	AOI_47	450	45	734	352
17453	1047			63_114_an_neu.jpg	0	257	AOI_47	450	45	730	362
17470	1048			63_114_an_neu.jpg	0	257	AOI_47	450	45	734	355
17487	1049			63_114_an_neu.jpg	0	257	AOI_47	450	45	733	361
17503	1050			63_114_an_neu.jpg	0	257	AOI_47	450	45	729	358
17520	1051			63_114_an_neu.jpg	0	257	AOI_47	450	45	731	358
17537	1052			63_114_an_neu.jpg	0	257	AOI_47	450	45	729	363
17553	1053			63_114_an_neu.jpg	0	257	AOI_47	450	45	728	362
17570	1054			63_114_an_neu.jpg	0	257	AOI_47	450	45	729	359
17587	1055			63_114_an_neu.jpg	0	257	AOI_47	899	46	727	360
17603	1056			63_114_an_neu.jpg	0	257	AOI_47	899	46	691	364
17620	1057			63_114_an_neu.jpg	0	257	AOI_47	899	46	691	365
17637	1058			63_114_an_neu.jpg	0	257	AOI_47	899	46	691	366
17653	1059			63_114_an_neu.jpg	0	257	AOI_47	899	46	690	367
17670	1060			63_114_an_neu.jpg	0	257	AOI_47	899	46	690	366
17687	1061			63_114_an_neu.jpg	0	257	AOI_47	899	46	688	366
17703	1062			63_114_an_neu.jpg	0	257	AOI_47	899	46	691	369
17720	1063			63_114_an_neu.jpg	0	257	AOI_47	899	46	690	369
17736	1064			63_114_an_neu.jpg	0	257	AOI_47	899	46	691	368
17753	1065			63_114_an_neu.jpg	0	257	AOI_47	899	46	686	368
17770	1066			63_114_an_neu.jpg	0	257	AOI_47	899	46	692	366
17786	1067			63_114_an_neu.jpg	0	257	AOI_47	899	46	689	371
17803	1068			63_114_an_neu.jpg	0	257	AOI_47	899	46	688	366
17820	1069			63_114_an_neu.jpg	0	257	AOI_47	899	46	690	368
17836	1070			63_114_an_neu.jpg	0	257	AOI_47	899	46	688	369
17853	1071			63_114_an_neu.jpg	0	257	AOI_47	899	46	708	347
17870	1072			63_114_an_neu.jpg	0	257	AOI_47	899	46	718	345
17886	1073			63_114_an_neu.jpg	0	257	AOI_47	899	46	715	346
17903	1074			63_114_an_neu.jpg	0	257	AOI_47	899	46	714	342
17920	1075			63_114_an_neu.jpg	0	257	AOI_47	899	46	714	347
17936	1076			63_114_an_neu.jpg	0	257	AOI_47	899	46	719	345
17953	1077			63_114_an_neu.jpg	0	257	AOI_47	899	46	717	343
17961		ImageEnd	16
17970	1078			No media	0	0	Content	899	46	720	344
17985		ImageStart	8
17986	1079			Fix.jpg	0	0	Content	899	46	714	345
18003	1080			Fix.jpg	0	0	Content	899	46	716	341
18020	1081			Fix.jpg	0	0	Content	899	46	719	345
18036	1082			Fix.jpg	0	0	Content	899	46	716	345
18053	1083			Fix.jpg	0	0	Content	899	46	718	344
18070	1084			Fix.jpg	0	0	Content	899	46	718	345
18086	1085			Fix.jpg	0	0	Content	899	46	718	348
18103	1086			Fix.jpg	0	0	Content	899	46	716	346
18120	1087			Fix.jpg	0	0	Content	899	46	716	342
18136	1088			Fix.jpg	0	0	Content	899	46	716	344
18153	1089			Fix.jpg	0	0	Content	899	46	719	342
18170	1090			Fix.jpg	0	0	Content	899	46	721	340
18186	1091			Fix.jpg	0	0	Content	899	46	716	345
18203	1092			Fix.jpg	0	0	Content	899	46	717	348
18220	1093			Fix.jpg	0	0	Content	899	46	717	345
18236	1094			Fix.jpg	0	0	Content	899	46	717	344
18253	1095			Fix.jpg	0	0	Content	899	46	720	338
18269	1096			Fix.jpg	0	0	Content	899	46	716	346
18286	1097			Fix.jpg	0	0	Content	899	46	718	342
18303	1098			Fix.jpg	0	0	Content	899	46	719	346
18319	1099			Fix.jpg	0	0	Content	899	46	717	344
18336	1100			Fix.jpg	0	0	Content	899	46	716	346
18353	1101			Fix.jpg	0	0	Content	899	46	716	343
18369	1102			Fix.jpg	0	0	Content	899	46	716	345
18386	1103			Fix.jpg	0	0	Content	899	46	714	347
18403	1104			Fix.jpg	0	0	Content	899	46	719	349
18419	1105			Fix.jpg	0	0	Content	899	46	718	344
18436	1106			Fix.jpg	0	0	Content	899	46	717	345
18453	1107			Fix.jpg	0	0	Content	899	46	718	349
18469	1108			Fix.jpg	0	0	Content	899	46	716	352
18486	1109			Fix.jpg	0	0	Content	250	47	679	343
18489		ImageEnd	16
18503	1110			No media	0	0	Content	250	47	629	344
18519	1111			No media	0	0	Content	250	47	600	347
18531		ImageStart	8
18536	1112			167_175_neu_fe.jpg	0	151	AOI_30	250	47	599	353
18553	1113			167_175_neu_fe.jpg	0	151	AOI_30	250	47	601	347
18569	1114			167_175_neu_fe.jpg	0	151	AOI_30	250	47	595	352
18586	1115			167_175_neu_fe.jpg	0	151	AOI_30	250	47	598	352
18603	1116			167_175_neu_fe.jpg	0	151	AOI_30	250	47	596	354
18619	1117			167_175_neu_fe.jpg	0	151	AOI_30	250	47	599	349
18636	1118			167_175_neu_fe.jpg	0	151	AOI_30	250	47	599	349
18652	1119			167_175_neu_fe.jpg	0	151	AOI_30	250	47	597	351
18669	1120			167_175_neu_fe.jpg	0	151	AOI_30	250	47	596	353
18686	1121			167_175_neu_fe.jpg	0	151	AOI_30	250	47	597	353
18702	1122			167_175_neu_fe.jpg	0	151	AOI_30	250	47	597	354
18719	1123			167_175_neu_fe.jpg	0	151	AOI_30	250	47	590	351
18736	1124			167_175_neu_fe.jpg	0	152	AOI_31	350	48	473	338
18752	1125			167_175_neu_fe.jpg	0	152	AOI_31	350	48	354	346
18769	1126			167_175_neu_fe.jpg	0	152	AOI_31	350	48	316	377
18786	1127			167_175_neu_fe.jpg	0	152	AOI_31	350	48	316	370
18802	1128			167_175_neu_fe.jpg	0	152	AOI_31	350	48	318	375
18819	1129			167_175_neu_fe.jpg	0	152	AOI_31	350	48	323	374
18836	1130			167_175_neu_fe.jpg	0	152	AOI_31	350	48	321	373
18852	1131			167_175_neu_fe.jpg	0	152	AOI_31	350	48	318	376
18869	1132			167_175_neu_fe.jpg	0	152	AOI_31	350	48	318	379
18886	1133			167_175_neu_fe.jpg	0	152	AOI_31	350	48	316	377
18902	1134			167_175_neu_fe.jpg	0	152	AOI_31	350	48	318	376
18919	1135			167_175_neu_fe.jpg	0	152	AOI_31	350	48	318	376
18936	1136			167_175_neu_fe.jpg	0	152	AOI_31	350	48	317	375
18952	1137			167_175_neu_fe.jpg	0	152	AOI_31	350	48	316	374
18969	1138			167_175_neu_fe.jpg	0	152	AOI_31	350	48	314	377
18986	1139			167_175_neu_fe.jpg	0	152	AOI_31	350	48	317	380
19002	1140			167_175_neu_fe.jpg	0	152	AOI_31	350	48	317	374
19019	1141			167_175_neu_fe.jpg	0	152	AOI_31	350	48	318	377
19036	1142			167_175_neu_fe.jpg	0	152	AOI_31	350	48	319	377
19052	1143			167_175_neu_fe.jpg	0	152	AOI_31	350	48	314	377
19069	1144			167_175_neu_fe.jpg	0	152	AOI_31	350	48	315	378
19086	1145			167_175_neu_fe.jpg	0	152	AOI_31	600	49	278	378
19102	1146			167_175_neu_fe.jpg	0	152	AOI_31	600	49	254	374
19119	1147			167_175_neu_fe.jpg	0	152	AOI_31	600	49	253	376
19136	1148			167_175_neu_fe.jpg	0	152	AOI_31	600	49	250	374
19152	1149			167_175_neu_fe.jpg	0	152	AOI_31	600	49	251	375
19169	1150			167_175_neu_fe.jpg	0	152	AOI_31	600	49	249	372
19186	1151			167_175_neu_fe.jpg	0	152	AOI_31	600	49	253	374
19202	1152			167_175_neu_fe.jpg	0	152	AOI_31	600	49	253	369
19219	1153			167_175_neu_fe.jpg	0	152	AOI_31	600	49	255	371
19235	1154			167_175_neu_fe.jpg	0	152	AOI_31	600	49	255	374
19252	1155			167_175_neu_fe.jpg	0	152	AOI_31	600	49	250	372
19269	1156			167_175_neu_fe.jpg	0	152	AOI_31	600	49	254	376
19285	1157			167_175_neu_fe.jpg	0	152	AOI_31	600	49	256	373
19302	1158			167_175_neu_fe.jpg	0	152	AOI_31	600	49	257	374
19319	1159			167_175_neu_fe.jpg	0	152	AOI_31	600	49	250	372
19335	1160			167_175_neu_fe.jpg	0	152	AOI_31	600	49	255	374
19352	1161			167_175_neu_fe.jpg	0	152	AOI_31	600	49	256	374
19369	1162			167_175_neu_fe.jpg	0	152	AOI_31	600	49	252	377
19385	1163			167_175_neu_fe.jpg	0	152	AOI_31	600	49	249	382
19402	1164			167_175_neu_fe.jpg	0	152	AOI_31	600	49	248	381
19419	1165			167_175_neu_fe.jpg	0	152	AOI_31	600	49	249	383
19435	1166			167_175_neu_fe.jpg	0	152	AOI_31	600	49	243	381
19452	1167			167_175_neu_fe.jpg	0	152	AOI_31	600	49	243	378
19469	1168			167_175_neu_fe.jpg	0	152	AOI_31	600	49	246	380
19485	1169			167_175_neu_fe.jpg	0	152	AOI_31	600	49	255	386
19502	1170			167_175_neu_fe.jpg	0	152	AOI_31	600	49	249	382
19519	1171			167_175_neu_fe.jpg	0	152	AOI_31	600	49	246	382
19535	1172			167_175_neu_fe.jpg	0	152	AOI_31	600	49	245	382
19552	1173			167_175_neu_fe.jpg	0	152	AOI_31	600	49	247	382
19568	1174			167_175_neu_fe.jpg	0	152	AOI_31	600	49	250	382
19585	1175			167_175_neu_fe.jpg	0	152	AOI_31	600	49	249	384
19602	1176			167_175_neu_fe.jpg	0	152	AOI_31	600	49	247	382
19618	1177			167_175_neu_fe.jpg	0	152	AOI_31	600	49	248	381
19635	1178			167_175_neu_fe.jpg	0	152	AOI_31	600	49	246	379
19652	1179			167_175_neu_fe.jpg	0	152	AOI_31	600	49	247	386
19668	1180			167_175_neu_fe.jpg	0	152	AOI_31	600	49	273	329
19685	1181			167_175_neu_fe.jpg	0	152	AOI_31	217	50	283	258
19702	1182			167_175_neu_fe.jpg	0	152	AOI_31	217	50	308	198
19718	1183			167_175_neu_fe.jpg	0	152	AOI_31	217	50	309	191
19735	1184			167_175_neu_fe.jpg	0	152	AOI_31	217	50	311	189
19752	1185			167_175_neu_fe.jpg	0	152	AOI_31	217	50	309	190
19768	1186			167_175_neu_fe.jpg	0	152	AOI_31	217	50	309	192
19785	1187			167_175_neu_fe.jpg	0	152	AOI_31	217	50	308	191
19802	1188			167_175_neu_fe.jpg	0	152	AOI_31	217	50	309	196
19818	1189			167_175_neu_fe.jpg	0	152	AOI_31	217	50	307	194
19835	1190			167_175_neu_fe.jpg	0	152	AOI_31	217	50	309	192
19852	1191			167_175_neu_fe.jpg	0	152	AOI_31	217	50	306	192
19868	1192			167_175_neu_fe.jpg	0	152	AOI_31	217	50	306	194
19885	1193			167_175_neu_fe.jpg	0	152	AOI_31	217	50	382	198
19902	1194			167_175_neu_fe.jpg	0	151	AOI_30	300	51	531	194
19918	1195			167_175_neu_fe.jpg	0	151	AOI_30	300	51	669	204
19935	1196			167_175_neu_fe.jpg	0	151	AOI_30	300	51	740	211
19952	1197			167_175_neu_fe.jpg	0	151	AOI_30	300	51	734	216
19968	1198			167_175_neu_fe.jpg	0	151	AOI_30	300	51	735	215
19985	1199			167_175_neu_fe.jpg	0	151	AOI_30	300	51	735	215
20002	1200			167_175_neu_fe.jpg	0	151	AOI_30	300	51	733	217
20018	1201			167_175_neu_fe.jpg	0	151	AOI_30	300	51	732	217
20035	1202			167_175_neu_fe.jpg	0	151	AOI_30	300	51	732	218
20052	1203			167_175_neu_fe.jpg	0	151	AOI_30	300	51	733	216
20068	1204			167_175_neu_fe.jpg	0	151	AOI_30	300	51	733	216
20085	1205			167_175_neu_fe.jpg	0	151	AOI_30	300	51	734	220
20102	1206			167_175_neu_fe.jpg	0	151	AOI_30	300	51	735	214
20118	1207			167_175_neu_fe.jpg	0	151	AOI_30	300	51	730	219
20135	1208			167_175_neu_fe.jpg	0	151	AOI_30	300	51	734	216
20151	1209			167_175_neu_fe.jpg	0	151	AOI_30	300	51	733	220
20168	1210			167_175_neu_fe.jpg	0	151	AOI_30	300	51	733	219
20185	1211			167_175_neu_fe.jpg	0	151	AOI_30	300	51	735	208
20201	1212			167_175_neu_fe.jpg	0	151	AOI_30	350	52	736	159
20218	1213			167_175_neu_fe.jpg	0	151	AOI_30	350	52	726	130
20235	1214			167_175_neu_fe.jpg	0	151	AOI_30	350	52	724	140
20251	1215			167_175_neu_fe.jpg	0	151	AOI_30	350	52	725	135
20268	1216			167_175_neu_fe.jpg	0	151	AOI_30	350	52	727	133
20285	1217			167_175_neu_fe.jpg	0	151	AOI_30	350	52	726	136
20301	1218			167_175_neu_fe.jpg	0	151	AOI_30	350	52	726	137
20318	1219			167_175_neu_fe.jpg	0	151	AOI_30	350	52	728	138
20335	1220			167_175_neu_fe.jpg	0	151	AOI_30	350	52	727	141
20351	1221			167_175_neu_fe.jpg	0	151	AOI_30	350	52	727	138
20368	1222			167_175_neu_fe.jpg	0	151	AOI_30	350	52	726	136
20385	1223			167_175_neu_fe.jpg	0	151	AOI_30	350	52	727	137
20401	1224			167_175_neu_fe.jpg	0	151	AOI_30	350	52	726	136
20418	1225			167_175_neu_fe.jpg	0	151	AOI_30	350	52	729	137
20435	1226			167_175_neu_fe.jpg	0	151	AOI_30	350	52	729	137
20451	1227			167_175_neu_fe.jpg	0	151	AOI_30	350	52	730	137
20468	1228			167_175_neu_fe.jpg	0	151	AOI_30	350	52	727	137
20485	1229			167_175_neu_fe.jpg	0	151	AOI_30	350	52	728	134
20501	1230			167_175_neu_fe.jpg	0	151	AOI_30	350	52	727	134
20518	1231			167_175_neu_fe.jpg	0	151	AOI_30	350	52	725	137
20535	1232			167_175_neu_fe.jpg	0	151	AOI_30	350	52	733	152
20551	1233			167_175_neu_fe.jpg	0	151	AOI_30	300	53	794	281
20568	1234			167_175_neu_fe.jpg	0	151	AOI_30	300	53	754	358
20585	1235			167_175_neu_fe.jpg	0	151	AOI_30	300	53	756	372
20601	1236			167_175_neu_fe.jpg	0	151	AOI_30	300	53	746	379
20618	1237			167_175_neu_fe.jpg	0	151	AOI_30	300	53	745	379
20635	1238			167_175_neu_fe.jpg	0	151	AOI_30	300	53	743	377
20651	1239			167_175_neu_fe.jpg	0	151	AOI_30	300	53	745	377
20668	1240			167_175_neu_fe.jpg	0	151	AOI_30	300	53	744	378
20685	1241			167_175_neu_fe.jpg	0	151	AOI_30	300	53	747	378
20701	1242			167_175_neu_fe.jpg	0	151	AOI_30	300	53	745	382
20718	1243			167_175_neu_fe.jpg	0	151	AOI_30	300	53	746	377
20734	1244			167_175_neu_fe.jpg	0	151	AOI_30	300	53	743	379
20751	1245			167_175_neu_fe.jpg	0	151	AOI_30	300	53	744	377
20768	1246			167_175_neu_fe.jpg	0	151	AOI_30	300	53	748	373
20784	1247			167_175_neu_fe.jpg	0	151	AOI_30	300	53	749	375
20801	1248			167_175_neu_fe.jpg	0	151	AOI_30	300	53	747	377
20818	1249			167_175_neu_fe.jpg	0	151	AOI_30	300	53	747	378
20834	1250			167_175_neu_fe.jpg	0	151	AOI_30	300	53	747	381
20851	1251			167_175_neu_fe.jpg	0	151	AOI_30	550	54	685	391
20868	1252			167_175_neu_fe.jpg	0	151	AOI_30	550	54	682	397
20884	1253			167_175_neu_fe.jpg	0	151	AOI_30	550	54	682	394
20901	1254			167_175_neu_fe.jpg	0	151	AOI_30	550	54	684	396
20918	1255			167_175_neu_fe.jpg	0	151	AOI_30	550	54	686	393
20934	1256			167_175_neu_fe.jpg	0	151	AOI_30	550	54	682	396
20951	1257			167_175_neu_fe.jpg	0	151	AOI_30	550	54	686	395
20968	1258			167_175_neu_fe.jpg	0	151	AOI_30	550	54	684	396
20984	1259			167_175_neu_fe.jpg	0	151	AOI_30	550	54	683	398
21001	1260			167_175_neu_fe.jpg	0	151	AOI_30	550	54	683	397
21018	1261			167_175_neu_fe.jpg	0	151	AOI_30	550	54	685	396
21034	1262			167_175_neu_fe.jpg	0	151	AOI_30	550	54	686	392
21051	1263			167_175_neu_fe.jpg	0	151	AOI_30	550	54	682	397
21067	1264			167_175_neu_fe.jpg	0	151	AOI_30	550	54	686	398
21084	1265			167_175_neu_fe.jpg	0	151	AOI_30	550	54	687	397
21101	1266			167_175_neu_fe.jpg	0	151	AOI_30	550	54	685	397
21117	1267			167_175_neu_fe.jpg	0	151	AOI_30	550	54	682	399
21134	1268			167_175_neu_fe.jpg	0	151	AOI_30	550	54	681	403
21151	1269			167_175_neu_fe.jpg	0	151	AOI_30	550	54	689	401
21167	1270			167_175_neu_fe.jpg	0	151	AOI_30	550	54	687	372
21184	1271			167_175_neu_fe.jpg	0	151	AOI_30	550	54	682	371
21201	1272			167_175_neu_fe.jpg	0	151	AOI_30	550	54	681	375
21217	1273			167_175_neu_fe.jpg	0	151	AOI_30	550	54	679	374
21234	1274			167_175_neu_fe.jpg	0	151	AOI_30	550	54	680	371
21251	1275			167_175_neu_fe.jpg	0	151	AOI_30	550	54	680	374
21267	1276			167_175_neu_fe.jpg	0	151	AOI_30	550	54	680	374
21284	1277			167_175_neu_fe.jpg	0	151	AOI_30	550	54	683	375
21301	1278			167_175_neu_fe.jpg	0	151	AOI_30	550	54	680	374
21317	1279			167_175_neu_fe.jpg	0	151	AOI_30	550	54	680	381
21334	1280			167_175_neu_fe.jpg	0	151	AOI_30	550	54	681	374
21351	1281			167_175_neu_fe.jpg	0	151	AOI_30	550	54	682	369
21367	1282			167_175_neu_fe.jpg	0	151	AOI_30	550	54	682	372
21384	1283			167_175_neu_fe.jpg	0	151	AOI_30	550	54	681	370
21401	1284			167_175_neu_fe.jpg	0	151	AOI_30	633	55	701	491
21417	1285			167_175_neu_fe.jpg	0	151	AOI_30	633	55	723	550
21434	1286			167_175_neu_fe.jpg	0	151	AOI_30	633	55	717	553
21451	1287			167_175_neu_fe.jpg	0	151	AOI_30	633	55	720	555
21467	1288			167_175_neu_fe.jpg	0	151	AOI_30	633	55	720	552
21484	1289			167_175_neu_fe.jpg	0	151	AOI_30	633	55	718	549
21501	1290			167_175_neu_fe.jpg	0	151	AOI_30	633	55	719	553
21517	1291			167_175_neu_fe.jpg	0	151	AOI_30	633	55	722	551
21531		ImageEnd	16
21534	1292			No media	0	0	Content	633	55	720	548
21551	1293			No media	0	0	Content	633	55	718	551
21567	1294			No media	0	0	Content	633	55	721	547
21569		ImageStart	8
21584	1295			Fix.jpg	0	0	Content	633	55	721	551
21601	1296			Fix.jpg	0	0	Content	633	55	719	551
21617	1297			Fix.jpg	0	0	Content	633	55	714	552
21634	1298			Fix.jpg	0	0	Content	633	55	718	553
21650	1299			Fix.jpg	0	0	Content	633	55	717	554
21667	1300			Fix.jpg	0	0	Content	633	55	717	551
21684	1301			Fix.jpg	0	0	Content	633	55	718	548
21700	1302			Fix.jpg	0	0	Content	633	55	717	547
21717	1303			Fix.jpg	0	0	Content	633	55	720	558
21734	1304			Fix.jpg	0	0	Content	633	55	719	553
21750	1305			Fix.jpg	0	0	Content	633	55	718	553
21767	1306			Fix.jpg	0	0	Content	633	55	718	552
21784	1307			Fix.jpg	0	0	Content	633	55	718	553
21800	1308			Fix.jpg	0	0	Content	633	55	717	555
21817	1309			Fix.jpg	0	0	Content	633	55	717	554
21834	1310			Fix.jpg	0	0	Content	633	55	720	552
21850	1311			Fix.jpg	0	0	Content	633	55	719	554
21867	1312			Fix.jpg	0	0	Content	633	55	716	554
21884	1313			Fix.jpg	0	0	Content	633	55	720	555
21900	1314			Fix.jpg	0	0	Content	633	55	716	557
21917	1315			Fix.jpg	0	0	Content	633	55	719	560
21934	1316			Fix.jpg	0	0	Content	633	55	716	560
21950	1317			Fix.jpg	0	0	Content	633	55	712	562
21967	1318			Fix.jpg	0	0	Content	633	55	718	557
21984	1319			Fix.jpg	0	0	Content	633	55	721	558
22000	1320			Fix.jpg	0	0	Content	633	55	721	559
22017	1321			Fix.jpg	0	0	Content	633	55	716	567
22034	1322			Fix.jpg	0	0	Content	150	56	662	550
22049		ImageEnd	16
22050	1323			No media	0	0	Content	150	56	653	540
22067	1324			No media	0	0	Content	150	56	651	541
22082		ImageStart	8
22084	1325			61_114_an_fe.jpg	0	254	AOI_46	150	56	655	538
22100	1326			61_114_an_fe.jpg	0	254	AOI_46	150	56	652	540
22117	1327			61_114_an_fe.jpg	0	254	AOI_46	150	56	653	544
22134	1328			61_114_an_fe.jpg	0	254	AOI_46	150	56	655	539
22150	1329			61_114_an_fe.jpg	0	254	AOI_46	150	56	652	541
22167	1330			61_114_an_fe.jpg	0	254	AOI_46	150	56	627	531
22184	1331			61_114_an_fe.jpg	0	253	AOI_45	166	57	558	446
22200	1332			61_114_an_fe.jpg	0	253	AOI_45	166	57	497	384
22217	1333			61_114_an_fe.jpg	0	253	AOI_45	166	57	485	380
22233	1334			61_114_an_fe.jpg	0	253	AOI_45	166	57	487	378
22250	1335			61_114_an_fe.jpg	0	253	AOI_45	166	57	486	381
22267	1336			61_114_an_fe.jpg	0	253	AOI_45	166	57	486	384
22283	1337			61_114_an_fe.jpg	0	253	AOI_45	166	57	483	382
22300	1338			61_114_an_fe.jpg	0	253	AOI_45	166	57	486	381
22317	1339			61_114_an_fe.jpg	0	253	AOI_45	166	57	485	382
22333	1340			61_114_an_fe.jpg	0	253	AOI_45	166	57	486	385
22350	1341			61_114_an_fe.jpg	0	253	AOI_45	250	58	385	410
22367	1342			61_114_an_fe.jpg	0	253	AOI_45	250	58	302	424
22383	1343			61_114_an_fe.jpg	0	253	AOI_45	250	58	306	435
22400	1344			61_114_an_fe.jpg	0	253	AOI_45	250	58	298	434
22417	1345			61_114_an_fe.jpg	0	253	AOI_45	250	58	303	435
22433	1346			61_114_an_fe.jpg	0	253	AOI_45	250	58	301	436
22450	1347			61_114_an_fe.jpg	0	253	AOI_45	250	58	300	435
22467	1348			61_114_an_fe.jpg	0	253	AOI_45	250	58	305	434
22483	1349			61_114_an_fe.jpg	0	253	AOI_45	250	58	301	434
22500	1350			61_114_an_fe.jpg	0	253	AOI_45	250	58	299	435
22517	1351			61_114_an_fe.jpg	0	253	AOI_45	250	58	299	437
22533	1352			61_114_an_fe.jpg	0	253	AOI_45	250	58	301	439
22550	1353			61_114_an_fe.jpg	0	253	AOI_45	250	58	299	435
22567	1354			61_114_an_fe.jpg	0	253	AOI_45	250	58	302	438
22583	1355			61_114_an_fe.jpg	0	253	AOI_45	250	58	297	434
22600	1356			61_114_an_fe.jpg	0	253	AOI_45	550	59	290	485
22616	1357			61_114_an_fe.jpg	0	253	AOI_45	550	59	293	532
22633	1358			61_114_an_fe.jpg	0	253	AOI_45	550	59	294	532
22650	1359			61_114_an_fe.jpg	0	253	AOI_45	550	59	292	536
22666	1360			61_114_an_fe.jpg	0	253	AOI_45	550	59	296	537
22683	1361			61_114_an_fe.jpg	0	253	AOI_45	550	59	295	535
22700	1362			61_114_an_fe.jpg	0	253	AOI_45	550	59	288	533
22716	1363			61_114_an_fe.jpg	0	253	AOI_45	550	59	293	531
22733	1364			61_114_an_fe.jpg	0	253	AOI_45	550	59	294	534
22750	1365			61_114_an_fe.jpg	0	253	AOI_45	550	59	295	532
22766	1366			61_114_an_fe.jpg	0	253	AOI_45	550	59	292	530
22783	1367			61_114_an_fe.jpg	0	253	AOI_45	550	59	293	531
22800	1368			61_114_an_fe.jpg	0	253	AOI_45	550	59	296	535
22816	1369			61_114_an_fe.jpg	0	253	AOI_45	550	59	292	538
22833	1370			61_114_an_fe.jpg	0	253	AOI_45	550	59	293	532
22850	1371			61_114_an_fe.jpg	0	253	AOI_45	550	59	297	532
22866	1372			61_114_an_fe.jpg	0	253	AOI_45	550	59	294	536
22883	1373			61_114_an_fe.jpg	0	253	AOI_45	550	59	296	531
22900	1374			61_114_an_fe.jpg	0	253	AOI_45	550	59	292	534
22916	1375			61_114_an_fe.jpg	0	253	AOI_45	550	59	294	534
22933	1376			61_114_an_fe.jpg	0	253	AOI_45	550	59	296	543
22950	1377			61_114_an_fe.jpg	0	253	AOI_45	550	59	288	553
22966	1378			61_114_an_fe.jpg	0	253	AOI_45	550	59	288	553
22983	1379			61_114_an_fe.jpg	0	253	AOI_45	550	59	290	550
23000	1380			61_114_an_fe.jpg	0	253	AOI_45	550	59	287	549
23016	1381			61_114_an_fe.jpg	0	253	AOI_45	550	59	289	551
23033	1382			61_114_an_fe.jpg	0	253	AOI_45	550	59	293	553
23050	1383			61_114_an_fe.jpg	0	253	AOI_45	550	59	287	549
23066	1384			61_114_an_fe.jpg	0	253	AOI_45	550	59	289	553
23083	1385			61_114_an_fe.jpg	0	253	AOI_45	550	59	290	553
23100	1386			61_114_an_fe.jpg	0	253	AOI_45	550	59	293	558
23116	1387			61_114_an_fe.jpg	0	253	AOI_45	550	59	289	556
23133	1388			61_114_an_fe.jpg	0	253	AOI_45	550	59	310	554
23149	1389			61_114_an_fe.jpg	0	254	AOI_46	400	60	472	524
23166	1390			61_114_an_fe.jpg	0	254	AOI_46	400	60	602	497
23183	1391			61_114_an_fe.jpg	0	254	AOI_46	400	60	708	499
23199	1392			61_114_an_fe.jpg	0	254	AOI_46	400	60	739	501
23216	1393			61_114_an_fe.jpg	0	254	AOI_46	400	60	745	496
23233	1394			61_114_an_fe.jpg	0	254	AOI_46	400	60	740	498
23249	1395			61_114_an_fe.jpg	0	254	AOI_46	400	60	743	502
23266	1396			61_114_an_fe.jpg	0	254	AOI_46	400	60	741	497
23283	1397			61_114_an_fe.jpg	0	254	AOI_46	400	60	747	500
23299	1398			61_114_an_fe.jpg	0	254	AOI_46	400	60	743	499
23316	1399			61_114_an_fe.jpg	0	254	AOI_46	400	60	748	497
23333	1400			61_114_an_fe.jpg	0	254	AOI_46	400	60	745	500
23349	1401			61_114_an_fe.jpg	0	254	AOI_46	400	60	746	497
23366	1402			61_114_an_fe.jpg	0	254	AOI_46	400	60	742	500
23383	1403			61_114_an_fe.jpg	0	254	AOI_46	400	60	750	499
23399	1404			61_114_an_fe.jpg	0	254	AOI_46	400	60	746	502
23416	1405			61_114_an_fe.jpg	0	254	AOI_46	400	60	751	498
23433	1406			61_114_an_fe.jpg	0	254	AOI_46	400	60	747	502
23449	1407			61_114_an_fe.jpg	0	254	AOI_46	400	60	745	504
23466	1408			61_114_an_fe.jpg	0	254	AOI_46	400	60	746	498
23483	1409			61_114_an_fe.jpg	0	254	AOI_46	400	60	746	501
23499	1410			61_114_an_fe.jpg	0	254	AOI_46	400	60	747	499
23516	1411			61_114_an_fe.jpg	0	254	AOI_46	400	60	745	501
23533	1412			61_114_an_fe.jpg	0	254	AOI_46	400	60	699	466
23549	1413			61_114_an_fe.jpg	0	254	AOI_46	766	61	714	442
23566	1414			61_114_an_fe.jpg	0	254	AOI_46	766	61	716	406
23583	1415			61_114_an_fe.jpg	0	254	AOI_46	766	61	727	350
23599	1416			61_114_an_fe.jpg	0	254	AOI_46	766	61	721	357
23616	1417			61_114_an_fe.jpg	0	254	AOI_46	766	61	718	354
23633	1418			61_114_an_fe.jpg	0	254	AOI_46	766	61	724	353
23649	1419			61_114_an_fe.jpg	0	254	AOI_46	766	61	721	352
23666	1420			61_114_an_fe.jpg	0	254	AOI_46	766	61	719	351
23683	1421			61_114_an_fe.jpg	0	254	AOI_46	766	61	721	355
23699	1422			61_114_an_fe.jpg	0	254	AOI_46	766	61	721	353
23716	1423			61_114_an_fe.jpg	0	254	AOI_46	766	61	719	353
23732	1424			61_114_an_fe.jpg	0	254	AOI_46	766	61	716	352
23749	1425			61_114_an_fe.jpg	0	254	AOI_46	766	61	707	350
23766	1426			61_114_an_fe.jpg	0	254	AOI_46	766	61	692	355
23782	1427			61_114_an_fe.jpg	0	254	AOI_46	766	61	689	353
23799	1428			61_114_an_fe.jpg	0	254	AOI_46	766	61	689	357
23816	1429			61_114_an_fe.jpg	0	254	AOI_46	766	61	693	355
23832	1430			61_114_an_fe.jpg	0	254	AOI_46	766	61	692	354
23849	1431			61_114_an_fe.jpg	0	254	AOI_46	766	61	692	357
23866	1432			61_114_an_fe.jpg	0	254	AOI_46	766	61	689	357
23882	1433			61_114_an_fe.jpg	0	254	AOI_46	766	61	688	358
23899	1434			61_114_an_fe.jpg	0	254	AOI_46	766	61	691	355
23916	1435			61_114_an_fe.jpg	0	254	AOI_46	766	61	690	355
23932	1436			61_114_an_fe.jpg	0	254	AOI_46	766	61	691	353
23949	1437			61_114_an_fe.jpg	0	254	AOI_46	766	61	692	354
23966	1438			61_114_an_fe.jpg	0	254	AOI_46	766	61	694	352
23982	1439			61_114_an_fe.jpg	0	254	AOI_46	766	61	691	356
23999	1440			61_114_an_fe.jpg	0	254	AOI_46	766	61	691	357
24016	1441			61_114_an_fe.jpg	0	254	AOI_46	766	61	690	359
24032	1442			61_114_an_fe.jpg	0	254	AOI_46	766	61	692	355
24049	1443			61_114_an_fe.jpg	0	254	AOI_46	766	61	689	356
24066	1444			61_114_an_fe.jpg	0	254	AOI_46	766	61	691	356
24082	1445			61_114_an_fe.jpg	0	254	AOI_46	766	61	692	356
24099	1446			61_114_an_fe.jpg	0	254	AOI_46	766	61	690	358
24115	1447			61_114_an_fe.jpg	0	254	AOI_46	766	61	690	355
24132	1448			61_114_an_fe.jpg	0	254	AOI_46	766	61	686	336
24149	1449			61_114_an_fe.jpg	0	254	AOI_46	766	61	684	340
24165	1450			61_114_an_fe.jpg	0	254	AOI_46	766	61	684	337
24182	1451			61_114_an_fe.jpg	0	254	AOI_46	766	61	686	339
24199	1452			61_114_an_fe.jpg	0	254	AOI_46	766	61	684	333
24215	1453			61_114_an_fe.jpg	0	254	AOI_46	766	61	685	333
24232	1454			61_114_an_fe.jpg	0	254	AOI_46	766	61	686	338
24249	1455			61_114_an_fe.jpg	0	254	AOI_46	766	61	686	336
24265	1456			61_114_an_fe.jpg	0	254	AOI_46	766	61	687	337
24282	1457			61_114_an_fe.jpg	0	254	AOI_46	766	61	688	334
24299	1458			61_114_an_fe.jpg	0	254	AOI_46	766	61	677	335
24315	1459			61_114_an_fe.jpg	0	253	AOI_45	283	62	529	335
24332	1460			61_114_an_fe.jpg	0	253	AOI_45	283	62	396	326
24349	1461			61_114_an_fe.jpg	0	253	AOI_45	283	62	301	355
24365	1462			61_114_an_fe.jpg	0	253	AOI_45	283	62	315	348
24382	1463			61_114_an_fe.jpg	0	253	AOI_45	283	62	306	354
24399	1464			61_114_an_fe.jpg	0	253	AOI_45	283	62	308	354
24415	1465			61_114_an_fe.jpg	0	253	AOI_45	283	62	307	352
24432	1466			61_114_an_fe.jpg	0	253	AOI_45	283	62	305	356
24449	1467			61_114_an_fe.jpg	0	253	AOI_45	283	62	304	355
24465	1468			61_114_an_fe.jpg	0	253	AOI_45	283	62	305	354
24482	1469			61_114_an_fe.jpg	0	253	AOI_45	283	62	306	358
24499	1470			61_114_an_fe.jpg	0	253	AOI_45	283	62	303	354
24515	1471			61_114_an_fe.jpg	0	253	AOI_45	283	62	303	356
24532	1472			61_114_an_fe.jpg	0	253	AOI_45	283	62	305	352
24549	1473			61_114_an_fe.jpg	0	253	AOI_45	283	62	304	356
24565	1474			61_114_an_fe.jpg	0	253	AOI_45	283	62	306	355
24582	1475			61_114_an_fe.jpg	0	253	AOI_45	283	62	304	354
24599	1476			61_114_an_fe.jpg	0	253	AOI_45	799	63	302	358
24615	1477			61_114_an_fe.jpg	0	253	AOI_45	799	63	278	393
24632	1478			61_114_an_fe.jpg	0	253	AOI_45	799	63	276	388
24648	1479			61_114_an_fe.jpg	0	253	AOI_45	799	63	282	391
24665	1480			61_114_an_fe.jpg	0	253	AOI_45	799	63	277	390
24682	1481			61_114_an_fe.jpg	0	253	AOI_45	799	63	277	391
24698	1482			61_114_an_fe.jpg	0	253	AOI_45	799	63	282	388
24715	1483			61_114_an_fe.jpg	0	253	AOI_45	799	63	276	384
24732	1484			61_114_an_fe.jpg	0	253	AOI_45	799	63	283	389
24748	1485			61_114_an_fe.jpg	0	253	AOI_45	799	63	277	389
24765	1486			61_114_an_fe.jpg	0	253	AOI_45	799	63	273	388
24782	1487			61_114_an_fe.jpg	0	253	AOI_45	799	63	280	389
24798	1488			61_114_an_fe.jpg	0	253	AOI_45	799	63	275	393
24815	1489			61_114_an_fe.jpg	0	253	AOI_45	799	63	280	391
24832	1490			61_114_an_fe.jpg	0	253	AOI_45	799	63	273	389
24848	1491			61_114_an_fe.jpg	0	253	AOI_45	799	63	277	389
24865	1492			61_114_an_fe.jpg	0	253	AOI_45	799	63	283	393
24882	1493			61_114_an_fe.jpg	0	253	AOI_45	799	63	283	391
24898	1494			61_114_an_fe.jpg	0	253	AOI_45	799	63	282	392
24915	1495			61_114_an_fe.jpg	0	253	AOI_45	799	63	282	391
24932	1496			61_114_an_fe.jpg	0	253	AOI_45	799	63	281	388
24948	1497			61_114_an_fe.jpg	0	253	AOI_45	799	63	282	393
24965	1498			61_114_an_fe.jpg	0	253	AOI_45	799	63	282	389
24982	1499			61_114_an_fe.jpg	0	253	AOI_45	799	63	308	404
24998	1500			61_114_an_fe.jpg	0	253	AOI_45	799	63	306	403
25015	1501			61_114_an_fe.jpg	0	253	AOI_45	799	63	311	400
25032	1502			61_114_an_fe.jpg	0	253	AOI_45	799	63	311	401
25048	1503			61_114_an_fe.jpg	0	253	AOI_45	799	63	309	401
25065	1504			61_114_an_fe.jpg	0	253	AOI_45	799	63	313	403
25082	1505			61_114_an_fe.jpg	0	253	AOI_45	799	63	312	404
25098	1506			61_114_an_fe.jpg	0	253	AOI_45	799	63	309	402
25107		ImageEnd	16
25115	1507			No media	0	0	Content	799	63	313	407
25132	1508			No media	0	0	Content	799	63	312	404
25141		ImageStart	8
25148	1509			Fix.jpg	0	0	Content	799	63	315	405
25165	1510			Fix.jpg	0	0	Content	799	63	312	405
25182	1511			Fix.jpg	0	0	Content	799	63	312	405
25198	1512			Fix.jpg	0	0	Content	799	63	313	406
25215	1513			Fix.jpg	0	0	Content	799	63	312	402
25231	1514			Fix.jpg	0	0	Content	799	63	317	406
25248	1515			Fix.jpg	0	0	Content	799	63	313	402
25265	1516			Fix.jpg	0	0	Content	799	63	317	408
25281	1517			Fix.jpg	0	0	Content	799	63	311	407
25298	1518			Fix.jpg	0	0	Content	799	63	314	408
25315	1519			Fix.jpg	0	0	Content	799	63	314	408
25331	1520			Fix.jpg	0	0	Content	799	63	316	412
25348	1521			Fix.jpg	0	0	Content	799	63	313	409
25365	1522			Fix.jpg	0	0	Content	799	63	316	409
25381	1523			Fix.jpg	0	0	Content	799	63	330	405
25398	1524			Fix.jpg	0	0	Content	550	64	442	374
25415	1525			Fix.jpg	0	0	Content	550	64	492	378
25431	1526			Fix.jpg	0	0	Content	550	64	487	373
25448	1527			Fix.jpg	0	0	Content	550	64	492	379
25465	1528			Fix.jpg	0	0	Content	550	64	493	381
25481	1529			Fix.jpg	0	0	Content	550	64	490	376
25498	1530			Fix.jpg	0	0	Content	550	64	495	375
25515	1531			Fix.jpg	0	0	Content	550	64	491	379
25531	1532			Fix.jpg	0	0	Content	550	64	492	380
25548	1533			Fix.jpg	0	0	Content	550	64	493	377
25565	1534			Fix.jpg	0	0	Content	550	64	490	374
25581	1535			Fix.jpg	0	0	Content	550	64	492	378
25598	1536			Fix.jpg	0	0	Content	550	64	493	379
25615	1537			Fix.jpg	0	0	Content	550	64	492	377
25631	1538			Fix.jpg	0	0	Content	550	64	491	381
25648	1539			Fix.jpg	0	0	Content	550	64	519	364
25664	1540			Fix.jpg	0	0	Content	550	64	514	363
25665		ImageEnd	16
25681	1541			No media	0	0	Content	550	64	513	364
25698	1542			No media	0	0	Content	550	64	514	366
25705		ImageStart	8
25714	1543			130_162_neu_an.jpg	0	72	AOI_15	550	64	514	366
25731	1544			130_162_neu_an.jpg	0	72	AOI_15	550	64	514	365
25748	1545			130_162_neu_an.jpg	0	72	AOI_15	550	64	512	365
25764	1546			130_162_neu_an.jpg	0	72	AOI_15	550	64	512	362
25781	1547			130_162_neu_an.jpg	0	72	AOI_15	550	64	513	363
25798	1548			130_162_neu_an.jpg	0	72	AOI_15	550	64	514	366
25814	1549			130_162_neu_an.jpg	0	72	AOI_15	550	64	514	366
25831	1550			130_162_neu_an.jpg	0	72	AOI_15	550	64	513	365
25848	1551			130_162_neu_an.jpg	0	72	AOI_15	550	64	509	362
25864	1552			130_162_neu_an.jpg	0	72	AOI_15	550	64	515	362
25881	1553			130_162_neu_an.jpg	0	72	AOI_15	550	64	515	365
25898	1554			130_162_neu_an.jpg	0	72	AOI_15	550	64	512	365
25914	1555			130_162_neu_an.jpg	0	72	AOI_15	550	64	512	365
25931	1556			130_162_neu_an.jpg	0	72	AOI_15	550	64	478	360
25948	1557			130_162_neu_an.jpg	0	72	AOI_15	566	65	357	351
25964	1558			130_162_neu_an.jpg	0	72	AOI_15	566	65	283	368
25981	1559			130_162_neu_an.jpg	0	72	AOI_15	566	65	296	363
25998	1560			130_162_neu_an.jpg	0	72	AOI_15	566	65	289	365
26014	1561			130_162_neu_an.jpg	0	72	AOI_15	566	65	292	369
26031	1562			130_162_neu_an.jpg	0	72	AOI_15	566	65	291	365
26048	1563			130_162_neu_an.jpg	0	72	AOI_15	566	65	293	369
26064	1564			130_162_neu_an.jpg	0	72	AOI_15	566	65	291	369
26081	1565			130_162_neu_an.jpg	0	72	AOI_15	566	65	290	368
26098	1566			130_162_neu_an.jpg	0	72	AOI_15	566	65	290	370
26114	1567			130_162_neu_an.jpg	0	72	AOI_15	566	65	290	369
26131	1568			130_162_neu_an.jpg	0	72	AOI_15	566	65	291	373
26148	1569			130_162_neu_an.jpg	0	72	AOI_15	566	65	285	367
26164	1570			130_162_neu_an.jpg	0	72	AOI_15	566	65	284	369
26181	1571			130_162_neu_an.jpg	0	72	AOI_15	566	65	287	367
26197	1572			130_162_neu_an.jpg	0	72	AOI_15	566	65	290	370
26214	1573			130_162_neu_an.jpg	0	72	AOI_15	566	65	258	363
26231	1574			130_162_neu_an.jpg	0	72	AOI_15	566	65	261	364
26247	1575			130_162_neu_an.jpg	0	72	AOI_15	566	65	261	363
26264	1576			130_162_neu_an.jpg	0	72	AOI_15	566	65	258	363
26281	1577			130_162_neu_an.jpg	0	72	AOI_15	566	65	261	366
26297	1578			130_162_neu_an.jpg	0	72	AOI_15	566	65	264	366
26314	1579			130_162_neu_an.jpg	0	72	AOI_15	566	65	259	363
26331	1580			130_162_neu_an.jpg	0	72	AOI_15	566	65	259	368
26347	1581			130_162_neu_an.jpg	0	72	AOI_15	566	65	257	366
26364	1582			130_162_neu_an.jpg	0	72	AOI_15	566	65	260	366
26381	1583			130_162_neu_an.jpg	0	72	AOI_15	566	65	261	368
26397	1584			130_162_neu_an.jpg	0	72	AOI_15	566	65	259	366
26414	1585			130_162_neu_an.jpg	0	72	AOI_15	566	65	257	363
26431	1586			130_162_neu_an.jpg	0	72	AOI_15	566	65	259	363
26447	1587			130_162_neu_an.jpg	0	72	AOI_15	566	65	257	362
26464	1588			130_162_neu_an.jpg	0	72	AOI_15	566	65	262	362
26481	1589			130_162_neu_an.jpg	0	72	AOI_15	566	65	263	365
26497	1590			130_162_neu_an.jpg	0	72	AOI_15	566	65	261	366
26514	1591			130_162_neu_an.jpg	0	71	AOI_13	266	66	417	362
26531	1592			130_162_neu_an.jpg	0	71	AOI_13	266	66	559	356
26547	1593			130_162_neu_an.jpg	0	71	AOI_13	266	66	681	385
26564	1594			130_162_neu_an.jpg	0	71	AOI_13	266	66	706	396
26581	1595			130_162_neu_an.jpg	0	71	AOI_13	266	66	710	392
26597	1596			130_162_neu_an.jpg	0	71	AOI_13	266	66	706	393
26614	1597			130_162_neu_an.jpg	0	71	AOI_13	266	66	707	394
26631	1598			130_162_neu_an.jpg	0	71	AOI_13	266	66	709	390
26647	1599			130_162_neu_an.jpg	0	71	AOI_13	266	66	706	391
26664	1600			130_162_neu_an.jpg	0	71	AOI_13	266	66	706	396
26681	1601			130_162_neu_an.jpg	0	71	AOI_13	266	66	706	397
26697	1602			130_162_neu_an.jpg	0	71	AOI_13	266	66	710	391
26714	1603			130_162_neu_an.jpg	0	71	AOI_13	266	66	712	391
26730	1604			130_162_neu_an.jpg	0	71	AOI_13	266	66	709	392
26747	1605			130_162_neu_an.jpg	0	71	AOI_13	266	66	710	393
26764	1606			130_162_neu_an.jpg	0	71	AOI_13	266	66	710	392
26780	1607			130_162_neu_an.jpg	0	71	AOI_13	849	67	712	391
26797	1608			130_162_neu_an.jpg	0	71	AOI_13	849	67	668	389
26814	1609			130_162_neu_an.jpg	0	71	AOI_13	849	67	671	393
26830	1610			130_162_neu_an.jpg	0	71	AOI_13	849	67	673	389
26847	1611			130_162_neu_an.jpg	0	71	AOI_13	849	67	673	388
26864	1612			130_162_neu_an.jpg	0	71	AOI_13	849	67	673	390
26880	1613			130_162_neu_an.jpg	0	71	AOI_13	849	67	670	389
26897	1614			130_162_neu_an.jpg	0	71	AOI_13	849	67	672	391
26914	1615			130_162_neu_an.jpg	0	71	AOI_13	849	67	673	388
26930	1616			130_162_neu_an.jpg	0	71	AOI_13	849	67	674	392
26947	1617			130_162_neu_an.jpg	0	71	AOI_13	849	67	668	392
26964	1618			130_162_neu_an.jpg	0	71	AOI_13	849	67	673	390
26980	1619			130_162_neu_an.jpg	0	71	AOI_13	849	67	673	389
26997	1620			130_162_neu_an.jpg	0	71	AOI_13	849	67	673	391
27014	1621			130_162_neu_an.jpg	0	71	AOI_13	849	67	672	389
27030	1622			130_162_neu_an.jpg	0	71	AOI_13	849	67	670	389
27047	1623			130_162_neu_an.jpg	0	71	AOI_13	849	67	670	389
27064	1624			130_162_neu_an.jpg	0	71	AOI_13	849	67	671	388
27080	1625			130_162_neu_an.jpg	0	71	AOI_13	849	67	675	391
27097	1626			130_162_neu_an.jpg	0	71	AOI_13	849	67	671	390
27113	1627			130_162_neu_an.jpg	0	71	AOI_13	849	67	670	389
27130	1628			130_162_neu_an.jpg	0	71	AOI_13	849	67	671	385
27147	1629			130_162_neu_an.jpg	0	71	AOI_13	849	67	669	391
27163	1630			130_162_neu_an.jpg	0	71	AOI_13	849	67	672	387
27180	1631			130_162_neu_an.jpg	0	71	AOI_13	849	67	672	388
27197	1632			130_162_neu_an.jpg	0	71	AOI_13	849	67	673	388
27213	1633			130_162_neu_an.jpg	0	71	AOI_13	849	67	671	387
27230	1634			130_162_neu_an.jpg	0	71	AOI_13	849	67	671	388
27247	1635			130_162_neu_an.jpg	0	71	AOI_13	849	67	670	389
27263	1636			130_162_neu_an.jpg	0	71	AOI_13	849	67	669	389
27280	1637			130_162_neu_an.jpg	0	71	AOI_13	849	67	673	385
27297	1638			130_162_neu_an.jpg	0	71	AOI_13	849	67	673	386
27313	1639			130_162_neu_an.jpg	0	71	AOI_13	849	67	677	389
27330	1640			130_162_neu_an.jpg	0	71	AOI_13	849	67	674	389
27347	1641			130_162_neu_an.jpg	0	71	AOI_13	849	67	673	392
27363	1642			130_162_neu_an.jpg	0	71	AOI_13	849	67	672	390
27380	1643			130_162_neu_an.jpg	0	71	AOI_13	849	67	673	390
27397	1644			130_162_neu_an.jpg	0	71	AOI_13	849	67	672	390
27413	1645			130_162_neu_an.jpg	0	71	AOI_13	849	67	675	387
27430	1646			130_162_neu_an.jpg	0	71	AOI_13	849	67	674	393
27447	1647			130_162_neu_an.jpg	0	71	AOI_13	849	67	673	392
27463	1648			130_162_neu_an.jpg	0	71	AOI_13	849	67	670	390
27480	1649			130_162_neu_an.jpg	0	71	AOI_13	849	67	666	392
27497	1650			130_162_neu_an.jpg	0	71	AOI_13	849	67	670	391
27513	1651			130_162_neu_an.jpg	0	71	AOI_13	849	67	672	391
27530	1652			130_162_neu_an.jpg	0	71	AOI_13	849	67	675	388
27547	1653			130_162_neu_an.jpg	0	71	AOI_13	849	67	673	393
27563	1654			130_162_neu_an.jpg	0	71	AOI_13	849	67	670	395
27580	1655			130_162_neu_an.jpg	0	71	AOI_13	849	67	674	392
27597	1656			130_162_neu_an.jpg	0	71	AOI_13	849	67	672	393
27613	1657			130_162_neu_an.jpg	0	71	AOI_13	849	67	673	394
27630	1658			130_162_neu_an.jpg	0	71	AOI_13	316	68	742	392
27647	1659			130_162_neu_an.jpg	0	71	AOI_13	316	68	752	398
27663	1660			130_162_neu_an.jpg	0	71	AOI_13	316	68	748	395
27680	1661			130_162_neu_an.jpg	0	71	AOI_13	316	68	751	396
27696	1662			130_162_neu_an.jpg	0	71	AOI_13	316	68	746	397
27713	1663			130_162_neu_an.jpg	0	71	AOI_13	316	68	751	393
27730	1664			130_162_neu_an.jpg	0	71	AOI_13	316	68	749	395
27746	1665			130_162_neu_an.jpg	0	71	AOI_13	316	68	748	393
27763	1666			130_162_neu_an.jpg	0	71	AOI_13	316	68	749	401
27780	1667			130_162_neu_an.jpg	0	71	AOI_13	316	68	745	398
27796	1668			130_162_neu_an.jpg	0	71	AOI_13	316	68	749	397
27813	1669			130_162_neu_an.jpg	0	71	AOI_13	316	68	753	395
27830	1670			130_162_neu_an.jpg	0	71	AOI_13	316	68	746	396
27846	1671			130_162_neu_an.jpg	0	71	AOI_13	316	68	749	395
27863	1672			130_162_neu_an.jpg	0	71	AOI_13	316	68	748	396
27880	1673			130_162_neu_an.jpg	0	71	AOI_13	316	68	751	398
27896	1674			130_162_neu_an.jpg	0	71	AOI_13	316	68	748	398
27913	1675			130_162_neu_an.jpg	0	71	AOI_13	316	68	748	393
27930	1676			130_162_neu_an.jpg	0	71	AOI_13	316	68	751	393
27946	1677			130_162_neu_an.jpg	0	71	AOI_13	333	69	721	462
27963	1678			130_162_neu_an.jpg	0	71	AOI_13	333	69	727	505
27980	1679			130_162_neu_an.jpg	0	71	AOI_13	333	69	719	512
27996	1680			130_162_neu_an.jpg	0	71	AOI_13	333	69	718	513
28013	1681			130_162_neu_an.jpg	0	71	AOI_13	333	69	719	514
28030	1682			130_162_neu_an.jpg	0	71	AOI_13	333	69	721	521
28046	1683			130_162_neu_an.jpg	0	71	AOI_13	333	69	720	522
28063	1684			130_162_neu_an.jpg	0	71	AOI_13	333	69	719	518
28080	1685			130_162_neu_an.jpg	0	71	AOI_13	333	69	720	521
28096	1686			130_162_neu_an.jpg	0	71	AOI_13	333	69	721	516
28113	1687			130_162_neu_an.jpg	0	71	AOI_13	333	69	716	518
28130	1688			130_162_neu_an.jpg	0	71	AOI_13	333	69	722	521
28146	1689			130_162_neu_an.jpg	0	71	AOI_13	333	69	717	517
28163	1690			130_162_neu_an.jpg	0	71	AOI_13	333	69	721	516
28180	1691			130_162_neu_an.jpg	0	71	AOI_13	333	69	721	518
28196	1692			130_162_neu_an.jpg	0	71	AOI_13	333	69	719	521
28213	1693			130_162_neu_an.jpg	0	71	AOI_13	333	69	710	505
28229	1694			130_162_neu_an.jpg	0	71	AOI_13	333	69	705	506
28246	1695			130_162_neu_an.jpg	0	71	AOI_13	333	69	711	505
28263	1696			130_162_neu_an.jpg	0	71	AOI_13	333	69	693	507
28279	1697			130_162_neu_an.jpg	0	72	AOI_15	483	70	555	497
28296	1698			130_162_neu_an.jpg	0	72	AOI_15	483	70	410	491
28313	1699			130_162_neu_an.jpg	0	72	AOI_15	483	70	290	499
28329	1700			130_162_neu_an.jpg	0	72	AOI_15	483	70	293	510
28346	1701			130_162_neu_an.jpg	0	72	AOI_15	483	70	285	508
28363	1702			130_162_neu_an.jpg	0	72	AOI_15	483	70	291	512
28379	1703			130_162_neu_an.jpg	0	72	AOI_15	483	70	291	510
28396	1704			130_162_neu_an.jpg	0	72	AOI_15	483	70	286	508
28413	1705			130_162_neu_an.jpg	0	72	AOI_15	483	70	286	508
28429	1706			130_162_neu_an.jpg	0	72	AOI_15	483	70	286	509
28446	1707			130_162_neu_an.jpg	0	72	AOI_15	483	70	287	505
28463	1708			130_162_neu_an.jpg	0	72	AOI_15	483	70	286	504
28479	1709			130_162_neu_an.jpg	0	72	AOI_15	483	70	287	510
28496	1710			130_162_neu_an.jpg	0	72	AOI_15	483	70	288	511
28513	1711			130_162_neu_an.jpg	0	72	AOI_15	483	70	293	478
28529	1712			130_162_neu_an.jpg	0	72	AOI_15	483	70	288	479
28546	1713			130_162_neu_an.jpg	0	72	AOI_15	483	70	288	480
28563	1714			130_162_neu_an.jpg	0	72	AOI_15	483	70	287	481
28579	1715			130_162_neu_an.jpg	0	72	AOI_15	483	70	291	482
28596	1716			130_162_neu_an.jpg	0	72	AOI_15	483	70	294	482
28613	1717			130_162_neu_an.jpg	0	72	AOI_15	483	70	290	482
28629	1718			130_162_neu_an.jpg	0	72	AOI_15	483	70	289	480
28646	1719			130_162_neu_an.jpg	0	72	AOI_15	483	70	288	476
28663	1720			130_162_neu_an.jpg	0	72	AOI_15	483	70	290	481
28679	1721			130_162_neu_an.jpg	0	72	AOI_15	483	70	287	480
28679		ImageEnd	16
28696	1722			No media	0	0	Content	483	70	288	482
28712		ImageStart	8
28713	1723			Fix.jpg	0	0	Content	483	70	288	478
28729	1724			Fix.jpg	0	0	Content	483	70	288	478
28746	1725			Fix.jpg	0	0	Content	483	70	289	477
28762	1726			Fix.jpg	0	0	Content	283	71	277	457
28779	1727			Fix.jpg	0	0	Content	283	71	288	395
28796	1728			Fix.jpg	0	0	Content	283	71	279	359
28812	1729			Fix.jpg	0	0	Content	283	71	286	369
28829	1730			Fix.jpg	0	0	Content	283	71	283	364
28846	1731			Fix.jpg	0	0	Content	283	71	285	366
28862	1732			Fix.jpg	0	0	Content	283	71	283	368
28879	1733			Fix.jpg	0	0	Content	283	71	285	365
28896	1734			Fix.jpg	0	0	Content	283	71	286	365
28912	1735			Fix.jpg	0	0	Content	283	71	285	367
28929	1736			Fix.jpg	0	0	Content	283	71	283	363
28946	1737			Fix.jpg	0	0	Content	283	71	284	365
28962	1738			Fix.jpg	0	0	Content	283	71	285	369
28979	1739			Fix.jpg	0	0	Content	283	71	288	366
28996	1740			Fix.jpg	0	0	Content	283	71	287	366
29012	1741			Fix.jpg	0	0	Content	283	71	283	362
29029	1742			Fix.jpg	0	0	Content	283	71	307	365
29046	1743			Fix.jpg	0	0	Content	433	72	439	366
29062	1744			Fix.jpg	0	0	Content	433	72	486	369
29079	1745			Fix.jpg	0	0	Content	433	72	485	370
29096	1746			Fix.jpg	0	0	Content	433	72	484	372
29112	1747			Fix.jpg	0	0	Content	433	72	485	369
29129	1748			Fix.jpg	0	0	Content	433	72	486	374
29146	1749			Fix.jpg	0	0	Content	433	72	485	370
29162	1750			Fix.jpg	0	0	Content	433	72	487	375
29179	1751			Fix.jpg	0	0	Content	433	72	487	375
29195	1752			Fix.jpg	0	0	Content	433	72	488	372
29212	1753			Fix.jpg	0	0	Content	433	72	487	373
29225		ImageEnd	16
29229	1754			No media	0	0	Content	433	72	485	375
29245	1755			No media	0	0	Content	433	72	487	377
29252		ImageStart	8
29262	1756			33_069_ha_neu.jpg	0	191	AOI_36	433	72	488	377
29279	1757			33_069_ha_neu.jpg	0	191	AOI_36	433	72	487	376
29295	1758			33_069_ha_neu.jpg	0	191	AOI_36	433	72	488	377
29312	1759			33_069_ha_neu.jpg	0	191	AOI_36	433	72	488	373
29329	1760			33_069_ha_neu.jpg	0	191	AOI_36	433	72	487	376
29345	1761			33_069_ha_neu.jpg	0	191	AOI_36	433	72	488	377
29362	1762			33_069_ha_neu.jpg	0	191	AOI_36	433	72	486	374
29379	1763			33_069_ha_neu.jpg	0	191	AOI_36	433	72	484	377
29395	1764			33_069_ha_neu.jpg	0	191	AOI_36	433	72	488	374
29412	1765			33_069_ha_neu.jpg	0	191	AOI_36	433	72	486	380
29429	1766			33_069_ha_neu.jpg	0	191	AOI_36	433	72	488	375
29445	1767			33_069_ha_neu.jpg	0	191	AOI_36	433	72	485	382
29462	1768			33_069_ha_neu.jpg	0	191	AOI_36	433	72	452	367
29479	1769			33_069_ha_neu.jpg	0	191	AOI_36	216	73	339	364
29495	1770			33_069_ha_neu.jpg	0	191	AOI_36	216	73	286	380
29512	1771			33_069_ha_neu.jpg	0	191	AOI_36	216	73	301	376
29529	1772			33_069_ha_neu.jpg	0	191	AOI_36	216	73	301	381
29545	1773			33_069_ha_neu.jpg	0	191	AOI_36	216	73	297	380
29562	1774			33_069_ha_neu.jpg	0	191	AOI_36	216	73	298	381
29579	1775			33_069_ha_neu.jpg	0	191	AOI_36	216	73	299	381
29595	1776			33_069_ha_neu.jpg	0	191	AOI_36	216	73	300	383
29612	1777			33_069_ha_neu.jpg	0	191	AOI_36	216	73	300	379
29629	1778			33_069_ha_neu.jpg	0	191	AOI_36	216	73	298	379
29645	1779			33_069_ha_neu.jpg	0	191	AOI_36	216	73	300	383
29662	1780			33_069_ha_neu.jpg	0	191	AOI_36	216	73	301	383
29679	1781			33_069_ha_neu.jpg	0	191	AOI_36	216	73	302	384
29695	1782			33_069_ha_neu.jpg	0	191	AOI_36	400	74	265	381
29712	1783			33_069_ha_neu.jpg	0	191	AOI_36	400	74	256	385
29728	1784			33_069_ha_neu.jpg	0	191	AOI_36	400	74	260	382
29745	1785			33_069_ha_neu.jpg	0	191	AOI_36	400	74	256	387
29762	1786			33_069_ha_neu.jpg	0	191	AOI_36	400	74	258	385
29778	1787			33_069_ha_neu.jpg	0	191	AOI_36	400	74	255	387
29795	1788			33_069_ha_neu.jpg	0	191	AOI_36	400	74	256	389
29812	1789			33_069_ha_neu.jpg	0	191	AOI_36	400	74	260	385
29828	1790			33_069_ha_neu.jpg	0	191	AOI_36	400	74	261	383
29845	1791			33_069_ha_neu.jpg	0	191	AOI_36	400	74	258	384
29862	1792			33_069_ha_neu.jpg	0	191	AOI_36	400	74	256	382
29878	1793			33_069_ha_neu.jpg	0	191	AOI_36	400	74	258	386
29895	1794			33_069_ha_neu.jpg	0	191	AOI_36	400	74	258	384
29912	1795			33_069_ha_neu.jpg	0	191	AOI_36	400	74	259	388
29928	1796			33_069_ha_neu.jpg	0	191	AOI_36	400	74	257	387
29945	1797			33_069_ha_neu.jpg	0	191	AOI_36	400	74	254	385
29962	1798			33_069_ha_neu.jpg	0	191	AOI_36	400	74	255	383
29978	1799			33_069_ha_neu.jpg	0	191	AOI_36	400	74	258	388
29995	1800			33_069_ha_neu.jpg	0	191	AOI_36	400	74	260	388
30012	1801			33_069_ha_neu.jpg	0	191	AOI_36	400	74	257	389
30028	1802			33_069_ha_neu.jpg	0	191	AOI_36	400	74	256	383
30045	1803			33_069_ha_neu.jpg	0	191	AOI_36	400	74	262	386
30062	1804			33_069_ha_neu.jpg	0	191	AOI_36	400	74	315	382
30078	1805			33_069_ha_neu.jpg	0	191	AOI_36	400	74	392	375
30095	1806			33_069_ha_neu.jpg	0	192	AOI_35	816	75	489	379
30111	1807			33_069_ha_neu.jpg	0	192	AOI_35	816	75	601	385
30128	1808			33_069_ha_neu.jpg	0	192	AOI_35	816	75	684	388
30145	1809			33_069_ha_neu.jpg	0	192	AOI_35	816	75	673	385
30161	1810			33_069_ha_neu.jpg	0	192	AOI_35	816	75	683	390
30178	1811			33_069_ha_neu.jpg	0	192	AOI_35	816	75	681	389
30195	1812			33_069_ha_neu.jpg	0	192	AOI_35	816	75	681	390
30211	1813			33_069_ha_neu.jpg	0	192	AOI_35	816	75	682	390
30228	1814			33_069_ha_neu.jpg	0	192	AOI_35	816	75	678	388
30245	1815			33_069_ha_neu.jpg	0	192	AOI_35	816	75	680	388
30261	1816			33_069_ha_neu.jpg	0	192	AOI_35	816	75	679	392
30278	1817			33_069_ha_neu.jpg	0	192	AOI_35	816	75	681	391
30295	1818			33_069_ha_neu.jpg	0	192	AOI_35	816	75	682	390
30311	1819			33_069_ha_neu.jpg	0	192	AOI_35	816	75	679	394
30328	1820			33_069_ha_neu.jpg	0	192	AOI_35	816	75	679	393
30345	1821			33_069_ha_neu.jpg	0	192	AOI_35	816	75	681	392
30361	1822			33_069_ha_neu.jpg	0	192	AOI_35	816	75	681	395
30378	1823			33_069_ha_neu.jpg	0	192	AOI_35	816	75	680	390
30395	1824			33_069_ha_neu.jpg	0	192	AOI_35	816	75	680	393
30411	1825			33_069_ha_neu.jpg	0	192	AOI_35	816	75	679	391
30428	1826			33_069_ha_neu.jpg	0	192	AOI_35	816	75	679	389
30445	1827			33_069_ha_neu.jpg	0	192	AOI_35	816	75	680	387
30461	1828			33_069_ha_neu.jpg	0	192	AOI_35	816	75	681	388
30478	1829			33_069_ha_neu.jpg	0	192	AOI_35	816	75	681	392
30495	1830			33_069_ha_neu.jpg	0	192	AOI_35	816	75	679	392
30511	1831			33_069_ha_neu.jpg	0	192	AOI_35	816	75	673	388
30528	1832			33_069_ha_neu.jpg	0	192	AOI_35	816	75	676	386
30545	1833			33_069_ha_neu.jpg	0	192	AOI_35	816	75	676	384
30561	1834			33_069_ha_neu.jpg	0	192	AOI_35	816	75	675	380
30578	1835			33_069_ha_neu.jpg	0	192	AOI_35	816	75	675	381
30595	1836			33_069_ha_neu.jpg	0	192	AOI_35	816	75	677	383
30611	1837			33_069_ha_neu.jpg	0	192	AOI_35	816	75	675	382
30628	1838			33_069_ha_neu.jpg	0	192	AOI_35	816	75	676	382
30645	1839			33_069_ha_neu.jpg	0	192	AOI_35	816	75	677	384
30661	1840			33_069_ha_neu.jpg	0	192	AOI_35	816	75	679	382
30678	1841			33_069_ha_neu.jpg	0	192	AOI_35	816	75	679	379
30694	1842			33_069_ha_neu.jpg	0	192	AOI_35	816	75	676	382
30711	1843			33_069_ha_neu.jpg	0	192	AOI_35	816	75	676	384
30728	1844			33_069_ha_neu.jpg	0	192	AOI_35	816	75	678	385
30744	1845			33_069_ha_neu.jpg	0	192	AOI_35	816	75	679	384
30761	1846			33_069_ha_neu.jpg	0	192	AOI_35	816	75	676	382
30778	1847			33_069_ha_neu.jpg	0	192	AOI_35	816	75	677	381
30794	1848			33_069_ha_neu.jpg	0	192	AOI_35	816	75	676	381
30811	1849			33_069_ha_neu.jpg	0	192	AOI_35	816	75	677	380
30828	1850			33_069_ha_neu.jpg	0	192	AOI_35	816	75	674	383
30844	1851			33_069_ha_neu.jpg	0	192	AOI_35	816	75	676	378
30861	1852			33_069_ha_neu.jpg	0	192	AOI_35	816	75	678	378
30878	1853			33_069_ha_neu.jpg	0	192	AOI_35	816	75	676	380
30894	1854			33_069_ha_neu.jpg	0	192	AOI_35	816	75	686	382
30911	1855			33_069_ha_neu.jpg	0	192	AOI_35	749	76	763	366
30928	1856			33_069_ha_neu.jpg	0	192	AOI_35	749	76	781	371
30944	1857			33_069_ha_neu.jpg	0	192	AOI_35	749	76	779	369
30961	1858			33_069_ha_neu.jpg	0	192	AOI_35	749	76	784	371
30978	1859			33_069_ha_neu.jpg	0	192	AOI_35	749	76	783	367
30994	1860			33_069_ha_neu.jpg	0	192	AOI_35	749	76	781	368
31011	1861			33_069_ha_neu.jpg	0	192	AOI_35	749	76	782	370
31028	1862			33_069_ha_neu.jpg	0	192	AOI_35	749	76	781	368
31044	1863			33_069_ha_neu.jpg	0	192	AOI_35	749	76	781	364
31061	1864			33_069_ha_neu.jpg	0	192	AOI_35	749	76	783	364
31077	1865			33_069_ha_neu.jpg	0	192	AOI_35	749	76	784	367
31094	1866			33_069_ha_neu.jpg	0	192	AOI_35	749	76	778	367
31111	1867			33_069_ha_neu.jpg	0	192	AOI_35	749	76	781	367
31127	1868			33_069_ha_neu.jpg	0	192	AOI_35	749	76	778	368
31144	1869			33_069_ha_neu.jpg	0	192	AOI_35	749	76	786	371
31161	1870			33_069_ha_neu.jpg	0	192	AOI_35	749	76	788	378
31177	1871			33_069_ha_neu.jpg	0	192	AOI_35	749	76	790	379
31194	1872			33_069_ha_neu.jpg	0	192	AOI_35	749	76	790	381
31211	1873			33_069_ha_neu.jpg	0	192	AOI_35	749	76	788	376
31227	1874			33_069_ha_neu.jpg	0	192	AOI_35	749	76	789	377
31244	1875			33_069_ha_neu.jpg	0	192	AOI_35	749	76	787	374
31261	1876			33_069_ha_neu.jpg	0	192	AOI_35	749	76	792	375
31277	1877			33_069_ha_neu.jpg	0	192	AOI_35	749	76	787	383
31294	1878			33_069_ha_neu.jpg	0	192	AOI_35	749	76	791	380
31311	1879			33_069_ha_neu.jpg	0	192	AOI_35	749	76	792	381
31327	1880			33_069_ha_neu.jpg	0	192	AOI_35	749	76	790	383
31344	1881			33_069_ha_neu.jpg	0	192	AOI_35	749	76	788	381
31361	1882			33_069_ha_neu.jpg	0	192	AOI_35	749	76	791	377
31377	1883			33_069_ha_neu.jpg	0	192	AOI_35	749	76	788	380
31394	1884			33_069_ha_neu.jpg	0	192	AOI_35	749	76	793	376
31411	1885			33_069_ha_neu.jpg	0	192	AOI_35	749	76	791	376
31427	1886			33_069_ha_neu.jpg	0	192	AOI_35	749	76	790	378
31444	1887			33_069_ha_neu.jpg	0	192	AOI_35	749	76	791	377
31461	1888			33_069_ha_neu.jpg	0	192	AOI_35	749	76	792	379
31477	1889			33_069_ha_neu.jpg	0	192	AOI_35	749	76	794	373
31494	1890			33_069_ha_neu.jpg	0	192	AOI_35	749	76	787	378
31511	1891			33_069_ha_neu.jpg	0	192	AOI_35	749	76	788	376
31527	1892			33_069_ha_neu.jpg	0	192	AOI_35	749	76	788	379
31544	1893			33_069_ha_neu.jpg	0	192	AOI_35	749	76	790	377
31561	1894			33_069_ha_neu.jpg	0	192	AOI_35	749	76	789	383
31577	1895			33_069_ha_neu.jpg	0	192	AOI_35	749	76	788	377
31594	1896			33_069_ha_neu.jpg	0	192	AOI_35	749	76	791	375
31610	1897			33_069_ha_neu.jpg	0	192	AOI_35	749	76	789	378
31627	1898			33_069_ha_neu.jpg	0	192	AOI_35	749	76	789	378
31644	1899			33_069_ha_neu.jpg	0	192	AOI_35	749	76	789	376
31660	1900			33_069_ha_neu.jpg	0	192	AOI_35	1033	77	733	434
31677	1901			33_069_ha_neu.jpg	0	192	AOI_35	1033	77	736	475
31694	1902			33_069_ha_neu.jpg	0	192	AOI_35	1033	77	733	475
31710	1903			33_069_ha_neu.jpg	0	192	AOI_35	1033	77	739	477
31727	1904			33_069_ha_neu.jpg	0	192	AOI_35	1033	77	733	480
31744	1905			33_069_ha_neu.jpg	0	192	AOI_35	1033	77	737	475
31760	1906			33_069_ha_neu.jpg	0	192	AOI_35	1033	77	736	478
31777	1907			33_069_ha_neu.jpg	0	192	AOI_35	1033	77	736	478
31794	1908			33_069_ha_neu.jpg	0	192	AOI_35	1033	77	737	478
31810	1909			33_069_ha_neu.jpg	0	192	AOI_35	1033	77	732	483
31827	1910			33_069_ha_neu.jpg	0	192	AOI_35	1033	77	737	476
31844	1911			33_069_ha_neu.jpg	0	192	AOI_35	1033	77	731	484
31860	1912			33_069_ha_neu.jpg	0	192	AOI_35	1033	77	732	479
31877	1913			33_069_ha_neu.jpg	0	192	AOI_35	1033	77	735	479
31894	1914			33_069_ha_neu.jpg	0	192	AOI_35	1033	77	737	481
31910	1915			33_069_ha_neu.jpg	0	192	AOI_35	1033	77	736	479
31927	1916			33_069_ha_neu.jpg	0	192	AOI_35	1033	77	734	479
31944	1917			33_069_ha_neu.jpg	0	192	AOI_35	1033	77	737	475
31960	1918			33_069_ha_neu.jpg	0	192	AOI_35	1033	77	732	480
31977	1919			33_069_ha_neu.jpg	0	192	AOI_35	1033	77	722	501
31994	1920			33_069_ha_neu.jpg	0	192	AOI_35	1033	77	728	495
32010	1921			33_069_ha_neu.jpg	0	192	AOI_35	1033	77	727	498
32027	1922			33_069_ha_neu.jpg	0	192	AOI_35	1033	77	726	493
32044	1923			33_069_ha_neu.jpg	0	192	AOI_35	1033	77	725	492
32060	1924			33_069_ha_neu.jpg	0	192	AOI_35	1033	77	717	499
32077	1925			33_069_ha_neu.jpg	0	192	AOI_35	1033	77	720	498
32094	1926			33_069_ha_neu.jpg	0	192	AOI_35	1033	77	720	502
32110	1927			33_069_ha_neu.jpg	0	192	AOI_35	1033	77	723	496
32127	1928			33_069_ha_neu.jpg	0	192	AOI_35	1033	77	728	498
32144	1929			33_069_ha_neu.jpg	0	192	AOI_35	1033	77	726	494
32160	1930			33_069_ha_neu.jpg	0	192	AOI_35	1033	77	725	497
32177	1931			33_069_ha_neu.jpg	0	192	AOI_35	1033	77	729	495
32193	1932			33_069_ha_neu.jpg	0	192	AOI_35	1033	77	725	497
32210	1933			33_069_ha_neu.jpg	0	192	AOI_35	1033	77	726	494
32227	1934			33_069_ha_neu.jpg	0	192	AOI_35	1033	77	723	495
32243	1935			33_069_ha_neu.jpg	0	192	AOI_35	1033	77	723	495
32260	1936			33_069_ha_neu.jpg	0	192	AOI_35	1033	77	719	500
32268		ImageEnd	16
32277	1937			No media	0	0	Content	1033	77	723	498
32282		ImageStart	8
32293	1938			Fix.jpg	0	0	Content	1033	77	726	496
32310	1939			Fix.jpg	0	0	Content	1033	77	724	496
32327	1940			Fix.jpg	0	0	Content	1033	77	730	497
32343	1941			Fix.jpg	0	0	Content	1033	77	724	502
32360	1942			Fix.jpg	0	0	Content	1033	77	722	503
32377	1943			Fix.jpg	0	0	Content	1033	77	725	498
[truncated: 34,873 more rows]
