# Supplementary material for: Attentional Bias to Facial Expressions of Different Emotions – A Cross-Cultural Comparison of ≠Akhoe Hai||om and German Children and Adolescents
Source: Front Psychol. 2020 Apr 28;11:795. doi: 10.3389/fpsyg.2020.00795 (PMC7199105; doi:10.3389/fpsyg.2020.00795)
Supplement: Supplementary file 1 [file Data_Sheet_1.ZIP › Raw data_Germany and Namibia/Raw data Germans/de_VP2-All-Data.tsv]

System Properties:
Operating System:	Microsoft Windows NT 6.1.7601 Service Pack 1
System User Name:	tobiiadmin
Machine Name:	LOE7690LAP
Data properties:
Recording name:	de_VP2
Recording date:	26.09.2013
Recording time:	10:48:10
Recording resolution:	1024 x 768
Export date:	03.12.2013
Export time:	16:36:13
Participant:	de_VP2
Filter settings:
Eye: Average
Validity: Normal
Fixation filter: Tobii fixation filter
Velocity threshold: 35
Distance threshold: 35
Timestamp	Number	Event	EventKey	StimuliName	StimuliID	AoiIds	AoiNames	FixationDuration	FixationIndex	GazePointX	GazePointY
0	0			No media	0	0	Content	849	6	505	347
17	1			No media	0	0	Content	849	6	506	340
34	2			No media	0	0	Content	849	6	500	367
50	3			No media	0	0	Content	849	6	503	352
67	4			No media	0	0	Content	849	6	511	350
84	5			No media	0	0	Content	849	6	499	357
100	6			No media	0	0	Content	849	6	508	349
117	7			No media	0	0	Content	849	6	517	344
134	8			No media	0	0	Content	849	6	502	342
150	9			No media	0	0	Content	849	6	518	340
167	10			No media	0	0	Content	849	6	510	333
173		ImageStart	8
184	11			Fix.jpg	0	0	Content	849	6	504	343
200	12			Fix.jpg	0	0	Content	849	6	501	348
217	13			Fix.jpg	0	0	Content	849	6	503	330
233	14			Fix.jpg	0	0	Content	849	6	516	330
250	15			Fix.jpg	0	0	Content	849	6	504	339
267	16			Fix.jpg	0	0	Content	849	6	498	358
283	17			Fix.jpg	0	0	Content	849	6	502	343
300	18			Fix.jpg	0	0	Content	849	6	499	343
317	19			Fix.jpg	0	0	Content	849	6	500	361
333	20			Fix.jpg	0	0	Content	849	6	507	326
350	21			Fix.jpg	0	0	Content	849	6	505	354
367	22			Fix.jpg	0	0	Content	849	6	506	352
383	23			Fix.jpg	0	0	Content	849	6	512	348
400	24			Fix.jpg	0	0	Content	849	6	516	337
417	25			Fix.jpg	0	0	Content	849	6	489	372
433	26			Fix.jpg	0	0	Content	849	6	502	369
449	27			Fix.jpg	0	0	Content	849	6	508	365
466	28			Fix.jpg	0	0	Content	849	6	511	356
483	29			Fix.jpg	0	0	Content	849	6	500	396
499	30			Fix.jpg	0	0	Content	849	6	496	387
516	31			Fix.jpg	0	0	Content	849	6	508	378
533	32			Fix.jpg	0	0	Content	849	6	501	384
549	33			Fix.jpg	0	0	Content	849	6	508	397
566	34			Fix.jpg	0	0	Content	849	6	508	395
583	35			Fix.jpg	0	0	Content	849	6	514	394
599	36			Fix.jpg	0	0	Content	849	6	497	392
616	37			Fix.jpg	0	0	Content	849	6	506	399
633	38			Fix.jpg	0	0	Content	849	6	498	397
638		ImageEnd	16
649	39			No media	0	0	Content	849	6	523	382
652		ImageStart	8
666	40			4_008_fe_an.jpg	0	205	AOI_2	849	6	507	403
683	41			4_008_fe_an.jpg	0	205	AOI_2	849	6	507	390
699	42			4_008_fe_an.jpg	0	205	AOI_2	849	6	524	365
716	43			4_008_fe_an.jpg	0	205	AOI_2	849	6	513	392
733	44			4_008_fe_an.jpg	0	205	AOI_2	849	6	504	396
749	45			4_008_fe_an.jpg	0	205	AOI_2	849	6	502	405
766	46			4_008_fe_an.jpg	0	205	AOI_2	849	6	520	379
783	47			4_008_fe_an.jpg	0	205	AOI_2	849	6	504	397
799	48			4_008_fe_an.jpg	0	205	AOI_2	849	6	516	391
816	49			4_008_fe_an.jpg	0	205	AOI_2	849	6	501	411
833	50			4_008_fe_an.jpg	0	205	AOI_2	849	6	504	382
849	51			4_008_fe_an.jpg	0	205	AOI_2	167	7	384	368
866	52			4_008_fe_an.jpg	0	205	AOI_2	167	7	330	362
883	53			4_008_fe_an.jpg	0	205	AOI_2	167	7	340	356
899	54			4_008_fe_an.jpg	0	205	AOI_2	167	7	351	409
916	55			4_008_fe_an.jpg	0	205	AOI_2	167	7	348	373
933	56			4_008_fe_an.jpg	0	205	AOI_2	167	7	338	394
949	57			4_008_fe_an.jpg	0	205	AOI_2	167	7	351	363
966	58			4_008_fe_an.jpg	0	205	AOI_2	167	7	354	379
983	59			4_008_fe_an.jpg	0	205	AOI_2	167	7	355	386
999	60			4_008_fe_an.jpg	0	205	AOI_2	167	7	342	381
1016	61			4_008_fe_an.jpg	0	206	AOI_1	333	8	478	394
1032	62			4_008_fe_an.jpg	0	206	AOI_1	333	8	635	395
1049	63			4_008_fe_an.jpg	0	206	AOI_1	333	8	667	294
1066	64			4_008_fe_an.jpg	0	206	AOI_1	333	8	711	293
1082	65			4_008_fe_an.jpg	0	206	AOI_1	333	8	0	0
1099	66			4_008_fe_an.jpg	0	206	AOI_1	333	8	671	400
1116	67			4_008_fe_an.jpg	0	206	AOI_1	333	8	658	440
1132	68			4_008_fe_an.jpg	0	206	AOI_1	333	8	646	417
1149	69			4_008_fe_an.jpg	0	206	AOI_1	333	8	652	421
1166	70			4_008_fe_an.jpg	0	206	AOI_1	333	8	674	407
1182	71			4_008_fe_an.jpg	0	206	AOI_1	333	8	659	415
1199	72			4_008_fe_an.jpg	0	206	AOI_1	333	8	653	419
1216	73			4_008_fe_an.jpg	0	206	AOI_1	333	8	667	425
1232	74			4_008_fe_an.jpg	0	206	AOI_1	333	8	663	421
1249	75			4_008_fe_an.jpg	0	206	AOI_1	333	8	674	410
1266	76			4_008_fe_an.jpg	0	206	AOI_1	333	8	674	406
1282	77			4_008_fe_an.jpg	0	206	AOI_1	333	8	668	402
1299	78			4_008_fe_an.jpg	0	206	AOI_1	333	8	660	420
1315	79			4_008_fe_an.jpg	0	206	AOI_1	333	8	667	423
1332	80			4_008_fe_an.jpg	0	206	AOI_1	333	8	605	406
1349	81			4_008_fe_an.jpg	0	205	AOI_2	250	9	473	400
1365	82			4_008_fe_an.jpg	0	205	AOI_2	250	9	342	393
1382	83			4_008_fe_an.jpg	0	205	AOI_2	250	9	312	380
1399	84			4_008_fe_an.jpg	0	205	AOI_2	250	9	326	390
1415	85			4_008_fe_an.jpg	0	205	AOI_2	250	9	313	368
1432	86			4_008_fe_an.jpg	0	205	AOI_2	250	9	307	420
1449	87			4_008_fe_an.jpg	0	205	AOI_2	250	9	306	366
1465	88			4_008_fe_an.jpg	0	205	AOI_2	250	9	314	392
1482	89			4_008_fe_an.jpg	0	205	AOI_2	250	9	307	392
1499	90			4_008_fe_an.jpg	0	205	AOI_2	250	9	312	394
1515	91			4_008_fe_an.jpg	0	205	AOI_2	250	9	299	312
1532	92			4_008_fe_an.jpg	0	205	AOI_2	250	9	311	308
1549	93			4_008_fe_an.jpg	0	205	AOI_2	250	9	0	0
1565	94			4_008_fe_an.jpg	0	205	AOI_2	250	9	322	369
1582	95			4_008_fe_an.jpg	0	205	AOI_2	250	9	337	375
1599	96			4_008_fe_an.jpg	0	206	AOI_1	233	10	465	373
1615	97			4_008_fe_an.jpg	0	206	AOI_1	233	10	603	360
1632	98			4_008_fe_an.jpg	0	206	AOI_1	233	10	638	392
1649	99			4_008_fe_an.jpg	0	206	AOI_1	233	10	633	390
1665	100			4_008_fe_an.jpg	0	206	AOI_1	233	10	636	397
1682	101			4_008_fe_an.jpg	0	206	AOI_1	233	10	649	368
1699	102			4_008_fe_an.jpg	0	206	AOI_1	233	10	638	387
1715	103			4_008_fe_an.jpg	0	206	AOI_1	233	10	648	377
1732	104			4_008_fe_an.jpg	0	206	AOI_1	233	10	657	378
1749	105			4_008_fe_an.jpg	0	206	AOI_1	233	10	640	386
1765	106			4_008_fe_an.jpg	0	206	AOI_1	233	10	644	381
1782	107			4_008_fe_an.jpg	0	206	AOI_1	233	10	649	390
1798	108			4_008_fe_an.jpg	0	206	AOI_1	233	10	644	383
1815	109			4_008_fe_an.jpg	0	206	AOI_1	233	10	639	373
1832	110			4_008_fe_an.jpg	0	206	AOI_1	150	11	678	417
1848	111			4_008_fe_an.jpg	0	206	AOI_1	150	11	663	425
1865	112			4_008_fe_an.jpg	0	206	AOI_1	150	11	663	422
1882	113			4_008_fe_an.jpg	0	206	AOI_1	150	11	672	414
1898	114			4_008_fe_an.jpg	0	206	AOI_1	150	11	674	421
1915	115			4_008_fe_an.jpg	0	206	AOI_1	150	11	681	405
1932	116			4_008_fe_an.jpg	0	206	AOI_1	150	11	679	333
1948	117			4_008_fe_an.jpg	0	206	AOI_1	150	11	695	372
1965	118			4_008_fe_an.jpg	0	206	AOI_1	150	11	697	378
1982	119			4_008_fe_an.jpg	0	205	AOI_2	383	12	551	373
1998	120			4_008_fe_an.jpg	0	205	AOI_2	383	12	394	397
2015	121			4_008_fe_an.jpg	0	205	AOI_2	383	12	381	398
2032	122			4_008_fe_an.jpg	0	205	AOI_2	383	12	366	351
2048	123			4_008_fe_an.jpg	0	205	AOI_2	383	12	356	366
2065	124			4_008_fe_an.jpg	0	205	AOI_2	383	12	360	375
2082	125			4_008_fe_an.jpg	0	205	AOI_2	383	12	370	371
2098	126			4_008_fe_an.jpg	0	205	AOI_2	383	12	363	355
2115	127			4_008_fe_an.jpg	0	205	AOI_2	383	12	369	296
2132	128			4_008_fe_an.jpg	0	205	AOI_2	383	12	366	276
2148	129			4_008_fe_an.jpg	0	205	AOI_2	383	12	0	0
2165	130			4_008_fe_an.jpg	0	205	AOI_2	383	12	372	396
2182	131			4_008_fe_an.jpg	0	205	AOI_2	383	12	362	368
2198	132			4_008_fe_an.jpg	0	205	AOI_2	383	12	346	373
2215	133			4_008_fe_an.jpg	0	205	AOI_2	383	12	347	370
2232	134			4_008_fe_an.jpg	0	205	AOI_2	383	12	340	377
2248	135			4_008_fe_an.jpg	0	205	AOI_2	383	12	334	374
2265	136			4_008_fe_an.jpg	0	205	AOI_2	383	12	354	373
2282	137			4_008_fe_an.jpg	0	205	AOI_2	383	12	339	375
2298	138			4_008_fe_an.jpg	0	205	AOI_2	383	12	343	404
2315	139			4_008_fe_an.jpg	0	205	AOI_2	383	12	338	367
2332	140			4_008_fe_an.jpg	0	205	AOI_2	383	12	353	389
2348	141			4_008_fe_an.jpg	0	205	AOI_2	383	12	363	397
2365	142			4_008_fe_an.jpg	0	205	AOI_2	350	13	259	378
2381	143			4_008_fe_an.jpg	0	205	AOI_2	350	13	234	374
2398	144			4_008_fe_an.jpg	0	205	AOI_2	350	13	226	369
2415	145			4_008_fe_an.jpg	0	205	AOI_2	350	13	239	384
2431	146			4_008_fe_an.jpg	0	205	AOI_2	350	13	230	356
2448	147			4_008_fe_an.jpg	0	205	AOI_2	350	13	226	347
2465	148			4_008_fe_an.jpg	0	205	AOI_2	350	13	238	345
2481	149			4_008_fe_an.jpg	0	205	AOI_2	350	13	0	0
2498	150			4_008_fe_an.jpg	0	205	AOI_2	350	13	224	382
2515	151			4_008_fe_an.jpg	0	205	AOI_2	350	13	229	376
2531	152			4_008_fe_an.jpg	0	205	AOI_2	350	13	233	361
2548	153			4_008_fe_an.jpg	0	205	AOI_2	350	13	225	360
2565	154			4_008_fe_an.jpg	0	205	AOI_2	350	13	217	356
2581	155			4_008_fe_an.jpg	0	205	AOI_2	350	13	226	387
2598	156			4_008_fe_an.jpg	0	205	AOI_2	350	13	229	386
2615	157			4_008_fe_an.jpg	0	205	AOI_2	350	13	234	370
2631	158			4_008_fe_an.jpg	0	205	AOI_2	350	13	230	371
2648	159			4_008_fe_an.jpg	0	205	AOI_2	350	13	237	368
2665	160			4_008_fe_an.jpg	0	205	AOI_2	350	13	231	387
2681	161			4_008_fe_an.jpg	0	205	AOI_2	350	13	234	383
2698	162			4_008_fe_an.jpg	0	205	AOI_2	350	13	259	366
2715	163			4_008_fe_an.jpg	0	206	AOI_1	166	14	354	371
2731	164			4_008_fe_an.jpg	0	206	AOI_1	166	14	577	387
2748	165			4_008_fe_an.jpg	0	206	AOI_1	166	14	575	425
2764	166			4_008_fe_an.jpg	0	206	AOI_1	166	14	584	410
2781	167			4_008_fe_an.jpg	0	206	AOI_1	166	14	596	410
2798	168			4_008_fe_an.jpg	0	206	AOI_1	166	14	587	405
2814	169			4_008_fe_an.jpg	0	206	AOI_1	166	14	591	403
2831	170			4_008_fe_an.jpg	0	206	AOI_1	166	14	614	315
2848	171			4_008_fe_an.jpg	0	206	AOI_1	166	14	604	315
2864	172			4_008_fe_an.jpg	0	206	AOI_1	166	14	0	0
2881	173			4_008_fe_an.jpg	0	206	AOI_1	217	15	668	419
2898	174			4_008_fe_an.jpg	0	206	AOI_1	217	15	681	428
2914	175			4_008_fe_an.jpg	0	206	AOI_1	217	15	689	425
2931	176			4_008_fe_an.jpg	0	206	AOI_1	217	15	684	433
2948	177			4_008_fe_an.jpg	0	206	AOI_1	217	15	684	442
2964	178			4_008_fe_an.jpg	0	206	AOI_1	217	15	674	436
2981	179			4_008_fe_an.jpg	0	206	AOI_1	217	15	679	431
2998	180			4_008_fe_an.jpg	0	206	AOI_1	217	15	685	424
3014	181			4_008_fe_an.jpg	0	206	AOI_1	217	15	685	435
3031	182			4_008_fe_an.jpg	0	206	AOI_1	217	15	671	446
3048	183			4_008_fe_an.jpg	0	206	AOI_1	217	15	681	435
3064	184			4_008_fe_an.jpg	0	206	AOI_1	217	15	693	425
3081	185			4_008_fe_an.jpg	0	206	AOI_1	217	15	642	418
3098	186			4_008_fe_an.jpg	0	205	AOI_2	383	16	484	418
3114	187			4_008_fe_an.jpg	0	205	AOI_2	383	16	352	384
3131	188			4_008_fe_an.jpg	0	205	AOI_2	383	16	317	376
3148	189			4_008_fe_an.jpg	0	205	AOI_2	383	16	315	404
3164	190			4_008_fe_an.jpg	0	205	AOI_2	383	16	323	351
3181	191			4_008_fe_an.jpg	0	205	AOI_2	383	16	327	359
3197	192			4_008_fe_an.jpg	0	205	AOI_2	383	16	0	0
3214	193			4_008_fe_an.jpg	0	205	AOI_2	383	16	340	391
3231	194			4_008_fe_an.jpg	0	205	AOI_2	383	16	316	381
3247	195			4_008_fe_an.jpg	0	205	AOI_2	383	16	320	410
3264	196			4_008_fe_an.jpg	0	205	AOI_2	383	16	328	393
3281	197			4_008_fe_an.jpg	0	205	AOI_2	383	16	310	392
3297	198			4_008_fe_an.jpg	0	205	AOI_2	383	16	329	419
3314	199			4_008_fe_an.jpg	0	205	AOI_2	383	16	324	373
3331	200			4_008_fe_an.jpg	0	205	AOI_2	383	16	315	423
3347	201			4_008_fe_an.jpg	0	205	AOI_2	383	16	317	381
3364	202			4_008_fe_an.jpg	0	205	AOI_2	383	16	315	394
3381	203			4_008_fe_an.jpg	0	205	AOI_2	383	16	325	385
3397	204			4_008_fe_an.jpg	0	205	AOI_2	383	16	315	386
3414	205			4_008_fe_an.jpg	0	205	AOI_2	383	16	329	413
3431	206			4_008_fe_an.jpg	0	205	AOI_2	383	16	318	404
3447	207			4_008_fe_an.jpg	0	205	AOI_2	383	16	312	390
3464	208			4_008_fe_an.jpg	0	205	AOI_2	383	16	394	401
3481	209			4_008_fe_an.jpg	0	206	AOI_1	250	17	541	403
3497	210			4_008_fe_an.jpg	0	206	AOI_1	250	17	650	394
3514	211			4_008_fe_an.jpg	0	206	AOI_1	250	17	622	424
3531	212			4_008_fe_an.jpg	0	206	AOI_1	250	17	638	408
3547	213			4_008_fe_an.jpg	0	206	AOI_1	250	17	630	421
3564	214			4_008_fe_an.jpg	0	206	AOI_1	250	17	631	428
3581	215			4_008_fe_an.jpg	0	206	AOI_1	250	17	639	421
3597	216			4_008_fe_an.jpg	0	206	AOI_1	250	17	631	418
3614	217			4_008_fe_an.jpg	0	206	AOI_1	250	17	630	428
3631	218			4_008_fe_an.jpg	0	206	AOI_1	250	17	643	417
3647	219			4_008_fe_an.jpg	0	206	AOI_1	250	17	618	431
3650		ImageEnd	16
3664	220			No media	0	0	Content	250	17	635	427
3664		ImageStart	8
3680	221			Fix.jpg	0	0	Content	250	17	634	411
3697	222			Fix.jpg	0	0	Content	250	17	647	411
3714	223			Fix.jpg	0	0	Content	250	17	624	416
3730	224			Fix.jpg	0	0	Content	167	18	673	411
3747	225			Fix.jpg	0	0	Content	167	18	676	418
3764	226			Fix.jpg	0	0	Content	167	18	673	428
3780	227			Fix.jpg	0	0	Content	167	18	665	422
3797	228			Fix.jpg	0	0	Content	167	18	684	417
3814	229			Fix.jpg	0	0	Content	167	18	665	421
3830	230			Fix.jpg	0	0	Content	167	18	669	419
3847	231			Fix.jpg	0	0	Content	167	18	671	436
3864	232			Fix.jpg	0	0	Content	167	18	665	420
3880	233			Fix.jpg	0	0	Content	167	18	653	434
3897	234			Fix.jpg	0	0	Content	500	19	568	406
3914	235			Fix.jpg	0	0	Content	500	19	511	404
3930	236			Fix.jpg	0	0	Content	500	19	538	397
3947	237			Fix.jpg	0	0	Content	500	19	521	421
3964	238			Fix.jpg	0	0	Content	500	19	519	412
3980	239			Fix.jpg	0	0	Content	500	19	516	404
3997	240			Fix.jpg	0	0	Content	500	19	528	400
4014	241			Fix.jpg	0	0	Content	500	19	527	403
4030	242			Fix.jpg	0	0	Content	500	19	505	420
4047	243			Fix.jpg	0	0	Content	500	19	527	402
4064	244			Fix.jpg	0	0	Content	500	19	501	429
4080	245			Fix.jpg	0	0	Content	500	19	538	416
4097	246			Fix.jpg	0	0	Content	500	19	517	404
4113	247			Fix.jpg	0	0	Content	500	19	518	425
4130	248			Fix.jpg	0	0	Content	500	19	516	414
4147	249			Fix.jpg	0	0	Content	500	19	522	428
4151		ImageEnd	16
4163	250			No media	0	0	Content	500	19	518	421
4173		ImageStart	8
4180	251			146_170_an_ha.jpg	0	106	AOI_28	500	19	547	398
4197	252			146_170_an_ha.jpg	0	106	AOI_28	500	19	536	405
4213	253			146_170_an_ha.jpg	0	106	AOI_28	500	19	509	403
4230	254			146_170_an_ha.jpg	0	106	AOI_28	500	19	512	416
4247	255			146_170_an_ha.jpg	0	106	AOI_28	500	19	516	392
4263	256			146_170_an_ha.jpg	0	106	AOI_28	500	19	496	425
4280	257			146_170_an_ha.jpg	0	106	AOI_28	500	19	492	423
4297	258			146_170_an_ha.jpg	0	106	AOI_28	500	19	505	421
4313	259			146_170_an_ha.jpg	0	106	AOI_28	500	19	509	397
4330	260			146_170_an_ha.jpg	0	106	AOI_28	500	19	506	384
4347	261			146_170_an_ha.jpg	0	106	AOI_28	500	19	525	395
4363	262			146_170_an_ha.jpg	0	106	AOI_28	500	19	504	398
4380	263			146_170_an_ha.jpg	0	106	AOI_28	500	19	497	385
4397	264			146_170_an_ha.jpg	0	105	AOI_25	217	20	365	413
4413	265			146_170_an_ha.jpg	0	105	AOI_25	217	20	305	379
4430	266			146_170_an_ha.jpg	0	105	AOI_25	217	20	294	411
4447	267			146_170_an_ha.jpg	0	105	AOI_25	217	20	293	385
4464	268			146_170_an_ha.jpg	0	105	AOI_25	217	20	319	410
4481	269			146_170_an_ha.jpg	0	105	AOI_25	217	20	316	387
4497	270			146_170_an_ha.jpg	0	105	AOI_25	217	20	312	372
4514	271			146_170_an_ha.jpg	0	105	AOI_25	217	20	305	390
4530	272			146_170_an_ha.jpg	0	105	AOI_25	217	20	312	398
4547	273			146_170_an_ha.jpg	0	105	AOI_25	217	20	327	385
4564	274			146_170_an_ha.jpg	0	105	AOI_25	217	20	305	388
4580	275			146_170_an_ha.jpg	0	105	AOI_25	217	20	318	388
4597	276			146_170_an_ha.jpg	0	105	AOI_25	217	20	300	370
4614	277			146_170_an_ha.jpg	0	106	AOI_28	283	21	434	424
4630	278			146_170_an_ha.jpg	0	106	AOI_28	283	21	601	383
4647	279			146_170_an_ha.jpg	0	106	AOI_28	283	21	670	401
4664	280			146_170_an_ha.jpg	0	106	AOI_28	283	21	674	386
4680	281			146_170_an_ha.jpg	0	106	AOI_28	283	21	663	409
4697	282			146_170_an_ha.jpg	0	106	AOI_28	283	21	688	379
4714	283			146_170_an_ha.jpg	0	106	AOI_28	283	21	663	406
4730	284			146_170_an_ha.jpg	0	106	AOI_28	283	21	657	413
4747	285			146_170_an_ha.jpg	0	106	AOI_28	283	21	668	400
4764	286			146_170_an_ha.jpg	0	106	AOI_28	283	21	671	410
4780	287			146_170_an_ha.jpg	0	106	AOI_28	283	21	683	406
4797	288			146_170_an_ha.jpg	0	106	AOI_28	283	21	664	412
4814	289			146_170_an_ha.jpg	0	106	AOI_28	283	21	683	417
4830	290			146_170_an_ha.jpg	0	106	AOI_28	283	21	681	396
4847	291			146_170_an_ha.jpg	0	106	AOI_28	283	21	663	416
4864	292			146_170_an_ha.jpg	0	106	AOI_28	283	21	675	401
4880	293			146_170_an_ha.jpg	0	106	AOI_28	283	21	664	413
4897	294			146_170_an_ha.jpg	0	106	AOI_28	333	22	710	425
4914	295			146_170_an_ha.jpg	0	106	AOI_28	333	22	696	468
4930	296			146_170_an_ha.jpg	0	106	AOI_28	333	22	693	466
4947	297			146_170_an_ha.jpg	0	106	AOI_28	333	22	715	437
4964	298			146_170_an_ha.jpg	0	106	AOI_28	333	22	710	449
4980	299			146_170_an_ha.jpg	0	106	AOI_28	333	22	698	452
4997	300			146_170_an_ha.jpg	0	106	AOI_28	333	22	726	455
5014	301			146_170_an_ha.jpg	0	106	AOI_28	333	22	693	469
5030	302			146_170_an_ha.jpg	0	106	AOI_28	333	22	705	440
5047	303			146_170_an_ha.jpg	0	106	AOI_28	333	22	718	457
5064	304			146_170_an_ha.jpg	0	106	AOI_28	333	22	699	466
5080	305			146_170_an_ha.jpg	0	106	AOI_28	333	22	683	480
5097	306			146_170_an_ha.jpg	0	106	AOI_28	333	22	694	466
5113	307			146_170_an_ha.jpg	0	106	AOI_28	333	22	702	463
5130	308			146_170_an_ha.jpg	0	106	AOI_28	333	22	709	454
5147	309			146_170_an_ha.jpg	0	106	AOI_28	333	22	720	452
5163	310			146_170_an_ha.jpg	0	106	AOI_28	333	22	708	455
5180	311			146_170_an_ha.jpg	0	106	AOI_28	333	22	713	449
5197	312			146_170_an_ha.jpg	0	106	AOI_28	333	22	695	468
5213	313			146_170_an_ha.jpg	0	106	AOI_28	333	22	620	466
5230	314			146_170_an_ha.jpg	0	105	AOI_25	433	23	476	451
5247	315			146_170_an_ha.jpg	0	105	AOI_25	433	23	336	454
5263	316			146_170_an_ha.jpg	0	105	AOI_25	433	23	267	476
5280	317			146_170_an_ha.jpg	0	105	AOI_25	433	23	325	439
5297	318			146_170_an_ha.jpg	0	105	AOI_25	433	23	329	462
5313	319			146_170_an_ha.jpg	0	105	AOI_25	433	23	321	451
5330	320			146_170_an_ha.jpg	0	105	AOI_25	433	23	317	452
5347	321			146_170_an_ha.jpg	0	105	AOI_25	433	23	318	477
5363	322			146_170_an_ha.jpg	0	105	AOI_25	433	23	315	440
5380	323			146_170_an_ha.jpg	0	105	AOI_25	433	23	334	423
5397	324			146_170_an_ha.jpg	0	105	AOI_25	433	23	320	437
5413	325			146_170_an_ha.jpg	0	105	AOI_25	433	23	328	449
5430	326			146_170_an_ha.jpg	0	105	AOI_25	433	23	329	450
5447	327			146_170_an_ha.jpg	0	105	AOI_25	433	23	310	461
5463	328			146_170_an_ha.jpg	0	105	AOI_25	433	23	320	430
5480	329			146_170_an_ha.jpg	0	105	AOI_25	433	23	310	455
5497	330			146_170_an_ha.jpg	0	105	AOI_25	433	23	321	456
5513	331			146_170_an_ha.jpg	0	105	AOI_25	433	23	300	517
5530	332			146_170_an_ha.jpg	0	105	AOI_25	433	23	290	487
5547	333			146_170_an_ha.jpg	0	105	AOI_25	433	23	301	515
5563	334			146_170_an_ha.jpg	0	105	AOI_25	433	23	293	478
5580	335			146_170_an_ha.jpg	0	105	AOI_25	433	23	251	417
5597	336			146_170_an_ha.jpg	0	105	AOI_25	433	23	294	465
5613	337			146_170_an_ha.jpg	0	105	AOI_25	433	23	300	485
5630	338			146_170_an_ha.jpg	0	105	AOI_25	433	23	303	437
5646	339			146_170_an_ha.jpg	0	105	AOI_25	433	23	292	454
5663	340			146_170_an_ha.jpg	0	105	AOI_25	217	24	281	512
5680	341			146_170_an_ha.jpg	0	105	AOI_25	217	24	284	464
5696	342			146_170_an_ha.jpg	0	105	AOI_25	217	24	281	490
5713	343			146_170_an_ha.jpg	0	105	AOI_25	217	24	260	538
5730	344			146_170_an_ha.jpg	0	105	AOI_25	217	24	287	480
5746	345			146_170_an_ha.jpg	0	105	AOI_25	217	24	280	501
5763	346			146_170_an_ha.jpg	0	105	AOI_25	217	24	290	506
5780	347			146_170_an_ha.jpg	0	105	AOI_25	217	24	291	494
5796	348			146_170_an_ha.jpg	0	105	AOI_25	217	24	299	486
5813	349			146_170_an_ha.jpg	0	105	AOI_25	217	24	290	505
5830	350			146_170_an_ha.jpg	0	105	AOI_25	217	24	288	554
5846	351			146_170_an_ha.jpg	0	105	AOI_25	217	24	290	505
5863	352			146_170_an_ha.jpg	0	105	AOI_25	217	24	320	541
5880	353			146_170_an_ha.jpg	0	106	AOI_28	350	25	513	403
5896	354			146_170_an_ha.jpg	0	106	AOI_28	350	25	616	384
5913	355			146_170_an_ha.jpg	0	106	AOI_28	350	25	674	359
5930	356			146_170_an_ha.jpg	0	106	AOI_28	350	25	649	400
5946	357			146_170_an_ha.jpg	0	106	AOI_28	350	25	667	366
5963	358			146_170_an_ha.jpg	0	106	AOI_28	350	25	663	391
5980	359			146_170_an_ha.jpg	0	106	AOI_28	350	25	669	361
5996	360			146_170_an_ha.jpg	0	106	AOI_28	350	25	651	372
6013	361			146_170_an_ha.jpg	0	106	AOI_28	350	25	649	393
6030	362			146_170_an_ha.jpg	0	106	AOI_28	350	25	663	373
6046	363			146_170_an_ha.jpg	0	106	AOI_28	350	25	675	369
6063	364			146_170_an_ha.jpg	0	106	AOI_28	350	25	652	374
6080	365			146_170_an_ha.jpg	0	106	AOI_28	350	25	670	359
6096	366			146_170_an_ha.jpg	0	106	AOI_28	350	25	666	378
6113	367			146_170_an_ha.jpg	0	106	AOI_28	350	25	653	393
6130	368			146_170_an_ha.jpg	0	106	AOI_28	350	25	666	383
6146	369			146_170_an_ha.jpg	0	106	AOI_28	350	25	663	391
6163	370			146_170_an_ha.jpg	0	106	AOI_28	350	25	656	381
6180	371			146_170_an_ha.jpg	0	106	AOI_28	350	25	659	386
6196	372			146_170_an_ha.jpg	0	106	AOI_28	350	25	662	379
6213	373			146_170_an_ha.jpg	0	106	AOI_28	350	25	571	383
6229	374			146_170_an_ha.jpg	0	105	AOI_25	500	26	426	389
6246	375			146_170_an_ha.jpg	0	105	AOI_25	500	26	321	384
6263	376			146_170_an_ha.jpg	0	105	AOI_25	500	26	315	390
6279	377			146_170_an_ha.jpg	0	105	AOI_25	500	26	333	396
6296	378			146_170_an_ha.jpg	0	105	AOI_25	500	26	325	411
6313	379			146_170_an_ha.jpg	0	105	AOI_25	500	26	329	395
6329	380			146_170_an_ha.jpg	0	105	AOI_25	500	26	329	383
6346	381			146_170_an_ha.jpg	0	105	AOI_25	500	26	327	403
6363	382			146_170_an_ha.jpg	0	105	AOI_25	500	26	342	380
6379	383			146_170_an_ha.jpg	0	105	AOI_25	500	26	0	0
6396	384			146_170_an_ha.jpg	0	105	AOI_25	500	26	315	405
6413	385			146_170_an_ha.jpg	0	105	AOI_25	500	26	314	399
6429	386			146_170_an_ha.jpg	0	105	AOI_25	500	26	317	421
6446	387			146_170_an_ha.jpg	0	105	AOI_25	500	26	331	387
6463	388			146_170_an_ha.jpg	0	105	AOI_25	500	26	326	394
6479	389			146_170_an_ha.jpg	0	105	AOI_25	500	26	329	395
6496	390			146_170_an_ha.jpg	0	105	AOI_25	500	26	310	401
6513	391			146_170_an_ha.jpg	0	105	AOI_25	500	26	324	407
6529	392			146_170_an_ha.jpg	0	105	AOI_25	500	26	316	414
6546	393			146_170_an_ha.jpg	0	105	AOI_25	500	26	316	386
6563	394			146_170_an_ha.jpg	0	105	AOI_25	500	26	328	394
6579	395			146_170_an_ha.jpg	0	105	AOI_25	500	26	322	416
6596	396			146_170_an_ha.jpg	0	105	AOI_25	500	26	318	412
6613	397			146_170_an_ha.jpg	0	105	AOI_25	500	26	327	406
6629	398			146_170_an_ha.jpg	0	105	AOI_25	500	26	320	404
6646	399			146_170_an_ha.jpg	0	105	AOI_25	500	26	315	399
6663	400			146_170_an_ha.jpg	0	105	AOI_25	500	26	330	380
6679	401			146_170_an_ha.jpg	0	105	AOI_25	500	26	325	407
6696	402			146_170_an_ha.jpg	0	105	AOI_25	500	26	332	410
6713	403			146_170_an_ha.jpg	0	105	AOI_25	500	26	404	378
6729	404			146_170_an_ha.jpg	0	106	AOI_28	233	27	548	379
6746	405			146_170_an_ha.jpg	0	106	AOI_28	233	27	653	369
6763	406			146_170_an_ha.jpg	0	106	AOI_28	233	27	672	377
6779	407			146_170_an_ha.jpg	0	106	AOI_28	233	27	684	384
6796	408			146_170_an_ha.jpg	0	106	AOI_28	233	27	682	381
6812	409			146_170_an_ha.jpg	0	106	AOI_28	233	27	695	381
6829	410			146_170_an_ha.jpg	0	106	AOI_28	233	27	675	375
6846	411			146_170_an_ha.jpg	0	106	AOI_28	233	27	694	376
6862	412			146_170_an_ha.jpg	0	106	AOI_28	233	27	679	389
6879	413			146_170_an_ha.jpg	0	106	AOI_28	233	27	687	380
6896	414			146_170_an_ha.jpg	0	106	AOI_28	233	27	671	385
6912	415			146_170_an_ha.jpg	0	106	AOI_28	233	27	674	401
6929	416			146_170_an_ha.jpg	0	106	AOI_28	233	27	681	371
6946	417			146_170_an_ha.jpg	0	106	AOI_28	233	27	679	390
6962	418			146_170_an_ha.jpg	0	106	AOI_28	200	28	686	407
6979	419			146_170_an_ha.jpg	0	106	AOI_28	200	28	690	484
6996	420			146_170_an_ha.jpg	0	106	AOI_28	200	28	707	450
7012	421			146_170_an_ha.jpg	0	106	AOI_28	200	28	702	454
7029	422			146_170_an_ha.jpg	0	106	AOI_28	200	28	705	450
7046	423			146_170_an_ha.jpg	0	106	AOI_28	200	28	709	445
7062	424			146_170_an_ha.jpg	0	106	AOI_28	200	28	682	468
7079	425			146_170_an_ha.jpg	0	106	AOI_28	200	28	707	453
7096	426			146_170_an_ha.jpg	0	106	AOI_28	200	28	704	457
7112	427			146_170_an_ha.jpg	0	106	AOI_28	200	28	703	465
7129	428			146_170_an_ha.jpg	0	106	AOI_28	200	28	713	453
7146	429			146_170_an_ha.jpg	0	106	AOI_28	200	28	652	464
7159		ImageEnd	16
7162	430			No media	0	0	Content	500	29	495	479
7179	431			No media	0	0	Content	500	29	364	447
7196	432			No media	0	0	Content	500	29	278	484
7212	433			No media	0	0	Content	500	29	255	448
7229	434			No media	0	0	Content	500	29	282	459
7246	435			No media	0	0	Content	500	29	269	479
7262	436			No media	0	0	Content	500	29	273	490
7279	437			No media	0	0	Content	500	29	278	461
7296	438			No media	0	0	Content	500	29	271	490
7312	439			No media	0	0	Content	500	29	292	485
7329	440			No media	0	0	Content	500	29	0	0
7346	441			No media	0	0	Content	500	29	270	458
7362	442			No media	0	0	Content	500	29	275	464
7379	443			No media	0	0	Content	500	29	270	482
7395	444			No media	0	0	Content	500	29	291	406
7412	445			No media	0	0	Content	500	29	266	483
7429	446			No media	0	0	Content	500	29	286	471
7445	447			No media	0	0	Content	500	29	275	426
7462	448			No media	0	0	Content	500	29	278	479
7479	449			No media	0	0	Content	500	29	295	444
7495	450			No media	0	0	Content	500	29	288	468
7512	451			No media	0	0	Content	500	29	285	474
7529	452			No media	0	0	Content	500	29	277	462
7545	453			No media	0	0	Content	500	29	286	462
7547		ImageStart	8
7562	454			Fix.jpg	0	0	Content	500	29	295	458
7579	455			Fix.jpg	0	0	Content	500	29	290	475
7595	456			Fix.jpg	0	0	Content	500	29	283	463
7612	457			Fix.jpg	0	0	Content	500	29	281	471
7629	458			Fix.jpg	0	0	Content	500	29	287	468
7645	459			Fix.jpg	0	0	Content	500	29	285	475
7662	460			Fix.jpg	0	0	Content	3515	30	396	431
7679	461			Fix.jpg	0	0	Content	3515	30	508	376
7695	462			Fix.jpg	0	0	Content	3515	30	475	408
7712	463			Fix.jpg	0	0	Content	3515	30	460	432
7729	464			Fix.jpg	0	0	Content	3515	30	479	414
7745	465			Fix.jpg	0	0	Content	3515	30	477	327
7762	466			Fix.jpg	0	0	Content	3515	30	483	373
7779	467			Fix.jpg	0	0	Content	3515	30	0	0
7795	468			Fix.jpg	0	0	Content	3515	30	478	404
7812	469			Fix.jpg	0	0	Content	3515	30	475	417
7829	470			Fix.jpg	0	0	Content	3515	30	492	404
7845	471			Fix.jpg	0	0	Content	3515	30	481	429
7862	472			Fix.jpg	0	0	Content	3515	30	511	377
7879	473			Fix.jpg	0	0	Content	3515	30	488	413
7895	474			Fix.jpg	0	0	Content	3515	30	477	405
7912	475			Fix.jpg	0	0	Content	3515	30	481	402
7929	476			Fix.jpg	0	0	Content	3515	30	490	406
7945	477			Fix.jpg	0	0	Content	3515	30	491	396
7962	478			Fix.jpg	0	0	Content	3515	30	482	408
7978	479			Fix.jpg	0	0	Content	3515	30	478	406
7995	480			Fix.jpg	0	0	Content	3515	30	467	420
8012	481			Fix.jpg	0	0	Content	3515	30	490	411
8028	482			Fix.jpg	0	0	Content	3515	30	480	398
8032		ImageEnd	16
8045	483			No media	0	0	Content	3515	30	478	432
8062	484			No media	0	0	Content	3515	30	486	378
8078	485			No media	0	0	Content	3515	30	491	415
8095	486			No media	0	0	Content	3515	30	481	415
8112	487			No media	0	0	Content	3515	30	485	401
8128	488			No media	0	0	Content	3515	30	476	411
8145	489			No media	0	0	Content	3515	30	478	411
8162	490			No media	0	0	Content	3515	30	477	406
8178	491			No media	0	0	Content	3515	30	488	397
8195	492			No media	0	0	Content	3515	30	482	402
8212	493			No media	0	0	Content	3515	30	487	392
8228	494			No media	0	0	Content	3515	30	487	390
8245	495			No media	0	0	Content	3515	30	498	383
8262	496			No media	0	0	Content	3515	30	495	395
8278	497			No media	0	0	Content	3515	30	483	401
8295	498			No media	0	0	Content	3515	30	490	404
8312	499			No media	0	0	Content	3515	30	478	403
8328	500			No media	0	0	Content	3515	30	476	418
8345	501			No media	0	0	Content	3515	30	476	415
8362	502			No media	0	0	Content	3515	30	487	408
8378	503			No media	0	0	Content	3515	30	483	412
8395	504			No media	0	0	Content	3515	30	497	397
8412	505			No media	0	0	Content	3515	30	492	389
8428	506			No media	0	0	Content	3515	30	500	395
8445	507			No media	0	0	Content	3515	30	479	418
8462	508			No media	0	0	Content	3515	30	476	420
8478	509			No media	0	0	Content	3515	30	477	429
8495	510			No media	0	0	Content	3515	30	483	412
8512	511			No media	0	0	Content	3515	30	481	403
8528	512			No media	0	0	Content	3515	30	471	412
8545	513			No media	0	0	Content	3515	30	481	412
8562	514			No media	0	0	Content	3515	30	480	417
8578	515			No media	0	0	Content	3515	30	475	413
8595	516			No media	0	0	Content	3515	30	480	428
8611	517			No media	0	0	Content	3515	30	478	427
8628	518			No media	0	0	Content	3515	30	477	421
8645	519			No media	0	0	Content	3515	30	496	411
8661	520			No media	0	0	Content	3515	30	485	426
8678	521			No media	0	0	Content	3515	30	476	436
8695	522			No media	0	0	Content	3515	30	476	437
8711	523			No media	0	0	Content	3515	30	480	327
8728	524			No media	0	0	Content	3515	30	461	355
8745	525			No media	0	0	Content	3515	30	0	0
8761	526			No media	0	0	Content	3515	30	482	412
8778	527			No media	0	0	Content	3515	30	474	426
8795	528			No media	0	0	Content	3515	30	465	426
8811	529			No media	0	0	Content	3515	30	487	417
8828	530			No media	0	0	Content	3515	30	474	431
8845	531			No media	0	0	Content	3515	30	489	429
8861	532			No media	0	0	Content	3515	30	479	422
8878	533			No media	0	0	Content	3515	30	480	422
8895	534			No media	0	0	Content	3515	30	465	423
8911	535			No media	0	0	Content	3515	30	488	417
8928	536			No media	0	0	Content	3515	30	468	442
8945	537			No media	0	0	Content	3515	30	466	443
8961	538			No media	0	0	Content	3515	30	459	474
8978	539			No media	0	0	Content	3515	30	474	417
8995	540			No media	0	0	Content	3515	30	473	440
9011	541			No media	0	0	Content	3515	30	475	340
9028	542			No media	0	0	Content	3515	30	478	367
9045	543			No media	0	0	Content	3515	30	0	0
9061	544			No media	0	0	Content	3515	30	484	417
9078	545			No media	0	0	Content	3515	30	482	429
9095	546			No media	0	0	Content	3515	30	474	430
9111	547			No media	0	0	Content	3515	30	491	399
9128	548			No media	0	0	Content	3515	30	486	418
9144	549			No media	0	0	Content	3515	30	470	431
9161	550			No media	0	0	Content	3515	30	467	428
9178	551			No media	0	0	Content	3515	30	473	420
9194	552			No media	0	0	Content	3515	30	479	427
9211	553			No media	0	0	Content	3515	30	474	449
9228	554			No media	0	0	Content	3515	30	471	426
9244	555			No media	0	0	Content	3515	30	482	413
9261	556			No media	0	0	Content	3515	30	479	415
9278	557			No media	0	0	Content	3515	30	474	444
9294	558			No media	0	0	Content	3515	30	476	425
9311	559			No media	0	0	Content	3515	30	473	427
9328	560			No media	0	0	Content	3515	30	467	439
9344	561			No media	0	0	Content	3515	30	470	432
9361	562			No media	0	0	Content	3515	30	477	435
9378	563			No media	0	0	Content	3515	30	470	436
9394	564			No media	0	0	Content	3515	30	487	404
9411	565			No media	0	0	Content	3515	30	476	421
9428	566			No media	0	0	Content	3515	30	472	429
9444	567			No media	0	0	Content	3515	30	477	434
9461	568			No media	0	0	Content	3515	30	475	427
9478	569			No media	0	0	Content	3515	30	488	397
9494	570			No media	0	0	Content	3515	30	471	415
9511	571			No media	0	0	Content	3515	30	480	405
9528	572			No media	0	0	Content	3515	30	470	429
9544	573			No media	0	0	Content	3515	30	486	433
9561	574			No media	0	0	Content	3515	30	475	443
9578	575			No media	0	0	Content	3515	30	491	413
9594	576			No media	0	0	Content	3515	30	475	422
9611	577			No media	0	0	Content	3515	30	476	420
9628	578			No media	0	0	Content	3515	30	476	435
9644	579			No media	0	0	Content	3515	30	473	421
9661	580			No media	0	0	Content	3515	30	492	397
9678	581			No media	0	0	Content	3515	30	478	415
9694	582			No media	0	0	Content	3515	30	491	395
9711	583			No media	0	0	Content	3515	30	464	428
9727	584			No media	0	0	Content	3515	30	478	437
9744	585			No media	0	0	Content	3515	30	481	428
9761	586			No media	0	0	Content	3515	30	466	433
9777	587			No media	0	0	Content	3515	30	474	436
9794	588			No media	0	0	Content	3515	30	496	402
9811	589			No media	0	0	Content	3515	30	472	424
9827	590			No media	0	0	Content	3515	30	476	427
9844	591			No media	0	0	Content	3515	30	477	423
9861	592			No media	0	0	Content	3515	30	483	433
9877	593			No media	0	0	Content	3515	30	481	410
9894	594			No media	0	0	Content	3515	30	491	413
9911	595			No media	0	0	Content	3515	30	479	379
9927	596			No media	0	0	Content	3515	30	465	450
9944	597			No media	0	0	Content	3515	30	467	444
9961	598			No media	0	0	Content	3515	30	469	437
9977	599			No media	0	0	Content	3515	30	458	442
9994	600			No media	0	0	Content	3515	30	476	434
10011	601			No media	0	0	Content	3515	30	468	432
10027	602			No media	0	0	Content	3515	30	466	438
10044	603			No media	0	0	Content	3515	30	471	432
10061	604			No media	0	0	Content	3515	30	480	430
10077	605			No media	0	0	Content	3515	30	467	431
10094	606			No media	0	0	Content	3515	30	468	427
10111	607			No media	0	0	Content	3515	30	476	428
10127	608			No media	0	0	Content	3515	30	472	443
10144	609			No media	0	0	Content	3515	30	478	405
10161	610			No media	0	0	Content	3515	30	481	432
10177	611			No media	0	0	Content	3515	30	481	426
10194	612			No media	0	0	Content	3515	30	491	385
10211	613			No media	0	0	Content	3515	30	461	433
10227	614			No media	0	0	Content	3515	30	480	411
10244	615			No media	0	0	Content	3515	30	477	436
10261	616			No media	0	0	Content	3515	30	494	420
10277	617			No media	0	0	Content	3515	30	472	428
10294	618			No media	0	0	Content	3515	30	474	434
10310	619			No media	0	0	Content	3515	30	466	457
10327	620			No media	0	0	Content	3515	30	476	415
10344	621			No media	0	0	Content	3515	30	478	423
10360	622			No media	0	0	Content	3515	30	476	432
10377	623			No media	0	0	Content	3515	30	452	452
10394	624			No media	0	0	Content	3515	30	471	442
10410	625			No media	0	0	Content	3515	30	478	414
10427	626			No media	0	0	Content	3515	30	478	409
10444	627			No media	0	0	Content	3515	30	470	449
10460	628			No media	0	0	Content	3515	30	471	439
10477	629			No media	0	0	Content	3515	30	481	420
10494	630			No media	0	0	Content	3515	30	477	425
10510	631			No media	0	0	Content	3515	30	472	454
10527	632			No media	0	0	Content	3515	30	479	425
10544	633			No media	0	0	Content	3515	30	489	422
10560	634			No media	0	0	Content	3515	30	480	434
10577	635			No media	0	0	Content	3515	30	475	436
10594	636			No media	0	0	Content	3515	30	469	447
10610	637			No media	0	0	Content	3515	30	478	423
10627	638			No media	0	0	Content	3515	30	470	427
10644	639			No media	0	0	Content	3515	30	470	473
10660	640			No media	0	0	Content	3515	30	483	433
10677	641			No media	0	0	Content	3515	30	471	446
10694	642			No media	0	0	Content	3515	30	466	453
10710	643			No media	0	0	Content	3515	30	474	423
10727	644			No media	0	0	Content	3515	30	477	421
10744	645			No media	0	0	Content	3515	30	475	451
10760	646			No media	0	0	Content	3515	30	482	425
10777	647			No media	0	0	Content	3515	30	471	429
10794	648			No media	0	0	Content	3515	30	480	427
10810	649			No media	0	0	Content	3515	30	484	421
10827	650			No media	0	0	Content	3515	30	475	425
10843	651			No media	0	0	Content	3515	30	498	409
10860	652			No media	0	0	Content	3515	30	477	437
10877	653			No media	0	0	Content	3515	30	479	437
10893	654			No media	0	0	Content	3515	30	471	440
10910	655			No media	0	0	Content	3515	30	475	435
10927	656			No media	0	0	Content	3515	30	470	444
10943	657			No media	0	0	Content	3515	30	479	425
10960	658			No media	0	0	Content	3515	30	477	429
10977	659			No media	0	0	Content	3515	30	479	437
10993	660			No media	0	0	Content	3515	30	473	423
11010	661			No media	0	0	Content	3515	30	490	410
11027	662			No media	0	0	Content	3515	30	480	434
11043	663			No media	0	0	Content	3515	30	473	452
11060	664			No media	0	0	Content	3515	30	497	375
11077	665			No media	0	0	Content	3515	30	472	447
11093	666			No media	0	0	Content	3515	30	492	422
11110	667			No media	0	0	Content	3515	30	469	462
11127	668			No media	0	0	Content	3515	30	480	424
11143	669			No media	0	0	Content	3515	30	484	436
11160	670			No media	0	0	Content	3515	30	489	446
11177	671			No media	0	0	Content	366	31	477	508
11193	672			No media	0	0	Content	366	31	483	673
11210	673			No media	0	0	Content	366	31	480	740
11227	674			No media	0	0	Content	366	31	497	743
11243	675			No media	0	0	Content	366	31	489	744
11260	676			No media	0	0	Content	366	31	495	742
11277	677			No media	0	0	Content	366	31	486	751
11293	678			No media	0	0	Content	366	31	466	744
11310	679			No media	0	0	Content	366	31	488	738
11327	680			No media	0	0	Content	366	31	486	734
11343	681			No media	0	0	Content	366	31	493	734
11360	682			No media	0	0	Content	366	31	491	743
11377	683			No media	0	0	Content	366	31	490	740
11393	684			No media	0	0	Content	366	31	494	740
11410	685			No media	0	0	Content	366	31	481	739
11427	686			No media	0	0	Content	366	31	475	738
11443	687			No media	0	0	Content	366	31	469	750
11460	688			No media	0	0	Content	366	31	464	739
11477	689			No media	0	0	Content	366	31	487	743
11493	690			No media	0	0	Content	366	31	484	736
11510	691			No media	0	0	Content	366	31	494	743
11527	692			No media	0	0	Content	366	31	447	671
11543	693			No media	0	0	Content	383	32	487	594
11560	694			No media	0	0	Content	383	32	511	611
11576	695			No media	0	0	Content	383	32	468	517
11593	696			No media	0	0	Content	383	32	441	522
11610	697			No media	0	0	Content	383	32	450	501
11626	698			No media	0	0	Content	383	32	450	467
11643	699			No media	0	0	Content	383	32	437	476
11660	700			No media	0	0	Content	383	32	444	482
11676	701			No media	0	0	Content	383	32	450	473
11693	702			No media	0	0	Content	383	32	453	529
11709	703			No media	0	0	Content	383	32	454	507
11726	704			No media	0	0	Content	383	32	441	524
11743	705			No media	0	0	Content	383	32	0	0
11760	706			No media	0	0	Content	383	32	0	0
11776	707			No media	0	0	Content	383	32	440	516
11793	708			No media	0	0	Content	383	32	447	499
11810	709			No media	0	0	Content	383	32	445	494
11826	710			No media	0	0	Content	383	32	447	510
11843	711			No media	0	0	Content	383	32	439	494
11860	712			No media	0	0	Content	383	32	442	503
11876	713			No media	0	0	Content	383	32	453	492
11893	714			No media	0	0	Content	383	32	433	492
11910	715			No media	0	0	Content	383	32	439	466
11926	716			No media	0	0	Content	1565	33	456	466
11943	717			No media	0	0	Content	1565	33	482	395
11959	718			No media	0	0	Content	1565	33	470	388
11976	719			No media	0	0	Content	1565	33	485	376
11993	720			No media	0	0	Content	1565	33	485	382
12009	721			No media	0	0	Content	1565	33	488	370
12026	722			No media	0	0	Content	1565	33	477	367
12043	723			No media	0	0	Content	1565	33	483	391
12059	724			No media	0	0	Content	1565	33	487	392
12076	725			No media	0	0	Content	1565	33	492	393
12093	726			No media	0	0	Content	1565	33	467	386
12109	727			No media	0	0	Content	1565	33	477	384
12126	728			No media	0	0	Content	1565	33	501	392
12143	729			No media	0	0	Content	1565	33	479	387
12159	730			No media	0	0	Content	1565	33	489	385
12176	731			No media	0	0	Content	1565	33	479	413
12193	732			No media	0	0	Content	1565	33	507	409
12209	733			No media	0	0	Content	1565	33	481	382
12226	734			No media	0	0	Content	1565	33	481	389
12243	735			No media	0	0	Content	1565	33	482	387
12259	736			No media	0	0	Content	1565	33	491	398
12276	737			No media	0	0	Content	1565	33	479	386
12292	738			No media	0	0	Content	1565	33	495	375
12309	739			No media	0	0	Content	1565	33	484	410
12326	740			No media	0	0	Content	1565	33	498	385
12342	741			No media	0	0	Content	1565	33	507	369
12359	742			No media	0	0	Content	1565	33	480	370
12376	743			No media	0	0	Content	1565	33	505	367
12392	744			No media	0	0	Content	1565	33	489	400
12409	745			No media	0	0	Content	1565	33	483	358
12426	746			No media	0	0	Content	1565	33	492	385
12442	747			No media	0	0	Content	1565	33	496	434
12459	748			No media	0	0	Content	1565	33	488	426
12475	749			No media	0	0	Content	1565	33	503	395
12492	750			No media	0	0	Content	1565	33	495	370
12508	751			No media	0	0	Content	1565	33	512	397
12525	752			No media	0	0	Content	1565	33	479	409
12542	753			No media	0	0	Content	1565	33	508	394
12558	754			No media	0	0	Content	1565	33	499	401
12575	755			No media	0	0	Content	1565	33	501	379
12592	756			No media	0	0	Content	1565	33	0	0
12608	757			No media	0	0	Content	1565	33	0	0
12625	758			No media	0	0	Content	1565	33	0	0
12642	759			No media	0	0	Content	1565	33	487	420
12658	760			No media	0	0	Content	1565	33	497	405
12675	761			No media	0	0	Content	1565	33	500	413
12692	762			No media	0	0	Content	1565	33	497	401
12708	763			No media	0	0	Content	1565	33	489	418
12725	764			No media	0	0	Content	1565	33	501	409
12742	765			No media	0	0	Content	1565	33	491	405
12758	766			No media	0	0	Content	1565	33	493	403
12775	767			No media	0	0	Content	1565	33	489	415
12792	768			No media	0	0	Content	1565	33	498	415
12808	769			No media	0	0	Content	1565	33	502	390
12825	770			No media	0	0	Content	1565	33	500	410
12842	771			No media	0	0	Content	1565	33	495	418
12858	772			No media	0	0	Content	1565	33	501	391
12875	773			No media	0	0	Content	1565	33	497	420
12892	774			No media	0	0	Content	1565	33	496	416
12908	775			No media	0	0	Content	1565	33	497	399
12925	776			No media	0	0	Content	1565	33	522	393
12942	777			No media	0	0	Content	1565	33	494	421
12958	778			No media	0	0	Content	1565	33	511	405
12975	779			No media	0	0	Content	1565	33	509	414
12992	780			No media	0	0	Content	1565	33	487	428
13008	781			No media	0	0	Content	1565	33	501	422
13025	782			No media	0	0	Content	1565	33	491	420
13042	783			No media	0	0	Content	1565	33	495	418
13058	784			No media	0	0	Content	1565	33	489	423
13075	785			No media	0	0	Content	1565	33	497	389
13091	786			No media	0	0	Content	1565	33	491	414
13108	787			No media	0	0	Content	1565	33	475	428
13125	788			No media	0	0	Content	1565	33	493	419
13141	789			No media	0	0	Content	1565	33	487	416
13158	790			No media	0	0	Content	1565	33	492	415
13175	791			No media	0	0	Content	1565	33	502	392
13191	792			No media	0	0	Content	1565	33	484	431
13208	793			No media	0	0	Content	1565	33	484	438
13225	794			No media	0	0	Content	1565	33	480	456
13241	795			No media	0	0	Content	1565	33	484	460
13258	796			No media	0	0	Content	1565	33	494	426
13275	797			No media	0	0	Content	1565	33	520	393
13291		ImageStart	8
13291	798			57_098_ha_neu.jpg	0	243	AOI_44	1565	33	505	417
13308	799			57_098_ha_neu.jpg	0	243	AOI_44	1565	33	490	420
13325	800			57_098_ha_neu.jpg	0	243	AOI_44	1565	33	492	414
13341	801			57_098_ha_neu.jpg	0	243	AOI_44	1565	33	491	416
13358	802			57_098_ha_neu.jpg	0	243	AOI_44	1565	33	495	424
13375	803			57_098_ha_neu.jpg	0	243	AOI_44	1565	33	494	429
13391	804			57_098_ha_neu.jpg	0	243	AOI_44	1565	33	487	430
13408	805			57_098_ha_neu.jpg	0	243	AOI_44	1565	33	490	435
13425	806			57_098_ha_neu.jpg	0	243	AOI_44	1565	33	489	437
13441	807			57_098_ha_neu.jpg	0	243	AOI_44	1565	33	488	422
13458	808			57_098_ha_neu.jpg	0	243	AOI_44	1565	33	504	417
13475	809			57_098_ha_neu.jpg	0	243	AOI_44	1565	33	510	425
13491	810			57_098_ha_neu.jpg	0	243	AOI_44	283	34	457	402
13508	811			57_098_ha_neu.jpg	0	243	AOI_44	283	34	357	405
13525	812			57_098_ha_neu.jpg	0	243	AOI_44	283	34	344	451
13541	813			57_098_ha_neu.jpg	0	243	AOI_44	283	34	356	409
13558	814			57_098_ha_neu.jpg	0	243	AOI_44	283	34	344	398
13575	815			57_098_ha_neu.jpg	0	243	AOI_44	283	34	351	392
13591	816			57_098_ha_neu.jpg	0	243	AOI_44	283	34	356	399
13608	817			57_098_ha_neu.jpg	0	243	AOI_44	283	34	333	333
13625	818			57_098_ha_neu.jpg	0	243	AOI_44	283	34	340	344
13641	819			57_098_ha_neu.jpg	0	243	AOI_44	283	34	0	0
13658	820			57_098_ha_neu.jpg	0	243	AOI_44	283	34	344	437
13674	821			57_098_ha_neu.jpg	0	243	AOI_44	283	34	358	407
13691	822			57_098_ha_neu.jpg	0	243	AOI_44	283	34	352	407
13708	823			57_098_ha_neu.jpg	0	243	AOI_44	283	34	345	398
13724	824			57_098_ha_neu.jpg	0	243	AOI_44	283	34	341	402
13741	825			57_098_ha_neu.jpg	0	243	AOI_44	283	34	354	390
13758	826			57_098_ha_neu.jpg	0	243	AOI_44	283	34	351	390
13774	827			57_098_ha_neu.jpg	0	244	AOI_43	383	35	472	409
13791	828			57_098_ha_neu.jpg	0	244	AOI_43	383	35	599	388
13808	829			57_098_ha_neu.jpg	0	244	AOI_43	383	35	690	371
13824	830			57_098_ha_neu.jpg	0	244	AOI_43	383	35	673	390
13841	831			57_098_ha_neu.jpg	0	244	AOI_43	383	35	682	380
13858	832			57_098_ha_neu.jpg	0	244	AOI_43	383	35	685	372
13874	833			57_098_ha_neu.jpg	0	244	AOI_43	383	35	671	377
13891	834			57_098_ha_neu.jpg	0	244	AOI_43	383	35	695	336
13908	835			57_098_ha_neu.jpg	0	244	AOI_43	383	35	684	381
13924	836			57_098_ha_neu.jpg	0	244	AOI_43	383	35	689	383
13941	837			57_098_ha_neu.jpg	0	244	AOI_43	383	35	686	384
13958	838			57_098_ha_neu.jpg	0	244	AOI_43	383	35	692	374
13974	839			57_098_ha_neu.jpg	0	244	AOI_43	383	35	674	391
13991	840			57_098_ha_neu.jpg	0	244	AOI_43	383	35	684	383
14008	841			57_098_ha_neu.jpg	0	244	AOI_43	383	35	675	387
14024	842			57_098_ha_neu.jpg	0	244	AOI_43	383	35	687	377
14041	843			57_098_ha_neu.jpg	0	244	AOI_43	383	35	677	387
14058	844			57_098_ha_neu.jpg	0	244	AOI_43	383	35	683	386
14074	845			57_098_ha_neu.jpg	0	244	AOI_43	383	35	697	369
14091	846			57_098_ha_neu.jpg	0	244	AOI_43	383	35	682	385
14107	847			57_098_ha_neu.jpg	0	244	AOI_43	383	35	687	389
14124	848			57_098_ha_neu.jpg	0	244	AOI_43	383	35	683	390
14141	849			57_098_ha_neu.jpg	0	244	AOI_43	383	35	678	386
14158	850			57_098_ha_neu.jpg	0	244	AOI_43	450	36	709	393
14174	851			57_098_ha_neu.jpg	0	244	AOI_43	450	36	707	422
14191	852			57_098_ha_neu.jpg	0	244	AOI_43	450	36	704	407
14207	853			57_098_ha_neu.jpg	0	244	AOI_43	450	36	714	421
14224	854			57_098_ha_neu.jpg	0	244	AOI_43	450	36	708	424
14241	855			57_098_ha_neu.jpg	0	244	AOI_43	450	36	712	434
14257	856			57_098_ha_neu.jpg	0	244	AOI_43	450	36	708	416
14274	857			57_098_ha_neu.jpg	0	244	AOI_43	450	36	706	421
14291	858			57_098_ha_neu.jpg	0	244	AOI_43	450	36	699	431
14307	859			57_098_ha_neu.jpg	0	244	AOI_43	450	36	706	426
14324	860			57_098_ha_neu.jpg	0	244	AOI_43	450	36	702	422
14341	861			57_098_ha_neu.jpg	0	244	AOI_43	450	36	704	417
14357	862			57_098_ha_neu.jpg	0	244	AOI_43	450	36	711	417
14374	863			57_098_ha_neu.jpg	0	244	AOI_43	450	36	710	420
14391	864			57_098_ha_neu.jpg	0	244	AOI_43	450	36	722	401
14407	865			57_098_ha_neu.jpg	0	244	AOI_43	450	36	718	414
14424	866			57_098_ha_neu.jpg	0	244	AOI_43	450	36	698	427
14441	867			57_098_ha_neu.jpg	0	244	AOI_43	450	36	706	433
14457	868			57_098_ha_neu.jpg	0	244	AOI_43	450	36	713	427
14474	869			57_098_ha_neu.jpg	0	244	AOI_43	450	36	683	440
14491	870			57_098_ha_neu.jpg	0	244	AOI_43	450	36	697	443
14507	871			57_098_ha_neu.jpg	0	244	AOI_43	450	36	699	466
14524	872			57_098_ha_neu.jpg	0	244	AOI_43	450	36	681	466
14541	873			57_098_ha_neu.jpg	0	244	AOI_43	450	36	700	445
14557	874			57_098_ha_neu.jpg	0	244	AOI_43	450	36	705	434
14574	875			57_098_ha_neu.jpg	0	244	AOI_43	450	36	696	447
14591	876			57_098_ha_neu.jpg	0	244	AOI_43	450	36	698	442
14607	877			57_098_ha_neu.jpg	0	244	AOI_43	150	37	666	380
14624	878			57_098_ha_neu.jpg	0	244	AOI_43	150	37	656	394
14640	879			57_098_ha_neu.jpg	0	244	AOI_43	150	37	670	360
14657	880			57_098_ha_neu.jpg	0	244	AOI_43	150	37	653	388
14674	881			57_098_ha_neu.jpg	0	244	AOI_43	150	37	667	368
14690	882			57_098_ha_neu.jpg	0	244	AOI_43	150	37	665	355
14707	883			57_098_ha_neu.jpg	0	244	AOI_43	150	37	653	398
14724	884			57_098_ha_neu.jpg	0	244	AOI_43	150	37	671	376
14740	885			57_098_ha_neu.jpg	0	244	AOI_43	150	37	607	376
14757	886			57_098_ha_neu.jpg	0	243	AOI_44	283	38	463	361
14774	887			57_098_ha_neu.jpg	0	243	AOI_44	283	38	320	355
14790	888			57_098_ha_neu.jpg	0	243	AOI_44	283	38	295	397
14807	889			57_098_ha_neu.jpg	0	243	AOI_44	283	38	310	357
14824	890			57_098_ha_neu.jpg	0	243	AOI_44	283	38	296	368
14840	891			57_098_ha_neu.jpg	0	243	AOI_44	283	38	316	335
14857	892			57_098_ha_neu.jpg	0	243	AOI_44	283	38	312	383
14874	893			57_098_ha_neu.jpg	0	243	AOI_44	283	38	287	328
14890	894			57_098_ha_neu.jpg	0	243	AOI_44	283	38	310	321
14907	895			57_098_ha_neu.jpg	0	243	AOI_44	283	38	0	0
14924	896			57_098_ha_neu.jpg	0	243	AOI_44	283	38	301	375
14940	897			57_098_ha_neu.jpg	0	243	AOI_44	283	38	300	378
14957	898			57_098_ha_neu.jpg	0	243	AOI_44	283	38	299	375
14974	899			57_098_ha_neu.jpg	0	243	AOI_44	283	38	294	375
14990	900			57_098_ha_neu.jpg	0	243	AOI_44	283	38	300	388
15007	901			57_098_ha_neu.jpg	0	243	AOI_44	283	38	297	356
15024	902			57_098_ha_neu.jpg	0	243	AOI_44	283	38	301	359
15040	903			57_098_ha_neu.jpg	0	243	AOI_44	716	39	292	426
15057	904			57_098_ha_neu.jpg	0	243	AOI_44	716	39	292	434
15074	905			57_098_ha_neu.jpg	0	243	AOI_44	716	39	290	463
15090	906			57_098_ha_neu.jpg	0	243	AOI_44	716	39	304	455
15107	907			57_098_ha_neu.jpg	0	243	AOI_44	716	39	284	455
15124	908			57_098_ha_neu.jpg	0	243	AOI_44	716	39	276	448
15140	909			57_098_ha_neu.jpg	0	243	AOI_44	716	39	280	469
15157	910			57_098_ha_neu.jpg	0	243	AOI_44	716	39	296	470
15174	911			57_098_ha_neu.jpg	0	243	AOI_44	716	39	299	457
15190	912			57_098_ha_neu.jpg	0	243	AOI_44	716	39	299	426
15207	913			57_098_ha_neu.jpg	0	243	AOI_44	716	39	296	454
15223	914			57_098_ha_neu.jpg	0	243	AOI_44	716	39	287	457
15240	915			57_098_ha_neu.jpg	0	243	AOI_44	716	39	298	438
15257	916			57_098_ha_neu.jpg	0	243	AOI_44	716	39	296	453
15273	917			57_098_ha_neu.jpg	0	243	AOI_44	716	39	292	428
15290	918			57_098_ha_neu.jpg	0	243	AOI_44	716	39	316	430
15307	919			57_098_ha_neu.jpg	0	243	AOI_44	716	39	275	483
15323	920			57_098_ha_neu.jpg	0	243	AOI_44	716	39	267	487
15340	921			57_098_ha_neu.jpg	0	243	AOI_44	716	39	301	471
15357	922			57_098_ha_neu.jpg	0	243	AOI_44	716	39	285	475
15373	923			57_098_ha_neu.jpg	0	243	AOI_44	716	39	306	435
15390	924			57_098_ha_neu.jpg	0	243	AOI_44	716	39	285	474
15407	925			57_098_ha_neu.jpg	0	243	AOI_44	716	39	303	454
15423	926			57_098_ha_neu.jpg	0	243	AOI_44	716	39	292	445
15440	927			57_098_ha_neu.jpg	0	243	AOI_44	716	39	298	444
15457	928			57_098_ha_neu.jpg	0	243	AOI_44	716	39	286	454
15473	929			57_098_ha_neu.jpg	0	243	AOI_44	716	39	290	475
15490	930			57_098_ha_neu.jpg	0	243	AOI_44	716	39	297	471
15506	931			57_098_ha_neu.jpg	0	243	AOI_44	716	39	294	446
15523	932			57_098_ha_neu.jpg	0	243	AOI_44	716	39	296	463
15540	933			57_098_ha_neu.jpg	0	243	AOI_44	716	39	299	452
15556	934			57_098_ha_neu.jpg	0	243	AOI_44	716	39	280	459
15573	935			57_098_ha_neu.jpg	0	243	AOI_44	716	39	292	459
15590	936			57_098_ha_neu.jpg	0	243	AOI_44	716	39	291	461
15606	937			57_098_ha_neu.jpg	0	243	AOI_44	716	39	289	475
15623	938			57_098_ha_neu.jpg	0	243	AOI_44	716	39	300	475
15640	939			57_098_ha_neu.jpg	0	243	AOI_44	716	39	282	465
15656	940			57_098_ha_neu.jpg	0	243	AOI_44	716	39	285	478
15673	941			57_098_ha_neu.jpg	0	243	AOI_44	716	39	287	489
15690	942			57_098_ha_neu.jpg	0	243	AOI_44	716	39	275	481
15706	943			57_098_ha_neu.jpg	0	243	AOI_44	716	39	292	438
15723	944			57_098_ha_neu.jpg	0	243	AOI_44	716	39	274	513
15740	945			57_098_ha_neu.jpg	0	243	AOI_44	716	39	378	468
15756	946			57_098_ha_neu.jpg	0	244	AOI_43	233	40	533	457
15773	947			57_098_ha_neu.jpg	0	244	AOI_43	233	40	647	443
15790	948			57_098_ha_neu.jpg	0	244	AOI_43	233	40	661	448
15806	949			57_098_ha_neu.jpg	0	244	AOI_43	233	40	669	459
15823	950			57_098_ha_neu.jpg	0	244	AOI_43	233	40	665	457
15840	951			57_098_ha_neu.jpg	0	244	AOI_43	233	40	658	462
15856	952			57_098_ha_neu.jpg	0	244	AOI_43	233	40	667	450
15873	953			57_098_ha_neu.jpg	0	244	AOI_43	233	40	658	468
15890	954			57_098_ha_neu.jpg	0	244	AOI_43	233	40	665	455
15906	955			57_098_ha_neu.jpg	0	244	AOI_43	233	40	662	459
15923	956			57_098_ha_neu.jpg	0	244	AOI_43	233	40	666	436
15940	957			57_098_ha_neu.jpg	0	244	AOI_43	233	40	650	489
15956	958			57_098_ha_neu.jpg	0	244	AOI_43	233	40	671	446
15973	959			57_098_ha_neu.jpg	0	244	AOI_43	233	40	669	440
15990	960			57_098_ha_neu.jpg	0	244	AOI_43	283	41	675	388
16006	961			57_098_ha_neu.jpg	0	244	AOI_43	283	41	671	361
16023	962			57_098_ha_neu.jpg	0	244	AOI_43	283	41	678	365
16040	963			57_098_ha_neu.jpg	0	244	AOI_43	283	41	676	373
16056	964			57_098_ha_neu.jpg	0	244	AOI_43	283	41	669	368
16073	965			57_098_ha_neu.jpg	0	244	AOI_43	283	41	674	348
16090	966			57_098_ha_neu.jpg	0	244	AOI_43	283	41	668	370
16106	967			57_098_ha_neu.jpg	0	244	AOI_43	283	41	661	365
16123	968			57_098_ha_neu.jpg	0	244	AOI_43	283	41	662	367
16139	969			57_098_ha_neu.jpg	0	244	AOI_43	283	41	671	367
16156	970			57_098_ha_neu.jpg	0	244	AOI_43	283	41	658	382
16173	971			57_098_ha_neu.jpg	0	244	AOI_43	283	41	660	375
16189	972			57_098_ha_neu.jpg	0	244	AOI_43	283	41	677	367
16206	973			57_098_ha_neu.jpg	0	244	AOI_43	283	41	656	387
16223	974			57_098_ha_neu.jpg	0	244	AOI_43	283	41	681	338
16239	975			57_098_ha_neu.jpg	0	244	AOI_43	283	41	672	361
16254		ImageEnd	16
16256	976			No media	0	0	Content	283	41	674	375
16273	977			No media	0	0	Content	466	42	689	364
16289	978			No media	0	0	Content	466	42	736	372
16306	979			No media	0	0	Content	466	42	759	370
16323	980			No media	0	0	Content	466	42	745	393
16339	981			No media	0	0	Content	466	42	751	377
16356	982			No media	0	0	Content	466	42	746	385
16373	983			No media	0	0	Content	466	42	729	394
16389	984			No media	0	0	Content	466	42	745	376
16406	985			No media	0	0	Content	466	42	759	367
16423	986			No media	0	0	Content	466	42	736	377
16439	987			No media	0	0	Content	466	42	743	374
16456	988			No media	0	0	Content	466	42	751	376
16473	989			No media	0	0	Content	466	42	742	375
16489	990			No media	0	0	Content	466	42	737	385
16506	991			No media	0	0	Content	466	42	741	373
16523	992			No media	0	0	Content	466	42	746	378
16539	993			No media	0	0	Content	466	42	752	389
16556	994			No media	0	0	Content	466	42	749	377
16573	995			No media	0	0	Content	466	42	734	380
16589	996			No media	0	0	Content	466	42	736	397
16606	997			No media	0	0	Content	466	42	730	391
16623	998			No media	0	0	Content	466	42	752	370
16639	999			No media	0	0	Content	466	42	750	378
16656	1000			No media	0	0	Content	466	42	734	387
16673	1001			No media	0	0	Content	466	42	741	383
16689	1002			No media	0	0	Content	466	42	759	376
16706	1003			No media	0	0	Content	466	42	741	388
16722	1004			No media	0	0	Content	466	42	740	374
16739	1005			No media	0	0	Content	100	43	691	453
16756	1006			No media	0	0	Content	100	43	751	530
16772	1007			No media	0	0	Content	100	43	665	483
16789	1008			No media	0	0	Content	100	43	660	459
16806	1009			No media	0	0	Content	100	43	671	500
16822	1010			No media	0	0	Content	100	43	817	637
16839	1011			No media	0	0	Content			0	0
16856	1012			No media	0	0	Content			0	0
16872	1013			No media	0	0	Content			0	0
16889	1014			No media	0	0	Content			0	0
16906	1015			No media	0	0	Content			0	0
16922	1016			No media	0	0	Content			0	0
16939	1017			No media	0	0	Content			0	0
16956	1018			No media	0	0	Content			0	0
16972	1019			No media	0	0	Content	466	44	768	819
16989	1020			No media	0	0	Content	466	44	738	863
17006	1021			No media	0	0	Content	466	44	742	885
17022	1022			No media	0	0	Content	466	44	752	853
17039	1023			No media	0	0	Content	466	44	738	868
17056	1024			No media	0	0	Content	466	44	748	869
17072	1025			No media	0	0	Content	466	44	743	861
17089	1026			No media	0	0	Content	466	44	739	862
17106	1027			No media	0	0	Content	466	44	752	870
17122	1028			No media	0	0	Content	466	44	753	871
17139	1029			No media	0	0	Content	466	44	735	869
17156	1030			No media	0	0	Content	466	44	745	866
17172	1031			No media	0	0	Content	466	44	726	862
17189	1032			No media	0	0	Content	466	44	741	862
17206	1033			No media	0	0	Content	466	44	722	871
17222	1034			No media	0	0	Content	466	44	735	870
17239	1035			No media	0	0	Content	466	44	732	863
17255	1036			No media	0	0	Content	466	44	726	863
17272	1037			No media	0	0	Content	466	44	737	860
17289	1038			No media	0	0	Content	466	44	735	869
17305	1039			No media	0	0	Content	466	44	745	861
17322	1040			No media	0	0	Content	466	44	725	865
17339	1041			No media	0	0	Content	466	44	716	859
17355	1042			No media	0	0	Content	466	44	716	862
17372	1043			No media	0	0	Content	466	44	754	872
17389	1044			No media	0	0	Content	466	44	728	863
17405	1045			No media	0	0	Content	466	44	730	869
17422	1046			No media	0	0	Content	466	44	622	750
17439	1047			No media	0	0	Content	783	45	578	586
17455	1048			No media	0	0	Content	783	45	518	465
17472	1049			No media	0	0	Content	783	45	503	325
17489	1050			No media	0	0	Content	783	45	497	335
17505	1051			No media	0	0	Content	783	45	493	329
17522	1052			No media	0	0	Content	783	45	500	341
17539	1053			No media	0	0	Content	783	45	488	367
17555	1054			No media	0	0	Content	783	45	493	343
17572	1055			No media	0	0	Content	783	45	499	357
17588	1056			No media	0	0	Content	783	45	496	343
17605	1057			No media	0	0	Content	783	45	487	375
17622	1058			No media	0	0	Content	783	45	502	348
17638	1059			No media	0	0	Content	783	45	492	356
17655	1060			No media	0	0	Content	783	45	501	347
17672	1061			No media	0	0	Content	783	45	497	354
17688	1062			No media	0	0	Content	783	45	503	359
17705	1063			No media	0	0	Content	783	45	505	351
17722	1064			No media	0	0	Content	783	45	508	332
17738	1065			No media	0	0	Content	783	45	492	327
17755	1066			No media	0	0	Content	783	45	498	350
17772	1067			No media	0	0	Content	783	45	498	336
17788	1068			No media	0	0	Content	783	45	504	360
17805	1069			No media	0	0	Content	783	45	512	346
17822	1070			No media	0	0	Content	783	45	497	337
17838	1071			No media	0	0	Content	783	45	491	339
17855	1072			No media	0	0	Content	783	45	507	350
17872	1073			No media	0	0	Content	783	45	513	347
17888	1074			No media	0	0	Content	783	45	495	355
17905	1075			No media	0	0	Content	783	45	509	336
17922	1076			No media	0	0	Content	783	45	495	354
17938	1077			No media	0	0	Content	783	45	506	348
17955	1078			No media	0	0	Content	783	45	500	332
17972	1079			No media	0	0	Content	783	45	506	313
17988	1080			No media	0	0	Content	783	45	510	340
18005	1081			No media	0	0	Content	783	45	503	326
18022	1082			No media	0	0	Content	783	45	511	342
18038	1083			No media	0	0	Content	783	45	499	343
18055	1084			No media	0	0	Content	783	45	506	342
18071	1085			No media	0	0	Content	783	45	507	344
18088	1086			No media	0	0	Content	783	45	505	330
18105	1087			No media	0	0	Content	783	45	499	333
18121	1088			No media	0	0	Content	783	45	492	357
18138	1089			No media	0	0	Content	783	45	498	344
18155	1090			No media	0	0	Content	783	45	514	340
18171	1091			No media	0	0	Content	783	45	502	339
18188	1092			No media	0	0	Content	783	45	511	343
18205	1093			No media	0	0	Content	783	45	507	346
18221	1094			No media	0	0	Content	2065	46	515	367
18238	1095			No media	0	0	Content	2065	46	487	407
18255	1096			No media	0	0	Content	2065	46	483	400
18271	1097			No media	0	0	Content	2065	46	489	394
18288	1098			No media	0	0	Content	2065	46	508	402
18305	1099			No media	0	0	Content	2065	46	497	396
18321	1100			No media	0	0	Content	2065	46	493	381
18338	1101			No media	0	0	Content	2065	46	503	303
18355	1102			No media	0	0	Content	2065	46	490	320
18371	1103			No media	0	0	Content	2065	46	0	0
18388	1104			No media	0	0	Content	2065	46	496	395
18405	1105			No media	0	0	Content	2065	46	503	391
18421	1106			No media	0	0	Content	2065	46	500	397
18438	1107			No media	0	0	Content	2065	46	491	397
18455	1108			No media	0	0	Content	2065	46	494	410
18471	1109			No media	0	0	Content	2065	46	490	416
18488	1110			No media	0	0	Content	2065	46	492	418
18504	1111			No media	0	0	Content	2065	46	485	404
18521	1112			No media	0	0	Content	2065	46	499	394
18538	1113			No media	0	0	Content	2065	46	495	388
18554	1114			No media	0	0	Content	2065	46	491	385
18571	1115			No media	0	0	Content	2065	46	492	420
18588	1116			No media	0	0	Content	2065	46	491	393
18604	1117			No media	0	0	Content	2065	46	490	397
18621	1118			No media	0	0	Content	2065	46	493	406
18638	1119			No media	0	0	Content	2065	46	492	423
18654	1120			No media	0	0	Content	2065	46	488	408
18671	1121			No media	0	0	Content	2065	46	491	412
18688	1122			No media	0	0	Content	2065	46	508	394
18704	1123			No media	0	0	Content	2065	46	498	404
18721	1124			No media	0	0	Content	2065	46	501	406
18738	1125			No media	0	0	Content	2065	46	500	413
18754	1126			No media	0	0	Content	2065	46	501	398
18771	1127			No media	0	0	Content	2065	46	502	408
18788	1128			No media	0	0	Content	2065	46	502	395
18804	1129			No media	0	0	Content	2065	46	498	395
18821	1130			No media	0	0	Content	2065	46	495	405
18838	1131			No media	0	0	Content	2065	46	487	422
18854	1132			No media	0	0	Content	2065	46	491	409
18871	1133			No media	0	0	Content	2065	46	487	403
18888	1134			No media	0	0	Content	2065	46	489	404
18904	1135			No media	0	0	Content	2065	46	497	396
18921	1136			No media	0	0	Content	2065	46	492	411
18938	1137			No media	0	0	Content	2065	46	486	412
18954	1138			No media	0	0	Content	2065	46	490	408
18971	1139			No media	0	0	Content	2065	46	496	429
18987	1140			No media	0	0	Content	2065	46	494	413
19004	1141			No media	0	0	Content	2065	46	499	397
19021	1142			No media	0	0	Content	2065	46	493	413
19037	1143			No media	0	0	Content	2065	46	517	394
19054	1144			No media	0	0	Content	2065	46	503	395
19071	1145			No media	0	0	Content	2065	46	502	412
19087	1146			No media	0	0	Content	2065	46	507	396
19104	1147			No media	0	0	Content	2065	46	487	427
19121	1148			No media	0	0	Content	2065	46	497	411
19137	1149			No media	0	0	Content	2065	46	501	393
19154	1150			No media	0	0	Content	2065	46	497	434
19171	1151			No media	0	0	Content	2065	46	489	401
19187	1152			No media	0	0	Content	2065	46	503	414
19204	1153			No media	0	0	Content	2065	46	499	404
19221	1154			No media	0	0	Content	2065	46	502	400
19237	1155			No media	0	0	Content	2065	46	495	423
19254	1156			No media	0	0	Content	2065	46	501	432
19271	1157			No media	0	0	Content	2065	46	500	407
19287	1158			No media	0	0	Content	2065	46	502	396
19304	1159			No media	0	0	Content	2065	46	494	412
19321	1160			No media	0	0	Content	2065	46	501	425
19337	1161			No media	0	0	Content	2065	46	493	415
19354	1162			No media	0	0	Content	2065	46	492	435
19371	1163			No media	0	0	Content	2065	46	495	426
19387	1164			No media	0	0	Content	2065	46	504	408
19404	1165			No media	0	0	Content	2065	46	490	427
19421	1166			No media	0	0	Content	2065	46	497	419
19437	1167			No media	0	0	Content	2065	46	497	411
19452		ImageStart	8
19454	1168			Fix.jpg	0	0	Content	2065	46	506	411
19471	1169			Fix.jpg	0	0	Content	2065	46	504	310
19487	1170			Fix.jpg	0	0	Content	2065	46	516	295
19504	1171			Fix.jpg	0	0	Content	2065	46	0	0
19513		ImageEnd	16
19520	1172			No media	0	0	Content	2065	46	493	409
19537	1173			No media	0	0	Content	2065	46	507	412
19554	1174			No media	0	0	Content	2065	46	498	423
19571	1175			No media	0	0	Content	2065	46	505	404
19587	1176			No media	0	0	Content	2065	46	492	416
19604	1177			No media	0	0	Content	2065	46	505	402
19621	1178			No media	0	0	Content	2065	46	511	404
19637	1179			No media	0	0	Content	2065	46	495	418
19654	1180			No media	0	0	Content	2065	46	500	413
19670	1181			No media	0	0	Content	2065	46	503	422
19687	1182			No media	0	0	Content	2065	46	499	424
19704	1183			No media	0	0	Content	2065	46	515	402
19720	1184			No media	0	0	Content	2065	46	494	413
19737	1185			No media	0	0	Content	2065	46	500	421
19754	1186			No media	0	0	Content	2065	46	503	405
19770	1187			No media	0	0	Content	2065	46	499	409
19787	1188			No media	0	0	Content	2065	46	519	385
19804	1189			No media	0	0	Content	2065	46	512	388
19820	1190			No media	0	0	Content	2065	46	502	405
19837	1191			No media	0	0	Content	2065	46	501	405
19854	1192			No media	0	0	Content	2065	46	501	419
19870	1193			No media	0	0	Content	2065	46	490	420
19887	1194			No media	0	0	Content	2065	46	500	406
19904	1195			No media	0	0	Content	2065	46	509	384
19920	1196			No media	0	0	Content	2065	46	507	384
19937	1197			No media	0	0	Content	2065	46	498	408
19954	1198			No media	0	0	Content	2065	46	502	396
19970	1199			No media	0	0	Content	2065	46	502	392
19987	1200			No media	0	0	Content	2065	46	499	421
20004	1201			No media	0	0	Content	2065	46	493	391
20020	1202			No media	0	0	Content	2065	46	516	406
20037	1203			No media	0	0	Content	2065	46	495	402
20054	1204			No media	0	0	Content	2065	46	512	374
20070		ImageStart	8
20070	1205			27_069_an_neu.jpg	0	177	AOI_33	2065	46	497	408
20087	1206			27_069_an_neu.jpg	0	177	AOI_33	2065	46	506	405
20103	1207			27_069_an_neu.jpg	0	177	AOI_33	2065	46	510	415
20120	1208			27_069_an_neu.jpg	0	177	AOI_33	2065	46	509	385
20137	1209			27_069_an_neu.jpg	0	177	AOI_33	2065	46	522	373
20153	1210			27_069_an_neu.jpg	0	177	AOI_33	2065	46	510	390
20170	1211			27_069_an_neu.jpg	0	177	AOI_33	2065	46	513	390
20187	1212			27_069_an_neu.jpg	0	177	AOI_33	2065	46	498	381
20203	1213			27_069_an_neu.jpg	0	177	AOI_33	2065	46	495	415
20220	1214			27_069_an_neu.jpg	0	177	AOI_33	2065	46	505	413
20237	1215			27_069_an_neu.jpg	0	177	AOI_33	2065	46	508	423
20253	1216			27_069_an_neu.jpg	0	177	AOI_33	2065	46	515	402
20270	1217			27_069_an_neu.jpg	0	177	AOI_33	2065	46	512	405
20287	1218			27_069_an_neu.jpg	0	177	AOI_33	400	47	407	441
20303	1219			27_069_an_neu.jpg	0	177	AOI_33	400	47	339	427
20320	1220			27_069_an_neu.jpg	0	177	AOI_33	400	47	347	443
20337	1221			27_069_an_neu.jpg	0	177	AOI_33	400	47	333	437
20353	1222			27_069_an_neu.jpg	0	177	AOI_33	400	47	330	361
20370	1223			27_069_an_neu.jpg	0	177	AOI_33	400	47	327	347
20387	1224			27_069_an_neu.jpg	0	177	AOI_33	400	47	0	0
20403	1225			27_069_an_neu.jpg	0	177	AOI_33	400	47	327	448
20420	1226			27_069_an_neu.jpg	0	177	AOI_33	400	47	331	429
20437	1227			27_069_an_neu.jpg	0	177	AOI_33	400	47	344	435
20453	1228			27_069_an_neu.jpg	0	177	AOI_33	400	47	345	418
20470	1229			27_069_an_neu.jpg	0	177	AOI_33	400	47	338	450
20487	1230			27_069_an_neu.jpg	0	177	AOI_33	400	47	348	455
20503	1231			27_069_an_neu.jpg	0	177	AOI_33	400	47	315	436
20520	1232			27_069_an_neu.jpg	0	177	AOI_33	400	47	303	460
20536	1233			27_069_an_neu.jpg	0	177	AOI_33	400	47	307	455
20553	1234			27_069_an_neu.jpg	0	177	AOI_33	400	47	308	454
20570	1235			27_069_an_neu.jpg	0	177	AOI_33	400	47	307	471
20586	1236			27_069_an_neu.jpg	0	177	AOI_33	400	47	305	444
20603	1237			27_069_an_neu.jpg	0	177	AOI_33	400	47	305	471
20620	1238			27_069_an_neu.jpg	0	177	AOI_33	400	47	302	427
20636	1239			27_069_an_neu.jpg	0	177	AOI_33	400	47	301	466
20653	1240			27_069_an_neu.jpg	0	177	AOI_33	400	47	310	454
20670	1241			27_069_an_neu.jpg	0	177	AOI_33	400	47	301	436
20686	1242			27_069_an_neu.jpg	0	177	AOI_33	366	48	291	450
20703	1243			27_069_an_neu.jpg	0	177	AOI_33	366	48	265	427
20720	1244			27_069_an_neu.jpg	0	177	AOI_33	366	48	249	421
20736	1245			27_069_an_neu.jpg	0	177	AOI_33	366	48	265	424
20753	1246			27_069_an_neu.jpg	0	177	AOI_33	366	48	256	434
20770	1247			27_069_an_neu.jpg	0	177	AOI_33	366	48	254	446
20786	1248			27_069_an_neu.jpg	0	177	AOI_33	366	48	264	420
20803	1249			27_069_an_neu.jpg	0	177	AOI_33	366	48	254	444
20820	1250			27_069_an_neu.jpg	0	177	AOI_33	366	48	231	430
20836	1251			27_069_an_neu.jpg	0	177	AOI_33	366	48	254	416
20853	1252			27_069_an_neu.jpg	0	177	AOI_33	366	48	262	465
20870	1253			27_069_an_neu.jpg	0	177	AOI_33	366	48	257	405
20886	1254			27_069_an_neu.jpg	0	177	AOI_33	366	48	252	430
20903	1255			27_069_an_neu.jpg	0	177	AOI_33	366	48	232	427
20920	1256			27_069_an_neu.jpg	0	177	AOI_33	366	48	239	439
20936	1257			27_069_an_neu.jpg	0	177	AOI_33	366	48	248	434
20953	1258			27_069_an_neu.jpg	0	177	AOI_33	366	48	244	428
20970	1259			27_069_an_neu.jpg	0	177	AOI_33	366	48	228	401
20986	1260			27_069_an_neu.jpg	0	177	AOI_33	366	48	232	414
21003	1261			27_069_an_neu.jpg	0	177	AOI_33	366	48	247	451
21020	1262			27_069_an_neu.jpg	0	177	AOI_33	366	48	248	423
21036	1263			27_069_an_neu.jpg	0	177	AOI_33	366	48	243	439
21053	1264			27_069_an_neu.jpg	0	177	AOI_33	450	49	289	460
21070	1265			27_069_an_neu.jpg	0	177	AOI_33	450	49	307	501
21086	1266			27_069_an_neu.jpg	0	177	AOI_33	450	49	277	499
21103	1267			27_069_an_neu.jpg	0	177	AOI_33	450	49	302	488
21119	1268			27_069_an_neu.jpg	0	177	AOI_33	450	49	284	500
21136	1269			27_069_an_neu.jpg	0	177	AOI_33	450	49	319	488
21153	1270			27_069_an_neu.jpg	0	177	AOI_33	450	49	294	477
21169	1271			27_069_an_neu.jpg	0	177	AOI_33	450	49	295	461
21186	1272			27_069_an_neu.jpg	0	177	AOI_33	450	49	295	480
21203	1273			27_069_an_neu.jpg	0	177	AOI_33	450	49	292	504
21219	1274			27_069_an_neu.jpg	0	177	AOI_33	450	49	287	496
21236	1275			27_069_an_neu.jpg	0	177	AOI_33	450	49	296	495
21253	1276			27_069_an_neu.jpg	0	177	AOI_33	450	49	290	502
21269	1277			27_069_an_neu.jpg	0	177	AOI_33	450	49	300	510
21286	1278			27_069_an_neu.jpg	0	177	AOI_33	450	49	299	523
21303	1279			27_069_an_neu.jpg	0	177	AOI_33	450	49	298	478
21319	1280			27_069_an_neu.jpg	0	177	AOI_33	450	49	296	494
21336	1281			27_069_an_neu.jpg	0	177	AOI_33	450	49	294	508
21353	1282			27_069_an_neu.jpg	0	177	AOI_33	450	49	288	503
21369	1283			27_069_an_neu.jpg	0	177	AOI_33	450	49	294	549
21386	1284			27_069_an_neu.jpg	0	177	AOI_33	450	49	283	551
21403	1285			27_069_an_neu.jpg	0	177	AOI_33	450	49	270	524
21419	1286			27_069_an_neu.jpg	0	177	AOI_33	450	49	296	545
21436	1287			27_069_an_neu.jpg	0	177	AOI_33	450	49	281	518
21453	1288			27_069_an_neu.jpg	0	177	AOI_33	450	49	292	531
21469	1289			27_069_an_neu.jpg	0	177	AOI_33	450	49	314	503
21486	1290			27_069_an_neu.jpg	0	177	AOI_33	450	49	296	507
21503	1291			27_069_an_neu.jpg	0	178	AOI_35	566	50	444	471
21519	1292			27_069_an_neu.jpg	0	178	AOI_35	566	50	586	454
21536	1293			27_069_an_neu.jpg	0	178	AOI_35	566	50	692	413
21553	1294			27_069_an_neu.jpg	0	178	AOI_35	566	50	689	418
21569	1295			27_069_an_neu.jpg	0	178	AOI_35	566	50	682	419
21586	1296			27_069_an_neu.jpg	0	178	AOI_35	566	50	671	446
21603	1297			27_069_an_neu.jpg	0	178	AOI_35	566	50	682	414
21619	1298			27_069_an_neu.jpg	0	178	AOI_35	566	50	671	435
21636	1299			27_069_an_neu.jpg	0	178	AOI_35	566	50	688	430
21653	1300			27_069_an_neu.jpg	0	178	AOI_35	566	50	695	437
21669	1301			27_069_an_neu.jpg	0	178	AOI_35	566	50	700	419
21686	1302			27_069_an_neu.jpg	0	178	AOI_35	566	50	700	426
21702	1303			27_069_an_neu.jpg	0	178	AOI_35	566	50	696	418
21719	1304			27_069_an_neu.jpg	0	178	AOI_35	566	50	679	422
21736	1305			27_069_an_neu.jpg	0	178	AOI_35	566	50	683	429
21752	1306			27_069_an_neu.jpg	0	178	AOI_35	566	50	677	424
21769	1307			27_069_an_neu.jpg	0	178	AOI_35	566	50	697	310
21786	1308			27_069_an_neu.jpg	0	178	AOI_35	566	50	694	330
21802	1309			27_069_an_neu.jpg	0	178	AOI_35	566	50	0	0
21819	1310			27_069_an_neu.jpg	0	178	AOI_35	566	50	687	399
21836	1311			27_069_an_neu.jpg	0	178	AOI_35	566	50	673	416
21852	1312			27_069_an_neu.jpg	0	178	AOI_35	566	50	701	390
21869	1313			27_069_an_neu.jpg	0	178	AOI_35	566	50	685	394
21886	1314			27_069_an_neu.jpg	0	178	AOI_35	566	50	685	399
21902	1315			27_069_an_neu.jpg	0	178	AOI_35	566	50	677	404
21919	1316			27_069_an_neu.jpg	0	178	AOI_35	566	50	687	403
21936	1317			27_069_an_neu.jpg	0	178	AOI_35	566	50	681	403
21952	1318			27_069_an_neu.jpg	0	178	AOI_35	566	50	680	400
21969	1319			27_069_an_neu.jpg	0	178	AOI_35	566	50	675	419
21986	1320			27_069_an_neu.jpg	0	178	AOI_35	566	50	688	400
22002	1321			27_069_an_neu.jpg	0	178	AOI_35	566	50	678	401
22019	1322			27_069_an_neu.jpg	0	178	AOI_35	566	50	684	391
22036	1323			27_069_an_neu.jpg	0	178	AOI_35	566	50	691	388
22052	1324			27_069_an_neu.jpg	0	178	AOI_35	566	50	683	396
22069	1325			27_069_an_neu.jpg	0	178	AOI_35	266	51	727	389
22085	1326			27_069_an_neu.jpg	0	178	AOI_35	266	51	739	444
22102	1327			27_069_an_neu.jpg	0	178	AOI_35	266	51	742	439
22119	1328			27_069_an_neu.jpg	0	178	AOI_35	266	51	738	440
22135	1329			27_069_an_neu.jpg	0	178	AOI_35	266	51	745	413
22152	1330			27_069_an_neu.jpg	0	178	AOI_35	266	51	732	441
22169	1331			27_069_an_neu.jpg	0	178	AOI_35	266	51	729	438
22185	1332			27_069_an_neu.jpg	0	178	AOI_35	266	51	741	444
22202	1333			27_069_an_neu.jpg	0	178	AOI_35	266	51	744	439
22219	1334			27_069_an_neu.jpg	0	178	AOI_35	266	51	739	432
22235	1335			27_069_an_neu.jpg	0	178	AOI_35	266	51	747	423
22252	1336			27_069_an_neu.jpg	0	178	AOI_35	266	51	743	430
22269	1337			27_069_an_neu.jpg	0	178	AOI_35	266	51	753	393
22285	1338			27_069_an_neu.jpg	0	178	AOI_35	266	51	761	442
22302	1339			27_069_an_neu.jpg	0	178	AOI_35	266	51	749	422
22319	1340			27_069_an_neu.jpg	0	178	AOI_35	266	51	747	449
22335	1341			27_069_an_neu.jpg	0	178	AOI_35	283	52	0	0
22352	1342			27_069_an_neu.jpg	0	178	AOI_35	283	52	719	487
22369	1343			27_069_an_neu.jpg	0	178	AOI_35	283	52	745	473
22385	1344			27_069_an_neu.jpg	0	178	AOI_35	283	52	747	436
22402	1345			27_069_an_neu.jpg	0	178	AOI_35	283	52	729	475
22419	1346			27_069_an_neu.jpg	0	178	AOI_35	283	52	722	492
22435	1347			27_069_an_neu.jpg	0	178	AOI_35	283	52	725	480
22452	1348			27_069_an_neu.jpg	0	178	AOI_35	283	52	709	495
22469	1349			27_069_an_neu.jpg	0	178	AOI_35	283	52	719	469
22485	1350			27_069_an_neu.jpg	0	178	AOI_35	283	52	735	485
22502	1351			27_069_an_neu.jpg	0	178	AOI_35	283	52	721	484
22519	1352			27_069_an_neu.jpg	0	178	AOI_35	283	52	723	483
22535	1353			27_069_an_neu.jpg	0	178	AOI_35	283	52	716	477
22552	1354			27_069_an_neu.jpg	0	178	AOI_35	283	52	727	478
22569	1355			27_069_an_neu.jpg	0	178	AOI_35	283	52	725	473
22585	1356			27_069_an_neu.jpg	0	178	AOI_35	283	52	709	489
22602	1357			27_069_an_neu.jpg	0	178	AOI_35	283	52	717	479
22618	1358			27_069_an_neu.jpg	0	178	AOI_35	150	53	701	512
22635	1359			27_069_an_neu.jpg	0	178	AOI_35	150	53	687	514
22652	1360			27_069_an_neu.jpg	0	178	AOI_35	150	53	724	500
22669	1361			27_069_an_neu.jpg	0	178	AOI_35	150	53	699	528
22685	1362			27_069_an_neu.jpg	0	178	AOI_35	150	53	705	521
22702	1363			27_069_an_neu.jpg	0	178	AOI_35	150	53	678	540
22719	1364			27_069_an_neu.jpg	0	178	AOI_35	150	53	726	507
22735	1365			27_069_an_neu.jpg	0	178	AOI_35	150	53	710	516
22752	1366			27_069_an_neu.jpg	0	178	AOI_35	150	53	711	505
22768	1367			27_069_an_neu.jpg	0	178	AOI_35	616	54	682	475
22785	1368			27_069_an_neu.jpg	0	178	AOI_35	616	54	678	399
22802	1369			27_069_an_neu.jpg	0	178	AOI_35	616	54	669	406
22818	1370			27_069_an_neu.jpg	0	178	AOI_35	616	54	674	401
22835	1371			27_069_an_neu.jpg	0	178	AOI_35	616	54	678	382
22852	1372			27_069_an_neu.jpg	0	178	AOI_35	616	54	673	393
22868	1373			27_069_an_neu.jpg	0	178	AOI_35	616	54	672	393
22885	1374			27_069_an_neu.jpg	0	178	AOI_35	616	54	693	303
22902	1375			27_069_an_neu.jpg	0	178	AOI_35	616	54	688	280
22918	1376			27_069_an_neu.jpg	0	178	AOI_35	616	54	684	336
22935	1377			27_069_an_neu.jpg	0	178	AOI_35	616	54	670	399
22952	1378			27_069_an_neu.jpg	0	178	AOI_35	616	54	672	396
22968	1379			27_069_an_neu.jpg	0	178	AOI_35	616	54	678	391
22980		ImageEnd	16
22985	1380			No media	0	0	Content	616	54	679	399
23002	1381			No media	0	0	Content	616	54	662	408
23018	1382			No media	0	0	Content	616	54	670	415
23035	1383			No media	0	0	Content	616	54	674	408
23052	1384			No media	0	0	Content	616	54	679	400
23068	1385			No media	0	0	Content	616	54	685	383
23085	1386			No media	0	0	Content	616	54	686	377
23102	1387			No media	0	0	Content	616	54	671	392
23118	1388			No media	0	0	Content	616	54	689	387
23135	1389			No media	0	0	Content	616	54	665	385
23152	1390			No media	0	0	Content	616	54	683	382
23168	1391			No media	0	0	Content	616	54	669	393
23185	1392			No media	0	0	Content	616	54	673	397
23201	1393			No media	0	0	Content	616	54	678	397
23218	1394			No media	0	0	Content	616	54	681	398
23235	1395			No media	0	0	Content	616	54	695	381
23251	1396			No media	0	0	Content	616	54	665	389
23268	1397			No media	0	0	Content	616	54	663	417
23285	1398			No media	0	0	Content	616	54	683	387
23301	1399			No media	0	0	Content	616	54	668	409
23318	1400			No media	0	0	Content	616	54	671	394
23335	1401			No media	0	0	Content	616	54	674	398
23351	1402			No media	0	0	Content	616	54	687	392
23368	1403			No media	0	0	Content	616	54	673	404
23385	1404			No media	0	0	Content	200	55	687	410
23389		ImageStart	8
23401	1405			Fix.jpg	0	0	Content	200	55	747	388
23418	1406			Fix.jpg	0	0	Content	200	55	741	409
23435	1407			Fix.jpg	0	0	Content	200	55	734	400
23451	1408			Fix.jpg	0	0	Content	200	55	729	412
23468	1409			Fix.jpg	0	0	Content	200	55	735	407
23485	1410			Fix.jpg	0	0	Content	200	55	744	405
23501	1411			Fix.jpg	0	0	Content	200	55	745	417
23518	1412			Fix.jpg	0	0	Content	200	55	740	405
23535	1413			Fix.jpg	0	0	Content	200	55	745	411
23551	1414			Fix.jpg	0	0	Content	200	55	741	409
23568	1415			Fix.jpg	0	0	Content	200	55	735	406
23585	1416			Fix.jpg	0	0	Content	1615	56	612	386
23601	1417			Fix.jpg	0	0	Content	1615	56	530	396
23618	1418			Fix.jpg	0	0	Content	1615	56	518	402
23634	1419			Fix.jpg	0	0	Content	1615	56	523	391
23651	1420			Fix.jpg	0	0	Content	1615	56	516	404
23668	1421			Fix.jpg	0	0	Content	1615	56	529	398
23684	1422			Fix.jpg	0	0	Content	1615	56	517	416
23701	1423			Fix.jpg	0	0	Content	1615	56	513	410
23718	1424			Fix.jpg	0	0	Content	1615	56	528	323
23734	1425			Fix.jpg	0	0	Content	1615	56	268	153
23751	1426			Fix.jpg	0	0	Content	1615	56	0	0
23768	1427			Fix.jpg	0	0	Content	1615	56	524	405
23784	1428			Fix.jpg	0	0	Content	1615	56	509	414
23801	1429			Fix.jpg	0	0	Content	1615	56	523	409
23818	1430			Fix.jpg	0	0	Content	1615	56	520	407
23834	1431			Fix.jpg	0	0	Content	1615	56	522	388
23851	1432			Fix.jpg	0	0	Content	1615	56	513	390
23853		ImageEnd	16
23868	1433			No media	0	0	Content	1615	56	508	394
23884	1434			No media	0	0	Content	1615	56	501	403
23901	1435			No media	0	0	Content	1615	56	503	420
23918	1436			No media	0	0	Content	1615	56	503	410
23934	1437			No media	0	0	Content	1615	56	523	370
23951	1438			No media	0	0	Content	1615	56	500	415
23968	1439			No media	0	0	Content	1615	56	509	403
23984	1440			No media	0	0	Content	1615	56	508	403
24001	1441			No media	0	0	Content	1615	56	500	400
24018	1442			No media	0	0	Content	1615	56	498	405
24034	1443			No media	0	0	Content	1615	56	506	401
24051	1444			No media	0	0	Content	1615	56	496	403
24068	1445			No media	0	0	Content	1615	56	495	410
24084	1446			No media	0	0	Content	1615	56	508	395
24101	1447			No media	0	0	Content	1615	56	493	410
24117	1448			No media	0	0	Content	1615	56	483	422
24134	1449			No media	0	0	Content	1615	56	515	397
24151	1450			No media	0	0	Content	1615	56	504	397
24167	1451			No media	0	0	Content	1615	56	518	394
24184	1452			No media	0	0	Content	1615	56	495	392
24201	1453			No media	0	0	Content	1615	56	504	399
24217	1454			No media	0	0	Content	1615	56	491	428
24234	1455			No media	0	0	Content	1615	56	497	406
24251	1456			No media	0	0	Content	1615	56	499	413
24267	1457			No media	0	0	Content	1615	56	508	397
24284	1458			No media	0	0	Content	1615	56	507	393
24301	1459			No media	0	0	Content	1615	56	504	408
24317	1460			No media	0	0	Content	1615	56	510	393
24334	1461			No media	0	0	Content	1615	56	520	394
24351	1462			No media	0	0	Content	1615	56	509	410
24367	1463			No media	0	0	Content	1615	56	512	410
24384	1464			No media	0	0	Content	1615	56	501	418
24401	1465			No media	0	0	Content	1615	56	508	404
24417	1466			No media	0	0	Content	1615	56	485	444
24434	1467			No media	0	0	Content	1615	56	503	413
24451	1468			No media	0	0	Content	1615	56	503	416
24467	1469			No media	0	0	Content	1615	56	508	426
24484	1470			No media	0	0	Content	1615	56	503	459
24501	1471			No media	0	0	Content	1615	56	498	419
24517	1472			No media	0	0	Content	1615	56	505	422
24534	1473			No media	0	0	Content	1615	56	518	398
24551	1474			No media	0	0	Content	1615	56	535	392
24567	1475			No media	0	0	Content	1615	56	513	428
24584	1476			No media	0	0	Content	1615	56	531	405
24601	1477			No media	0	0	Content	1615	56	519	438
24617	1478			No media	0	0	Content	1615	56	512	427
24634	1479			No media	0	0	Content	1615	56	508	410
24651	1480			No media	0	0	Content	1615	56	543	416
24667	1481			No media	0	0	Content	1615	56	505	438
24684	1482			No media	0	0	Content	1615	56	516	420
24701	1483			No media	0	0	Content	1615	56	519	429
24717	1484			No media	0	0	Content	1615	56	536	402
24734	1485			No media	0	0	Content	1615	56	515	415
24750	1486			No media	0	0	Content	1615	56	516	431
24767	1487			No media	0	0	Content	1615	56	528	416
24784	1488			No media	0	0	Content	1615	56	514	419
24800	1489			No media	0	0	Content	1615	56	525	384
24817	1490			No media	0	0	Content	1615	56	516	430
24834	1491			No media	0	0	Content	1615	56	529	410
24850	1492			No media	0	0	Content	1615	56	526	416
24867	1493			No media	0	0	Content	1615	56	516	420
24884	1494			No media	0	0	Content	1615	56	529	406
24900	1495			No media	0	0	Content	1615	56	514	423
24917	1496			No media	0	0	Content	1615	56	520	416
24934	1497			No media	0	0	Content	1615	56	527	429
24950	1498			No media	0	0	Content	1615	56	519	420
24967	1499			No media	0	0	Content	1615	56	520	406
24984	1500			No media	0	0	Content	1615	56	536	416
25000	1501			No media	0	0	Content	1615	56	529	409
25017	1502			No media	0	0	Content	1615	56	515	424
25034	1503			No media	0	0	Content	1615	56	522	416
25050	1504			No media	0	0	Content	1615	56	533	407
25067	1505			No media	0	0	Content	1615	56	527	404
25083	1506			No media	0	0	Content	1615	56	537	411
25100	1507			No media	0	0	Content	1615	56	527	435
25117	1508			No media	0	0	Content	1615	56	509	415
25133	1509			No media	0	0	Content	1615	56	529	412
25150	1510			No media	0	0	Content	1615	56	528	418
25167	1511			No media	0	0	Content	1615	56	516	416
25183	1512			No media	0	0	Content	1615	56	511	390
25200	1513			No media	0	0	Content	983	57	432	443
25217	1514			No media	0	0	Content	983	57	387	445
25233	1515			No media	0	0	Content	983	57	405	416
25250	1516			No media	0	0	Content	983	57	376	443
25267	1517			No media	0	0	Content	983	57	361	430
25283	1518			No media	0	0	Content	983	57	386	408
25300	1519			No media	0	0	Content	983	57	382	455
25317	1520			No media	0	0	Content	983	57	390	419
25333	1521			No media	0	0	Content	983	57	392	425
25350	1522			No media	0	0	Content	983	57	382	438
25367	1523			No media	0	0	Content	983	57	390	436
25383	1524			No media	0	0	Content	983	57	392	422
25400	1525			No media	0	0	Content	983	57	390	427
25417	1526			No media	0	0	Content	983	57	388	435
25433	1527			No media	0	0	Content	983	57	395	351
25450	1528			No media	0	0	Content	983	57	392	362
25467	1529			No media	0	0	Content	983	57	0	0
25483	1530			No media	0	0	Content	983	57	388	435
25500	1531			No media	0	0	Content	983	57	386	442
25517	1532			No media	0	0	Content	983	57	391	442
25533	1533			No media	0	0	Content	983	57	389	444
25550	1534			No media	0	0	Content	983	57	388	422
25567	1535			No media	0	0	Content	983	57	391	452
25583	1536			No media	0	0	Content	983	57	390	433
25600	1537			No media	0	0	Content	983	57	395	429
25616	1538			No media	0	0	Content	983	57	400	451
25633	1539			No media	0	0	Content	983	57	410	426
25650	1540			No media	0	0	Content	983	57	391	429
25666	1541			No media	0	0	Content	983	57	387	455
25683	1542			No media	0	0	Content	983	57	385	440
25700	1543			No media	0	0	Content	983	57	391	446
25716	1544			No media	0	0	Content	983	57	399	430
25733	1545			No media	0	0	Content	983	57	393	444
25750	1546			No media	0	0	Content	983	57	392	456
25766	1547			No media	0	0	Content	983	57	385	441
25783	1548			No media	0	0	Content	983	57	378	461
25800	1549			No media	0	0	Content	983	57	378	440
25816	1550			No media	0	0	Content	983	57	382	449
25833	1551			No media	0	0	Content	983	57	381	428
25850	1552			No media	0	0	Content	983	57	401	423
25866	1553			No media	0	0	Content	983	57	385	460
25883	1554			No media	0	0	Content	983	57	388	447
25900	1555			No media	0	0	Content	983	57	392	469
25916	1556			No media	0	0	Content	983	57	385	436
25933	1557			No media	0	0	Content	983	57	378	448
25950	1558			No media	0	0	Content	983	57	393	433
25966	1559			No media	0	0	Content	983	57	386	440
25983	1560			No media	0	0	Content	983	57	381	450
26000	1561			No media	0	0	Content	983	57	378	346
26016	1562			No media	0	0	Content	983	57	383	342
26033	1563			No media	0	0	Content	983	57	0	0
26050	1564			No media	0	0	Content	983	57	391	457
26066	1565			No media	0	0	Content	983	57	378	451
26083	1566			No media	0	0	Content	983	57	376	473
26100	1567			No media	0	0	Content	983	57	384	445
26116	1568			No media	0	0	Content	983	57	383	423
26133	1569			No media	0	0	Content	983	57	381	452
26149	1570			No media	0	0	Content	983	57	383	434
26166	1571			No media	0	0	Content	983	57	383	454
26183	1572			No media	0	0	Content	1399	58	371	417
26199	1573			No media	0	0	Content	1399	58	344	419
26216	1574			No media	0	0	Content	1399	58	354	380
26233	1575			No media	0	0	Content	1399	58	351	385
26249	1576			No media	0	0	Content	1399	58	348	402
26266	1577			No media	0	0	Content	1399	58	347	370
26283	1578			No media	0	0	Content	1399	58	362	411
26299	1579			No media	0	0	Content	1399	58	362	378
26316	1580			No media	0	0	Content	1399	58	355	390
26333	1581			No media	0	0	Content	1399	58	348	400
26349	1582			No media	0	0	Content	1399	58	364	389
26366	1583			No media	0	0	Content	1399	58	357	395
26383	1584			No media	0	0	Content	1399	58	350	396
26399	1585			No media	0	0	Content	1399	58	350	404
26416	1586			No media	0	0	Content	1399	58	358	401
26433	1587			No media	0	0	Content	1399	58	351	390
26449	1588			No media	0	0	Content	1399	58	355	387
26466	1589			No media	0	0	Content	1399	58	357	389
26483	1590			No media	0	0	Content	1399	58	345	405
26499	1591			No media	0	0	Content	1399	58	352	399
26516	1592			No media	0	0	Content	1399	58	373	388
26532	1593			No media	0	0	Content	1399	58	361	400
26549	1594			No media	0	0	Content	1399	58	356	390
26566	1595			No media	0	0	Content	1399	58	370	394
26582	1596			No media	0	0	Content	1399	58	364	373
26599	1597			No media	0	0	Content	1399	58	358	409
26616	1598			No media	0	0	Content	1399	58	360	392
26632	1599			No media	0	0	Content	1399	58	367	408
26649	1600			No media	0	0	Content	1399	58	354	387
26666	1601			No media	0	0	Content	1399	58	352	386
26682	1602			No media	0	0	Content	1399	58	365	388
26699	1603			No media	0	0	Content	1399	58	349	414
26716	1604			No media	0	0	Content	1399	58	367	398
26732	1605			No media	0	0	Content	1399	58	354	405
26749	1606			No media	0	0	Content	1399	58	347	398
26766	1607			No media	0	0	Content	1399	58	359	391
26782	1608			No media	0	0	Content	1399	58	366	391
26799	1609			No media	0	0	Content	1399	58	355	395
26816	1610			No media	0	0	Content	1399	58	350	412
26832	1611			No media	0	0	Content	1399	58	351	380
26849	1612			No media	0	0	Content	1399	58	339	393
26866	1613			No media	0	0	Content	1399	58	364	397
26882	1614			No media	0	0	Content	1399	58	358	398
26899	1615			No media	0	0	Content	1399	58	349	385
26916	1616			No media	0	0	Content	1399	58	350	404
26932	1617			No media	0	0	Content	1399	58	363	395
26949	1618			No media	0	0	Content	1399	58	345	420
26966	1619			No media	0	0	Content	1399	58	361	396
26982	1620			No media	0	0	Content	1399	58	347	417
26999	1621			No media	0	0	Content	1399	58	348	384
27016	1622			No media	0	0	Content	1399	58	373	385
27032	1623			No media	0	0	Content	1399	58	352	400
27049	1624			No media	0	0	Content	1399	58	354	390
27066	1625			No media	0	0	Content	1399	58	344	418
27082	1626			No media	0	0	Content	1399	58	354	411
27099	1627			No media	0	0	Content	1399	58	365	403
27115	1628			No media	0	0	Content	1399	58	375	404
27132	1629			No media	0	0	Content	1399	58	370	385
27149	1630			No media	0	0	Content	1399	58	362	402
27165	1631			No media	0	0	Content	1399	58	361	384
27182	1632			No media	0	0	Content	1399	58	365	400
27199	1633			No media	0	0	Content	1399	58	353	403
27215	1634			No media	0	0	Content	1399	58	365	379
27232	1635			No media	0	0	Content	1399	58	359	399
27249	1636			No media	0	0	Content	1399	58	351	397
27265	1637			No media	0	0	Content	1399	58	365	390
27282	1638			No media	0	0	Content	1399	58	350	410
27299	1639			No media	0	0	Content	1399	58	363	413
27315	1640			No media	0	0	Content	1399	58	360	398
27332	1641			No media	0	0	Content	1399	58	359	391
27349	1642			No media	0	0	Content	1399	58	352	377
27365	1643			No media	0	0	Content	1399	58	348	406
27382	1644			No media	0	0	Content	1399	58	352	391
27399	1645			No media	0	0	Content	1399	58	367	385
27415	1646			No media	0	0	Content	1399	58	374	392
27432	1647			No media	0	0	Content	1399	58	366	409
27449	1648			No media	0	0	Content	1399	58	361	397
27465	1649			No media	0	0	Content	1399	58	369	372
27482	1650			No media	0	0	Content	1399	58	353	397
27499	1651			No media	0	0	Content	1399	58	358	414
27515	1652			No media	0	0	Content	1399	58	358	390
27532	1653			No media	0	0	Content	1399	58	368	398
27549	1654			No media	0	0	Content	1399	58	359	410
27565	1655			No media	0	0	Content	1399	58	353	374
27582	1656			No media	0	0	Content	300	59	303	398
27599	1657			No media	0	0	Content	300	59	268	393
27615	1658			No media	0	0	Content	300	59	252	419
27632	1659			No media	0	0	Content	300	59	273	422
27648	1660			No media	0	0	Content	300	59	262	462
27665	1661			No media	0	0	Content	300	59	269	426
27682	1662			No media	0	0	Content	300	59	257	455
27698	1663			No media	0	0	Content	300	59	254	353
27715	1664			No media	0	0	Content	300	59	257	343
27732	1665			No media	0	0	Content	300	59	0	0
27748	1666			No media	0	0	Content	300	59	270	422
27765	1667			No media	0	0	Content	300	59	252	437
27782	1668			No media	0	0	Content	300	59	262	411
27798	1669			No media	0	0	Content	300	59	258	414
27815	1670			No media	0	0	Content	300	59	267	436
27832	1671			No media	0	0	Content	300	59	264	415
27848	1672			No media	0	0	Content	300	59	277	438
27865	1673			No media	0	0	Content	300	59	317	400
27882	1674			No media	0	0	Content	366	60	462	402
27898	1675			No media	0	0	Content	366	60	528	421
27915	1676			No media	0	0	Content	366	60	526	391
27932	1677			No media	0	0	Content	366	60	522	403
27948	1678			No media	0	0	Content	366	60	507	418
27965	1679			No media	0	0	Content	366	60	523	404
27982	1680			No media	0	0	Content	366	60	533	415
27998	1681			No media	0	0	Content	366	60	515	408
28015	1682			No media	0	0	Content	366	60	527	402
28032	1683			No media	0	0	Content	366	60	514	408
28048	1684			No media	0	0	Content	366	60	533	399
28065	1685			No media	0	0	Content	366	60	516	414
28081	1686			No media	0	0	Content	366	60	525	402
28098	1687			No media	0	0	Content	366	60	517	410
28115	1688			No media	0	0	Content	366	60	511	400
28131	1689			No media	0	0	Content	366	60	510	429
28148	1690			No media	0	0	Content	366	60	514	410
28165	1691			No media	0	0	Content	366	60	519	411
28181	1692			No media	0	0	Content	366	60	513	412
28198	1693			No media	0	0	Content	366	60	516	418
28215	1694			No media	0	0	Content	366	60	532	408
28231	1695			No media	0	0	Content	366	60	531	402
28248	1696			No media	0	0	Content	1466	61	522	404
28265	1697			No media	0	0	Content	1466	61	564	398
28281	1698			No media	0	0	Content	1466	61	580	391
28298	1699			No media	0	0	Content	1466	61	574	402
28315	1700			No media	0	0	Content	1466	61	578	392
28331	1701			No media	0	0	Content	1466	61	565	405
28348	1702			No media	0	0	Content	1466	61	566	408
28365	1703			No media	0	0	Content	1466	61	571	417
28381	1704			No media	0	0	Content	1466	61	567	409
28398	1705			No media	0	0	Content	1466	61	587	396
28415	1706			No media	0	0	Content	1466	61	569	408
28431	1707			No media	0	0	Content	1466	61	559	420
28448	1708			No media	0	0	Content	1466	61	578	406
28465	1709			No media	0	0	Content	1466	61	569	401
28481	1710			No media	0	0	Content	1466	61	574	403
28498	1711			No media	0	0	Content	1466	61	577	394
28515	1712			No media	0	0	Content	1466	61	567	402
28531	1713			No media	0	0	Content	1466	61	582	392
28548	1714			No media	0	0	Content	1466	61	581	395
28565	1715			No media	0	0	Content	1466	61	568	414
28581	1716			No media	0	0	Content	1466	61	568	410
28598	1717			No media	0	0	Content	1466	61	572	393
28615	1718			No media	0	0	Content	1466	61	570	398
28631	1719			No media	0	0	Content	1466	61	583	399
28648	1720			No media	0	0	Content	1466	61	563	410
28665	1721			No media	0	0	Content	1466	61	576	396
28681	1722			No media	0	0	Content	1466	61	567	401
28698	1723			No media	0	0	Content	1466	61	567	403
28715	1724			No media	0	0	Content	1466	61	568	414
28731	1725			No media	0	0	Content	1466	61	576	390
28748	1726			No media	0	0	Content	1466	61	580	392
28765	1727			No media	0	0	Content	1466	61	567	400
28781	1728			No media	0	0	Content	1466	61	568	395
28798	1729			No media	0	0	Content	1466	61	579	394
28815	1730			No media	0	0	Content	1466	61	577	393
28831	1731			No media	0	0	Content	1466	61	575	395
28848	1732			No media	0	0	Content	1466	61	576	404
28864	1733			No media	0	0	Content	1466	61	583	398
28881	1734			No media	0	0	Content	1466	61	571	396
28898	1735			No media	0	0	Content	1466	61	581	407
28914	1736			No media	0	0	Content	1466	61	582	398
28931	1737			No media	0	0	Content	1466	61	574	398
28948	1738			No media	0	0	Content	1466	61	574	401
28964	1739			No media	0	0	Content	1466	61	580	392
28981	1740			No media	0	0	Content	1466	61	577	398
28998	1741			No media	0	0	Content	1466	61	569	398
29014	1742			No media	0	0	Content	1466	61	571	406
29031	1743			No media	0	0	Content	1466	61	584	378
29048	1744			No media	0	0	Content	1466	61	573	395
29064	1745			No media	0	0	Content	1466	61	581	381
29081	1746			No media	0	0	Content	1466	61	578	388
29098	1747			No media	0	0	Content	1466	61	583	378
29114	1748			No media	0	0	Content	1466	61	576	406
29131	1749			No media	0	0	Content	1466	61	570	397
29148	1750			No media	0	0	Content	1466	61	564	407
29164	1751			No media	0	0	Content	1466	61	571	403
29181	1752			No media	0	0	Content	1466	61	568	392
29198	1753			No media	0	0	Content	1466	61	576	390
29214	1754			No media	0	0	Content	1466	61	572	394
29231	1755			No media	0	0	Content	1466	61	585	384
29248	1756			No media	0	0	Content	1466	61	564	404
29264	1757			No media	0	0	Content	1466	61	572	403
29281	1758			No media	0	0	Content	1466	61	562	412
29298	1759			No media	0	0	Content	1466	61	567	387
29314	1760			No media	0	0	Content	1466	61	568	402
29331	1761			No media	0	0	Content	1466	61	568	399
29348	1762			No media	0	0	Content	1466	61	577	383
29364	1763			No media	0	0	Content	1466	61	571	384
29381	1764			No media	0	0	Content	1466	61	564	407
29398	1765			No media	0	0	Content	1466	61	563	414
29414	1766			No media	0	0	Content	1466	61	566	398
29431	1767			No media	0	0	Content	1466	61	581	385
29447	1768			No media	0	0	Content	1466	61	559	398
29464	1769			No media	0	0	Content	1466	61	567	402
29481	1770			No media	0	0	Content	1466	61	571	390
29497	1771			No media	0	0	Content	1466	61	576	399
29514	1772			No media	0	0	Content	1466	61	570	398
29531	1773			No media	0	0	Content	1466	61	577	392
29547	1774			No media	0	0	Content	1466	61	558	404
29564	1775			No media	0	0	Content	1466	61	579	389
29581	1776			No media	0	0	Content	1466	61	573	393
29597	1777			No media	0	0	Content	1466	61	574	397
29614	1778			No media	0	0	Content	1466	61	566	406
29631	1779			No media	0	0	Content	1466	61	577	393
29647	1780			No media	0	0	Content	1466	61	555	412
29664	1781			No media	0	0	Content	1466	61	570	386
29681	1782			No media	0	0	Content	1466	61	573	393
29697	1783			No media	0	0	Content	1466	61	570	392
29714	1784			No media	0	0	Content	400	62	475	411
29731	1785			No media	0	0	Content	400	62	415	448
29747	1786			No media	0	0	Content	400	62	400	493
29764	1787			No media	0	0	Content	400	62	411	458
29781	1788			No media	0	0	Content	400	62	407	435
29797	1789			No media	0	0	Content	400	62	404	464
29814	1790			No media	0	0	Content	400	62	410	482
29831	1791			No media	0	0	Content	400	62	411	367
29847	1792			No media	0	0	Content	400	62	426	322
29864	1793			No media	0	0	Content	400	62	0	0
29881	1794			No media	0	0	Content	400	62	407	448
29897	1795			No media	0	0	Content	400	62	408	462
29914	1796			No media	0	0	Content	400	62	406	461
29931	1797			No media	0	0	Content	400	62	411	454
29947	1798			No media	0	0	Content	400	62	416	441
29964	1799			No media	0	0	Content	400	62	411	449
29981	1800			No media	0	0	Content	400	62	407	440
29997	1801			No media	0	0	Content	400	62	411	466
30014	1802			No media	0	0	Content	400	62	415	437
30031	1803			No media	0	0	Content	400	62	404	461
30047	1804			No media	0	0	Content	400	62	415	454
30064	1805			No media	0	0	Content	400	62	410	457
30080	1806			No media	0	0	Content	400	62	411	438
30097	1807			No media	0	0	Content	400	62	428	466
30110		ImageStart	8
30114	1808			8_008_ha_fe.jpg	0	293	AOI_4	216	63	493	413
30130	1809			8_008_ha_fe.jpg	0	293	AOI_4	216	63	489	426
30147	1810			8_008_ha_fe.jpg	0	293	AOI_4	216	63	481	417
30164	1811			8_008_ha_fe.jpg	0	293	AOI_4	216	63	507	391
30180	1812			8_008_ha_fe.jpg	0	293	AOI_4	216	63	503	401
30197	1813			8_008_ha_fe.jpg	0	293	AOI_4	216	63	519	389
30214	1814			8_008_ha_fe.jpg	0	293	AOI_4	216	63	508	389
30230	1815			8_008_ha_fe.jpg	0	293	AOI_4	216	63	495	395
30247	1816			8_008_ha_fe.jpg	0	293	AOI_4	216	63	503	408
30264	1817			8_008_ha_fe.jpg	0	293	AOI_4	216	63	513	318
30280	1818			8_008_ha_fe.jpg	0	293	AOI_4	216	63	506	293
30297	1819			8_008_ha_fe.jpg	0	293	AOI_4	216	63	0	0
30314	1820			8_008_ha_fe.jpg	0	293	AOI_4	216	63	482	406
30330	1821			8_008_ha_fe.jpg	0	293	AOI_4	283	64	378	390
30347	1822			8_008_ha_fe.jpg	0	293	AOI_4	283	64	341	388
30363	1823			8_008_ha_fe.jpg	0	293	AOI_4	283	64	350	423
30380	1824			8_008_ha_fe.jpg	0	293	AOI_4	283	64	350	395
30397	1825			8_008_ha_fe.jpg	0	293	AOI_4	283	64	344	387
30413	1826			8_008_ha_fe.jpg	0	293	AOI_4	283	64	339	380
30430	1827			8_008_ha_fe.jpg	0	293	AOI_4	283	64	334	404
30447	1828			8_008_ha_fe.jpg	0	293	AOI_4	283	64	338	346
30463	1829			8_008_ha_fe.jpg	0	293	AOI_4	283	64	333	361
30480	1830			8_008_ha_fe.jpg	0	293	AOI_4	283	64	0	0
30497	1831			8_008_ha_fe.jpg	0	293	AOI_4	283	64	341	396
30513	1832			8_008_ha_fe.jpg	0	293	AOI_4	283	64	340	414
30530	1833			8_008_ha_fe.jpg	0	293	AOI_4	283	64	338	411
30547	1834			8_008_ha_fe.jpg	0	293	AOI_4	283	64	343	372
30563	1835			8_008_ha_fe.jpg	0	293	AOI_4	283	64	336	409
30580	1836			8_008_ha_fe.jpg	0	293	AOI_4	283	64	338	397
30597	1837			8_008_ha_fe.jpg	0	293	AOI_4	283	64	351	384
30613	1838			8_008_ha_fe.jpg	0	293	AOI_4	283	65	321	400
30630	1839			8_008_ha_fe.jpg	0	293	AOI_4	283	65	265	425
30647	1840			8_008_ha_fe.jpg	0	293	AOI_4	283	65	280	423
30663	1841			8_008_ha_fe.jpg	0	293	AOI_4	283	65	280	414
30680	1842			8_008_ha_fe.jpg	0	293	AOI_4	283	65	281	383
30697	1843			8_008_ha_fe.jpg	0	293	AOI_4	283	65	294	404
30713	1844			8_008_ha_fe.jpg	0	293	AOI_4	283	65	284	419
30730	1845			8_008_ha_fe.jpg	0	293	AOI_4	283	65	288	425
30747	1846			8_008_ha_fe.jpg	0	293	AOI_4	283	65	284	430
30763	1847			8_008_ha_fe.jpg	0	293	AOI_4	283	65	291	397
30780	1848			8_008_ha_fe.jpg	0	293	AOI_4	283	65	278	405
30797	1849			8_008_ha_fe.jpg	0	293	AOI_4	283	65	290	396
30813	1850			8_008_ha_fe.jpg	0	293	AOI_4	283	65	287	406
30830	1851			8_008_ha_fe.jpg	0	293	AOI_4	283	65	284	408
30847	1852			8_008_ha_fe.jpg	0	293	AOI_4	283	65	278	408
30863	1853			8_008_ha_fe.jpg	0	293	AOI_4	283	65	280	399
30880	1854			8_008_ha_fe.jpg	0	293	AOI_4	283	65	319	406
30897	1855			8_008_ha_fe.jpg	0	294	AOI_2	366	66	463	408
30913	1856			8_008_ha_fe.jpg	0	294	AOI_2	366	66	610	367
30930	1857			8_008_ha_fe.jpg	0	294	AOI_2	366	66	676	360
30947	1858			8_008_ha_fe.jpg	0	294	AOI_2	366	66	670	361
30963	1859			8_008_ha_fe.jpg	0	294	AOI_2	366	66	667	361
30980	1860			8_008_ha_fe.jpg	0	294	AOI_2	366	66	685	361
30996	1861			8_008_ha_fe.jpg	0	294	AOI_2	366	66	660	374
31013	1862			8_008_ha_fe.jpg	0	294	AOI_2	366	66	672	363
31030	1863			8_008_ha_fe.jpg	0	294	AOI_2	366	66	653	385
31046	1864			8_008_ha_fe.jpg	0	294	AOI_2	366	66	667	383
31063	1865			8_008_ha_fe.jpg	0	294	AOI_2	366	66	669	393
31080	1866			8_008_ha_fe.jpg	0	294	AOI_2	366	66	663	383
31096	1867			8_008_ha_fe.jpg	0	294	AOI_2	366	66	653	393
31113	1868			8_008_ha_fe.jpg	0	294	AOI_2	366	66	652	368
31130	1869			8_008_ha_fe.jpg	0	294	AOI_2	366	66	681	293
31146	1870			8_008_ha_fe.jpg	0	294	AOI_2	366	66	679	343
31163	1871			8_008_ha_fe.jpg	0	294	AOI_2	366	66	692	360
31180	1872			8_008_ha_fe.jpg	0	294	AOI_2	366	66	661	383
31196	1873			8_008_ha_fe.jpg	0	294	AOI_2	366	66	662	395
31213	1874			8_008_ha_fe.jpg	0	294	AOI_2	366	66	657	382
31230	1875			8_008_ha_fe.jpg	0	294	AOI_2	366	66	665	395
31246	1876			8_008_ha_fe.jpg	0	294	AOI_2	366	66	673	365
31263	1877			8_008_ha_fe.jpg	0	294	AOI_2	383	67	697	407
31280	1878			8_008_ha_fe.jpg	0	294	AOI_2	383	67	678	456
31296	1879			8_008_ha_fe.jpg	0	294	AOI_2	383	67	690	451
31313	1880			8_008_ha_fe.jpg	0	294	AOI_2	383	67	687	458
31330	1881			8_008_ha_fe.jpg	0	294	AOI_2	383	67	690	448
31346	1882			8_008_ha_fe.jpg	0	294	AOI_2	383	67	697	438
31363	1883			8_008_ha_fe.jpg	0	294	AOI_2	383	67	691	449
31380	1884			8_008_ha_fe.jpg	0	294	AOI_2	383	67	686	453
31396	1885			8_008_ha_fe.jpg	0	294	AOI_2	383	67	690	451
31413	1886			8_008_ha_fe.jpg	0	294	AOI_2	383	67	691	448
31430	1887			8_008_ha_fe.jpg	0	294	AOI_2	383	67	684	455
31446	1888			8_008_ha_fe.jpg	0	294	AOI_2	383	67	690	444
31463	1889			8_008_ha_fe.jpg	0	294	AOI_2	383	67	683	475
31480	1890			8_008_ha_fe.jpg	0	294	AOI_2	383	67	703	388
31496	1891			8_008_ha_fe.jpg	0	294	AOI_2	383	67	729	369
31513	1892			8_008_ha_fe.jpg	0	294	AOI_2	383	67	711	431
31530	1893			8_008_ha_fe.jpg	0	294	AOI_2	383	67	690	447
31546	1894			8_008_ha_fe.jpg	0	294	AOI_2	383	67	682	447
31563	1895			8_008_ha_fe.jpg	0	294	AOI_2	383	67	692	453
31580	1896			8_008_ha_fe.jpg	0	294	AOI_2	383	67	703	435
31596	1897			8_008_ha_fe.jpg	0	294	AOI_2	383	67	680	475
31613	1898			8_008_ha_fe.jpg	0	294	AOI_2	383	67	698	432
31629	1899			8_008_ha_fe.jpg	0	294	AOI_2	383	67	664	439
31646	1900			8_008_ha_fe.jpg	0	293	AOI_4	300	68	493	436
31663	1901			8_008_ha_fe.jpg	0	293	AOI_4	300	68	362	395
31679	1902			8_008_ha_fe.jpg	0	293	AOI_4	300	68	286	385
31696	1903			8_008_ha_fe.jpg	0	293	AOI_4	300	68	292	386
31713	1904			8_008_ha_fe.jpg	0	293	AOI_4	300	68	280	379
31729	1905			8_008_ha_fe.jpg	0	293	AOI_4	300	68	289	401
31746	1906			8_008_ha_fe.jpg	0	293	AOI_4	300	68	279	389
31763	1907			8_008_ha_fe.jpg	0	293	AOI_4	300	68	272	379
31779	1908			8_008_ha_fe.jpg	0	293	AOI_4	300	68	283	402
31796	1909			8_008_ha_fe.jpg	0	293	AOI_4	300	68	290	402
31813	1910			8_008_ha_fe.jpg	0	293	AOI_4	300	68	273	382
31829	1911			8_008_ha_fe.jpg	0	293	AOI_4	300	68	282	400
31846	1912			8_008_ha_fe.jpg	0	293	AOI_4	300	68	286	398
31863	1913			8_008_ha_fe.jpg	0	293	AOI_4	300	68	281	397
31879	1914			8_008_ha_fe.jpg	0	293	AOI_4	300	68	276	352
31896	1915			8_008_ha_fe.jpg	0	293	AOI_4	300	68	284	341
31913	1916			8_008_ha_fe.jpg	0	293	AOI_4	300	68	0	0
31929	1917			8_008_ha_fe.jpg	0	293	AOI_4	300	68	285	392
31946	1918			8_008_ha_fe.jpg	0	293	AOI_4	833	69	279	444
31963	1919			8_008_ha_fe.jpg	0	293	AOI_4	833	69	300	440
31979	1920			8_008_ha_fe.jpg	0	293	AOI_4	833	69	285	449
31996	1921			8_008_ha_fe.jpg	0	293	AOI_4	833	69	283	453
32012	1922			8_008_ha_fe.jpg	0	293	AOI_4	833	69	292	444
32029	1923			8_008_ha_fe.jpg	0	293	AOI_4	833	69	291	442
32046	1924			8_008_ha_fe.jpg	0	293	AOI_4	833	69	308	425
32062	1925			8_008_ha_fe.jpg	0	293	AOI_4	833	69	296	475
32079	1926			8_008_ha_fe.jpg	0	293	AOI_4	833	69	283	435
32096	1927			8_008_ha_fe.jpg	0	293	AOI_4	833	69	293	465
32112	1928			8_008_ha_fe.jpg	0	293	AOI_4	833	69	297	438
32129	1929			8_008_ha_fe.jpg	0	293	AOI_4	833	69	289	459
32146	1930			8_008_ha_fe.jpg	0	293	AOI_4	833	69	289	452
32162	1931			8_008_ha_fe.jpg	0	293	AOI_4	833	69	287	448
32179	1932			8_008_ha_fe.jpg	0	293	AOI_4	833	69	290	469
32196	1933			8_008_ha_fe.jpg	0	293	AOI_4	833	69	262	383
32212	1934			8_008_ha_fe.jpg	0	293	AOI_4	833	69	272	377
32229	1935			8_008_ha_fe.jpg	0	293	AOI_4	833	69	0	0
32246	1936			8_008_ha_fe.jpg	0	293	AOI_4	833	69	300	447
32262	1937			8_008_ha_fe.jpg	0	293	AOI_4	833	69	288	447
32276		ImageEnd	16
32279	1938			No media	0	0	Content	833	69	279	494
32296	1939			No media	0	0	Content	833	69	285	461
32312	1940			No media	0	0	Content	833	69	306	489
32329	1941			No media	0	0	Content	833	69	295	435
32346	1942			No media	0	0	Content	833	69	287	508
32362	1943			No media	0	0	Content	833	69	311	448
32379	1944			No media	0	0	Content	833	69	291	459
32396	1945			No media	0	0	Content	833	69	280	467
32412	1946			No media	0	0	Content	833	69	282	474
32429	1947			No media	0	0	Content	833	69	272	477
32445	1948			No media	0	0	Content	833	69	285	485
32462	1949			No media	0	0	Content	833	69	309	456
32479	1950			No media	0	0	Content	833	69	284	478
32495	1951			No media	0	0	Content	833	69	295	467
32512	1952			No media	0	0	Content	833	69	291	480
32529	1953			No media	0	0	Content	833	69	292	476
32545	1954			No media	0	0	Content	833	69	289	462
32562	1955			No media	0	0	Content	833	69	282	475
32579	1956			No media	0	0	Content	833	69	294	469
32595	1957			No media	0	0	Content	833	69	295	459
32612	1958			No media	0	0	Content	833	69	292	478
32629	1959			No media	0	0	Content	833	69	290	458
32645	1960			No media	0	0	Content	833	69	277	459
[truncated: 39,392 more rows]
