# Supplementary material for: Attentional Bias to Facial Expressions of Different Emotions – A Cross-Cultural Comparison of ≠Akhoe Hai||om and German Children and Adolescents
Source: Front Psychol. 2020 Apr 28;11:795. doi: 10.3389/fpsyg.2020.00795 (PMC7199105; doi:10.3389/fpsyg.2020.00795)
Supplement: Supplementary file 1 [file Data_Sheet_1.ZIP › Raw data_Germany and Namibia/Raw data Germans/de_VP5-All-Data.tsv]

System Properties:
Operating System:	Microsoft Windows NT 6.1.7601 Service Pack 1
System User Name:	tobiiadmin
Machine Name:	LOE7690LAP
Data properties:
Recording name:	de_VP5
Recording date:	26.09.2013
Recording time:	12:10:16
Recording resolution:	1024 x 768
Export date:	03.12.2013
Export time:	16:36:16
Participant:	de_VP5
Filter settings:
Eye: Average
Validity: Normal
Fixation filter: Tobii fixation filter
Velocity threshold: 35
Distance threshold: 35
Timestamp	Number	Event	EventKey	StimuliName	StimuliID	AoiIds	AoiNames	FixationDuration	FixationIndex	GazePointX	GazePointY
2	0			No media	0	0	Content	235	23	1628	944
18	1			No media	0	0	Content	235	23	1646	954
35	2			No media	0	0	Content	235	23	1638	942
52	3			No media	0	0	Content	235	23	1647	945
68	4			No media	0	0	Content	235	23	1632	947
85	5			No media	0	0	Content	235	23	1626	944
102	6			No media	0	0	Content	235	23	1630	948
118	7			No media	0	0	Content	235	23	1633	948
135	8			No media	0	0	Content	235	23	1637	944
152	9			No media	0	0	Content	235	23	1634	941
168	10			No media	0	0	Content	235	23	1640	951
185	11			No media	0	0	Content	235	23	1626	944
202	12			No media	0	0	Content	235	23	1638	950
218	13			No media	0	0	Content	235	23	1646	969
235	14			No media	0	0	Content			0	0
240		ImageStart	8
252	15			Fix.jpg	0	0	Content			0	0
268	16			Fix.jpg	0	0	Content			0	0
285	17			Fix.jpg	0	0	Content			0	0
301	18			Fix.jpg	0	0	Content			0	0
318	19			Fix.jpg	0	0	Content			0	0
335	20			Fix.jpg	0	0	Content			0	0
351	21			Fix.jpg	0	0	Content			0	0
368	22			Fix.jpg	0	0	Content			0	0
384	23			Fix.jpg	0	0	Content			0	0
401	24			Fix.jpg	0	0	Content			0	0
418	25			Fix.jpg	0	0	Content	83	24	579	520
435	26			Fix.jpg	0	0	Content	83	24	572	505
451	27			Fix.jpg	0	0	Content	83	24	565	503
468	28			Fix.jpg	0	0	Content	83	24	563	505
484	29			Fix.jpg	0	0	Content	83	24	546	378
501	30			Fix.jpg	0	0	Content	416	25	529	388
518	31			Fix.jpg	0	0	Content	416	25	527	377
534	32			Fix.jpg	0	0	Content	416	25	529	384
551	33			Fix.jpg	0	0	Content	416	25	526	377
568	34			Fix.jpg	0	0	Content	416	25	528	385
584	35			Fix.jpg	0	0	Content	416	25	534	382
601	36			Fix.jpg	0	0	Content	416	25	524	389
618	37			Fix.jpg	0	0	Content	416	25	521	381
634	38			Fix.jpg	0	0	Content	416	25	528	384
651	39			Fix.jpg	0	0	Content	416	25	527	377
665		ImageEnd	16
668	40			No media	0	0	Content	416	25	525	379
681		ImageStart	8
684	41			4_008_fe_an.jpg	0	205	AOI_2	416	25	519	380
701	42			4_008_fe_an.jpg	0	205	AOI_2	416	25	508	357
718	43			4_008_fe_an.jpg	0	205	AOI_2	416	25	499	362
734	44			4_008_fe_an.jpg	0	205	AOI_2	416	25	507	364
751	45			4_008_fe_an.jpg	0	205	AOI_2	416	25	507	361
768	46			4_008_fe_an.jpg	0	205	AOI_2	416	25	502	359
784	47			4_008_fe_an.jpg	0	205	AOI_2	416	25	499	366
801	48			4_008_fe_an.jpg	0	205	AOI_2	416	25	500	365
818	49			4_008_fe_an.jpg	0	205	AOI_2	416	25	503	363
834	50			4_008_fe_an.jpg	0	205	AOI_2	416	25	503	369
851	51			4_008_fe_an.jpg	0	205	AOI_2	416	25	509	374
868	52			4_008_fe_an.jpg	0	205	AOI_2	416	25	501	362
884	53			4_008_fe_an.jpg	0	205	AOI_2	416	25	501	355
901	54			4_008_fe_an.jpg	0	205	AOI_2	416	25	489	356
917	55			4_008_fe_an.jpg	0	205	AOI_2	333	26	382	339
934	56			4_008_fe_an.jpg	0	205	AOI_2	333	26	358	346
951	57			4_008_fe_an.jpg	0	205	AOI_2	333	26	351	345
967	58			4_008_fe_an.jpg	0	205	AOI_2	333	26	350	353
984	59			4_008_fe_an.jpg	0	205	AOI_2	333	26	348	332
1001	60			4_008_fe_an.jpg	0	205	AOI_2	333	26	348	343
1017	61			4_008_fe_an.jpg	0	205	AOI_2	333	26	350	337
1034	62			4_008_fe_an.jpg	0	205	AOI_2	333	26	360	358
1051	63			4_008_fe_an.jpg	0	205	AOI_2	333	26	349	340
1067	64			4_008_fe_an.jpg	0	205	AOI_2	333	26	347	361
1084	65			4_008_fe_an.jpg	0	205	AOI_2	333	26	340	351
1101	66			4_008_fe_an.jpg	0	205	AOI_2	333	26	343	357
1117	67			4_008_fe_an.jpg	0	205	AOI_2	333	26	343	346
1134	68			4_008_fe_an.jpg	0	205	AOI_2	333	26	337	350
1151	69			4_008_fe_an.jpg	0	205	AOI_2	333	26	335	345
1167	70			4_008_fe_an.jpg	0	205	AOI_2	333	26	330	342
1184	71			4_008_fe_an.jpg	0	205	AOI_2	333	26	336	350
1201	72			4_008_fe_an.jpg	0	205	AOI_2	333	26	335	348
1217	73			4_008_fe_an.jpg	0	205	AOI_2	333	26	331	339
1234	74			4_008_fe_an.jpg	0	205	AOI_2	333	26	338	352
1251	75			4_008_fe_an.jpg	0	206	AOI_1	300	27	486	360
1267	76			4_008_fe_an.jpg	0	206	AOI_1	300	27	696	378
1284	77			4_008_fe_an.jpg	0	206	AOI_1	300	27	749	391
1300	78			4_008_fe_an.jpg	0	206	AOI_1	300	27	775	393
1317	79			4_008_fe_an.jpg	0	206	AOI_1	300	27	758	392
1334	80			4_008_fe_an.jpg	0	206	AOI_1	300	27	766	391
1351	81			4_008_fe_an.jpg	0	206	AOI_1	300	27	761	399
1367	82			4_008_fe_an.jpg	0	206	AOI_1	300	27	765	387
1384	83			4_008_fe_an.jpg	0	206	AOI_1	300	27	765	394
1400	84			4_008_fe_an.jpg	0	206	AOI_1	300	27	767	390
1417	85			4_008_fe_an.jpg	0	206	AOI_1	300	27	766	387
1434	86			4_008_fe_an.jpg	0	206	AOI_1	300	27	771	388
1450	87			4_008_fe_an.jpg	0	206	AOI_1	300	27	768	391
1467	88			4_008_fe_an.jpg	0	206	AOI_1	300	27	768	392
1484	89			4_008_fe_an.jpg	0	206	AOI_1	300	27	766	395
1500	90			4_008_fe_an.jpg	0	206	AOI_1	300	27	775	392
1517	91			4_008_fe_an.jpg	0	206	AOI_1	300	27	769	394
1534	92			4_008_fe_an.jpg	0	206	AOI_1	300	27	670	384
1550	93			4_008_fe_an.jpg	0	205	AOI_2	333	28	454	347
1567	94			4_008_fe_an.jpg	0	205	AOI_2	333	28	326	347
1584	95			4_008_fe_an.jpg	0	205	AOI_2	333	28	333	340
1600	96			4_008_fe_an.jpg	0	205	AOI_2	333	28	334	350
1617	97			4_008_fe_an.jpg	0	205	AOI_2	333	28	338	353
1634	98			4_008_fe_an.jpg	0	205	AOI_2	333	28	337	350
1650	99			4_008_fe_an.jpg	0	205	AOI_2	333	28	344	352
1667	100			4_008_fe_an.jpg	0	205	AOI_2	333	28	343	339
1684	101			4_008_fe_an.jpg	0	205	AOI_2	333	28	335	341
1700	102			4_008_fe_an.jpg	0	205	AOI_2	333	28	339	353
1717	103			4_008_fe_an.jpg	0	205	AOI_2	333	28	341	346
1734	104			4_008_fe_an.jpg	0	205	AOI_2	333	28	341	346
1750	105			4_008_fe_an.jpg	0	205	AOI_2	333	28	347	351
1767	106			4_008_fe_an.jpg	0	205	AOI_2	333	28	345	344
1784	107			4_008_fe_an.jpg	0	205	AOI_2	333	28	347	346
1800	108			4_008_fe_an.jpg	0	205	AOI_2	333	28	342	352
1817	109			4_008_fe_an.jpg	0	205	AOI_2	333	28	338	348
1834	110			4_008_fe_an.jpg	0	205	AOI_2	333	28	337	343
1850	111			4_008_fe_an.jpg	0	205	AOI_2	333	28	342	345
1867	112			4_008_fe_an.jpg	0	205	AOI_2	333	28	343	341
1884	113			4_008_fe_an.jpg	0	205	AOI_2			0	0
1900	114			4_008_fe_an.jpg	0	205	AOI_2			0	0
1917	115			4_008_fe_an.jpg	0	205	AOI_2			0	0
1933	116			4_008_fe_an.jpg	0	205	AOI_2			0	0
1950	117			4_008_fe_an.jpg	0	205	AOI_2			0	0
1967	118			4_008_fe_an.jpg	0	205	AOI_2			0	0
1983	119			4_008_fe_an.jpg	0	205	AOI_2			0	0
2000	120			4_008_fe_an.jpg	0	205	AOI_2			0	0
2017	121			4_008_fe_an.jpg	0	205	AOI_2			0	0
2033	122			4_008_fe_an.jpg	0	205	AOI_2			0	0
2050	123			4_008_fe_an.jpg	0	205	AOI_2			0	0
2067	124			4_008_fe_an.jpg	0	205	AOI_2			0	0
2083	125			4_008_fe_an.jpg	0	205	AOI_2			0	0
2100	126			4_008_fe_an.jpg	0	205	AOI_2			0	0
2117	127			4_008_fe_an.jpg	0	205	AOI_2	167	29	348	343
2133	128			4_008_fe_an.jpg	0	205	AOI_2	167	29	349	354
2150	129			4_008_fe_an.jpg	0	205	AOI_2	167	29	346	342
2167	130			4_008_fe_an.jpg	0	205	AOI_2	167	29	350	342
2183	131			4_008_fe_an.jpg	0	205	AOI_2	167	29	353	342
2200	132			4_008_fe_an.jpg	0	205	AOI_2	167	29	351	339
2217	133			4_008_fe_an.jpg	0	205	AOI_2	167	29	353	350
2233	134			4_008_fe_an.jpg	0	205	AOI_2	167	29	353	341
2250	135			4_008_fe_an.jpg	0	205	AOI_2	167	29	349	339
2267	136			4_008_fe_an.jpg	0	205	AOI_2	167	29	353	348
2283	137			4_008_fe_an.jpg	0	206	AOI_1	333	30	518	373
2300	138			4_008_fe_an.jpg	0	206	AOI_1	333	30	709	393
2317	139			4_008_fe_an.jpg	0	206	AOI_1	333	30	734	398
2333	140			4_008_fe_an.jpg	0	206	AOI_1	333	30	760	402
2350	141			4_008_fe_an.jpg	0	206	AOI_1	333	30	744	398
2367	142			4_008_fe_an.jpg	0	206	AOI_1	333	30	753	398
2383	143			4_008_fe_an.jpg	0	206	AOI_1	333	30	748	395
2400	144			4_008_fe_an.jpg	0	206	AOI_1	333	30	744	400
2417	145			4_008_fe_an.jpg	0	206	AOI_1	333	30	747	396
2433	146			4_008_fe_an.jpg	0	206	AOI_1	333	30	747	397
2450	147			4_008_fe_an.jpg	0	206	AOI_1	333	30	741	400
2466	148			4_008_fe_an.jpg	0	206	AOI_1	333	30	740	401
2483	149			4_008_fe_an.jpg	0	206	AOI_1	333	30	750	398
2500	150			4_008_fe_an.jpg	0	206	AOI_1	333	30	752	382
2516	151			4_008_fe_an.jpg	0	206	AOI_1	333	30	755	396
2533	152			4_008_fe_an.jpg	0	206	AOI_1	333	30	760	390
2550	153			4_008_fe_an.jpg	0	206	AOI_1	333	30	761	392
2566	154			4_008_fe_an.jpg	0	206	AOI_1	333	30	759	393
2583	155			4_008_fe_an.jpg	0	206	AOI_1	333	30	760	399
2600	156			4_008_fe_an.jpg	0	206	AOI_1	333	30	755	398
2616	157			4_008_fe_an.jpg	0	206	AOI_1	333	31	801	390
2633	158			4_008_fe_an.jpg	0	206	AOI_1	333	31	789	387
2650	159			4_008_fe_an.jpg	0	206	AOI_1	333	31	797	389
2666	160			4_008_fe_an.jpg	0	206	AOI_1	333	31	797	398
2683	161			4_008_fe_an.jpg	0	206	AOI_1	333	31	795	381
2700	162			4_008_fe_an.jpg	0	206	AOI_1	333	31	799	393
2716	163			4_008_fe_an.jpg	0	206	AOI_1	333	31	800	385
2733	164			4_008_fe_an.jpg	0	206	AOI_1	333	31	800	382
2750	165			4_008_fe_an.jpg	0	206	AOI_1	333	31	798	392
2766	166			4_008_fe_an.jpg	0	206	AOI_1	333	31	791	395
2783	167			4_008_fe_an.jpg	0	206	AOI_1	333	31	795	393
2800	168			4_008_fe_an.jpg	0	206	AOI_1	333	31	791	392
2816	169			4_008_fe_an.jpg	0	206	AOI_1	333	31	800	396
2833	170			4_008_fe_an.jpg	0	206	AOI_1	333	31	798	384
2850	171			4_008_fe_an.jpg	0	206	AOI_1	333	31	793	391
2866	172			4_008_fe_an.jpg	0	206	AOI_1	333	31	795	393
2883	173			4_008_fe_an.jpg	0	206	AOI_1	333	31	794	396
2900	174			4_008_fe_an.jpg	0	206	AOI_1	333	31	791	407
2916	175			4_008_fe_an.jpg	0	206	AOI_1	333	31	796	386
2933	176			4_008_fe_an.jpg	0	206	AOI_1	333	31	791	398
2950	177			4_008_fe_an.jpg	0	205	AOI_2	1049	32	645	381
2966	178			4_008_fe_an.jpg	0	205	AOI_2	1049	32	437	348
2983	179			4_008_fe_an.jpg	0	205	AOI_2	1049	32	321	348
3000	180			4_008_fe_an.jpg	0	205	AOI_2	1049	32	318	345
3016	181			4_008_fe_an.jpg	0	205	AOI_2	1049	32	328	340
3033	182			4_008_fe_an.jpg	0	205	AOI_2	1049	32	329	347
3049	183			4_008_fe_an.jpg	0	205	AOI_2	1049	32	329	353
3066	184			4_008_fe_an.jpg	0	205	AOI_2	1049	32	325	339
3083	185			4_008_fe_an.jpg	0	205	AOI_2	1049	32	324	343
3099	186			4_008_fe_an.jpg	0	205	AOI_2	1049	32	329	341
3116	187			4_008_fe_an.jpg	0	205	AOI_2	1049	32	331	342
3133	188			4_008_fe_an.jpg	0	205	AOI_2	1049	32	334	360
3149	189			4_008_fe_an.jpg	0	205	AOI_2	1049	32	330	350
3166	190			4_008_fe_an.jpg	0	205	AOI_2	1049	32	340	356
3183	191			4_008_fe_an.jpg	0	205	AOI_2	1049	32	342	341
3199	192			4_008_fe_an.jpg	0	205	AOI_2	1049	32	347	351
3216	193			4_008_fe_an.jpg	0	205	AOI_2	1049	32	340	343
3233	194			4_008_fe_an.jpg	0	205	AOI_2	1049	32	345	350
3249	195			4_008_fe_an.jpg	0	205	AOI_2	1049	32	344	356
3266	196			4_008_fe_an.jpg	0	205	AOI_2	1049	32	342	337
3283	197			4_008_fe_an.jpg	0	205	AOI_2	1049	32	349	353
3299	198			4_008_fe_an.jpg	0	205	AOI_2	1049	32	349	348
3316	199			4_008_fe_an.jpg	0	205	AOI_2	1049	32	352	349
3333	200			4_008_fe_an.jpg	0	205	AOI_2	1049	32	347	348
3349	201			4_008_fe_an.jpg	0	205	AOI_2	1049	32	347	353
3366	202			4_008_fe_an.jpg	0	205	AOI_2	1049	32	336	344
3382	203			4_008_fe_an.jpg	0	205	AOI_2	1049	32	341	334
3399	204			4_008_fe_an.jpg	0	205	AOI_2	1049	32	341	342
3416	205			4_008_fe_an.jpg	0	205	AOI_2	1049	32	338	348
3432	206			4_008_fe_an.jpg	0	205	AOI_2	1049	32	325	337
3449	207			4_008_fe_an.jpg	0	205	AOI_2	1049	32	337	340
3466	208			4_008_fe_an.jpg	0	205	AOI_2	1049	32	340	351
3482	209			4_008_fe_an.jpg	0	205	AOI_2	1049	32	327	344
3499	210			4_008_fe_an.jpg	0	205	AOI_2	1049	32	338	352
3516	211			4_008_fe_an.jpg	0	205	AOI_2	1049	32	333	337
3532	212			4_008_fe_an.jpg	0	205	AOI_2	1049	32	341	351
3549	213			4_008_fe_an.jpg	0	205	AOI_2	1049	32	336	341
3566	214			4_008_fe_an.jpg	0	205	AOI_2	1049	32	334	350
3582	215			4_008_fe_an.jpg	0	205	AOI_2	1049	32	340	345
3599	216			4_008_fe_an.jpg	0	205	AOI_2	1049	32	337	352
3616	217			4_008_fe_an.jpg	0	205	AOI_2	1049	32	338	348
3632	218			4_008_fe_an.jpg	0	205	AOI_2	1049	32	339	346
3649	219			4_008_fe_an.jpg	0	205	AOI_2	1049	32	337	350
3666	220			4_008_fe_an.jpg	0	205	AOI_2	1049	32	334	342
3677		ImageEnd	16
3682	221			No media	0	0	Content	1049	32	337	348
3699	222			No media	0	0	Content	1049	32	341	353
3716	223			No media	0	0	Content	1049	32	343	345
3732	224			No media	0	0	Content	1049	32	344	357
3749	225			No media	0	0	Content	1049	32	338	349
3766	226			No media	0	0	Content	1049	32	341	343
3782	227			No media	0	0	Content	1049	32	343	346
3799	228			No media	0	0	Content	1049	32	341	346
3816	229			No media	0	0	Content	1049	32	390	705
3832	230			No media	0	0	Content	1049	32	0	0
3849	231			No media	0	0	Content	1049	32	0	0
3866	232			No media	0	0	Content	1049	32	0	0
3882	233			No media	0	0	Content	1049	32	0	0
3899	234			No media	0	0	Content	1049	32	0	0
3916	235			No media	0	0	Content	1049	32	0	0
3932	236			No media	0	0	Content	1049	32	373	345
3949	237			No media	0	0	Content	1049	32	372	353
3966	238			No media	0	0	Content	1049	32	367	348
3982	239			No media	0	0	Content	1049	32	365	353
3999	240			No media	0	0	Content			0	0
4015	241			No media	0	0	Content			0	0
4032	242			No media	0	0	Content			0	0
4049	243			No media	0	0	Content			0	0
4065	244			No media	0	0	Content			0	0
4082	245			No media	0	0	Content			0	0
4099	246			No media	0	0	Content			0	0
4115	247			No media	0	0	Content			0	0
4132	248			No media	0	0	Content			0	0
4149	249			No media	0	0	Content			0	0
4165	250			No media	0	0	Content			0	0
4182	251			No media	0	0	Content			0	0
4199	252			No media	0	0	Content			0	0
4215	253			No media	0	0	Content			0	0
4232	254			No media	0	0	Content			0	0
4248	255			No media	0	0	Content			0	0
4265	256			No media	0	0	Content			0	0
4282	257			No media	0	0	Content			0	0
4299	258			No media	0	0	Content			0	0
4315	259			No media	0	0	Content	200	33	452	345
4332	260			No media	0	0	Content	200	33	455	343
4349	261			No media	0	0	Content	200	33	459	344
4365	262			No media	0	0	Content	200	33	460	336
4382	263			No media	0	0	Content	200	33	463	345
4399	264			No media	0	0	Content	200	33	457	337
4415	265			No media	0	0	Content	200	33	459	344
4432	266			No media	0	0	Content	200	33	463	343
4448	267			No media	0	0	Content	200	33	458	345
4459		ImageStart	8
4465	268			Fix.jpg	0	0	Content	200	33	455	347
4482	269			Fix.jpg	0	0	Content	200	33	460	346
4498	270			Fix.jpg	0	0	Content	200	33	460	454
4515	271			Fix.jpg	0	0	Content			0	0
4532	272			Fix.jpg	0	0	Content			0	0
4535		ImageEnd	16
4548	273			No media	0	0	Content			0	0
4565	274			No media	0	0	Content			0	0
4582	275			No media	0	0	Content			0	0
4598	276			No media	0	0	Content			0	0
4615	277			No media	0	0	Content			0	0
4632	278			No media	0	0	Content			0	0
4648	279			No media	0	0	Content			0	0
4665	280			No media	0	0	Content			0	0
4682	281			No media	0	0	Content			0	0
4698	282			No media	0	0	Content			0	0
4715	283			No media	0	0	Content			0	0
4731	284			No media	0	0	Content			0	0
4748	285			No media	0	0	Content			0	0
4765	286			No media	0	0	Content			0	0
4781	287			No media	0	0	Content			0	0
4798	288			No media	0	0	Content	616	34	492	337
4815	289			No media	0	0	Content	616	34	481	342
4832	290			No media	0	0	Content	616	34	488	345
4848	291			No media	0	0	Content	616	34	487	349
4865	292			No media	0	0	Content	616	34	487	345
4882	293			No media	0	0	Content	616	34	489	338
4898	294			No media	0	0	Content	616	34	484	344
4915	295			No media	0	0	Content	616	34	493	343
4931	296			No media	0	0	Content	616	34	482	346
4948	297			No media	0	0	Content	616	34	487	348
4965	298			No media	0	0	Content	616	34	489	335
4981	299			No media	0	0	Content	616	34	492	338
4998	300			No media	0	0	Content	616	34	495	341
5015	301			No media	0	0	Content	616	34	486	338
5031	302			No media	0	0	Content	616	34	487	336
5048	303			No media	0	0	Content	616	34	494	339
5065	304			No media	0	0	Content	616	34	486	342
5081	305			No media	0	0	Content	616	34	488	347
5098	306			No media	0	0	Content	616	34	490	343
5115	307			No media	0	0	Content	616	34	492	343
5131	308			No media	0	0	Content	616	34	493	338
5148	309			No media	0	0	Content	616	34	494	348
5165	310			No media	0	0	Content	616	34	493	342
5181	311			No media	0	0	Content	616	34	489	342
5198	312			No media	0	0	Content	616	34	494	347
5215	313			No media	0	0	Content	616	34	483	342
5231	314			No media	0	0	Content	616	34	491	342
5248	315			No media	0	0	Content	616	34	491	342
5265	316			No media	0	0	Content	616	34	490	340
5281	317			No media	0	0	Content	616	34	496	341
5298	318			No media	0	0	Content	616	34	489	340
5315	319			No media	0	0	Content	616	34	493	342
5331	320			No media	0	0	Content	616	34	491	344
5348	321			No media	0	0	Content	616	34	485	338
5365	322			No media	0	0	Content	616	34	489	337
5381	323			No media	0	0	Content	616	34	488	331
5398	324			No media	0	0	Content	616	34	507	336
5415	325			No media	0	0	Content	250	35	516	315
5431	326			No media	0	0	Content	250	35	513	309
5448	327			No media	0	0	Content	250	35	516	296
5464	328			No media	0	0	Content	250	35	511	305
5481	329			No media	0	0	Content	250	35	511	296
5498	330			No media	0	0	Content	250	35	515	303
5514	331			No media	0	0	Content	250	35	518	304
5531	332			No media	0	0	Content	250	35	509	292
5548	333			No media	0	0	Content	250	35	514	302
5564	334			No media	0	0	Content	250	35	507	301
5581	335			No media	0	0	Content	250	35	509	297
5598	336			No media	0	0	Content	250	35	505	301
5614	337			No media	0	0	Content	250	35	516	292
5631	338			No media	0	0	Content	250	35	521	296
5648	339			No media	0	0	Content	250	35	516	305
5664	340			No media	0	0	Content	183	36	507	296
5681	341			No media	0	0	Content	183	36	556	312
5698	342			No media	0	0	Content	183	36	536	290
5714	343			No media	0	0	Content	183	36	552	312
5731	344			No media	0	0	Content	183	36	551	319
5748	345			No media	0	0	Content	183	36	555	315
5764	346			No media	0	0	Content	183	36	542	315
5781	347			No media	0	0	Content	183	36	553	321
5798	348			No media	0	0	Content	183	36	553	317
5814	349			No media	0	0	Content	183	36	543	320
5831	350			No media	0	0	Content	183	36	545	311
5848	351			No media	0	0	Content	366	37	554	343
5864	352			No media	0	0	Content	366	37	561	345
5881	353			No media	0	0	Content	366	37	556	365
5898	354			No media	0	0	Content	366	37	563	355
5914	355			No media	0	0	Content	366	37	557	359
5931	356			No media	0	0	Content	366	37	559	354
5948	357			No media	0	0	Content	366	37	563	363
5964	358			No media	0	0	Content	366	37	562	365
5981	359			No media	0	0	Content	366	37	563	352
5998	360			No media	0	0	Content	366	37	563	352
6014	361			No media	0	0	Content	366	37	565	361
6031	362			No media	0	0	Content	366	37	563	353
6047	363			No media	0	0	Content	366	37	563	359
6064	364			No media	0	0	Content	366	37	559	363
6081	365			No media	0	0	Content	366	37	560	365
6097	366			No media	0	0	Content	366	37	562	349
6114	367			No media	0	0	Content	366	37	567	355
6131	368			No media	0	0	Content	366	37	563	358
6147	369			No media	0	0	Content	366	37	562	361
6164	370			No media	0	0	Content	366	37	558	367
6181	371			No media	0	0	Content	366	37	564	353
6197	372			No media	0	0	Content	366	37	579	358
6214	373			No media	0	0	Content	166	38	611	308
6231	374			No media	0	0	Content	166	38	621	280
6247	375			No media	0	0	Content	166	38	613	290
6264	376			No media	0	0	Content	166	38	611	286
6281	377			No media	0	0	Content	166	38	610	292
6297	378			No media	0	0	Content	166	38	614	300
6314	379			No media	0	0	Content	166	38	611	286
6331	380			No media	0	0	Content	166	38	614	286
6347	381			No media	0	0	Content	166	38	619	279
6364	382			No media	0	0	Content	166	38	619	294
6380	383			No media	0	0	Content			0	0
6397	384			No media	0	0	Content			0	0
6414	385			No media	0	0	Content			0	0
6431	386			No media	0	0	Content			0	0
6447	387			No media	0	0	Content			0	0
6464	388			No media	0	0	Content			0	0
6480	389			No media	0	0	Content			0	0
6497	390			No media	0	0	Content			0	0
6514	391			No media	0	0	Content			0	0
6530	392			No media	0	0	Content			0	0
6547	393			No media	0	0	Content			0	0
6564	394			No media	0	0	Content			0	0
6580	395			No media	0	0	Content			0	0
6597	396			No media	0	0	Content	200	39	594	268
6614	397			No media	0	0	Content	200	39	596	268
6630	398			No media	0	0	Content	200	39	596	264
6647	399			No media	0	0	Content	200	39	597	268
6664	400			No media	0	0	Content	200	39	600	273
6680	401			No media	0	0	Content	200	39	592	270
6697	402			No media	0	0	Content	200	39	592	274
6714	403			No media	0	0	Content	200	39	596	264
6730	404			No media	0	0	Content	200	39	601	260
6747	405			No media	0	0	Content	200	39	595	267
6764	406			No media	0	0	Content	200	39	590	275
6780	407			No media	0	0	Content	200	39	600	265
6797	408			No media	0	0	Content			0	0
6814	409			No media	0	0	Content			0	0
6830	410			No media	0	0	Content			0	0
6847	411			No media	0	0	Content			0	0
6864	412			No media	0	0	Content			0	0
6880	413			No media	0	0	Content			0	0
6897	414			No media	0	0	Content			0	0
6914	415			No media	0	0	Content			0	0
6930	416			No media	0	0	Content			0	0
6947	417			No media	0	0	Content			0	0
6964	418			No media	0	0	Content			0	0
6980	419			No media	0	0	Content			0	0
6997	420			No media	0	0	Content	283	40	519	302
7013	421			No media	0	0	Content	283	40	528	303
7030	422			No media	0	0	Content	283	40	533	301
7047	423			No media	0	0	Content	283	40	520	310
7063	424			No media	0	0	Content	283	40	528	306
7080	425			No media	0	0	Content	283	40	529	298
7097	426			No media	0	0	Content	283	40	527	296
7113	427			No media	0	0	Content	283	40	539	304
7130	428			No media	0	0	Content	283	40	528	301
7147	429			No media	0	0	Content	283	40	529	305
7163	430			No media	0	0	Content	283	40	533	307
7180	431			No media	0	0	Content	283	40	532	305
7197	432			No media	0	0	Content	283	40	533	305
7213	433			No media	0	0	Content	283	40	540	313
7230	434			No media	0	0	Content	283	40	538	299
7247	435			No media	0	0	Content	283	40	542	305
7252		ImageStart	8
7263	436			146_170_an_ha.jpg	0	106	AOI_28	283	40	535	308
7280	437			146_170_an_ha.jpg	0	106	AOI_28	166	41	587	289
7297	438			146_170_an_ha.jpg	0	106	AOI_28	166	41	581	291
7313	439			146_170_an_ha.jpg	0	106	AOI_28	166	41	584	289
7330	440			146_170_an_ha.jpg	0	106	AOI_28	166	41	584	290
7347	441			146_170_an_ha.jpg	0	106	AOI_28	166	41	582	297
7363	442			146_170_an_ha.jpg	0	106	AOI_28	166	41	584	283
7380	443			146_170_an_ha.jpg	0	106	AOI_28	166	41	584	296
7397	444			146_170_an_ha.jpg	0	106	AOI_28	166	41	588	296
7413	445			146_170_an_ha.jpg	0	106	AOI_28	166	41	585	288
7430	446			146_170_an_ha.jpg	0	106	AOI_28	166	41	587	295
7447	447			146_170_an_ha.jpg	0	106	AOI_28	233	42	623	317
7463	448			146_170_an_ha.jpg	0	106	AOI_28	233	42	668	336
7480	449			146_170_an_ha.jpg	0	106	AOI_28	233	42	676	342
7497	450			146_170_an_ha.jpg	0	106	AOI_28	233	42	682	343
7513	451			146_170_an_ha.jpg	0	106	AOI_28	233	42	679	336
7530	452			146_170_an_ha.jpg	0	106	AOI_28	233	42	679	353
7547	453			146_170_an_ha.jpg	0	106	AOI_28	233	42	682	353
7563	454			146_170_an_ha.jpg	0	106	AOI_28	233	42	686	341
7580	455			146_170_an_ha.jpg	0	106	AOI_28	233	42	682	342
7596	456			146_170_an_ha.jpg	0	106	AOI_28	233	42	682	342
7613	457			146_170_an_ha.jpg	0	106	AOI_28	233	42	685	349
7630	458			146_170_an_ha.jpg	0	106	AOI_28	233	42	686	339
7646	459			146_170_an_ha.jpg	0	106	AOI_28	233	42	677	347
7663	460			146_170_an_ha.jpg	0	106	AOI_28	233	42	686	332
7680	461			146_170_an_ha.jpg	0	106	AOI_28	133	43	717	357
7696	462			146_170_an_ha.jpg	0	106	AOI_28	133	43	721	351
7713	463			146_170_an_ha.jpg	0	106	AOI_28	133	43	719	359
7730	464			146_170_an_ha.jpg	0	106	AOI_28	133	43	724	354
7746	465			146_170_an_ha.jpg	0	106	AOI_28	133	43	726	349
7763	466			146_170_an_ha.jpg	0	106	AOI_28	133	43	722	352
7780	467			146_170_an_ha.jpg	0	106	AOI_28	133	43	721	351
7796	468			146_170_an_ha.jpg	0	106	AOI_28	133	43	724	355
7813	469			146_170_an_ha.jpg	0	106	AOI_28	183	44	760	355
7830	470			146_170_an_ha.jpg	0	106	AOI_28	183	44	773	340
7846	471			146_170_an_ha.jpg	0	106	AOI_28	183	44	760	353
7863	472			146_170_an_ha.jpg	0	106	AOI_28	183	44	771	343
7880	473			146_170_an_ha.jpg	0	106	AOI_28	183	44	769	348
7896	474			146_170_an_ha.jpg	0	106	AOI_28	183	44	769	350
7913	475			146_170_an_ha.jpg	0	106	AOI_28	183	44	770	340
7930	476			146_170_an_ha.jpg	0	106	AOI_28	183	44	766	333
7946	477			146_170_an_ha.jpg	0	106	AOI_28	183	44	780	336
7963	478			146_170_an_ha.jpg	0	106	AOI_28	183	44	768	343
7980	479			146_170_an_ha.jpg	0	106	AOI_28	183	44	714	355
7996	480			146_170_an_ha.jpg	0	105	AOI_25	316	45	487	377
8013	481			146_170_an_ha.jpg	0	105	AOI_25	316	45	328	381
8030	482			146_170_an_ha.jpg	0	105	AOI_25	316	45	338	392
8046	483			146_170_an_ha.jpg	0	105	AOI_25	316	45	332	395
8063	484			146_170_an_ha.jpg	0	105	AOI_25	316	45	332	382
8079	485			146_170_an_ha.jpg	0	105	AOI_25	316	45	331	390
8096	486			146_170_an_ha.jpg	0	105	AOI_25	316	45	327	383
8113	487			146_170_an_ha.jpg	0	105	AOI_25	316	45	330	381
8129	488			146_170_an_ha.jpg	0	105	AOI_25	316	45	328	385
8146	489			146_170_an_ha.jpg	0	105	AOI_25	316	45	321	381
8163	490			146_170_an_ha.jpg	0	105	AOI_25	316	45	330	392
8179	491			146_170_an_ha.jpg	0	105	AOI_25	316	45	330	390
8196	492			146_170_an_ha.jpg	0	105	AOI_25	316	45	336	388
8213	493			146_170_an_ha.jpg	0	105	AOI_25	316	45	332	381
8229	494			146_170_an_ha.jpg	0	105	AOI_25	316	45	340	395
8246	495			146_170_an_ha.jpg	0	105	AOI_25	316	45	330	377
8263	496			146_170_an_ha.jpg	0	105	AOI_25	316	45	326	382
8279	497			146_170_an_ha.jpg	0	105	AOI_25	316	45	339	398
8296	498			146_170_an_ha.jpg	0	105	AOI_25	316	45	336	385
8313	499			146_170_an_ha.jpg	0	105	AOI_25	433	46	302	430
8329	500			146_170_an_ha.jpg	0	105	AOI_25	433	46	304	510
8346	501			146_170_an_ha.jpg	0	105	AOI_25	433	46	299	535
8363	502			146_170_an_ha.jpg	0	105	AOI_25	433	46	298	529
8379	503			146_170_an_ha.jpg	0	105	AOI_25	433	46	301	532
8396	504			146_170_an_ha.jpg	0	105	AOI_25	433	46	299	528
8413	505			146_170_an_ha.jpg	0	105	AOI_25	433	46	302	532
8429	506			146_170_an_ha.jpg	0	105	AOI_25	433	46	299	535
8446	507			146_170_an_ha.jpg	0	105	AOI_25	433	46	300	533
8463	508			146_170_an_ha.jpg	0	105	AOI_25	433	46	294	532
8479	509			146_170_an_ha.jpg	0	105	AOI_25	433	46	306	543
8496	510			146_170_an_ha.jpg	0	105	AOI_25	433	46	299	522
8513	511			146_170_an_ha.jpg	0	105	AOI_25	433	46	293	512
8529	512			146_170_an_ha.jpg	0	105	AOI_25	433	46	295	515
8546	513			146_170_an_ha.jpg	0	105	AOI_25	433	46	296	518
8562	514			146_170_an_ha.jpg	0	105	AOI_25	433	46	297	515
8579	515			146_170_an_ha.jpg	0	105	AOI_25	433	46	292	514
8596	516			146_170_an_ha.jpg	0	105	AOI_25	433	46	297	516
8613	517			146_170_an_ha.jpg	0	105	AOI_25	433	46	302	520
8629	518			146_170_an_ha.jpg	0	105	AOI_25	433	46	292	512
8646	519			146_170_an_ha.jpg	0	105	AOI_25	433	46	296	515
8662	520			146_170_an_ha.jpg	0	105	AOI_25	433	46	294	515
8679	521			146_170_an_ha.jpg	0	105	AOI_25	433	46	299	519
8696	522			146_170_an_ha.jpg	0	105	AOI_25	433	46	299	515
8712	523			146_170_an_ha.jpg	0	105	AOI_25	433	46	299	514
8729	524			146_170_an_ha.jpg	0	105	AOI_25	433	46	296	514
8746	525			146_170_an_ha.jpg	0	105	AOI_25			0	0
8762	526			146_170_an_ha.jpg	0	105	AOI_25			0	0
8779	527			146_170_an_ha.jpg	0	105	AOI_25			0	0
8796	528			146_170_an_ha.jpg	0	105	AOI_25			0	0
8812	529			146_170_an_ha.jpg	0	105	AOI_25			0	0
8829	530			146_170_an_ha.jpg	0	105	AOI_25			0	0
8846	531			146_170_an_ha.jpg	0	105	AOI_25			0	0
8862	532			146_170_an_ha.jpg	0	105	AOI_25			0	0
8879	533			146_170_an_ha.jpg	0	105	AOI_25			0	0
8895	534			146_170_an_ha.jpg	0	106	AOI_28	84	47	769	374
8912	535			146_170_an_ha.jpg	0	106	AOI_28	84	47	771	373
8929	536			146_170_an_ha.jpg	0	106	AOI_28	84	47	769	374
8945	537			146_170_an_ha.jpg	0	106	AOI_28	84	47	987	488
8962	538			146_170_an_ha.jpg	0	106	AOI_28	84	47	1217	565
8979	539			146_170_an_ha.jpg	0	0	Content	183	48	1516	641
8995	540			146_170_an_ha.jpg	0	0	Content	183	48	1709	677
9012	541			146_170_an_ha.jpg	0	0	Content	183	48	1698	675
9029	542			146_170_an_ha.jpg	0	0	Content	183	48	1722	677
9045	543			146_170_an_ha.jpg	0	0	Content	183	48	1714	676
9062	544			146_170_an_ha.jpg	0	0	Content	183	48	1717	678
9079	545			146_170_an_ha.jpg	0	0	Content	183	48	1714	682
9095	546			146_170_an_ha.jpg	0	0	Content	183	48	1713	681
9112	547			146_170_an_ha.jpg	0	0	Content	183	48	1717	681
9129	548			146_170_an_ha.jpg	0	0	Content	183	48	1710	681
9145	549			146_170_an_ha.jpg	0	0	Content	183	48	1717	689
9162	550			146_170_an_ha.jpg	0	0	Content	333	49	1708	684
9179	551			146_170_an_ha.jpg	0	0	Content	333	49	1711	739
9195	552			146_170_an_ha.jpg	0	0	Content	333	49	1703	725
9212	553			146_170_an_ha.jpg	0	0	Content	333	49	1696	738
9229	554			146_170_an_ha.jpg	0	0	Content	333	49	1700	729
9245	555			146_170_an_ha.jpg	0	0	Content	333	49	1693	737
9262	556			146_170_an_ha.jpg	0	0	Content	333	49	1697	735
9279	557			146_170_an_ha.jpg	0	0	Content	333	49	1692	738
9295	558			146_170_an_ha.jpg	0	0	Content	333	49	1697	734
9312	559			146_170_an_ha.jpg	0	0	Content	333	49	1687	732
9329	560			146_170_an_ha.jpg	0	0	Content	333	49	1693	736
9345	561			146_170_an_ha.jpg	0	0	Content	333	49	1703	739
9362	562			146_170_an_ha.jpg	0	0	Content	333	49	1694	740
9379	563			146_170_an_ha.jpg	0	0	Content	333	49	1702	734
9395	564			146_170_an_ha.jpg	0	0	Content	333	49	1701	740
9412	565			146_170_an_ha.jpg	0	0	Content	333	49	1697	736
9429	566			146_170_an_ha.jpg	0	0	Content	333	49	1697	738
9445	567			146_170_an_ha.jpg	0	0	Content	333	49	1701	733
9462	568			146_170_an_ha.jpg	0	0	Content	333	49	1689	736
9478	569			146_170_an_ha.jpg	0	0	Content	333	49	1329	833
9495	570			146_170_an_ha.jpg	0	105	AOI_25			0	0
9512	571			146_170_an_ha.jpg	0	105	AOI_25			0	0
9528	572			146_170_an_ha.jpg	0	105	AOI_25			0	0
9545	573			146_170_an_ha.jpg	0	105	AOI_25			0	0
9562	574			146_170_an_ha.jpg	0	105	AOI_25			0	0
9578	575			146_170_an_ha.jpg	0	105	AOI_25			0	0
9595	576			146_170_an_ha.jpg	0	105	AOI_25			0	0
9612	577			146_170_an_ha.jpg	0	105	AOI_25			0	0
9628	578			146_170_an_ha.jpg	0	105	AOI_25			0	0
9645	579			146_170_an_ha.jpg	0	105	AOI_25			0	0
9662	580			146_170_an_ha.jpg	0	106	AOI_28	83	50	636	351
9678	581			146_170_an_ha.jpg	0	106	AOI_28	83	50	635	350
9695	582			146_170_an_ha.jpg	0	106	AOI_28	83	50	630	356
9712	583			146_170_an_ha.jpg	0	106	AOI_28	83	50	636	353
9728	584			146_170_an_ha.jpg	0	106	AOI_28	83	50	720	349
9745	585			146_170_an_ha.jpg	0	106	AOI_28	333	51	692	352
9762	586			146_170_an_ha.jpg	0	106	AOI_28	333	51	713	341
9778	587			146_170_an_ha.jpg	0	106	AOI_28	333	51	712	349
9795	588			146_170_an_ha.jpg	0	106	AOI_28	333	51	702	349
9812	589			146_170_an_ha.jpg	0	106	AOI_28	333	51	712	347
9828	590			146_170_an_ha.jpg	0	106	AOI_28	333	51	708	346
9839		ImageEnd	16
9845	591			No media	0	0	Content	333	51	712	343
9852		ImageStart	8
9862	592			Fix.jpg	0	0	Content	333	51	714	348
9878	593			Fix.jpg	0	0	Content	333	51	714	354
9895	594			Fix.jpg	0	0	Content	333	51	712	342
9912	595			Fix.jpg	0	0	Content	333	51	692	342
9928	596			Fix.jpg	0	0	Content	333	51	701	332
9945	597			Fix.jpg	0	0	Content	333	51	693	342
9962	598			Fix.jpg	0	0	Content	333	51	691	350
9978	599			Fix.jpg	0	0	Content	333	51	698	348
9995	600			Fix.jpg	0	0	Content	333	51	696	352
10011	601			Fix.jpg	0	0	Content	333	51	699	340
10028	602			Fix.jpg	0	0	Content	333	51	693	350
10045	603			Fix.jpg	0	0	Content	333	51	701	348
10061	604			Fix.jpg	0	0	Content	333	51	696	361
10078	605			Fix.jpg	0	0	Content	416	52	548	361
10095	606			Fix.jpg	0	0	Content	416	52	543	365
10111	607			Fix.jpg	0	0	Content	416	52	528	365
10128	608			Fix.jpg	0	0	Content	416	52	532	366
10145	609			Fix.jpg	0	0	Content	416	52	529	375
10161	610			Fix.jpg	0	0	Content	416	52	533	370
10178	611			Fix.jpg	0	0	Content	416	52	530	361
10195	612			Fix.jpg	0	0	Content	416	52	529	370
10211	613			Fix.jpg	0	0	Content	416	52	529	365
10228	614			Fix.jpg	0	0	Content	416	52	530	363
10245	615			Fix.jpg	0	0	Content	416	52	530	367
10261	616			Fix.jpg	0	0	Content	416	52	533	369
10278	617			Fix.jpg	0	0	Content	416	52	532	366
10295	618			Fix.jpg	0	0	Content	416	52	531	373
10311	619			Fix.jpg	0	0	Content	416	52	536	369
10328	620			Fix.jpg	0	0	Content	416	52	531	374
10344	621			Fix.jpg	0	0	Content	416	52	531	370
10361	622			Fix.jpg	0	0	Content	416	52	524	370
10367		ImageEnd	16
10378	623			No media	0	0	Content	416	52	533	376
10379		ImageStart	8
10394	624			57_098_ha_neu.jpg	0	244	AOI_43	416	52	531	373
10411	625			57_098_ha_neu.jpg	0	244	AOI_43	416	52	535	369
10428	626			57_098_ha_neu.jpg	0	244	AOI_43	416	52	526	363
10444	627			57_098_ha_neu.jpg	0	244	AOI_43	416	52	497	376
10461	628			57_098_ha_neu.jpg	0	244	AOI_43	416	52	497	371
10478	629			57_098_ha_neu.jpg	0	244	AOI_43	416	52	498	374
10494	630			57_098_ha_neu.jpg	0	243	AOI_44	100	53	503	372
10511	631			57_098_ha_neu.jpg	0	243	AOI_44	100	53	500	382
10528	632			57_098_ha_neu.jpg	0	243	AOI_44	100	53	474	464
10544	633			57_098_ha_neu.jpg	0	243	AOI_44	100	53	484	678
10561	634			57_098_ha_neu.jpg	0	243	AOI_44	100	53	470	508
10578	635			57_098_ha_neu.jpg	0	243	AOI_44	100	53	477	505
10594	636			57_098_ha_neu.jpg	0	243	AOI_44			0	0
10611	637			57_098_ha_neu.jpg	0	243	AOI_44			0	0
10628	638			57_098_ha_neu.jpg	0	243	AOI_44			0	0
10644	639			57_098_ha_neu.jpg	0	243	AOI_44			0	0
10661	640			57_098_ha_neu.jpg	0	243	AOI_44			0	0
10678	641			57_098_ha_neu.jpg	0	243	AOI_44			0	0
10694	642			57_098_ha_neu.jpg	0	243	AOI_44			0	0
10711	643			57_098_ha_neu.jpg	0	243	AOI_44			0	0
10728	644			57_098_ha_neu.jpg	0	243	AOI_44			0	0
10744	645			57_098_ha_neu.jpg	0	243	AOI_44			0	0
10761	646			57_098_ha_neu.jpg	0	243	AOI_44			0	0
10778	647			57_098_ha_neu.jpg	0	244	AOI_43	83	54	619	361
10794	648			57_098_ha_neu.jpg	0	244	AOI_43	83	54	622	366
10811	649			57_098_ha_neu.jpg	0	244	AOI_43	83	54	626	367
10828	650			57_098_ha_neu.jpg	0	244	AOI_43	83	54	627	356
10844	651			57_098_ha_neu.jpg	0	244	AOI_43	83	54	655	359
10861	652			57_098_ha_neu.jpg	0	244	AOI_43	183	55	691	353
10877	653			57_098_ha_neu.jpg	0	244	AOI_43	183	55	701	350
10894	654			57_098_ha_neu.jpg	0	244	AOI_43	183	55	702	349
10911	655			57_098_ha_neu.jpg	0	244	AOI_43	183	55	705	344
10927	656			57_098_ha_neu.jpg	0	244	AOI_43	183	55	706	354
10944	657			57_098_ha_neu.jpg	0	244	AOI_43	183	55	706	350
10961	658			57_098_ha_neu.jpg	0	244	AOI_43	183	55	707	339
10977	659			57_098_ha_neu.jpg	0	244	AOI_43	183	55	707	343
10994	660			57_098_ha_neu.jpg	0	244	AOI_43	183	55	707	352
11011	661			57_098_ha_neu.jpg	0	244	AOI_43	183	55	709	346
11027	662			57_098_ha_neu.jpg	0	244	AOI_43	183	55	642	340
11044	663			57_098_ha_neu.jpg	0	243	AOI_44	266	56	435	340
11061	664			57_098_ha_neu.jpg	0	243	AOI_44	266	56	334	352
11077	665			57_098_ha_neu.jpg	0	243	AOI_44	266	56	328	351
11094	666			57_098_ha_neu.jpg	0	243	AOI_44	266	56	341	344
11111	667			57_098_ha_neu.jpg	0	243	AOI_44	266	56	336	347
11127	668			57_098_ha_neu.jpg	0	243	AOI_44	266	56	336	353
11144	669			57_098_ha_neu.jpg	0	243	AOI_44	266	56	343	354
11161	670			57_098_ha_neu.jpg	0	243	AOI_44	266	56	337	351
11177	671			57_098_ha_neu.jpg	0	243	AOI_44	266	56	339	351
11194	672			57_098_ha_neu.jpg	0	243	AOI_44	266	56	342	350
11211	673			57_098_ha_neu.jpg	0	243	AOI_44	266	56	346	353
11227	674			57_098_ha_neu.jpg	0	243	AOI_44	266	56	345	347
11244	675			57_098_ha_neu.jpg	0	243	AOI_44	266	56	343	349
11261	676			57_098_ha_neu.jpg	0	243	AOI_44	266	56	342	354
11277	677			57_098_ha_neu.jpg	0	243	AOI_44	266	56	345	356
11294	678			57_098_ha_neu.jpg	0	243	AOI_44	266	56	343	348
11311	679			57_098_ha_neu.jpg	0	243	AOI_44	383	57	319	425
11327	680			57_098_ha_neu.jpg	0	243	AOI_44	383	57	320	457
11344	681			57_098_ha_neu.jpg	0	243	AOI_44	383	57	319	448
11361	682			57_098_ha_neu.jpg	0	243	AOI_44	383	57	315	447
11377	683			57_098_ha_neu.jpg	0	243	AOI_44	383	57	312	447
11394	684			57_098_ha_neu.jpg	0	243	AOI_44	383	57	312	450
11411	685			57_098_ha_neu.jpg	0	243	AOI_44	383	57	319	452
11427	686			57_098_ha_neu.jpg	0	243	AOI_44	383	57	321	447
11444	687			57_098_ha_neu.jpg	0	243	AOI_44	383	57	325	456
11461	688			57_098_ha_neu.jpg	0	243	AOI_44	383	57	324	455
11477	689			57_098_ha_neu.jpg	0	243	AOI_44	383	57	318	451
11494	690			57_098_ha_neu.jpg	0	243	AOI_44	383	57	320	450
11511	691			57_098_ha_neu.jpg	0	243	AOI_44	383	57	298	462
11527	692			57_098_ha_neu.jpg	0	243	AOI_44	383	57	304	466
11544	693			57_098_ha_neu.jpg	0	243	AOI_44	383	57	306	462
11560	694			57_098_ha_neu.jpg	0	243	AOI_44	383	57	304	464
11577	695			57_098_ha_neu.jpg	0	243	AOI_44	383	57	302	463
11594	696			57_098_ha_neu.jpg	0	243	AOI_44	383	57	304	464
11610	697			57_098_ha_neu.jpg	0	243	AOI_44	383	57	302	466
11627	698			57_098_ha_neu.jpg	0	243	AOI_44	383	57	301	466
11644	699			57_098_ha_neu.jpg	0	243	AOI_44	383	57	308	466
11660	700			57_098_ha_neu.jpg	0	243	AOI_44	383	57	302	466
11677	701			57_098_ha_neu.jpg	0	243	AOI_44	383	57	372	465
11694	702			57_098_ha_neu.jpg	0	244	AOI_43	150	58	592	403
11710	703			57_098_ha_neu.jpg	0	244	AOI_43	150	58	716	388
11727	704			57_098_ha_neu.jpg	0	244	AOI_43	150	58	717	384
11744	705			57_098_ha_neu.jpg	0	244	AOI_43	150	58	716	385
11760	706			57_098_ha_neu.jpg	0	244	AOI_43	150	58	721	384
11777	707			57_098_ha_neu.jpg	0	244	AOI_43	150	58	713	390
11794	708			57_098_ha_neu.jpg	0	244	AOI_43	150	58	718	388
11810	709			57_098_ha_neu.jpg	0	244	AOI_43	150	58	715	385
11827	710			57_098_ha_neu.jpg	0	244	AOI_43	150	58	717	386
11844	711			57_098_ha_neu.jpg	0	244	AOI_43	216	59	719	389
11860	712			57_098_ha_neu.jpg	0	244	AOI_43	216	59	772	340
11877	713			57_098_ha_neu.jpg	0	244	AOI_43	216	59	770	354
11893	714			57_098_ha_neu.jpg	0	244	AOI_43	216	59	771	351
11910	715			57_098_ha_neu.jpg	0	244	AOI_43	216	59	765	342
11927	716			57_098_ha_neu.jpg	0	244	AOI_43	216	59	767	355
11943	717			57_098_ha_neu.jpg	0	244	AOI_43	216	59	772	349
11960	718			57_098_ha_neu.jpg	0	244	AOI_43	216	59	769	345
11977	719			57_098_ha_neu.jpg	0	244	AOI_43	216	59	769	350
11993	720			57_098_ha_neu.jpg	0	244	AOI_43	216	59	765	359
12010	721			57_098_ha_neu.jpg	0	244	AOI_43	216	59	765	358
12027	722			57_098_ha_neu.jpg	0	244	AOI_43	216	59	768	349
12043	723			57_098_ha_neu.jpg	0	244	AOI_43	216	59	654	353
12060	724			57_098_ha_neu.jpg	0	243	AOI_44	400	60	452	342
12077	725			57_098_ha_neu.jpg	0	243	AOI_44	400	60	319	352
12093	726			57_098_ha_neu.jpg	0	243	AOI_44	400	60	327	334
12110	727			57_098_ha_neu.jpg	0	243	AOI_44	400	60	331	336
12127	728			57_098_ha_neu.jpg	0	243	AOI_44	400	60	325	343
12143	729			57_098_ha_neu.jpg	0	243	AOI_44	400	60	329	346
12160	730			57_098_ha_neu.jpg	0	243	AOI_44	400	60	326	337
12177	731			57_098_ha_neu.jpg	0	243	AOI_44	400	60	326	336
12193	732			57_098_ha_neu.jpg	0	243	AOI_44	400	60	338	343
12210	733			57_098_ha_neu.jpg	0	243	AOI_44	400	60	334	349
12227	734			57_098_ha_neu.jpg	0	243	AOI_44	400	60	334	346
12243	735			57_098_ha_neu.jpg	0	243	AOI_44	400	60	349	348
12260	736			57_098_ha_neu.jpg	0	243	AOI_44	400	60	357	351
12277	737			57_098_ha_neu.jpg	0	243	AOI_44	400	60	352	355
12293	738			57_098_ha_neu.jpg	0	243	AOI_44	400	60	361	362
12310	739			57_098_ha_neu.jpg	0	243	AOI_44	400	60	345	352
12327	740			57_098_ha_neu.jpg	0	243	AOI_44	400	60	352	352
12343	741			57_098_ha_neu.jpg	0	243	AOI_44	400	60	348	360
12360	742			57_098_ha_neu.jpg	0	243	AOI_44	400	60	351	363
12377	743			57_098_ha_neu.jpg	0	243	AOI_44	400	60	349	354
12393	744			57_098_ha_neu.jpg	0	243	AOI_44	400	60	353	351
12410	745			57_098_ha_neu.jpg	0	243	AOI_44	400	60	357	345
12426	746			57_098_ha_neu.jpg	0	243	AOI_44	400	60	355	352
12443	747			57_098_ha_neu.jpg	0	243	AOI_44	400	60	353	349
12460	748			57_098_ha_neu.jpg	0	244	AOI_43	217	61	500	356
12476	749			57_098_ha_neu.jpg	0	244	AOI_43	217	61	688	341
12493	750			57_098_ha_neu.jpg	0	244	AOI_43	217	61	701	360
12510	751			57_098_ha_neu.jpg	0	244	AOI_43	217	61	740	347
12526	752			57_098_ha_neu.jpg	0	244	AOI_43	217	61	732	355
12543	753			57_098_ha_neu.jpg	0	244	AOI_43	217	61	726	352
12560	754			57_098_ha_neu.jpg	0	244	AOI_43	217	61	725	358
12576	755			57_098_ha_neu.jpg	0	244	AOI_43	217	61	732	350
12593	756			57_098_ha_neu.jpg	0	244	AOI_43	217	61	726	346
12610	757			57_098_ha_neu.jpg	0	244	AOI_43	217	61	731	339
12626	758			57_098_ha_neu.jpg	0	244	AOI_43	217	61	723	352
12643	759			57_098_ha_neu.jpg	0	244	AOI_43	217	61	733	347
12660	760			57_098_ha_neu.jpg	0	244	AOI_43	217	61	734	347
12676	761			57_098_ha_neu.jpg	0	244	AOI_43	466	62	680	349
12693	762			57_098_ha_neu.jpg	0	244	AOI_43	466	62	678	333
12710	763			57_098_ha_neu.jpg	0	244	AOI_43	466	62	670	340
12726	764			57_098_ha_neu.jpg	0	244	AOI_43	466	62	671	348
12743	765			57_098_ha_neu.jpg	0	244	AOI_43	466	62	678	345
12760	766			57_098_ha_neu.jpg	0	244	AOI_43	466	62	669	349
12776	767			57_098_ha_neu.jpg	0	244	AOI_43	466	62	677	338
12793	768			57_098_ha_neu.jpg	0	244	AOI_43	466	62	675	340
12810	769			57_098_ha_neu.jpg	0	244	AOI_43	466	62	677	339
12826	770			57_098_ha_neu.jpg	0	244	AOI_43	466	62	673	352
12843	771			57_098_ha_neu.jpg	0	244	AOI_43	466	62	652	348
12860	772			57_098_ha_neu.jpg	0	244	AOI_43	466	62	659	350
12876	773			57_098_ha_neu.jpg	0	244	AOI_43	466	62	658	342
12893	774			57_098_ha_neu.jpg	0	244	AOI_43	466	62	651	351
12910	775			57_098_ha_neu.jpg	0	244	AOI_43	466	62	655	343
12926	776			57_098_ha_neu.jpg	0	244	AOI_43	466	62	660	348
12943	777			57_098_ha_neu.jpg	0	244	AOI_43	466	62	662	347
12960	778			57_098_ha_neu.jpg	0	244	AOI_43	466	62	665	343
12976	779			57_098_ha_neu.jpg	0	244	AOI_43	466	62	660	342
12993	780			57_098_ha_neu.jpg	0	244	AOI_43	466	62	661	353
13010	781			57_098_ha_neu.jpg	0	244	AOI_43	466	62	658	334
13026	782			57_098_ha_neu.jpg	0	244	AOI_43	466	62	654	331
13043	783			57_098_ha_neu.jpg	0	244	AOI_43	466	62	659	342
13059	784			57_098_ha_neu.jpg	0	244	AOI_43	466	62	654	342
13076	785			57_098_ha_neu.jpg	0	244	AOI_43	466	62	659	338
13093	786			57_098_ha_neu.jpg	0	244	AOI_43	466	62	656	344
13109	787			57_098_ha_neu.jpg	0	244	AOI_43	466	62	653	345
13126	788			57_098_ha_neu.jpg	0	244	AOI_43	466	62	663	347
13143	789			57_098_ha_neu.jpg	0	244	AOI_43	133	63	676	364
13159	790			57_098_ha_neu.jpg	0	244	AOI_43	133	63	712	383
13176	791			57_098_ha_neu.jpg	0	244	AOI_43	133	63	718	390
13193	792			57_098_ha_neu.jpg	0	244	AOI_43	133	63	718	404
13209	793			57_098_ha_neu.jpg	0	244	AOI_43	133	63	717	406
13226	794			57_098_ha_neu.jpg	0	244	AOI_43	133	63	722	400
13243	795			57_098_ha_neu.jpg	0	244	AOI_43	133	63	725	397
13259	796			57_098_ha_neu.jpg	0	244	AOI_43	133	63	719	401
13276	797			57_098_ha_neu.jpg	0	244	AOI_43	150	64	728	422
13293	798			57_098_ha_neu.jpg	0	244	AOI_43	150	64	706	452
13309	799			57_098_ha_neu.jpg	0	244	AOI_43	150	64	717	456
13326	800			57_098_ha_neu.jpg	0	244	AOI_43	150	64	716	447
13343	801			57_098_ha_neu.jpg	0	244	AOI_43	150	64	718	441
13359	802			57_098_ha_neu.jpg	0	244	AOI_43	150	64	710	445
13376	803			57_098_ha_neu.jpg	0	244	AOI_43	150	64	711	451
13379		ImageEnd	16
13393	804			No media	0	0	Content	150	64	719	446
13409	805			No media	0	0	Content	150	64	718	453
13426	806			No media	0	0	Content			0	0
13442	807			No media	0	0	Content			0	0
13459	808			No media	0	0	Content			0	0
13476	809			No media	0	0	Content			0	0
13492	810			No media	0	0	Content			0	0
13509	811			No media	0	0	Content			0	0
13526	812			No media	0	0	Content			0	0
13542	813			No media	0	0	Content			0	0
13559	814			No media	0	0	Content	100	65	318	470
13576	815			No media	0	0	Content	100	65	322	477
13592	816			No media	0	0	Content	100	65	326	480
13609	817			No media	0	0	Content	100	65	336	483
13626	818			No media	0	0	Content	100	65	328	486
13642	819			No media	0	0	Content	100	65	322	482
13659	820			No media	0	0	Content			0	0
13676	821			No media	0	0	Content			0	0
13692	822			No media	0	0	Content			0	0
13709	823			No media	0	0	Content			0	0
13726	824			No media	0	0	Content			0	0
13742	825			No media	0	0	Content			0	0
13759	826			No media	0	0	Content			0	0
13776	827			No media	0	0	Content			0	0
13792	828			No media	0	0	Content			0	0
13809	829			No media	0	0	Content			0	0
13826	830			No media	0	0	Content			0	0
13842	831			No media	0	0	Content	333	66	568	354
13859	832			No media	0	0	Content	333	66	570	351
13876	833			No media	0	0	Content	333	66	569	345
13892	834			No media	0	0	Content	333	66	568	349
13909	835			No media	0	0	Content	333	66	570	342
13926	836			No media	0	0	Content	333	66	570	359
13942	837			No media	0	0	Content	333	66	570	351
13959	838			No media	0	0	Content	333	66	573	345
13976	839			No media	0	0	Content	333	66	568	348
13992	840			No media	0	0	Content	333	66	571	343
14009	841			No media	0	0	Content	333	66	569	347
14025	842			No media	0	0	Content	333	66	571	354
14042	843			No media	0	0	Content	333	66	574	344
14059	844			No media	0	0	Content	333	66	568	348
14075	845			No media	0	0	Content	333	66	571	349
14092	846			No media	0	0	Content	333	66	574	340
14109	847			No media	0	0	Content	333	66	566	347
14125	848			No media	0	0	Content	333	66	565	347
14142	849			No media	0	0	Content	333	66	565	355
14159	850			No media	0	0	Content	333	66	567	638
14175	851			No media	0	0	Content			0	0
14192	852			No media	0	0	Content			0	0
14209	853			No media	0	0	Content			0	0
14225	854			No media	0	0	Content			0	0
14242	855			No media	0	0	Content			0	0
14259	856			No media	0	0	Content			0	0
14275	857			No media	0	0	Content			0	0
14292	858			No media	0	0	Content			0	0
14309	859			No media	0	0	Content			0	0
14325	860			No media	0	0	Content			0	0
14342	861			No media	0	0	Content			0	0
14359	862			No media	0	0	Content			0	0
14375	863			No media	0	0	Content			0	0
14392	864			No media	0	0	Content			0	0
14408	865			No media	0	0	Content			0	0
14425	866			No media	0	0	Content			0	0
14433		ImageStart	8
14442	867			Fix.jpg	0	0	Content			0	0
14459	868			Fix.jpg	0	0	Content	699	67	506	346
14475	869			Fix.jpg	0	0	Content	699	67	510	355
14492	870			Fix.jpg	0	0	Content	699	67	510	357
14509	871			Fix.jpg	0	0	Content	699	67	511	347
14525	872			Fix.jpg	0	0	Content	699	67	508	327
14542	873			Fix.jpg	0	0	Content	699	67	508	336
14558	874			Fix.jpg	0	0	Content	699	67	504	345
14575	875			Fix.jpg	0	0	Content	699	67	510	344
14592	876			Fix.jpg	0	0	Content	699	67	513	335
14608	877			Fix.jpg	0	0	Content	699	67	510	351
14625	878			Fix.jpg	0	0	Content	699	67	510	334
14642	879			Fix.jpg	0	0	Content	699	67	509	338
14658	880			Fix.jpg	0	0	Content	699	67	513	350
14675	881			Fix.jpg	0	0	Content	699	67	511	342
14692	882			Fix.jpg	0	0	Content	699	67	510	338
14708	883			Fix.jpg	0	0	Content	699	67	508	340
14725	884			Fix.jpg	0	0	Content	699	67	513	337
14742	885			Fix.jpg	0	0	Content	699	67	509	358
14758	886			Fix.jpg	0	0	Content	699	67	511	374
14775	887			Fix.jpg	0	0	Content	699	67	511	371
14782		ImageEnd	16
14792	888			No media	0	0	Content	699	67	506	368
14808	889			No media	0	0	Content	699	67	503	362
14825	890			No media	0	0	Content	699	67	507	373
14842	891			No media	0	0	Content	699	67	504	362
14858	892			No media	0	0	Content	699	67	501	376
14875	893			No media	0	0	Content	699	67	511	366
14892	894			No media	0	0	Content	699	67	510	376
14908	895			No media	0	0	Content	699	67	502	375
14925	896			No media	0	0	Content	699	67	513	375
14929		ImageStart	8
14942	897			27_069_an_neu.jpg	0	177	AOI_33	699	67	503	378
14958	898			27_069_an_neu.jpg	0	177	AOI_33	699	67	505	363
14975	899			27_069_an_neu.jpg	0	177	AOI_33	699	67	504	373
14992	900			27_069_an_neu.jpg	0	177	AOI_33	699	67	508	365
15008	901			27_069_an_neu.jpg	0	177	AOI_33	699	67	506	375
15025	902			27_069_an_neu.jpg	0	177	AOI_33	699	67	505	373
15042	903			27_069_an_neu.jpg	0	177	AOI_33	699	67	510	369
15058	904			27_069_an_neu.jpg	0	177	AOI_33	699	67	506	369
15075	905			27_069_an_neu.jpg	0	177	AOI_33	699	67	508	373
15091	906			27_069_an_neu.jpg	0	177	AOI_33	699	67	519	364
15108	907			27_069_an_neu.jpg	0	177	AOI_33	699	67	507	355
15125	908			27_069_an_neu.jpg	0	177	AOI_33	699	67	500	370
15141	909			27_069_an_neu.jpg	0	177	AOI_33	699	67	506	376
15158	910			27_069_an_neu.jpg	0	178	AOI_35	166	68	541	374
15175	911			27_069_an_neu.jpg	0	178	AOI_35	166	68	558	377
15191	912			27_069_an_neu.jpg	0	178	AOI_35	166	68	549	393
15208	913			27_069_an_neu.jpg	0	178	AOI_35	166	68	558	372
15225	914			27_069_an_neu.jpg	0	178	AOI_35	166	68	553	378
15241	915			27_069_an_neu.jpg	0	178	AOI_35	166	68	557	378
15258	916			27_069_an_neu.jpg	0	178	AOI_35	166	68	562	376
15275	917			27_069_an_neu.jpg	0	178	AOI_35	166	68	560	377
15291	918			27_069_an_neu.jpg	0	178	AOI_35	166	68	559	371
15308	919			27_069_an_neu.jpg	0	178	AOI_35	166	68	551	382
15325	920			27_069_an_neu.jpg	0	177	AOI_33	167	69	390	397
15341	921			27_069_an_neu.jpg	0	177	AOI_33	167	69	289	410
15358	922			27_069_an_neu.jpg	0	177	AOI_33	167	69	294	406
15375	923			27_069_an_neu.jpg	0	177	AOI_33	167	69	298	404
15391	924			27_069_an_neu.jpg	0	177	AOI_33	167	69	306	415
15408	925			27_069_an_neu.jpg	0	177	AOI_33	167	69	308	405
15425	926			27_069_an_neu.jpg	0	177	AOI_33	167	69	308	410
15441	927			27_069_an_neu.jpg	0	177	AOI_33	167	69	301	391
15458	928			27_069_an_neu.jpg	0	177	AOI_33	167	69	302	413
15474	929			27_069_an_neu.jpg	0	177	AOI_33	167	69	305	408
15491	930			27_069_an_neu.jpg	0	177	AOI_33	366	70	309	416
15508	931			27_069_an_neu.jpg	0	177	AOI_33	366	70	341	419
15524	932			27_069_an_neu.jpg	0	177	AOI_33	366	70	340	420
15541	933			27_069_an_neu.jpg	0	177	AOI_33	366	70	343	418
15558	934			27_069_an_neu.jpg	0	177	AOI_33	366	70	344	399
15574	935			27_069_an_neu.jpg	0	177	AOI_33	366	70	344	411
15591	936			27_069_an_neu.jpg	0	177	AOI_33	366	70	343	422
15608	937			27_069_an_neu.jpg	0	177	AOI_33	366	70	342	414
15624	938			27_069_an_neu.jpg	0	177	AOI_33	366	70	350	421
15641	939			27_069_an_neu.jpg	0	177	AOI_33	366	70	343	416
15658	940			27_069_an_neu.jpg	0	177	AOI_33	366	70	341	408
15674	941			27_069_an_neu.jpg	0	177	AOI_33	366	70	343	407
15691	942			27_069_an_neu.jpg	0	177	AOI_33	366	70	347	418
15708	943			27_069_an_neu.jpg	0	177	AOI_33	366	70	340	411
15724	944			27_069_an_neu.jpg	0	177	AOI_33	366	70	338	412
15741	945			27_069_an_neu.jpg	0	177	AOI_33	366	70	346	414
15758	946			27_069_an_neu.jpg	0	177	AOI_33	366	70	343	419
15774	947			27_069_an_neu.jpg	0	177	AOI_33	366	70	343	418
15791	948			27_069_an_neu.jpg	0	177	AOI_33	366	70	348	410
15808	949			27_069_an_neu.jpg	0	177	AOI_33	366	70	337	421
15824	950			27_069_an_neu.jpg	0	177	AOI_33	366	70	337	414
15841	951			27_069_an_neu.jpg	0	177	AOI_33	366	70	341	412
15858	952			27_069_an_neu.jpg	0	178	AOI_35	217	71	482	408
15874	953			27_069_an_neu.jpg	0	178	AOI_35	217	71	656	385
15891	954			27_069_an_neu.jpg	0	178	AOI_35	217	71	668	374
15908	955			27_069_an_neu.jpg	0	178	AOI_35	217	71	696	379
15924	956			27_069_an_neu.jpg	0	178	AOI_35	217	71	686	381
15941	957			27_069_an_neu.jpg	0	178	AOI_35	217	71	688	376
15958	958			27_069_an_neu.jpg	0	178	AOI_35	217	71	688	380
15974	959			27_069_an_neu.jpg	0	178	AOI_35	217	71	687	375
15991	960			27_069_an_neu.jpg	0	178	AOI_35	217	71	692	376
16007	961			27_069_an_neu.jpg	0	178	AOI_35	217	71	690	372
16024	962			27_069_an_neu.jpg	0	178	AOI_35	217	71	691	384
16041	963			27_069_an_neu.jpg	0	178	AOI_35	217	71	691	378
16057	964			27_069_an_neu.jpg	0	178	AOI_35	217	71	693	375
16074	965			27_069_an_neu.jpg	0	177	AOI_33	183	72	525	407
16091	966			27_069_an_neu.jpg	0	177	AOI_33	183	72	378	428
16107	967			27_069_an_neu.jpg	0	177	AOI_33	183	72	366	428
16124	968			27_069_an_neu.jpg	0	177	AOI_33	183	72	343	440
16141	969			27_069_an_neu.jpg	0	177	AOI_33	183	72	348	430
16157	970			27_069_an_neu.jpg	0	177	AOI_33	183	72	351	436
16174	971			27_069_an_neu.jpg	0	177	AOI_33	183	72	343	433
16191	972			27_069_an_neu.jpg	0	177	AOI_33	183	72	345	435
16207	973			27_069_an_neu.jpg	0	177	AOI_33	183	72	343	430
16224	974			27_069_an_neu.jpg	0	177	AOI_33	183	72	344	435
16241	975			27_069_an_neu.jpg	0	177	AOI_33	183	72	348	443
16257	976			27_069_an_neu.jpg	0	177	AOI_33	233	73	313	529
16274	977			27_069_an_neu.jpg	0	177	AOI_33	233	73	308	540
16291	978			27_069_an_neu.jpg	0	177	AOI_33	233	73	314	553
16307	979			27_069_an_neu.jpg	0	177	AOI_33	233	73	315	549
16324	980			27_069_an_neu.jpg	0	177	AOI_33	233	73	313	546
16341	981			27_069_an_neu.jpg	0	177	AOI_33	233	73	315	552
16357	982			27_069_an_neu.jpg	0	177	AOI_33	233	73	308	547
16374	983			27_069_an_neu.jpg	0	177	AOI_33	233	73	312	554
16391	984			27_069_an_neu.jpg	0	177	AOI_33	233	73	318	555
16407	985			27_069_an_neu.jpg	0	177	AOI_33	233	73	310	553
16424	986			27_069_an_neu.jpg	0	177	AOI_33	233	73	320	554
16441	987			27_069_an_neu.jpg	0	177	AOI_33	233	73	311	546
16457	988			27_069_an_neu.jpg	0	177	AOI_33	233	73	318	557
16474	989			27_069_an_neu.jpg	0	177	AOI_33	233	73	357	557
16491	990			27_069_an_neu.jpg	0	178	AOI_35	183	74	582	450
16507	991			27_069_an_neu.jpg	0	178	AOI_35	183	74	744	414
16524	992			27_069_an_neu.jpg	0	178	AOI_35	183	74	732	406
16541	993			27_069_an_neu.jpg	0	178	AOI_35	183	74	739	406
16557	994			27_069_an_neu.jpg	0	178	AOI_35	183	74	738	408
16574	995			27_069_an_neu.jpg	0	178	AOI_35	183	74	734	405
16591	996			27_069_an_neu.jpg	0	178	AOI_35	183	74	737	402
16607	997			27_069_an_neu.jpg	0	178	AOI_35	183	74	736	405
16624	998			27_069_an_neu.jpg	0	178	AOI_35	183	74	745	401
16640	999			27_069_an_neu.jpg	0	178	AOI_35	183	74	734	405
16657	1000			27_069_an_neu.jpg	0	178	AOI_35	183	74	739	399
16674	1001			27_069_an_neu.jpg	0	178	AOI_35	233	75	742	401
16690	1002			27_069_an_neu.jpg	0	178	AOI_35	233	75	776	371
16707	1003			27_069_an_neu.jpg	0	178	AOI_35	233	75	780	372
16724	1004			27_069_an_neu.jpg	0	178	AOI_35	233	75	773	372
16740	1005			27_069_an_neu.jpg	0	178	AOI_35	233	75	778	377
16757	1006			27_069_an_neu.jpg	0	178	AOI_35	233	75	772	373
16774	1007			27_069_an_neu.jpg	0	178	AOI_35	233	75	771	372
16790	1008			27_069_an_neu.jpg	0	178	AOI_35	233	75	775	378
16807	1009			27_069_an_neu.jpg	0	178	AOI_35	233	75	774	373
16824	1010			27_069_an_neu.jpg	0	178	AOI_35	233	75	778	377
16840	1011			27_069_an_neu.jpg	0	178	AOI_35	233	75	777	381
16857	1012			27_069_an_neu.jpg	0	178	AOI_35	233	75	774	375
16873	1013			27_069_an_neu.jpg	0	178	AOI_35	233	75	775	377
16890	1014			27_069_an_neu.jpg	0	178	AOI_35	233	75	693	382
16907	1015			27_069_an_neu.jpg	0	177	AOI_33	733	76	479	403
16923	1016			27_069_an_neu.jpg	0	177	AOI_33	733	76	325	421
16940	1017			27_069_an_neu.jpg	0	177	AOI_33	733	76	348	421
16957	1018			27_069_an_neu.jpg	0	177	AOI_33	733	76	335	416
16973	1019			27_069_an_neu.jpg	0	177	AOI_33	733	76	341	414
16990	1020			27_069_an_neu.jpg	0	177	AOI_33	733	76	339	414
17007	1021			27_069_an_neu.jpg	0	177	AOI_33	733	76	347	418
17023	1022			27_069_an_neu.jpg	0	177	AOI_33	733	76	346	418
17040	1023			27_069_an_neu.jpg	0	177	AOI_33	733	76	343	420
17057	1024			27_069_an_neu.jpg	0	177	AOI_33	733	76	346	424
17073	1025			27_069_an_neu.jpg	0	177	AOI_33	733	76	340	409
17090	1026			27_069_an_neu.jpg	0	177	AOI_33	733	76	344	415
17107	1027			27_069_an_neu.jpg	0	177	AOI_33	733	76	344	414
17123	1028			27_069_an_neu.jpg	0	177	AOI_33	733	76	341	418
17140	1029			27_069_an_neu.jpg	0	177	AOI_33	733	76	347	422
17157	1030			27_069_an_neu.jpg	0	177	AOI_33	733	76	345	416
17173	1031			27_069_an_neu.jpg	0	177	AOI_33	733	76	347	418
17190	1032			27_069_an_neu.jpg	0	177	AOI_33	733	76	345	423
17207	1033			27_069_an_neu.jpg	0	177	AOI_33	733	76	342	417
17223	1034			27_069_an_neu.jpg	0	177	AOI_33	733	76	342	419
17240	1035			27_069_an_neu.jpg	0	177	AOI_33	733	76	341	416
17257	1036			27_069_an_neu.jpg	0	177	AOI_33	733	76	347	420
17273	1037			27_069_an_neu.jpg	0	177	AOI_33	733	76	344	420
17290	1038			27_069_an_neu.jpg	0	177	AOI_33	733	76	349	428
17307	1039			27_069_an_neu.jpg	0	177	AOI_33	733	76	345	421
17323	1040			27_069_an_neu.jpg	0	177	AOI_33	733	76	348	419
17340	1041			27_069_an_neu.jpg	0	177	AOI_33	733	76	342	418
17356	1042			27_069_an_neu.jpg	0	177	AOI_33	733	76	349	424
17373	1043			27_069_an_neu.jpg	0	177	AOI_33	733	76	346	420
17390	1044			27_069_an_neu.jpg	0	177	AOI_33	733	76	352	421
17407	1045			27_069_an_neu.jpg	0	177	AOI_33	733	76	348	419
17423	1046			27_069_an_neu.jpg	0	177	AOI_33	733	76	350	421
17440	1047			27_069_an_neu.jpg	0	177	AOI_33	733	76	349	424
17456	1048			27_069_an_neu.jpg	0	177	AOI_33	733	76	345	410
17473	1049			27_069_an_neu.jpg	0	177	AOI_33	733	76	352	419
17490	1050			27_069_an_neu.jpg	0	177	AOI_33	733	76	349	417
17506	1051			27_069_an_neu.jpg	0	177	AOI_33	733	76	352	421
17523	1052			27_069_an_neu.jpg	0	177	AOI_33	733	76	348	417
17540	1053			27_069_an_neu.jpg	0	177	AOI_33	733	76	349	425
17556	1054			27_069_an_neu.jpg	0	177	AOI_33	733	76	353	422
17573	1055			27_069_an_neu.jpg	0	177	AOI_33	733	76	351	416
17590	1056			27_069_an_neu.jpg	0	177	AOI_33	733	76	351	422
17606	1057			27_069_an_neu.jpg	0	177	AOI_33	733	76	350	420
17623	1058			27_069_an_neu.jpg	0	177	AOI_33	733	76	355	552
17640	1059			27_069_an_neu.jpg	0	177	AOI_33			0	0
17656	1060			27_069_an_neu.jpg	0	177	AOI_33			0	0
17673	1061			27_069_an_neu.jpg	0	177	AOI_33			0	0
17690	1062			27_069_an_neu.jpg	0	177	AOI_33			0	0
17706	1063			27_069_an_neu.jpg	0	177	AOI_33			0	0
17723	1064			27_069_an_neu.jpg	0	177	AOI_33			0	0
17740	1065			27_069_an_neu.jpg	0	177	AOI_33			0	0
17756	1066			27_069_an_neu.jpg	0	177	AOI_33			0	0
17773	1067			27_069_an_neu.jpg	0	177	AOI_33			0	0
17790	1068			27_069_an_neu.jpg	0	177	AOI_33	566	77	348	412
17806	1069			27_069_an_neu.jpg	0	177	AOI_33	566	77	353	409
17823	1070			27_069_an_neu.jpg	0	177	AOI_33	566	77	353	411
17840	1071			27_069_an_neu.jpg	0	177	AOI_33	566	77	351	407
17856	1072			27_069_an_neu.jpg	0	177	AOI_33	566	77	354	411
17873	1073			27_069_an_neu.jpg	0	177	AOI_33	566	77	354	415
17890	1074			27_069_an_neu.jpg	0	177	AOI_33	566	77	353	416
17902		ImageEnd	16
17906	1075			No media	0	0	Content	566	77	345	425
17923	1076			No media	0	0	Content	566	77	354	421
17940	1077			No media	0	0	Content	566	77	349	423
17956	1078			No media	0	0	Content	566	77	348	427
17973	1079			No media	0	0	Content	566	77	349	420
17990	1080			No media	0	0	Content	566	77	353	423
18006	1081			No media	0	0	Content	566	77	352	421
18023	1082			No media	0	0	Content	566	77	356	429
18039	1083			No media	0	0	Content	566	77	352	424
18056	1084			No media	0	0	Content	566	77	355	432
18073	1085			No media	0	0	Content	566	77	350	429
18089	1086			No media	0	0	Content	566	77	351	429
18106	1087			No media	0	0	Content	566	77	351	427
18123	1088			No media	0	0	Content	566	77	349	425
18139	1089			No media	0	0	Content	566	77	352	427
18156	1090			No media	0	0	Content	566	77	355	430
18173	1091			No media	0	0	Content	566	77	349	422
18189	1092			No media	0	0	Content	566	77	348	426
18206	1093			No media	0	0	Content	566	77	347	426
18223	1094			No media	0	0	Content	566	77	352	430
18239	1095			No media	0	0	Content	566	77	352	423
18256	1096			No media	0	0	Content	566	77	357	422
18273	1097			No media	0	0	Content	566	77	353	425
18289	1098			No media	0	0	Content	566	77	358	429
18306	1099			No media	0	0	Content	566	77	353	430
18323	1100			No media	0	0	Content	566	77	353	427
18339	1101			No media	0	0	Content	566	77	336	551
18356	1102			No media	0	0	Content			0	0
18373	1103			No media	0	0	Content			0	0
18389	1104			No media	0	0	Content			0	0
18406	1105			No media	0	0	Content			0	0
18422	1106			No media	0	0	Content			0	0
18439	1107			No media	0	0	Content			0	0
18456	1108			No media	0	0	Content			0	0
18472	1109			No media	0	0	Content			0	0
18489	1110			No media	0	0	Content			0	0
18506	1111			No media	0	0	Content	500	78	420	437
18522	1112			No media	0	0	Content	500	78	419	444
18539	1113			No media	0	0	Content	500	78	419	435
18556	1114			No media	0	0	Content	500	78	417	441
18572	1115			No media	0	0	Content	500	78	416	441
18589	1116			No media	0	0	Content	500	78	417	437
18606	1117			No media	0	0	Content	500	78	420	438
18622	1118			No media	0	0	Content	500	78	420	435
18639	1119			No media	0	0	Content	500	78	421	436
18656	1120			No media	0	0	Content	500	78	420	441
18672	1121			No media	0	0	Content	500	78	427	439
18689	1122			No media	0	0	Content	500	78	428	440
18706	1123			No media	0	0	Content	500	78	425	440
18722	1124			No media	0	0	Content	500	78	426	441
18739	1125			No media	0	0	Content	500	78	430	442
18756	1126			No media	0	0	Content	500	78	429	437
18772	1127			No media	0	0	Content	500	78	427	445
18789	1128			No media	0	0	Content	500	78	427	442
18806	1129			No media	0	0	Content	500	78	430	433
18822	1130			No media	0	0	Content	500	78	427	440
18839	1131			No media	0	0	Content	500	78	429	444
18856	1132			No media	0	0	Content	500	78	425	441
18872	1133			No media	0	0	Content	500	78	426	444
18889	1134			No media	0	0	Content	500	78	425	445
18906	1135			No media	0	0	Content	500	78	423	443
18922	1136			No media	0	0	Content	500	78	415	429
18939	1137			No media	0	0	Content	500	78	421	438
18956	1138			No media	0	0	Content	500	78	420	431
18972	1139			No media	0	0	Content	500	78	417	434
18989	1140			No media	0	0	Content	500	78	433	439
19006	1141			No media	0	0	Content	483	79	544	379
19008		ImageStart	8
19022	1142			Fix.jpg	0	0	Content	483	79	568	385
19039	1143			Fix.jpg	0	0	Content	483	79	566	382
19055	1144			Fix.jpg	0	0	Content	483	79	565	381
19072	1145			Fix.jpg	0	0	Content	483	79	567	382
19089	1146			Fix.jpg	0	0	Content	483	79	566	374
19105	1147			Fix.jpg	0	0	Content	483	79	563	380
19122	1148			Fix.jpg	0	0	Content	483	79	560	376
19139	1149			Fix.jpg	0	0	Content	483	79	567	385
19155	1150			Fix.jpg	0	0	Content	483	79	564	375
19172	1151			Fix.jpg	0	0	Content	483	79	563	384
19189	1152			Fix.jpg	0	0	Content	483	79	560	374
19205	1153			Fix.jpg	0	0	Content	483	79	564	381
19222	1154			Fix.jpg	0	0	Content	483	79	565	378
19239	1155			Fix.jpg	0	0	Content	483	79	559	369
19255	1156			Fix.jpg	0	0	Content	483	79	565	386
19272	1157			Fix.jpg	0	0	Content	483	79	569	371
19289	1158			Fix.jpg	0	0	Content	483	79	568	380
19305	1159			Fix.jpg	0	0	Content	483	79	562	380
19322	1160			Fix.jpg	0	0	Content	483	79	563	387
19339	1161			Fix.jpg	0	0	Content	483	79	569	377
19355	1162			Fix.jpg	0	0	Content	483	79	566	383
19372	1163			Fix.jpg	0	0	Content	483	79	570	374
19389	1164			Fix.jpg	0	0	Content	483	79	566	381
19405	1165			Fix.jpg	0	0	Content	483	79	573	378
19422	1166			Fix.jpg	0	0	Content	483	79	562	379
19439	1167			Fix.jpg	0	0	Content	483	79	569	370
19455	1168			Fix.jpg	0	0	Content	483	79	571	370
19472	1169			Fix.jpg	0	0	Content	483	79	570	373
19489	1170			Fix.jpg	0	0	Content			0	0
19505	1171			Fix.jpg	0	0	Content			0	0
19512		ImageEnd	16
19522	1172			No media	0	0	Content			0	0
19539	1173			No media	0	0	Content			0	0
19555	1174			No media	0	0	Content			0	0
19572	1175			No media	0	0	Content			0	0
19588	1176			No media	0	0	Content			0	0
19605	1177			No media	0	0	Content			0	0
19622	1178			No media	0	0	Content			0	0
19638	1179			No media	0	0	Content			0	0
19655	1180			No media	0	0	Content			0	0
19672	1181			No media	0	0	Content			0	0
19688	1182			No media	0	0	Content			0	0
19705	1183			No media	0	0	Content			0	0
19721	1184			No media	0	0	Content			0	0
19738	1185			No media	0	0	Content			0	0
19755	1186			No media	0	0	Content			0	0
19772	1187			No media	0	0	Content	283	80	493	355
19788	1188			No media	0	0	Content	283	80	490	359
19805	1189			No media	0	0	Content	283	80	492	352
19822	1190			No media	0	0	Content	283	80	486	352
19838	1191			No media	0	0	Content	283	80	489	357
19844		ImageStart	8
19855	1192			8_008_ha_fe.jpg	0	293	AOI_4	283	80	493	356
19872	1193			8_008_ha_fe.jpg	0	293	AOI_4	283	80	492	351
19888	1194			8_008_ha_fe.jpg	0	293	AOI_4	283	80	496	348
19905	1195			8_008_ha_fe.jpg	0	293	AOI_4	283	80	497	358
19922	1196			8_008_ha_fe.jpg	0	293	AOI_4	283	80	488	354
19938	1197			8_008_ha_fe.jpg	0	293	AOI_4	283	80	488	356
19955	1198			8_008_ha_fe.jpg	0	293	AOI_4	283	80	490	350
19971	1199			8_008_ha_fe.jpg	0	293	AOI_4	283	80	497	356
19988	1200			8_008_ha_fe.jpg	0	293	AOI_4	283	80	494	352
20005	1201			8_008_ha_fe.jpg	0	293	AOI_4	283	80	494	356
20021	1202			8_008_ha_fe.jpg	0	293	AOI_4	283	80	489	362
20038	1203			8_008_ha_fe.jpg	0	293	AOI_4	283	80	465	375
20055	1204			8_008_ha_fe.jpg	0	293	AOI_4	333	81	396	371
20071	1205			8_008_ha_fe.jpg	0	293	AOI_4	333	81	292	359
20088	1206			8_008_ha_fe.jpg	0	293	AOI_4	333	81	303	366
20105	1207			8_008_ha_fe.jpg	0	293	AOI_4	333	81	309	375
20121	1208			8_008_ha_fe.jpg	0	293	AOI_4	333	81	303	363
20138	1209			8_008_ha_fe.jpg	0	293	AOI_4	333	81	302	366
20155	1210			8_008_ha_fe.jpg	0	293	AOI_4	333	81	308	361
20171	1211			8_008_ha_fe.jpg	0	293	AOI_4	333	81	299	365
20188	1212			8_008_ha_fe.jpg	0	293	AOI_4	333	81	295	363
20205	1213			8_008_ha_fe.jpg	0	293	AOI_4	333	81	313	374
20221	1214			8_008_ha_fe.jpg	0	293	AOI_4	333	81	332	358
20238	1215			8_008_ha_fe.jpg	0	293	AOI_4	333	81	331	350
20255	1216			8_008_ha_fe.jpg	0	293	AOI_4	333	81	327	359
20271	1217			8_008_ha_fe.jpg	0	293	AOI_4	333	81	333	361
20288	1218			8_008_ha_fe.jpg	0	293	AOI_4	333	81	333	370
20305	1219			8_008_ha_fe.jpg	0	293	AOI_4	333	81	328	362
20321	1220			8_008_ha_fe.jpg	0	293	AOI_4	333	81	335	363
20338	1221			8_008_ha_fe.jpg	0	293	AOI_4	333	81	329	353
20355	1222			8_008_ha_fe.jpg	0	293	AOI_4	333	81	328	360
20371	1223			8_008_ha_fe.jpg	0	293	AOI_4	333	81	330	345
20388	1224			8_008_ha_fe.jpg	0	294	AOI_2	350	82	474	368
20405	1225			8_008_ha_fe.jpg	0	294	AOI_2	350	82	642	354
20421	1226			8_008_ha_fe.jpg	0	294	AOI_2	350	82	716	367
20438	1227			8_008_ha_fe.jpg	0	294	AOI_2	350	82	726	367
20455	1228			8_008_ha_fe.jpg	0	294	AOI_2	350	82	720	357
20471	1229			8_008_ha_fe.jpg	0	294	AOI_2	350	82	723	353
20488	1230			8_008_ha_fe.jpg	0	294	AOI_2	350	82	722	343
20505	1231			8_008_ha_fe.jpg	0	294	AOI_2	350	82	728	350
20521	1232			8_008_ha_fe.jpg	0	294	AOI_2	350	82	725	355
20538	1233			8_008_ha_fe.jpg	0	294	AOI_2	350	82	716	362
20554	1234			8_008_ha_fe.jpg	0	294	AOI_2	350	82	727	361
20571	1235			8_008_ha_fe.jpg	0	294	AOI_2	350	82	716	369
20588	1236			8_008_ha_fe.jpg	0	294	AOI_2	350	82	733	364
20604	1237			8_008_ha_fe.jpg	0	294	AOI_2	350	82	731	371
20621	1238			8_008_ha_fe.jpg	0	294	AOI_2	350	82	737	387
20638	1239			8_008_ha_fe.jpg	0	294	AOI_2	350	82	740	384
20654	1240			8_008_ha_fe.jpg	0	294	AOI_2	350	82	731	378
20671	1241			8_008_ha_fe.jpg	0	294	AOI_2	350	82	735	374
20688	1242			8_008_ha_fe.jpg	0	294	AOI_2	350	82	743	375
20704	1243			8_008_ha_fe.jpg	0	294	AOI_2	350	82	734	387
20721	1244			8_008_ha_fe.jpg	0	294	AOI_2	350	82	735	386
20738	1245			8_008_ha_fe.jpg	0	294	AOI_2	250	83	731	443
20754	1246			8_008_ha_fe.jpg	0	294	AOI_2	250	83	713	480
20771	1247			8_008_ha_fe.jpg	0	294	AOI_2	250	83	720	474
20788	1248			8_008_ha_fe.jpg	0	294	AOI_2	250	83	718	468
20804	1249			8_008_ha_fe.jpg	0	294	AOI_2	250	83	711	481
20821	1250			8_008_ha_fe.jpg	0	294	AOI_2	250	83	721	481
20838	1251			8_008_ha_fe.jpg	0	294	AOI_2	250	83	724	472
20854	1252			8_008_ha_fe.jpg	0	294	AOI_2	250	83	722	460
20871	1253			8_008_ha_fe.jpg	0	294	AOI_2	250	83	721	468
20888	1254			8_008_ha_fe.jpg	0	294	AOI_2	250	83	718	466
20904	1255			8_008_ha_fe.jpg	0	294	AOI_2	250	83	723	466
20921	1256			8_008_ha_fe.jpg	0	294	AOI_2	250	83	715	469
20938	1257			8_008_ha_fe.jpg	0	294	AOI_2	250	83	719	470
20954	1258			8_008_ha_fe.jpg	0	294	AOI_2	250	83	729	471
20971	1259			8_008_ha_fe.jpg	0	294	AOI_2	250	83	716	472
20988	1260			8_008_ha_fe.jpg	0	293	AOI_4	167	84	520	477
21004	1261			8_008_ha_fe.jpg	0	293	AOI_4	167	84	339	482
21021	1262			8_008_ha_fe.jpg	0	293	AOI_4	167	84	314	479
21038	1263			8_008_ha_fe.jpg	0	293	AOI_4	167	84	298	477
21054	1264			8_008_ha_fe.jpg	0	293	AOI_4	167	84	304	471
21071	1265			8_008_ha_fe.jpg	0	293	AOI_4	167	84	293	467
21088	1266			8_008_ha_fe.jpg	0	293	AOI_4	167	84	308	483
21104	1267			8_008_ha_fe.jpg	0	293	AOI_4	167	84	302	474
21121	1268			8_008_ha_fe.jpg	0	293	AOI_4	167	84	312	484
21137	1269			8_008_ha_fe.jpg	0	293	AOI_4	167	84	306	476
21154	1270			8_008_ha_fe.jpg	0	293	AOI_4	183	85	291	554
21171	1271			8_008_ha_fe.jpg	0	293	AOI_4	183	85	308	578
21187	1272			8_008_ha_fe.jpg	0	293	AOI_4	183	85	306	595
21204	1273			8_008_ha_fe.jpg	0	293	AOI_4	183	85	302	592
21221	1274			8_008_ha_fe.jpg	0	293	AOI_4	183	85	299	581
21237	1275			8_008_ha_fe.jpg	0	293	AOI_4	183	85	306	593
21254	1276			8_008_ha_fe.jpg	0	293	AOI_4	183	85	301	594
21271	1277			8_008_ha_fe.jpg	0	293	AOI_4	183	85	303	587
21287	1278			8_008_ha_fe.jpg	0	293	AOI_4	183	85	306	592
21304	1279			8_008_ha_fe.jpg	0	293	AOI_4	183	85	306	592
21321	1280			8_008_ha_fe.jpg	0	293	AOI_4	183	85	342	543
21337	1281			8_008_ha_fe.jpg	0	293	AOI_4	133	86	396	487
21354	1282			8_008_ha_fe.jpg	0	293	AOI_4	133	86	452	453
21371	1283			8_008_ha_fe.jpg	0	293	AOI_4	133	86	448	452
21387	1284			8_008_ha_fe.jpg	0	293	AOI_4	133	86	444	448
21404	1285			8_008_ha_fe.jpg	0	293	AOI_4	133	86	444	447
21421	1286			8_008_ha_fe.jpg	0	293	AOI_4	133	86	444	454
21437	1287			8_008_ha_fe.jpg	0	293	AOI_4	133	86	442	441
21454	1288			8_008_ha_fe.jpg	0	293	AOI_4	133	86	471	450
21471	1289			8_008_ha_fe.jpg	0	294	AOI_2	483	87	653	363
21487	1290			8_008_ha_fe.jpg	0	294	AOI_2	483	87	739	378
21504	1291			8_008_ha_fe.jpg	0	294	AOI_2	483	87	739	364
21520	1292			8_008_ha_fe.jpg	0	294	AOI_2	483	87	729	375
21537	1293			8_008_ha_fe.jpg	0	294	AOI_2	483	87	730	376
21554	1294			8_008_ha_fe.jpg	0	294	AOI_2	483	87	739	360
21570	1295			8_008_ha_fe.jpg	0	294	AOI_2	483	87	732	362
21587	1296			8_008_ha_fe.jpg	0	294	AOI_2	483	87	736	364
21604	1297			8_008_ha_fe.jpg	0	294	AOI_2	483	87	739	359
21620	1298			8_008_ha_fe.jpg	0	294	AOI_2	483	87	738	371
21637	1299			8_008_ha_fe.jpg	0	294	AOI_2	483	87	738	361
21654	1300			8_008_ha_fe.jpg	0	294	AOI_2	483	87	735	375
21670	1301			8_008_ha_fe.jpg	0	294	AOI_2	483	87	764	347
21687	1302			8_008_ha_fe.jpg	0	294	AOI_2	483	87	760	353
21704	1303			8_008_ha_fe.jpg	0	294	AOI_2	483	87	761	358
21720	1304			8_008_ha_fe.jpg	0	294	AOI_2	483	87	761	352
21737	1305			8_008_ha_fe.jpg	0	294	AOI_2	483	87	766	353
21754	1306			8_008_ha_fe.jpg	0	294	AOI_2	483	87	762	350
21770	1307			8_008_ha_fe.jpg	0	294	AOI_2	483	87	758	357
21787	1308			8_008_ha_fe.jpg	0	294	AOI_2	483	87	766	350
21804	1309			8_008_ha_fe.jpg	0	294	AOI_2	483	87	758	357
21820	1310			8_008_ha_fe.jpg	0	294	AOI_2	483	87	757	357
21837	1311			8_008_ha_fe.jpg	0	294	AOI_2	483	87	757	356
21854	1312			8_008_ha_fe.jpg	0	294	AOI_2	483	87	756	349
21870	1313			8_008_ha_fe.jpg	0	294	AOI_2	483	87	759	360
21887	1314			8_008_ha_fe.jpg	0	294	AOI_2	483	87	762	350
21904	1315			8_008_ha_fe.jpg	0	294	AOI_2	483	87	756	348
21920	1316			8_008_ha_fe.jpg	0	294	AOI_2	483	87	757	353
21937	1317			8_008_ha_fe.jpg	0	294	AOI_2	483	87	745	415
21954	1318			8_008_ha_fe.jpg	0	293	AOI_4			0	0
21970	1319			8_008_ha_fe.jpg	0	293	AOI_4			0	0
21987	1320			8_008_ha_fe.jpg	0	293	AOI_4			0	0
22004	1321			8_008_ha_fe.jpg	0	293	AOI_4			0	0
22020	1322			8_008_ha_fe.jpg	0	293	AOI_4			0	0
22037	1323			8_008_ha_fe.jpg	0	293	AOI_4			0	0
22053	1324			8_008_ha_fe.jpg	0	293	AOI_4			0	0
22070	1325			8_008_ha_fe.jpg	0	293	AOI_4			0	0
22087	1326			8_008_ha_fe.jpg	0	293	AOI_4			0	0
22103	1327			8_008_ha_fe.jpg	0	293	AOI_4			0	0
22120	1328			8_008_ha_fe.jpg	0	294	AOI_2	83	88	530	337
22137	1329			8_008_ha_fe.jpg	0	294	AOI_2	83	88	534	325
22153	1330			8_008_ha_fe.jpg	0	294	AOI_2	83	88	528	327
22170	1331			8_008_ha_fe.jpg	0	294	AOI_2	83	88	534	337
22187	1332			8_008_ha_fe.jpg	0	294	AOI_2	83	88	528	334
22203	1333			8_008_ha_fe.jpg	0	293	AOI_4	733	89	372	366
22220	1334			8_008_ha_fe.jpg	0	293	AOI_4	733	89	328	364
22237	1335			8_008_ha_fe.jpg	0	293	AOI_4	733	89	325	366
22253	1336			8_008_ha_fe.jpg	0	293	AOI_4	733	89	323	355
22270	1337			8_008_ha_fe.jpg	0	293	AOI_4	733	89	331	354
22287	1338			8_008_ha_fe.jpg	0	293	AOI_4	733	89	332	374
22303	1339			8_008_ha_fe.jpg	0	293	AOI_4	733	89	323	360
22320	1340			8_008_ha_fe.jpg	0	293	AOI_4	733	89	332	366
22337	1341			8_008_ha_fe.jpg	0	293	AOI_4	733	89	327	362
22353	1342			8_008_ha_fe.jpg	0	293	AOI_4	733	89	334	365
22370	1343			8_008_ha_fe.jpg	0	293	AOI_4	733	89	331	355
22387	1344			8_008_ha_fe.jpg	0	293	AOI_4	733	89	329	369
22403	1345			8_008_ha_fe.jpg	0	293	AOI_4	733	89	324	365
22420	1346			8_008_ha_fe.jpg	0	293	AOI_4	733	89	325	360
22437	1347			8_008_ha_fe.jpg	0	293	AOI_4	733	89	333	367
22453	1348			8_008_ha_fe.jpg	0	293	AOI_4	733	89	325	359
22470	1349			8_008_ha_fe.jpg	0	293	AOI_4	733	89	327	363
22487	1350			8_008_ha_fe.jpg	0	293	AOI_4	733	89	325	361
22503	1351			8_008_ha_fe.jpg	0	293	AOI_4	733	89	324	359
22520	1352			8_008_ha_fe.jpg	0	293	AOI_4	733	89	335	374
22537	1353			8_008_ha_fe.jpg	0	293	AOI_4	733	89	331	358
22553	1354			8_008_ha_fe.jpg	0	293	AOI_4	733	89	332	369
22570	1355			8_008_ha_fe.jpg	0	293	AOI_4	733	89	326	362
22587	1356			8_008_ha_fe.jpg	0	293	AOI_4	733	89	329	366
22603	1357			8_008_ha_fe.jpg	0	293	AOI_4	733	89	329	365
22620	1358			8_008_ha_fe.jpg	0	293	AOI_4	733	89	325	364
22636	1359			8_008_ha_fe.jpg	0	293	AOI_4	733	89	326	361
22653	1360			8_008_ha_fe.jpg	0	293	AOI_4	733	89	326	362
22670	1361			8_008_ha_fe.jpg	0	293	AOI_4	733	89	333	362
22686	1362			8_008_ha_fe.jpg	0	293	AOI_4	733	89	337	370
22703	1363			8_008_ha_fe.jpg	0	293	AOI_4	733	89	330	355
22720	1364			8_008_ha_fe.jpg	0	293	AOI_4	733	89	332	365
22736	1365			8_008_ha_fe.jpg	0	293	AOI_4	733	89	330	364
22753	1366			8_008_ha_fe.jpg	0	293	AOI_4	733	89	331	364
22770	1367			8_008_ha_fe.jpg	0	293	AOI_4	733	89	337	369
22786	1368			8_008_ha_fe.jpg	0	293	AOI_4	733	89	333	363
22803	1369			8_008_ha_fe.jpg	0	293	AOI_4	733	89	330	360
22818		ImageEnd	16
22820	1370			No media	0	0	Content	733	89	330	365
22836	1371			No media	0	0	Content	733	89	336	364
22853	1372			No media	0	0	Content	733	89	338	366
22870	1373			No media	0	0	Content	733	89	332	362
22886	1374			No media	0	0	Content	733	89	339	369
22903	1375			No media	0	0	Content	733	89	333	359
22920	1376			No media	0	0	Content	733	89	337	383
22936	1377			No media	0	0	Content			0	0
22953	1378			No media	0	0	Content			0	0
22970	1379			No media	0	0	Content			0	0
22986	1380			No media	0	0	Content			0	0
23003	1381			No media	0	0	Content			0	0
23019	1382			No media	0	0	Content			0	0
23036	1383			No media	0	0	Content			0	0
23053	1384			No media	0	0	Content			0	0
23069	1385			No media	0	0	Content			0	0
23086	1386			No media	0	0	Content			0	0
23103	1387			No media	0	0	Content			0	0
23119	1388			No media	0	0	Content			0	0
23136	1389			No media	0	0	Content	583	90	388	360
23153	1390			No media	0	0	Content	583	90	382	350
23169	1391			No media	0	0	Content	583	90	381	352
23186	1392			No media	0	0	Content	583	90	386	355
23203	1393			No media	0	0	Content	583	90	392	352
23219	1394			No media	0	0	Content	583	90	392	353
23236	1395			No media	0	0	Content	583	90	387	357
23253	1396			No media	0	0	Content	583	90	392	353
23269	1397			No media	0	0	Content	583	90	388	350
23286	1398			No media	0	0	Content	583	90	389	345
23303	1399			No media	0	0	Content	583	90	393	353
23319	1400			No media	0	0	Content	583	90	389	351
23336	1401			No media	0	0	Content	583	90	395	356
23353	1402			No media	0	0	Content	583	90	394	364
23369	1403			No media	0	0	Content	583	90	393	358
23381		ImageStart	8
23386	1404			Fix.jpg	0	0	Content	583	90	398	360
23403	1405			Fix.jpg	0	0	Content	583	90	390	362
23419	1406			Fix.jpg	0	0	Content	583	90	395	364
23436	1407			Fix.jpg	0	0	Content	583	90	393	362
23453	1408			Fix.jpg	0	0	Content	583	90	396	362
23469	1409			Fix.jpg	0	0	Content	583	90	391	361
23486	1410			Fix.jpg	0	0	Content	583	90	394	365
23503	1411			Fix.jpg	0	0	Content	583	90	395	361
23519	1412			Fix.jpg	0	0	Content	583	90	399	361
23536	1413			Fix.jpg	0	0	Content	583	90	399	366
23553	1414			Fix.jpg	0	0	Content	583	90	401	367
23569	1415			Fix.jpg	0	0	Content	583	90	394	363
23586	1416			Fix.jpg	0	0	Content	583	90	395	365
23602	1417			Fix.jpg	0	0	Content	583	90	393	359
23619	1418			Fix.jpg	0	0	Content	583	90	398	361
23636	1419			Fix.jpg	0	0	Content	583	90	398	365
23652	1420			Fix.jpg	0	0	Content	583	90	401	367
23669	1421			Fix.jpg	0	0	Content	583	90	396	367
23686	1422			Fix.jpg	0	0	Content	583	90	389	362
23702	1423			Fix.jpg	0	0	Content	583	90	400	385
23719	1424			Fix.jpg	0	0	Content			0	0
23736	1425			Fix.jpg	0	0	Content			0	0
23752	1426			Fix.jpg	0	0	Content			0	0
23769	1427			Fix.jpg	0	0	Content			0	0
23786	1428			Fix.jpg	0	0	Content			0	0
23802	1429			Fix.jpg	0	0	Content			0	0
23819	1430			Fix.jpg	0	0	Content			0	0
23836	1431			Fix.jpg	0	0	Content			0	0
23852	1432			Fix.jpg	0	0	Content			0	0
23869	1433			Fix.jpg	0	0	Content			0	0
23886	1434			Fix.jpg	0	0	Content			0	0
23892		ImageEnd	16
23902	1435			No media	0	0	Content			0	0
23919	1436			No media	0	0	Content			0	0
23936	1437			No media	0	0	Content			0	0
23952	1438			No media	0	0	Content			0	0
23969	1439			No media	0	0	Content			0	0
23985	1440			No media	0	0	Content			0	0
24002	1441			No media	0	0	Content			0	0
24019	1442			No media	0	0	Content			0	0
24035	1443			No media	0	0	Content			0	0
24052	1444			No media	0	0	Content	350	91	450	358
24069	1445			No media	0	0	Content	350	91	451	353
24086	1446			No media	0	0	Content	350	91	456	350
24102	1447			No media	0	0	Content	350	91	452	354
24119	1448			No media	0	0	Content	350	91	462	354
24135	1449			No media	0	0	Content	350	91	458	349
24152	1450			No media	0	0	Content	350	91	457	351
24169	1451			No media	0	0	Content	350	91	457	353
24185	1452			No media	0	0	Content	350	91	457	350
24202	1453			No media	0	0	Content	350	91	458	351
24207		ImageStart	8
24219	1454			149_170_fe_ha.jpg	0	111	AOI_26	350	91	458	355
24235	1455			149_170_fe_ha.jpg	0	111	AOI_26	350	91	458	352
24252	1456			149_170_fe_ha.jpg	0	111	AOI_26	350	91	450	347
24269	1457			149_170_fe_ha.jpg	0	111	AOI_26	350	91	457	359
24285	1458			149_170_fe_ha.jpg	0	111	AOI_26	350	91	455	354
24302	1459			149_170_fe_ha.jpg	0	111	AOI_26	350	91	450	357
24319	1460			149_170_fe_ha.jpg	0	111	AOI_26	350	91	452	360
24335	1461			149_170_fe_ha.jpg	0	111	AOI_26	350	91	454	360
24352	1462			149_170_fe_ha.jpg	0	111	AOI_26	350	91	457	354
24369	1463			149_170_fe_ha.jpg	0	111	AOI_26	350	91	457	364
24385	1464			149_170_fe_ha.jpg	0	111	AOI_26	350	91	446	358
24402	1465			149_170_fe_ha.jpg	0	111	AOI_26	316	92	404	367
24419	1466			149_170_fe_ha.jpg	0	111	AOI_26	316	92	343	342
24435	1467			149_170_fe_ha.jpg	0	111	AOI_26	316	92	324	344
24452	1468			149_170_fe_ha.jpg	0	111	AOI_26	316	92	324	343
24469	1469			149_170_fe_ha.jpg	0	111	AOI_26	316	92	332	345
24485	1470			149_170_fe_ha.jpg	0	111	AOI_26	316	92	328	345
24502	1471			149_170_fe_ha.jpg	0	111	AOI_26	316	92	325	342
24519	1472			149_170_fe_ha.jpg	0	111	AOI_26	316	92	323	355
24535	1473			149_170_fe_ha.jpg	0	111	AOI_26	316	92	324	340
24552	1474			149_170_fe_ha.jpg	0	111	AOI_26	316	92	321	345
24569	1475			149_170_fe_ha.jpg	0	111	AOI_26	316	92	324	337
24585	1476			149_170_fe_ha.jpg	0	111	AOI_26	316	92	322	338
24602	1477			149_170_fe_ha.jpg	0	111	AOI_26	316	92	327	340
24619	1478			149_170_fe_ha.jpg	0	111	AOI_26	316	92	324	339
24635	1479			149_170_fe_ha.jpg	0	111	AOI_26	316	92	325	333
24652	1480			149_170_fe_ha.jpg	0	111	AOI_26	316	92	330	351
24669	1481			149_170_fe_ha.jpg	0	111	AOI_26	316	92	329	341
24685	1482			149_170_fe_ha.jpg	0	111	AOI_26	316	92	326	340
24702	1483			149_170_fe_ha.jpg	0	111	AOI_26	316	92	404	367
24719	1484			149_170_fe_ha.jpg	0	112	AOI_28	316	93	587	376
24735	1485			149_170_fe_ha.jpg	0	112	AOI_28	316	93	723	367
24752	1486			149_170_fe_ha.jpg	0	112	AOI_28	316	93	727	359
24768	1487			149_170_fe_ha.jpg	0	112	AOI_28	316	93	735	364
24785	1488			149_170_fe_ha.jpg	0	112	AOI_28	316	93	731	372
24802	1489			149_170_fe_ha.jpg	0	112	AOI_28	316	93	736	366
24818	1490			149_170_fe_ha.jpg	0	112	AOI_28	316	93	740	355
24835	1491			149_170_fe_ha.jpg	0	112	AOI_28	316	93	729	374
24852	1492			149_170_fe_ha.jpg	0	112	AOI_28	316	93	731	373
24868	1493			149_170_fe_ha.jpg	0	112	AOI_28	316	93	732	363
24885	1494			149_170_fe_ha.jpg	0	112	AOI_28	316	93	736	368
24902	1495			149_170_fe_ha.jpg	0	112	AOI_28	316	93	760	361
24918	1496			149_170_fe_ha.jpg	0	112	AOI_28	316	93	758	357
24935	1497			149_170_fe_ha.jpg	0	112	AOI_28	316	93	762	355
24952	1498			149_170_fe_ha.jpg	0	112	AOI_28	316	93	764	357
24968	1499			149_170_fe_ha.jpg	0	112	AOI_28	316	93	751	359
24985	1500			149_170_fe_ha.jpg	0	112	AOI_28	316	93	764	353
25002	1501			149_170_fe_ha.jpg	0	112	AOI_28	316	93	754	375
25018	1502			149_170_fe_ha.jpg	0	112	AOI_28	316	93	765	361
25035	1503			149_170_fe_ha.jpg	0	112	AOI_28	383	94	728	439
25052	1504			149_170_fe_ha.jpg	0	112	AOI_28	383	94	725	464
25068	1505			149_170_fe_ha.jpg	0	112	AOI_28	383	94	729	458
25085	1506			149_170_fe_ha.jpg	0	112	AOI_28	383	94	719	463
25102	1507			149_170_fe_ha.jpg	0	112	AOI_28	383	94	723	464
25118	1508			149_170_fe_ha.jpg	0	112	AOI_28	383	94	723	467
25135	1509			149_170_fe_ha.jpg	0	112	AOI_28	383	94	722	470
25152	1510			149_170_fe_ha.jpg	0	112	AOI_28	383	94	721	463
25168	1511			149_170_fe_ha.jpg	0	112	AOI_28	383	94	728	458
25185	1512			149_170_fe_ha.jpg	0	112	AOI_28	383	94	730	459
25202	1513			149_170_fe_ha.jpg	0	112	AOI_28	383	94	719	464
25218	1514			149_170_fe_ha.jpg	0	112	AOI_28	383	94	725	467
25235	1515			149_170_fe_ha.jpg	0	112	AOI_28	383	94	723	461
25252	1516			149_170_fe_ha.jpg	0	112	AOI_28	383	94	724	466
25268	1517			149_170_fe_ha.jpg	0	112	AOI_28	383	94	719	470
25285	1518			149_170_fe_ha.jpg	0	112	AOI_28	383	94	726	474
25301	1519			149_170_fe_ha.jpg	0	112	AOI_28	383	94	722	467
25318	1520			149_170_fe_ha.jpg	0	112	AOI_28	383	94	722	464
25335	1521			149_170_fe_ha.jpg	0	112	AOI_28	383	94	722	460
25351	1522			149_170_fe_ha.jpg	0	112	AOI_28	383	94	726	471
25368	1523			149_170_fe_ha.jpg	0	112	AOI_28	383	94	716	470
25385	1524			149_170_fe_ha.jpg	0	112	AOI_28	383	94	720	467
25401	1525			149_170_fe_ha.jpg	0	112	AOI_28	383	94	718	457
25418	1526			149_170_fe_ha.jpg	0	112	AOI_28	133	95	697	504
25435	1527			149_170_fe_ha.jpg	0	112	AOI_28	133	95	700	508
25451	1528			149_170_fe_ha.jpg	0	112	AOI_28	133	95	695	506
25468	1529			149_170_fe_ha.jpg	0	112	AOI_28	133	95	696	505
25485	1530			149_170_fe_ha.jpg	0	112	AOI_28	133	95	701	503
25501	1531			149_170_fe_ha.jpg	0	112	AOI_28	133	95	697	503
25518	1532			149_170_fe_ha.jpg	0	112	AOI_28	133	95	702	503
25535	1533			149_170_fe_ha.jpg	0	112	AOI_28	133	95	695	514
25551	1534			149_170_fe_ha.jpg	0	111	AOI_26	400	96	591	499
25568	1535			149_170_fe_ha.jpg	0	111	AOI_26	400	96	394	465
25585	1536			149_170_fe_ha.jpg	0	111	AOI_26	400	96	323	477
25601	1537			149_170_fe_ha.jpg	0	111	AOI_26	400	96	310	479
25618	1538			149_170_fe_ha.jpg	0	111	AOI_26	400	96	315	473
25635	1539			149_170_fe_ha.jpg	0	111	AOI_26	400	96	311	475
25651	1540			149_170_fe_ha.jpg	0	111	AOI_26	400	96	317	479
25668	1541			149_170_fe_ha.jpg	0	111	AOI_26	400	96	315	477
25685	1542			149_170_fe_ha.jpg	0	111	AOI_26	400	96	315	481
25701	1543			149_170_fe_ha.jpg	0	111	AOI_26	400	96	315	475
25718	1544			149_170_fe_ha.jpg	0	111	AOI_26	400	96	312	475
25734	1545			149_170_fe_ha.jpg	0	111	AOI_26	400	96	315	482
25751	1546			149_170_fe_ha.jpg	0	111	AOI_26	400	96	304	480
25768	1547			149_170_fe_ha.jpg	0	111	AOI_26	400	96	306	486
25784	1548			149_170_fe_ha.jpg	0	111	AOI_26	400	96	288	470
25801	1549			149_170_fe_ha.jpg	0	111	AOI_26	400	96	291	471
25818	1550			149_170_fe_ha.jpg	0	111	AOI_26	400	96	296	477
25834	1551			149_170_fe_ha.jpg	0	111	AOI_26	400	96	286	477
25851	1552			149_170_fe_ha.jpg	0	111	AOI_26	400	96	295	479
25868	1553			149_170_fe_ha.jpg	0	111	AOI_26	400	96	295	489
25884	1554			149_170_fe_ha.jpg	0	111	AOI_26	400	96	296	479
25901	1555			149_170_fe_ha.jpg	0	111	AOI_26	400	96	299	479
25918	1556			149_170_fe_ha.jpg	0	111	AOI_26	400	96	294	479
25934	1557			149_170_fe_ha.jpg	0	111	AOI_26	400	96	362	491
25951	1558			149_170_fe_ha.jpg	0	112	AOI_28	533	97	598	454
25968	1559			149_170_fe_ha.jpg	0	112	AOI_28	533	97	748	467
25984	1560			149_170_fe_ha.jpg	0	112	AOI_28	533	97	741	450
26001	1561			149_170_fe_ha.jpg	0	112	AOI_28	533	97	726	459
26018	1562			149_170_fe_ha.jpg	0	112	AOI_28	533	97	736	450
26034	1563			149_170_fe_ha.jpg	0	112	AOI_28	533	97	735	447
26051	1564			149_170_fe_ha.jpg	0	112	AOI_28	533	97	738	448
26068	1565			149_170_fe_ha.jpg	0	112	AOI_28	533	97	738	455
26084	1566			149_170_fe_ha.jpg	0	112	AOI_28	533	97	731	455
26101	1567			149_170_fe_ha.jpg	0	112	AOI_28	533	97	737	454
26118	1568			149_170_fe_ha.jpg	0	112	AOI_28	533	97	734	457
26134	1569			149_170_fe_ha.jpg	0	112	AOI_28	533	97	736	455
26151	1570			149_170_fe_ha.jpg	0	112	AOI_28	533	97	737	456
26168	1571			149_170_fe_ha.jpg	0	112	AOI_28	533	97	734	456
26184	1572			149_170_fe_ha.jpg	0	112	AOI_28	533	97	737	452
26201	1573			149_170_fe_ha.jpg	0	112	AOI_28	533	97	737	449
26217	1574			149_170_fe_ha.jpg	0	112	AOI_28	533	97	740	453
26234	1575			149_170_fe_ha.jpg	0	112	AOI_28	533	97	735	453
26251	1576			149_170_fe_ha.jpg	0	112	AOI_28	533	97	733	453
26267	1577			149_170_fe_ha.jpg	0	112	AOI_28	533	97	735	453
26284	1578			149_170_fe_ha.jpg	0	112	AOI_28	533	97	741	454
26301	1579			149_170_fe_ha.jpg	0	112	AOI_28	533	97	733	457
26317	1580			149_170_fe_ha.jpg	0	112	AOI_28	533	97	737	460
26334	1581			149_170_fe_ha.jpg	0	112	AOI_28	533	97	738	446
26351	1582			149_170_fe_ha.jpg	0	112	AOI_28	533	97	737	459
26367	1583			149_170_fe_ha.jpg	0	112	AOI_28	533	97	734	451
26384	1584			149_170_fe_ha.jpg	0	112	AOI_28	533	97	730	456
26401	1585			149_170_fe_ha.jpg	0	112	AOI_28	533	97	737	455
26417	1586			149_170_fe_ha.jpg	0	112	AOI_28	533	97	735	456
26434	1587			149_170_fe_ha.jpg	0	112	AOI_28	533	97	738	450
26451	1588			149_170_fe_ha.jpg	0	112	AOI_28	533	97	743	452
26467	1589			149_170_fe_ha.jpg	0	112	AOI_28	533	97	732	458
26484	1590			149_170_fe_ha.jpg	0	112	AOI_28	366	98	694	422
26501	1591			149_170_fe_ha.jpg	0	112	AOI_28	366	98	676	350
26517	1592			149_170_fe_ha.jpg	0	112	AOI_28	366	98	677	336
26534	1593			149_170_fe_ha.jpg	0	112	AOI_28	366	98	677	329
26551	1594			149_170_fe_ha.jpg	0	112	AOI_28	366	98	684	329
26567	1595			149_170_fe_ha.jpg	0	112	AOI_28	366	98	683	333
26584	1596			149_170_fe_ha.jpg	0	112	AOI_28	366	98	681	338
26601	1597			149_170_fe_ha.jpg	0	112	AOI_28	366	98	682	324
26617	1598			149_170_fe_ha.jpg	0	112	AOI_28	366	98	680	326
26634	1599			149_170_fe_ha.jpg	0	112	AOI_28	366	98	683	328
26651	1600			149_170_fe_ha.jpg	0	112	AOI_28	366	98	677	335
26667	1601			149_170_fe_ha.jpg	0	112	AOI_28	366	98	682	320
26684	1602			149_170_fe_ha.jpg	0	112	AOI_28	366	98	652	331
26701	1603			149_170_fe_ha.jpg	0	112	AOI_28	366	98	654	346
26717	1604			149_170_fe_ha.jpg	0	112	AOI_28	366	98	655	340
26734	1605			149_170_fe_ha.jpg	0	112	AOI_28	366	98	656	345
26750	1606			149_170_fe_ha.jpg	0	112	AOI_28	366	98	656	341
26767	1607			149_170_fe_ha.jpg	0	112	AOI_28	366	98	663	337
26784	1608			149_170_fe_ha.jpg	0	112	AOI_28	366	98	650	346
26800	1609			149_170_fe_ha.jpg	0	112	AOI_28	366	98	653	340
26817	1610			149_170_fe_ha.jpg	0	112	AOI_28	366	98	655	342
26834	1611			149_170_fe_ha.jpg	0	112	AOI_28	366	98	611	347
26850	1612			149_170_fe_ha.jpg	0	111	AOI_26	366	99	435	332
26867	1613			149_170_fe_ha.jpg	0	111	AOI_26	366	99	305	334
26884	1614			149_170_fe_ha.jpg	0	111	AOI_26	366	99	313	331
26900	1615			149_170_fe_ha.jpg	0	111	AOI_26	366	99	315	335
26917	1616			149_170_fe_ha.jpg	0	111	AOI_26	366	99	313	328
26934	1617			149_170_fe_ha.jpg	0	111	AOI_26	366	99	315	330
26950	1618			149_170_fe_ha.jpg	0	111	AOI_26	366	99	308	323
26967	1619			149_170_fe_ha.jpg	0	111	AOI_26	366	99	311	330
26984	1620			149_170_fe_ha.jpg	0	111	AOI_26	366	99	318	338
27000	1621			149_170_fe_ha.jpg	0	111	AOI_26	366	99	314	332
27017	1622			149_170_fe_ha.jpg	0	111	AOI_26	366	99	337	336
27034	1623			149_170_fe_ha.jpg	0	111	AOI_26	366	99	327	341
27050	1624			149_170_fe_ha.jpg	0	111	AOI_26	366	99	327	344
27067	1625			149_170_fe_ha.jpg	0	111	AOI_26	366	99	329	336
27084	1626			149_170_fe_ha.jpg	0	111	AOI_26	366	99	326	336
27100	1627			149_170_fe_ha.jpg	0	111	AOI_26	366	99	329	333
27117	1628			149_170_fe_ha.jpg	0	111	AOI_26	366	99	321	339
27133	1629			149_170_fe_ha.jpg	0	111	AOI_26	366	99	329	339
27150	1630			149_170_fe_ha.jpg	0	111	AOI_26	366	99	329	342
27167	1631			149_170_fe_ha.jpg	0	111	AOI_26	366	99	325	336
27168		ImageEnd	16
27183	1632			No media	0	0	Content	366	99	324	336
27187		ImageStart	8
27200	1633			Fix.jpg	0	0	Content	366	99	341	393
27217	1634			Fix.jpg	0	0	Content			0	0
27233	1635			Fix.jpg	0	0	Content			0	0
27250	1636			Fix.jpg	0	0	Content			0	0
27267	1637			Fix.jpg	0	0	Content			0	0
27283	1638			Fix.jpg	0	0	Content			0	0
27300	1639			Fix.jpg	0	0	Content			0	0
27317	1640			Fix.jpg	0	0	Content			0	0
27333	1641			Fix.jpg	0	0	Content			0	0
27350	1642			Fix.jpg	0	0	Content			0	0
27367	1643			Fix.jpg	0	0	Content			0	0
27383	1644			Fix.jpg	0	0	Content	83	100	343	347
27400	1645			Fix.jpg	0	0	Content	83	100	345	335
27417	1646			Fix.jpg	0	0	Content	83	100	353	341
27433	1647			Fix.jpg	0	0	Content	83	100	551	327
27450	1648			Fix.jpg	0	0	Content	83	100	591	333
27467	1649			Fix.jpg	0	0	Content	133	101	599	336
27483	1650			Fix.jpg	0	0	Content	133	101	589	333
27500	1651			Fix.jpg	0	0	Content	133	101	586	340
27517	1652			Fix.jpg	0	0	Content	133	101	591	341
27533	1653			Fix.jpg	0	0	Content	133	101	590	331
27550	1654			Fix.jpg	0	0	Content	133	101	591	323
27567	1655			Fix.jpg	0	0	Content	133	101	589	337
27583	1656			Fix.jpg	0	0	Content	133	101	592	340
27600	1657			Fix.jpg	0	0	Content	316	102	511	367
27617	1658			Fix.jpg	0	0	Content	316	102	513	366
27633	1659			Fix.jpg	0	0	Content	316	102	504	375
27650	1660			Fix.jpg	0	0	Content	316	102	506	371
27667	1661			Fix.jpg	0	0	Content	316	102	504	380
27667		ImageEnd	16
27681		ImageStart	8
27683	1662			154_170_neu_an.jpg	0	123	AOI_27	316	102	500	382
27700	1663			154_170_neu_an.jpg	0	123	AOI_27	316	102	504	385
27717	1664			154_170_neu_an.jpg	0	123	AOI_27	316	102	504	380
27733	1665			154_170_neu_an.jpg	0	123	AOI_27	316	102	505	375
27750	1666			154_170_neu_an.jpg	0	123	AOI_27	316	102	503	375
27766	1667			154_170_neu_an.jpg	0	123	AOI_27	316	102	499	368
27783	1668			154_170_neu_an.jpg	0	123	AOI_27	316	102	505	373
27800	1669			154_170_neu_an.jpg	0	123	AOI_27	316	102	505	388
27816	1670			154_170_neu_an.jpg	0	123	AOI_27	316	102	499	378
27833	1671			154_170_neu_an.jpg	0	123	AOI_27	316	102	502	375
27850	1672			154_170_neu_an.jpg	0	123	AOI_27	316	102	503	374
27866	1673			154_170_neu_an.jpg	0	123	AOI_27	316	102	505	381
27883	1674			154_170_neu_an.jpg	0	123	AOI_27	316	102	501	387
27900	1675			154_170_neu_an.jpg	0	123	AOI_27	316	102	517	366
27916	1676			154_170_neu_an.jpg	0	124	AOI_25	167	103	590	372
27933	1677			154_170_neu_an.jpg	0	124	AOI_25	167	103	616	366
27950	1678			154_170_neu_an.jpg	0	124	AOI_25	167	103	622	376
27966	1679			154_170_neu_an.jpg	0	124	AOI_25	167	103	625	372
27983	1680			154_170_neu_an.jpg	0	124	AOI_25	167	103	621	381
28000	1681			154_170_neu_an.jpg	0	124	AOI_25	167	103	621	375
28016	1682			154_170_neu_an.jpg	0	124	AOI_25	167	103	620	377
28033	1683			154_170_neu_an.jpg	0	124	AOI_25	167	103	627	374
28050	1684			154_170_neu_an.jpg	0	124	AOI_25	167	103	622	374
28066	1685			154_170_neu_an.jpg	0	124	AOI_25	167	103	626	370
28083	1686			154_170_neu_an.jpg	0	124	AOI_25	266	104	625	366
28100	1687			154_170_neu_an.jpg	0	124	AOI_25	266	104	684	398
28116	1688			154_170_neu_an.jpg	0	124	AOI_25	266	104	679	382
28133	1689			154_170_neu_an.jpg	0	124	AOI_25	266	104	673	388
28150	1690			154_170_neu_an.jpg	0	124	AOI_25	266	104	674	396
28166	1691			154_170_neu_an.jpg	0	124	AOI_25	266	104	676	384
28183	1692			154_170_neu_an.jpg	0	124	AOI_25	266	104	676	389
28200	1693			154_170_neu_an.jpg	0	124	AOI_25	266	104	678	387
28216	1694			154_170_neu_an.jpg	0	124	AOI_25	266	104	679	384
28233	1695			154_170_neu_an.jpg	0	124	AOI_25	266	104	679	394
28249	1696			154_170_neu_an.jpg	0	124	AOI_25	266	104	675	389
28266	1697			154_170_neu_an.jpg	0	124	AOI_25	266	104	683	387
28283	1698			154_170_neu_an.jpg	0	124	AOI_25	266	104	671	388
28299	1699			154_170_neu_an.jpg	0	124	AOI_25	266	104	674	392
28316	1700			154_170_neu_an.jpg	0	124	AOI_25	266	104	679	391
28333	1701			154_170_neu_an.jpg	0	124	AOI_25	266	104	681	386
28349	1702			154_170_neu_an.jpg	0	123	AOI_27	400	105	530	359
28366	1703			154_170_neu_an.jpg	0	123	AOI_27	400	105	381	327
28383	1704			154_170_neu_an.jpg	0	123	AOI_27	400	105	306	342
28399	1705			154_170_neu_an.jpg	0	123	AOI_27	400	105	285	315
28416	1706			154_170_neu_an.jpg	0	123	AOI_27	400	105	300	317
28433	1707			154_170_neu_an.jpg	0	123	AOI_27	400	105	297	320
28449	1708			154_170_neu_an.jpg	0	123	AOI_27	400	105	303	323
28466	1709			154_170_neu_an.jpg	0	123	AOI_27	400	105	306	319
28483	1710			154_170_neu_an.jpg	0	123	AOI_27	400	105	299	324
28499	1711			154_170_neu_an.jpg	0	123	AOI_27	400	105	304	330
28516	1712			154_170_neu_an.jpg	0	123	AOI_27	400	105	306	323
28533	1713			154_170_neu_an.jpg	0	123	AOI_27	400	105	326	347
28549	1714			154_170_neu_an.jpg	0	123	AOI_27	400	105	324	337
28566	1715			154_170_neu_an.jpg	0	123	AOI_27	400	105	321	336
28583	1716			154_170_neu_an.jpg	0	123	AOI_27	400	105	324	338
28599	1717			154_170_neu_an.jpg	0	123	AOI_27	400	105	321	346
28616	1718			154_170_neu_an.jpg	0	123	AOI_27	400	105	322	337
28632	1719			154_170_neu_an.jpg	0	123	AOI_27	400	105	321	340
28649	1720			154_170_neu_an.jpg	0	123	AOI_27	400	105	320	345
28666	1721			154_170_neu_an.jpg	0	123	AOI_27	400	105	322	339
28682	1722			154_170_neu_an.jpg	0	123	AOI_27	400	105	324	349
28699	1723			154_170_neu_an.jpg	0	123	AOI_27	400	105	329	347
28716	1724			154_170_neu_an.jpg	0	123	AOI_27	400	105	327	350
28732	1725			154_170_neu_an.jpg	0	123	AOI_27	400	105	322	339
28749	1726			154_170_neu_an.jpg	0	124	AOI_25	150	106	505	371
28766	1727			154_170_neu_an.jpg	0	124	AOI_25	150	106	674	398
28782	1728			154_170_neu_an.jpg	0	124	AOI_25	150	106	704	407
28799	1729			154_170_neu_an.jpg	0	124	AOI_25	150	106	737	409
28816	1730			154_170_neu_an.jpg	0	124	AOI_25	150	106	723	406
28832	1731			154_170_neu_an.jpg	0	124	AOI_25	150	106	721	402
28849	1732			154_170_neu_an.jpg	0	124	AOI_25	150	106	736	397
28866	1733			154_170_neu_an.jpg	0	124	AOI_25	150	106	725	411
28882	1734			154_170_neu_an.jpg	0	124	AOI_25	150	106	916	730
28899	1735			154_170_neu_an.jpg	0	123	AOI_27			0	0
28916	1736			154_170_neu_an.jpg	0	123	AOI_27			0	0
28932	1737			154_170_neu_an.jpg	0	123	AOI_27			0	0
28949	1738			154_170_neu_an.jpg	0	123	AOI_27			0	0
28966	1739			154_170_neu_an.jpg	0	123	AOI_27			0	0
28982	1740			154_170_neu_an.jpg	0	123	AOI_27			0	0
28999	1741			154_170_neu_an.jpg	0	123	AOI_27			0	0
29016	1742			154_170_neu_an.jpg	0	123	AOI_27			0	0
29032	1743			154_170_neu_an.jpg	0	123	AOI_27			0	0
29049	1744			154_170_neu_an.jpg	0	123	AOI_27			0	0
29066	1745			154_170_neu_an.jpg	0	124	AOI_25	83	107	717	436
29082	1746			154_170_neu_an.jpg	0	124	AOI_25	83	107	710	442
29099	1747			154_170_neu_an.jpg	0	124	AOI_25	83	107	710	440
29116	1748			154_170_neu_an.jpg	0	124	AOI_25	83	107	704	514
29132	1749			154_170_neu_an.jpg	0	124	AOI_25	83	107	693	532
29149	1750			154_170_neu_an.jpg	0	124	AOI_25	233	108	694	543
29166	1751			154_170_neu_an.jpg	0	124	AOI_25	233	108	699	542
29182	1752			154_170_neu_an.jpg	0	124	AOI_25	233	108	696	540
29199	1753			154_170_neu_an.jpg	0	124	AOI_25	233	108	698	540
29215	1754			154_170_neu_an.jpg	0	124	AOI_25	233	108	705	541
29232	1755			154_170_neu_an.jpg	0	124	AOI_25	233	108	695	541
29249	1756			154_170_neu_an.jpg	0	124	AOI_25	233	108	701	543
29265	1757			154_170_neu_an.jpg	0	124	AOI_25	233	108	701	542
29282	1758			154_170_neu_an.jpg	0	124	AOI_25	233	108	699	543
29299	1759			154_170_neu_an.jpg	0	124	AOI_25	233	108	698	544
29315	1760			154_170_neu_an.jpg	0	124	AOI_25	233	108	701	541
29332	1761			154_170_neu_an.jpg	0	124	AOI_25	233	108	697	540
29349	1762			154_170_neu_an.jpg	0	124	AOI_25	233	108	698	538
29365	1763			154_170_neu_an.jpg	0	124	AOI_25	233	108	601	510
29382	1764			154_170_neu_an.jpg	0	123	AOI_27	783	109	438	420
29399	1765			154_170_neu_an.jpg	0	123	AOI_27	783	109	324	375
29415	1766			154_170_neu_an.jpg	0	123	AOI_27	783	109	321	364
29432	1767			154_170_neu_an.jpg	0	123	AOI_27	783	109	316	365
29449	1768			154_170_neu_an.jpg	0	123	AOI_27	783	109	316	355
29465	1769			154_170_neu_an.jpg	0	123	AOI_27	783	109	318	368
29482	1770			154_170_neu_an.jpg	0	123	AOI_27	783	109	315	370
29499	1771			154_170_neu_an.jpg	0	123	AOI_27	783	109	318	364
29515	1772			154_170_neu_an.jpg	0	123	AOI_27	783	109	308	356
29532	1773			154_170_neu_an.jpg	0	123	AOI_27	783	109	314	364
29549	1774			154_170_neu_an.jpg	0	123	AOI_27	783	109	341	338
29565	1775			154_170_neu_an.jpg	0	123	AOI_27	783	109	345	357
29582	1776			154_170_neu_an.jpg	0	123	AOI_27	783	109	347	344
29599	1777			154_170_neu_an.jpg	0	123	AOI_27	783	109	343	345
29615	1778			154_170_neu_an.jpg	0	123	AOI_27	783	109	342	344
29632	1779			154_170_neu_an.jpg	0	123	AOI_27	783	109	341	341
29649	1780			154_170_neu_an.jpg	0	123	AOI_27	783	109	342	339
29665	1781			154_170_neu_an.jpg	0	123	AOI_27	783	109	345	338
29682	1782			154_170_neu_an.jpg	0	123	AOI_27	783	109	343	340
29699	1783			154_170_neu_an.jpg	0	123	AOI_27	783	109	341	344
29715	1784			154_170_neu_an.jpg	0	123	AOI_27	783	109	342	350
29732	1785			154_170_neu_an.jpg	0	123	AOI_27	783	109	337	336
29748	1786			154_170_neu_an.jpg	0	123	AOI_27	783	109	343	338
29765	1787			154_170_neu_an.jpg	0	123	AOI_27	783	109	342	341
29782	1788			154_170_neu_an.jpg	0	123	AOI_27	783	109	336	340
29798	1789			154_170_neu_an.jpg	0	123	AOI_27	783	109	325	344
29815	1790			154_170_neu_an.jpg	0	123	AOI_27	783	109	338	337
29832	1791			154_170_neu_an.jpg	0	123	AOI_27	783	109	329	342
29848	1792			154_170_neu_an.jpg	0	123	AOI_27	783	109	336	344
29865	1793			154_170_neu_an.jpg	0	123	AOI_27	783	109	330	339
29882	1794			154_170_neu_an.jpg	0	123	AOI_27	783	109	335	356
29898	1795			154_170_neu_an.jpg	0	123	AOI_27	783	109	333	335
29915	1796			154_170_neu_an.jpg	0	123	AOI_27	783	109	331	352
29932	1797			154_170_neu_an.jpg	0	123	AOI_27	783	109	336	346
29948	1798			154_170_neu_an.jpg	0	123	AOI_27	783	109	329	336
29965	1799			154_170_neu_an.jpg	0	123	AOI_27	783	109	330	340
29982	1800			154_170_neu_an.jpg	0	123	AOI_27	783	109	328	351
29998	1801			154_170_neu_an.jpg	0	123	AOI_27	783	109	330	336
30015	1802			154_170_neu_an.jpg	0	123	AOI_27	783	109	337	347
30032	1803			154_170_neu_an.jpg	0	123	AOI_27	783	109	334	332
30048	1804			154_170_neu_an.jpg	0	123	AOI_27	783	109	338	344
30065	1805			154_170_neu_an.jpg	0	123	AOI_27	783	109	333	348
30082	1806			154_170_neu_an.jpg	0	123	AOI_27	783	109	333	339
30098	1807			154_170_neu_an.jpg	0	123	AOI_27	783	109	341	352
30115	1808			154_170_neu_an.jpg	0	123	AOI_27	783	109	337	337
30131	1809			154_170_neu_an.jpg	0	123	AOI_27	783	109	334	340
30148	1810			154_170_neu_an.jpg	0	123	AOI_27	783	109	411	352
30165	1811			154_170_neu_an.jpg	0	124	AOI_25	366	110	623	359
30181	1812			154_170_neu_an.jpg	0	124	AOI_25	366	110	718	373
30198	1813			154_170_neu_an.jpg	0	124	AOI_25	366	110	721	372
30215	1814			154_170_neu_an.jpg	0	124	AOI_25	366	110	714	385
30231	1815			154_170_neu_an.jpg	0	124	AOI_25	366	110	722	377
30248	1816			154_170_neu_an.jpg	0	124	AOI_25	366	110	719	375
30265	1817			154_170_neu_an.jpg	0	124	AOI_25	366	110	721	371
30281	1818			154_170_neu_an.jpg	0	124	AOI_25	366	110	720	376
30298	1819			154_170_neu_an.jpg	0	124	AOI_25	366	110	722	371
30315	1820			154_170_neu_an.jpg	0	124	AOI_25	366	110	721	376
30331	1821			154_170_neu_an.jpg	0	124	AOI_25	366	110	720	377
30348	1822			154_170_neu_an.jpg	0	124	AOI_25	366	110	721	374
30365	1823			154_170_neu_an.jpg	0	124	AOI_25	366	110	721	373
30381	1824			154_170_neu_an.jpg	0	124	AOI_25	366	110	723	378
30398	1825			154_170_neu_an.jpg	0	124	AOI_25	366	110	723	379
30415	1826			154_170_neu_an.jpg	0	124	AOI_25	366	110	721	372
30431	1827			154_170_neu_an.jpg	0	124	AOI_25	366	110	722	376
30448	1828			154_170_neu_an.jpg	0	124	AOI_25	366	110	717	375
30465	1829			154_170_neu_an.jpg	0	124	AOI_25	366	110	722	378
30481	1830			154_170_neu_an.jpg	0	124	AOI_25	366	110	727	371
30498	1831			154_170_neu_an.jpg	0	124	AOI_25	366	110	719	370
30515	1832			154_170_neu_an.jpg	0	124	AOI_25	366	110	718	376
30531	1833			154_170_neu_an.jpg	0	124	AOI_25	216	111	725	369
30548	1834			154_170_neu_an.jpg	0	124	AOI_25	216	111	733	300
30565	1835			154_170_neu_an.jpg	0	124	AOI_25	216	111	724	309
30581	1836			154_170_neu_an.jpg	0	124	AOI_25	216	111	728	294
30598	1837			154_170_neu_an.jpg	0	124	AOI_25	216	111	726	310
30615	1838			154_170_neu_an.jpg	0	124	AOI_25	216	111	734	300
30631	1839			154_170_neu_an.jpg	0	124	AOI_25	216	111	732	299
30648	1840			154_170_neu_an.jpg	0	124	AOI_25	216	111	728	301
30665	1841			154_170_neu_an.jpg	0	124	AOI_25	216	111	732	300
30679		ImageEnd	16
30681	1842			No media	0	0	Content	216	111	726	302
30698	1843			No media	0	0	Content	216	111	733	303
30714	1844			No media	0	0	Content	216	111	720	315
30731	1845			No media	0	0	Content	216	111	724	300
30748	1846			No media	0	0	Content	233	112	543	281
30764	1847			No media	0	0	Content	233	112	369	268
30781	1848			No media	0	0	Content	233	112	331	261
30798	1849			No media	0	0	Content	233	112	306	258
30814	1850			No media	0	0	Content	233	112	317	264
30831	1851			No media	0	0	Content	233	112	316	261
30848	1852			No media	0	0	Content	233	112	315	259
30864	1853			No media	0	0	Content	233	112	319	259
30881	1854			No media	0	0	Content	233	112	316	252
30898	1855			No media	0	0	Content	233	112	316	252
30914	1856			No media	0	0	Content	233	112	319	257
30931	1857			No media	0	0	Content	233	112	316	268
30948	1858			No media	0	0	Content	233	112	317	259
30964	1859			No media	0	0	Content	233	112	316	265
30981	1860			No media	0	0	Content	216	113	393	276
30998	1861			No media	0	0	Content	216	113	437	297
31014	1862			No media	0	0	Content	216	113	447	294
31031	1863			No media	0	0	Content	216	113	453	304
31048	1864			No media	0	0	Content	216	113	447	301
31064	1865			No media	0	0	Content	216	113	451	309
31081	1866			No media	0	0	Content	216	113	448	295
31098	1867			No media	0	0	Content	216	113	444	307
31114	1868			No media	0	0	Content	216	113	453	301
31131	1869			No media	0	0	Content	216	113	453	306
31148	1870			No media	0	0	Content	216	113	454	292
31164	1871			No media	0	0	Content	216	113	451	309
31181	1872			No media	0	0	Content	216	113	454	297
31198	1873			No media	0	0	Content			0	0
31214	1874			No media	0	0	Content			0	0
31231	1875			No media	0	0	Content			0	0
31248	1876			No media	0	0	Content			0	0
31264	1877			No media	0	0	Content			0	0
31281	1878			No media	0	0	Content			0	0
31297	1879			No media	0	0	Content			0	0
31314	1880			No media	0	0	Content			0	0
31331	1881			No media	0	0	Content			0	0
31347	1882			No media	0	0	Content			0	0
31364	1883			No media	0	0	Content			0	0
31381	1884			No media	0	0	Content			0	0
31397	1885			No media	0	0	Content	133	114	560	344
31414	1886			No media	0	0	Content	133	114	560	333
31431	1887			No media	0	0	Content	133	114	557	338
31447	1888			No media	0	0	Content	133	114	558	345
31464	1889			No media	0	0	Content	133	114	560	332
31481	1890			No media	0	0	Content	133	114	563	341
31497	1891			No media	0	0	Content	133	114	560	351
31514	1892			No media	0	0	Content	133	114	554	359
31531	1893			No media	0	0	Content			0	0
31547	1894			No media	0	0	Content			0	0
31564	1895			No media	0	0	Content			0	0
31581	1896			No media	0	0	Content			0	0
31597	1897			No media	0	0	Content			0	0
31614	1898			No media	0	0	Content			0	0
31631	1899			No media	0	0	Content			0	0
31647	1900			No media	0	0	Content			0	0
31664	1901			No media	0	0	Content			0	0
31681	1902			No media	0	0	Content			0	0
31697	1903			No media	0	0	Content			0	0
31714	1904			No media	0	0	Content			0	0
31731	1905			No media	0	0	Content			0	0
31747	1906			No media	0	0	Content			0	0
31764	1907			No media	0	0	Content			0	0
31780	1908			No media	0	0	Content	217	115	516	321
31797	1909			No media	0	0	Content	217	115	513	325
31814	1910			No media	0	0	Content	217	115	510	330
31831	1911			No media	0	0	Content	217	115	509	326
31847	1912			No media	0	0	Content	217	115	511	333
31864	1913			No media	0	0	Content	217	115	513	332
31880	1914			No media	0	0	Content	217	115	512	334
31897	1915			No media	0	0	Content	217	115	514	328
31914	1916			No media	0	0	Content	217	115	510	327
31930	1917			No media	0	0	Content	217	115	509	333
31947	1918			No media	0	0	Content	217	115	507	333
31964	1919			No media	0	0	Content	217	115	510	333
31980	1920			No media	0	0	Content	217	115	510	334
31997	1921			No media	0	0	Content	133	116	577	331
32014	1922			No media	0	0	Content	133	116	705	309
32030	1923			No media	0	0	Content	133	116	743	294
32047	1924			No media	0	0	Content	133	116	743	298
32064	1925			No media	0	0	Content	133	116	733	303
32080	1926			No media	0	0	Content	133	116	731	301
32097	1927			No media	0	0	Content	133	116	741	300
32114	1928			No media	0	0	Content	133	116	715	372
32130	1929			No media	0	0	Content			0	0
32147	1930			No media	0	0	Content			0	0
32163	1931			No media	0	0	Content			0	0
32180	1932			No media	0	0	Content			0	0
32197	1933			No media	0	0	Content			0	0
32213	1934			No media	0	0	Content			0	0
32230	1935			No media	0	0	Content			0	0
32247	1936			No media	0	0	Content			0	0
32263	1937			No media	0	0	Content			0	0
32280	1938			No media	0	0	Content			0	0
32297	1939			No media	0	0	Content	183	117	558	380
32313	1940			No media	0	0	Content	183	117	553	375
32330	1941			No media	0	0	Content	183	117	558	366
32347	1942			No media	0	0	Content	183	117	559	364
32363	1943			No media	0	0	Content	183	117	553	375
32380	1944			No media	0	0	Content	183	117	559	376
32397	1945			No media	0	0	Content	183	117	558	369
32413	1946			No media	0	0	Content	183	117	552	380
32430	1947			No media	0	0	Content	183	117	554	364
32447	1948			No media	0	0	Content	183	117	551	370
32463	1949			No media	0	0	Content	183	117	550	414
32480	1950			No media	0	0	Content			0	0
32497	1951			No media	0	0	Content			0	0
32513	1952			No media	0	0	Content			0	0
[truncated: 40,582 more rows]
