# Supplementary material for: Attentional Bias to Facial Expressions of Different Emotions – A Cross-Cultural Comparison of ≠Akhoe Hai||om and German Children and Adolescents
Source: Front Psychol. 2020 Apr 28;11:795. doi: 10.3389/fpsyg.2020.00795 (PMC7199105; doi:10.3389/fpsyg.2020.00795)
Supplement: Supplementary file 1 [file Data_Sheet_1.ZIP › Raw data_Germany and Namibia/Raw data Germans/de_VP13-All-Data.tsv]

System Properties:
Operating System:	Microsoft Windows NT 6.1.7601 Service Pack 1
System User Name:	tobiiadmin
Machine Name:	LOE7690LAP
Data properties:
Recording name:	de_VP13
Recording date:	23.10.2013
Recording time:	12:37:44
Recording resolution:	1024 x 768
Export date:	03.12.2013
Export time:	16:39:02
Participant:	de_VP13
Filter settings:
Eye: Average
Validity: Normal
Fixation filter: Tobii fixation filter
Velocity threshold: 35
Distance threshold: 35
Timestamp	Number	Event	EventKey	StimuliName	StimuliID	AoiIds	AoiNames	FixationDuration	FixationIndex	GazePointX	GazePointY
12	0			No media	0	0	Content	62	3	534	420
29	1			No media	0	0	Content	62	3	536	426
45	2			No media	0	0	Content	62	3	447	481
62	3			No media	0	0	Content	350	4	256	590
79	4			No media	0	0	Content	350	4	115	683
95	5			No media	0	0	Content	350	4	97	693
112	6			No media	0	0	Content	350	4	95	691
129	7			No media	0	0	Content	350	4	97	692
145	8			No media	0	0	Content	350	4	102	691
152		ImageStart	8
162	9			Fix.jpg	0	0	Content	350	4	93	695
179	10			Fix.jpg	0	0	Content	350	4	100	691
195	11			Fix.jpg	0	0	Content	350	4	106	697
212	12			Fix.jpg	0	0	Content	350	4	92	688
229	13			Fix.jpg	0	0	Content	350	4	97	695
245	14			Fix.jpg	0	0	Content	350	4	104	693
262	15			Fix.jpg	0	0	Content	350	4	104	687
278	16			Fix.jpg	0	0	Content	350	4	96	690
295	17			Fix.jpg	0	0	Content	350	4	99	692
312	18			Fix.jpg	0	0	Content	350	4	104	689
328	19			Fix.jpg	0	0	Content	350	4	100	690
345	20			Fix.jpg	0	0	Content	350	4	101	687
362	21			Fix.jpg	0	0	Content	350	4	106	692
378	22			Fix.jpg	0	0	Content	350	4	106	696
395	23			Fix.jpg	0	0	Content	350	4	110	692
412	24			Fix.jpg	0	0	Content	167	5	257	561
428	25			Fix.jpg	0	0	Content	167	5	421	414
445	26			Fix.jpg	0	0	Content	167	5	509	325
462	27			Fix.jpg	0	0	Content	167	5	523	302
478	28			Fix.jpg	0	0	Content	167	5	523	301
495	29			Fix.jpg	0	0	Content	167	5	520	306
512	30			Fix.jpg	0	0	Content	167	5	523	300
528	31			Fix.jpg	0	0	Content	167	5	522	305
545	32			Fix.jpg	0	0	Content	167	5	516	305
562	33			Fix.jpg	0	0	Content	167	5	516	305
578	34			Fix.jpg	0	0	Content	316	6	523	339
595	35			Fix.jpg	0	0	Content	316	6	523	387
612	36			Fix.jpg	0	0	Content	316	6	525	380
621		ImageEnd	16
628	37			No media	0	0	Content	316	6	522	388
645	38			No media	0	0	Content	316	6	523	389
657		ImageStart	8
661	39			4_008_fe_an.jpg	0	205	AOI_1	316	6	527	389
678	40			4_008_fe_an.jpg	0	205	AOI_1	316	6	523	386
695	41			4_008_fe_an.jpg	0	205	AOI_1	316	6	523	391
711	42			4_008_fe_an.jpg	0	205	AOI_1	316	6	523	387
728	43			4_008_fe_an.jpg	0	205	AOI_1	316	6	522	392
745	44			4_008_fe_an.jpg	0	205	AOI_1	316	6	525	394
761	45			4_008_fe_an.jpg	0	205	AOI_1	316	6	523	394
778	46			4_008_fe_an.jpg	0	205	AOI_1	316	6	520	397
795	47			4_008_fe_an.jpg	0	205	AOI_1	316	6	524	391
811	48			4_008_fe_an.jpg	0	205	AOI_1	316	6	521	389
828	49			4_008_fe_an.jpg	0	205	AOI_1	316	6	525	392
845	50			4_008_fe_an.jpg	0	205	AOI_1	316	6	524	392
861	51			4_008_fe_an.jpg	0	205	AOI_1	316	6	523	391
878	52			4_008_fe_an.jpg	0	205	AOI_1	316	6	523	390
895	53			4_008_fe_an.jpg	0	205	AOI_1	233	7	635	386
911	54			4_008_fe_an.jpg	0	205	AOI_1	233	7	725	389
928	55			4_008_fe_an.jpg	0	205	AOI_1	233	7	717	392
945	56			4_008_fe_an.jpg	0	205	AOI_1	233	7	728	395
961	57			4_008_fe_an.jpg	0	205	AOI_1	233	7	725	393
978	58			4_008_fe_an.jpg	0	205	AOI_1	233	7	726	390
995	59			4_008_fe_an.jpg	0	205	AOI_1	233	7	725	396
1011	60			4_008_fe_an.jpg	0	205	AOI_1	233	7	725	394
1028	61			4_008_fe_an.jpg	0	205	AOI_1	233	7	721	397
1045	62			4_008_fe_an.jpg	0	205	AOI_1	233	7	725	396
1061	63			4_008_fe_an.jpg	0	205	AOI_1	233	7	721	395
1078	64			4_008_fe_an.jpg	0	205	AOI_1	233	7	726	396
1095	65			4_008_fe_an.jpg	0	205	AOI_1	233	7	723	399
1111	66			4_008_fe_an.jpg	0	205	AOI_1	233	7	681	395
1128	67			4_008_fe_an.jpg	0	206	AOI_2	416	8	467	359
1145	68			4_008_fe_an.jpg	0	206	AOI_2	416	8	317	368
1161	69			4_008_fe_an.jpg	0	206	AOI_2	416	8	321	364
1178	70			4_008_fe_an.jpg	0	206	AOI_2	416	8	314	364
1195	71			4_008_fe_an.jpg	0	206	AOI_2	416	8	313	368
1211	72			4_008_fe_an.jpg	0	206	AOI_2	416	8	313	370
1228	73			4_008_fe_an.jpg	0	206	AOI_2	416	8	313	366
1244	74			4_008_fe_an.jpg	0	206	AOI_2	416	8	312	373
1261	75			4_008_fe_an.jpg	0	206	AOI_2	416	8	312	370
1278	76			4_008_fe_an.jpg	0	206	AOI_2	416	8	310	371
1294	77			4_008_fe_an.jpg	0	206	AOI_2	416	8	316	369
1311	78			4_008_fe_an.jpg	0	206	AOI_2	416	8	310	368
1328	79			4_008_fe_an.jpg	0	206	AOI_2	416	8	342	350
1344	80			4_008_fe_an.jpg	0	206	AOI_2	416	8	339	355
1361	81			4_008_fe_an.jpg	0	206	AOI_2	416	8	335	354
1378	82			4_008_fe_an.jpg	0	206	AOI_2	416	8	340	356
1394	83			4_008_fe_an.jpg	0	206	AOI_2	416	8	338	355
1411	84			4_008_fe_an.jpg	0	206	AOI_2	416	8	337	357
1428	85			4_008_fe_an.jpg	0	206	AOI_2	416	8	337	358
1444	86			4_008_fe_an.jpg	0	206	AOI_2	416	8	340	358
1461	87			4_008_fe_an.jpg	0	206	AOI_2	416	8	339	358
1478	88			4_008_fe_an.jpg	0	206	AOI_2	416	8	337	357
1494	89			4_008_fe_an.jpg	0	206	AOI_2	416	8	334	354
1511	90			4_008_fe_an.jpg	0	206	AOI_2	416	8	336	355
1528	91			4_008_fe_an.jpg	0	206	AOI_2	416	8	380	361
1544	92			4_008_fe_an.jpg	0	205	AOI_1	350	9	570	364
1561	93			4_008_fe_an.jpg	0	205	AOI_1	350	9	746	380
1578	94			4_008_fe_an.jpg	0	205	AOI_1	350	9	752	391
1594	95			4_008_fe_an.jpg	0	205	AOI_1	350	9	753	393
1611	96			4_008_fe_an.jpg	0	205	AOI_1	350	9	755	394
1628	97			4_008_fe_an.jpg	0	205	AOI_1	350	9	756	397
1644	98			4_008_fe_an.jpg	0	205	AOI_1	350	9	753	397
1661	99			4_008_fe_an.jpg	0	205	AOI_1	350	9	750	395
1678	100			4_008_fe_an.jpg	0	205	AOI_1	350	9	752	398
1694	101			4_008_fe_an.jpg	0	205	AOI_1	350	9	751	394
1711	102			4_008_fe_an.jpg	0	205	AOI_1	350	9	752	394
1728	103			4_008_fe_an.jpg	0	205	AOI_1	350	9	751	399
1744	104			4_008_fe_an.jpg	0	205	AOI_1	350	9	753	398
1761	105			4_008_fe_an.jpg	0	205	AOI_1	350	9	775	395
1777	106			4_008_fe_an.jpg	0	205	AOI_1	350	9	778	396
1794	107			4_008_fe_an.jpg	0	205	AOI_1	350	9	783	396
1811	108			4_008_fe_an.jpg	0	205	AOI_1	350	9	784	398
1827	109			4_008_fe_an.jpg	0	205	AOI_1	350	9	781	397
1844	110			4_008_fe_an.jpg	0	205	AOI_1	350	9	779	396
1861	111			4_008_fe_an.jpg	0	205	AOI_1	350	9	780	397
1877	112			4_008_fe_an.jpg	0	205	AOI_1	350	9	700	376
1894	113			4_008_fe_an.jpg	0	206	AOI_2	366	10	480	345
1911	114			4_008_fe_an.jpg	0	206	AOI_2	366	10	321	339
1927	115			4_008_fe_an.jpg	0	206	AOI_2	366	10	310	339
1944	116			4_008_fe_an.jpg	0	206	AOI_2	366	10	306	343
1961	117			4_008_fe_an.jpg	0	206	AOI_2	366	10	308	343
1977	118			4_008_fe_an.jpg	0	206	AOI_2	366	10	305	343
1994	119			4_008_fe_an.jpg	0	206	AOI_2	366	10	305	343
2011	120			4_008_fe_an.jpg	0	206	AOI_2	366	10	302	341
2027	121			4_008_fe_an.jpg	0	206	AOI_2	366	10	306	342
2044	122			4_008_fe_an.jpg	0	206	AOI_2	366	10	311	340
2061	123			4_008_fe_an.jpg	0	206	AOI_2	366	10	308	340
2077	124			4_008_fe_an.jpg	0	206	AOI_2	366	10	304	341
2094	125			4_008_fe_an.jpg	0	206	AOI_2	366	10	342	349
2111	126			4_008_fe_an.jpg	0	206	AOI_2	366	10	339	348
2127	127			4_008_fe_an.jpg	0	206	AOI_2	366	10	336	348
2144	128			4_008_fe_an.jpg	0	206	AOI_2	366	10	339	347
2161	129			4_008_fe_an.jpg	0	206	AOI_2	366	10	343	349
2177	130			4_008_fe_an.jpg	0	206	AOI_2	366	10	342	350
2194	131			4_008_fe_an.jpg	0	206	AOI_2	366	10	339	347
2210	132			4_008_fe_an.jpg	0	206	AOI_2	366	10	343	345
2227	133			4_008_fe_an.jpg	0	206	AOI_2	366	10	341	344
2244	134			4_008_fe_an.jpg	0	206	AOI_2	366	10	338	348
2260	135			4_008_fe_an.jpg	0	206	AOI_2	666	11	251	336
2277	136			4_008_fe_an.jpg	0	206	AOI_2	666	11	242	343
2294	137			4_008_fe_an.jpg	0	206	AOI_2	666	11	241	342
2310	138			4_008_fe_an.jpg	0	206	AOI_2	666	11	242	343
2327	139			4_008_fe_an.jpg	0	206	AOI_2	666	11	239	343
2344	140			4_008_fe_an.jpg	0	206	AOI_2	666	11	240	345
2360	141			4_008_fe_an.jpg	0	206	AOI_2	666	11	238	342
2377	142			4_008_fe_an.jpg	0	206	AOI_2	666	11	241	344
2394	143			4_008_fe_an.jpg	0	206	AOI_2	666	11	241	347
2410	144			4_008_fe_an.jpg	0	206	AOI_2	666	11	238	342
2427	145			4_008_fe_an.jpg	0	206	AOI_2	666	11	235	340
2444	146			4_008_fe_an.jpg	0	206	AOI_2	666	11	240	343
2460	147			4_008_fe_an.jpg	0	206	AOI_2	666	11	244	345
2477	148			4_008_fe_an.jpg	0	206	AOI_2	666	11	242	344
2494	149			4_008_fe_an.jpg	0	206	AOI_2	666	11	240	342
2510	150			4_008_fe_an.jpg	0	206	AOI_2	666	11	242	344
2527	151			4_008_fe_an.jpg	0	206	AOI_2	666	11	240	346
2544	152			4_008_fe_an.jpg	0	206	AOI_2	666	11	238	346
2560	153			4_008_fe_an.jpg	0	206	AOI_2	666	11	241	348
2577	154			4_008_fe_an.jpg	0	206	AOI_2	666	11	241	347
2594	155			4_008_fe_an.jpg	0	206	AOI_2	666	11	241	347
2610	156			4_008_fe_an.jpg	0	206	AOI_2	666	11	239	349
2627	157			4_008_fe_an.jpg	0	206	AOI_2	666	11	239	349
2644	158			4_008_fe_an.jpg	0	206	AOI_2	666	11	238	347
2660	159			4_008_fe_an.jpg	0	206	AOI_2	666	11	240	344
2677	160			4_008_fe_an.jpg	0	206	AOI_2	666	11	241	350
2694	161			4_008_fe_an.jpg	0	206	AOI_2	666	11	243	349
2710	162			4_008_fe_an.jpg	0	206	AOI_2	666	11	241	348
2727	163			4_008_fe_an.jpg	0	206	AOI_2	666	11	243	350
2743	164			4_008_fe_an.jpg	0	206	AOI_2	666	11	241	349
2760	165			4_008_fe_an.jpg	0	206	AOI_2	666	11	242	347
2777	166			4_008_fe_an.jpg	0	206	AOI_2	666	11	243	351
2793	167			4_008_fe_an.jpg	0	206	AOI_2	666	11	242	360
2810	168			4_008_fe_an.jpg	0	206	AOI_2	666	11	243	357
2827	169			4_008_fe_an.jpg	0	206	AOI_2	666	11	246	357
2843	170			4_008_fe_an.jpg	0	206	AOI_2	666	11	241	359
2860	171			4_008_fe_an.jpg	0	206	AOI_2	666	11	243	358
2877	172			4_008_fe_an.jpg	0	206	AOI_2	666	11	242	357
2893	173			4_008_fe_an.jpg	0	206	AOI_2	666	11	245	358
2910	174			4_008_fe_an.jpg	0	206	AOI_2	666	11	241	357
2927	175			4_008_fe_an.jpg	0	206	AOI_2	333	12	262	358
2943	176			4_008_fe_an.jpg	0	206	AOI_2	333	12	336	346
2960	177			4_008_fe_an.jpg	0	206	AOI_2	333	12	343	353
2977	178			4_008_fe_an.jpg	0	206	AOI_2	333	12	339	351
2993	179			4_008_fe_an.jpg	0	206	AOI_2	333	12	340	351
3010	180			4_008_fe_an.jpg	0	206	AOI_2	333	12	343	355
3027	181			4_008_fe_an.jpg	0	206	AOI_2	333	12	340	352
3043	182			4_008_fe_an.jpg	0	206	AOI_2	333	12	339	354
3060	183			4_008_fe_an.jpg	0	206	AOI_2	333	12	340	352
3077	184			4_008_fe_an.jpg	0	206	AOI_2	333	12	345	355
3093	185			4_008_fe_an.jpg	0	206	AOI_2	333	12	344	350
3110	186			4_008_fe_an.jpg	0	206	AOI_2	333	12	344	352
3127	187			4_008_fe_an.jpg	0	206	AOI_2	333	12	342	354
3143	188			4_008_fe_an.jpg	0	206	AOI_2	333	12	341	351
3160	189			4_008_fe_an.jpg	0	206	AOI_2	333	12	345	350
3177	190			4_008_fe_an.jpg	0	206	AOI_2	333	12	344	353
3193	191			4_008_fe_an.jpg	0	206	AOI_2	333	12	344	349
3210	192			4_008_fe_an.jpg	0	206	AOI_2	333	12	342	351
3227	193			4_008_fe_an.jpg	0	206	AOI_2	333	12	347	355
3243	194			4_008_fe_an.jpg	0	206	AOI_2	333	12	344	352
3260	195			4_008_fe_an.jpg	0	205	AOI_1	233	13	489	377
3276	196			4_008_fe_an.jpg	0	205	AOI_1	233	13	680	388
3293	197			4_008_fe_an.jpg	0	205	AOI_1	233	13	766	415
3310	198			4_008_fe_an.jpg	0	205	AOI_1	233	13	753	415
3326	199			4_008_fe_an.jpg	0	205	AOI_1	233	13	763	413
3343	200			4_008_fe_an.jpg	0	205	AOI_1	233	13	759	414
3360	201			4_008_fe_an.jpg	0	205	AOI_1	233	13	758	412
3376	202			4_008_fe_an.jpg	0	205	AOI_1	233	13	759	415
3393	203			4_008_fe_an.jpg	0	205	AOI_1	233	13	758	415
3410	204			4_008_fe_an.jpg	0	205	AOI_1	233	13	759	413
3426	205			4_008_fe_an.jpg	0	205	AOI_1	233	13	758	415
3443	206			4_008_fe_an.jpg	0	205	AOI_1	233	13	760	413
3460	207			4_008_fe_an.jpg	0	205	AOI_1	233	13	758	416
3476	208			4_008_fe_an.jpg	0	205	AOI_1	233	13	756	416
3493	209			4_008_fe_an.jpg	0	205	AOI_1	266	14	788	388
3510	210			4_008_fe_an.jpg	0	205	AOI_1	266	14	804	383
3526	211			4_008_fe_an.jpg	0	205	AOI_1	266	14	799	384
3543	212			4_008_fe_an.jpg	0	205	AOI_1	266	14	804	385
3560	213			4_008_fe_an.jpg	0	205	AOI_1	266	14	801	385
3576	214			4_008_fe_an.jpg	0	205	AOI_1	266	14	804	386
3593	215			4_008_fe_an.jpg	0	205	AOI_1	266	14	801	382
3610	216			4_008_fe_an.jpg	0	205	AOI_1	266	14	802	387
3626	217			4_008_fe_an.jpg	0	205	AOI_1	266	14	804	387
3643	218			4_008_fe_an.jpg	0	205	AOI_1	266	14	801	386
3649		ImageEnd	16
3660	219			No media	0	0	Content	266	14	803	384
3676	220			No media	0	0	Content	266	14	801	384
3686		ImageStart	8
3693	221			Fix.jpg	0	0	Content	266	14	803	383
3710	222			Fix.jpg	0	0	Content	266	14	804	381
3726	223			Fix.jpg	0	0	Content	266	14	804	382
3743	224			Fix.jpg	0	0	Content	266	14	799	386
3760	225			Fix.jpg	0	0	Content	166	15	738	391
3776	226			Fix.jpg	0	0	Content	166	15	704	396
3793	227			Fix.jpg	0	0	Content	166	15	710	394
3810	228			Fix.jpg	0	0	Content	166	15	710	393
3826	229			Fix.jpg	0	0	Content	166	15	710	393
3843	230			Fix.jpg	0	0	Content	166	15	707	395
3859	231			Fix.jpg	0	0	Content	166	15	706	398
3876	232			Fix.jpg	0	0	Content	166	15	711	393
3893	233			Fix.jpg	0	0	Content	166	15	708	395
3909	234			Fix.jpg	0	0	Content	166	15	705	395
3926	235			Fix.jpg	0	0	Content	533	16	656	382
3943	236			Fix.jpg	0	0	Content	533	16	548	365
3959	237			Fix.jpg	0	0	Content	533	16	532	372
3976	238			Fix.jpg	0	0	Content	533	16	530	368
3993	239			Fix.jpg	0	0	Content	533	16	532	370
4009	240			Fix.jpg	0	0	Content	533	16	530	373
4026	241			Fix.jpg	0	0	Content	533	16	528	372
4043	242			Fix.jpg	0	0	Content	533	16	528	369
4059	243			Fix.jpg	0	0	Content	533	16	528	371
4076	244			Fix.jpg	0	0	Content	533	16	530	371
4093	245			Fix.jpg	0	0	Content	533	16	529	370
4109	246			Fix.jpg	0	0	Content	533	16	529	371
4126	247			Fix.jpg	0	0	Content	533	16	527	372
4143	248			Fix.jpg	0	0	Content	533	16	528	374
4159	249			Fix.jpg	0	0	Content	533	16	530	370
4176	250			Fix.jpg	0	0	Content	533	16	519	395
4176		ImageEnd	16
4193	251			No media	0	0	Content	533	16	521	390
4202		ImageStart	8
4209	252			146_170_an_ha.jpg	0	105	AOI_28	533	16	517	393
4226	253			146_170_an_ha.jpg	0	105	AOI_28	533	16	520	393
4242	254			146_170_an_ha.jpg	0	105	AOI_28	533	16	517	391
4259	255			146_170_an_ha.jpg	0	105	AOI_28	533	16	520	393
4276	256			146_170_an_ha.jpg	0	105	AOI_28	533	16	519	393
4292	257			146_170_an_ha.jpg	0	105	AOI_28	533	16	516	394
4309	258			146_170_an_ha.jpg	0	105	AOI_28	533	16	518	395
4326	259			146_170_an_ha.jpg	0	105	AOI_28	533	16	517	393
4342	260			146_170_an_ha.jpg	0	105	AOI_28	533	16	518	393
4359	261			146_170_an_ha.jpg	0	105	AOI_28	533	16	520	394
4376	262			146_170_an_ha.jpg	0	105	AOI_28	533	16	515	393
4392	263			146_170_an_ha.jpg	0	105	AOI_28	533	16	516	394
4409	264			146_170_an_ha.jpg	0	105	AOI_28	533	16	519	396
4426	265			146_170_an_ha.jpg	0	105	AOI_28	533	16	518	395
4442	266			146_170_an_ha.jpg	0	105	AOI_28	533	16	506	394
4459	267			146_170_an_ha.jpg	0	106	AOI_25	200	17	407	390
4476	268			146_170_an_ha.jpg	0	106	AOI_25	200	17	344	392
4492	269			146_170_an_ha.jpg	0	106	AOI_25	200	17	342	393
4509	270			146_170_an_ha.jpg	0	106	AOI_25	200	17	340	396
4526	271			146_170_an_ha.jpg	0	106	AOI_25	200	17	341	392
4542	272			146_170_an_ha.jpg	0	106	AOI_25	200	17	335	390
4559	273			146_170_an_ha.jpg	0	106	AOI_25	200	17	341	394
4576	274			146_170_an_ha.jpg	0	106	AOI_25	200	17	336	395
4592	275			146_170_an_ha.jpg	0	106	AOI_25	200	17	340	392
4609	276			146_170_an_ha.jpg	0	106	AOI_25	200	17	340	393
4626	277			146_170_an_ha.jpg	0	106	AOI_25	200	17	340	394
4642	278			146_170_an_ha.jpg	0	106	AOI_25	200	17	339	401
4659	279			146_170_an_ha.jpg	0	106	AOI_25	333	18	295	474
4676	280			146_170_an_ha.jpg	0	106	AOI_25	333	18	297	527
4692	281			146_170_an_ha.jpg	0	106	AOI_25	333	18	293	528
4709	282			146_170_an_ha.jpg	0	106	AOI_25	333	18	292	532
4726	283			146_170_an_ha.jpg	0	106	AOI_25	333	18	292	529
4742	284			146_170_an_ha.jpg	0	106	AOI_25	333	18	291	528
4759	285			146_170_an_ha.jpg	0	106	AOI_25	333	18	293	529
4776	286			146_170_an_ha.jpg	0	106	AOI_25	333	18	292	526
4792	287			146_170_an_ha.jpg	0	106	AOI_25	333	18	296	528
4809	288			146_170_an_ha.jpg	0	106	AOI_25	333	18	292	528
4825	289			146_170_an_ha.jpg	0	106	AOI_25	333	18	295	530
4842	290			146_170_an_ha.jpg	0	106	AOI_25	333	18	296	530
4859	291			146_170_an_ha.jpg	0	106	AOI_25	333	18	299	513
4875	292			146_170_an_ha.jpg	0	106	AOI_25	333	18	297	515
4892	293			146_170_an_ha.jpg	0	106	AOI_25	333	18	299	518
4909	294			146_170_an_ha.jpg	0	106	AOI_25	333	18	295	520
4925	295			146_170_an_ha.jpg	0	106	AOI_25	333	18	296	518
4942	296			146_170_an_ha.jpg	0	106	AOI_25	333	18	298	516
4959	297			146_170_an_ha.jpg	0	106	AOI_25	333	18	298	516
4975	298			146_170_an_ha.jpg	0	106	AOI_25	333	18	302	517
4992	299			146_170_an_ha.jpg	0	105	AOI_28	233	19	463	466
5009	300			146_170_an_ha.jpg	0	105	AOI_28	233	19	662	395
5025	301			146_170_an_ha.jpg	0	105	AOI_28	233	19	732	382
5042	302			146_170_an_ha.jpg	0	105	AOI_28	233	19	721	383
5059	303			146_170_an_ha.jpg	0	105	AOI_28	233	19	729	382
5075	304			146_170_an_ha.jpg	0	105	AOI_28	233	19	720	382
5092	305			146_170_an_ha.jpg	0	105	AOI_28	233	19	724	381
5109	306			146_170_an_ha.jpg	0	105	AOI_28	233	19	725	383
5125	307			146_170_an_ha.jpg	0	105	AOI_28	233	19	724	381
5142	308			146_170_an_ha.jpg	0	105	AOI_28	233	19	725	380
5159	309			146_170_an_ha.jpg	0	105	AOI_28	233	19	721	381
5175	310			146_170_an_ha.jpg	0	105	AOI_28	233	19	721	381
5192	311			146_170_an_ha.jpg	0	105	AOI_28	233	19	724	382
5209	312			146_170_an_ha.jpg	0	105	AOI_28	233	19	725	383
5225	313			146_170_an_ha.jpg	0	105	AOI_28	233	20	711	341
5242	314			146_170_an_ha.jpg	0	105	AOI_28	233	20	710	337
5259	315			146_170_an_ha.jpg	0	105	AOI_28	233	20	711	333
5275	316			146_170_an_ha.jpg	0	105	AOI_28	233	20	709	333
5292	317			146_170_an_ha.jpg	0	105	AOI_28	233	20	714	334
5309	318			146_170_an_ha.jpg	0	105	AOI_28	233	20	713	336
5325	319			146_170_an_ha.jpg	0	105	AOI_28	233	20	710	339
5342	320			146_170_an_ha.jpg	0	105	AOI_28	233	20	714	338
5358	321			146_170_an_ha.jpg	0	105	AOI_28	233	20	716	335
5375	322			146_170_an_ha.jpg	0	105	AOI_28	233	20	711	334
5392	323			146_170_an_ha.jpg	0	105	AOI_28	233	20	713	336
5408	324			146_170_an_ha.jpg	0	105	AOI_28	233	20	714	337
5425	325			146_170_an_ha.jpg	0	105	AOI_28	233	20	713	337
5442	326			146_170_an_ha.jpg	0	105	AOI_28	233	20	713	339
5458	327			146_170_an_ha.jpg	0	105	AOI_28	300	21	760	340
5475	328			146_170_an_ha.jpg	0	105	AOI_28	300	21	788	337
5492	329			146_170_an_ha.jpg	0	105	AOI_28	300	21	786	338
5508	330			146_170_an_ha.jpg	0	105	AOI_28	300	21	785	340
5525	331			146_170_an_ha.jpg	0	105	AOI_28	300	21	788	338
5542	332			146_170_an_ha.jpg	0	105	AOI_28	300	21	787	335
5558	333			146_170_an_ha.jpg	0	105	AOI_28	300	21	787	338
5575	334			146_170_an_ha.jpg	0	105	AOI_28	300	21	789	336
5592	335			146_170_an_ha.jpg	0	105	AOI_28	300	21	788	338
5608	336			146_170_an_ha.jpg	0	105	AOI_28	300	21	791	340
5625	337			146_170_an_ha.jpg	0	105	AOI_28	300	21	792	340
5642	338			146_170_an_ha.jpg	0	105	AOI_28	300	21	791	342
5658	339			146_170_an_ha.jpg	0	105	AOI_28	300	21	787	340
5675	340			146_170_an_ha.jpg	0	105	AOI_28	300	21	789	341
5692	341			146_170_an_ha.jpg	0	105	AOI_28	300	21	794	343
5708	342			146_170_an_ha.jpg	0	105	AOI_28	300	21	789	339
5725	343			146_170_an_ha.jpg	0	105	AOI_28	300	21	785	344
5741	344			146_170_an_ha.jpg	0	105	AOI_28	300	21	791	342
5758	345			146_170_an_ha.jpg	0	105	AOI_28	716	22	787	336
5775	346			146_170_an_ha.jpg	0	105	AOI_28	716	22	740	327
5792	347			146_170_an_ha.jpg	0	105	AOI_28	716	22	739	334
5808	348			146_170_an_ha.jpg	0	105	AOI_28	716	22	739	334
5825	349			146_170_an_ha.jpg	0	105	AOI_28	716	22	739	334
5841	350			146_170_an_ha.jpg	0	105	AOI_28	716	22	742	329
5858	351			146_170_an_ha.jpg	0	105	AOI_28	716	22	743	329
5875	352			146_170_an_ha.jpg	0	105	AOI_28	716	22	739	331
5891	353			146_170_an_ha.jpg	0	105	AOI_28	716	22	742	333
5908	354			146_170_an_ha.jpg	0	105	AOI_28	716	22	742	329
5925	355			146_170_an_ha.jpg	0	105	AOI_28	716	22	742	329
5941	356			146_170_an_ha.jpg	0	105	AOI_28	716	22	738	330
5958	357			146_170_an_ha.jpg	0	105	AOI_28	716	22	750	311
5975	358			146_170_an_ha.jpg	0	105	AOI_28	716	22	754	309
5991	359			146_170_an_ha.jpg	0	105	AOI_28	716	22	756	310
6008	360			146_170_an_ha.jpg	0	105	AOI_28	716	22	756	309
6025	361			146_170_an_ha.jpg	0	105	AOI_28	716	22	752	312
6041	362			146_170_an_ha.jpg	0	105	AOI_28	716	22	754	314
6058	363			146_170_an_ha.jpg	0	105	AOI_28	716	22	754	312
6075	364			146_170_an_ha.jpg	0	105	AOI_28	716	22	751	311
6091	365			146_170_an_ha.jpg	0	105	AOI_28	716	22	753	311
6108	366			146_170_an_ha.jpg	0	105	AOI_28	716	22	752	314
6125	367			146_170_an_ha.jpg	0	105	AOI_28	716	22	751	314
6141	368			146_170_an_ha.jpg	0	105	AOI_28	716	22	753	313
6158	369			146_170_an_ha.jpg	0	105	AOI_28	716	22	752	314
6175	370			146_170_an_ha.jpg	0	105	AOI_28	716	22	754	312
6191	371			146_170_an_ha.jpg	0	105	AOI_28	716	22	752	313
6208	372			146_170_an_ha.jpg	0	105	AOI_28	716	22	753	314
6225	373			146_170_an_ha.jpg	0	105	AOI_28	716	22	752	316
6241	374			146_170_an_ha.jpg	0	105	AOI_28	716	22	751	318
6258	375			146_170_an_ha.jpg	0	105	AOI_28	716	22	750	318
6275	376			146_170_an_ha.jpg	0	105	AOI_28	716	22	753	319
6291	377			146_170_an_ha.jpg	0	105	AOI_28	716	22	753	318
6308	378			146_170_an_ha.jpg	0	105	AOI_28	716	22	750	318
6324	379			146_170_an_ha.jpg	0	105	AOI_28	716	22	755	320
6341	380			146_170_an_ha.jpg	0	105	AOI_28	716	22	751	317
6358	381			146_170_an_ha.jpg	0	105	AOI_28	716	22	751	320
6374	382			146_170_an_ha.jpg	0	105	AOI_28	716	22	755	317
6391	383			146_170_an_ha.jpg	0	105	AOI_28	716	22	752	318
6408	384			146_170_an_ha.jpg	0	105	AOI_28	716	22	751	317
6424	385			146_170_an_ha.jpg	0	105	AOI_28	716	22	751	318
6441	386			146_170_an_ha.jpg	0	105	AOI_28	716	22	755	318
6458	387			146_170_an_ha.jpg	0	105	AOI_28	716	22	723	322
6474	388			146_170_an_ha.jpg	0	106	AOI_25	266	23	544	322
6491	389			146_170_an_ha.jpg	0	106	AOI_25	266	23	360	331
6508	390			146_170_an_ha.jpg	0	106	AOI_25	266	23	279	342
6524	391			146_170_an_ha.jpg	0	106	AOI_25	266	23	287	340
6541	392			146_170_an_ha.jpg	0	106	AOI_25	266	23	283	341
6558	393			146_170_an_ha.jpg	0	106	AOI_25	266	23	284	343
6574	394			146_170_an_ha.jpg	0	106	AOI_25	266	23	282	340
6591	395			146_170_an_ha.jpg	0	106	AOI_25	266	23	281	344
6608	396			146_170_an_ha.jpg	0	106	AOI_25	266	23	280	342
6624	397			146_170_an_ha.jpg	0	106	AOI_25	266	23	281	339
6641	398			146_170_an_ha.jpg	0	106	AOI_25	266	23	283	338
6658	399			146_170_an_ha.jpg	0	106	AOI_25	266	23	281	337
6674	400			146_170_an_ha.jpg	0	106	AOI_25	266	23	280	337
6691	401			146_170_an_ha.jpg	0	106	AOI_25	266	23	282	339
6708	402			146_170_an_ha.jpg	0	106	AOI_25	266	23	283	335
6724	403			146_170_an_ha.jpg	0	106	AOI_25	266	23	281	335
6741	404			146_170_an_ha.jpg	0	106	AOI_25	633	24	288	354
6758	405			146_170_an_ha.jpg	0	106	AOI_25	633	24	301	404
6774	406			146_170_an_ha.jpg	0	106	AOI_25	633	24	295	391
6791	407			146_170_an_ha.jpg	0	106	AOI_25	633	24	296	396
6808	408			146_170_an_ha.jpg	0	106	AOI_25	633	24	299	397
6824	409			146_170_an_ha.jpg	0	106	AOI_25	633	24	297	393
6841	410			146_170_an_ha.jpg	0	106	AOI_25	633	24	292	397
6857	411			146_170_an_ha.jpg	0	106	AOI_25	633	24	299	395
6874	412			146_170_an_ha.jpg	0	106	AOI_25	633	24	293	394
6891	413			146_170_an_ha.jpg	0	106	AOI_25	633	24	302	399
6907	414			146_170_an_ha.jpg	0	106	AOI_25	633	24	297	396
6924	415			146_170_an_ha.jpg	0	106	AOI_25	633	24	295	393
6941	416			146_170_an_ha.jpg	0	106	AOI_25	633	24	296	380
6957	417			146_170_an_ha.jpg	0	106	AOI_25	633	24	298	381
6974	418			146_170_an_ha.jpg	0	106	AOI_25	633	24	293	380
6991	419			146_170_an_ha.jpg	0	106	AOI_25	633	24	292	382
7007	420			146_170_an_ha.jpg	0	106	AOI_25	633	24	298	381
7024	421			146_170_an_ha.jpg	0	106	AOI_25	633	24	293	379
7041	422			146_170_an_ha.jpg	0	106	AOI_25	633	24	291	380
7057	423			146_170_an_ha.jpg	0	106	AOI_25	633	24	296	379
7074	424			146_170_an_ha.jpg	0	106	AOI_25	633	24	293	379
7091	425			146_170_an_ha.jpg	0	106	AOI_25	633	24	295	381
7107	426			146_170_an_ha.jpg	0	106	AOI_25	633	24	290	379
7124	427			146_170_an_ha.jpg	0	106	AOI_25	633	24	291	379
7141	428			146_170_an_ha.jpg	0	106	AOI_25	633	24	290	380
7157	429			146_170_an_ha.jpg	0	106	AOI_25	633	24	291	381
7174	430			146_170_an_ha.jpg	0	106	AOI_25	633	24	290	382
7191	431			146_170_an_ha.jpg	0	106	AOI_25	633	24	290	377
7207	432			146_170_an_ha.jpg	0	106	AOI_25	633	24	287	381
7219		ImageEnd	16
7224	433			No media	0	0	Content	633	24	288	383
7240	434			No media	0	0	Content	633	24	295	380
7257	435			No media	0	0	Content	633	24	292	382
7260		ImageStart	8
7274	436			Fix.jpg	0	0	Content	633	24	291	382
7290	437			Fix.jpg	0	0	Content	633	24	290	381
7307	438			Fix.jpg	0	0	Content	633	24	294	381
7324	439			Fix.jpg	0	0	Content	633	24	291	383
7340	440			Fix.jpg	0	0	Content	633	24	293	385
7357	441			Fix.jpg	0	0	Content	633	24	291	383
7374	442			Fix.jpg	0	0	Content	133	25	332	383
7390	443			Fix.jpg	0	0	Content	133	25	338	391
7407	444			Fix.jpg	0	0	Content	133	25	333	388
7424	445			Fix.jpg	0	0	Content	133	25	338	388
7440	446			Fix.jpg	0	0	Content	133	25	335	385
7457	447			Fix.jpg	0	0	Content	133	25	335	386
7474	448			Fix.jpg	0	0	Content	133	25	335	388
7490	449			Fix.jpg	0	0	Content	133	25	340	391
7507	450			Fix.jpg	0	0	Content	350	26	445	374
7524	451			Fix.jpg	0	0	Content	350	26	498	378
7540	452			Fix.jpg	0	0	Content	350	26	491	379
7557	453			Fix.jpg	0	0	Content	350	26	493	378
7574	454			Fix.jpg	0	0	Content	350	26	494	376
7590	455			Fix.jpg	0	0	Content	350	26	498	378
7607	456			Fix.jpg	0	0	Content	350	26	494	374
7624	457			Fix.jpg	0	0	Content	350	26	494	378
7640	458			Fix.jpg	0	0	Content	350	26	495	379
7657	459			Fix.jpg	0	0	Content	350	26	491	379
7674	460			Fix.jpg	0	0	Content	350	26	495	376
7690	461			Fix.jpg	0	0	Content	350	26	513	386
7707	462			Fix.jpg	0	0	Content	350	26	521	384
7724	463			Fix.jpg	0	0	Content	350	26	515	385
7740	464			Fix.jpg	0	0	Content	350	26	516	385
7749		ImageEnd	16
7757	465			No media	0	0	Content	350	26	517	384
7774	466			No media	0	0	Content	350	26	515	386
7790	467			No media	0	0	Content	350	26	516	384
7796		ImageStart	8
7807	468			57_098_ha_neu.jpg	0	244	AOI_44	350	26	515	384
7823	469			57_098_ha_neu.jpg	0	244	AOI_44	350	26	517	396
7840	470			57_098_ha_neu.jpg	0	244	AOI_44	350	26	536	842
7857	471			57_098_ha_neu.jpg	0	244	AOI_44			0	0
7873	472			57_098_ha_neu.jpg	0	244	AOI_44			0	0
7890	473			57_098_ha_neu.jpg	0	244	AOI_44			0	0
7907	474			57_098_ha_neu.jpg	0	244	AOI_44			0	0
7923	475			57_098_ha_neu.jpg	0	244	AOI_44			0	0
7940	476			57_098_ha_neu.jpg	0	244	AOI_44			0	0
7957	477			57_098_ha_neu.jpg	0	244	AOI_44			0	0
7973	478			57_098_ha_neu.jpg	0	244	AOI_44			0	0
7990	479			57_098_ha_neu.jpg	0	244	AOI_44			0	0
8007	480			57_098_ha_neu.jpg	0	243	AOI_43	117	27	518	341
8023	481			57_098_ha_neu.jpg	0	243	AOI_43	117	27	515	343
8040	482			57_098_ha_neu.jpg	0	243	AOI_43	117	27	518	346
8057	483			57_098_ha_neu.jpg	0	243	AOI_43	117	27	519	340
8073	484			57_098_ha_neu.jpg	0	243	AOI_43	117	27	515	341
8090	485			57_098_ha_neu.jpg	0	243	AOI_43	117	27	518	343
8107	486			57_098_ha_neu.jpg	0	243	AOI_43	117	27	493	348
8123	487			57_098_ha_neu.jpg	0	244	AOI_44	183	28	388	358
8140	488			57_098_ha_neu.jpg	0	244	AOI_44	183	28	338	382
8157	489			57_098_ha_neu.jpg	0	244	AOI_44	183	28	341	373
8173	490			57_098_ha_neu.jpg	0	244	AOI_44	183	28	346	373
8190	491			57_098_ha_neu.jpg	0	244	AOI_44	183	28	341	375
8207	492			57_098_ha_neu.jpg	0	244	AOI_44	183	28	339	372
8223	493			57_098_ha_neu.jpg	0	244	AOI_44	183	28	343	374
8240	494			57_098_ha_neu.jpg	0	244	AOI_44	183	28	343	374
8257	495			57_098_ha_neu.jpg	0	244	AOI_44	183	28	342	375
8273	496			57_098_ha_neu.jpg	0	244	AOI_44	183	28	340	372
8290	497			57_098_ha_neu.jpg	0	244	AOI_44	183	28	337	376
8307	498			57_098_ha_neu.jpg	0	244	AOI_44	366	29	319	406
8323	499			57_098_ha_neu.jpg	0	244	AOI_44	366	29	303	469
8340	500			57_098_ha_neu.jpg	0	244	AOI_44	366	29	307	475
8356	501			57_098_ha_neu.jpg	0	244	AOI_44	366	29	299	476
8373	502			57_098_ha_neu.jpg	0	244	AOI_44	366	29	304	479
8390	503			57_098_ha_neu.jpg	0	244	AOI_44	366	29	302	475
8406	504			57_098_ha_neu.jpg	0	244	AOI_44	366	29	304	476
8423	505			57_098_ha_neu.jpg	0	244	AOI_44	366	29	304	476
8440	506			57_098_ha_neu.jpg	0	244	AOI_44	366	29	307	478
8456	507			57_098_ha_neu.jpg	0	244	AOI_44	366	29	306	478
8473	508			57_098_ha_neu.jpg	0	244	AOI_44	366	29	305	475
8490	509			57_098_ha_neu.jpg	0	244	AOI_44	366	29	306	477
8506	510			57_098_ha_neu.jpg	0	244	AOI_44	366	29	307	477
8523	511			57_098_ha_neu.jpg	0	244	AOI_44	366	29	306	480
8540	512			57_098_ha_neu.jpg	0	244	AOI_44	366	29	302	478
8556	513			57_098_ha_neu.jpg	0	244	AOI_44	366	29	307	479
8573	514			57_098_ha_neu.jpg	0	244	AOI_44	366	29	306	479
8590	515			57_098_ha_neu.jpg	0	244	AOI_44	366	29	310	479
8606	516			57_098_ha_neu.jpg	0	244	AOI_44	366	29	308	483
8623	517			57_098_ha_neu.jpg	0	244	AOI_44	366	29	305	483
8640	518			57_098_ha_neu.jpg	0	244	AOI_44	366	29	308	480
8656	519			57_098_ha_neu.jpg	0	244	AOI_44	366	29	317	480
8673	520			57_098_ha_neu.jpg	0	243	AOI_43	200	30	477	455
8690	521			57_098_ha_neu.jpg	0	243	AOI_43	200	30	660	412
8706	522			57_098_ha_neu.jpg	0	243	AOI_43	200	30	736	393
8723	523			57_098_ha_neu.jpg	0	243	AOI_43	200	30	726	394
8739	524			57_098_ha_neu.jpg	0	243	AOI_43	200	30	733	393
8756	525			57_098_ha_neu.jpg	0	243	AOI_43	200	30	732	395
8773	526			57_098_ha_neu.jpg	0	243	AOI_43	200	30	732	394
8789	527			57_098_ha_neu.jpg	0	243	AOI_43	200	30	731	395
8806	528			57_098_ha_neu.jpg	0	243	AOI_43	200	30	727	395
8823	529			57_098_ha_neu.jpg	0	243	AOI_43	200	30	730	395
8839	530			57_098_ha_neu.jpg	0	243	AOI_43	200	30	730	391
8856	531			57_098_ha_neu.jpg	0	243	AOI_43	200	30	727	393
8873	532			57_098_ha_neu.jpg	0	243	AOI_43	416	31	723	382
8889	533			57_098_ha_neu.jpg	0	243	AOI_43	416	31	705	334
8906	534			57_098_ha_neu.jpg	0	243	AOI_43	416	31	705	338
8923	535			57_098_ha_neu.jpg	0	243	AOI_43	416	31	705	335
8939	536			57_098_ha_neu.jpg	0	243	AOI_43	416	31	704	335
8956	537			57_098_ha_neu.jpg	0	243	AOI_43	416	31	706	335
8973	538			57_098_ha_neu.jpg	0	243	AOI_43	416	31	703	340
8989	539			57_098_ha_neu.jpg	0	243	AOI_43	416	31	704	341
9006	540			57_098_ha_neu.jpg	0	243	AOI_43	416	31	704	341
9023	541			57_098_ha_neu.jpg	0	243	AOI_43	416	31	700	340
9039	542			57_098_ha_neu.jpg	0	243	AOI_43	416	31	701	339
9056	543			57_098_ha_neu.jpg	0	243	AOI_43	416	31	691	348
9073	544			57_098_ha_neu.jpg	0	243	AOI_43	416	31	693	346
9089	545			57_098_ha_neu.jpg	0	243	AOI_43	416	31	692	347
9106	546			57_098_ha_neu.jpg	0	243	AOI_43	416	31	690	347
9123	547			57_098_ha_neu.jpg	0	243	AOI_43	416	31	690	345
9139	548			57_098_ha_neu.jpg	0	243	AOI_43	416	31	693	345
9156	549			57_098_ha_neu.jpg	0	243	AOI_43	416	31	692	346
9173	550			57_098_ha_neu.jpg	0	243	AOI_43	416	31	694	346
9189	551			57_098_ha_neu.jpg	0	243	AOI_43	416	31	688	348
9206	552			57_098_ha_neu.jpg	0	243	AOI_43	416	31	689	346
9223	553			57_098_ha_neu.jpg	0	243	AOI_43	416	31	690	348
9239	554			57_098_ha_neu.jpg	0	243	AOI_43	416	31	694	343
9256	555			57_098_ha_neu.jpg	0	243	AOI_43	416	31	697	348
9273	556			57_098_ha_neu.jpg	0	243	AOI_43	416	31	694	349
9289	557			57_098_ha_neu.jpg	0	244	AOI_44	316	32	585	346
9306	558			57_098_ha_neu.jpg	0	244	AOI_44	316	32	459	338
9322	559			57_098_ha_neu.jpg	0	244	AOI_44	316	32	377	363
9339	560			57_098_ha_neu.jpg	0	244	AOI_44	316	32	381	359
9356	561			57_098_ha_neu.jpg	0	244	AOI_44	316	32	377	356
9372	562			57_098_ha_neu.jpg	0	244	AOI_44	316	32	379	360
9389	563			57_098_ha_neu.jpg	0	244	AOI_44	316	32	376	360
9406	564			57_098_ha_neu.jpg	0	244	AOI_44	316	32	377	359
9422	565			57_098_ha_neu.jpg	0	244	AOI_44	316	32	378	359
9439	566			57_098_ha_neu.jpg	0	244	AOI_44	316	32	375	363
9456	567			57_098_ha_neu.jpg	0	244	AOI_44	316	32	382	360
9472	568			57_098_ha_neu.jpg	0	244	AOI_44	316	32	378	360
9489	569			57_098_ha_neu.jpg	0	244	AOI_44	316	32	379	358
9506	570			57_098_ha_neu.jpg	0	244	AOI_44	316	32	382	360
9522	571			57_098_ha_neu.jpg	0	244	AOI_44	316	32	379	361
9539	572			57_098_ha_neu.jpg	0	244	AOI_44	316	32	381	364
9556	573			57_098_ha_neu.jpg	0	244	AOI_44	316	32	377	361
9572	574			57_098_ha_neu.jpg	0	244	AOI_44	316	32	378	362
9589	575			57_098_ha_neu.jpg	0	244	AOI_44	316	32	388	364
9606	576			57_098_ha_neu.jpg	0	243	AOI_43	416	33	533	351
9622	577			57_098_ha_neu.jpg	0	243	AOI_43	416	33	676	346
9639	578			57_098_ha_neu.jpg	0	243	AOI_43	416	33	708	350
9656	579			57_098_ha_neu.jpg	0	243	AOI_43	416	33	709	348
9672	580			57_098_ha_neu.jpg	0	243	AOI_43	416	33	709	347
9689	581			57_098_ha_neu.jpg	0	243	AOI_43	416	33	709	347
9706	582			57_098_ha_neu.jpg	0	243	AOI_43	416	33	713	348
9722	583			57_098_ha_neu.jpg	0	243	AOI_43	416	33	706	350
9739	584			57_098_ha_neu.jpg	0	243	AOI_43	416	33	710	347
9756	585			57_098_ha_neu.jpg	0	243	AOI_43	416	33	711	350
9772	586			57_098_ha_neu.jpg	0	243	AOI_43	416	33	711	347
9789	587			57_098_ha_neu.jpg	0	243	AOI_43	416	33	709	350
9806	588			57_098_ha_neu.jpg	0	243	AOI_43	416	33	704	352
9822	589			57_098_ha_neu.jpg	0	243	AOI_43	416	33	709	349
9839	590			57_098_ha_neu.jpg	0	243	AOI_43	416	33	710	350
9856	591			57_098_ha_neu.jpg	0	243	AOI_43	416	33	705	351
9872	592			57_098_ha_neu.jpg	0	243	AOI_43	416	33	712	349
9889	593			57_098_ha_neu.jpg	0	243	AOI_43	416	33	709	348
9905	594			57_098_ha_neu.jpg	0	243	AOI_43	416	33	704	354
9922	595			57_098_ha_neu.jpg	0	243	AOI_43	416	33	706	353
9939	596			57_098_ha_neu.jpg	0	243	AOI_43	416	33	710	352
9955	597			57_098_ha_neu.jpg	0	243	AOI_43	416	33	710	353
9972	598			57_098_ha_neu.jpg	0	243	AOI_43	416	33	707	354
9989	599			57_098_ha_neu.jpg	0	243	AOI_43	416	33	705	352
10005	600			57_098_ha_neu.jpg	0	243	AOI_43	416	33	705	350
10022	601			57_098_ha_neu.jpg	0	243	AOI_43	216	34	707	343
10039	602			57_098_ha_neu.jpg	0	243	AOI_43	216	34	697	312
10055	603			57_098_ha_neu.jpg	0	243	AOI_43	216	34	694	313
10072	604			57_098_ha_neu.jpg	0	243	AOI_43	216	34	697	311
10089	605			57_098_ha_neu.jpg	0	243	AOI_43	216	34	692	314
10105	606			57_098_ha_neu.jpg	0	243	AOI_43	216	34	692	317
10122	607			57_098_ha_neu.jpg	0	243	AOI_43	216	34	692	313
10139	608			57_098_ha_neu.jpg	0	243	AOI_43	216	34	690	312
10155	609			57_098_ha_neu.jpg	0	243	AOI_43	216	34	692	312
10172	610			57_098_ha_neu.jpg	0	243	AOI_43	216	34	692	311
10189	611			57_098_ha_neu.jpg	0	243	AOI_43	216	34	695	312
10205	612			57_098_ha_neu.jpg	0	243	AOI_43	216	34	694	315
10222	613			57_098_ha_neu.jpg	0	243	AOI_43	216	34	652	309
10238	614			57_098_ha_neu.jpg	0	244	AOI_44	816	35	478	289
10255	615			57_098_ha_neu.jpg	0	244	AOI_44	816	35	367	295
10272	616			57_098_ha_neu.jpg	0	244	AOI_44	816	35	369	298
10288	617			57_098_ha_neu.jpg	0	244	AOI_44	816	35	362	298
10305	618			57_098_ha_neu.jpg	0	244	AOI_44	816	35	366	299
10322	619			57_098_ha_neu.jpg	0	244	AOI_44	816	35	365	299
10338	620			57_098_ha_neu.jpg	0	244	AOI_44	816	35	365	299
10355	621			57_098_ha_neu.jpg	0	244	AOI_44	816	35	363	303
10372	622			57_098_ha_neu.jpg	0	244	AOI_44	816	35	363	300
10388	623			57_098_ha_neu.jpg	0	244	AOI_44	816	35	359	303
10405	624			57_098_ha_neu.jpg	0	244	AOI_44	816	35	363	301
10422	625			57_098_ha_neu.jpg	0	244	AOI_44	816	35	361	314
10438	626			57_098_ha_neu.jpg	0	244	AOI_44	816	35	351	327
10455	627			57_098_ha_neu.jpg	0	244	AOI_44	816	35	359	326
10472	628			57_098_ha_neu.jpg	0	244	AOI_44	816	35	350	328
10488	629			57_098_ha_neu.jpg	0	244	AOI_44	816	35	357	329
10505	630			57_098_ha_neu.jpg	0	244	AOI_44	816	35	350	330
10522	631			57_098_ha_neu.jpg	0	244	AOI_44	816	35	354	330
10538	632			57_098_ha_neu.jpg	0	244	AOI_44	816	35	358	331
10555	633			57_098_ha_neu.jpg	0	244	AOI_44	816	35	356	331
10572	634			57_098_ha_neu.jpg	0	244	AOI_44	816	35	351	331
10588	635			57_098_ha_neu.jpg	0	244	AOI_44	816	35	355	331
10605	636			57_098_ha_neu.jpg	0	244	AOI_44	816	35	352	329
10622	637			57_098_ha_neu.jpg	0	244	AOI_44	816	35	353	330
10638	638			57_098_ha_neu.jpg	0	244	AOI_44	816	35	354	335
10655	639			57_098_ha_neu.jpg	0	244	AOI_44	816	35	352	333
10672	640			57_098_ha_neu.jpg	0	244	AOI_44	816	35	353	329
10688	641			57_098_ha_neu.jpg	0	244	AOI_44	816	35	355	332
10705	642			57_098_ha_neu.jpg	0	244	AOI_44	816	35	355	331
10722	643			57_098_ha_neu.jpg	0	244	AOI_44	816	35	356	330
10738	644			57_098_ha_neu.jpg	0	244	AOI_44	816	35	355	328
10755	645			57_098_ha_neu.jpg	0	244	AOI_44	816	35	353	332
10762		ImageEnd	16
10772	646			No media	0	0	Content	816	35	353	330
10788		ImageStart	8
10788	647			Fix.jpg	0	0	Content	816	35	356	328
10805	648			Fix.jpg	0	0	Content	816	35	353	326
10821	649			Fix.jpg	0	0	Content	816	35	354	329
10838	650			Fix.jpg	0	0	Content	816	35	354	332
10855	651			Fix.jpg	0	0	Content	816	35	341	326
10871	652			Fix.jpg	0	0	Content	816	35	340	327
10888	653			Fix.jpg	0	0	Content	816	35	340	324
10905	654			Fix.jpg	0	0	Content	816	35	337	322
10921	655			Fix.jpg	0	0	Content	816	35	341	327
10938	656			Fix.jpg	0	0	Content	816	35	339	325
10955	657			Fix.jpg	0	0	Content	816	35	340	324
10971	658			Fix.jpg	0	0	Content	816	35	337	327
10988	659			Fix.jpg	0	0	Content	816	35	343	328
11005	660			Fix.jpg	0	0	Content	816	35	334	324
11021	661			Fix.jpg	0	0	Content	816	35	341	325
11038	662			Fix.jpg	0	0	Content	816	35	338	326
11055	663			Fix.jpg	0	0	Content	516	36	393	348
11071	664			Fix.jpg	0	0	Content	516	36	494	367
11088	665			Fix.jpg	0	0	Content	516	36	489	373
11105	666			Fix.jpg	0	0	Content	516	36	494	374
11121	667			Fix.jpg	0	0	Content	516	36	493	376
11138	668			Fix.jpg	0	0	Content	516	36	493	375
11155	669			Fix.jpg	0	0	Content	516	36	495	377
11171	670			Fix.jpg	0	0	Content	516	36	494	374
11188	671			Fix.jpg	0	0	Content	516	36	495	373
11205	672			Fix.jpg	0	0	Content	516	36	493	375
11221	673			Fix.jpg	0	0	Content	516	36	497	376
11238	674			Fix.jpg	0	0	Content	516	36	494	377
11255	675			Fix.jpg	0	0	Content	516	36	494	378
11271	676			Fix.jpg	0	0	Content	516	36	494	377
11288	677			Fix.jpg	0	0	Content	516	36	497	378
11305	678			Fix.jpg	0	0	Content	516	36	494	377
11306		ImageEnd	16
11319		ImageStart	8
11321	679			27_069_an_neu.jpg	0	178	AOI_33	516	36	498	377
11338	680			27_069_an_neu.jpg	0	178	AOI_33	516	36	497	377
11355	681			27_069_an_neu.jpg	0	178	AOI_33	516	36	495	377
11371	682			27_069_an_neu.jpg	0	178	AOI_33	516	36	496	376
11388	683			27_069_an_neu.jpg	0	178	AOI_33	516	36	496	375
11404	684			27_069_an_neu.jpg	0	178	AOI_33	516	36	497	378
11421	685			27_069_an_neu.jpg	0	178	AOI_33	516	36	497	378
11438	686			27_069_an_neu.jpg	0	178	AOI_33	516	36	494	379
11454	687			27_069_an_neu.jpg	0	178	AOI_33	516	36	496	379
11471	688			27_069_an_neu.jpg	0	178	AOI_33	516	36	492	376
11488	689			27_069_an_neu.jpg	0	178	AOI_33	516	36	499	378
11504	690			27_069_an_neu.jpg	0	178	AOI_33	516	36	500	376
11521	691			27_069_an_neu.jpg	0	178	AOI_33	516	36	493	377
11538	692			27_069_an_neu.jpg	0	178	AOI_33	516	36	499	381
11554	693			27_069_an_neu.jpg	0	178	AOI_33	516	36	483	478
11571	694			27_069_an_neu.jpg	0	178	AOI_33			0	0
11588	695			27_069_an_neu.jpg	0	178	AOI_33			0	0
11604	696			27_069_an_neu.jpg	0	178	AOI_33			0	0
11621	697			27_069_an_neu.jpg	0	178	AOI_33			0	0
11638	698			27_069_an_neu.jpg	0	178	AOI_33			0	0
11654	699			27_069_an_neu.jpg	0	178	AOI_33			0	0
11671	700			27_069_an_neu.jpg	0	178	AOI_33			0	0
11688	701			27_069_an_neu.jpg	0	178	AOI_33			0	0
11704	702			27_069_an_neu.jpg	0	178	AOI_33			0	0
11721	703			27_069_an_neu.jpg	0	177	AOI_35	350	37	747	384
11738	704			27_069_an_neu.jpg	0	177	AOI_35	350	37	750	381
11754	705			27_069_an_neu.jpg	0	177	AOI_35	350	37	749	385
11771	706			27_069_an_neu.jpg	0	177	AOI_35	350	37	745	384
11788	707			27_069_an_neu.jpg	0	177	AOI_35	350	37	747	386
11804	708			27_069_an_neu.jpg	0	177	AOI_35	350	37	746	383
11821	709			27_069_an_neu.jpg	0	177	AOI_35	350	37	749	386
11838	710			27_069_an_neu.jpg	0	177	AOI_35	350	37	744	384
11854	711			27_069_an_neu.jpg	0	177	AOI_35	350	37	749	385
11871	712			27_069_an_neu.jpg	0	177	AOI_35	350	37	752	383
11888	713			27_069_an_neu.jpg	0	177	AOI_35	350	37	731	380
11904	714			27_069_an_neu.jpg	0	177	AOI_35	350	37	713	379
11921	715			27_069_an_neu.jpg	0	177	AOI_35	350	37	717	377
11938	716			27_069_an_neu.jpg	0	177	AOI_35	350	37	714	378
11954	717			27_069_an_neu.jpg	0	177	AOI_35	350	37	716	378
11971	718			27_069_an_neu.jpg	0	177	AOI_35	350	37	717	378
11987	719			27_069_an_neu.jpg	0	177	AOI_35	350	37	713	376
12004	720			27_069_an_neu.jpg	0	177	AOI_35	350	37	715	376
12021	721			27_069_an_neu.jpg	0	177	AOI_35	350	37	716	379
12037	722			27_069_an_neu.jpg	0	177	AOI_35	350	37	718	378
12054	723			27_069_an_neu.jpg	0	177	AOI_35	350	37	636	384
12071	724			27_069_an_neu.jpg	0	178	AOI_33	433	38	459	394
12087	725			27_069_an_neu.jpg	0	178	AOI_33	433	38	357	420
12104	726			27_069_an_neu.jpg	0	178	AOI_33	433	38	361	417
12121	727			27_069_an_neu.jpg	0	178	AOI_33	433	38	354	418
12137	728			27_069_an_neu.jpg	0	178	AOI_33	433	38	357	421
12154	729			27_069_an_neu.jpg	0	178	AOI_33	433	38	354	422
12171	730			27_069_an_neu.jpg	0	178	AOI_33	433	38	354	419
12187	731			27_069_an_neu.jpg	0	178	AOI_33	433	38	354	420
12204	732			27_069_an_neu.jpg	0	178	AOI_33	433	38	354	423
12221	733			27_069_an_neu.jpg	0	178	AOI_33	433	38	355	420
12237	734			27_069_an_neu.jpg	0	178	AOI_33	433	38	354	418
12254	735			27_069_an_neu.jpg	0	178	AOI_33	433	38	356	420
12271	736			27_069_an_neu.jpg	0	178	AOI_33	433	38	355	421
12287	737			27_069_an_neu.jpg	0	178	AOI_33	433	38	357	422
12304	738			27_069_an_neu.jpg	0	178	AOI_33	433	38	354	418
12320	739			27_069_an_neu.jpg	0	178	AOI_33	433	38	356	421
12337	740			27_069_an_neu.jpg	0	178	AOI_33	433	38	351	424
12354	741			27_069_an_neu.jpg	0	178	AOI_33	433	38	350	422
12370	742			27_069_an_neu.jpg	0	178	AOI_33	433	38	351	421
12387	743			27_069_an_neu.jpg	0	178	AOI_33	433	38	355	420
12404	744			27_069_an_neu.jpg	0	178	AOI_33	433	38	355	422
12420	745			27_069_an_neu.jpg	0	178	AOI_33	433	38	350	424
12437	746			27_069_an_neu.jpg	0	178	AOI_33	433	38	355	422
12454	747			27_069_an_neu.jpg	0	178	AOI_33	433	38	352	419
12470	748			27_069_an_neu.jpg	0	178	AOI_33	433	38	354	422
12487	749			27_069_an_neu.jpg	0	178	AOI_33	433	38	353	423
12504	750			27_069_an_neu.jpg	0	178	AOI_33	217	39	319	509
12520	751			27_069_an_neu.jpg	0	178	AOI_33	217	39	322	564
12537	752			27_069_an_neu.jpg	0	178	AOI_33	217	39	317	562
12554	753			27_069_an_neu.jpg	0	178	AOI_33	217	39	322	564
12570	754			27_069_an_neu.jpg	0	178	AOI_33	217	39	318	565
12587	755			27_069_an_neu.jpg	0	178	AOI_33	217	39	320	566
12604	756			27_069_an_neu.jpg	0	178	AOI_33	217	39	317	564
12620	757			27_069_an_neu.jpg	0	178	AOI_33	217	39	320	564
12637	758			27_069_an_neu.jpg	0	178	AOI_33	217	39	316	562
12654	759			27_069_an_neu.jpg	0	178	AOI_33	217	39	317	563
12670	760			27_069_an_neu.jpg	0	178	AOI_33	217	39	319	563
12687	761			27_069_an_neu.jpg	0	178	AOI_33	217	39	323	565
12704	762			27_069_an_neu.jpg	0	178	AOI_33	217	39	323	565
12720	763			27_069_an_neu.jpg	0	178	AOI_33	483	40	328	496
12737	764			27_069_an_neu.jpg	0	178	AOI_33	483	40	338	418
12754	765			27_069_an_neu.jpg	0	178	AOI_33	483	40	336	428
12770	766			27_069_an_neu.jpg	0	178	AOI_33	483	40	339	419
12787	767			27_069_an_neu.jpg	0	178	AOI_33	483	40	337	424
12804	768			27_069_an_neu.jpg	0	178	AOI_33	483	40	334	426
12820	769			27_069_an_neu.jpg	0	178	AOI_33	483	40	332	424
12837	770			27_069_an_neu.jpg	0	178	AOI_33	483	40	332	422
12854	771			27_069_an_neu.jpg	0	178	AOI_33	483	40	334	421
12870	772			27_069_an_neu.jpg	0	178	AOI_33	483	40	334	420
12887	773			27_069_an_neu.jpg	0	178	AOI_33	483	40	334	423
12903	774			27_069_an_neu.jpg	0	178	AOI_33	483	40	365	431
12920	775			27_069_an_neu.jpg	0	178	AOI_33	483	40	364	433
12937	776			27_069_an_neu.jpg	0	178	AOI_33	483	40	363	434
12953	777			27_069_an_neu.jpg	0	178	AOI_33	483	40	364	434
12970	778			27_069_an_neu.jpg	0	178	AOI_33	483	40	363	434
12987	779			27_069_an_neu.jpg	0	178	AOI_33	483	40	362	435
13003	780			27_069_an_neu.jpg	0	178	AOI_33	483	40	365	430
13020	781			27_069_an_neu.jpg	0	178	AOI_33	483	40	367	430
13037	782			27_069_an_neu.jpg	0	178	AOI_33	483	40	361	430
13053	783			27_069_an_neu.jpg	0	178	AOI_33	483	40	370	427
13070	784			27_069_an_neu.jpg	0	178	AOI_33	483	40	371	428
13087	785			27_069_an_neu.jpg	0	178	AOI_33	483	40	371	429
13103	786			27_069_an_neu.jpg	0	178	AOI_33	483	40	371	427
13120	787			27_069_an_neu.jpg	0	178	AOI_33	483	40	371	427
13137	788			27_069_an_neu.jpg	0	178	AOI_33	483	40	374	427
13153	789			27_069_an_neu.jpg	0	178	AOI_33	483	40	373	430
13170	790			27_069_an_neu.jpg	0	178	AOI_33	483	40	371	428
13187	791			27_069_an_neu.jpg	0	178	AOI_33	483	40	380	430
13203	792			27_069_an_neu.jpg	0	177	AOI_35	1366	41	538	391
13220	793			27_069_an_neu.jpg	0	177	AOI_35	1366	41	697	388
13237	794			27_069_an_neu.jpg	0	177	AOI_35	1366	41	723	391
13253	795			27_069_an_neu.jpg	0	177	AOI_35	1366	41	723	393
13270	796			27_069_an_neu.jpg	0	177	AOI_35	1366	41	724	391
13287	797			27_069_an_neu.jpg	0	177	AOI_35	1366	41	723	391
13303	798			27_069_an_neu.jpg	0	177	AOI_35	1366	41	725	391
13320	799			27_069_an_neu.jpg	0	177	AOI_35	1366	41	727	393
13337	800			27_069_an_neu.jpg	0	177	AOI_35	1366	41	725	392
13353	801			27_069_an_neu.jpg	0	177	AOI_35	1366	41	726	389
13370	802			27_069_an_neu.jpg	0	177	AOI_35	1366	41	720	381
13387	803			27_069_an_neu.jpg	0	177	AOI_35	1366	41	717	380
13403	804			27_069_an_neu.jpg	0	177	AOI_35	1366	41	715	375
13420	805			27_069_an_neu.jpg	0	177	AOI_35	1366	41	716	376
13437	806			27_069_an_neu.jpg	0	177	AOI_35	1366	41	720	376
13453	807			27_069_an_neu.jpg	0	177	AOI_35	1366	41	722	378
13470	808			27_069_an_neu.jpg	0	177	AOI_35	1366	41	720	379
13486	809			27_069_an_neu.jpg	0	177	AOI_35	1366	41	719	379
13503	810			27_069_an_neu.jpg	0	177	AOI_35	1366	41	720	379
13520	811			27_069_an_neu.jpg	0	177	AOI_35	1366	41	720	378
13536	812			27_069_an_neu.jpg	0	177	AOI_35	1366	41	717	379
13553	813			27_069_an_neu.jpg	0	177	AOI_35	1366	41	715	381
13570	814			27_069_an_neu.jpg	0	177	AOI_35	1366	41	721	378
13586	815			27_069_an_neu.jpg	0	177	AOI_35	1366	41	717	377
13603	816			27_069_an_neu.jpg	0	177	AOI_35	1366	41	718	379
13620	817			27_069_an_neu.jpg	0	177	AOI_35	1366	41	712	381
13636	818			27_069_an_neu.jpg	0	177	AOI_35	1366	41	717	378
13653	819			27_069_an_neu.jpg	0	177	AOI_35	1366	41	714	378
13670	820			27_069_an_neu.jpg	0	177	AOI_35	1366	41	716	380
13686	821			27_069_an_neu.jpg	0	177	AOI_35	1366	41	712	370
13703	822			27_069_an_neu.jpg	0	177	AOI_35	1366	41	714	374
13720	823			27_069_an_neu.jpg	0	177	AOI_35	1366	41	710	377
13736	824			27_069_an_neu.jpg	0	177	AOI_35	1366	41	712	373
13753	825			27_069_an_neu.jpg	0	177	AOI_35	1366	41	710	376
13770	826			27_069_an_neu.jpg	0	177	AOI_35	1366	41	709	377
13786	827			27_069_an_neu.jpg	0	177	AOI_35	1366	41	705	379
13803	828			27_069_an_neu.jpg	0	177	AOI_35	1366	41	710	376
13819	829			27_069_an_neu.jpg	0	177	AOI_35	1366	41	708	374
13836	830			27_069_an_neu.jpg	0	177	AOI_35	1366	41	707	373
13853	831			27_069_an_neu.jpg	0	177	AOI_35	1366	41	708	377
13869	832			27_069_an_neu.jpg	0	177	AOI_35	1366	41	712	376
13886	833			27_069_an_neu.jpg	0	177	AOI_35	1366	41	706	374
13903	834			27_069_an_neu.jpg	0	177	AOI_35	1366	41	709	376
13919	835			27_069_an_neu.jpg	0	177	AOI_35	1366	41	712	377
13936	836			27_069_an_neu.jpg	0	177	AOI_35	1366	41	707	376
13953	837			27_069_an_neu.jpg	0	177	AOI_35	1366	41	706	383
13969	838			27_069_an_neu.jpg	0	177	AOI_35	1366	41	709	382
13986	839			27_069_an_neu.jpg	0	177	AOI_35	1366	41	710	383
14003	840			27_069_an_neu.jpg	0	177	AOI_35	1366	41	709	384
14019	841			27_069_an_neu.jpg	0	177	AOI_35	1366	41	711	383
14036	842			27_069_an_neu.jpg	0	177	AOI_35	1366	41	713	383
14053	843			27_069_an_neu.jpg	0	177	AOI_35	1366	41	712	384
14069	844			27_069_an_neu.jpg	0	177	AOI_35	1366	41	710	382
14086	845			27_069_an_neu.jpg	0	177	AOI_35	1366	41	710	380
14103	846			27_069_an_neu.jpg	0	177	AOI_35	1366	41	709	382
14119	847			27_069_an_neu.jpg	0	177	AOI_35	1366	41	709	380
14136	848			27_069_an_neu.jpg	0	177	AOI_35	1366	41	712	388
14153	849			27_069_an_neu.jpg	0	177	AOI_35	1366	41	708	379
14169	850			27_069_an_neu.jpg	0	177	AOI_35	1366	41	711	376
14186	851			27_069_an_neu.jpg	0	177	AOI_35	1366	41	710	379
14202	852			27_069_an_neu.jpg	0	177	AOI_35	1366	41	709	379
14219	853			27_069_an_neu.jpg	0	177	AOI_35	1366	41	708	377
14236	854			27_069_an_neu.jpg	0	177	AOI_35	1366	41	709	378
14252	855			27_069_an_neu.jpg	0	177	AOI_35	1366	41	711	379
14269	856			27_069_an_neu.jpg	0	177	AOI_35	1366	41	709	377
14286	857			27_069_an_neu.jpg	0	177	AOI_35	1366	41	711	376
14302	858			27_069_an_neu.jpg	0	177	AOI_35	1366	41	709	377
14319	859			27_069_an_neu.jpg	0	177	AOI_35	1366	41	709	379
14335		ImageEnd	16
14336	860			No media	0	0	Content	1366	41	709	380
14352	861			No media	0	0	Content	1366	41	712	378
14356		ImageStart	8
14369	862			Fix.jpg	0	0	Content	1366	41	706	378
14386	863			Fix.jpg	0	0	Content	1366	41	713	377
14402	864			Fix.jpg	0	0	Content	1366	41	712	381
14419	865			Fix.jpg	0	0	Content	1366	41	708	378
14436	866			Fix.jpg	0	0	Content	1366	41	716	375
14452	867			Fix.jpg	0	0	Content	1366	41	708	377
14469	868			Fix.jpg	0	0	Content	1366	41	712	377
14486	869			Fix.jpg	0	0	Content	1366	41	714	376
14502	870			Fix.jpg	0	0	Content	1366	41	709	378
14519	871			Fix.jpg	0	0	Content	1366	41	714	378
14536	872			Fix.jpg	0	0	Content	1366	41	710	380
14552	873			Fix.jpg	0	0	Content	1366	41	700	379
14569	874			Fix.jpg	0	0	Content	500	42	578	366
14586	875			Fix.jpg	0	0	Content	500	42	520	377
14602	876			Fix.jpg	0	0	Content	500	42	525	375
14619	877			Fix.jpg	0	0	Content	500	42	526	375
14636	878			Fix.jpg	0	0	Content	500	42	525	378
14652	879			Fix.jpg	0	0	Content	500	42	523	378
14669	880			Fix.jpg	0	0	Content	500	42	520	376
14686	881			Fix.jpg	0	0	Content	500	42	519	375
14702	882			Fix.jpg	0	0	Content	500	42	519	377
14719	883			Fix.jpg	0	0	Content	500	42	520	379
14735	884			Fix.jpg	0	0	Content	500	42	519	380
14752	885			Fix.jpg	0	0	Content	500	42	520	377
14769	886			Fix.jpg	0	0	Content	500	42	519	379
14785	887			Fix.jpg	0	0	Content	500	42	516	378
14802	888			Fix.jpg	0	0	Content	500	42	519	380
14819	889			Fix.jpg	0	0	Content	500	42	516	380
14835	890			Fix.jpg	0	0	Content	500	42	516	379
14847		ImageEnd	16
14852	891			No media	0	0	Content	500	42	514	380
14857		ImageStart	8
14869	892			8_008_ha_fe.jpg	0	293	AOI_2	500	42	516	378
14885	893			8_008_ha_fe.jpg	0	293	AOI_2	500	42	516	383
14902	894			8_008_ha_fe.jpg	0	293	AOI_2	500	42	513	381
14919	895			8_008_ha_fe.jpg	0	293	AOI_2	500	42	517	381
14935	896			8_008_ha_fe.jpg	0	293	AOI_2	500	42	517	379
14952	897			8_008_ha_fe.jpg	0	293	AOI_2	500	42	514	382
14969	898			8_008_ha_fe.jpg	0	293	AOI_2	500	42	513	380
14985	899			8_008_ha_fe.jpg	0	293	AOI_2	500	42	515	383
15002	900			8_008_ha_fe.jpg	0	293	AOI_2	500	42	521	379
15019	901			8_008_ha_fe.jpg	0	293	AOI_2	500	42	515	377
15035	902			8_008_ha_fe.jpg	0	293	AOI_2	500	42	516	382
15052	903			8_008_ha_fe.jpg	0	293	AOI_2	500	42	500	378
15069	904			8_008_ha_fe.jpg	0	294	AOI_4	566	43	389	359
15085	905			8_008_ha_fe.jpg	0	294	AOI_4	566	43	332	362
15102	906			8_008_ha_fe.jpg	0	294	AOI_4	566	43	339	365
15119	907			8_008_ha_fe.jpg	0	294	AOI_4	566	43	336	365
15135	908			8_008_ha_fe.jpg	0	294	AOI_4	566	43	331	362
15152	909			8_008_ha_fe.jpg	0	294	AOI_4	566	43	338	364
15169	910			8_008_ha_fe.jpg	0	294	AOI_4	566	43	337	361
15185	911			8_008_ha_fe.jpg	0	294	AOI_4	566	43	336	360
15202	912			8_008_ha_fe.jpg	0	294	AOI_4	566	43	338	362
15219	913			8_008_ha_fe.jpg	0	294	AOI_4	566	43	336	361
15235	914			8_008_ha_fe.jpg	0	294	AOI_4	566	43	337	363
15252	915			8_008_ha_fe.jpg	0	294	AOI_4	566	43	342	361
15269	916			8_008_ha_fe.jpg	0	294	AOI_4	566	43	338	359
15285	917			8_008_ha_fe.jpg	0	294	AOI_4	566	43	336	360
15302	918			8_008_ha_fe.jpg	0	294	AOI_4	566	43	337	359
15318	919			8_008_ha_fe.jpg	0	294	AOI_4	566	43	341	365
15335	920			8_008_ha_fe.jpg	0	294	AOI_4	566	43	337	361
15352	921			8_008_ha_fe.jpg	0	294	AOI_4	566	43	351	360
15368	922			8_008_ha_fe.jpg	0	294	AOI_4	566	43	355	359
15385	923			8_008_ha_fe.jpg	0	294	AOI_4	566	43	356	362
15402	924			8_008_ha_fe.jpg	0	294	AOI_4	566	43	353	362
15418	925			8_008_ha_fe.jpg	0	294	AOI_4	566	43	356	358
15435	926			8_008_ha_fe.jpg	0	294	AOI_4	566	43	353	359
15452	927			8_008_ha_fe.jpg	0	294	AOI_4	566	43	356	359
15468	928			8_008_ha_fe.jpg	0	294	AOI_4	566	43	354	359
15485	929			8_008_ha_fe.jpg	0	294	AOI_4	566	43	356	356
15502	930			8_008_ha_fe.jpg	0	294	AOI_4	566	43	353	359
15518	931			8_008_ha_fe.jpg	0	294	AOI_4	566	43	356	359
15535	932			8_008_ha_fe.jpg	0	294	AOI_4	566	43	357	361
15552	933			8_008_ha_fe.jpg	0	294	AOI_4	566	43	356	359
15568	934			8_008_ha_fe.jpg	0	294	AOI_4	566	43	357	358
15585	935			8_008_ha_fe.jpg	0	294	AOI_4	566	43	356	356
15602	936			8_008_ha_fe.jpg	0	294	AOI_4	566	43	359	361
15618	937			8_008_ha_fe.jpg	0	294	AOI_4	566	43	453	347
15635	938			8_008_ha_fe.jpg	0	293	AOI_2	266	44	601	345
15652	939			8_008_ha_fe.jpg	0	293	AOI_2	266	44	736	357
15668	940			8_008_ha_fe.jpg	0	293	AOI_2	266	44	719	353
15685	941			8_008_ha_fe.jpg	0	293	AOI_2	266	44	725	357
15701	942			8_008_ha_fe.jpg	0	293	AOI_2	266	44	731	357
15718	943			8_008_ha_fe.jpg	0	293	AOI_2	266	44	729	355
15735	944			8_008_ha_fe.jpg	0	293	AOI_2	266	44	729	360
15751	945			8_008_ha_fe.jpg	0	293	AOI_2	266	44	728	360
15768	946			8_008_ha_fe.jpg	0	293	AOI_2	266	44	722	362
15785	947			8_008_ha_fe.jpg	0	293	AOI_2	266	44	725	362
15801	948			8_008_ha_fe.jpg	0	293	AOI_2	266	44	717	362
15818	949			8_008_ha_fe.jpg	0	293	AOI_2	266	44	717	356
15835	950			8_008_ha_fe.jpg	0	293	AOI_2	266	44	718	357
15851	951			8_008_ha_fe.jpg	0	293	AOI_2	266	44	713	359
15868	952			8_008_ha_fe.jpg	0	293	AOI_2	266	44	715	358
15885	953			8_008_ha_fe.jpg	0	293	AOI_2	266	44	714	360
15901	954			8_008_ha_fe.jpg	0	293	AOI_2	217	45	787	357
15918	955			8_008_ha_fe.jpg	0	293	AOI_2	217	45	820	355
15935	956			8_008_ha_fe.jpg	0	293	AOI_2	217	45	815	353
15951	957			8_008_ha_fe.jpg	0	293	AOI_2	217	45	815	354
15968	958			8_008_ha_fe.jpg	0	293	AOI_2	217	45	817	358
15985	959			8_008_ha_fe.jpg	0	293	AOI_2	217	45	814	358
16001	960			8_008_ha_fe.jpg	0	293	AOI_2	217	45	814	356
16018	961			8_008_ha_fe.jpg	0	293	AOI_2	217	45	813	355
16035	962			8_008_ha_fe.jpg	0	293	AOI_2	217	45	812	359
16051	963			8_008_ha_fe.jpg	0	293	AOI_2	217	45	816	357
16068	964			8_008_ha_fe.jpg	0	293	AOI_2	217	45	815	358
16085	965			8_008_ha_fe.jpg	0	293	AOI_2	217	45	811	357
16101	966			8_008_ha_fe.jpg	0	293	AOI_2	217	45	820	355
16118	967			8_008_ha_fe.jpg	0	293	AOI_2	183	46	779	438
16135	968			8_008_ha_fe.jpg	0	293	AOI_2	183	46	759	497
16151	969			8_008_ha_fe.jpg	0	293	AOI_2	183	46	762	486
16168	970			8_008_ha_fe.jpg	0	293	AOI_2	183	46	760	490
16185	971			8_008_ha_fe.jpg	0	293	AOI_2	183	46	762	490
16201	972			8_008_ha_fe.jpg	0	293	AOI_2	183	46	759	493
16218	973			8_008_ha_fe.jpg	0	293	AOI_2	183	46	760	490
16235	974			8_008_ha_fe.jpg	0	293	AOI_2	183	46	757	489
16251	975			8_008_ha_fe.jpg	0	293	AOI_2	183	46	757	491
16268	976			8_008_ha_fe.jpg	0	293	AOI_2	183	46	756	489
16285	977			8_008_ha_fe.jpg	0	293	AOI_2	183	46	744	488
16301	978			8_008_ha_fe.jpg	0	294	AOI_4	383	47	556	473
16318	979			8_008_ha_fe.jpg	0	294	AOI_4	383	47	361	472
16335	980			8_008_ha_fe.jpg	0	294	AOI_4	383	47	302	470
16351	981			8_008_ha_fe.jpg	0	294	AOI_4	383	47	305	473
16368	982			8_008_ha_fe.jpg	0	294	AOI_4	383	47	307	474
16384	983			8_008_ha_fe.jpg	0	294	AOI_4	383	47	304	475
16401	984			8_008_ha_fe.jpg	0	294	AOI_4	383	47	302	475
16418	985			8_008_ha_fe.jpg	0	294	AOI_4	383	47	302	473
16434	986			8_008_ha_fe.jpg	0	294	AOI_4	383	47	300	474
16451	987			8_008_ha_fe.jpg	0	294	AOI_4	383	47	301	470
16468	988			8_008_ha_fe.jpg	0	294	AOI_4	383	47	301	471
16484	989			8_008_ha_fe.jpg	0	294	AOI_4	383	47	299	470
16501	990			8_008_ha_fe.jpg	0	294	AOI_4	383	47	300	474
16518	991			8_008_ha_fe.jpg	0	294	AOI_4	383	47	300	475
16534	992			8_008_ha_fe.jpg	0	294	AOI_4	383	47	301	474
16551	993			8_008_ha_fe.jpg	0	294	AOI_4	383	47	303	476
16568	994			8_008_ha_fe.jpg	0	294	AOI_4	383	47	299	473
16584	995			8_008_ha_fe.jpg	0	294	AOI_4	383	47	299	472
16601	996			8_008_ha_fe.jpg	0	294	AOI_4	383	47	300	471
16618	997			8_008_ha_fe.jpg	0	294	AOI_4	383	47	299	468
16634	998			8_008_ha_fe.jpg	0	294	AOI_4	383	47	297	469
16651	999			8_008_ha_fe.jpg	0	294	AOI_4	383	47	302	470
16668	1000			8_008_ha_fe.jpg	0	294	AOI_4	383	47	301	474
16684	1001			8_008_ha_fe.jpg	0	294	AOI_4	350	48	310	416
16701	1002			8_008_ha_fe.jpg	0	294	AOI_4	350	48	310	387
16718	1003			8_008_ha_fe.jpg	0	294	AOI_4	350	48	307	392
16734	1004			8_008_ha_fe.jpg	0	294	AOI_4	350	48	305	392
16751	1005			8_008_ha_fe.jpg	0	294	AOI_4	350	48	306	393
16768	1006			8_008_ha_fe.jpg	0	294	AOI_4	350	48	309	393
16784	1007			8_008_ha_fe.jpg	0	294	AOI_4	350	48	309	397
16801	1008			8_008_ha_fe.jpg	0	294	AOI_4	350	48	307	396
16818	1009			8_008_ha_fe.jpg	0	294	AOI_4	350	48	308	395
16834	1010			8_008_ha_fe.jpg	0	294	AOI_4	350	48	306	394
16851	1011			8_008_ha_fe.jpg	0	294	AOI_4	350	48	306	394
16868	1012			8_008_ha_fe.jpg	0	294	AOI_4	350	48	309	395
16884	1013			8_008_ha_fe.jpg	0	294	AOI_4	350	48	306	396
16901	1014			8_008_ha_fe.jpg	0	294	AOI_4	350	48	307	395
16917	1015			8_008_ha_fe.jpg	0	294	AOI_4	350	48	308	394
16934	1016			8_008_ha_fe.jpg	0	294	AOI_4	350	48	306	393
16951	1017			8_008_ha_fe.jpg	0	294	AOI_4	350	48	306	395
16967	1018			8_008_ha_fe.jpg	0	294	AOI_4	350	48	305	399
16984	1019			8_008_ha_fe.jpg	0	294	AOI_4	350	48	305	398
17001	1020			8_008_ha_fe.jpg	0	294	AOI_4	350	48	304	400
17017	1021			8_008_ha_fe.jpg	0	294	AOI_4	350	48	355	411
17034	1022			8_008_ha_fe.jpg	0	293	AOI_2	433	49	501	446
17051	1023			8_008_ha_fe.jpg	0	293	AOI_2	433	49	655	464
17067	1024			8_008_ha_fe.jpg	0	293	AOI_2	433	49	756	492
17084	1025			8_008_ha_fe.jpg	0	293	AOI_2	433	49	732	488
17101	1026			8_008_ha_fe.jpg	0	293	AOI_2	433	49	743	491
17117	1027			8_008_ha_fe.jpg	0	293	AOI_2	433	49	745	491
17134	1028			8_008_ha_fe.jpg	0	293	AOI_2	433	49	746	491
17151	1029			8_008_ha_fe.jpg	0	293	AOI_2	433	49	742	489
17167	1030			8_008_ha_fe.jpg	0	293	AOI_2	433	49	742	492
17184	1031			8_008_ha_fe.jpg	0	293	AOI_2	433	49	743	493
17201	1032			8_008_ha_fe.jpg	0	293	AOI_2	433	49	746	490
17217	1033			8_008_ha_fe.jpg	0	293	AOI_2	433	49	746	488
17234	1034			8_008_ha_fe.jpg	0	293	AOI_2	433	49	746	490
17251	1035			8_008_ha_fe.jpg	0	293	AOI_2	433	49	746	492
17267	1036			8_008_ha_fe.jpg	0	293	AOI_2	433	49	746	494
17284	1037			8_008_ha_fe.jpg	0	293	AOI_2	433	49	744	494
17300	1038			8_008_ha_fe.jpg	0	293	AOI_2	433	49	745	495
17317	1039			8_008_ha_fe.jpg	0	293	AOI_2	433	49	744	493
17334	1040			8_008_ha_fe.jpg	0	293	AOI_2	433	49	746	490
17350	1041			8_008_ha_fe.jpg	0	293	AOI_2	433	49	742	494
17367	1042			8_008_ha_fe.jpg	0	293	AOI_2	433	49	744	494
17384	1043			8_008_ha_fe.jpg	0	293	AOI_2	433	49	743	495
17400	1044			8_008_ha_fe.jpg	0	293	AOI_2	433	49	747	493
17417	1045			8_008_ha_fe.jpg	0	293	AOI_2	433	49	746	490
17434	1046			8_008_ha_fe.jpg	0	293	AOI_2	433	49	746	493
17450	1047			8_008_ha_fe.jpg	0	293	AOI_2	433	49	745	493
17467	1048			8_008_ha_fe.jpg	0	293	AOI_2	283	50	746	437
17484	1049			8_008_ha_fe.jpg	0	293	AOI_2	283	50	728	387
17500	1050			8_008_ha_fe.jpg	0	293	AOI_2	283	50	734	390
17517	1051			8_008_ha_fe.jpg	0	293	AOI_2	283	50	736	391
17534	1052			8_008_ha_fe.jpg	0	293	AOI_2	283	50	732	392
17550	1053			8_008_ha_fe.jpg	0	293	AOI_2	283	50	736	393
17567	1054			8_008_ha_fe.jpg	0	293	AOI_2	283	50	733	391
17584	1055			8_008_ha_fe.jpg	0	293	AOI_2	283	50	735	395
17600	1056			8_008_ha_fe.jpg	0	293	AOI_2	283	50	734	393
17617	1057			8_008_ha_fe.jpg	0	293	AOI_2	283	50	733	388
17634	1058			8_008_ha_fe.jpg	0	293	AOI_2	283	50	732	393
17650	1059			8_008_ha_fe.jpg	0	293	AOI_2	283	50	731	391
17667	1060			8_008_ha_fe.jpg	0	293	AOI_2	283	50	729	389
17684	1061			8_008_ha_fe.jpg	0	293	AOI_2	283	50	730	391
17700	1062			8_008_ha_fe.jpg	0	293	AOI_2	283	50	736	390
17717	1063			8_008_ha_fe.jpg	0	293	AOI_2	283	50	732	390
17734	1064			8_008_ha_fe.jpg	0	293	AOI_2	283	50	659	392
17750	1065			8_008_ha_fe.jpg	0	294	AOI_4	133	51	488	383
17767	1066			8_008_ha_fe.jpg	0	294	AOI_4	133	51	360	401
17784	1067			8_008_ha_fe.jpg	0	294	AOI_4	133	51	363	397
17800	1068			8_008_ha_fe.jpg	0	294	AOI_4	133	51	357	394
17817	1069			8_008_ha_fe.jpg	0	294	AOI_4	133	51	354	396
17834	1070			8_008_ha_fe.jpg	0	294	AOI_4	133	51	355	397
17850	1071			8_008_ha_fe.jpg	0	294	AOI_4	133	51	351	399
17858		ImageEnd	16
17867	1072			No media	0	0	Content	133	51	353	395
17884	1073			No media	0	0	Content	150	52	367	447
17898		ImageStart	8
17900	1074			Fix.jpg	0	0	Content	150	52	0	0
17917	1075			Fix.jpg	0	0	Content	150	52	0	0
17934	1076			Fix.jpg	0	0	Content	150	52	0	0
17950	1077			Fix.jpg	0	0	Content	150	52	328	946
17967	1078			Fix.jpg	0	0	Content	150	52	299	710
17984	1079			Fix.jpg	0	0	Content	150	52	283	495
18000	1080			Fix.jpg	0	0	Content	150	52	0	0
18017	1081			Fix.jpg	0	0	Content	150	52	312	429
18034	1082			Fix.jpg	0	0	Content			0	0
18050	1083			Fix.jpg	0	0	Content			0	0
18067	1084			Fix.jpg	0	0	Content			0	0
18083	1085			Fix.jpg	0	0	Content			0	0
18100	1086			Fix.jpg	0	0	Content			0	0
18117	1087			Fix.jpg	0	0	Content			0	0
18133	1088			Fix.jpg	0	0	Content			0	0
18150	1089			Fix.jpg	0	0	Content			0	0
18167	1090			Fix.jpg	0	0	Content	483	53	392	386
18183	1091			Fix.jpg	0	0	Content	483	53	511	377
18200	1092			Fix.jpg	0	0	Content	483	53	510	380
18217	1093			Fix.jpg	0	0	Content	483	53	516	378
18233	1094			Fix.jpg	0	0	Content	483	53	512	380
18250	1095			Fix.jpg	0	0	Content	483	53	516	374
18266	1096			Fix.jpg	0	0	Content	483	53	516	380
18283	1097			Fix.jpg	0	0	Content	483	53	514	374
18300	1098			Fix.jpg	0	0	Content	483	53	514	379
18316	1099			Fix.jpg	0	0	Content	483	53	514	375
18333	1100			Fix.jpg	0	0	Content	483	53	513	379
18350	1101			Fix.jpg	0	0	Content	483	53	516	373
18366	1102			Fix.jpg	0	0	Content	483	53	514	378
18383	1103			Fix.jpg	0	0	Content	483	53	513	379
18400	1104			Fix.jpg	0	0	Content	483	53	539	396
18404		ImageEnd	16
18416	1105			No media	0	0	Content	483	53	533	393
18433		ImageStart	8
18433	1106			149_170_fe_ha.jpg	0	111	AOI_28	483	53	533	392
18450	1107			149_170_fe_ha.jpg	0	111	AOI_28	483	53	531	397
18466	1108			149_170_fe_ha.jpg	0	111	AOI_28	483	53	534	392
18483	1109			149_170_fe_ha.jpg	0	111	AOI_28	483	53	535	393
18500	1110			149_170_fe_ha.jpg	0	111	AOI_28	483	53	537	390
18516	1111			149_170_fe_ha.jpg	0	111	AOI_28	483	53	536	394
18533	1112			149_170_fe_ha.jpg	0	111	AOI_28	483	53	531	394
18550	1113			149_170_fe_ha.jpg	0	111	AOI_28	483	53	532	395
18566	1114			149_170_fe_ha.jpg	0	111	AOI_28	483	53	532	392
18583	1115			149_170_fe_ha.jpg	0	111	AOI_28	483	53	532	394
18600	1116			149_170_fe_ha.jpg	0	111	AOI_28	483	53	532	393
18616	1117			149_170_fe_ha.jpg	0	111	AOI_28	483	53	532	394
18633	1118			149_170_fe_ha.jpg	0	111	AOI_28	483	53	532	394
18650	1119			149_170_fe_ha.jpg	0	111	AOI_28	216	54	629	386
18666	1120			149_170_fe_ha.jpg	0	111	AOI_28	216	54	705	390
18683	1121			149_170_fe_ha.jpg	0	111	AOI_28	216	54	701	388
18699	1122			149_170_fe_ha.jpg	0	111	AOI_28	216	54	706	389
18716	1123			149_170_fe_ha.jpg	0	111	AOI_28	216	54	704	388
18733	1124			149_170_fe_ha.jpg	0	111	AOI_28	216	54	704	389
18749	1125			149_170_fe_ha.jpg	0	111	AOI_28	216	54	706	388
18766	1126			149_170_fe_ha.jpg	0	111	AOI_28	216	54	704	390
18783	1127			149_170_fe_ha.jpg	0	111	AOI_28	216	54	706	391
18799	1128			149_170_fe_ha.jpg	0	111	AOI_28	216	54	703	388
18816	1129			149_170_fe_ha.jpg	0	111	AOI_28	216	54	706	388
18833	1130			149_170_fe_ha.jpg	0	111	AOI_28	216	54	705	389
18849	1131			149_170_fe_ha.jpg	0	111	AOI_28	216	54	708	388
18866	1132			149_170_fe_ha.jpg	0	111	AOI_28	166	55	693	349
18883	1133			149_170_fe_ha.jpg	0	111	AOI_28	166	55	697	341
18899	1134			149_170_fe_ha.jpg	0	111	AOI_28	166	55	694	341
18916	1135			149_170_fe_ha.jpg	0	111	AOI_28	166	55	694	341
18933	1136			149_170_fe_ha.jpg	0	111	AOI_28	166	55	690	342
18949	1137			149_170_fe_ha.jpg	0	111	AOI_28	166	55	693	342
18966	1138			149_170_fe_ha.jpg	0	111	AOI_28	166	55	693	339
18983	1139			149_170_fe_ha.jpg	0	111	AOI_28	166	55	694	342
18999	1140			149_170_fe_ha.jpg	0	111	AOI_28	166	55	696	343
19016	1141			149_170_fe_ha.jpg	0	111	AOI_28	166	55	689	338
19033	1142			149_170_fe_ha.jpg	0	112	AOI_26	383	56	524	336
19049	1143			149_170_fe_ha.jpg	0	112	AOI_26	383	56	350	335
19066	1144			149_170_fe_ha.jpg	0	112	AOI_26	383	56	326	345
19083	1145			149_170_fe_ha.jpg	0	112	AOI_26	383	56	324	350
19099	1146			149_170_fe_ha.jpg	0	112	AOI_26	383	56	320	349
19116	1147			149_170_fe_ha.jpg	0	112	AOI_26	383	56	325	350
19133	1148			149_170_fe_ha.jpg	0	112	AOI_26	383	56	322	349
19149	1149			149_170_fe_ha.jpg	0	112	AOI_26	383	56	322	346
19166	1150			149_170_fe_ha.jpg	0	112	AOI_26	383	56	324	349
19183	1151			149_170_fe_ha.jpg	0	112	AOI_26	383	56	324	348
19199	1152			149_170_fe_ha.jpg	0	112	AOI_26	383	56	326	346
19216	1153			149_170_fe_ha.jpg	0	112	AOI_26	383	56	325	348
19233	1154			149_170_fe_ha.jpg	0	112	AOI_26	383	56	323	350
19249	1155			149_170_fe_ha.jpg	0	112	AOI_26	383	56	339	343
19266	1156			149_170_fe_ha.jpg	0	112	AOI_26	383	56	336	347
19282	1157			149_170_fe_ha.jpg	0	112	AOI_26	383	56	340	347
19299	1158			149_170_fe_ha.jpg	0	112	AOI_26	383	56	337	348
19316	1159			149_170_fe_ha.jpg	0	112	AOI_26	383	56	338	349
19332	1160			149_170_fe_ha.jpg	0	112	AOI_26	383	56	338	347
19349	1161			149_170_fe_ha.jpg	0	112	AOI_26	383	56	335	345
19366	1162			149_170_fe_ha.jpg	0	112	AOI_26	383	56	339	345
19382	1163			149_170_fe_ha.jpg	0	112	AOI_26	383	56	339	347
19399	1164			149_170_fe_ha.jpg	0	112	AOI_26	383	56	342	348
19416	1165			149_170_fe_ha.jpg	0	112	AOI_26	350	57	285	423
19432	1166			149_170_fe_ha.jpg	0	112	AOI_26	350	57	302	487
19449	1167			149_170_fe_ha.jpg	0	112	AOI_26	350	57	296	483
19466	1168			149_170_fe_ha.jpg	0	112	AOI_26	350	57	299	486
19482	1169			149_170_fe_ha.jpg	0	112	AOI_26	350	57	300	486
19499	1170			149_170_fe_ha.jpg	0	112	AOI_26	350	57	296	481
19516	1171			149_170_fe_ha.jpg	0	112	AOI_26	350	57	301	483
19532	1172			149_170_fe_ha.jpg	0	112	AOI_26	350	57	302	487
19549	1173			149_170_fe_ha.jpg	0	112	AOI_26	350	57	301	486
19566	1174			149_170_fe_ha.jpg	0	112	AOI_26	350	57	302	487
19582	1175			149_170_fe_ha.jpg	0	112	AOI_26	350	57	300	486
19599	1176			149_170_fe_ha.jpg	0	112	AOI_26	350	57	300	488
19616	1177			149_170_fe_ha.jpg	0	112	AOI_26	350	57	307	486
19632	1178			149_170_fe_ha.jpg	0	112	AOI_26	350	57	299	486
19649	1179			149_170_fe_ha.jpg	0	112	AOI_26	350	57	304	487
19666	1180			149_170_fe_ha.jpg	0	112	AOI_26	350	57	303	489
19682	1181			149_170_fe_ha.jpg	0	112	AOI_26	350	57	301	488
19699	1182			149_170_fe_ha.jpg	0	112	AOI_26	350	57	302	487
19716	1183			149_170_fe_ha.jpg	0	112	AOI_26	350	57	302	486
19732	1184			149_170_fe_ha.jpg	0	112	AOI_26	350	57	302	486
19749	1185			149_170_fe_ha.jpg	0	112	AOI_26	350	57	318	487
19765	1186			149_170_fe_ha.jpg	0	112	AOI_26	133	58	376	463
19782	1187			149_170_fe_ha.jpg	0	112	AOI_26	133	58	403	463
19799	1188			149_170_fe_ha.jpg	0	112	AOI_26	133	58	398	466
19815	1189			149_170_fe_ha.jpg	0	112	AOI_26	133	58	398	464
19832	1190			149_170_fe_ha.jpg	0	112	AOI_26	133	58	399	465
19849	1191			149_170_fe_ha.jpg	0	112	AOI_26	133	58	398	463
19865	1192			149_170_fe_ha.jpg	0	112	AOI_26	133	58	395	462
19882	1193			149_170_fe_ha.jpg	0	112	AOI_26	133	58	397	458
19899	1194			149_170_fe_ha.jpg	0	112	AOI_26	216	59	386	461
19915	1195			149_170_fe_ha.jpg	0	112	AOI_26	216	59	307	465
19932	1196			149_170_fe_ha.jpg	0	112	AOI_26	216	59	306	452
19949	1197			149_170_fe_ha.jpg	0	112	AOI_26	216	59	305	459
19965	1198			149_170_fe_ha.jpg	0	112	AOI_26	216	59	304	458
19982	1199			149_170_fe_ha.jpg	0	112	AOI_26	216	59	303	458
19999	1200			149_170_fe_ha.jpg	0	112	AOI_26	216	59	303	459
20015	1201			149_170_fe_ha.jpg	0	112	AOI_26	216	59	305	460
20032	1202			149_170_fe_ha.jpg	0	112	AOI_26	216	59	303	460
20049	1203			149_170_fe_ha.jpg	0	112	AOI_26	216	59	301	458
20065	1204			149_170_fe_ha.jpg	0	112	AOI_26	216	59	303	463
20082	1205			149_170_fe_ha.jpg	0	112	AOI_26	216	59	301	460
20099	1206			149_170_fe_ha.jpg	0	112	AOI_26	216	59	307	462
20115	1207			149_170_fe_ha.jpg	0	111	AOI_28	433	60	464	454
20132	1208			149_170_fe_ha.jpg	0	111	AOI_28	433	60	650	453
20149	1209			149_170_fe_ha.jpg	0	111	AOI_28	433	60	747	459
20165	1210			149_170_fe_ha.jpg	0	111	AOI_28	433	60	732	457
20182	1211			149_170_fe_ha.jpg	0	111	AOI_28	433	60	737	452
20198	1212			149_170_fe_ha.jpg	0	111	AOI_28	433	60	738	457
20215	1213			149_170_fe_ha.jpg	0	111	AOI_28	433	60	736	457
20232	1214			149_170_fe_ha.jpg	0	111	AOI_28	433	60	738	457
20248	1215			149_170_fe_ha.jpg	0	111	AOI_28	433	60	739	457
20265	1216			149_170_fe_ha.jpg	0	111	AOI_28	433	60	743	454
20282	1217			149_170_fe_ha.jpg	0	111	AOI_28	433	60	738	457
20298	1218			149_170_fe_ha.jpg	0	111	AOI_28	433	60	737	458
20315	1219			149_170_fe_ha.jpg	0	111	AOI_28	433	60	734	456
20332	1220			149_170_fe_ha.jpg	0	111	AOI_28	433	60	741	455
20348	1221			149_170_fe_ha.jpg	0	111	AOI_28	433	60	764	471
20365	1222			149_170_fe_ha.jpg	0	111	AOI_28	433	60	761	468
20382	1223			149_170_fe_ha.jpg	0	111	AOI_28	433	60	762	468
20398	1224			149_170_fe_ha.jpg	0	111	AOI_28	433	60	761	468
20415	1225			149_170_fe_ha.jpg	0	111	AOI_28	433	60	756	469
20432	1226			149_170_fe_ha.jpg	0	111	AOI_28	433	60	759	469
20448	1227			149_170_fe_ha.jpg	0	111	AOI_28	433	60	756	469
20465	1228			149_170_fe_ha.jpg	0	111	AOI_28	433	60	756	469
20482	1229			149_170_fe_ha.jpg	0	111	AOI_28	433	60	763	470
20498	1230			149_170_fe_ha.jpg	0	111	AOI_28	433	60	756	471
20515	1231			149_170_fe_ha.jpg	0	111	AOI_28	433	60	755	471
20532	1232			149_170_fe_ha.jpg	0	111	AOI_28	433	60	754	473
20548	1233			149_170_fe_ha.jpg	0	111	AOI_28	200	61	767	439
20565	1234			149_170_fe_ha.jpg	0	111	AOI_28	200	61	763	356
20582	1235			149_170_fe_ha.jpg	0	111	AOI_28	200	61	767	344
20598	1236			149_170_fe_ha.jpg	0	111	AOI_28	200	61	762	343
20615	1237			149_170_fe_ha.jpg	0	111	AOI_28	200	61	763	346
20632	1238			149_170_fe_ha.jpg	0	111	AOI_28	200	61	766	347
20648	1239			149_170_fe_ha.jpg	0	111	AOI_28	200	61	763	344
20665	1240			149_170_fe_ha.jpg	0	111	AOI_28	200	61	768	348
20682	1241			149_170_fe_ha.jpg	0	111	AOI_28	200	61	760	346
20698	1242			149_170_fe_ha.jpg	0	111	AOI_28	200	61	761	348
20715	1243			149_170_fe_ha.jpg	0	111	AOI_28	200	61	762	345
20732	1244			149_170_fe_ha.jpg	0	111	AOI_28	200	61	764	348
20748	1245			149_170_fe_ha.jpg	0	111	AOI_28	366	62	747	350
20765	1246			149_170_fe_ha.jpg	0	111	AOI_28	366	62	710	349
20781	1247			149_170_fe_ha.jpg	0	111	AOI_28	366	62	710	349
20798	1248			149_170_fe_ha.jpg	0	111	AOI_28	366	62	711	352
20815	1249			149_170_fe_ha.jpg	0	111	AOI_28	366	62	711	351
20831	1250			149_170_fe_ha.jpg	0	111	AOI_28	366	62	707	353
20848	1251			149_170_fe_ha.jpg	0	111	AOI_28	366	62	709	350
20865	1252			149_170_fe_ha.jpg	0	111	AOI_28	366	62	705	353
20881	1253			149_170_fe_ha.jpg	0	111	AOI_28	366	62	711	354
20898	1254			149_170_fe_ha.jpg	0	111	AOI_28	366	62	708	351
20915	1255			149_170_fe_ha.jpg	0	111	AOI_28	366	62	710	354
20931	1256			149_170_fe_ha.jpg	0	111	AOI_28	366	62	707	352
20948	1257			149_170_fe_ha.jpg	0	111	AOI_28	366	62	706	352
20965	1258			149_170_fe_ha.jpg	0	111	AOI_28	366	62	708	350
20981	1259			149_170_fe_ha.jpg	0	111	AOI_28	366	62	706	351
20998	1260			149_170_fe_ha.jpg	0	111	AOI_28	366	62	709	351
21015	1261			149_170_fe_ha.jpg	0	111	AOI_28	366	62	707	354
21031	1262			149_170_fe_ha.jpg	0	111	AOI_28	366	62	702	354
21048	1263			149_170_fe_ha.jpg	0	111	AOI_28	366	62	707	356
21065	1264			149_170_fe_ha.jpg	0	111	AOI_28	366	62	703	357
21081	1265			149_170_fe_ha.jpg	0	111	AOI_28	366	62	705	354
21098	1266			149_170_fe_ha.jpg	0	111	AOI_28	366	62	708	353
21115	1267			149_170_fe_ha.jpg	0	111	AOI_28	283	63	736	325
21131	1268			149_170_fe_ha.jpg	0	111	AOI_28	283	63	754	319
21148	1269			149_170_fe_ha.jpg	0	111	AOI_28	283	63	752	321
21165	1270			149_170_fe_ha.jpg	0	111	AOI_28	283	63	749	319
21181	1271			149_170_fe_ha.jpg	0	111	AOI_28	283	63	746	319
21198	1272			149_170_fe_ha.jpg	0	111	AOI_28	283	63	753	320
21215	1273			149_170_fe_ha.jpg	0	111	AOI_28	283	63	751	321
21231	1274			149_170_fe_ha.jpg	0	111	AOI_28	283	63	749	324
21248	1275			149_170_fe_ha.jpg	0	111	AOI_28	283	63	749	324
21264	1276			149_170_fe_ha.jpg	0	111	AOI_28	283	63	750	324
21281	1277			149_170_fe_ha.jpg	0	111	AOI_28	283	63	752	322
21298	1278			149_170_fe_ha.jpg	0	111	AOI_28	283	63	748	323
21314	1279			149_170_fe_ha.jpg	0	111	AOI_28	283	63	750	324
21331	1280			149_170_fe_ha.jpg	0	111	AOI_28	283	63	748	322
21348	1281			149_170_fe_ha.jpg	0	111	AOI_28	283	63	753	321
21364	1282			149_170_fe_ha.jpg	0	111	AOI_28	283	63	755	324
21381	1283			149_170_fe_ha.jpg	0	111	AOI_28	283	63	731	326
21398	1284			149_170_fe_ha.jpg	0	112	AOI_26	466	64	544	320
21414	1285			149_170_fe_ha.jpg	0	112	AOI_26	466	64	365	330
21431	1286			149_170_fe_ha.jpg	0	112	AOI_26	466	64	325	344
21448	1287			149_170_fe_ha.jpg	0	112	AOI_26	466	64	323	344
21448		ImageEnd	16
21464	1288			No media	0	0	Content	466	64	319	343
21481	1289			No media	0	0	Content	466	64	322	341
21498	1290			No media	0	0	Content	466	64	321	341
21514	1291			No media	0	0	Content	466	64	321	340
21531	1292			No media	0	0	Content	466	64	324	343
21548	1293			No media	0	0	Content	466	64	323	345
21564	1294			No media	0	0	Content	466	64	320	342
21581	1295			No media	0	0	Content	466	64	323	339
21598	1296			No media	0	0	Content	466	64	322	341
21614	1297			No media	0	0	Content	466	64	320	341
21631	1298			No media	0	0	Content	466	64	324	339
21648	1299			No media	0	0	Content	466	64	321	344
21664	1300			No media	0	0	Content	466	64	322	343
21681	1301			No media	0	0	Content	466	64	328	340
21687		ImageStart	8
21697	1302			Fix.jpg	0	0	Content	466	64	321	343
21714	1303			Fix.jpg	0	0	Content	466	64	325	343
21731	1304			Fix.jpg	0	0	Content	466	64	321	343
21747	1305			Fix.jpg	0	0	Content	466	64	325	346
21764	1306			Fix.jpg	0	0	Content	466	64	324	347
21781	1307			Fix.jpg	0	0	Content	466	64	322	348
21797	1308			Fix.jpg	0	0	Content	466	64	321	348
21814	1309			Fix.jpg	0	0	Content	466	64	325	350
21831	1310			Fix.jpg	0	0	Content	466	64	323	348
21847	1311			Fix.jpg	0	0	Content	466	64	317	348
21864	1312			Fix.jpg	0	0	Content	450	65	365	361
21881	1313			Fix.jpg	0	0	Content	450	65	494	375
21897	1314			Fix.jpg	0	0	Content	450	65	521	382
21914	1315			Fix.jpg	0	0	Content	450	65	519	381
21931	1316			Fix.jpg	0	0	Content	450	65	519	383
21947	1317			Fix.jpg	0	0	Content	450	65	520	382
21964	1318			Fix.jpg	0	0	Content	450	65	516	383
21981	1319			Fix.jpg	0	0	Content	450	65	517	382
21991		ImageEnd	16
21997	1320			No media	0	0	Content	450	65	516	380
22014	1321			No media	0	0	Content	450	65	516	382
22031	1322			No media	0	0	Content	450	65	517	382
22047	1323			No media	0	0	Content	450	65	514	384
22064	1324			No media	0	0	Content	450	65	515	382
22081	1325			No media	0	0	Content	450	65	513	387
22085		ImageStart	8
22097	1326			154_170_neu_an.jpg	0	124	AOI_25	450	65	522	398
22114	1327			154_170_neu_an.jpg	0	124	AOI_25	450	65	521	396
22131	1328			154_170_neu_an.jpg	0	124	AOI_25	450	65	520	400
22147	1329			154_170_neu_an.jpg	0	124	AOI_25	450	65	520	398
22164	1330			154_170_neu_an.jpg	0	124	AOI_25	450	65	521	399
22181	1331			154_170_neu_an.jpg	0	124	AOI_25	450	65	521	398
22197	1332			154_170_neu_an.jpg	0	124	AOI_25	450	65	520	401
22214	1333			154_170_neu_an.jpg	0	124	AOI_25	450	65	520	397
22231	1334			154_170_neu_an.jpg	0	124	AOI_25	450	65	520	399
22247	1335			154_170_neu_an.jpg	0	124	AOI_25	450	65	522	400
22264	1336			154_170_neu_an.jpg	0	124	AOI_25	450	65	518	399
22280	1337			154_170_neu_an.jpg	0	124	AOI_25	450	65	521	400
22297	1338			154_170_neu_an.jpg	0	124	AOI_25	450	65	522	400
22314	1339			154_170_neu_an.jpg	0	124	AOI_25	300	66	614	399
22330	1340			154_170_neu_an.jpg	0	124	AOI_25	300	66	722	396
22347	1341			154_170_neu_an.jpg	0	124	AOI_25	300	66	722	406
22364	1342			154_170_neu_an.jpg	0	124	AOI_25	300	66	730	405
22380	1343			154_170_neu_an.jpg	0	124	AOI_25	300	66	731	405
22397	1344			154_170_neu_an.jpg	0	124	AOI_25	300	66	731	407
22414	1345			154_170_neu_an.jpg	0	124	AOI_25	300	66	732	405
22430	1346			154_170_neu_an.jpg	0	124	AOI_25	300	66	731	405
22447	1347			154_170_neu_an.jpg	0	124	AOI_25	300	66	730	406
22464	1348			154_170_neu_an.jpg	0	124	AOI_25	300	66	728	406
22480	1349			154_170_neu_an.jpg	0	124	AOI_25	300	66	724	408
22497	1350			154_170_neu_an.jpg	0	124	AOI_25	300	66	732	405
22514	1351			154_170_neu_an.jpg	0	124	AOI_25	300	66	733	407
22530	1352			154_170_neu_an.jpg	0	124	AOI_25	300	66	728	408
22547	1353			154_170_neu_an.jpg	0	124	AOI_25	300	66	728	409
22564	1354			154_170_neu_an.jpg	0	124	AOI_25	300	66	735	406
22580	1355			154_170_neu_an.jpg	0	124	AOI_25	300	66	731	406
22597	1356			154_170_neu_an.jpg	0	124	AOI_25	300	66	736	435
22614	1357			154_170_neu_an.jpg	0	123	AOI_27			0	0
22630	1358			154_170_neu_an.jpg	0	123	AOI_27			0	0
22647	1359			154_170_neu_an.jpg	0	123	AOI_27			0	0
22663	1360			154_170_neu_an.jpg	0	123	AOI_27			0	0
22680	1361			154_170_neu_an.jpg	0	123	AOI_27			0	0
22697	1362			154_170_neu_an.jpg	0	123	AOI_27			0	0
22713	1363			154_170_neu_an.jpg	0	123	AOI_27			0	0
22730	1364			154_170_neu_an.jpg	0	123	AOI_27			0	0
22747	1365			154_170_neu_an.jpg	0	123	AOI_27			0	0
22764	1366			154_170_neu_an.jpg	0	123	AOI_27			0	0
22780	1367			154_170_neu_an.jpg	0	124	AOI_25	83	67	753	544
22797	1368			154_170_neu_an.jpg	0	124	AOI_25	83	67	750	546
22813	1369			154_170_neu_an.jpg	0	124	AOI_25	83	67	746	544
22830	1370			154_170_neu_an.jpg	0	124	AOI_25	83	67	742	549
22847	1371			154_170_neu_an.jpg	0	124	AOI_25	83	67	610	496
22863	1372			154_170_neu_an.jpg	0	123	AOI_27	167	68	433	435
22880	1373			154_170_neu_an.jpg	0	123	AOI_27	167	68	319	419
22897	1374			154_170_neu_an.jpg	0	123	AOI_27	167	68	324	418
22913	1375			154_170_neu_an.jpg	0	123	AOI_27	167	68	324	418
22930	1376			154_170_neu_an.jpg	0	123	AOI_27	167	68	323	419
22947	1377			154_170_neu_an.jpg	0	123	AOI_27	167	68	319	417
22963	1378			154_170_neu_an.jpg	0	123	AOI_27	167	68	319	418
22980	1379			154_170_neu_an.jpg	0	123	AOI_27	167	68	325	419
22997	1380			154_170_neu_an.jpg	0	123	AOI_27	167	68	320	417
23013	1381			154_170_neu_an.jpg	0	123	AOI_27	167	68	321	419
23030	1382			154_170_neu_an.jpg	0	123	AOI_27	783	69	308	361
23047	1383			154_170_neu_an.jpg	0	123	AOI_27	783	69	301	344
23063	1384			154_170_neu_an.jpg	0	123	AOI_27	783	69	307	351
23080	1385			154_170_neu_an.jpg	0	123	AOI_27	783	69	308	353
23097	1386			154_170_neu_an.jpg	0	123	AOI_27	783	69	306	349
23113	1387			154_170_neu_an.jpg	0	123	AOI_27	783	69	307	349
23130	1388			154_170_neu_an.jpg	0	123	AOI_27	783	69	305	352
23147	1389			154_170_neu_an.jpg	0	123	AOI_27	783	69	304	347
23163	1390			154_170_neu_an.jpg	0	123	AOI_27	783	69	303	348
23180	1391			154_170_neu_an.jpg	0	123	AOI_27	783	69	309	349
23196	1392			154_170_neu_an.jpg	0	123	AOI_27	783	69	306	346
23213	1393			154_170_neu_an.jpg	0	123	AOI_27	783	69	307	350
23230	1394			154_170_neu_an.jpg	0	123	AOI_27	783	69	307	348
23246	1395			154_170_neu_an.jpg	0	123	AOI_27	783	69	306	350
23263	1396			154_170_neu_an.jpg	0	123	AOI_27	783	69	302	351
23280	1397			154_170_neu_an.jpg	0	123	AOI_27	783	69	306	351
23296	1398			154_170_neu_an.jpg	0	123	AOI_27	783	69	303	349
23313	1399			154_170_neu_an.jpg	0	123	AOI_27	783	69	307	350
23330	1400			154_170_neu_an.jpg	0	123	AOI_27	783	69	305	351
23346	1401			154_170_neu_an.jpg	0	123	AOI_27	783	69	300	335
23363	1402			154_170_neu_an.jpg	0	123	AOI_27	783	69	301	333
23380	1403			154_170_neu_an.jpg	0	123	AOI_27	783	69	301	335
23396	1404			154_170_neu_an.jpg	0	123	AOI_27	783	69	304	332
23413	1405			154_170_neu_an.jpg	0	123	AOI_27	783	69	302	334
23430	1406			154_170_neu_an.jpg	0	123	AOI_27	783	69	299	332
23446	1407			154_170_neu_an.jpg	0	123	AOI_27	783	69	298	336
23463	1408			154_170_neu_an.jpg	0	123	AOI_27	783	69	306	337
23480	1409			154_170_neu_an.jpg	0	123	AOI_27	783	69	300	334
23496	1410			154_170_neu_an.jpg	0	123	AOI_27	783	69	299	334
23513	1411			154_170_neu_an.jpg	0	123	AOI_27	783	69	296	335
23530	1412			154_170_neu_an.jpg	0	123	AOI_27	783	69	297	337
23546	1413			154_170_neu_an.jpg	0	123	AOI_27	783	69	301	337
23563	1414			154_170_neu_an.jpg	0	123	AOI_27	783	69	300	335
23580	1415			154_170_neu_an.jpg	0	123	AOI_27	783	69	299	338
23596	1416			154_170_neu_an.jpg	0	123	AOI_27	783	69	302	338
23613	1417			154_170_neu_an.jpg	0	123	AOI_27	783	69	298	338
23630	1418			154_170_neu_an.jpg	0	123	AOI_27	783	69	298	341
23646	1419			154_170_neu_an.jpg	0	123	AOI_27	783	69	300	336
23663	1420			154_170_neu_an.jpg	0	123	AOI_27	783	69	299	337
23680	1421			154_170_neu_an.jpg	0	123	AOI_27	783	69	301	336
23696	1422			154_170_neu_an.jpg	0	123	AOI_27	783	69	300	333
23713	1423			154_170_neu_an.jpg	0	123	AOI_27	783	69	300	336
23730	1424			154_170_neu_an.jpg	0	123	AOI_27	783	69	301	336
23746	1425			154_170_neu_an.jpg	0	123	AOI_27	783	69	296	336
23763	1426			154_170_neu_an.jpg	0	123	AOI_27	783	69	301	335
23779	1427			154_170_neu_an.jpg	0	123	AOI_27	783	69	296	334
23796	1428			154_170_neu_an.jpg	0	123	AOI_27	783	69	374	339
23813	1429			154_170_neu_an.jpg	0	124	AOI_25	216	70	533	341
23829	1430			154_170_neu_an.jpg	0	124	AOI_25	216	70	678	362
23846	1431			154_170_neu_an.jpg	0	124	AOI_25	216	70	736	370
23863	1432			154_170_neu_an.jpg	0	124	AOI_25	216	70	729	373
23879	1433			154_170_neu_an.jpg	0	124	AOI_25	216	70	737	372
23896	1434			154_170_neu_an.jpg	0	124	AOI_25	216	70	736	375
23913	1435			154_170_neu_an.jpg	0	124	AOI_25	216	70	734	372
23929	1436			154_170_neu_an.jpg	0	124	AOI_25	216	70	732	373
23946	1437			154_170_neu_an.jpg	0	124	AOI_25	216	70	734	373
23963	1438			154_170_neu_an.jpg	0	124	AOI_25	216	70	735	372
23979	1439			154_170_neu_an.jpg	0	124	AOI_25	216	70	731	374
23996	1440			154_170_neu_an.jpg	0	124	AOI_25	216	70	737	372
24013	1441			154_170_neu_an.jpg	0	124	AOI_25	216	70	731	374
24029	1442			154_170_neu_an.jpg	0	124	AOI_25	899	71	739	381
24046	1443			154_170_neu_an.jpg	0	124	AOI_25	899	71	771	395
24063	1444			154_170_neu_an.jpg	0	124	AOI_25	899	71	767	392
24079	1445			154_170_neu_an.jpg	0	124	AOI_25	899	71	765	397
24096	1446			154_170_neu_an.jpg	0	124	AOI_25	899	71	767	395
24113	1447			154_170_neu_an.jpg	0	124	AOI_25	899	71	764	395
24129	1448			154_170_neu_an.jpg	0	124	AOI_25	899	71	764	398
24146	1449			154_170_neu_an.jpg	0	124	AOI_25	899	71	763	395
24163	1450			154_170_neu_an.jpg	0	124	AOI_25	899	71	764	397
24179	1451			154_170_neu_an.jpg	0	124	AOI_25	899	71	768	396
24196	1452			154_170_neu_an.jpg	0	124	AOI_25	899	71	767	399
24213	1453			154_170_neu_an.jpg	0	124	AOI_25	899	71	764	399
24229	1454			154_170_neu_an.jpg	0	124	AOI_25	899	71	766	399
24246	1455			154_170_neu_an.jpg	0	124	AOI_25	899	71	766	398
24262	1456			154_170_neu_an.jpg	0	124	AOI_25	899	71	763	399
24279	1457			154_170_neu_an.jpg	0	124	AOI_25	899	71	766	398
24296	1458			154_170_neu_an.jpg	0	124	AOI_25	899	71	763	400
24312	1459			154_170_neu_an.jpg	0	124	AOI_25	899	71	767	402
24329	1460			154_170_neu_an.jpg	0	124	AOI_25	899	71	765	399
24346	1461			154_170_neu_an.jpg	0	124	AOI_25	899	71	768	400
24362	1462			154_170_neu_an.jpg	0	124	AOI_25	899	71	765	399
24379	1463			154_170_neu_an.jpg	0	124	AOI_25	899	71	763	400
24396	1464			154_170_neu_an.jpg	0	124	AOI_25	899	71	766	403
24412	1465			154_170_neu_an.jpg	0	124	AOI_25	899	71	767	403
24429	1466			154_170_neu_an.jpg	0	124	AOI_25	899	71	765	402
24446	1467			154_170_neu_an.jpg	0	124	AOI_25	899	71	767	404
24462	1468			154_170_neu_an.jpg	0	124	AOI_25	899	71	763	405
24479	1469			154_170_neu_an.jpg	0	124	AOI_25	899	71	766	402
24496	1470			154_170_neu_an.jpg	0	124	AOI_25	899	71	766	405
24512	1471			154_170_neu_an.jpg	0	124	AOI_25	899	71	765	404
24529	1472			154_170_neu_an.jpg	0	124	AOI_25	899	71	763	403
24546	1473			154_170_neu_an.jpg	0	124	AOI_25	899	71	764	402
24562	1474			154_170_neu_an.jpg	0	124	AOI_25	899	71	764	405
24579	1475			154_170_neu_an.jpg	0	124	AOI_25	899	71	763	404
24596	1476			154_170_neu_an.jpg	0	124	AOI_25	899	71	766	406
24612	1477			154_170_neu_an.jpg	0	124	AOI_25	899	71	764	406
24629	1478			154_170_neu_an.jpg	0	124	AOI_25	899	71	765	403
24646	1479			154_170_neu_an.jpg	0	124	AOI_25	899	71	766	401
24662	1480			154_170_neu_an.jpg	0	124	AOI_25	899	71	765	404
24679	1481			154_170_neu_an.jpg	0	124	AOI_25	899	71	763	404
24695	1482			154_170_neu_an.jpg	0	124	AOI_25	899	71	765	403
24712	1483			154_170_neu_an.jpg	0	124	AOI_25	899	71	763	404
24729	1484			154_170_neu_an.jpg	0	124	AOI_25	899	71	762	404
24745	1485			154_170_neu_an.jpg	0	124	AOI_25	899	71	763	405
24762	1486			154_170_neu_an.jpg	0	124	AOI_25	899	71	763	405
24779	1487			154_170_neu_an.jpg	0	124	AOI_25	899	71	765	405
24795	1488			154_170_neu_an.jpg	0	124	AOI_25	899	71	765	403
24812	1489			154_170_neu_an.jpg	0	124	AOI_25	899	71	763	405
24829	1490			154_170_neu_an.jpg	0	124	AOI_25	899	71	763	406
24845	1491			154_170_neu_an.jpg	0	124	AOI_25	899	71	765	403
24862	1492			154_170_neu_an.jpg	0	124	AOI_25	899	71	761	405
24879	1493			154_170_neu_an.jpg	0	124	AOI_25	899	71	762	407
24895	1494			154_170_neu_an.jpg	0	124	AOI_25	899	71	761	406
24912	1495			154_170_neu_an.jpg	0	124	AOI_25	899	71	746	404
24929	1496			154_170_neu_an.jpg	0	123	AOI_27	400	72	559	368
24945	1497			154_170_neu_an.jpg	0	123	AOI_27	400	72	377	337
24962	1498			154_170_neu_an.jpg	0	123	AOI_27	400	72	316	337
24979	1499			154_170_neu_an.jpg	0	123	AOI_27	400	72	320	337
24995	1500			154_170_neu_an.jpg	0	123	AOI_27	400	72	315	337
25012	1501			154_170_neu_an.jpg	0	123	AOI_27	400	72	317	340
25029	1502			154_170_neu_an.jpg	0	123	AOI_27	400	72	316	338
25045	1503			154_170_neu_an.jpg	0	123	AOI_27	400	72	315	338
25062	1504			154_170_neu_an.jpg	0	123	AOI_27	400	72	316	338
25065		ImageEnd	16
25079	1505			No media	0	0	Content	400	72	315	338
25095	1506			No media	0	0	Content	400	72	315	337
25109		ImageStart	8
25112	1507			Fix.jpg	0	0	Content	400	72	318	334
25129	1508			Fix.jpg	0	0	Content	400	72	312	337
25145	1509			Fix.jpg	0	0	Content	400	72	315	338
25162	1510			Fix.jpg	0	0	Content	400	72	316	339
25179	1511			Fix.jpg	0	0	Content	400	72	291	343
25195	1512			Fix.jpg	0	0	Content	400	72	298	341
25212	1513			Fix.jpg	0	0	Content	400	72	292	341
25229	1514			Fix.jpg	0	0	Content	400	72	290	340
25245	1515			Fix.jpg	0	0	Content	400	72	290	340
25262	1516			Fix.jpg	0	0	Content	400	72	295	343
25278	1517			Fix.jpg	0	0	Content	400	72	290	343
25295	1518			Fix.jpg	0	0	Content	400	72	294	344
25312	1519			Fix.jpg	0	0	Content	400	72	290	344
25328	1520			Fix.jpg	0	0	Content	183	73	328	356
25345	1521			Fix.jpg	0	0	Content	183	73	466	372
25362	1522			Fix.jpg	0	0	Content	183	73	504	394
25378	1523			Fix.jpg	0	0	Content	183	73	504	390
25395	1524			Fix.jpg	0	0	Content	183	73	502	392
25412	1525			Fix.jpg	0	0	Content	183	73	501	392
25428	1526			Fix.jpg	0	0	Content	183	73	500	394
25445	1527			Fix.jpg	0	0	Content	183	73	501	392
25462	1528			Fix.jpg	0	0	Content	183	73	501	393
25478	1529			Fix.jpg	0	0	Content	183	73	503	393
25495	1530			Fix.jpg	0	0	Content	183	73	474	503
25512	1531			Fix.jpg	0	0	Content			0	0
25528	1532			Fix.jpg	0	0	Content			0	0
25545	1533			Fix.jpg	0	0	Content			0	0
25562	1534			Fix.jpg	0	0	Content			0	0
25578	1535			Fix.jpg	0	0	Content			0	0
25595	1536			Fix.jpg	0	0	Content			0	0
25596		ImageEnd	16
25612	1537			No media	0	0	Content			0	0
25628	1538			No media	0	0	Content			0	0
25632		ImageStart	8
25645	1539			81_115_ha_neu.jpg	0	298	AOI_52			0	0
25662	1540			81_115_ha_neu.jpg	0	298	AOI_52			0	0
25678	1541			81_115_ha_neu.jpg	0	297	AOI_51	150	74	529	399
25695	1542			81_115_ha_neu.jpg	0	297	AOI_51	150	74	529	398
25711	1543			81_115_ha_neu.jpg	0	297	AOI_51	150	74	526	400
25728	1544			81_115_ha_neu.jpg	0	297	AOI_51	150	74	523	399
25745	1545			81_115_ha_neu.jpg	0	297	AOI_51	150	74	524	401
25761	1546			81_115_ha_neu.jpg	0	297	AOI_51	150	74	526	399
25778	1547			81_115_ha_neu.jpg	0	297	AOI_51	150	74	521	400
25795	1548			81_115_ha_neu.jpg	0	297	AOI_51	150	74	521	402
25812	1549			81_115_ha_neu.jpg	0	297	AOI_51	150	74	522	401
25828	1550			81_115_ha_neu.jpg	0	297	AOI_51	366	75	587	374
25845	1551			81_115_ha_neu.jpg	0	297	AOI_51	366	75	672	348
25861	1552			81_115_ha_neu.jpg	0	297	AOI_51	366	75	687	345
25878	1553			81_115_ha_neu.jpg	0	297	AOI_51	366	75	687	347
25895	1554			81_115_ha_neu.jpg	0	297	AOI_51	366	75	688	347
25911	1555			81_115_ha_neu.jpg	0	297	AOI_51	366	75	690	344
25928	1556			81_115_ha_neu.jpg	0	297	AOI_51	366	75	688	343
25945	1557			81_115_ha_neu.jpg	0	297	AOI_51	366	75	690	341
25961	1558			81_115_ha_neu.jpg	0	297	AOI_51	366	75	690	341
25978	1559			81_115_ha_neu.jpg	0	297	AOI_51	366	75	690	343
25995	1560			81_115_ha_neu.jpg	0	297	AOI_51	366	75	692	342
26011	1561			81_115_ha_neu.jpg	0	297	AOI_51	366	75	691	340
26028	1562			81_115_ha_neu.jpg	0	297	AOI_51	366	75	708	315
26045	1563			81_115_ha_neu.jpg	0	297	AOI_51	366	75	712	320
26061	1564			81_115_ha_neu.jpg	0	297	AOI_51	366	75	711	322
26078	1565			81_115_ha_neu.jpg	0	297	AOI_51	366	75	706	325
26095	1566			81_115_ha_neu.jpg	0	297	AOI_51	366	75	707	322
26111	1567			81_115_ha_neu.jpg	0	297	AOI_51	366	75	711	318
26128	1568			81_115_ha_neu.jpg	0	297	AOI_51	366	75	710	323
26145	1569			81_115_ha_neu.jpg	0	297	AOI_51	366	75	710	323
26161	1570			81_115_ha_neu.jpg	0	297	AOI_51	366	75	705	325
26178	1571			81_115_ha_neu.jpg	0	297	AOI_51	366	75	704	324
26195	1572			81_115_ha_neu.jpg	0	297	AOI_51	583	76	736	323
26211	1573			81_115_ha_neu.jpg	0	297	AOI_51	583	76	765	333
26228	1574			81_115_ha_neu.jpg	0	297	AOI_51	583	76	777	333
26244	1575			81_115_ha_neu.jpg	0	297	AOI_51	583	76	780	333
26261	1576			81_115_ha_neu.jpg	0	297	AOI_51	583	76	780	334
26278	1577			81_115_ha_neu.jpg	0	297	AOI_51	583	76	778	335
26294	1578			81_115_ha_neu.jpg	0	297	AOI_51	583	76	774	331
26311	1579			81_115_ha_neu.jpg	0	297	AOI_51	583	76	772	335
26328	1580			81_115_ha_neu.jpg	0	297	AOI_51	583	76	778	335
26344	1581			81_115_ha_neu.jpg	0	297	AOI_51	583	76	775	332
26361	1582			81_115_ha_neu.jpg	0	297	AOI_51	583	76	778	332
26378	1583			81_115_ha_neu.jpg	0	297	AOI_51	583	76	778	335
26394	1584			81_115_ha_neu.jpg	0	297	AOI_51	583	76	778	332
26411	1585			81_115_ha_neu.jpg	0	297	AOI_51	583	76	779	330
26428	1586			81_115_ha_neu.jpg	0	297	AOI_51	583	76	784	333
26444	1587			81_115_ha_neu.jpg	0	297	AOI_51	583	76	803	337
26461	1588			81_115_ha_neu.jpg	0	297	AOI_51	583	76	798	336
26478	1589			81_115_ha_neu.jpg	0	297	AOI_51	583	76	798	339
26494	1590			81_115_ha_neu.jpg	0	297	AOI_51	583	76	800	337
26511	1591			81_115_ha_neu.jpg	0	297	AOI_51	583	76	798	336
26528	1592			81_115_ha_neu.jpg	0	297	AOI_51	583	76	799	341
26544	1593			81_115_ha_neu.jpg	0	297	AOI_51	583	76	799	336
26561	1594			81_115_ha_neu.jpg	0	297	AOI_51	583	76	802	333
26578	1595			81_115_ha_neu.jpg	0	297	AOI_51	583	76	795	338
26594	1596			81_115_ha_neu.jpg	0	297	AOI_51	583	76	797	336
26611	1597			81_115_ha_neu.jpg	0	297	AOI_51	583	76	798	336
26628	1598			81_115_ha_neu.jpg	0	297	AOI_51	583	76	795	340
26644	1599			81_115_ha_neu.jpg	0	297	AOI_51	583	76	797	335
26661	1600			81_115_ha_neu.jpg	0	297	AOI_51	583	76	800	339
26678	1601			81_115_ha_neu.jpg	0	297	AOI_51	583	76	797	336
26694	1602			81_115_ha_neu.jpg	0	297	AOI_51	583	76	796	337
26711	1603			81_115_ha_neu.jpg	0	297	AOI_51	583	76	795	338
26728	1604			81_115_ha_neu.jpg	0	297	AOI_51	583	76	798	337
26744	1605			81_115_ha_neu.jpg	0	297	AOI_51	583	76	799	337
26761	1606			81_115_ha_neu.jpg	0	297	AOI_51	583	76	783	341
26777	1607			81_115_ha_neu.jpg	0	298	AOI_52	416	77	650	335
26794	1608			81_115_ha_neu.jpg	0	298	AOI_52	416	77	506	343
26811	1609			81_115_ha_neu.jpg	0	298	AOI_52	416	77	401	341
26827	1610			81_115_ha_neu.jpg	0	298	AOI_52	416	77	384	343
26844	1611			81_115_ha_neu.jpg	0	298	AOI_52	416	77	387	345
26861	1612			81_115_ha_neu.jpg	0	298	AOI_52	416	77	388	345
26877	1613			81_115_ha_neu.jpg	0	298	AOI_52	416	77	383	345
26894	1614			81_115_ha_neu.jpg	0	298	AOI_52	416	77	388	349
26911	1615			81_115_ha_neu.jpg	0	298	AOI_52	416	77	385	348
26927	1616			81_115_ha_neu.jpg	0	298	AOI_52	416	77	382	348
26944	1617			81_115_ha_neu.jpg	0	298	AOI_52	416	77	379	348
26961	1618			81_115_ha_neu.jpg	0	298	AOI_52	416	77	362	355
26977	1619			81_115_ha_neu.jpg	0	298	AOI_52	416	77	355	367
26994	1620			81_115_ha_neu.jpg	0	298	AOI_52	416	77	356	362
27011	1621			81_115_ha_neu.jpg	0	298	AOI_52	416	77	355	365
27027	1622			81_115_ha_neu.jpg	0	298	AOI_52	416	77	357	365
27044	1623			81_115_ha_neu.jpg	0	298	AOI_52	416	77	355	364
27061	1624			81_115_ha_neu.jpg	0	298	AOI_52	416	77	352	366
27077	1625			81_115_ha_neu.jpg	0	298	AOI_52	416	77	352	366
27094	1626			81_115_ha_neu.jpg	0	298	AOI_52	416	77	356	365
27111	1627			81_115_ha_neu.jpg	0	298	AOI_52	416	77	355	365
27127	1628			81_115_ha_neu.jpg	0	298	AOI_52	416	77	358	368
27144	1629			81_115_ha_neu.jpg	0	298	AOI_52	416	77	355	366
27160	1630			81_115_ha_neu.jpg	0	298	AOI_52	416	77	357	366
27177	1631			81_115_ha_neu.jpg	0	298	AOI_52	416	77	356	366
27194	1632			81_115_ha_neu.jpg	0	298	AOI_52	383	78	315	423
27210	1633			81_115_ha_neu.jpg	0	298	AOI_52	383	78	316	472
27227	1634			81_115_ha_neu.jpg	0	298	AOI_52	383	78	311	464
27244	1635			81_115_ha_neu.jpg	0	298	AOI_52	383	78	310	469
27260	1636			81_115_ha_neu.jpg	0	298	AOI_52	383	78	312	472
27277	1637			81_115_ha_neu.jpg	0	298	AOI_52	383	78	313	471
27294	1638			81_115_ha_neu.jpg	0	298	AOI_52	383	78	314	472
27310	1639			81_115_ha_neu.jpg	0	298	AOI_52	383	78	312	473
27327	1640			81_115_ha_neu.jpg	0	298	AOI_52	383	78	314	472
27344	1641			81_115_ha_neu.jpg	0	298	AOI_52	383	78	312	470
27360	1642			81_115_ha_neu.jpg	0	298	AOI_52	383	78	308	471
27377	1643			81_115_ha_neu.jpg	0	298	AOI_52	383	78	311	471
27394	1644			81_115_ha_neu.jpg	0	298	AOI_52	383	78	310	472
27410	1645			81_115_ha_neu.jpg	0	298	AOI_52	383	78	307	470
27427	1646			81_115_ha_neu.jpg	0	298	AOI_52	383	78	310	469
27444	1647			81_115_ha_neu.jpg	0	298	AOI_52	383	78	313	469
27460	1648			81_115_ha_neu.jpg	0	298	AOI_52	383	78	312	470
27477	1649			81_115_ha_neu.jpg	0	298	AOI_52	383	78	313	467
27494	1650			81_115_ha_neu.jpg	0	298	AOI_52	383	78	311	471
27510	1651			81_115_ha_neu.jpg	0	298	AOI_52	383	78	312	468
27527	1652			81_115_ha_neu.jpg	0	298	AOI_52	383	78	316	467
27544	1653			81_115_ha_neu.jpg	0	298	AOI_52	383	78	313	468
27560	1654			81_115_ha_neu.jpg	0	298	AOI_52	383	78	313	469
27577	1655			81_115_ha_neu.jpg	0	298	AOI_52	500	79	315	436
27594	1656			81_115_ha_neu.jpg	0	298	AOI_52	500	79	315	360
27610	1657			81_115_ha_neu.jpg	0	298	AOI_52	500	79	328	356
27627	1658			81_115_ha_neu.jpg	0	298	AOI_52	500	79	325	355
27644	1659			81_115_ha_neu.jpg	0	298	AOI_52	500	79	328	352
27660	1660			81_115_ha_neu.jpg	0	298	AOI_52	500	79	327	356
27677	1661			81_115_ha_neu.jpg	0	298	AOI_52	500	79	330	355
27693	1662			81_115_ha_neu.jpg	0	298	AOI_52	500	79	327	358
27710	1663			81_115_ha_neu.jpg	0	298	AOI_52	500	79	326	357
27727	1664			81_115_ha_neu.jpg	0	298	AOI_52	500	79	323	358
27743	1665			81_115_ha_neu.jpg	0	298	AOI_52	500	79	324	360
27760	1666			81_115_ha_neu.jpg	0	298	AOI_52	500	79	324	360
27777	1667			81_115_ha_neu.jpg	0	298	AOI_52	500	79	324	359
27793	1668			81_115_ha_neu.jpg	0	298	AOI_52	500	79	328	360
27810	1669			81_115_ha_neu.jpg	0	298	AOI_52	500	79	325	359
27827	1670			81_115_ha_neu.jpg	0	298	AOI_52	500	79	337	356
27843	1671			81_115_ha_neu.jpg	0	298	AOI_52	500	79	344	361
27860	1672			81_115_ha_neu.jpg	0	298	AOI_52	500	79	342	357
27877	1673			81_115_ha_neu.jpg	0	298	AOI_52	500	79	343	356
27893	1674			81_115_ha_neu.jpg	0	298	AOI_52	500	79	345	355
27910	1675			81_115_ha_neu.jpg	0	298	AOI_52	500	79	344	357
27927	1676			81_115_ha_neu.jpg	0	298	AOI_52	500	79	345	360
27943	1677			81_115_ha_neu.jpg	0	298	AOI_52	500	79	344	357
27960	1678			81_115_ha_neu.jpg	0	298	AOI_52	500	79	342	357
27977	1679			81_115_ha_neu.jpg	0	298	AOI_52	500	79	340	357
27993	1680			81_115_ha_neu.jpg	0	298	AOI_52	500	79	347	359
28010	1681			81_115_ha_neu.jpg	0	298	AOI_52	500	79	340	359
28027	1682			81_115_ha_neu.jpg	0	298	AOI_52	500	79	346	357
28043	1683			81_115_ha_neu.jpg	0	298	AOI_52	500	79	340	357
28060	1684			81_115_ha_neu.jpg	0	298	AOI_52	500	79	353	359
28077	1685			81_115_ha_neu.jpg	0	297	AOI_51	217	80	497	349
28093	1686			81_115_ha_neu.jpg	0	297	AOI_51	217	80	636	354
28110	1687			81_115_ha_neu.jpg	0	297	AOI_51	217	80	641	353
28127	1688			81_115_ha_neu.jpg	0	297	AOI_51	217	80	645	355
28143	1689			81_115_ha_neu.jpg	0	297	AOI_51	217	80	645	356
28160	1690			81_115_ha_neu.jpg	0	297	AOI_51	217	80	645	354
28177	1691			81_115_ha_neu.jpg	0	297	AOI_51	217	80	643	352
28193	1692			81_115_ha_neu.jpg	0	297	AOI_51	217	80	644	353
28210	1693			81_115_ha_neu.jpg	0	297	AOI_51	217	80	646	353
28227	1694			81_115_ha_neu.jpg	0	297	AOI_51	217	80	645	356
28243	1695			81_115_ha_neu.jpg	0	297	AOI_51	217	80	648	355
28260	1696			81_115_ha_neu.jpg	0	297	AOI_51	217	80	642	357
28276	1697			81_115_ha_neu.jpg	0	297	AOI_51	217	80	646	353
28293	1698			81_115_ha_neu.jpg	0	297	AOI_51	233	81	703	345
28310	1699			81_115_ha_neu.jpg	0	297	AOI_51	233	81	707	345
28326	1700			81_115_ha_neu.jpg	0	297	AOI_51	233	81	704	352
28343	1701			81_115_ha_neu.jpg	0	297	AOI_51	233	81	704	348
28360	1702			81_115_ha_neu.jpg	0	297	AOI_51	233	81	706	350
28376	1703			81_115_ha_neu.jpg	0	297	AOI_51	233	81	707	347
28393	1704			81_115_ha_neu.jpg	0	297	AOI_51	233	81	707	344
28410	1705			81_115_ha_neu.jpg	0	297	AOI_51	233	81	706	352
28426	1706			81_115_ha_neu.jpg	0	297	AOI_51	233	81	710	350
28443	1707			81_115_ha_neu.jpg	0	297	AOI_51	233	81	708	349
28460	1708			81_115_ha_neu.jpg	0	297	AOI_51	233	81	704	347
28476	1709			81_115_ha_neu.jpg	0	297	AOI_51	233	81	707	349
28493	1710			81_115_ha_neu.jpg	0	297	AOI_51	233	81	706	344
28510	1711			81_115_ha_neu.jpg	0	297	AOI_51	233	81	710	346
28526	1712			81_115_ha_neu.jpg	0	297	AOI_51	350	82	722	346
28543	1713			81_115_ha_neu.jpg	0	297	AOI_51	350	82	769	347
28560	1714			81_115_ha_neu.jpg	0	297	AOI_51	350	82	769	347
28576	1715			81_115_ha_neu.jpg	0	297	AOI_51	350	82	765	350
28593	1716			81_115_ha_neu.jpg	0	297	AOI_51	350	82	771	350
28610	1717			81_115_ha_neu.jpg	0	297	AOI_51	350	82	767	346
28623		ImageEnd	16
28626	1718			No media	0	0	Content	350	82	768	350
28643	1719			No media	0	0	Content	350	82	765	351
28659	1720			No media	0	0	Content	350	82	770	351
28668		ImageStart	8
28676	1721			Fix.jpg	0	0	Content	350	82	766	350
28693	1722			Fix.jpg	0	0	Content	350	82	768	350
28709	1723			Fix.jpg	0	0	Content	350	82	766	351
28726	1724			Fix.jpg	0	0	Content	350	82	774	349
28743	1725			Fix.jpg	0	0	Content	350	82	777	350
28759	1726			Fix.jpg	0	0	Content	350	82	778	352
28776	1727			Fix.jpg	0	0	Content	350	82	774	353
28793	1728			Fix.jpg	0	0	Content	350	82	778	346
28809	1729			Fix.jpg	0	0	Content	350	82	778	348
28826	1730			Fix.jpg	0	0	Content	350	82	779	352
28843	1731			Fix.jpg	0	0	Content	350	82	780	349
28859	1732			Fix.jpg	0	0	Content	350	82	777	348
28876	1733			Fix.jpg	0	0	Content	183	83	688	357
28893	1734			Fix.jpg	0	0	Content	183	83	543	360
28909	1735			Fix.jpg	0	0	Content	183	83	529	373
28926	1736			Fix.jpg	0	0	Content	183	83	525	370
28943	1737			Fix.jpg	0	0	Content	183	83	527	370
28959	1738			Fix.jpg	0	0	Content	183	83	526	373
28976	1739			Fix.jpg	0	0	Content	183	83	527	373
28993	1740			Fix.jpg	0	0	Content	183	83	526	372
29009	1741			Fix.jpg	0	0	Content	183	83	528	371
29026	1742			Fix.jpg	0	0	Content	183	83	532	377
29043	1743			Fix.jpg	0	0	Content	183	83	503	509
29059	1744			Fix.jpg	0	0	Content			0	0
29076	1745			Fix.jpg	0	0	Content			0	0
29093	1746			Fix.jpg	0	0	Content			0	0
29109	1747			Fix.jpg	0	0	Content			0	0
29126	1748			Fix.jpg	0	0	Content			0	0
29136		ImageEnd	16
29143	1749			No media	0	0	Content			0	0
29156		ImageStart	8
29159	1750			40_089_fe_an.jpg	0	208	AOI_38			0	0
29176	1751			40_089_fe_an.jpg	0	208	AOI_38			0	0
29193	1752			40_089_fe_an.jpg	0	208	AOI_38	183	84	443	380
29209	1753			40_089_fe_an.jpg	0	208	AOI_38	183	84	0	0
29226	1754			40_089_fe_an.jpg	0	208	AOI_38	183	84	0	0
29242	1755			40_089_fe_an.jpg	0	208	AOI_38	183	84	0	0
29259	1756			40_089_fe_an.jpg	0	208	AOI_38	183	84	445	388
29276	1757			40_089_fe_an.jpg	0	208	AOI_38	183	84	442	390
29292	1758			40_089_fe_an.jpg	0	208	AOI_38	183	84	446	388
29309	1759			40_089_fe_an.jpg	0	208	AOI_38	183	84	446	386
29326	1760			40_089_fe_an.jpg	0	208	AOI_38	183	84	446	387
29342	1761			40_089_fe_an.jpg	0	208	AOI_38	183	84	445	388
29359	1762			40_089_fe_an.jpg	0	208	AOI_38	183	84	448	388
29376	1763			40_089_fe_an.jpg	0	208	AOI_38	250	85	409	372
29392	1764			40_089_fe_an.jpg	0	208	AOI_38	250	85	339	357
29409	1765			40_089_fe_an.jpg	0	208	AOI_38	250	85	333	362
29426	1766			40_089_fe_an.jpg	0	208	AOI_38	250	85	331	359
29442	1767			40_089_fe_an.jpg	0	208	AOI_38	250	85	329	361
29459	1768			40_089_fe_an.jpg	0	208	AOI_38	250	85	329	359
29476	1769			40_089_fe_an.jpg	0	208	AOI_38	250	85	332	360
29492	1770			40_089_fe_an.jpg	0	208	AOI_38	250	85	332	361
29509	1771			40_089_fe_an.jpg	0	208	AOI_38	250	85	335	357
29526	1772			40_089_fe_an.jpg	0	208	AOI_38	250	85	332	357
29542	1773			40_089_fe_an.jpg	0	208	AOI_38	250	85	336	356
29559	1774			40_089_fe_an.jpg	0	208	AOI_38	250	85	334	357
29576	1775			40_089_fe_an.jpg	0	208	AOI_38	250	85	332	354
29592	1776			40_089_fe_an.jpg	0	208	AOI_38	250	85	335	359
29609	1777			40_089_fe_an.jpg	0	208	AOI_38	250	85	333	361
29626	1778			40_089_fe_an.jpg	0	208	AOI_38	516	86	301	434
29642	1779			40_089_fe_an.jpg	0	208	AOI_38	516	86	303	493
29659	1780			40_089_fe_an.jpg	0	208	AOI_38	516	86	310	486
29676	1781			40_089_fe_an.jpg	0	208	AOI_38	516	86	302	487
29692	1782			40_089_fe_an.jpg	0	208	AOI_38	516	86	300	485
29709	1783			40_089_fe_an.jpg	0	208	AOI_38	516	86	310	487
29726	1784			40_089_fe_an.jpg	0	208	AOI_38	516	86	310	490
29742	1785			40_089_fe_an.jpg	0	208	AOI_38	516	86	308	490
29759	1786			40_089_fe_an.jpg	0	208	AOI_38	516	86	303	487
29776	1787			40_089_fe_an.jpg	0	208	AOI_38	516	86	307	487
29792	1788			40_089_fe_an.jpg	0	208	AOI_38	516	86	311	488
29809	1789			40_089_fe_an.jpg	0	208	AOI_38	516	86	311	489
29825	1790			40_089_fe_an.jpg	0	208	AOI_38	516	86	307	485
29842	1791			40_089_fe_an.jpg	0	208	AOI_38	516	86	309	486
29859	1792			40_089_fe_an.jpg	0	208	AOI_38	516	86	308	490
29875	1793			40_089_fe_an.jpg	0	208	AOI_38	516	86	307	487
29892	1794			40_089_fe_an.jpg	0	208	AOI_38	516	86	312	486
29909	1795			40_089_fe_an.jpg	0	208	AOI_38	516	86	311	488
29925	1796			40_089_fe_an.jpg	0	208	AOI_38	516	86	312	488
29942	1797			40_089_fe_an.jpg	0	208	AOI_38	516	86	309	486
29959	1798			40_089_fe_an.jpg	0	208	AOI_38	516	86	309	489
29975	1799			40_089_fe_an.jpg	0	208	AOI_38	516	86	311	491
29992	1800			40_089_fe_an.jpg	0	208	AOI_38	516	86	303	487
30009	1801			40_089_fe_an.jpg	0	208	AOI_38	516	86	312	489
30025	1802			40_089_fe_an.jpg	0	208	AOI_38	516	86	312	488
30042	1803			40_089_fe_an.jpg	0	208	AOI_38	516	86	310	486
30059	1804			40_089_fe_an.jpg	0	208	AOI_38	516	86	311	487
30075	1805			40_089_fe_an.jpg	0	208	AOI_38	516	86	311	487
30092	1806			40_089_fe_an.jpg	0	208	AOI_38	516	86	308	487
30109	1807			40_089_fe_an.jpg	0	208	AOI_38	516	86	309	488
30125	1808			40_089_fe_an.jpg	0	208	AOI_38	516	86	311	484
30142	1809			40_089_fe_an.jpg	0	208	AOI_38	833	87	301	446
30159	1810			40_089_fe_an.jpg	0	208	AOI_38	833	87	309	357
30175	1811			40_089_fe_an.jpg	0	208	AOI_38	833	87	315	343
30192	1812			40_089_fe_an.jpg	0	208	AOI_38	833	87	309	346
30209	1813			40_089_fe_an.jpg	0	208	AOI_38	833	87	316	346
30225	1814			40_089_fe_an.jpg	0	208	AOI_38	833	87	314	347
30242	1815			40_089_fe_an.jpg	0	208	AOI_38	833	87	312	342
30259	1816			40_089_fe_an.jpg	0	208	AOI_38	833	87	315	345
30275	1817			40_089_fe_an.jpg	0	208	AOI_38	833	87	319	346
30292	1818			40_089_fe_an.jpg	0	208	AOI_38	833	87	313	344
30309	1819			40_089_fe_an.jpg	0	208	AOI_38	833	87	314	345
30325	1820			40_089_fe_an.jpg	0	208	AOI_38	833	87	319	342
30342	1821			40_089_fe_an.jpg	0	208	AOI_38	833	87	347	351
30358	1822			40_089_fe_an.jpg	0	208	AOI_38	833	87	339	352
30375	1823			40_089_fe_an.jpg	0	208	AOI_38	833	87	337	347
30392	1824			40_089_fe_an.jpg	0	208	AOI_38	833	87	341	351
30408	1825			40_089_fe_an.jpg	0	208	AOI_38	833	87	342	353
30425	1826			40_089_fe_an.jpg	0	208	AOI_38	833	87	340	352
30442	1827			40_089_fe_an.jpg	0	208	AOI_38	833	87	337	352
30458	1828			40_089_fe_an.jpg	0	208	AOI_38	833	87	341	355
30475	1829			40_089_fe_an.jpg	0	208	AOI_38	833	87	343	351
30492	1830			40_089_fe_an.jpg	0	208	AOI_38	833	87	344	353
30508	1831			40_089_fe_an.jpg	0	208	AOI_38	833	87	336	351
30525	1832			40_089_fe_an.jpg	0	208	AOI_38	833	87	342	353
30542	1833			40_089_fe_an.jpg	0	208	AOI_38	833	87	343	352
30558	1834			40_089_fe_an.jpg	0	208	AOI_38	833	87	340	352
30575	1835			40_089_fe_an.jpg	0	208	AOI_38	833	87	333	348
30592	1836			40_089_fe_an.jpg	0	208	AOI_38	833	87	305	330
30608	1837			40_089_fe_an.jpg	0	208	AOI_38	833	87	307	335
30625	1838			40_089_fe_an.jpg	0	208	AOI_38	833	87	311	334
30642	1839			40_089_fe_an.jpg	0	208	AOI_38	833	87	304	334
30658	1840			40_089_fe_an.jpg	0	208	AOI_38	833	87	310	337
30675	1841			40_089_fe_an.jpg	0	208	AOI_38	833	87	307	335
30692	1842			40_089_fe_an.jpg	0	208	AOI_38	833	87	304	335
30708	1843			40_089_fe_an.jpg	0	208	AOI_38	833	87	306	337
30725	1844			40_089_fe_an.jpg	0	208	AOI_38	833	87	309	334
30741	1845			40_089_fe_an.jpg	0	208	AOI_38	833	87	306	337
30758	1846			40_089_fe_an.jpg	0	208	AOI_38	833	87	307	333
30775	1847			40_089_fe_an.jpg	0	208	AOI_38	833	87	306	333
30791	1848			40_089_fe_an.jpg	0	208	AOI_38	833	87	310	337
30808	1849			40_089_fe_an.jpg	0	208	AOI_38	833	87	304	337
30825	1850			40_089_fe_an.jpg	0	208	AOI_38	833	87	306	335
30841	1851			40_089_fe_an.jpg	0	208	AOI_38	833	87	312	334
30858	1852			40_089_fe_an.jpg	0	208	AOI_38	833	87	314	334
30875	1853			40_089_fe_an.jpg	0	208	AOI_38	833	87	313	333
30891	1854			40_089_fe_an.jpg	0	208	AOI_38	833	87	310	334
30908	1855			40_089_fe_an.jpg	0	208	AOI_38	833	87	310	333
30925	1856			40_089_fe_an.jpg	0	208	AOI_38	833	87	304	332
30941	1857			40_089_fe_an.jpg	0	208	AOI_38	833	87	309	330
30958	1858			40_089_fe_an.jpg	0	208	AOI_38	833	87	314	328
30975	1859			40_089_fe_an.jpg	0	207	AOI_37	416	88	459	352
30991	1860			40_089_fe_an.jpg	0	207	AOI_37	416	88	637	381
31008	1861			40_089_fe_an.jpg	0	207	AOI_37	416	88	722	407
31025	1862			40_089_fe_an.jpg	0	207	AOI_37	416	88	713	406
31041	1863			40_089_fe_an.jpg	0	207	AOI_37	416	88	718	407
31058	1864			40_089_fe_an.jpg	0	207	AOI_37	416	88	715	407
31075	1865			40_089_fe_an.jpg	0	207	AOI_37	416	88	713	407
31091	1866			40_089_fe_an.jpg	0	207	AOI_37	416	88	714	405
31108	1867			40_089_fe_an.jpg	0	207	AOI_37	416	88	716	405
31125	1868			40_089_fe_an.jpg	0	207	AOI_37	416	88	715	408
31141	1869			40_089_fe_an.jpg	0	207	AOI_37	416	88	714	410
31158	1870			40_089_fe_an.jpg	0	207	AOI_37	416	88	716	410
31175	1871			40_089_fe_an.jpg	0	207	AOI_37	416	88	715	410
31191	1872			40_089_fe_an.jpg	0	207	AOI_37	416	88	716	409
31208	1873			40_089_fe_an.jpg	0	207	AOI_37	416	88	718	409
31225	1874			40_089_fe_an.jpg	0	207	AOI_37	416	88	723	396
31241	1875			40_089_fe_an.jpg	0	207	AOI_37	416	88	719	399
31258	1876			40_089_fe_an.jpg	0	207	AOI_37	416	88	724	398
31274	1877			40_089_fe_an.jpg	0	207	AOI_37	416	88	725	399
31291	1878			40_089_fe_an.jpg	0	207	AOI_37	416	88	720	400
31308	1879			40_089_fe_an.jpg	0	207	AOI_37	416	88	720	402
31324	1880			40_089_fe_an.jpg	0	207	AOI_37	416	88	719	400
31341	1881			40_089_fe_an.jpg	0	207	AOI_37	416	88	719	400
31358	1882			40_089_fe_an.jpg	0	207	AOI_37	416	88	716	399
31374	1883			40_089_fe_an.jpg	0	207	AOI_37	416	88	719	398
31391	1884			40_089_fe_an.jpg	0	207	AOI_37	283	89	782	398
31408	1885			40_089_fe_an.jpg	0	207	AOI_37	283	89	790	397
31424	1886			40_089_fe_an.jpg	0	207	AOI_37	283	89	787	401
31441	1887			40_089_fe_an.jpg	0	207	AOI_37	283	89	787	403
31458	1888			40_089_fe_an.jpg	0	207	AOI_37	283	89	784	403
31474	1889			40_089_fe_an.jpg	0	207	AOI_37	283	89	783	401
31491	1890			40_089_fe_an.jpg	0	207	AOI_37	283	89	785	403
31508	1891			40_089_fe_an.jpg	0	207	AOI_37	283	89	783	400
31524	1892			40_089_fe_an.jpg	0	207	AOI_37	283	89	786	400
31541	1893			40_089_fe_an.jpg	0	207	AOI_37	283	89	780	400
31558	1894			40_089_fe_an.jpg	0	207	AOI_37	283	89	787	402
31574	1895			40_089_fe_an.jpg	0	207	AOI_37	283	89	786	401
31591	1896			40_089_fe_an.jpg	0	207	AOI_37	283	89	789	401
31608	1897			40_089_fe_an.jpg	0	207	AOI_37	283	89	784	400
31624	1898			40_089_fe_an.jpg	0	207	AOI_37	283	89	783	404
31641	1899			40_089_fe_an.jpg	0	207	AOI_37	283	89	786	401
31658	1900			40_089_fe_an.jpg	0	207	AOI_37	283	89	784	402
31674	1901			40_089_fe_an.jpg	0	207	AOI_37	500	90	775	426
31691	1902			40_089_fe_an.jpg	0	207	AOI_37	500	90	751	490
31708	1903			40_089_fe_an.jpg	0	207	AOI_37	500	90	759	521
31724	1904			40_089_fe_an.jpg	0	207	AOI_37	500	90	752	515
31741	1905			40_089_fe_an.jpg	0	207	AOI_37	500	90	756	520
31757	1906			40_089_fe_an.jpg	0	207	AOI_37	500	90	755	524
31774	1907			40_089_fe_an.jpg	0	207	AOI_37	500	90	756	519
31791	1908			40_089_fe_an.jpg	0	207	AOI_37	500	90	755	521
31807	1909			40_089_fe_an.jpg	0	207	AOI_37	500	90	752	523
31824	1910			40_089_fe_an.jpg	0	207	AOI_37	500	90	753	521
31841	1911			40_089_fe_an.jpg	0	207	AOI_37	500	90	755	521
31857	1912			40_089_fe_an.jpg	0	207	AOI_37	500	90	754	523
31874	1913			40_089_fe_an.jpg	0	207	AOI_37	500	90	758	522
31891	1914			40_089_fe_an.jpg	0	207	AOI_37	500	90	753	523
31907	1915			40_089_fe_an.jpg	0	207	AOI_37	500	90	752	523
31924	1916			40_089_fe_an.jpg	0	207	AOI_37	500	90	745	512
31941	1917			40_089_fe_an.jpg	0	207	AOI_37	500	90	749	510
31957	1918			40_089_fe_an.jpg	0	207	AOI_37	500	90	752	510
31974	1919			40_089_fe_an.jpg	0	207	AOI_37	500	90	750	515
31991	1920			40_089_fe_an.jpg	0	207	AOI_37	500	90	747	514
32007	1921			40_089_fe_an.jpg	0	207	AOI_37	500	90	753	512
32024	1922			40_089_fe_an.jpg	0	207	AOI_37	500	90	745	515
32041	1923			40_089_fe_an.jpg	0	207	AOI_37	500	90	751	513
32057	1924			40_089_fe_an.jpg	0	207	AOI_37	500	90	750	514
32074	1925			40_089_fe_an.jpg	0	207	AOI_37	500	90	745	513
32091	1926			40_089_fe_an.jpg	0	207	AOI_37	500	90	747	512
32107	1927			40_089_fe_an.jpg	0	207	AOI_37	500	90	748	515
32124	1928			40_089_fe_an.jpg	0	207	AOI_37	500	90	742	517
32141	1929			40_089_fe_an.jpg	0	207	AOI_37	500	90	748	515
32157	1930			40_089_fe_an.jpg	0	207	AOI_37	500	90	743	515
32166		ImageEnd	16
32174	1931			No media	0	0	Content	266	91	746	455
32191	1932			No media	0	0	Content	266	91	735	387
32207	1933			No media	0	0	Content	266	91	737	395
32209		ImageStart	8
32224	1934			Fix.jpg	0	0	Content	266	91	738	394
32241	1935			Fix.jpg	0	0	Content	266	91	737	393
32257	1936			Fix.jpg	0	0	Content	266	91	735	392
32274	1937			Fix.jpg	0	0	Content	266	91	736	391
32290	1938			Fix.jpg	0	0	Content	266	91	738	392
32307	1939			Fix.jpg	0	0	Content	266	91	735	394
32324	1940			Fix.jpg	0	0	Content	266	91	739	396
32340	1941			Fix.jpg	0	0	Content	266	91	741	393
32357	1942			Fix.jpg	0	0	Content	266	91	738	396
32374	1943			Fix.jpg	0	0	Content	266	91	740	392
[truncated: 34,703 more rows]
