# Supplementary material for: Attentional Bias to Facial Expressions of Different Emotions – A Cross-Cultural Comparison of ≠Akhoe Hai||om and German Children and Adolescents
Source: Front Psychol. 2020 Apr 28;11:795. doi: 10.3389/fpsyg.2020.00795 (PMC7199105; doi:10.3389/fpsyg.2020.00795)
Supplement: Supplementary file 1 [file Data_Sheet_1.ZIP › Raw data_Germany and Namibia/Raw data Germans/de_VP14-All-Data.tsv]

System Properties:
Operating System:	Microsoft Windows NT 6.1.7601 Service Pack 1
System User Name:	tobiiadmin
Machine Name:	LOE7690LAP
Data properties:
Recording name:	de_VP14
Recording date:	23.10.2013
Recording time:	14:01:26
Recording resolution:	1024 x 768
Export date:	03.12.2013
Export time:	16:38:01
Participant:	de_VP14
Filter settings:
Eye: Average
Validity: Normal
Fixation filter: Tobii fixation filter
Velocity threshold: 35
Distance threshold: 35
Timestamp	Number	Event	EventKey	StimuliName	StimuliID	AoiIds	AoiNames	FixationDuration	FixationIndex	GazePointX	GazePointY
6	0			No media	0	0	Content	172	5	517	330
23	1			No media	0	0	Content	172	5	513	330
39	2			No media	0	0	Content	172	5	516	327
56	3			No media	0	0	Content	172	5	512	329
73	4			No media	0	0	Content	172	5	514	330
89	5			No media	0	0	Content	172	5	517	335
106	6			No media	0	0	Content	172	5	513	331
122	7			No media	0	0	Content	172	5	513	329
139	8			No media	0	0	Content	172	5	513	332
156	9			No media	0	0	Content	172	5	423	264
172	10			No media	0	0	Content	200	6	295	221
189	11			No media	0	0	Content	200	6	158	181
190		ImageStart	8
206	12			Fix.jpg	0	0	Content	200	6	163	182
222	13			Fix.jpg	0	0	Content	200	6	158	179
239	14			Fix.jpg	0	0	Content	200	6	160	182
256	15			Fix.jpg	0	0	Content	200	6	160	178
272	16			Fix.jpg	0	0	Content	200	6	160	177
289	17			Fix.jpg	0	0	Content	200	6	167	186
306	18			Fix.jpg	0	0	Content	200	6	162	186
322	19			Fix.jpg	0	0	Content	200	6	156	186
339	20			Fix.jpg	0	0	Content	200	6	166	183
356	21			Fix.jpg	0	0	Content	200	6	165	183
372	22			Fix.jpg	0	0	Content	650	7	253	261
389	23			Fix.jpg	0	0	Content	650	7	442	332
406	24			Fix.jpg	0	0	Content	650	7	475	346
422	25			Fix.jpg	0	0	Content	650	7	487	357
439	26			Fix.jpg	0	0	Content	650	7	482	352
456	27			Fix.jpg	0	0	Content	650	7	491	355
472	28			Fix.jpg	0	0	Content	650	7	483	360
489	29			Fix.jpg	0	0	Content	650	7	496	349
506	30			Fix.jpg	0	0	Content	650	7	487	352
522	31			Fix.jpg	0	0	Content	650	7	0	0
539	32			Fix.jpg	0	0	Content	650	7	0	0
556	33			Fix.jpg	0	0	Content	650	7	479	374
572	34			Fix.jpg	0	0	Content	650	7	478	367
589	35			Fix.jpg	0	0	Content	650	7	481	373
605	36			Fix.jpg	0	0	Content	650	7	484	372
622	37			Fix.jpg	0	0	Content	650	7	498	392
627		ImageEnd	16
639	38			No media	0	0	Content	650	7	495	387
655	39			No media	0	0	Content	650	7	494	389
672	40			No media	0	0	Content	650	7	496	392
683		ImageStart	8
689	41			122_162_an_ha.jpg	0	54	AOI_13	650	7	498	389
705	42			122_162_an_ha.jpg	0	54	AOI_13	650	7	502	387
722	43			122_162_an_ha.jpg	0	54	AOI_13	650	7	499	387
739	44			122_162_an_ha.jpg	0	54	AOI_13	650	7	507	407
755	45			122_162_an_ha.jpg	0	54	AOI_13	650	7	0	0
772	46			122_162_an_ha.jpg	0	54	AOI_13	650	7	496	391
789	47			122_162_an_ha.jpg	0	54	AOI_13	650	7	498	390
805	48			122_162_an_ha.jpg	0	54	AOI_13	650	7	501	388
822	49			122_162_an_ha.jpg	0	54	AOI_13	650	7	498	389
839	50			122_162_an_ha.jpg	0	54	AOI_13	650	7	501	389
855	51			122_162_an_ha.jpg	0	54	AOI_13	650	7	500	389
872	52			122_162_an_ha.jpg	0	54	AOI_13	650	7	500	394
889	53			122_162_an_ha.jpg	0	54	AOI_13	650	7	500	392
905	54			122_162_an_ha.jpg	0	54	AOI_13	650	7	502	386
922	55			122_162_an_ha.jpg	0	54	AOI_13	650	7	505	389
939	56			122_162_an_ha.jpg	0	54	AOI_13	650	7	508	392
955	57			122_162_an_ha.jpg	0	54	AOI_13	650	7	504	396
972	58			122_162_an_ha.jpg	0	54	AOI_13	650	7	506	395
989	59			122_162_an_ha.jpg	0	54	AOI_13	650	7	501	393
1005	60			122_162_an_ha.jpg	0	54	AOI_13	650	7	562	379
1022	61			122_162_an_ha.jpg	0	53	AOI_16	233	8	663	366
1039	62			122_162_an_ha.jpg	0	53	AOI_16	233	8	727	359
1055	63			122_162_an_ha.jpg	0	53	AOI_16	233	8	731	359
1072	64			122_162_an_ha.jpg	0	53	AOI_16	233	8	724	364
1088	65			122_162_an_ha.jpg	0	53	AOI_16	233	8	728	363
1105	66			122_162_an_ha.jpg	0	53	AOI_16	233	8	731	360
1122	67			122_162_an_ha.jpg	0	53	AOI_16	233	8	730	361
1138	68			122_162_an_ha.jpg	0	53	AOI_16	233	8	730	362
1155	69			122_162_an_ha.jpg	0	53	AOI_16	233	8	725	365
1172	70			122_162_an_ha.jpg	0	53	AOI_16	233	8	723	364
1188	71			122_162_an_ha.jpg	0	53	AOI_16	233	8	729	365
1205	72			122_162_an_ha.jpg	0	53	AOI_16	233	8	731	366
1222	73			122_162_an_ha.jpg	0	53	AOI_16	233	8	734	360
1238	74			122_162_an_ha.jpg	0	53	AOI_16	233	8	733	364
1255	75			122_162_an_ha.jpg	0	53	AOI_16	167	9	641	427
1272	76			122_162_an_ha.jpg	0	53	AOI_16	167	9	551	461
1288	77			122_162_an_ha.jpg	0	53	AOI_16	167	9	519	460
1305	78			122_162_an_ha.jpg	0	53	AOI_16	167	9	508	465
1322	79			122_162_an_ha.jpg	0	53	AOI_16	167	9	510	471
1338	80			122_162_an_ha.jpg	0	53	AOI_16	167	9	507	470
1355	81			122_162_an_ha.jpg	0	53	AOI_16	167	9	513	469
1372	82			122_162_an_ha.jpg	0	53	AOI_16	167	9	526	451
1388	83			122_162_an_ha.jpg	0	53	AOI_16	167	9	526	461
1405	84			122_162_an_ha.jpg	0	53	AOI_16	167	9	0	0
1422	85			122_162_an_ha.jpg	0	54	AOI_13	216	10	372	464
1438	86			122_162_an_ha.jpg	0	54	AOI_13	216	10	270	456
1455	87			122_162_an_ha.jpg	0	54	AOI_13	216	10	280	457
1471	88			122_162_an_ha.jpg	0	54	AOI_13	216	10	267	462
1488	89			122_162_an_ha.jpg	0	54	AOI_13	216	10	270	466
1505	90			122_162_an_ha.jpg	0	54	AOI_13	216	10	273	466
1521	91			122_162_an_ha.jpg	0	54	AOI_13	216	10	275	461
1538	92			122_162_an_ha.jpg	0	54	AOI_13	216	10	276	455
1555	93			122_162_an_ha.jpg	0	54	AOI_13	216	10	274	456
1571	94			122_162_an_ha.jpg	0	54	AOI_13	216	10	276	438
1588	95			122_162_an_ha.jpg	0	54	AOI_13	216	10	271	468
1605	96			122_162_an_ha.jpg	0	54	AOI_13	216	10	273	465
1621	97			122_162_an_ha.jpg	0	54	AOI_13	216	10	271	467
1638	98			122_162_an_ha.jpg	0	54	AOI_13	266	11	283	398
1655	99			122_162_an_ha.jpg	0	54	AOI_13	266	11	276	397
1671	100			122_162_an_ha.jpg	0	54	AOI_13	266	11	275	400
1688	101			122_162_an_ha.jpg	0	54	AOI_13	266	11	281	395
1705	102			122_162_an_ha.jpg	0	54	AOI_13	266	11	276	399
1721	103			122_162_an_ha.jpg	0	54	AOI_13	266	11	280	394
1738	104			122_162_an_ha.jpg	0	54	AOI_13	266	11	277	396
1755	105			122_162_an_ha.jpg	0	54	AOI_13	266	11	278	395
1771	106			122_162_an_ha.jpg	0	54	AOI_13	266	11	276	397
1788	107			122_162_an_ha.jpg	0	54	AOI_13	266	11	281	391
1805	108			122_162_an_ha.jpg	0	54	AOI_13	266	11	279	401
1821	109			122_162_an_ha.jpg	0	54	AOI_13	266	11	275	403
1838	110			122_162_an_ha.jpg	0	54	AOI_13	266	11	277	401
1855	111			122_162_an_ha.jpg	0	54	AOI_13	266	11	278	402
1871	112			122_162_an_ha.jpg	0	54	AOI_13	266	11	277	397
1888	113			122_162_an_ha.jpg	0	54	AOI_13	266	11	308	398
1905	114			122_162_an_ha.jpg	0	53	AOI_16	233	12	489	385
1921	115			122_162_an_ha.jpg	0	53	AOI_16	233	12	654	372
1938	116			122_162_an_ha.jpg	0	53	AOI_16	233	12	693	371
1955	117			122_162_an_ha.jpg	0	53	AOI_16	233	12	711	368
1971	118			122_162_an_ha.jpg	0	53	AOI_16	233	12	737	388
1988	119			122_162_an_ha.jpg	0	53	AOI_16	233	12	709	350
2004	120			122_162_an_ha.jpg	0	53	AOI_16	233	12	707	376
2021	121			122_162_an_ha.jpg	0	53	AOI_16	233	12	705	376
2038	122			122_162_an_ha.jpg	0	53	AOI_16	233	12	705	377
2054	123			122_162_an_ha.jpg	0	53	AOI_16	233	12	706	374
2071	124			122_162_an_ha.jpg	0	53	AOI_16	233	12	708	373
2088	125			122_162_an_ha.jpg	0	53	AOI_16	233	12	707	374
2104	126			122_162_an_ha.jpg	0	53	AOI_16	233	12	704	378
2121	127			122_162_an_ha.jpg	0	53	AOI_16	233	12	704	377
2138	128			122_162_an_ha.jpg	0	53	AOI_16	316	13	711	405
2154	129			122_162_an_ha.jpg	0	53	AOI_16	316	13	714	464
2171	130			122_162_an_ha.jpg	0	53	AOI_16	316	13	713	452
2188	131			122_162_an_ha.jpg	0	53	AOI_16	316	13	717	453
2204	132			122_162_an_ha.jpg	0	53	AOI_16	316	13	716	459
2221	133			122_162_an_ha.jpg	0	53	AOI_16	316	13	713	458
2238	134			122_162_an_ha.jpg	0	53	AOI_16	316	13	719	450
2254	135			122_162_an_ha.jpg	0	53	AOI_16	316	13	715	457
2271	136			122_162_an_ha.jpg	0	53	AOI_16	316	13	723	451
2288	137			122_162_an_ha.jpg	0	53	AOI_16	316	13	724	452
2304	138			122_162_an_ha.jpg	0	53	AOI_16	316	13	725	453
2321	139			122_162_an_ha.jpg	0	53	AOI_16	316	13	714	454
2338	140			122_162_an_ha.jpg	0	53	AOI_16	316	13	715	450
2354	141			122_162_an_ha.jpg	0	53	AOI_16	316	13	717	455
2371	142			122_162_an_ha.jpg	0	53	AOI_16	316	13	721	455
2388	143			122_162_an_ha.jpg	0	53	AOI_16	316	13	716	455
2404	144			122_162_an_ha.jpg	0	53	AOI_16	316	13	716	454
2421	145			122_162_an_ha.jpg	0	53	AOI_16	316	13	717	458
2438	146			122_162_an_ha.jpg	0	53	AOI_16	316	13	704	512
2454	147			122_162_an_ha.jpg	0	54	AOI_13			0	0
2471	148			122_162_an_ha.jpg	0	54	AOI_13			0	0
2488	149			122_162_an_ha.jpg	0	54	AOI_13			0	0
2504	150			122_162_an_ha.jpg	0	54	AOI_13			0	0
2521	151			122_162_an_ha.jpg	0	54	AOI_13			0	0
2538	152			122_162_an_ha.jpg	0	54	AOI_13			0	0
2554	153			122_162_an_ha.jpg	0	54	AOI_13			0	0
2571	154			122_162_an_ha.jpg	0	54	AOI_13			0	0
2588	155			122_162_an_ha.jpg	0	54	AOI_13			0	0
2604	156			122_162_an_ha.jpg	0	54	AOI_13			0	0
2621	157			122_162_an_ha.jpg	0	54	AOI_13			0	0
2637	158			122_162_an_ha.jpg	0	54	AOI_13			0	0
2654	159			122_162_an_ha.jpg	0	54	AOI_13			0	0
2671	160			122_162_an_ha.jpg	0	53	AOI_16	117	14	565	346
2687	161			122_162_an_ha.jpg	0	53	AOI_16	117	14	0	0
2704	162			122_162_an_ha.jpg	0	53	AOI_16	117	14	555	339
2721	163			122_162_an_ha.jpg	0	53	AOI_16	117	14	558	358
2737	164			122_162_an_ha.jpg	0	53	AOI_16	117	14	559	365
2754	165			122_162_an_ha.jpg	0	53	AOI_16	117	14	557	363
2771	166			122_162_an_ha.jpg	0	53	AOI_16	117	14	547	371
2787	167			122_162_an_ha.jpg	0	54	AOI_13	350	15	406	425
2804	168			122_162_an_ha.jpg	0	54	AOI_13	350	15	301	439
2821	169			122_162_an_ha.jpg	0	54	AOI_13	350	15	315	441
2837	170			122_162_an_ha.jpg	0	54	AOI_13	350	15	303	444
2854	171			122_162_an_ha.jpg	0	54	AOI_13	350	15	312	456
2871	172			122_162_an_ha.jpg	0	54	AOI_13	350	15	318	488
2887	173			122_162_an_ha.jpg	0	54	AOI_13	350	15	303	444
2904	174			122_162_an_ha.jpg	0	54	AOI_13	350	15	304	450
2921	175			122_162_an_ha.jpg	0	54	AOI_13	350	15	301	448
2937	176			122_162_an_ha.jpg	0	54	AOI_13	350	15	301	446
2954	177			122_162_an_ha.jpg	0	54	AOI_13	350	15	303	450
2971	178			122_162_an_ha.jpg	0	54	AOI_13	350	15	305	450
2987	179			122_162_an_ha.jpg	0	54	AOI_13	350	15	303	445
3004	180			122_162_an_ha.jpg	0	54	AOI_13	350	15	0	0
3021	181			122_162_an_ha.jpg	0	54	AOI_13	350	15	306	424
3037	182			122_162_an_ha.jpg	0	54	AOI_13	350	15	307	424
3054	183			122_162_an_ha.jpg	0	54	AOI_13	350	15	304	426
3070	184			122_162_an_ha.jpg	0	54	AOI_13	350	15	311	425
3087	185			122_162_an_ha.jpg	0	54	AOI_13	350	15	304	427
3104	186			122_162_an_ha.jpg	0	54	AOI_13	350	15	310	422
3120	187			122_162_an_ha.jpg	0	54	AOI_13	350	15	419	400
3137	188			122_162_an_ha.jpg	0	53	AOI_16	216	16	588	381
3154	189			122_162_an_ha.jpg	0	53	AOI_16	216	16	710	372
3170	190			122_162_an_ha.jpg	0	53	AOI_16	216	16	696	397
3187	191			122_162_an_ha.jpg	0	53	AOI_16	216	16	707	394
3204	192			122_162_an_ha.jpg	0	53	AOI_16	216	16	705	396
3220	193			122_162_an_ha.jpg	0	53	AOI_16	216	16	705	397
3237	194			122_162_an_ha.jpg	0	53	AOI_16	216	16	706	395
3254	195			122_162_an_ha.jpg	0	53	AOI_16	216	16	707	397
3270	196			122_162_an_ha.jpg	0	53	AOI_16	216	16	706	396
3287	197			122_162_an_ha.jpg	0	53	AOI_16	216	16	708	398
3304	198			122_162_an_ha.jpg	0	53	AOI_16	216	16	709	397
3320	199			122_162_an_ha.jpg	0	53	AOI_16	216	16	707	399
3337	200			122_162_an_ha.jpg	0	53	AOI_16	216	16	706	399
3354	201			122_162_an_ha.jpg	0	53	AOI_16	450	17	721	451
3370	202			122_162_an_ha.jpg	0	53	AOI_16	450	17	722	452
3387	203			122_162_an_ha.jpg	0	53	AOI_16	450	17	716	459
3404	204			122_162_an_ha.jpg	0	53	AOI_16	450	17	721	458
3420	205			122_162_an_ha.jpg	0	53	AOI_16	450	17	722	454
3437	206			122_162_an_ha.jpg	0	53	AOI_16	450	17	721	459
3454	207			122_162_an_ha.jpg	0	53	AOI_16	450	17	721	464
3470	208			122_162_an_ha.jpg	0	53	AOI_16	450	17	719	463
3487	209			122_162_an_ha.jpg	0	53	AOI_16	450	17	722	461
3504	210			122_162_an_ha.jpg	0	53	AOI_16	450	17	722	462
3520	211			122_162_an_ha.jpg	0	53	AOI_16	450	17	720	463
3537	212			122_162_an_ha.jpg	0	53	AOI_16	450	17	720	465
3554	213			122_162_an_ha.jpg	0	53	AOI_16	450	17	718	462
3570	214			122_162_an_ha.jpg	0	53	AOI_16	450	17	718	462
3587	215			122_162_an_ha.jpg	0	53	AOI_16	450	17	718	461
3603	216			122_162_an_ha.jpg	0	53	AOI_16	450	17	717	461
3620	217			122_162_an_ha.jpg	0	53	AOI_16	450	17	718	465
3637	218			122_162_an_ha.jpg	0	53	AOI_16	450	17	718	462
3653	219			122_162_an_ha.jpg	0	53	AOI_16	450	17	717	463
3670	220			122_162_an_ha.jpg	0	53	AOI_16	450	17	717	466
3685		ImageEnd	16
3687	221			No media	0	0	Content	450	17	715	463
3703	222			No media	0	0	Content	450	17	716	461
3720	223			No media	0	0	Content	450	17	719	458
3722		ImageStart	8
3737	224			Fix.jpg	0	0	Content	450	17	716	462
3753	225			Fix.jpg	0	0	Content	450	17	716	461
3770	226			Fix.jpg	0	0	Content	450	17	716	462
3787	227			Fix.jpg	0	0	Content	450	17	688	441
3803	228			Fix.jpg	0	0	Content	183	18	558	426
3820	229			Fix.jpg	0	0	Content	183	18	408	430
3837	230			Fix.jpg	0	0	Content	183	18	325	440
3853	231			Fix.jpg	0	0	Content	183	18	328	438
3870	232			Fix.jpg	0	0	Content	183	18	322	438
3887	233			Fix.jpg	0	0	Content	183	18	322	436
3903	234			Fix.jpg	0	0	Content	183	18	322	436
3920	235			Fix.jpg	0	0	Content	183	18	321	439
3937	236			Fix.jpg	0	0	Content	183	18	322	437
3953	237			Fix.jpg	0	0	Content	183	18	323	438
3970	238			Fix.jpg	0	0	Content	183	18	324	440
3987	239			Fix.jpg	0	0	Content	583	19	403	419
4003	240			Fix.jpg	0	0	Content	583	19	489	407
4020	241			Fix.jpg	0	0	Content	583	19	487	406
4037	242			Fix.jpg	0	0	Content	583	19	493	402
4053	243			Fix.jpg	0	0	Content	583	19	493	406
4070	244			Fix.jpg	0	0	Content	583	19	494	404
4087	245			Fix.jpg	0	0	Content	583	19	494	401
4103	246			Fix.jpg	0	0	Content	583	19	497	400
4120	247			Fix.jpg	0	0	Content	583	19	495	403
4136	248			Fix.jpg	0	0	Content	583	19	496	404
4153	249			Fix.jpg	0	0	Content	583	19	495	405
4170	250			Fix.jpg	0	0	Content	583	19	497	406
4187	251			Fix.jpg	0	0	Content	583	19	496	405
4203	252			Fix.jpg	0	0	Content	583	19	495	404
4220	253			Fix.jpg	0	0	Content	583	19	495	408
4236	254			Fix.jpg	0	0	Content	583	19	496	408
4244		ImageEnd	16
4253	255			No media	0	0	Content	583	19	492	404
4270	256			No media	0	0	Content	583	19	494	405
4283		ImageStart	8
4286	257			79_115_ha_an.jpg	0	291	AOI_52	583	19	494	406
4303	258			79_115_ha_an.jpg	0	291	AOI_52	583	19	501	403
4320	259			79_115_ha_an.jpg	0	291	AOI_52	583	19	508	395
4336	260			79_115_ha_an.jpg	0	291	AOI_52	583	19	508	399
4353	261			79_115_ha_an.jpg	0	291	AOI_52	583	19	507	400
4370	262			79_115_ha_an.jpg	0	291	AOI_52	583	19	510	397
4386	263			79_115_ha_an.jpg	0	291	AOI_52	583	19	507	396
4403	264			79_115_ha_an.jpg	0	291	AOI_52	583	19	508	402
4420	265			79_115_ha_an.jpg	0	291	AOI_52	583	19	507	396
4436	266			79_115_ha_an.jpg	0	291	AOI_52	583	19	508	393
4453	267			79_115_ha_an.jpg	0	291	AOI_52	583	19	507	393
4470	268			79_115_ha_an.jpg	0	291	AOI_52	583	19	508	397
4486	269			79_115_ha_an.jpg	0	291	AOI_52	583	19	506	395
4503	270			79_115_ha_an.jpg	0	291	AOI_52	583	19	510	395
4519	271			79_115_ha_an.jpg	0	291	AOI_52	583	19	509	394
4536	272			79_115_ha_an.jpg	0	291	AOI_52	583	19	506	397
4553	273			79_115_ha_an.jpg	0	291	AOI_52	583	19	469	396
4569	274			79_115_ha_an.jpg	0	291	AOI_52	200	20	345	422
4586	275			79_115_ha_an.jpg	0	291	AOI_52	200	20	286	432
4603	276			79_115_ha_an.jpg	0	291	AOI_52	200	20	282	426
4619	277			79_115_ha_an.jpg	0	291	AOI_52	200	20	281	433
4636	278			79_115_ha_an.jpg	0	291	AOI_52	200	20	283	436
4653	279			79_115_ha_an.jpg	0	291	AOI_52	200	20	281	435
4669	280			79_115_ha_an.jpg	0	291	AOI_52	200	20	283	435
4686	281			79_115_ha_an.jpg	0	291	AOI_52	200	20	280	436
4703	282			79_115_ha_an.jpg	0	291	AOI_52	200	20	280	436
4719	283			79_115_ha_an.jpg	0	291	AOI_52	200	20	281	435
4736	284			79_115_ha_an.jpg	0	291	AOI_52	200	20	283	437
4753	285			79_115_ha_an.jpg	0	291	AOI_52	200	20	282	438
4769	286			79_115_ha_an.jpg	0	291	AOI_52	200	21	277	388
4786	287			79_115_ha_an.jpg	0	291	AOI_52	200	21	282	373
4803	288			79_115_ha_an.jpg	0	291	AOI_52	200	21	281	376
4819	289			79_115_ha_an.jpg	0	291	AOI_52	200	21	279	375
4836	290			79_115_ha_an.jpg	0	291	AOI_52	200	21	281	376
4853	291			79_115_ha_an.jpg	0	291	AOI_52	200	21	278	374
4869	292			79_115_ha_an.jpg	0	291	AOI_52	200	21	282	374
4886	293			79_115_ha_an.jpg	0	291	AOI_52	200	21	282	376
4903	294			79_115_ha_an.jpg	0	291	AOI_52	200	21	281	372
4919	295			79_115_ha_an.jpg	0	291	AOI_52	200	21	284	374
4936	296			79_115_ha_an.jpg	0	291	AOI_52	200	21	283	375
4953	297			79_115_ha_an.jpg	0	291	AOI_52	200	21	284	374
4969	298			79_115_ha_an.jpg	0	291	AOI_52	300	22	320	368
4986	299			79_115_ha_an.jpg	0	291	AOI_52	300	22	342	363
5003	300			79_115_ha_an.jpg	0	291	AOI_52	300	22	337	364
5019	301			79_115_ha_an.jpg	0	291	AOI_52	300	22	340	364
5036	302			79_115_ha_an.jpg	0	291	AOI_52	300	22	341	364
5053	303			79_115_ha_an.jpg	0	291	AOI_52	300	22	340	362
5069	304			79_115_ha_an.jpg	0	291	AOI_52	300	22	343	362
5086	305			79_115_ha_an.jpg	0	291	AOI_52	300	22	345	365
5102	306			79_115_ha_an.jpg	0	291	AOI_52	300	22	346	363
5119	307			79_115_ha_an.jpg	0	291	AOI_52	300	22	344	361
5136	308			79_115_ha_an.jpg	0	291	AOI_52	300	22	342	362
5152	309			79_115_ha_an.jpg	0	291	AOI_52	300	22	341	364
5169	310			79_115_ha_an.jpg	0	291	AOI_52	300	22	345	363
5186	311			79_115_ha_an.jpg	0	291	AOI_52	300	22	342	368
5202	312			79_115_ha_an.jpg	0	291	AOI_52	300	22	347	366
5219	313			79_115_ha_an.jpg	0	291	AOI_52	300	22	346	361
5236	314			79_115_ha_an.jpg	0	291	AOI_52	300	22	345	362
5252	315			79_115_ha_an.jpg	0	291	AOI_52	300	22	346	359
5269	316			79_115_ha_an.jpg	0	292	AOI_49	300	23	461	358
5286	317			79_115_ha_an.jpg	0	292	AOI_49	300	23	624	369
5302	318			79_115_ha_an.jpg	0	292	AOI_49	300	23	704	381
5319	319			79_115_ha_an.jpg	0	292	AOI_49	300	23	706	378
5336	320			79_115_ha_an.jpg	0	292	AOI_49	300	23	711	382
5352	321			79_115_ha_an.jpg	0	292	AOI_49	300	23	707	378
5369	322			79_115_ha_an.jpg	0	292	AOI_49	300	23	703	382
5386	323			79_115_ha_an.jpg	0	292	AOI_49	300	23	706	380
5402	324			79_115_ha_an.jpg	0	292	AOI_49	300	23	710	383
5419	325			79_115_ha_an.jpg	0	292	AOI_49	300	23	710	383
5436	326			79_115_ha_an.jpg	0	292	AOI_49	300	23	709	384
5452	327			79_115_ha_an.jpg	0	292	AOI_49	300	23	706	383
5469	328			79_115_ha_an.jpg	0	292	AOI_49	300	23	707	383
5486	329			79_115_ha_an.jpg	0	292	AOI_49	300	23	705	384
5502	330			79_115_ha_an.jpg	0	292	AOI_49	300	23	707	380
5519	331			79_115_ha_an.jpg	0	292	AOI_49	300	23	705	383
5535	332			79_115_ha_an.jpg	0	292	AOI_49	300	23	707	385
5552	333			79_115_ha_an.jpg	0	292	AOI_49	300	23	708	383
5569	334			79_115_ha_an.jpg	0	292	AOI_49	416	24	712	412
5585	335			79_115_ha_an.jpg	0	292	AOI_49	416	24	715	475
5602	336			79_115_ha_an.jpg	0	292	AOI_49	416	24	715	464
5619	337			79_115_ha_an.jpg	0	292	AOI_49	416	24	718	468
5635	338			79_115_ha_an.jpg	0	292	AOI_49	416	24	716	468
5652	339			79_115_ha_an.jpg	0	292	AOI_49	416	24	715	476
5669	340			79_115_ha_an.jpg	0	292	AOI_49	416	24	713	475
5685	341			79_115_ha_an.jpg	0	292	AOI_49	416	24	716	470
5702	342			79_115_ha_an.jpg	0	292	AOI_49	416	24	714	475
5719	343			79_115_ha_an.jpg	0	292	AOI_49	416	24	713	474
5735	344			79_115_ha_an.jpg	0	292	AOI_49	416	24	714	471
5752	345			79_115_ha_an.jpg	0	292	AOI_49	416	24	712	476
5769	346			79_115_ha_an.jpg	0	292	AOI_49	416	24	715	473
5785	347			79_115_ha_an.jpg	0	292	AOI_49	416	24	718	474
5802	348			79_115_ha_an.jpg	0	292	AOI_49	416	24	712	474
5819	349			79_115_ha_an.jpg	0	292	AOI_49	416	24	717	472
5835	350			79_115_ha_an.jpg	0	292	AOI_49	416	24	715	470
5852	351			79_115_ha_an.jpg	0	292	AOI_49	416	24	712	473
5869	352			79_115_ha_an.jpg	0	292	AOI_49	416	24	713	475
5885	353			79_115_ha_an.jpg	0	292	AOI_49	416	24	712	474
5902	354			79_115_ha_an.jpg	0	292	AOI_49	416	24	715	470
5919	355			79_115_ha_an.jpg	0	292	AOI_49	416	24	712	472
5935	356			79_115_ha_an.jpg	0	292	AOI_49	416	24	714	471
5952	357			79_115_ha_an.jpg	0	292	AOI_49	416	24	712	475
5969	358			79_115_ha_an.jpg	0	292	AOI_49	416	24	713	469
5985	359			79_115_ha_an.jpg	0	291	AOI_52	883	25	592	464
6002	360			79_115_ha_an.jpg	0	291	AOI_52	883	25	407	466
6019	361			79_115_ha_an.jpg	0	291	AOI_52	883	25	306	473
6035	362			79_115_ha_an.jpg	0	291	AOI_52	883	25	308	471
6052	363			79_115_ha_an.jpg	0	291	AOI_52	883	25	299	473
6068	364			79_115_ha_an.jpg	0	291	AOI_52	883	25	304	470
6085	365			79_115_ha_an.jpg	0	291	AOI_52	883	25	302	471
6102	366			79_115_ha_an.jpg	0	291	AOI_52	883	25	301	472
6118	367			79_115_ha_an.jpg	0	291	AOI_52	883	25	300	474
6135	368			79_115_ha_an.jpg	0	291	AOI_52	883	25	303	475
6152	369			79_115_ha_an.jpg	0	291	AOI_52	883	25	306	472
6168	370			79_115_ha_an.jpg	0	291	AOI_52	883	25	300	472
6185	371			79_115_ha_an.jpg	0	291	AOI_52	883	25	303	470
6202	372			79_115_ha_an.jpg	0	291	AOI_52	883	25	302	472
6218	373			79_115_ha_an.jpg	0	291	AOI_52	883	25	302	466
6235	374			79_115_ha_an.jpg	0	291	AOI_52	883	25	306	474
6252	375			79_115_ha_an.jpg	0	291	AOI_52	883	25	300	470
6268	376			79_115_ha_an.jpg	0	291	AOI_52	883	25	303	472
6285	377			79_115_ha_an.jpg	0	291	AOI_52	883	25	302	468
6302	378			79_115_ha_an.jpg	0	291	AOI_52	883	25	306	470
6318	379			79_115_ha_an.jpg	0	291	AOI_52	883	25	307	471
6335	380			79_115_ha_an.jpg	0	291	AOI_52	883	25	305	474
6352	381			79_115_ha_an.jpg	0	291	AOI_52	883	25	300	471
6368	382			79_115_ha_an.jpg	0	291	AOI_52	883	25	304	472
6385	383			79_115_ha_an.jpg	0	291	AOI_52	883	25	307	465
6402	384			79_115_ha_an.jpg	0	291	AOI_52	883	25	306	468
6418	385			79_115_ha_an.jpg	0	291	AOI_52	883	25	303	472
6435	386			79_115_ha_an.jpg	0	291	AOI_52	883	25	304	471
6452	387			79_115_ha_an.jpg	0	291	AOI_52	883	25	303	473
6468	388			79_115_ha_an.jpg	0	291	AOI_52	883	25	303	470
6485	389			79_115_ha_an.jpg	0	291	AOI_52	883	25	308	466
6502	390			79_115_ha_an.jpg	0	291	AOI_52	883	25	304	468
6518	391			79_115_ha_an.jpg	0	291	AOI_52	883	25	302	468
6535	392			79_115_ha_an.jpg	0	291	AOI_52	883	25	304	466
6552	393			79_115_ha_an.jpg	0	291	AOI_52	883	25	306	469
6568	394			79_115_ha_an.jpg	0	291	AOI_52	883	25	303	471
6585	395			79_115_ha_an.jpg	0	291	AOI_52	883	25	301	471
6601	396			79_115_ha_an.jpg	0	291	AOI_52	883	25	307	469
6618	397			79_115_ha_an.jpg	0	291	AOI_52	883	25	306	467
6635	398			79_115_ha_an.jpg	0	291	AOI_52	883	25	302	468
6651	399			79_115_ha_an.jpg	0	291	AOI_52	883	25	309	468
6668	400			79_115_ha_an.jpg	0	291	AOI_52	883	25	309	466
6685	401			79_115_ha_an.jpg	0	291	AOI_52	883	25	308	470
6701	402			79_115_ha_an.jpg	0	291	AOI_52	883	25	307	470
6718	403			79_115_ha_an.jpg	0	291	AOI_52	883	25	306	467
6735	404			79_115_ha_an.jpg	0	291	AOI_52	883	25	309	470
6751	405			79_115_ha_an.jpg	0	291	AOI_52	883	25	305	468
6768	406			79_115_ha_an.jpg	0	291	AOI_52	883	25	305	469
6785	407			79_115_ha_an.jpg	0	291	AOI_52	883	25	308	469
6801	408			79_115_ha_an.jpg	0	291	AOI_52	883	25	302	470
6818	409			79_115_ha_an.jpg	0	291	AOI_52	883	25	307	467
6835	410			79_115_ha_an.jpg	0	291	AOI_52	883	25	308	467
6851	411			79_115_ha_an.jpg	0	291	AOI_52	883	25	305	467
6868	412			79_115_ha_an.jpg	0	291	AOI_52	216	26	303	390
6885	413			79_115_ha_an.jpg	0	291	AOI_52	216	26	310	361
6901	414			79_115_ha_an.jpg	0	291	AOI_52	216	26	310	368
6918	415			79_115_ha_an.jpg	0	291	AOI_52	216	26	309	360
6935	416			79_115_ha_an.jpg	0	291	AOI_52	216	26	309	362
6951	417			79_115_ha_an.jpg	0	291	AOI_52	216	26	308	367
6968	418			79_115_ha_an.jpg	0	291	AOI_52	216	26	308	364
6985	419			79_115_ha_an.jpg	0	291	AOI_52	216	26	310	363
7001	420			79_115_ha_an.jpg	0	291	AOI_52	216	26	310	363
7018	421			79_115_ha_an.jpg	0	291	AOI_52	216	26	309	366
7035	422			79_115_ha_an.jpg	0	291	AOI_52	216	26	309	363
7051	423			79_115_ha_an.jpg	0	291	AOI_52	216	26	309	366
7068	424			79_115_ha_an.jpg	0	291	AOI_52	216	26	309	364
7085	425			79_115_ha_an.jpg	0	291	AOI_52	416	27	336	356
7101	426			79_115_ha_an.jpg	0	291	AOI_52	416	27	346	359
7118	427			79_115_ha_an.jpg	0	291	AOI_52	416	27	345	354
7135	428			79_115_ha_an.jpg	0	291	AOI_52	416	27	346	356
7151	429			79_115_ha_an.jpg	0	291	AOI_52	416	27	344	358
7168	430			79_115_ha_an.jpg	0	291	AOI_52	416	27	346	359
7184	431			79_115_ha_an.jpg	0	291	AOI_52	416	27	348	356
7201	432			79_115_ha_an.jpg	0	291	AOI_52	416	27	349	359
7218	433			79_115_ha_an.jpg	0	291	AOI_52	416	27	351	360
7234	434			79_115_ha_an.jpg	0	291	AOI_52	416	27	349	360
7251	435			79_115_ha_an.jpg	0	291	AOI_52	416	27	349	352
7268	436			79_115_ha_an.jpg	0	291	AOI_52	416	27	349	358
7274		ImageEnd	16
7284	437			No media	0	0	Content	416	27	349	356
7291		ImageStart	8
7301	438			Fix.jpg	0	0	Content	416	27	347	359
7318	439			Fix.jpg	0	0	Content	416	27	349	356
7334	440			Fix.jpg	0	0	Content	416	27	350	354
7351	441			Fix.jpg	0	0	Content	416	27	348	356
7368	442			Fix.jpg	0	0	Content	416	27	348	358
7384	443			Fix.jpg	0	0	Content	416	27	346	361
7401	444			Fix.jpg	0	0	Content	416	27	345	361
7418	445			Fix.jpg	0	0	Content	416	27	347	361
7434	446			Fix.jpg	0	0	Content	416	27	347	360
7451	447			Fix.jpg	0	0	Content	416	27	348	359
7468	448			Fix.jpg	0	0	Content	416	27	347	357
7484	449			Fix.jpg	0	0	Content	416	27	346	364
7501	450			Fix.jpg	0	0	Content	600	28	376	370
7518	451			Fix.jpg	0	0	Content	600	28	490	378
7534	452			Fix.jpg	0	0	Content	600	28	497	381
7551	453			Fix.jpg	0	0	Content	600	28	503	382
7567	454			Fix.jpg	0	0	Content	600	28	503	386
7584	455			Fix.jpg	0	0	Content	600	28	504	382
7601	456			Fix.jpg	0	0	Content	600	28	509	382
7617	457			Fix.jpg	0	0	Content	600	28	507	381
7634	458			Fix.jpg	0	0	Content	600	28	506	381
7651	459			Fix.jpg	0	0	Content	600	28	505	384
7667	460			Fix.jpg	0	0	Content	600	28	507	383
7684	461			Fix.jpg	0	0	Content	600	28	506	387
7701	462			Fix.jpg	0	0	Content	600	28	503	382
7717	463			Fix.jpg	0	0	Content	600	28	506	384
7734	464			Fix.jpg	0	0	Content	600	28	508	385
7751	465			Fix.jpg	0	0	Content	600	28	504	387
7767	466			Fix.jpg	0	0	Content	600	28	507	386
7784	467			Fix.jpg	0	0	Content	600	28	503	388
7801	468			Fix.jpg	0	0	Content	600	28	504	384
7801		ImageEnd	16
7814		ImageStart	8
7817	469			97_144_an_fe.jpg	0	331	AOI_5	600	28	500	405
7834	470			97_144_an_fe.jpg	0	331	AOI_5	600	28	507	401
7851	471			97_144_an_fe.jpg	0	331	AOI_5	600	28	505	403
7867	472			97_144_an_fe.jpg	0	331	AOI_5	600	28	506	399
7884	473			97_144_an_fe.jpg	0	331	AOI_5	600	28	504	400
7901	474			97_144_an_fe.jpg	0	331	AOI_5	600	28	504	403
7917	475			97_144_an_fe.jpg	0	331	AOI_5	600	28	503	403
7934	476			97_144_an_fe.jpg	0	331	AOI_5	600	28	504	400
7951	477			97_144_an_fe.jpg	0	331	AOI_5	600	28	505	400
7967	478			97_144_an_fe.jpg	0	331	AOI_5	600	28	507	398
7984	479			97_144_an_fe.jpg	0	331	AOI_5	600	28	502	402
8001	480			97_144_an_fe.jpg	0	331	AOI_5	600	28	508	395
8017	481			97_144_an_fe.jpg	0	331	AOI_5	600	28	506	396
8034	482			97_144_an_fe.jpg	0	331	AOI_5	600	28	506	400
8051	483			97_144_an_fe.jpg	0	331	AOI_5	600	28	505	400
8067	484			97_144_an_fe.jpg	0	331	AOI_5	600	28	508	400
8084	485			97_144_an_fe.jpg	0	331	AOI_5	600	28	499	401
8100	486			97_144_an_fe.jpg	0	331	AOI_5	300	29	393	415
8117	487			97_144_an_fe.jpg	0	331	AOI_5	300	29	300	429
8134	488			97_144_an_fe.jpg	0	331	AOI_5	300	29	306	428
8151	489			97_144_an_fe.jpg	0	331	AOI_5	300	29	297	426
8167	490			97_144_an_fe.jpg	0	331	AOI_5	300	29	295	431
8184	491			97_144_an_fe.jpg	0	331	AOI_5	300	29	299	432
8200	492			97_144_an_fe.jpg	0	331	AOI_5	300	29	299	431
8217	493			97_144_an_fe.jpg	0	331	AOI_5	300	29	300	429
8234	494			97_144_an_fe.jpg	0	331	AOI_5	300	29	296	430
8250	495			97_144_an_fe.jpg	0	331	AOI_5	300	29	298	428
8267	496			97_144_an_fe.jpg	0	331	AOI_5	300	29	296	430
8284	497			97_144_an_fe.jpg	0	331	AOI_5	300	29	299	432
8300	498			97_144_an_fe.jpg	0	331	AOI_5	300	29	299	433
8317	499			97_144_an_fe.jpg	0	331	AOI_5	300	29	300	430
8334	500			97_144_an_fe.jpg	0	331	AOI_5	300	29	296	431
8350	501			97_144_an_fe.jpg	0	331	AOI_5	300	29	297	431
8367	502			97_144_an_fe.jpg	0	331	AOI_5	300	29	299	426
8384	503			97_144_an_fe.jpg	0	331	AOI_5	300	29	303	429
8400	504			97_144_an_fe.jpg	0	332	AOI_6	250	30	442	410
8417	505			97_144_an_fe.jpg	0	332	AOI_6	250	30	611	394
8434	506			97_144_an_fe.jpg	0	332	AOI_6	250	30	702	386
8450	507			97_144_an_fe.jpg	0	332	AOI_6	250	30	705	386
8467	508			97_144_an_fe.jpg	0	332	AOI_6	250	30	706	387
8484	509			97_144_an_fe.jpg	0	332	AOI_6	250	30	704	384
8500	510			97_144_an_fe.jpg	0	332	AOI_6	250	30	709	386
8517	511			97_144_an_fe.jpg	0	332	AOI_6	250	30	708	384
8534	512			97_144_an_fe.jpg	0	332	AOI_6	250	30	707	388
8550	513			97_144_an_fe.jpg	0	332	AOI_6	250	30	707	383
8567	514			97_144_an_fe.jpg	0	332	AOI_6	250	30	709	384
8584	515			97_144_an_fe.jpg	0	332	AOI_6	250	30	705	383
8600	516			97_144_an_fe.jpg	0	332	AOI_6	250	30	708	383
8617	517			97_144_an_fe.jpg	0	332	AOI_6	250	30	707	385
8634	518			97_144_an_fe.jpg	0	332	AOI_6	250	30	704	386
8650	519			97_144_an_fe.jpg	0	332	AOI_6	216	31	736	377
8667	520			97_144_an_fe.jpg	0	332	AOI_6	216	31	761	378
8684	521			97_144_an_fe.jpg	0	332	AOI_6	216	31	762	375
8700	522			97_144_an_fe.jpg	0	332	AOI_6	216	31	764	374
8717	523			97_144_an_fe.jpg	0	332	AOI_6	216	31	764	374
8733	524			97_144_an_fe.jpg	0	332	AOI_6	216	31	764	371
8750	525			97_144_an_fe.jpg	0	332	AOI_6	216	31	762	375
8767	526			97_144_an_fe.jpg	0	332	AOI_6	216	31	762	373
8783	527			97_144_an_fe.jpg	0	332	AOI_6	216	31	763	373
8800	528			97_144_an_fe.jpg	0	332	AOI_6	216	31	764	376
8817	529			97_144_an_fe.jpg	0	332	AOI_6	216	31	765	371
8833	530			97_144_an_fe.jpg	0	332	AOI_6	216	31	763	376
8850	531			97_144_an_fe.jpg	0	332	AOI_6	216	31	763	377
8867	532			97_144_an_fe.jpg	0	332	AOI_6	483	32	749	454
8883	533			97_144_an_fe.jpg	0	332	AOI_6	483	32	736	490
8900	534			97_144_an_fe.jpg	0	332	AOI_6	483	32	738	490
8917	535			97_144_an_fe.jpg	0	332	AOI_6	483	32	736	494
8933	536			97_144_an_fe.jpg	0	332	AOI_6	483	32	734	494
8950	537			97_144_an_fe.jpg	0	332	AOI_6	483	32	739	493
8967	538			97_144_an_fe.jpg	0	332	AOI_6	483	32	733	494
8983	539			97_144_an_fe.jpg	0	332	AOI_6	483	32	737	497
9000	540			97_144_an_fe.jpg	0	332	AOI_6	483	32	737	494
9016	541			97_144_an_fe.jpg	0	332	AOI_6	483	32	736	495
9033	542			97_144_an_fe.jpg	0	332	AOI_6	483	32	737	498
9050	543			97_144_an_fe.jpg	0	332	AOI_6	483	32	734	499
9066	544			97_144_an_fe.jpg	0	332	AOI_6	483	32	734	497
9083	545			97_144_an_fe.jpg	0	332	AOI_6	483	32	736	494
9100	546			97_144_an_fe.jpg	0	332	AOI_6	483	32	733	495
9116	547			97_144_an_fe.jpg	0	332	AOI_6	483	32	733	497
9133	548			97_144_an_fe.jpg	0	332	AOI_6	483	32	736	498
9150	549			97_144_an_fe.jpg	0	332	AOI_6	483	32	719	511
9166	550			97_144_an_fe.jpg	0	332	AOI_6	483	32	723	511
9183	551			97_144_an_fe.jpg	0	332	AOI_6	483	32	724	506
9200	552			97_144_an_fe.jpg	0	332	AOI_6	483	32	722	508
9216	553			97_144_an_fe.jpg	0	332	AOI_6	483	32	725	509
9233	554			97_144_an_fe.jpg	0	332	AOI_6	483	32	724	511
9250	555			97_144_an_fe.jpg	0	332	AOI_6	483	32	723	509
9266	556			97_144_an_fe.jpg	0	332	AOI_6	483	32	721	508
9283	557			97_144_an_fe.jpg	0	332	AOI_6	483	32	726	507
9300	558			97_144_an_fe.jpg	0	332	AOI_6	483	32	725	507
9316	559			97_144_an_fe.jpg	0	332	AOI_6	483	32	724	507
9333	560			97_144_an_fe.jpg	0	332	AOI_6	483	32	721	510
9350	561			97_144_an_fe.jpg	0	331	AOI_5	200	33	583	491
9366	562			97_144_an_fe.jpg	0	331	AOI_5	200	33	431	481
9383	563			97_144_an_fe.jpg	0	331	AOI_5	200	33	337	480
9400	564			97_144_an_fe.jpg	0	331	AOI_5	200	33	343	477
9416	565			97_144_an_fe.jpg	0	331	AOI_5	200	33	334	474
9433	566			97_144_an_fe.jpg	0	331	AOI_5	200	33	339	476
9450	567			97_144_an_fe.jpg	0	331	AOI_5	200	33	339	481
9466	568			97_144_an_fe.jpg	0	331	AOI_5	200	33	336	476
9483	569			97_144_an_fe.jpg	0	331	AOI_5	200	33	340	479
9500	570			97_144_an_fe.jpg	0	331	AOI_5	200	33	339	477
9516	571			97_144_an_fe.jpg	0	331	AOI_5	200	33	337	478
9533	572			97_144_an_fe.jpg	0	331	AOI_5	200	33	338	478
9550	573			97_144_an_fe.jpg	0	331	AOI_5	167	34	327	498
9566	574			97_144_an_fe.jpg	0	331	AOI_5	167	34	305	546
9583	575			97_144_an_fe.jpg	0	331	AOI_5	167	34	315	531
9599	576			97_144_an_fe.jpg	0	331	AOI_5	167	34	307	538
9616	577			97_144_an_fe.jpg	0	331	AOI_5	167	34	306	542
9633	578			97_144_an_fe.jpg	0	331	AOI_5	167	34	307	543
9650	579			97_144_an_fe.jpg	0	331	AOI_5	167	34	305	539
9666	580			97_144_an_fe.jpg	0	331	AOI_5	167	34	310	539
9683	581			97_144_an_fe.jpg	0	331	AOI_5	167	34	304	540
9699	582			97_144_an_fe.jpg	0	331	AOI_5	167	34	305	537
9716	583			97_144_an_fe.jpg	0	332	AOI_6	266	35	439	465
9733	584			97_144_an_fe.jpg	0	332	AOI_6	266	35	603	422
9749	585			97_144_an_fe.jpg	0	332	AOI_6	266	35	711	405
9766	586			97_144_an_fe.jpg	0	332	AOI_6	266	35	708	401
9783	587			97_144_an_fe.jpg	0	332	AOI_6	266	35	716	402
9799	588			97_144_an_fe.jpg	0	332	AOI_6	266	35	713	404
9816	589			97_144_an_fe.jpg	0	332	AOI_6	266	35	712	405
9833	590			97_144_an_fe.jpg	0	332	AOI_6	266	35	712	407
9849	591			97_144_an_fe.jpg	0	332	AOI_6	266	35	714	405
9866	592			97_144_an_fe.jpg	0	332	AOI_6	266	35	713	403
9883	593			97_144_an_fe.jpg	0	332	AOI_6	266	35	714	403
9899	594			97_144_an_fe.jpg	0	332	AOI_6	266	35	714	404
9916	595			97_144_an_fe.jpg	0	332	AOI_6	266	35	717	400
9933	596			97_144_an_fe.jpg	0	332	AOI_6	266	35	716	402
9949	597			97_144_an_fe.jpg	0	332	AOI_6	266	35	712	405
9966	598			97_144_an_fe.jpg	0	332	AOI_6	266	35	713	402
9983	599			97_144_an_fe.jpg	0	332	AOI_6	583	36	746	380
9999	600			97_144_an_fe.jpg	0	332	AOI_6	583	36	761	375
10016	601			97_144_an_fe.jpg	0	332	AOI_6	583	36	761	373
10033	602			97_144_an_fe.jpg	0	332	AOI_6	583	36	761	372
10049	603			97_144_an_fe.jpg	0	332	AOI_6	583	36	760	372
10066	604			97_144_an_fe.jpg	0	332	AOI_6	583	36	763	371
10083	605			97_144_an_fe.jpg	0	332	AOI_6	583	36	761	367
10099	606			97_144_an_fe.jpg	0	332	AOI_6	583	36	762	372
10116	607			97_144_an_fe.jpg	0	332	AOI_6	583	36	761	373
10133	608			97_144_an_fe.jpg	0	332	AOI_6	583	36	762	374
10149	609			97_144_an_fe.jpg	0	332	AOI_6	583	36	763	370
10166	610			97_144_an_fe.jpg	0	332	AOI_6	583	36	764	373
10182	611			97_144_an_fe.jpg	0	332	AOI_6	583	36	761	376
10199	612			97_144_an_fe.jpg	0	332	AOI_6	583	36	761	372
10216	613			97_144_an_fe.jpg	0	332	AOI_6	583	36	765	370
10232	614			97_144_an_fe.jpg	0	332	AOI_6	583	36	782	374
10249	615			97_144_an_fe.jpg	0	332	AOI_6	583	36	779	371
10266	616			97_144_an_fe.jpg	0	332	AOI_6	583	36	782	374
10282	617			97_144_an_fe.jpg	0	332	AOI_6	583	36	781	375
10299	618			97_144_an_fe.jpg	0	332	AOI_6	583	36	784	369
10316	619			97_144_an_fe.jpg	0	332	AOI_6	583	36	782	372
10332	620			97_144_an_fe.jpg	0	332	AOI_6	583	36	778	375
10349	621			97_144_an_fe.jpg	0	332	AOI_6	583	36	780	369
10366	622			97_144_an_fe.jpg	0	332	AOI_6	583	36	782	370
10382	623			97_144_an_fe.jpg	0	332	AOI_6	583	36	783	371
10399	624			97_144_an_fe.jpg	0	332	AOI_6	583	36	783	373
10416	625			97_144_an_fe.jpg	0	332	AOI_6	583	36	779	374
10432	626			97_144_an_fe.jpg	0	332	AOI_6	583	36	779	372
10449	627			97_144_an_fe.jpg	0	332	AOI_6	583	36	782	372
10466	628			97_144_an_fe.jpg	0	332	AOI_6	583	36	783	368
10482	629			97_144_an_fe.jpg	0	332	AOI_6	583	36	781	368
10499	630			97_144_an_fe.jpg	0	332	AOI_6	583	36	782	371
10516	631			97_144_an_fe.jpg	0	332	AOI_6	583	36	782	369
10532	632			97_144_an_fe.jpg	0	332	AOI_6	583	36	781	372
10549	633			97_144_an_fe.jpg	0	332	AOI_6	583	36	764	374
10566	634			97_144_an_fe.jpg	0	331	AOI_5	250	37	587	409
10582	635			97_144_an_fe.jpg	0	331	AOI_5	250	37	426	434
10599	636			97_144_an_fe.jpg	0	331	AOI_5	250	37	370	438
10616	637			97_144_an_fe.jpg	0	331	AOI_5	250	37	365	438
10632	638			97_144_an_fe.jpg	0	331	AOI_5	250	37	362	441
10649	639			97_144_an_fe.jpg	0	331	AOI_5	250	37	359	442
10665	640			97_144_an_fe.jpg	0	331	AOI_5	250	37	361	442
10682	641			97_144_an_fe.jpg	0	331	AOI_5	250	37	356	442
10699	642			97_144_an_fe.jpg	0	331	AOI_5	250	37	361	442
10715	643			97_144_an_fe.jpg	0	331	AOI_5	250	37	358	442
10732	644			97_144_an_fe.jpg	0	331	AOI_5	250	37	360	441
10749	645			97_144_an_fe.jpg	0	331	AOI_5	250	37	355	442
10765	646			97_144_an_fe.jpg	0	331	AOI_5	250	37	357	441
10782	647			97_144_an_fe.jpg	0	331	AOI_5	250	37	356	442
10799	648			97_144_an_fe.jpg	0	331	AOI_5	250	37	358	440
10815	649			97_144_an_fe.jpg	0	331	AOI_5	183	38	305	530
10831		ImageEnd	16
10832	650			No media	0	0	Content	183	38	284	564
10849	651			No media	0	0	Content	183	38	287	558
10865	652			No media	0	0	Content	183	38	285	564
10875		ImageStart	8
10882	653			Fix.jpg	0	0	Content	183	38	287	562
10899	654			Fix.jpg	0	0	Content	183	38	288	563
10915	655			Fix.jpg	0	0	Content	183	38	287	562
10932	656			Fix.jpg	0	0	Content	183	38	289	563
10949	657			Fix.jpg	0	0	Content	183	38	287	562
10965	658			Fix.jpg	0	0	Content	183	38	287	562
10982	659			Fix.jpg	0	0	Content	183	38	289	564
10999	660			Fix.jpg	0	0	Content	167	39	422	517
11015	661			Fix.jpg	0	0	Content	167	39	602	481
11032	662			Fix.jpg	0	0	Content	167	39	627	477
11049	663			Fix.jpg	0	0	Content	167	39	650	471
11065	664			Fix.jpg	0	0	Content	167	39	647	476
11082	665			Fix.jpg	0	0	Content	167	39	646	473
11099	666			Fix.jpg	0	0	Content	167	39	648	472
11115	667			Fix.jpg	0	0	Content	167	39	651	473
11132	668			Fix.jpg	0	0	Content	167	39	650	473
11148	669			Fix.jpg	0	0	Content	167	39	651	474
11165	670			Fix.jpg	0	0	Content	533	40	601	437
11182	671			Fix.jpg	0	0	Content	533	40	524	405
11198	672			Fix.jpg	0	0	Content	533	40	508	401
11215	673			Fix.jpg	0	0	Content	533	40	505	403
11232	674			Fix.jpg	0	0	Content	533	40	505	400
11248	675			Fix.jpg	0	0	Content	533	40	508	402
11265	676			Fix.jpg	0	0	Content	533	40	504	406
11282	677			Fix.jpg	0	0	Content	533	40	508	404
11298	678			Fix.jpg	0	0	Content	533	40	507	405
11315	679			Fix.jpg	0	0	Content	533	40	503	402
11332	680			Fix.jpg	0	0	Content	533	40	506	402
11348	681			Fix.jpg	0	0	Content	533	40	505	405
11357		ImageEnd	16
11365	682			No media	0	0	Content	533	40	507	405
11372		ImageStart	8
11382	683			10_008_neu_an.jpg	0	4	AOI_3	533	40	507	405
11398	684			10_008_neu_an.jpg	0	4	AOI_3	533	40	509	401
11415	685			10_008_neu_an.jpg	0	4	AOI_3	533	40	505	403
11432	686			10_008_neu_an.jpg	0	4	AOI_3	533	40	507	406
11448	687			10_008_neu_an.jpg	0	4	AOI_3	533	40	508	400
11465	688			10_008_neu_an.jpg	0	4	AOI_3	533	40	506	404
11482	689			10_008_neu_an.jpg	0	4	AOI_3	533	40	503	405
11498	690			10_008_neu_an.jpg	0	4	AOI_3	533	40	507	403
11515	691			10_008_neu_an.jpg	0	4	AOI_3	533	40	506	401
11532	692			10_008_neu_an.jpg	0	4	AOI_3	533	40	507	401
11548	693			10_008_neu_an.jpg	0	4	AOI_3	533	40	510	401
11565	694			10_008_neu_an.jpg	0	4	AOI_3	533	40	506	403
11582	695			10_008_neu_an.jpg	0	4	AOI_3	533	40	504	406
11598	696			10_008_neu_an.jpg	0	4	AOI_3	533	40	508	403
11615	697			10_008_neu_an.jpg	0	4	AOI_3	533	40	507	403
11632	698			10_008_neu_an.jpg	0	4	AOI_3	533	40	508	403
11648	699			10_008_neu_an.jpg	0	4	AOI_3	533	40	509	405
11665	700			10_008_neu_an.jpg	0	4	AOI_3	533	40	509	402
11682	701			10_008_neu_an.jpg	0	4	AOI_3	533	40	487	409
11698	702			10_008_neu_an.jpg	0	4	AOI_3	150	41	366	426
11715	703			10_008_neu_an.jpg	0	4	AOI_3	150	41	299	430
11732	704			10_008_neu_an.jpg	0	4	AOI_3	150	41	300	424
11748	705			10_008_neu_an.jpg	0	4	AOI_3	150	41	297	428
11765	706			10_008_neu_an.jpg	0	4	AOI_3	150	41	298	428
11781	707			10_008_neu_an.jpg	0	4	AOI_3	150	41	293	433
11798	708			10_008_neu_an.jpg	0	4	AOI_3	150	41	297	430
11815	709			10_008_neu_an.jpg	0	4	AOI_3	150	41	291	433
11831	710			10_008_neu_an.jpg	0	4	AOI_3	150	41	294	434
11848	711			10_008_neu_an.jpg	0	3	AOI_1	250	42	458	412
11865	712			10_008_neu_an.jpg	0	3	AOI_1	250	42	642	412
11881	713			10_008_neu_an.jpg	0	3	AOI_1	250	42	709	418
11898	714			10_008_neu_an.jpg	0	3	AOI_1	250	42	713	417
11915	715			10_008_neu_an.jpg	0	3	AOI_1	250	42	717	419
11931	716			10_008_neu_an.jpg	0	3	AOI_1	250	42	716	419
11948	717			10_008_neu_an.jpg	0	3	AOI_1	250	42	719	420
11965	718			10_008_neu_an.jpg	0	3	AOI_1	250	42	719	419
11981	719			10_008_neu_an.jpg	0	3	AOI_1	250	42	718	418
11998	720			10_008_neu_an.jpg	0	3	AOI_1	250	42	720	417
12015	721			10_008_neu_an.jpg	0	3	AOI_1	250	42	723	415
12031	722			10_008_neu_an.jpg	0	3	AOI_1	250	42	718	421
12048	723			10_008_neu_an.jpg	0	3	AOI_1	250	42	724	419
12065	724			10_008_neu_an.jpg	0	3	AOI_1	250	42	720	423
12081	725			10_008_neu_an.jpg	0	3	AOI_1	250	42	721	420
12098	726			10_008_neu_an.jpg	0	3	AOI_1	366	43	767	410
12114	727			10_008_neu_an.jpg	0	3	AOI_1	366	43	774	411
12131	728			10_008_neu_an.jpg	0	3	AOI_1	366	43	774	414
12148	729			10_008_neu_an.jpg	0	3	AOI_1	366	43	778	412
12164	730			10_008_neu_an.jpg	0	3	AOI_1	366	43	779	410
12181	731			10_008_neu_an.jpg	0	3	AOI_1	366	43	778	409
12198	732			10_008_neu_an.jpg	0	3	AOI_1	366	43	779	411
12214	733			10_008_neu_an.jpg	0	3	AOI_1	366	43	775	411
12231	734			10_008_neu_an.jpg	0	3	AOI_1	366	43	778	409
12248	735			10_008_neu_an.jpg	0	3	AOI_1	366	43	776	410
12264	736			10_008_neu_an.jpg	0	3	AOI_1	366	43	778	410
12281	737			10_008_neu_an.jpg	0	3	AOI_1	366	43	780	411
12298	738			10_008_neu_an.jpg	0	3	AOI_1	366	43	783	409
12314	739			10_008_neu_an.jpg	0	3	AOI_1	366	43	782	408
12331	740			10_008_neu_an.jpg	0	3	AOI_1	366	43	778	414
12348	741			10_008_neu_an.jpg	0	3	AOI_1	366	43	780	413
12364	742			10_008_neu_an.jpg	0	3	AOI_1	366	43	784	406
12381	743			10_008_neu_an.jpg	0	3	AOI_1	366	43	780	409
12398	744			10_008_neu_an.jpg	0	3	AOI_1	366	43	774	412
12414	745			10_008_neu_an.jpg	0	3	AOI_1	366	43	776	411
12431	746			10_008_neu_an.jpg	0	3	AOI_1	366	43	779	413
12448	747			10_008_neu_an.jpg	0	3	AOI_1	366	43	687	389
12464	748			10_008_neu_an.jpg	0	4	AOI_3	500	44	488	381
12481	749			10_008_neu_an.jpg	0	4	AOI_3	500	44	360	373
12498	750			10_008_neu_an.jpg	0	4	AOI_3	500	44	357	372
12514	751			10_008_neu_an.jpg	0	4	AOI_3	500	44	344	370
12531	752			10_008_neu_an.jpg	0	4	AOI_3	500	44	346	373
12548	753			10_008_neu_an.jpg	0	4	AOI_3	500	44	346	372
12564	754			10_008_neu_an.jpg	0	4	AOI_3	500	44	350	368
12581	755			10_008_neu_an.jpg	0	4	AOI_3	500	44	350	368
12598	756			10_008_neu_an.jpg	0	4	AOI_3	500	44	348	372
12614	757			10_008_neu_an.jpg	0	4	AOI_3	500	44	350	366
12631	758			10_008_neu_an.jpg	0	4	AOI_3	500	44	346	370
12647	759			10_008_neu_an.jpg	0	4	AOI_3	500	44	347	370
12664	760			10_008_neu_an.jpg	0	4	AOI_3	500	44	346	372
12681	761			10_008_neu_an.jpg	0	4	AOI_3	500	44	345	370
12697	762			10_008_neu_an.jpg	0	4	AOI_3	500	44	347	374
12714	763			10_008_neu_an.jpg	0	4	AOI_3	500	44	344	374
12731	764			10_008_neu_an.jpg	0	4	AOI_3	500	44	350	380
12747	765			10_008_neu_an.jpg	0	4	AOI_3	500	44	352	376
12764	766			10_008_neu_an.jpg	0	4	AOI_3	500	44	346	379
12781	767			10_008_neu_an.jpg	0	4	AOI_3	500	44	346	381
12797	768			10_008_neu_an.jpg	0	4	AOI_3	500	44	345	380
12814	769			10_008_neu_an.jpg	0	4	AOI_3	500	44	347	381
12831	770			10_008_neu_an.jpg	0	4	AOI_3	500	44	348	381
12847	771			10_008_neu_an.jpg	0	4	AOI_3	500	44	347	382
12864	772			10_008_neu_an.jpg	0	4	AOI_3	500	44	347	379
12881	773			10_008_neu_an.jpg	0	4	AOI_3	500	44	348	377
12897	774			10_008_neu_an.jpg	0	4	AOI_3	500	44	345	382
12914	775			10_008_neu_an.jpg	0	4	AOI_3	500	44	346	381
12931	776			10_008_neu_an.jpg	0	4	AOI_3	500	44	351	381
12947	777			10_008_neu_an.jpg	0	4	AOI_3	500	44	347	381
12964	778			10_008_neu_an.jpg	0	4	AOI_3	200	45	316	454
12981	779			10_008_neu_an.jpg	0	4	AOI_3	200	45	309	476
12997	780			10_008_neu_an.jpg	0	4	AOI_3	200	45	313	471
13014	781			10_008_neu_an.jpg	0	4	AOI_3	200	45	311	476
13031	782			10_008_neu_an.jpg	0	4	AOI_3	200	45	311	478
13047	783			10_008_neu_an.jpg	0	4	AOI_3	200	45	311	476
13064	784			10_008_neu_an.jpg	0	4	AOI_3	200	45	308	474
13081	785			10_008_neu_an.jpg	0	4	AOI_3	200	45	313	471
13097	786			10_008_neu_an.jpg	0	4	AOI_3	200	45	312	473
13114	787			10_008_neu_an.jpg	0	4	AOI_3	200	45	314	472
13131	788			10_008_neu_an.jpg	0	4	AOI_3	200	45	310	473
13147	789			10_008_neu_an.jpg	0	4	AOI_3	200	45	321	474
13164	790			10_008_neu_an.jpg	0	3	AOI_1	749	46	478	458
13181	791			10_008_neu_an.jpg	0	3	AOI_1	749	46	653	434
13197	792			10_008_neu_an.jpg	0	3	AOI_1	749	46	729	429
13214	793			10_008_neu_an.jpg	0	3	AOI_1	749	46	733	426
13231	794			10_008_neu_an.jpg	0	3	AOI_1	749	46	738	431
13247	795			10_008_neu_an.jpg	0	3	AOI_1	749	46	736	432
13264	796			10_008_neu_an.jpg	0	3	AOI_1	749	46	735	429
13280	797			10_008_neu_an.jpg	0	3	AOI_1	749	46	734	428
13297	798			10_008_neu_an.jpg	0	3	AOI_1	749	46	739	429
13314	799			10_008_neu_an.jpg	0	3	AOI_1	749	46	733	430
13330	800			10_008_neu_an.jpg	0	3	AOI_1	749	46	737	429
13347	801			10_008_neu_an.jpg	0	3	AOI_1	749	46	736	427
13364	802			10_008_neu_an.jpg	0	3	AOI_1	749	46	736	430
13380	803			10_008_neu_an.jpg	0	3	AOI_1	749	46	737	429
13397	804			10_008_neu_an.jpg	0	3	AOI_1	749	46	735	431
13414	805			10_008_neu_an.jpg	0	3	AOI_1	749	46	736	429
13430	806			10_008_neu_an.jpg	0	3	AOI_1	749	46	740	430
13447	807			10_008_neu_an.jpg	0	3	AOI_1	749	46	737	428
13464	808			10_008_neu_an.jpg	0	3	AOI_1	749	46	737	427
13480	809			10_008_neu_an.jpg	0	3	AOI_1	749	46	744	420
13497	810			10_008_neu_an.jpg	0	3	AOI_1	749	46	760	411
13514	811			10_008_neu_an.jpg	0	3	AOI_1	749	46	760	410
13530	812			10_008_neu_an.jpg	0	3	AOI_1	749	46	765	406
13547	813			10_008_neu_an.jpg	0	3	AOI_1	749	46	763	409
13564	814			10_008_neu_an.jpg	0	3	AOI_1	749	46	764	409
13580	815			10_008_neu_an.jpg	0	3	AOI_1	749	46	760	409
13597	816			10_008_neu_an.jpg	0	3	AOI_1	749	46	761	410
13614	817			10_008_neu_an.jpg	0	3	AOI_1	749	46	764	408
13630	818			10_008_neu_an.jpg	0	3	AOI_1	749	46	763	409
13647	819			10_008_neu_an.jpg	0	3	AOI_1	749	46	763	409
13664	820			10_008_neu_an.jpg	0	3	AOI_1	749	46	762	405
13680	821			10_008_neu_an.jpg	0	3	AOI_1	749	46	762	408
13697	822			10_008_neu_an.jpg	0	3	AOI_1	749	46	760	408
13713	823			10_008_neu_an.jpg	0	3	AOI_1	749	46	773	406
13730	824			10_008_neu_an.jpg	0	3	AOI_1	749	46	780	405
13747	825			10_008_neu_an.jpg	0	3	AOI_1	749	46	780	406
13763	826			10_008_neu_an.jpg	0	3	AOI_1	749	46	778	408
13780	827			10_008_neu_an.jpg	0	3	AOI_1	749	46	777	407
13797	828			10_008_neu_an.jpg	0	3	AOI_1	749	46	776	407
13813	829			10_008_neu_an.jpg	0	3	AOI_1	749	46	778	409
13830	830			10_008_neu_an.jpg	0	3	AOI_1	749	46	780	404
13847	831			10_008_neu_an.jpg	0	3	AOI_1	749	46	779	405
13863	832			10_008_neu_an.jpg	0	3	AOI_1	749	46	776	408
13880	833			10_008_neu_an.jpg	0	3	AOI_1	749	46	778	408
13897	834			10_008_neu_an.jpg	0	3	AOI_1	749	46	775	415
13913	835			10_008_neu_an.jpg	0	3	AOI_1	400	47	708	414
13930	836			10_008_neu_an.jpg	0	3	AOI_1	400	47	690	416
13947	837			10_008_neu_an.jpg	0	3	AOI_1	400	47	696	416
13963	838			10_008_neu_an.jpg	0	3	AOI_1	400	47	692	417
13980	839			10_008_neu_an.jpg	0	3	AOI_1	400	47	689	417
13997	840			10_008_neu_an.jpg	0	3	AOI_1	400	47	690	416
14013	841			10_008_neu_an.jpg	0	3	AOI_1	400	47	690	417
14030	842			10_008_neu_an.jpg	0	3	AOI_1	400	47	688	420
14047	843			10_008_neu_an.jpg	0	3	AOI_1	400	47	690	417
14063	844			10_008_neu_an.jpg	0	3	AOI_1	400	47	687	417
14080	845			10_008_neu_an.jpg	0	3	AOI_1	400	47	689	414
14097	846			10_008_neu_an.jpg	0	3	AOI_1	400	47	688	417
14113	847			10_008_neu_an.jpg	0	3	AOI_1	400	47	686	415
14130	848			10_008_neu_an.jpg	0	3	AOI_1	400	47	689	414
14146	849			10_008_neu_an.jpg	0	3	AOI_1	400	47	688	416
14163	850			10_008_neu_an.jpg	0	3	AOI_1	400	47	685	418
14180	851			10_008_neu_an.jpg	0	3	AOI_1	400	47	688	416
14197	852			10_008_neu_an.jpg	0	3	AOI_1	400	47	685	419
14213	853			10_008_neu_an.jpg	0	3	AOI_1	400	47	686	414
14230	854			10_008_neu_an.jpg	0	3	AOI_1	400	47	685	415
14247	855			10_008_neu_an.jpg	0	3	AOI_1	400	47	687	417
14263	856			10_008_neu_an.jpg	0	3	AOI_1	400	47	688	414
14280	857			10_008_neu_an.jpg	0	3	AOI_1	400	47	689	416
14296	858			10_008_neu_an.jpg	0	3	AOI_1	400	47	688	413
14313	859			10_008_neu_an.jpg	0	4	AOI_3	300	48	585	392
14330	860			10_008_neu_an.jpg	0	4	AOI_3	300	48	430	386
14346	861			10_008_neu_an.jpg	0	4	AOI_3	300	48	351	387
14363	862			10_008_neu_an.jpg	0	4	AOI_3	300	48	349	386
14380	863			10_008_neu_an.jpg	0	4	AOI_3	300	48	349	384
14385		ImageEnd	16
14396	864			No media	0	0	Content	300	48	347	383
14413	865			No media	0	0	Content	300	48	349	386
14421		ImageStart	8
14430	866			Fix.jpg	0	0	Content	300	48	345	382
14446	867			Fix.jpg	0	0	Content	300	48	343	383
14463	868			Fix.jpg	0	0	Content	300	48	347	382
14480	869			Fix.jpg	0	0	Content	300	48	348	379
14496	870			Fix.jpg	0	0	Content	300	48	346	382
14513	871			Fix.jpg	0	0	Content	300	48	346	382
14530	872			Fix.jpg	0	0	Content	300	48	348	381
14546	873			Fix.jpg	0	0	Content	300	48	348	382
14563	874			Fix.jpg	0	0	Content	300	48	348	383
14580	875			Fix.jpg	0	0	Content	300	48	350	382
14596	876			Fix.jpg	0	0	Content	300	48	348	385
14613	877			Fix.jpg	0	0	Content	583	49	388	381
14630	878			Fix.jpg	0	0	Content	583	49	507	385
14646	879			Fix.jpg	0	0	Content	583	49	505	385
14663	880			Fix.jpg	0	0	Content	583	49	512	389
14680	881			Fix.jpg	0	0	Content	583	49	511	391
14696	882			Fix.jpg	0	0	Content	583	49	511	391
14713	883			Fix.jpg	0	0	Content	583	49	510	388
14729	884			Fix.jpg	0	0	Content	583	49	511	389
14746	885			Fix.jpg	0	0	Content	583	49	512	391
14763	886			Fix.jpg	0	0	Content	583	49	511	393
14779	887			Fix.jpg	0	0	Content	583	49	514	391
14796	888			Fix.jpg	0	0	Content	583	49	512	390
14813	889			Fix.jpg	0	0	Content	583	49	511	390
14829	890			Fix.jpg	0	0	Content	583	49	512	393
14846	891			Fix.jpg	0	0	Content	583	49	512	387
14863	892			Fix.jpg	0	0	Content	583	49	514	392
14879	893			Fix.jpg	0	0	Content	583	49	514	390
14896	894			Fix.jpg	0	0	Content	583	49	513	396
14913	895			Fix.jpg	0	0	Content	583	49	509	390
14914		ImageEnd	16
14928		ImageStart	8
14929	896			63_114_an_neu.jpg	0	0	Content	583	49	513	390
14946	897			63_114_an_neu.jpg	0	0	Content	583	49	509	391
14963	898			63_114_an_neu.jpg	0	0	Content	583	49	512	391
14979	899			63_114_an_neu.jpg	0	0	Content	583	49	511	387
14996	900			63_114_an_neu.jpg	0	0	Content	583	49	513	391
15013	901			63_114_an_neu.jpg	0	0	Content	583	49	512	394
15029	902			63_114_an_neu.jpg	0	0	Content	583	49	516	389
15046	903			63_114_an_neu.jpg	0	0	Content	583	49	511	392
15063	904			63_114_an_neu.jpg	0	0	Content	583	49	511	390
15079	905			63_114_an_neu.jpg	0	0	Content	583	49	512	389
15096	906			63_114_an_neu.jpg	0	0	Content	583	49	513	386
15113	907			63_114_an_neu.jpg	0	0	Content	583	49	514	384
15129	908			63_114_an_neu.jpg	0	0	Content	583	49	512	389
15146	909			63_114_an_neu.jpg	0	0	Content	583	49	513	385
15162	910			63_114_an_neu.jpg	0	0	Content	583	49	514	389
15179	911			63_114_an_neu.jpg	0	0	Content	583	49	519	390
15196	912			63_114_an_neu.jpg	0	257	AOI_47	233	50	648	388
15212	913			63_114_an_neu.jpg	0	257	AOI_47	233	50	738	393
15229	914			63_114_an_neu.jpg	0	257	AOI_47	233	50	737	392
15246	915			63_114_an_neu.jpg	0	257	AOI_47	233	50	744	391
15262	916			63_114_an_neu.jpg	0	257	AOI_47	233	50	745	390
15279	917			63_114_an_neu.jpg	0	257	AOI_47	233	50	745	389
15296	918			63_114_an_neu.jpg	0	257	AOI_47	233	50	744	390
15312	919			63_114_an_neu.jpg	0	257	AOI_47	233	50	744	391
15329	920			63_114_an_neu.jpg	0	257	AOI_47	233	50	746	391
15346	921			63_114_an_neu.jpg	0	257	AOI_47	233	50	745	387
15362	922			63_114_an_neu.jpg	0	257	AOI_47	233	50	745	390
15379	923			63_114_an_neu.jpg	0	257	AOI_47	233	50	749	386
15396	924			63_114_an_neu.jpg	0	257	AOI_47	233	50	747	381
15412	925			63_114_an_neu.jpg	0	257	AOI_47	233	50	685	387
15429	926			63_114_an_neu.jpg	0	258	AOI_45	283	51	480	393
15446	927			63_114_an_neu.jpg	0	258	AOI_45	283	51	316	406
15462	928			63_114_an_neu.jpg	0	258	AOI_45	283	51	305	403
15479	929			63_114_an_neu.jpg	0	258	AOI_45	283	51	295	408
15496	930			63_114_an_neu.jpg	0	258	AOI_45	283	51	299	405
15512	931			63_114_an_neu.jpg	0	258	AOI_45	283	51	297	404
15529	932			63_114_an_neu.jpg	0	258	AOI_45	283	51	299	404
15546	933			63_114_an_neu.jpg	0	258	AOI_45	283	51	298	408
15562	934			63_114_an_neu.jpg	0	258	AOI_45	283	51	296	407
15579	935			63_114_an_neu.jpg	0	258	AOI_45	283	51	298	403
15596	936			63_114_an_neu.jpg	0	258	AOI_45	283	51	296	406
15612	937			63_114_an_neu.jpg	0	258	AOI_45	283	51	297	409
15629	938			63_114_an_neu.jpg	0	258	AOI_45	283	51	298	409
15646	939			63_114_an_neu.jpg	0	258	AOI_45	283	51	299	407
15662	940			63_114_an_neu.jpg	0	258	AOI_45	283	51	293	410
15679	941			63_114_an_neu.jpg	0	258	AOI_45	283	51	296	408
15695	942			63_114_an_neu.jpg	0	258	AOI_45	283	51	298	404
15712	943			63_114_an_neu.jpg	0	258	AOI_45	283	52	299	405
15729	944			63_114_an_neu.jpg	0	258	AOI_45	283	52	335	405
15745	945			63_114_an_neu.jpg	0	258	AOI_45	283	52	340	403
15762	946			63_114_an_neu.jpg	0	258	AOI_45	283	52	340	405
15779	947			63_114_an_neu.jpg	0	258	AOI_45	283	52	342	403
15795	948			63_114_an_neu.jpg	0	258	AOI_45	283	52	341	407
15812	949			63_114_an_neu.jpg	0	258	AOI_45	283	52	340	412
15829	950			63_114_an_neu.jpg	0	258	AOI_45	283	52	338	408
15845	951			63_114_an_neu.jpg	0	258	AOI_45	283	52	342	406
15862	952			63_114_an_neu.jpg	0	258	AOI_45	283	52	341	407
15879	953			63_114_an_neu.jpg	0	258	AOI_45	283	52	338	408
15895	954			63_114_an_neu.jpg	0	258	AOI_45	283	52	341	405
15912	955			63_114_an_neu.jpg	0	258	AOI_45	283	52	343	405
15929	956			63_114_an_neu.jpg	0	258	AOI_45	283	52	340	411
15945	957			63_114_an_neu.jpg	0	258	AOI_45	283	52	340	403
15962	958			63_114_an_neu.jpg	0	258	AOI_45	283	52	340	408
15979	959			63_114_an_neu.jpg	0	258	AOI_45	283	52	341	410
15995	960			63_114_an_neu.jpg	0	257	AOI_47	217	53	475	406
16012	961			63_114_an_neu.jpg	0	257	AOI_47	217	53	646	399
16029	962			63_114_an_neu.jpg	0	257	AOI_47	217	53	725	394
16045	963			63_114_an_neu.jpg	0	257	AOI_47	217	53	726	394
16062	964			63_114_an_neu.jpg	0	257	AOI_47	217	53	726	393
16079	965			63_114_an_neu.jpg	0	257	AOI_47	217	53	730	391
16095	966			63_114_an_neu.jpg	0	257	AOI_47	217	53	730	393
16112	967			63_114_an_neu.jpg	0	257	AOI_47	217	53	731	392
16129	968			63_114_an_neu.jpg	0	257	AOI_47	217	53	729	396
16145	969			63_114_an_neu.jpg	0	257	AOI_47	217	53	732	395
16162	970			63_114_an_neu.jpg	0	257	AOI_47	217	53	731	396
16179	971			63_114_an_neu.jpg	0	257	AOI_47	217	53	729	395
16195	972			63_114_an_neu.jpg	0	257	AOI_47	217	53	728	397
16212	973			63_114_an_neu.jpg	0	257	AOI_47	550	54	730	391
16229	974			63_114_an_neu.jpg	0	257	AOI_47	550	54	756	362
16245	975			63_114_an_neu.jpg	0	257	AOI_47	550	54	759	365
16262	976			63_114_an_neu.jpg	0	257	AOI_47	550	54	758	366
16278	977			63_114_an_neu.jpg	0	257	AOI_47	550	54	756	367
16295	978			63_114_an_neu.jpg	0	257	AOI_47	550	54	761	363
16312	979			63_114_an_neu.jpg	0	257	AOI_47	550	54	759	364
16328	980			63_114_an_neu.jpg	0	257	AOI_47	550	54	760	362
16345	981			63_114_an_neu.jpg	0	257	AOI_47	550	54	759	366
16362	982			63_114_an_neu.jpg	0	257	AOI_47	550	54	757	367
16378	983			63_114_an_neu.jpg	0	257	AOI_47	550	54	754	367
16395	984			63_114_an_neu.jpg	0	257	AOI_47	550	54	757	365
16412	985			63_114_an_neu.jpg	0	257	AOI_47	550	54	757	368
16428	986			63_114_an_neu.jpg	0	257	AOI_47	550	54	760	365
16445	987			63_114_an_neu.jpg	0	257	AOI_47	550	54	759	362
16462	988			63_114_an_neu.jpg	0	257	AOI_47	550	54	762	363
16478	989			63_114_an_neu.jpg	0	257	AOI_47	550	54	758	368
16495	990			63_114_an_neu.jpg	0	257	AOI_47	550	54	758	369
16512	991			63_114_an_neu.jpg	0	257	AOI_47	550	54	757	367
16528	992			63_114_an_neu.jpg	0	257	AOI_47	550	54	762	364
16545	993			63_114_an_neu.jpg	0	257	AOI_47	550	54	773	368
16562	994			63_114_an_neu.jpg	0	257	AOI_47	550	54	770	367
16578	995			63_114_an_neu.jpg	0	257	AOI_47	550	54	771	367
16595	996			63_114_an_neu.jpg	0	257	AOI_47	550	54	770	368
16612	997			63_114_an_neu.jpg	0	257	AOI_47	550	54	769	368
16628	998			63_114_an_neu.jpg	0	257	AOI_47	550	54	771	372
16645	999			63_114_an_neu.jpg	0	257	AOI_47	550	54	772	370
16662	1000			63_114_an_neu.jpg	0	257	AOI_47	550	54	772	367
16678	1001			63_114_an_neu.jpg	0	257	AOI_47	550	54	773	368
16695	1002			63_114_an_neu.jpg	0	257	AOI_47	550	54	771	368
16712	1003			63_114_an_neu.jpg	0	257	AOI_47	550	54	770	366
16728	1004			63_114_an_neu.jpg	0	257	AOI_47	550	54	772	369
16745	1005			63_114_an_neu.jpg	0	257	AOI_47	550	54	667	375
16762	1006			63_114_an_neu.jpg	0	258	AOI_45	233	55	482	385
16778	1007			63_114_an_neu.jpg	0	258	AOI_45	233	55	364	406
16795	1008			63_114_an_neu.jpg	0	258	AOI_45	233	55	368	400
16811	1009			63_114_an_neu.jpg	0	258	AOI_45	233	55	359	403
16828	1010			63_114_an_neu.jpg	0	258	AOI_45	233	55	357	401
16845	1011			63_114_an_neu.jpg	0	258	AOI_45	233	55	357	404
16861	1012			63_114_an_neu.jpg	0	258	AOI_45	233	55	356	406
16878	1013			63_114_an_neu.jpg	0	258	AOI_45	233	55	358	406
16895	1014			63_114_an_neu.jpg	0	258	AOI_45	233	55	357	406
16911	1015			63_114_an_neu.jpg	0	258	AOI_45	233	55	354	407
16928	1016			63_114_an_neu.jpg	0	258	AOI_45	233	55	355	408
16945	1017			63_114_an_neu.jpg	0	258	AOI_45	233	55	353	405
16961	1018			63_114_an_neu.jpg	0	258	AOI_45	233	55	354	404
16978	1019			63_114_an_neu.jpg	0	258	AOI_45	233	55	357	403
16995	1020			63_114_an_neu.jpg	0	258	AOI_45	550	56	328	460
17011	1021			63_114_an_neu.jpg	0	258	AOI_45	550	56	311	529
17028	1022			63_114_an_neu.jpg	0	258	AOI_45	550	56	311	530
17045	1023			63_114_an_neu.jpg	0	258	AOI_45	550	56	305	535
17061	1024			63_114_an_neu.jpg	0	258	AOI_45	550	56	312	536
17078	1025			63_114_an_neu.jpg	0	258	AOI_45	550	56	306	533
17095	1026			63_114_an_neu.jpg	0	258	AOI_45	550	56	308	533
17111	1027			63_114_an_neu.jpg	0	258	AOI_45	550	56	305	535
17128	1028			63_114_an_neu.jpg	0	258	AOI_45	550	56	308	536
17145	1029			63_114_an_neu.jpg	0	258	AOI_45	550	56	305	536
17161	1030			63_114_an_neu.jpg	0	258	AOI_45	550	56	306	539
17178	1031			63_114_an_neu.jpg	0	258	AOI_45	550	56	304	535
17195	1032			63_114_an_neu.jpg	0	258	AOI_45	550	56	307	535
17211	1033			63_114_an_neu.jpg	0	258	AOI_45	550	56	306	499
17228	1034			63_114_an_neu.jpg	0	258	AOI_45	550	56	308	509
17244	1035			63_114_an_neu.jpg	0	258	AOI_45	550	56	309	509
17261	1036			63_114_an_neu.jpg	0	258	AOI_45	550	56	310	506
17278	1037			63_114_an_neu.jpg	0	258	AOI_45	550	56	309	508
17294	1038			63_114_an_neu.jpg	0	258	AOI_45	550	56	307	505
17311	1039			63_114_an_neu.jpg	0	258	AOI_45	550	56	309	504
17328	1040			63_114_an_neu.jpg	0	258	AOI_45	550	56	308	506
17344	1041			63_114_an_neu.jpg	0	258	AOI_45	550	56	306	503
17361	1042			63_114_an_neu.jpg	0	258	AOI_45	550	56	308	506
17378	1043			63_114_an_neu.jpg	0	258	AOI_45	550	56	311	507
17394	1044			63_114_an_neu.jpg	0	258	AOI_45	550	56	309	506
17411	1045			63_114_an_neu.jpg	0	258	AOI_45	550	56	312	502
17428	1046			63_114_an_neu.jpg	0	258	AOI_45	550	56	304	519
17444	1047			63_114_an_neu.jpg	0	258	AOI_45	550	56	309	512
17461	1048			63_114_an_neu.jpg	0	258	AOI_45	550	56	308	521
17478	1049			63_114_an_neu.jpg	0	258	AOI_45	550	56	306	515
17494	1050			63_114_an_neu.jpg	0	258	AOI_45	550	56	303	517
17511	1051			63_114_an_neu.jpg	0	258	AOI_45	550	56	307	514
17528	1052			63_114_an_neu.jpg	0	258	AOI_45	550	56	345	500
17544	1053			63_114_an_neu.jpg	0	257	AOI_47	300	57	508	430
17561	1054			63_114_an_neu.jpg	0	257	AOI_47	300	57	643	385
17578	1055			63_114_an_neu.jpg	0	257	AOI_47	300	57	692	382
17594	1056			63_114_an_neu.jpg	0	257	AOI_47	300	57	698	375
17611	1057			63_114_an_neu.jpg	0	257	AOI_47	300	57	702	375
17628	1058			63_114_an_neu.jpg	0	257	AOI_47	300	57	703	376
17644	1059			63_114_an_neu.jpg	0	257	AOI_47	300	57	701	378
17661	1060			63_114_an_neu.jpg	0	257	AOI_47	300	57	701	380
17678	1061			63_114_an_neu.jpg	0	257	AOI_47	300	57	703	372
17694	1062			63_114_an_neu.jpg	0	257	AOI_47	300	57	705	373
17711	1063			63_114_an_neu.jpg	0	257	AOI_47	300	57	706	377
17727	1064			63_114_an_neu.jpg	0	257	AOI_47	300	57	703	379
17744	1065			63_114_an_neu.jpg	0	257	AOI_47	300	57	705	375
17761	1066			63_114_an_neu.jpg	0	257	AOI_47	300	57	706	374
17777	1067			63_114_an_neu.jpg	0	257	AOI_47	300	57	705	376
17794	1068			63_114_an_neu.jpg	0	257	AOI_47	300	57	709	374
17811	1069			63_114_an_neu.jpg	0	257	AOI_47	300	57	706	367
17827	1070			63_114_an_neu.jpg	0	257	AOI_47	300	57	674	441
17844	1071			63_114_an_neu.jpg	0	258	AOI_45			0	0
17861	1072			63_114_an_neu.jpg	0	258	AOI_45			0	0
17877	1073			63_114_an_neu.jpg	0	258	AOI_45			0	0
17894	1074			63_114_an_neu.jpg	0	258	AOI_45			0	0
17911	1075			63_114_an_neu.jpg	0	258	AOI_45			0	0
17927	1076			63_114_an_neu.jpg	0	258	AOI_45			0	0
17941		ImageEnd	16
17944	1077			No media	0	0	Content			0	0
17961	1078			No media	0	0	Content			0	0
17977	1079			No media	0	0	Content			0	0
17994	1080			No media	0	0	Content			0	0
18000		ImageStart	8
18011	1081			Fix.jpg	0	0	Content			0	0
18027	1082			Fix.jpg	0	0	Content			0	0
18044	1083			Fix.jpg	0	0	Content	167	58	384	488
18061	1084			Fix.jpg	0	0	Content	167	58	389	467
18077	1085			Fix.jpg	0	0	Content	167	58	383	445
18094	1086			Fix.jpg	0	0	Content	167	58	386	456
18110	1087			Fix.jpg	0	0	Content	167	58	387	456
18127	1088			Fix.jpg	0	0	Content	167	58	0	0
18144	1089			Fix.jpg	0	0	Content	167	58	388	452
18161	1090			Fix.jpg	0	0	Content	167	58	385	457
18177	1091			Fix.jpg	0	0	Content	167	58	390	454
18194	1092			Fix.jpg	0	0	Content	167	58	389	455
18210	1093			Fix.jpg	0	0	Content	550	59	464	411
18227	1094			Fix.jpg	0	0	Content	550	59	0	0
18244	1095			Fix.jpg	0	0	Content	550	59	503	394
18260	1096			Fix.jpg	0	0	Content	550	59	507	395
18277	1097			Fix.jpg	0	0	Content	550	59	507	395
18294	1098			Fix.jpg	0	0	Content	550	59	504	397
18310	1099			Fix.jpg	0	0	Content	550	59	507	393
18327	1100			Fix.jpg	0	0	Content	550	59	507	399
18344	1101			Fix.jpg	0	0	Content	550	59	507	399
18360	1102			Fix.jpg	0	0	Content	550	59	506	394
18377	1103			Fix.jpg	0	0	Content	550	59	505	393
18394	1104			Fix.jpg	0	0	Content	550	59	506	396
18410	1105			Fix.jpg	0	0	Content	550	59	504	395
18427	1106			Fix.jpg	0	0	Content	550	59	504	398
18444	1107			Fix.jpg	0	0	Content	550	59	506	396
18456		ImageEnd	16
18460	1108			No media	0	0	Content	550	59	505	396
18477	1109			No media	0	0	Content	550	59	507	392
18494	1110			No media	0	0	Content	550	59	503	392
18494		ImageStart	8
18510	1111			167_175_neu_fe.jpg	0	152	AOI_31	550	59	504	396
18527	1112			167_175_neu_fe.jpg	0	152	AOI_31	550	59	506	398
18544	1113			167_175_neu_fe.jpg	0	152	AOI_31	550	59	507	391
18560	1114			167_175_neu_fe.jpg	0	152	AOI_31	550	59	505	393
18577	1115			167_175_neu_fe.jpg	0	152	AOI_31	550	59	508	399
18594	1116			167_175_neu_fe.jpg	0	152	AOI_31	550	59	506	398
18610	1117			167_175_neu_fe.jpg	0	152	AOI_31	550	59	504	391
18627	1118			167_175_neu_fe.jpg	0	152	AOI_31	550	59	507	397
18644	1119			167_175_neu_fe.jpg	0	152	AOI_31	550	59	510	393
18660	1120			167_175_neu_fe.jpg	0	152	AOI_31	550	59	506	392
18677	1121			167_175_neu_fe.jpg	0	152	AOI_31	550	59	504	392
18694	1122			167_175_neu_fe.jpg	0	152	AOI_31	550	59	508	392
18710	1123			167_175_neu_fe.jpg	0	152	AOI_31	550	59	507	392
18727	1124			167_175_neu_fe.jpg	0	152	AOI_31	550	59	505	400
18743	1125			167_175_neu_fe.jpg	0	152	AOI_31	550	59	508	397
18760	1126			167_175_neu_fe.jpg	0	151	AOI_30	250	60	638	402
18777	1127			167_175_neu_fe.jpg	0	151	AOI_30	250	60	754	412
18793	1128			167_175_neu_fe.jpg	0	151	AOI_30	250	60	753	415
18810	1129			167_175_neu_fe.jpg	0	151	AOI_30	250	60	762	417
18827	1130			167_175_neu_fe.jpg	0	151	AOI_30	250	60	759	416
18843	1131			167_175_neu_fe.jpg	0	151	AOI_30	250	60	758	418
18860	1132			167_175_neu_fe.jpg	0	151	AOI_30	250	60	761	416
18877	1133			167_175_neu_fe.jpg	0	151	AOI_30	250	60	760	416
18893	1134			167_175_neu_fe.jpg	0	151	AOI_30	250	60	757	418
18910	1135			167_175_neu_fe.jpg	0	151	AOI_30	250	60	760	418
18927	1136			167_175_neu_fe.jpg	0	151	AOI_30	250	60	761	411
18943	1137			167_175_neu_fe.jpg	0	151	AOI_30	250	60	761	418
18960	1138			167_175_neu_fe.jpg	0	151	AOI_30	250	60	761	414
18977	1139			167_175_neu_fe.jpg	0	151	AOI_30	250	60	759	415
18993	1140			167_175_neu_fe.jpg	0	151	AOI_30	250	60	708	417
19010	1141			167_175_neu_fe.jpg	0	152	AOI_31	233	61	510	411
19027	1142			167_175_neu_fe.jpg	0	152	AOI_31	233	61	350	410
19043	1143			167_175_neu_fe.jpg	0	152	AOI_31	233	61	314	406
19060	1144			167_175_neu_fe.jpg	0	152	AOI_31	233	61	303	405
19077	1145			167_175_neu_fe.jpg	0	152	AOI_31	233	61	309	407
19093	1146			167_175_neu_fe.jpg	0	152	AOI_31	233	61	307	409
19110	1147			167_175_neu_fe.jpg	0	152	AOI_31	233	61	308	407
19127	1148			167_175_neu_fe.jpg	0	152	AOI_31	233	61	306	409
19143	1149			167_175_neu_fe.jpg	0	152	AOI_31	233	61	306	407
19160	1150			167_175_neu_fe.jpg	0	152	AOI_31	233	61	308	408
19177	1151			167_175_neu_fe.jpg	0	152	AOI_31	233	61	310	406
19193	1152			167_175_neu_fe.jpg	0	152	AOI_31	233	61	308	405
19210	1153			167_175_neu_fe.jpg	0	152	AOI_31	233	61	304	408
19227	1154			167_175_neu_fe.jpg	0	152	AOI_31	233	61	310	405
19243	1155			167_175_neu_fe.jpg	0	152	AOI_31	167	62	341	384
19260	1156			167_175_neu_fe.jpg	0	152	AOI_31	167	62	344	387
19276	1157			167_175_neu_fe.jpg	0	152	AOI_31	167	62	345	387
19293	1158			167_175_neu_fe.jpg	0	152	AOI_31	167	62	347	384
19310	1159			167_175_neu_fe.jpg	0	152	AOI_31	167	62	347	386
19326	1160			167_175_neu_fe.jpg	0	152	AOI_31	167	62	353	388
19343	1161			167_175_neu_fe.jpg	0	152	AOI_31	167	62	347	388
19360	1162			167_175_neu_fe.jpg	0	152	AOI_31	167	62	349	387
19376	1163			167_175_neu_fe.jpg	0	152	AOI_31	167	62	347	386
19393	1164			167_175_neu_fe.jpg	0	152	AOI_31	167	62	351	388
19410	1165			167_175_neu_fe.jpg	0	151	AOI_30	300	63	505	389
19426	1166			167_175_neu_fe.jpg	0	151	AOI_30	300	63	684	402
19443	1167			167_175_neu_fe.jpg	0	151	AOI_30	300	63	739	407
19460	1168			167_175_neu_fe.jpg	0	151	AOI_30	300	63	745	405
19476	1169			167_175_neu_fe.jpg	0	151	AOI_30	300	63	748	406
19493	1170			167_175_neu_fe.jpg	0	151	AOI_30	300	63	743	410
19510	1171			167_175_neu_fe.jpg	0	151	AOI_30	300	63	748	405
19526	1172			167_175_neu_fe.jpg	0	151	AOI_30	300	63	748	407
19543	1173			167_175_neu_fe.jpg	0	151	AOI_30	300	63	750	408
19560	1174			167_175_neu_fe.jpg	0	151	AOI_30	300	63	746	409
19576	1175			167_175_neu_fe.jpg	0	151	AOI_30	300	63	747	407
19593	1176			167_175_neu_fe.jpg	0	151	AOI_30	300	63	745	412
19609	1177			167_175_neu_fe.jpg	0	151	AOI_30	300	63	748	408
19626	1178			167_175_neu_fe.jpg	0	151	AOI_30	300	63	750	408
19643	1179			167_175_neu_fe.jpg	0	151	AOI_30	300	63	750	408
19659	1180			167_175_neu_fe.jpg	0	151	AOI_30	300	63	753	408
19676	1181			167_175_neu_fe.jpg	0	151	AOI_30	300	63	750	407
19693	1182			167_175_neu_fe.jpg	0	151	AOI_30	300	63	744	407
19709	1183			167_175_neu_fe.jpg	0	151	AOI_30	316	64	691	408
19726	1184			167_175_neu_fe.jpg	0	151	AOI_30	316	64	687	405
19743	1185			167_175_neu_fe.jpg	0	151	AOI_30	316	64	688	410
19759	1186			167_175_neu_fe.jpg	0	151	AOI_30	316	64	688	408
19776	1187			167_175_neu_fe.jpg	0	151	AOI_30	316	64	688	402
19793	1188			167_175_neu_fe.jpg	0	151	AOI_30	316	64	683	409
19809	1189			167_175_neu_fe.jpg	0	151	AOI_30	316	64	686	406
19826	1190			167_175_neu_fe.jpg	0	151	AOI_30	316	64	682	406
19843	1191			167_175_neu_fe.jpg	0	151	AOI_30	316	64	682	402
19859	1192			167_175_neu_fe.jpg	0	151	AOI_30	316	64	685	406
19876	1193			167_175_neu_fe.jpg	0	151	AOI_30	316	64	686	409
19893	1194			167_175_neu_fe.jpg	0	151	AOI_30	316	64	682	410
19909	1195			167_175_neu_fe.jpg	0	151	AOI_30	316	64	683	410
19926	1196			167_175_neu_fe.jpg	0	151	AOI_30	316	64	683	411
19943	1197			167_175_neu_fe.jpg	0	151	AOI_30	316	64	685	408
19959	1198			167_175_neu_fe.jpg	0	151	AOI_30	316	64	683	407
19976	1199			167_175_neu_fe.jpg	0	151	AOI_30	316	64	683	406
19993	1200			167_175_neu_fe.jpg	0	151	AOI_30	316	64	683	402
20009	1201			167_175_neu_fe.jpg	0	151	AOI_30	316	64	683	406
20026	1202			167_175_neu_fe.jpg	0	151	AOI_30	216	65	715	410
20043	1203			167_175_neu_fe.jpg	0	151	AOI_30	216	65	764	411
20059	1204			167_175_neu_fe.jpg	0	151	AOI_30	216	65	763	410
20076	1205			167_175_neu_fe.jpg	0	151	AOI_30	216	65	769	410
20093	1206			167_175_neu_fe.jpg	0	151	AOI_30	216	65	768	413
20109	1207			167_175_neu_fe.jpg	0	151	AOI_30	216	65	768	410
20126	1208			167_175_neu_fe.jpg	0	151	AOI_30	216	65	769	409
20143	1209			167_175_neu_fe.jpg	0	151	AOI_30	216	65	769	409
20159	1210			167_175_neu_fe.jpg	0	151	AOI_30	216	65	772	408
20176	1211			167_175_neu_fe.jpg	0	151	AOI_30	216	65	770	409
20192	1212			167_175_neu_fe.jpg	0	151	AOI_30	216	65	766	406
20209	1213			167_175_neu_fe.jpg	0	151	AOI_30	216	65	768	412
20226	1214			167_175_neu_fe.jpg	0	151	AOI_30	216	65	663	404
20242	1215			167_175_neu_fe.jpg	0	152	AOI_31	516	66	465	394
20259	1216			167_175_neu_fe.jpg	0	152	AOI_31	516	66	327	400
20276	1217			167_175_neu_fe.jpg	0	152	AOI_31	516	66	324	396
20292	1218			167_175_neu_fe.jpg	0	152	AOI_31	516	66	317	399
20309	1219			167_175_neu_fe.jpg	0	152	AOI_31	516	66	318	397
20326	1220			167_175_neu_fe.jpg	0	152	AOI_31	516	66	321	397
20342	1221			167_175_neu_fe.jpg	0	152	AOI_31	516	66	320	400
20359	1222			167_175_neu_fe.jpg	0	152	AOI_31	516	66	323	401
20376	1223			167_175_neu_fe.jpg	0	152	AOI_31	516	66	320	395
20392	1224			167_175_neu_fe.jpg	0	152	AOI_31	516	66	318	394
20409	1225			167_175_neu_fe.jpg	0	152	AOI_31	516	66	318	396
20426	1226			167_175_neu_fe.jpg	0	152	AOI_31	516	66	320	397
20442	1227			167_175_neu_fe.jpg	0	152	AOI_31	516	66	321	393
20459	1228			167_175_neu_fe.jpg	0	152	AOI_31	516	66	318	392
20476	1229			167_175_neu_fe.jpg	0	152	AOI_31	516	66	345	388
20492	1230			167_175_neu_fe.jpg	0	152	AOI_31	516	66	344	392
20509	1231			167_175_neu_fe.jpg	0	152	AOI_31	516	66	344	388
20526	1232			167_175_neu_fe.jpg	0	152	AOI_31	516	66	346	388
20542	1233			167_175_neu_fe.jpg	0	152	AOI_31	516	66	344	388
20559	1234			167_175_neu_fe.jpg	0	152	AOI_31	516	66	345	389
20576	1235			167_175_neu_fe.jpg	0	152	AOI_31	516	66	348	387
20592	1236			167_175_neu_fe.jpg	0	152	AOI_31	516	66	345	390
20609	1237			167_175_neu_fe.jpg	0	152	AOI_31	516	66	345	390
20626	1238			167_175_neu_fe.jpg	0	152	AOI_31	516	66	344	391
20642	1239			167_175_neu_fe.jpg	0	152	AOI_31	516	66	348	392
20659	1240			167_175_neu_fe.jpg	0	152	AOI_31	516	66	347	388
20676	1241			167_175_neu_fe.jpg	0	152	AOI_31	516	66	345	387
20692	1242			167_175_neu_fe.jpg	0	152	AOI_31	516	66	346	388
20709	1243			167_175_neu_fe.jpg	0	152	AOI_31	516	66	343	390
20725	1244			167_175_neu_fe.jpg	0	152	AOI_31	516	66	343	392
20742	1245			167_175_neu_fe.jpg	0	152	AOI_31	516	66	349	391
20759	1246			167_175_neu_fe.jpg	0	152	AOI_31	283	67	314	479
20775	1247			167_175_neu_fe.jpg	0	152	AOI_31	283	67	311	505
20792	1248			167_175_neu_fe.jpg	0	152	AOI_31	283	67	315	502
20809	1249			167_175_neu_fe.jpg	0	152	AOI_31	283	67	313	510
20825	1250			167_175_neu_fe.jpg	0	152	AOI_31	283	67	313	506
20842	1251			167_175_neu_fe.jpg	0	152	AOI_31	283	67	311	509
20859	1252			167_175_neu_fe.jpg	0	152	AOI_31	283	67	310	505
20875	1253			167_175_neu_fe.jpg	0	152	AOI_31	283	67	312	505
20892	1254			167_175_neu_fe.jpg	0	152	AOI_31	283	67	311	505
20909	1255			167_175_neu_fe.jpg	0	152	AOI_31	283	67	312	507
20925	1256			167_175_neu_fe.jpg	0	152	AOI_31	283	67	309	504
20942	1257			167_175_neu_fe.jpg	0	152	AOI_31	283	67	309	505
20959	1258			167_175_neu_fe.jpg	0	152	AOI_31	283	67	316	504
20975	1259			167_175_neu_fe.jpg	0	152	AOI_31	283	67	316	508
20992	1260			167_175_neu_fe.jpg	0	152	AOI_31	283	67	310	507
21009	1261			167_175_neu_fe.jpg	0	152	AOI_31	283	67	313	509
21025	1262			167_175_neu_fe.jpg	0	152	AOI_31	283	67	312	506
21042	1263			167_175_neu_fe.jpg	0	152	AOI_31	216	68	308	481
21059	1264			167_175_neu_fe.jpg	0	152	AOI_31	216	68	318	409
21075	1265			167_175_neu_fe.jpg	0	152	AOI_31	216	68	321	399
21092	1266			167_175_neu_fe.jpg	0	152	AOI_31	216	68	320	397
21109	1267			167_175_neu_fe.jpg	0	152	AOI_31	216	68	317	402
21125	1268			167_175_neu_fe.jpg	0	152	AOI_31	216	68	316	401
21142	1269			167_175_neu_fe.jpg	0	152	AOI_31	216	68	321	399
21158	1270			167_175_neu_fe.jpg	0	152	AOI_31	216	68	318	401
21175	1271			167_175_neu_fe.jpg	0	152	AOI_31	216	68	317	400
21192	1272			167_175_neu_fe.jpg	0	152	AOI_31	216	68	318	399
21208	1273			167_175_neu_fe.jpg	0	152	AOI_31	216	68	315	401
21225	1274			167_175_neu_fe.jpg	0	152	AOI_31	216	68	317	398
21242	1275			167_175_neu_fe.jpg	0	152	AOI_31	216	68	321	396
21258	1276			167_175_neu_fe.jpg	0	152	AOI_31	500	69	319	420
21275	1277			167_175_neu_fe.jpg	0	152	AOI_31	500	69	318	468
21292	1278			167_175_neu_fe.jpg	0	152	AOI_31	500	69	320	466
21308	1279			167_175_neu_fe.jpg	0	152	AOI_31	500	69	319	472
21325	1280			167_175_neu_fe.jpg	0	152	AOI_31	500	69	322	470
21342	1281			167_175_neu_fe.jpg	0	152	AOI_31	500	69	320	475
21358	1282			167_175_neu_fe.jpg	0	152	AOI_31	500	69	319	475
21375	1283			167_175_neu_fe.jpg	0	152	AOI_31	500	69	320	474
21392	1284			167_175_neu_fe.jpg	0	152	AOI_31	500	69	318	474
21408	1285			167_175_neu_fe.jpg	0	152	AOI_31	500	69	317	472
21425	1286			167_175_neu_fe.jpg	0	152	AOI_31	500	69	318	470
21442	1287			167_175_neu_fe.jpg	0	152	AOI_31	500	69	321	473
21458	1288			167_175_neu_fe.jpg	0	152	AOI_31	500	69	311	504
21475	1289			167_175_neu_fe.jpg	0	152	AOI_31	500	69	308	504
21492	1290			167_175_neu_fe.jpg	0	152	AOI_31	500	69	308	500
21502		ImageEnd	16
21508	1291			No media	0	0	Content	500	69	310	506
21525	1292			No media	0	0	Content	500	69	312	503
21542	1293			No media	0	0	Content	500	69	309	501
21544		ImageStart	8
21558	1294			Fix.jpg	0	0	Content	500	69	313	500
21575	1295			Fix.jpg	0	0	Content	500	69	311	501
21592	1296			Fix.jpg	0	0	Content	500	69	310	503
21608	1297			Fix.jpg	0	0	Content	500	69	312	500
21625	1298			Fix.jpg	0	0	Content	500	69	310	502
21642	1299			Fix.jpg	0	0	Content	500	69	309	503
21658	1300			Fix.jpg	0	0	Content	500	69	312	505
21675	1301			Fix.jpg	0	0	Content	500	69	309	506
21692	1302			Fix.jpg	0	0	Content	500	69	311	504
21708	1303			Fix.jpg	0	0	Content	500	69	315	505
21725	1304			Fix.jpg	0	0	Content	500	69	314	506
21741	1305			Fix.jpg	0	0	Content	500	69	321	502
21758	1306			Fix.jpg	0	0	Content	550	70	437	425
21775	1307			Fix.jpg	0	0	Content	550	70	508	397
21791	1308			Fix.jpg	0	0	Content	550	70	513	394
21808	1309			Fix.jpg	0	0	Content	550	70	519	390
21825	1310			Fix.jpg	0	0	Content	550	70	521	393
21841	1311			Fix.jpg	0	0	Content	550	70	519	392
21858	1312			Fix.jpg	0	0	Content	550	70	521	397
21875	1313			Fix.jpg	0	0	Content	550	70	520	394
21891	1314			Fix.jpg	0	0	Content	550	70	519	396
21908	1315			Fix.jpg	0	0	Content	550	70	518	396
21925	1316			Fix.jpg	0	0	Content	550	70	519	395
21941	1317			Fix.jpg	0	0	Content	550	70	516	392
21958	1318			Fix.jpg	0	0	Content	550	70	522	394
21975	1319			Fix.jpg	0	0	Content	550	70	522	396
21991	1320			Fix.jpg	0	0	Content	550	70	524	392
22008	1321			Fix.jpg	0	0	Content	550	70	520	394
22025	1322			Fix.jpg	0	0	Content	550	70	522	400
22028		ImageEnd	16
22041		ImageStart	8
22041	1323			61_114_an_fe.jpg	0	0	Content	550	70	518	397
22058	1324			61_114_an_fe.jpg	0	0	Content	550	70	511	399
22075	1325			61_114_an_fe.jpg	0	0	Content	550	70	510	392
22091	1326			61_114_an_fe.jpg	0	0	Content	550	70	508	398
22108	1327			61_114_an_fe.jpg	0	0	Content	550	70	512	397
22125	1328			61_114_an_fe.jpg	0	0	Content	550	70	506	393
22141	1329			61_114_an_fe.jpg	0	0	Content	550	70	508	394
22158	1330			61_114_an_fe.jpg	0	0	Content	550	70	511	394
22175	1331			61_114_an_fe.jpg	0	0	Content	550	70	508	397
22191	1332			61_114_an_fe.jpg	0	0	Content	550	70	510	398
22208	1333			61_114_an_fe.jpg	0	0	Content	550	70	506	395
22225	1334			61_114_an_fe.jpg	0	0	Content	550	70	510	391
22241	1335			61_114_an_fe.jpg	0	0	Content	550	70	510	393
22258	1336			61_114_an_fe.jpg	0	0	Content	550	70	509	395
22274	1337			61_114_an_fe.jpg	0	0	Content	550	70	510	397
22291	1338			61_114_an_fe.jpg	0	0	Content	550	70	508	401
22308	1339			61_114_an_fe.jpg	0	253	AOI_45	183	71	422	424
22324	1340			61_114_an_fe.jpg	0	253	AOI_45	183	71	317	433
22341	1341			61_114_an_fe.jpg	0	253	AOI_45	183	71	321	443
22358	1342			61_114_an_fe.jpg	0	253	AOI_45	183	71	316	444
22374	1343			61_114_an_fe.jpg	0	253	AOI_45	183	71	317	447
22391	1344			61_114_an_fe.jpg	0	253	AOI_45	183	71	315	446
22408	1345			61_114_an_fe.jpg	0	253	AOI_45	183	71	316	445
22424	1346			61_114_an_fe.jpg	0	253	AOI_45	183	71	313	444
22441	1347			61_114_an_fe.jpg	0	253	AOI_45	183	71	317	450
22458	1348			61_114_an_fe.jpg	0	253	AOI_45	183	71	316	449
22474	1349			61_114_an_fe.jpg	0	253	AOI_45	183	71	414	404
22491	1350			61_114_an_fe.jpg	0	254	AOI_46	233	72	592	380
22508	1351			61_114_an_fe.jpg	0	254	AOI_46	233	72	709	362
22524	1352			61_114_an_fe.jpg	0	254	AOI_46	233	72	714	364
22541	1353			61_114_an_fe.jpg	0	254	AOI_46	233	72	723	363
22558	1354			61_114_an_fe.jpg	0	254	AOI_46	233	72	721	364
22574	1355			61_114_an_fe.jpg	0	254	AOI_46	233	72	721	369
22591	1356			61_114_an_fe.jpg	0	254	AOI_46	233	72	722	367
22608	1357			61_114_an_fe.jpg	0	254	AOI_46	233	72	723	367
22624	1358			61_114_an_fe.jpg	0	254	AOI_46	233	72	726	365
22641	1359			61_114_an_fe.jpg	0	254	AOI_46	233	72	725	365
22657	1360			61_114_an_fe.jpg	0	254	AOI_46	233	72	725	368
22674	1361			61_114_an_fe.jpg	0	254	AOI_46	233	72	724	364
22691	1362			61_114_an_fe.jpg	0	254	AOI_46	233	72	725	366
22707	1363			61_114_an_fe.jpg	0	254	AOI_46	233	72	726	366
22724	1364			61_114_an_fe.jpg	0	254	AOI_46	283	73	763	360
22741	1365			61_114_an_fe.jpg	0	254	AOI_46	283	73	778	363
22757	1366			61_114_an_fe.jpg	0	254	AOI_46	283	73	781	355
22774	1367			61_114_an_fe.jpg	0	254	AOI_46	283	73	779	363
22791	1368			61_114_an_fe.jpg	0	254	AOI_46	283	73	779	359
22807	1369			61_114_an_fe.jpg	0	254	AOI_46	283	73	778	361
22824	1370			61_114_an_fe.jpg	0	254	AOI_46	283	73	776	364
22841	1371			61_114_an_fe.jpg	0	254	AOI_46	283	73	776	365
22857	1372			61_114_an_fe.jpg	0	254	AOI_46	283	73	778	361
22874	1373			61_114_an_fe.jpg	0	254	AOI_46	283	73	782	360
22891	1374			61_114_an_fe.jpg	0	254	AOI_46	283	73	778	361
22907	1375			61_114_an_fe.jpg	0	254	AOI_46	283	73	781	363
22924	1376			61_114_an_fe.jpg	0	254	AOI_46	283	73	781	359
22941	1377			61_114_an_fe.jpg	0	254	AOI_46	283	73	778	361
22957	1378			61_114_an_fe.jpg	0	254	AOI_46	283	73	779	363
22974	1379			61_114_an_fe.jpg	0	254	AOI_46	283	73	782	360
22991	1380			61_114_an_fe.jpg	0	254	AOI_46	283	73	778	364
23007	1381			61_114_an_fe.jpg	0	254	AOI_46	716	74	735	365
23024	1382			61_114_an_fe.jpg	0	254	AOI_46	716	74	705	367
23041	1383			61_114_an_fe.jpg	0	254	AOI_46	716	74	708	366
23057	1384			61_114_an_fe.jpg	0	254	AOI_46	716	74	705	371
23074	1385			61_114_an_fe.jpg	0	254	AOI_46	716	74	707	368
23091	1386			61_114_an_fe.jpg	0	254	AOI_46	716	74	704	366
23107	1387			61_114_an_fe.jpg	0	254	AOI_46	716	74	702	371
23124	1388			61_114_an_fe.jpg	0	254	AOI_46	716	74	705	370
23140	1389			61_114_an_fe.jpg	0	254	AOI_46	716	74	706	368
23157	1390			61_114_an_fe.jpg	0	254	AOI_46	716	74	705	372
23174	1391			61_114_an_fe.jpg	0	254	AOI_46	716	74	706	372
23191	1392			61_114_an_fe.jpg	0	254	AOI_46	716	74	706	373
23207	1393			61_114_an_fe.jpg	0	254	AOI_46	716	74	694	371
23224	1394			61_114_an_fe.jpg	0	254	AOI_46	716	74	693	368
23240	1395			61_114_an_fe.jpg	0	254	AOI_46	716	74	693	369
23257	1396			61_114_an_fe.jpg	0	254	AOI_46	716	74	691	369
23274	1397			61_114_an_fe.jpg	0	254	AOI_46	716	74	692	369
23290	1398			61_114_an_fe.jpg	0	254	AOI_46	716	74	693	370
23307	1399			61_114_an_fe.jpg	0	254	AOI_46	716	74	696	366
23324	1400			61_114_an_fe.jpg	0	254	AOI_46	716	74	692	366
23340	1401			61_114_an_fe.jpg	0	254	AOI_46	716	74	691	367
23357	1402			61_114_an_fe.jpg	0	254	AOI_46	716	74	696	368
23374	1403			61_114_an_fe.jpg	0	254	AOI_46	716	74	695	367
23390	1404			61_114_an_fe.jpg	0	254	AOI_46	716	74	689	373
23407	1405			61_114_an_fe.jpg	0	254	AOI_46	716	74	694	367
23424	1406			61_114_an_fe.jpg	0	254	AOI_46	716	74	693	366
23440	1407			61_114_an_fe.jpg	0	254	AOI_46	716	74	695	367
23457	1408			61_114_an_fe.jpg	0	254	AOI_46	716	74	695	366
23474	1409			61_114_an_fe.jpg	0	254	AOI_46	716	74	685	373
23490	1410			61_114_an_fe.jpg	0	254	AOI_46	716	74	686	372
23507	1411			61_114_an_fe.jpg	0	254	AOI_46	716	74	691	367
23524	1412			61_114_an_fe.jpg	0	254	AOI_46	716	74	690	368
23540	1413			61_114_an_fe.jpg	0	254	AOI_46	716	74	688	369
23557	1414			61_114_an_fe.jpg	0	254	AOI_46	716	74	684	367
23574	1415			61_114_an_fe.jpg	0	254	AOI_46	716	74	686	366
23590	1416			61_114_an_fe.jpg	0	254	AOI_46	716	74	686	372
23607	1417			61_114_an_fe.jpg	0	254	AOI_46	716	74	690	371
23624	1418			61_114_an_fe.jpg	0	254	AOI_46	716	74	682	368
23640	1419			61_114_an_fe.jpg	0	254	AOI_46	716	74	684	365
23657	1420			61_114_an_fe.jpg	0	254	AOI_46	716	74	688	365
23673	1421			61_114_an_fe.jpg	0	254	AOI_46	716	74	686	368
23690	1422			61_114_an_fe.jpg	0	254	AOI_46	716	74	687	370
23707	1423			61_114_an_fe.jpg	0	254	AOI_46	716	74	687	371
23723	1424			61_114_an_fe.jpg	0	254	AOI_46	283	75	740	371
23740	1425			61_114_an_fe.jpg	0	254	AOI_46	283	75	773	372
23757	1426			61_114_an_fe.jpg	0	254	AOI_46	283	75	773	372
23773	1427			61_114_an_fe.jpg	0	254	AOI_46	283	75	777	372
23790	1428			61_114_an_fe.jpg	0	254	AOI_46	283	75	775	372
23807	1429			61_114_an_fe.jpg	0	254	AOI_46	283	75	777	367
23823	1430			61_114_an_fe.jpg	0	254	AOI_46	283	75	773	372
23840	1431			61_114_an_fe.jpg	0	254	AOI_46	283	75	774	371
23857	1432			61_114_an_fe.jpg	0	254	AOI_46	283	75	774	372
23873	1433			61_114_an_fe.jpg	0	254	AOI_46	283	75	775	367
23890	1434			61_114_an_fe.jpg	0	254	AOI_46	283	75	777	372
23907	1435			61_114_an_fe.jpg	0	254	AOI_46	283	75	778	369
23923	1436			61_114_an_fe.jpg	0	254	AOI_46	283	75	772	372
23940	1437			61_114_an_fe.jpg	0	254	AOI_46	283	75	773	367
23957	1438			61_114_an_fe.jpg	0	254	AOI_46	283	75	775	372
23973	1439			61_114_an_fe.jpg	0	254	AOI_46	283	75	778	370
23990	1440			61_114_an_fe.jpg	0	254	AOI_46	283	75	775	369
24007	1441			61_114_an_fe.jpg	0	254	AOI_46	167	76	740	453
24023	1442			61_114_an_fe.jpg	0	254	AOI_46	167	76	731	481
24040	1443			61_114_an_fe.jpg	0	254	AOI_46	167	76	730	478
24057	1444			61_114_an_fe.jpg	0	254	AOI_46	167	76	728	485
24073	1445			61_114_an_fe.jpg	0	254	AOI_46	167	76	731	486
24090	1446			61_114_an_fe.jpg	0	254	AOI_46	167	76	728	487
24107	1447			61_114_an_fe.jpg	0	254	AOI_46	167	76	726	488
24123	1448			61_114_an_fe.jpg	0	254	AOI_46	167	76	728	489
24140	1449			61_114_an_fe.jpg	0	254	AOI_46	167	76	730	489
24157	1450			61_114_an_fe.jpg	0	254	AOI_46	167	76	716	487
24173	1451			61_114_an_fe.jpg	0	253	AOI_45	233	77	543	447
24190	1452			61_114_an_fe.jpg	0	253	AOI_45	233	77	371	436
24206	1453			61_114_an_fe.jpg	0	253	AOI_45	233	77	322	427
24223	1454			61_114_an_fe.jpg	0	253	AOI_45	233	77	315	428
24240	1455			61_114_an_fe.jpg	0	253	AOI_45	233	77	314	427
24256	1456			61_114_an_fe.jpg	0	253	AOI_45	233	77	314	429
24273	1457			61_114_an_fe.jpg	0	253	AOI_45	233	77	311	429
24290	1458			61_114_an_fe.jpg	0	253	AOI_45	233	77	314	431
24306	1459			61_114_an_fe.jpg	0	253	AOI_45	233	77	307	431
24323	1460			61_114_an_fe.jpg	0	253	AOI_45	233	77	314	430
24340	1461			61_114_an_fe.jpg	0	253	AOI_45	233	77	309	428
24356	1462			61_114_an_fe.jpg	0	253	AOI_45	233	77	312	431
24373	1463			61_114_an_fe.jpg	0	253	AOI_45	233	77	308	432
24390	1464			61_114_an_fe.jpg	0	253	AOI_45	233	77	311	432
24406	1465			61_114_an_fe.jpg	0	253	AOI_45	416	78	338	414
24423	1466			61_114_an_fe.jpg	0	253	AOI_45	416	78	350	412
24440	1467			61_114_an_fe.jpg	0	253	AOI_45	416	78	344	414
24456	1468			61_114_an_fe.jpg	0	253	AOI_45	416	78	347	412
24473	1469			61_114_an_fe.jpg	0	253	AOI_45	416	78	344	414
24490	1470			61_114_an_fe.jpg	0	253	AOI_45	416	78	345	412
24506	1471			61_114_an_fe.jpg	0	253	AOI_45	416	78	343	415
24523	1472			61_114_an_fe.jpg	0	253	AOI_45	416	78	342	412
24540	1473			61_114_an_fe.jpg	0	253	AOI_45	416	78	345	409
24556	1474			61_114_an_fe.jpg	0	253	AOI_45	416	78	344	415
24573	1475			61_114_an_fe.jpg	0	253	AOI_45	416	78	346	412
24590	1476			61_114_an_fe.jpg	0	253	AOI_45	416	78	343	407
24606	1477			61_114_an_fe.jpg	0	253	AOI_45	416	78	345	406
24623	1478			61_114_an_fe.jpg	0	253	AOI_45	416	78	345	409
24640	1479			61_114_an_fe.jpg	0	253	AOI_45	416	78	342	410
24656	1480			61_114_an_fe.jpg	0	253	AOI_45	416	78	343	413
24673	1481			61_114_an_fe.jpg	0	253	AOI_45	416	78	345	408
24690	1482			61_114_an_fe.jpg	0	253	AOI_45	416	78	346	407
24706	1483			61_114_an_fe.jpg	0	253	AOI_45	416	78	344	408
24723	1484			61_114_an_fe.jpg	0	253	AOI_45	416	78	346	407
24740	1485			61_114_an_fe.jpg	0	253	AOI_45	416	78	345	408
24756	1486			61_114_an_fe.jpg	0	253	AOI_45	416	78	343	409
24773	1487			61_114_an_fe.jpg	0	253	AOI_45	416	78	345	413
24789	1488			61_114_an_fe.jpg	0	253	AOI_45	416	78	342	410
24806	1489			61_114_an_fe.jpg	0	253	AOI_45	416	78	344	408
24823	1490			61_114_an_fe.jpg	0	253	AOI_45	316	79	300	414
24839	1491			61_114_an_fe.jpg	0	253	AOI_45	316	79	293	414
24856	1492			61_114_an_fe.jpg	0	253	AOI_45	316	79	293	418
24873	1493			61_114_an_fe.jpg	0	253	AOI_45	316	79	293	421
24889	1494			61_114_an_fe.jpg	0	253	AOI_45	316	79	296	419
24906	1495			61_114_an_fe.jpg	0	253	AOI_45	316	79	290	420
24923	1496			61_114_an_fe.jpg	0	253	AOI_45	316	79	292	421
24939	1497			61_114_an_fe.jpg	0	253	AOI_45	316	79	293	416
24956	1498			61_114_an_fe.jpg	0	253	AOI_45	316	79	295	419
24973	1499			61_114_an_fe.jpg	0	253	AOI_45	316	79	292	423
24989	1500			61_114_an_fe.jpg	0	253	AOI_45	316	79	293	420
25006	1501			61_114_an_fe.jpg	0	253	AOI_45	316	79	294	416
25023	1502			61_114_an_fe.jpg	0	253	AOI_45	316	79	293	418
25039	1503			61_114_an_fe.jpg	0	253	AOI_45	316	79	296	423
25056		ImageEnd	16
25056	1504			No media	0	0	Content	316	79	293	421
25073	1505			No media	0	0	Content	316	79	294	423
25089	1506			No media	0	0	Content	316	79	295	422
25094		ImageStart	8
25106	1507			Fix.jpg	0	0	Content	316	79	296	419
25123	1508			Fix.jpg	0	0	Content	316	79	294	423
25139	1509			Fix.jpg	0	0	Content	166	80	304	483
25156	1510			Fix.jpg	0	0	Content	166	80	308	484
25173	1511			Fix.jpg	0	0	Content	166	80	305	489
25189	1512			Fix.jpg	0	0	Content	166	80	306	488
25206	1513			Fix.jpg	0	0	Content	166	80	308	485
25223	1514			Fix.jpg	0	0	Content	166	80	306	486
25239	1515			Fix.jpg	0	0	Content	166	80	304	487
25256	1516			Fix.jpg	0	0	Content	166	80	307	485
25272	1517			Fix.jpg	0	0	Content	166	80	305	487
25289	1518			Fix.jpg	0	0	Content	166	80	305	489
25306	1519			Fix.jpg	0	0	Content	583	81	360	460
25323	1520			Fix.jpg	0	0	Content	583	81	467	414
25339	1521			Fix.jpg	0	0	Content	583	81	499	400
25356	1522			Fix.jpg	0	0	Content	583	81	501	400
25372	1523			Fix.jpg	0	0	Content	583	81	505	396
25389	1524			Fix.jpg	0	0	Content	583	81	501	399
25406	1525			Fix.jpg	0	0	Content	583	81	504	401
25422	1526			Fix.jpg	0	0	Content	583	81	501	398
25439	1527			Fix.jpg	0	0	Content	583	81	501	397
25456	1528			Fix.jpg	0	0	Content	583	81	502	401
25472	1529			Fix.jpg	0	0	Content	583	81	499	403
25489	1530			Fix.jpg	0	0	Content	583	81	502	401
25506	1531			Fix.jpg	0	0	Content	583	81	502	401
25522	1532			Fix.jpg	0	0	Content	583	81	500	401
25539	1533			Fix.jpg	0	0	Content	583	81	499	401
25556	1534			Fix.jpg	0	0	Content	583	81	499	403
25572	1535			Fix.jpg	0	0	Content	583	81	499	403
25585		ImageEnd	16
25589	1536			No media	0	0	Content	583	81	500	398
25606	1537			No media	0	0	Content	583	81	501	402
25613		ImageStart	8
25622	1538			130_162_neu_an.jpg	0	72	AOI_15	583	81	502	396
25639	1539			130_162_neu_an.jpg	0	72	AOI_15	583	81	499	400
25656	1540			130_162_neu_an.jpg	0	72	AOI_15	583	81	500	397
25672	1541			130_162_neu_an.jpg	0	72	AOI_15	583	81	501	401
25689	1542			130_162_neu_an.jpg	0	72	AOI_15	583	81	498	397
25705	1543			130_162_neu_an.jpg	0	72	AOI_15	583	81	500	395
25722	1544			130_162_neu_an.jpg	0	72	AOI_15	583	81	499	400
25739	1545			130_162_neu_an.jpg	0	72	AOI_15	583	81	495	407
25755	1546			130_162_neu_an.jpg	0	72	AOI_15	583	81	500	405
25772	1547			130_162_neu_an.jpg	0	72	AOI_15	583	81	502	401
25789	1548			130_162_neu_an.jpg	0	72	AOI_15	583	81	502	397
25805	1549			130_162_neu_an.jpg	0	72	AOI_15	583	81	499	400
25822	1550			130_162_neu_an.jpg	0	72	AOI_15	583	81	501	399
25839	1551			130_162_neu_an.jpg	0	72	AOI_15	583	81	501	403
25855	1552			130_162_neu_an.jpg	0	72	AOI_15	583	81	497	398
25872	1553			130_162_neu_an.jpg	0	72	AOI_15	583	81	495	396
25889	1554			130_162_neu_an.jpg	0	72	AOI_15	183	82	391	388
25905	1555			130_162_neu_an.jpg	0	72	AOI_15	183	82	321	389
25922	1556			130_162_neu_an.jpg	0	72	AOI_15	183	82	321	385
25939	1557			130_162_neu_an.jpg	0	72	AOI_15	183	82	314	386
25955	1558			130_162_neu_an.jpg	0	72	AOI_15	183	82	318	384
25972	1559			130_162_neu_an.jpg	0	72	AOI_15	183	82	312	386
25989	1560			130_162_neu_an.jpg	0	72	AOI_15	183	82	318	389
26005	1561			130_162_neu_an.jpg	0	72	AOI_15	183	82	316	386
26022	1562			130_162_neu_an.jpg	0	72	AOI_15	183	82	317	388
26039	1563			130_162_neu_an.jpg	0	72	AOI_15	183	82	319	387
26055	1564			130_162_neu_an.jpg	0	72	AOI_15	183	82	388	387
26072	1565			130_162_neu_an.jpg	0	71	AOI_13	266	83	569	403
26089	1566			130_162_neu_an.jpg	0	71	AOI_13	266	83	684	429
26105	1567			130_162_neu_an.jpg	0	71	AOI_13	266	83	685	423
26122	1568			130_162_neu_an.jpg	0	71	AOI_13	266	83	695	422
26139	1569			130_162_neu_an.jpg	0	71	AOI_13	266	83	691	427
26155	1570			130_162_neu_an.jpg	0	71	AOI_13	266	83	691	431
26172	1571			130_162_neu_an.jpg	0	71	AOI_13	266	83	694	427
26189	1572			130_162_neu_an.jpg	0	71	AOI_13	266	83	694	425
26205	1573			130_162_neu_an.jpg	0	71	AOI_13	266	83	695	426
26222	1574			130_162_neu_an.jpg	0	71	AOI_13	266	83	696	430
26239	1575			130_162_neu_an.jpg	0	71	AOI_13	266	83	696	429
26255	1576			130_162_neu_an.jpg	0	71	AOI_13	266	83	696	429
26272	1577			130_162_neu_an.jpg	0	71	AOI_13	266	83	696	428
26288	1578			130_162_neu_an.jpg	0	71	AOI_13	266	83	697	428
26305	1579			130_162_neu_an.jpg	0	71	AOI_13	266	83	696	427
26322	1580			130_162_neu_an.jpg	0	71	AOI_13	266	83	697	428
26338	1581			130_162_neu_an.jpg	0	71	AOI_13	166	84	730	426
26355	1582			130_162_neu_an.jpg	0	71	AOI_13	166	84	762	423
26372	1583			130_162_neu_an.jpg	0	71	AOI_13	166	84	754	427
26388	1584			130_162_neu_an.jpg	0	71	AOI_13	166	84	754	427
26405	1585			130_162_neu_an.jpg	0	71	AOI_13	166	84	760	429
26422	1586			130_162_neu_an.jpg	0	71	AOI_13	166	84	756	427
26438	1587			130_162_neu_an.jpg	0	71	AOI_13	166	84	758	426
26455	1588			130_162_neu_an.jpg	0	71	AOI_13	166	84	757	429
26472	1589			130_162_neu_an.jpg	0	71	AOI_13	166	84	759	430
26488	1590			130_162_neu_an.jpg	0	71	AOI_13	166	84	659	403
26505	1591			130_162_neu_an.jpg	0	72	AOI_15	366	85	466	372
26522	1592			130_162_neu_an.jpg	0	72	AOI_15	366	85	337	374
26538	1593			130_162_neu_an.jpg	0	72	AOI_15	366	85	337	374
26555	1594			130_162_neu_an.jpg	0	72	AOI_15	366	85	327	373
26572	1595			130_162_neu_an.jpg	0	72	AOI_15	366	85	331	376
26588	1596			130_162_neu_an.jpg	0	72	AOI_15	366	85	332	373
26605	1597			130_162_neu_an.jpg	0	72	AOI_15	366	85	332	371
26622	1598			130_162_neu_an.jpg	0	72	AOI_15	366	85	334	371
26638	1599			130_162_neu_an.jpg	0	72	AOI_15	366	85	332	372
26655	1600			130_162_neu_an.jpg	0	72	AOI_15	366	85	331	374
26672	1601			130_162_neu_an.jpg	0	72	AOI_15	366	85	328	372
26688	1602			130_162_neu_an.jpg	0	72	AOI_15	366	85	331	371
26705	1603			130_162_neu_an.jpg	0	72	AOI_15	366	85	329	372
26722	1604			130_162_neu_an.jpg	0	72	AOI_15	366	85	328	370
26738	1605			130_162_neu_an.jpg	0	72	AOI_15	366	85	328	371
26755	1606			130_162_neu_an.jpg	0	72	AOI_15	366	85	325	370
26771	1607			130_162_neu_an.jpg	0	72	AOI_15	366	85	327	371
26788	1608			130_162_neu_an.jpg	0	72	AOI_15	366	85	327	371
26805	1609			130_162_neu_an.jpg	0	72	AOI_15	366	85	330	370
26821	1610			130_162_neu_an.jpg	0	72	AOI_15	366	85	327	369
26838	1611			130_162_neu_an.jpg	0	72	AOI_15	366	85	328	372
26855	1612			130_162_neu_an.jpg	0	72	AOI_15	366	85	327	372
26871	1613			130_162_neu_an.jpg	0	72	AOI_15	433	86	311	411
26888	1614			130_162_neu_an.jpg	0	72	AOI_15	433	86	310	452
26905	1615			130_162_neu_an.jpg	0	72	AOI_15	433	86	304	449
26921	1616			130_162_neu_an.jpg	0	72	AOI_15	433	86	304	457
26938	1617			130_162_neu_an.jpg	0	72	AOI_15	433	86	305	456
26955	1618			130_162_neu_an.jpg	0	72	AOI_15	433	86	304	456
26971	1619			130_162_neu_an.jpg	0	72	AOI_15	433	86	303	455
26988	1620			130_162_neu_an.jpg	0	72	AOI_15	433	86	306	454
27005	1621			130_162_neu_an.jpg	0	72	AOI_15	433	86	309	454
27021	1622			130_162_neu_an.jpg	0	72	AOI_15	433	86	303	454
27038	1623			130_162_neu_an.jpg	0	72	AOI_15	433	86	304	459
27055	1624			130_162_neu_an.jpg	0	72	AOI_15	433	86	301	456
27071	1625			130_162_neu_an.jpg	0	72	AOI_15	433	86	308	455
27088	1626			130_162_neu_an.jpg	0	72	AOI_15	433	86	306	455
27105	1627			130_162_neu_an.jpg	0	72	AOI_15	433	86	301	458
27121	1628			130_162_neu_an.jpg	0	72	AOI_15	433	86	303	455
27138	1629			130_162_neu_an.jpg	0	72	AOI_15	433	86	303	466
27155	1630			130_162_neu_an.jpg	0	72	AOI_15	433	86	302	473
27171	1631			130_162_neu_an.jpg	0	72	AOI_15	433	86	301	474
27188	1632			130_162_neu_an.jpg	0	72	AOI_15	433	86	299	479
27204	1633			130_162_neu_an.jpg	0	72	AOI_15	433	86	299	477
27221	1634			130_162_neu_an.jpg	0	72	AOI_15	433	86	301	477
27238	1635			130_162_neu_an.jpg	0	72	AOI_15	433	86	304	476
27254	1636			130_162_neu_an.jpg	0	72	AOI_15	433	86	303	476
27271	1637			130_162_neu_an.jpg	0	72	AOI_15	433	86	299	473
27288	1638			130_162_neu_an.jpg	0	72	AOI_15	433	86	301	474
27304	1639			130_162_neu_an.jpg	0	72	AOI_15	200	87	313	379
27321	1640			130_162_neu_an.jpg	0	72	AOI_15	200	87	323	352
27338	1641			130_162_neu_an.jpg	0	72	AOI_15	200	87	319	359
27354	1642			130_162_neu_an.jpg	0	72	AOI_15	200	87	323	353
27371	1643			130_162_neu_an.jpg	0	72	AOI_15	200	87	318	352
27388	1644			130_162_neu_an.jpg	0	72	AOI_15	200	87	320	357
27404	1645			130_162_neu_an.jpg	0	72	AOI_15	200	87	321	355
27421	1646			130_162_neu_an.jpg	0	72	AOI_15	200	87	321	354
27438	1647			130_162_neu_an.jpg	0	72	AOI_15	200	87	323	354
27454	1648			130_162_neu_an.jpg	0	72	AOI_15	200	87	321	352
27471	1649			130_162_neu_an.jpg	0	72	AOI_15	200	87	323	349
27488	1650			130_162_neu_an.jpg	0	72	AOI_15	200	87	347	352
27504	1651			130_162_neu_an.jpg	0	71	AOI_13	366	88	527	398
27521	1652			130_162_neu_an.jpg	0	71	AOI_13	366	88	701	428
27538	1653			130_162_neu_an.jpg	0	71	AOI_13	366	88	718	433
27554	1654			130_162_neu_an.jpg	0	71	AOI_13	366	88	732	435
27571	1655			130_162_neu_an.jpg	0	71	AOI_13	366	88	729	434
27588	1656			130_162_neu_an.jpg	0	71	AOI_13	366	88	730	432
27604	1657			130_162_neu_an.jpg	0	71	AOI_13	366	88	731	430
27621	1658			130_162_neu_an.jpg	0	71	AOI_13	366	88	729	431
27638	1659			130_162_neu_an.jpg	0	71	AOI_13	366	88	731	432
27654	1660			130_162_neu_an.jpg	0	71	AOI_13	366	88	730	435
27671	1661			130_162_neu_an.jpg	0	71	AOI_13	366	88	731	432
27688	1662			130_162_neu_an.jpg	0	71	AOI_13	366	88	729	434
27704	1663			130_162_neu_an.jpg	0	71	AOI_13	366	88	730	431
27721	1664			130_162_neu_an.jpg	0	71	AOI_13	366	88	728	433
27737	1665			130_162_neu_an.jpg	0	71	AOI_13	366	88	731	430
27754	1666			130_162_neu_an.jpg	0	71	AOI_13	366	88	730	430
27771	1667			130_162_neu_an.jpg	0	71	AOI_13	366	88	732	433
27788	1668			130_162_neu_an.jpg	0	71	AOI_13	366	88	733	429
27804	1669			130_162_neu_an.jpg	0	71	AOI_13	366	88	729	432
27821	1670			130_162_neu_an.jpg	0	71	AOI_13	366	88	733	433
27837	1671			130_162_neu_an.jpg	0	71	AOI_13	366	88	731	434
27854	1672			130_162_neu_an.jpg	0	71	AOI_13	366	88	729	435
27871	1673			130_162_neu_an.jpg	0	72	AOI_15	583	89	612	395
27887	1674			130_162_neu_an.jpg	0	72	AOI_15	583	89	429	361
27904	1675			130_162_neu_an.jpg	0	72	AOI_15	583	89	311	357
27921	1676			130_162_neu_an.jpg	0	72	AOI_15	583	89	314	352
27937	1677			130_162_neu_an.jpg	0	72	AOI_15	583	89	310	356
27954	1678			130_162_neu_an.jpg	0	72	AOI_15	583	89	311	357
27971	1679			130_162_neu_an.jpg	0	72	AOI_15	583	89	310	356
27987	1680			130_162_neu_an.jpg	0	72	AOI_15	583	89	309	352
28004	1681			130_162_neu_an.jpg	0	72	AOI_15	583	89	307	350
28021	1682			130_162_neu_an.jpg	0	72	AOI_15	583	89	309	351
28037	1683			130_162_neu_an.jpg	0	72	AOI_15	583	89	303	349
28054	1684			130_162_neu_an.jpg	0	72	AOI_15	583	89	307	352
28071	1685			130_162_neu_an.jpg	0	72	AOI_15	583	89	304	353
28087	1686			130_162_neu_an.jpg	0	72	AOI_15	583	89	305	356
28104	1687			130_162_neu_an.jpg	0	72	AOI_15	583	89	305	352
28120	1688			130_162_neu_an.jpg	0	72	AOI_15	583	89	303	353
28137	1689			130_162_neu_an.jpg	0	72	AOI_15	583	89	329	361
28154	1690			130_162_neu_an.jpg	0	72	AOI_15	583	89	336	366
28170	1691			130_162_neu_an.jpg	0	72	AOI_15	583	89	339	368
28187	1692			130_162_neu_an.jpg	0	72	AOI_15	583	89	341	369
28204	1693			130_162_neu_an.jpg	0	72	AOI_15	583	89	339	367
28220	1694			130_162_neu_an.jpg	0	72	AOI_15	583	89	337	365
28237	1695			130_162_neu_an.jpg	0	72	AOI_15	583	89	334	368
28254	1696			130_162_neu_an.jpg	0	72	AOI_15	583	89	334	368
28270	1697			130_162_neu_an.jpg	0	72	AOI_15	583	89	338	367
28287	1698			130_162_neu_an.jpg	0	72	AOI_15	583	89	337	366
28304	1699			130_162_neu_an.jpg	0	72	AOI_15	583	89	338	371
28320	1700			130_162_neu_an.jpg	0	72	AOI_15	583	89	337	367
28337	1701			130_162_neu_an.jpg	0	72	AOI_15	583	89	339	371
28354	1702			130_162_neu_an.jpg	0	72	AOI_15	583	89	339	372
28370	1703			130_162_neu_an.jpg	0	72	AOI_15	583	89	338	365
28387	1704			130_162_neu_an.jpg	0	72	AOI_15	583	89	334	366
28404	1705			130_162_neu_an.jpg	0	72	AOI_15	583	89	336	363
28420	1706			130_162_neu_an.jpg	0	72	AOI_15	583	89	340	369
28437	1707			130_162_neu_an.jpg	0	72	AOI_15	583	89	340	365
28454	1708			130_162_neu_an.jpg	0	72	AOI_15	366	90	334	365
28470	1709			130_162_neu_an.jpg	0	72	AOI_15	366	90	274	374
28487	1710			130_162_neu_an.jpg	0	72	AOI_15	366	90	271	378
28504	1711			130_162_neu_an.jpg	0	72	AOI_15	366	90	272	374
28520	1712			130_162_neu_an.jpg	0	72	AOI_15	366	90	270	380
28537	1713			130_162_neu_an.jpg	0	72	AOI_15	366	90	271	374
28554	1714			130_162_neu_an.jpg	0	72	AOI_15	366	90	271	378
28570	1715			130_162_neu_an.jpg	0	72	AOI_15	366	90	272	379
28587	1716			130_162_neu_an.jpg	0	72	AOI_15	366	90	270	380
28598		ImageEnd	16
28604	1717			No media	0	0	Content	366	90	269	380
28616		ImageStart	8
28620	1718			Fix.jpg	0	0	Content	366	90	273	380
28637	1719			Fix.jpg	0	0	Content	366	90	270	378
28654	1720			Fix.jpg	0	0	Content	366	90	269	375
28670	1721			Fix.jpg	0	0	Content	366	90	271	375
28687	1722			Fix.jpg	0	0	Content	366	90	270	377
28704	1723			Fix.jpg	0	0	Content	366	90	272	377
28720	1724			Fix.jpg	0	0	Content	366	90	273	373
28737	1725			Fix.jpg	0	0	Content	366	90	274	377
28753	1726			Fix.jpg	0	0	Content	366	90	271	376
28770	1727			Fix.jpg	0	0	Content	366	90	273	376
28787	1728			Fix.jpg	0	0	Content	366	90	268	379
28803	1729			Fix.jpg	0	0	Content	366	90	281	377
28820	1730			Fix.jpg	0	0	Content	566	91	429	374
28837	1731			Fix.jpg	0	0	Content	566	91	508	380
28853	1732			Fix.jpg	0	0	Content	566	91	507	375
28870	1733			Fix.jpg	0	0	Content	566	91	514	380
28887	1734			Fix.jpg	0	0	Content	566	91	510	379
28903	1735			Fix.jpg	0	0	Content	566	91	510	383
28920	1736			Fix.jpg	0	0	Content	566	91	515	384
28937	1737			Fix.jpg	0	0	Content	566	91	511	385
28953	1738			Fix.jpg	0	0	Content	566	91	517	381
28970	1739			Fix.jpg	0	0	Content	566	91	514	381
28987	1740			Fix.jpg	0	0	Content	566	91	519	383
29003	1741			Fix.jpg	0	0	Content	566	91	515	384
29020	1742			Fix.jpg	0	0	Content	566	91	517	382
29037	1743			Fix.jpg	0	0	Content	566	91	516	376
29053	1744			Fix.jpg	0	0	Content	566	91	513	381
29070	1745			Fix.jpg	0	0	Content	566	91	517	386
29087	1746			Fix.jpg	0	0	Content	566	91	516	381
29103	1747			Fix.jpg	0	0	Content	566	91	518	377
29110		ImageEnd	16
29120	1748			No media	0	0	Content	566	91	518	377
29137	1749			No media	0	0	Content	566	91	518	378
29146		ImageStart	8
29153	1750			33_069_ha_neu.jpg	0	192	AOI_35	566	91	514	383
29170	1751			33_069_ha_neu.jpg	0	192	AOI_35	566	91	514	385
29187	1752			33_069_ha_neu.jpg	0	192	AOI_35	566	91	515	381
29203	1753			33_069_ha_neu.jpg	0	192	AOI_35	566	91	518	379
29220	1754			33_069_ha_neu.jpg	0	192	AOI_35	566	91	517	377
29237	1755			33_069_ha_neu.jpg	0	192	AOI_35	566	91	517	384
29253	1756			33_069_ha_neu.jpg	0	192	AOI_35	566	91	519	380
29270	1757			33_069_ha_neu.jpg	0	192	AOI_35	566	91	520	380
29287	1758			33_069_ha_neu.jpg	0	192	AOI_35	566	91	518	381
29303	1759			33_069_ha_neu.jpg	0	192	AOI_35	566	91	518	383
29320	1760			33_069_ha_neu.jpg	0	192	AOI_35	566	91	519	378
29336	1761			33_069_ha_neu.jpg	0	192	AOI_35	566	91	516	379
29353	1762			33_069_ha_neu.jpg	0	192	AOI_35	566	91	516	381
29370	1763			33_069_ha_neu.jpg	0	192	AOI_35	566	91	497	383
29386	1764			33_069_ha_neu.jpg	0	191	AOI_36	133	92	367	406
29403	1765			33_069_ha_neu.jpg	0	191	AOI_36	133	92	313	421
29420	1766			33_069_ha_neu.jpg	0	191	AOI_36	133	92	312	418
29436	1767			33_069_ha_neu.jpg	0	191	AOI_36	133	92	305	422
29453	1768			33_069_ha_neu.jpg	0	191	AOI_36	133	92	309	415
29470	1769			33_069_ha_neu.jpg	0	191	AOI_36	133	92	309	419
29486	1770			33_069_ha_neu.jpg	0	191	AOI_36	133	92	307	429
29503	1771			33_069_ha_neu.jpg	0	191	AOI_36	133	92	441	602
29520	1772			33_069_ha_neu.jpg	0	191	AOI_36			0	0
29536	1773			33_069_ha_neu.jpg	0	191	AOI_36			0	0
29553	1774			33_069_ha_neu.jpg	0	191	AOI_36			0	0
29570	1775			33_069_ha_neu.jpg	0	191	AOI_36			0	0
29586	1776			33_069_ha_neu.jpg	0	191	AOI_36			0	0
29603	1777			33_069_ha_neu.jpg	0	191	AOI_36			0	0
29620	1778			33_069_ha_neu.jpg	0	191	AOI_36			0	0
29636	1779			33_069_ha_neu.jpg	0	191	AOI_36			0	0
29653	1780			33_069_ha_neu.jpg	0	191	AOI_36			0	0
29669	1781			33_069_ha_neu.jpg	0	191	AOI_36	83	93	333	424
29686	1782			33_069_ha_neu.jpg	0	191	AOI_36	83	93	330	425
29703	1783			33_069_ha_neu.jpg	0	191	AOI_36	83	93	330	423
29719	1784			33_069_ha_neu.jpg	0	191	AOI_36	83	93	331	425
29736	1785			33_069_ha_neu.jpg	0	191	AOI_36	83	93	383	414
29753	1786			33_069_ha_neu.jpg	0	192	AOI_35	832	94	563	413
29769	1787			33_069_ha_neu.jpg	0	192	AOI_35	832	94	697	409
29786	1788			33_069_ha_neu.jpg	0	192	AOI_35	832	94	709	414
29803	1789			33_069_ha_neu.jpg	0	192	AOI_35	832	94	720	417
29819	1790			33_069_ha_neu.jpg	0	192	AOI_35	832	94	720	415
29836	1791			33_069_ha_neu.jpg	0	192	AOI_35	832	94	721	412
29853	1792			33_069_ha_neu.jpg	0	192	AOI_35	832	94	717	413
29869	1793			33_069_ha_neu.jpg	0	192	AOI_35	832	94	721	413
29886	1794			33_069_ha_neu.jpg	0	192	AOI_35	832	94	722	415
29903	1795			33_069_ha_neu.jpg	0	192	AOI_35	832	94	723	415
29919	1796			33_069_ha_neu.jpg	0	192	AOI_35	832	94	723	412
29936	1797			33_069_ha_neu.jpg	0	192	AOI_35	832	94	724	416
29953	1798			33_069_ha_neu.jpg	0	192	AOI_35	832	94	721	417
29969	1799			33_069_ha_neu.jpg	0	192	AOI_35	832	94	723	417
29986	1800			33_069_ha_neu.jpg	0	192	AOI_35	832	94	723	412
30003	1801			33_069_ha_neu.jpg	0	192	AOI_35	832	94	725	410
30019	1802			33_069_ha_neu.jpg	0	192	AOI_35	832	94	727	411
30036	1803			33_069_ha_neu.jpg	0	192	AOI_35	832	94	743	395
30053	1804			33_069_ha_neu.jpg	0	192	AOI_35	832	94	739	401
30069	1805			33_069_ha_neu.jpg	0	192	AOI_35	832	94	746	398
30086	1806			33_069_ha_neu.jpg	0	192	AOI_35	832	94	747	395
30103	1807			33_069_ha_neu.jpg	0	192	AOI_35	832	94	747	398
30119	1808			33_069_ha_neu.jpg	0	192	AOI_35	832	94	754	395
30136	1809			33_069_ha_neu.jpg	0	192	AOI_35	832	94	752	394
30152	1810			33_069_ha_neu.jpg	0	192	AOI_35	832	94	747	399
30169	1811			33_069_ha_neu.jpg	0	192	AOI_35	832	94	753	398
30186	1812			33_069_ha_neu.jpg	0	192	AOI_35	832	94	749	395
30202	1813			33_069_ha_neu.jpg	0	192	AOI_35	832	94	749	397
30219	1814			33_069_ha_neu.jpg	0	192	AOI_35	832	94	751	397
30236	1815			33_069_ha_neu.jpg	0	192	AOI_35	832	94	750	395
30252	1816			33_069_ha_neu.jpg	0	192	AOI_35	832	94	747	396
30269	1817			33_069_ha_neu.jpg	0	192	AOI_35	832	94	746	401
30286	1818			33_069_ha_neu.jpg	0	192	AOI_35	832	94	747	400
30302	1819			33_069_ha_neu.jpg	0	192	AOI_35	832	94	751	396
30319	1820			33_069_ha_neu.jpg	0	192	AOI_35	832	94	747	397
30336	1821			33_069_ha_neu.jpg	0	192	AOI_35	832	94	761	391
30352	1822			33_069_ha_neu.jpg	0	192	AOI_35	832	94	767	390
30369	1823			33_069_ha_neu.jpg	0	192	AOI_35	832	94	767	390
30385	1824			33_069_ha_neu.jpg	0	192	AOI_35	832	94	766	388
30402	1825			33_069_ha_neu.jpg	0	192	AOI_35	832	94	770	390
30419	1826			33_069_ha_neu.jpg	0	192	AOI_35	832	94	769	392
30435	1827			33_069_ha_neu.jpg	0	192	AOI_35	832	94	767	390
30452	1828			33_069_ha_neu.jpg	0	192	AOI_35	832	94	768	387
30469	1829			33_069_ha_neu.jpg	0	192	AOI_35	832	94	765	391
30485	1830			33_069_ha_neu.jpg	0	192	AOI_35	832	94	766	387
30502	1831			33_069_ha_neu.jpg	0	192	AOI_35	832	94	766	387
30519	1832			33_069_ha_neu.jpg	0	192	AOI_35	832	94	768	388
30535	1833			33_069_ha_neu.jpg	0	192	AOI_35	832	94	769	384
30552	1834			33_069_ha_neu.jpg	0	192	AOI_35	832	94	768	385
30569	1835			33_069_ha_neu.jpg	0	192	AOI_35	832	94	766	390
30585	1836			33_069_ha_neu.jpg	0	191	AOI_36	666	95	632	390
30602	1837			33_069_ha_neu.jpg	0	191	AOI_36	666	95	442	387
30619	1838			33_069_ha_neu.jpg	0	191	AOI_36	666	95	338	404
30635	1839			33_069_ha_neu.jpg	0	191	AOI_36	666	95	331	398
30652	1840			33_069_ha_neu.jpg	0	191	AOI_36	666	95	324	402
30669	1841			33_069_ha_neu.jpg	0	191	AOI_36	666	95	328	403
30685	1842			33_069_ha_neu.jpg	0	191	AOI_36	666	95	330	404
30702	1843			33_069_ha_neu.jpg	0	191	AOI_36	666	95	323	405
30719	1844			33_069_ha_neu.jpg	0	191	AOI_36	666	95	326	406
30735	1845			33_069_ha_neu.jpg	0	191	AOI_36	666	95	326	404
30752	1846			33_069_ha_neu.jpg	0	191	AOI_36	666	95	326	404
30769	1847			33_069_ha_neu.jpg	0	191	AOI_36	666	95	326	401
30785	1848			33_069_ha_neu.jpg	0	191	AOI_36	666	95	327	403
30802	1849			33_069_ha_neu.jpg	0	191	AOI_36	666	95	327	405
30819	1850			33_069_ha_neu.jpg	0	191	AOI_36	666	95	323	404
30835	1851			33_069_ha_neu.jpg	0	191	AOI_36	666	95	325	404
30852	1852			33_069_ha_neu.jpg	0	191	AOI_36	666	95	324	400
30869	1853			33_069_ha_neu.jpg	0	191	AOI_36	666	95	326	403
30885	1854			33_069_ha_neu.jpg	0	191	AOI_36	666	95	326	404
30902	1855			33_069_ha_neu.jpg	0	191	AOI_36	666	95	324	402
30919	1856			33_069_ha_neu.jpg	0	191	AOI_36	666	95	344	397
30935	1857			33_069_ha_neu.jpg	0	191	AOI_36	666	95	349	395
30952	1858			33_069_ha_neu.jpg	0	191	AOI_36	666	95	353	393
30968	1859			33_069_ha_neu.jpg	0	191	AOI_36	666	95	352	395
30985	1860			33_069_ha_neu.jpg	0	191	AOI_36	666	95	350	395
31002	1861			33_069_ha_neu.jpg	0	191	AOI_36	666	95	349	392
31018	1862			33_069_ha_neu.jpg	0	191	AOI_36	666	95	353	393
31035	1863			33_069_ha_neu.jpg	0	191	AOI_36	666	95	351	393
31052	1864			33_069_ha_neu.jpg	0	191	AOI_36	666	95	351	397
31068	1865			33_069_ha_neu.jpg	0	191	AOI_36	666	95	350	392
31085	1866			33_069_ha_neu.jpg	0	191	AOI_36	666	95	349	391
31102	1867			33_069_ha_neu.jpg	0	191	AOI_36	666	95	348	391
31118	1868			33_069_ha_neu.jpg	0	191	AOI_36	666	95	350	390
31135	1869			33_069_ha_neu.jpg	0	191	AOI_36	666	95	354	390
31152	1870			33_069_ha_neu.jpg	0	191	AOI_36	666	95	351	395
31168	1871			33_069_ha_neu.jpg	0	191	AOI_36	666	95	351	393
31185	1872			33_069_ha_neu.jpg	0	191	AOI_36	666	95	351	392
31202	1873			33_069_ha_neu.jpg	0	191	AOI_36	666	95	348	393
31218	1874			33_069_ha_neu.jpg	0	191	AOI_36	666	95	349	395
31235	1875			33_069_ha_neu.jpg	0	191	AOI_36	666	95	353	394
31252	1876			33_069_ha_neu.jpg	0	191	AOI_36	466	96	315	386
31268	1877			33_069_ha_neu.jpg	0	191	AOI_36	466	96	260	392
31285	1878			33_069_ha_neu.jpg	0	191	AOI_36	466	96	262	383
31302	1879			33_069_ha_neu.jpg	0	191	AOI_36	466	96	258	387
31318	1880			33_069_ha_neu.jpg	0	191	AOI_36	466	96	258	390
31335	1881			33_069_ha_neu.jpg	0	191	AOI_36	466	96	260	387
31351	1882			33_069_ha_neu.jpg	0	191	AOI_36	466	96	260	387
31368	1883			33_069_ha_neu.jpg	0	191	AOI_36	466	96	255	386
31385	1884			33_069_ha_neu.jpg	0	191	AOI_36	466	96	258	385
31401	1885			33_069_ha_neu.jpg	0	191	AOI_36	466	96	262	389
31418	1886			33_069_ha_neu.jpg	0	191	AOI_36	466	96	255	388
31435	1887			33_069_ha_neu.jpg	0	191	AOI_36	466	96	259	387
31451	1888			33_069_ha_neu.jpg	0	191	AOI_36	466	96	256	388
31468	1889			33_069_ha_neu.jpg	0	191	AOI_36	466	96	253	389
31485	1890			33_069_ha_neu.jpg	0	191	AOI_36	466	96	255	387
31501	1891			33_069_ha_neu.jpg	0	191	AOI_36	466	96	256	386
31518	1892			33_069_ha_neu.jpg	0	191	AOI_36	466	96	251	383
31535	1893			33_069_ha_neu.jpg	0	191	AOI_36	466	96	257	390
31551	1894			33_069_ha_neu.jpg	0	191	AOI_36	466	96	255	386
31568	1895			33_069_ha_neu.jpg	0	191	AOI_36	466	96	259	387
31585	1896			33_069_ha_neu.jpg	0	191	AOI_36	466	96	257	391
31601	1897			33_069_ha_neu.jpg	0	191	AOI_36	466	96	260	393
31618	1898			33_069_ha_neu.jpg	0	191	AOI_36	466	96	257	387
31635	1899			33_069_ha_neu.jpg	0	191	AOI_36	466	96	258	390
31651	1900			33_069_ha_neu.jpg	0	191	AOI_36	466	96	258	386
31668	1901			33_069_ha_neu.jpg	0	191	AOI_36	466	96	259	391
31685	1902			33_069_ha_neu.jpg	0	191	AOI_36	466	96	256	389
31701	1903			33_069_ha_neu.jpg	0	191	AOI_36	466	96	259	390
31718	1904			33_069_ha_neu.jpg	0	191	AOI_36	383	97	279	394
31735	1905			33_069_ha_neu.jpg	0	191	AOI_36	383	97	361	390
31751	1906			33_069_ha_neu.jpg	0	191	AOI_36	383	97	377	392
31768	1907			33_069_ha_neu.jpg	0	191	AOI_36	383	97	378	390
31785	1908			33_069_ha_neu.jpg	0	191	AOI_36	383	97	378	395
31801	1909			33_069_ha_neu.jpg	0	191	AOI_36	383	97	376	391
31818	1910			33_069_ha_neu.jpg	0	191	AOI_36	383	97	376	396
31835	1911			33_069_ha_neu.jpg	0	191	AOI_36	383	97	378	391
31851	1912			33_069_ha_neu.jpg	0	191	AOI_36	383	97	379	390
31868	1913			33_069_ha_neu.jpg	0	191	AOI_36	383	97	377	390
31884	1914			33_069_ha_neu.jpg	0	191	AOI_36	383	97	379	390
31901	1915			33_069_ha_neu.jpg	0	191	AOI_36	383	97	373	393
31918	1916			33_069_ha_neu.jpg	0	191	AOI_36	383	97	353	389
31934	1917			33_069_ha_neu.jpg	0	191	AOI_36	383	97	356	383
31951	1918			33_069_ha_neu.jpg	0	191	AOI_36	383	97	356	394
31968	1919			33_069_ha_neu.jpg	0	191	AOI_36	383	97	354	389
31984	1920			33_069_ha_neu.jpg	0	191	AOI_36	383	97	357	384
32001	1921			33_069_ha_neu.jpg	0	191	AOI_36	383	97	357	389
32018	1922			33_069_ha_neu.jpg	0	191	AOI_36	383	97	354	391
32034	1923			33_069_ha_neu.jpg	0	191	AOI_36	383	97	354	393
32051	1924			33_069_ha_neu.jpg	0	191	AOI_36	383	97	354	388
32068	1925			33_069_ha_neu.jpg	0	191	AOI_36	383	97	354	390
32084	1926			33_069_ha_neu.jpg	0	191	AOI_36	383	97	357	387
32101	1927			33_069_ha_neu.jpg	0	192	AOI_35	283	98	457	379
32118	1928			33_069_ha_neu.jpg	0	192	AOI_35	283	98	637	376
32134	1929			33_069_ha_neu.jpg	0	192	AOI_35	283	98	736	383
32151	1930			33_069_ha_neu.jpg	0	192	AOI_35	283	98	735	380
32153		ImageEnd	16
32168	1931			No media	0	0	Content	283	98	738	385
32184	1932			No media	0	0	Content	283	98	739	381
32195		ImageStart	8
32201	1933			Fix.jpg	0	0	Content	283	98	741	380
32217	1934			Fix.jpg	0	0	Content	283	98	740	384
32234	1935			Fix.jpg	0	0	Content	283	98	740	380
32251	1936			Fix.jpg	0	0	Content	283	98	740	383
32267	1937			Fix.jpg	0	0	Content	283	98	740	383
32284	1938			Fix.jpg	0	0	Content	283	98	741	385
32301	1939			Fix.jpg	0	0	Content	283	98	740	385
32317	1940			Fix.jpg	0	0	Content	283	98	742	386
32334	1941			Fix.jpg	0	0	Content	283	98	742	385
32351	1942			Fix.jpg	0	0	Content	283	98	744	385
32367	1943			Fix.jpg	0	0	Content	283	98	729	387
[truncated: 34,661 more rows]
