# Supplementary material for: Attentional Bias to Facial Expressions of Different Emotions – A Cross-Cultural Comparison of ≠Akhoe Hai||om and German Children and Adolescents
Source: Front Psychol. 2020 Apr 28;11:795. doi: 10.3389/fpsyg.2020.00795 (PMC7199105; doi:10.3389/fpsyg.2020.00795)
Supplement: Supplementary file 1 [file Data_Sheet_1.ZIP › Raw data_Germany and Namibia/Raw data Germans/de_VP4-All-Data.tsv]

System Properties:
Operating System:	Microsoft Windows NT 6.1.7601 Service Pack 1
System User Name:	tobiiadmin
Machine Name:	LOE7690LAP
Data properties:
Recording name:	de_VP04
Recording date:	25.10.2013
Recording time:	10:14:34
Recording resolution:	1024 x 768
Export date:	03.12.2013
Export time:	16:37:14
Participant:	de_VP04
Filter settings:
Eye: Average
Validity: Normal
Fixation filter: Tobii fixation filter
Velocity threshold: 35
Distance threshold: 35
Timestamp	Number	Event	EventKey	StimuliName	StimuliID	AoiIds	AoiNames	FixationDuration	FixationIndex	GazePointX	GazePointY
10	0			No media	0	0	Content	110	4	77	481
27	1			No media	0	0	Content	110	4	78	488
44	2			No media	0	0	Content	110	4	71	477
60	3			No media	0	0	Content	110	4	73	475
77	4			No media	0	0	Content	110	4	78	487
94	5			No media	0	0	Content	110	4	73	480
110	6			No media	0	0	Content	183	5	76	522
127	7			No media	0	0	Content	183	5	85	652
143	8			No media	0	0	Content	183	5	87	673
160	9			No media	0	0	Content	183	5	82	675
177	10			No media	0	0	Content	183	5	91	680
194	11			No media	0	0	Content	183	5	95	671
210	12			No media	0	0	Content	183	5	95	671
227	13			No media	0	0	Content	183	5	95	673
243	14			No media	0	0	Content	183	5	91	669
260	15			No media	0	0	Content	183	5	97	674
277	16			No media	0	0	Content	183	5	208	670
293	17			No media	0	0	Content	300	6	372	681
310	18			No media	0	0	Content	300	6	489	706
327	19			No media	0	0	Content	300	6	624	723
341		ImageStart	8
343	20			Fix.jpg	0	0	Content	300	6	671	730
360	21			Fix.jpg	0	0	Content	300	6	674	727
377	22			Fix.jpg	0	0	Content	300	6	663	731
393	23			Fix.jpg	0	0	Content	300	6	666	732
410	24			Fix.jpg	0	0	Content	300	6	673	731
427	25			Fix.jpg	0	0	Content	300	6	664	728
443	26			Fix.jpg	0	0	Content	300	6	664	730
460	27			Fix.jpg	0	0	Content	300	6	664	730
477	28			Fix.jpg	0	0	Content	300	6	668	728
493	29			Fix.jpg	0	0	Content	300	6	664	727
510	30			Fix.jpg	0	0	Content	300	6	667	734
527	31			Fix.jpg	0	0	Content	300	6	679	732
543	32			Fix.jpg	0	0	Content	300	6	681	726
560	33			Fix.jpg	0	0	Content	300	6	684	731
577	34			Fix.jpg	0	0	Content	300	6	615	650
593	35			Fix.jpg	0	0	Content	550	7	541	550
610	36			Fix.jpg	0	0	Content	550	7	496	467
626	37			Fix.jpg	0	0	Content	550	7	492	462
643	38			Fix.jpg	0	0	Content	550	7	487	459
660	39			Fix.jpg	0	0	Content	550	7	505	433
676	40			Fix.jpg	0	0	Content	550	7	502	440
693	41			Fix.jpg	0	0	Content	550	7	0	0
710	42			Fix.jpg	0	0	Content	550	7	491	459
726	43			Fix.jpg	0	0	Content	550	7	495	461
743	44			Fix.jpg	0	0	Content	550	7	490	467
760	45			Fix.jpg	0	0	Content	550	7	492	421
776	46			Fix.jpg	0	0	Content	550	7	496	425
793	47			Fix.jpg	0	0	Content	550	7	500	427
797		ImageEnd	16
810	48			No media	0	0	Content	550	7	497	423
826	49			No media	0	0	Content	550	7	491	426
832		ImageStart	8
843	50			87_140_an_neu.jpg	0	317	AOI_53	550	7	497	427
860	51			87_140_an_neu.jpg	0	317	AOI_53	550	7	497	427
876	52			87_140_an_neu.jpg	0	317	AOI_53	550	7	497	428
893	53			87_140_an_neu.jpg	0	317	AOI_53	550	7	493	423
909	54			87_140_an_neu.jpg	0	317	AOI_53	550	7	500	428
926	55			87_140_an_neu.jpg	0	317	AOI_53	550	7	495	425
943	56			87_140_an_neu.jpg	0	317	AOI_53	550	7	495	423
959	57			87_140_an_neu.jpg	0	317	AOI_53	550	7	498	419
976	58			87_140_an_neu.jpg	0	317	AOI_53	550	7	497	428
993	59			87_140_an_neu.jpg	0	317	AOI_53	550	7	493	424
1009	60			87_140_an_neu.jpg	0	317	AOI_53	550	7	490	430
1026	61			87_140_an_neu.jpg	0	317	AOI_53	550	7	493	430
1043	62			87_140_an_neu.jpg	0	317	AOI_53	550	7	497	422
1059	63			87_140_an_neu.jpg	0	317	AOI_53	550	7	489	427
1076	64			87_140_an_neu.jpg	0	317	AOI_53	550	7	492	420
1093	65			87_140_an_neu.jpg	0	317	AOI_53	550	7	495	422
1109	66			87_140_an_neu.jpg	0	317	AOI_53	550	7	493	424
1126	67			87_140_an_neu.jpg	0	317	AOI_53	550	7	480	432
1143	68			87_140_an_neu.jpg	0	317	AOI_53	350	8	400	467
1159	69			87_140_an_neu.jpg	0	317	AOI_53	350	8	319	477
1176	70			87_140_an_neu.jpg	0	317	AOI_53	350	8	314	469
1193	71			87_140_an_neu.jpg	0	317	AOI_53	350	8	315	474
1209	72			87_140_an_neu.jpg	0	317	AOI_53	350	8	317	470
1226	73			87_140_an_neu.jpg	0	317	AOI_53	350	8	316	472
1243	74			87_140_an_neu.jpg	0	317	AOI_53	350	8	333	454
1259	75			87_140_an_neu.jpg	0	317	AOI_53	350	8	336	465
1276	76			87_140_an_neu.jpg	0	317	AOI_53	350	8	0	0
1293	77			87_140_an_neu.jpg	0	317	AOI_53	350	8	318	471
1309	78			87_140_an_neu.jpg	0	317	AOI_53	350	8	313	473
1326	79			87_140_an_neu.jpg	0	317	AOI_53	350	8	308	480
1343	80			87_140_an_neu.jpg	0	317	AOI_53	350	8	321	472
1359	81			87_140_an_neu.jpg	0	317	AOI_53	350	8	321	477
1376	82			87_140_an_neu.jpg	0	317	AOI_53	350	8	318	476
1393	83			87_140_an_neu.jpg	0	317	AOI_53	350	8	307	457
1409	84			87_140_an_neu.jpg	0	317	AOI_53	350	8	314	459
1426	85			87_140_an_neu.jpg	0	317	AOI_53	350	8	304	458
1442	86			87_140_an_neu.jpg	0	317	AOI_53	350	8	308	457
1459	87			87_140_an_neu.jpg	0	317	AOI_53	350	8	305	463
1476	88			87_140_an_neu.jpg	0	317	AOI_53	350	8	411	446
1492	89			87_140_an_neu.jpg	0	318	AOI_55	250	9	581	434
1509	90			87_140_an_neu.jpg	0	318	AOI_55	250	9	685	430
1526	91			87_140_an_neu.jpg	0	318	AOI_55	250	9	677	432
1543	92			87_140_an_neu.jpg	0	318	AOI_55	250	9	677	433
1559	93			87_140_an_neu.jpg	0	318	AOI_55	250	9	696	410
1576	94			87_140_an_neu.jpg	0	318	AOI_55	250	9	690	415
1592	95			87_140_an_neu.jpg	0	318	AOI_55	250	9	0	0
1609	96			87_140_an_neu.jpg	0	318	AOI_55	250	9	674	434
1626	97			87_140_an_neu.jpg	0	318	AOI_55	250	9	679	435
1642	98			87_140_an_neu.jpg	0	318	AOI_55	250	9	677	431
1659	99			87_140_an_neu.jpg	0	318	AOI_55	250	9	683	433
1676	100			87_140_an_neu.jpg	0	318	AOI_55	250	9	678	432
1692	101			87_140_an_neu.jpg	0	318	AOI_55	250	9	672	439
1709	102			87_140_an_neu.jpg	0	318	AOI_55	250	9	678	430
1726	103			87_140_an_neu.jpg	0	318	AOI_55	250	9	679	431
1742	104			87_140_an_neu.jpg	0	318	AOI_55	366	10	685	429
1759	105			87_140_an_neu.jpg	0	318	AOI_55	366	10	700	385
1776	106			87_140_an_neu.jpg	0	318	AOI_55	366	10	696	382
1792	107			87_140_an_neu.jpg	0	318	AOI_55	366	10	701	380
1809	108			87_140_an_neu.jpg	0	318	AOI_55	366	10	701	379
1826	109			87_140_an_neu.jpg	0	318	AOI_55	366	10	704	379
1842	110			87_140_an_neu.jpg	0	318	AOI_55	366	10	697	384
1859	111			87_140_an_neu.jpg	0	318	AOI_55	366	10	698	383
1876	112			87_140_an_neu.jpg	0	318	AOI_55	366	10	699	387
1892	113			87_140_an_neu.jpg	0	318	AOI_55	366	10	704	384
1909	114			87_140_an_neu.jpg	0	318	AOI_55	366	10	708	380
1926	115			87_140_an_neu.jpg	0	318	AOI_55	366	10	707	377
1942	116			87_140_an_neu.jpg	0	318	AOI_55	366	10	699	381
1959	117			87_140_an_neu.jpg	0	318	AOI_55	366	10	705	381
1976	118			87_140_an_neu.jpg	0	318	AOI_55	366	10	701	386
1992	119			87_140_an_neu.jpg	0	318	AOI_55	366	10	706	378
2009	120			87_140_an_neu.jpg	0	318	AOI_55	366	10	704	381
2026	121			87_140_an_neu.jpg	0	318	AOI_55	366	10	705	383
2042	122			87_140_an_neu.jpg	0	318	AOI_55	366	10	706	383
2059	123			87_140_an_neu.jpg	0	318	AOI_55	366	10	700	383
2076	124			87_140_an_neu.jpg	0	318	AOI_55	366	10	697	386
2092	125			87_140_an_neu.jpg	0	318	AOI_55	366	10	608	407
2109	126			87_140_an_neu.jpg	0	317	AOI_53	550	11	463	422
2125	127			87_140_an_neu.jpg	0	317	AOI_53	550	11	335	433
2142	128			87_140_an_neu.jpg	0	317	AOI_53	550	11	323	444
2159	129			87_140_an_neu.jpg	0	317	AOI_53	550	11	315	438
2176	130			87_140_an_neu.jpg	0	317	AOI_53	550	11	325	405
2192	131			87_140_an_neu.jpg	0	317	AOI_53	550	11	317	428
2209	132			87_140_an_neu.jpg	0	317	AOI_53	550	11	0	0
2225	133			87_140_an_neu.jpg	0	317	AOI_53	550	11	318	437
2242	134			87_140_an_neu.jpg	0	317	AOI_53	550	11	317	439
2259	135			87_140_an_neu.jpg	0	317	AOI_53	550	11	317	446
2275	136			87_140_an_neu.jpg	0	317	AOI_53	550	11	318	446
2292	137			87_140_an_neu.jpg	0	317	AOI_53	550	11	319	441
2309	138			87_140_an_neu.jpg	0	317	AOI_53	550	11	315	441
2325	139			87_140_an_neu.jpg	0	317	AOI_53	550	11	315	442
2342	140			87_140_an_neu.jpg	0	317	AOI_53	550	11	321	441
2359	141			87_140_an_neu.jpg	0	317	AOI_53	550	11	323	440
2375	142			87_140_an_neu.jpg	0	317	AOI_53	550	11	322	439
2392	143			87_140_an_neu.jpg	0	317	AOI_53	550	11	320	442
2409	144			87_140_an_neu.jpg	0	317	AOI_53	550	11	318	443
2425	145			87_140_an_neu.jpg	0	317	AOI_53	550	11	321	438
2442	146			87_140_an_neu.jpg	0	317	AOI_53	550	11	317	442
2459	147			87_140_an_neu.jpg	0	317	AOI_53	550	11	324	438
2475	148			87_140_an_neu.jpg	0	317	AOI_53	550	11	321	443
2492	149			87_140_an_neu.jpg	0	317	AOI_53	550	11	319	447
2509	150			87_140_an_neu.jpg	0	317	AOI_53	550	11	322	446
2525	151			87_140_an_neu.jpg	0	317	AOI_53	550	11	322	443
2542	152			87_140_an_neu.jpg	0	317	AOI_53	550	11	320	442
2559	153			87_140_an_neu.jpg	0	317	AOI_53	550	11	323	437
2575	154			87_140_an_neu.jpg	0	317	AOI_53	550	11	322	445
2592	155			87_140_an_neu.jpg	0	317	AOI_53	550	11	322	441
2609	156			87_140_an_neu.jpg	0	317	AOI_53	550	11	322	444
2625	157			87_140_an_neu.jpg	0	317	AOI_53	550	11	320	447
2642	158			87_140_an_neu.jpg	0	317	AOI_53	550	11	324	437
2659	159			87_140_an_neu.jpg	0	317	AOI_53	350	12	310	513
2675	160			87_140_an_neu.jpg	0	317	AOI_53	350	12	312	535
2692	161			87_140_an_neu.jpg	0	317	AOI_53	350	12	308	537
2709	162			87_140_an_neu.jpg	0	317	AOI_53	350	12	310	533
2725	163			87_140_an_neu.jpg	0	317	AOI_53	350	12	312	533
2742	164			87_140_an_neu.jpg	0	317	AOI_53	350	12	311	533
2759	165			87_140_an_neu.jpg	0	317	AOI_53	350	12	326	526
2775	166			87_140_an_neu.jpg	0	317	AOI_53	350	12	324	525
2792	167			87_140_an_neu.jpg	0	317	AOI_53	350	12	324	539
2809	168			87_140_an_neu.jpg	0	317	AOI_53	350	12	309	539
2825	169			87_140_an_neu.jpg	0	317	AOI_53	350	12	308	536
2842	170			87_140_an_neu.jpg	0	317	AOI_53	350	12	311	529
2858	171			87_140_an_neu.jpg	0	317	AOI_53	350	12	303	534
2875	172			87_140_an_neu.jpg	0	317	AOI_53	350	12	307	534
2892	173			87_140_an_neu.jpg	0	317	AOI_53	350	12	313	537
2908	174			87_140_an_neu.jpg	0	317	AOI_53	350	12	312	540
2925	175			87_140_an_neu.jpg	0	317	AOI_53	350	12	315	536
2942	176			87_140_an_neu.jpg	0	317	AOI_53	350	12	313	535
2958	177			87_140_an_neu.jpg	0	317	AOI_53	350	12	310	540
2975	178			87_140_an_neu.jpg	0	317	AOI_53	350	12	310	537
2992	179			87_140_an_neu.jpg	0	317	AOI_53	350	12	315	565
3008	180			87_140_an_neu.jpg	0	317	AOI_53			0	0
3025	181			87_140_an_neu.jpg	0	317	AOI_53			0	0
3042	182			87_140_an_neu.jpg	0	317	AOI_53			0	0
3058	183			87_140_an_neu.jpg	0	317	AOI_53			0	0
3075	184			87_140_an_neu.jpg	0	317	AOI_53			0	0
3092	185			87_140_an_neu.jpg	0	317	AOI_53			0	0
3108	186			87_140_an_neu.jpg	0	317	AOI_53			0	0
3125	187			87_140_an_neu.jpg	0	317	AOI_53			0	0
3142	188			87_140_an_neu.jpg	0	318	AOI_55	350	13	720	376
3158	189			87_140_an_neu.jpg	0	318	AOI_55	350	13	734	373
3175	190			87_140_an_neu.jpg	0	318	AOI_55	350	13	734	359
3192	191			87_140_an_neu.jpg	0	318	AOI_55	350	13	726	323
3208	192			87_140_an_neu.jpg	0	318	AOI_55	350	13	725	376
3225	193			87_140_an_neu.jpg	0	318	AOI_55	350	13	724	383
3241	194			87_140_an_neu.jpg	0	318	AOI_55	350	13	724	380
3258	195			87_140_an_neu.jpg	0	318	AOI_55	350	13	718	384
3275	196			87_140_an_neu.jpg	0	318	AOI_55	350	13	728	383
3291	197			87_140_an_neu.jpg	0	318	AOI_55	350	13	727	376
3308	198			87_140_an_neu.jpg	0	318	AOI_55	350	13	720	383
3325	199			87_140_an_neu.jpg	0	318	AOI_55	350	13	724	378
3341	200			87_140_an_neu.jpg	0	318	AOI_55	350	13	721	383
3358	201			87_140_an_neu.jpg	0	318	AOI_55	350	13	722	382
3375	202			87_140_an_neu.jpg	0	318	AOI_55	350	13	720	386
3391	203			87_140_an_neu.jpg	0	318	AOI_55	350	13	721	387
3408	204			87_140_an_neu.jpg	0	318	AOI_55	350	13	726	382
3425	205			87_140_an_neu.jpg	0	318	AOI_55	350	13	724	383
3441	206			87_140_an_neu.jpg	0	318	AOI_55	350	13	722	381
3458	207			87_140_an_neu.jpg	0	318	AOI_55	350	13	716	384
3475	208			87_140_an_neu.jpg	0	318	AOI_55	350	13	722	387
3491	209			87_140_an_neu.jpg	0	318	AOI_55	633	14	719	446
3508	210			87_140_an_neu.jpg	0	318	AOI_55	633	14	726	506
3525	211			87_140_an_neu.jpg	0	318	AOI_55	633	14	718	507
3541	212			87_140_an_neu.jpg	0	318	AOI_55	633	14	730	506
3558	213			87_140_an_neu.jpg	0	318	AOI_55	633	14	721	508
3575	214			87_140_an_neu.jpg	0	318	AOI_55	633	14	722	505
3591	215			87_140_an_neu.jpg	0	318	AOI_55	633	14	727	516
3608	216			87_140_an_neu.jpg	0	318	AOI_55	633	14	729	524
3625	217			87_140_an_neu.jpg	0	318	AOI_55	633	14	726	516
3641	218			87_140_an_neu.jpg	0	318	AOI_55	633	14	726	503
3658	219			87_140_an_neu.jpg	0	318	AOI_55	633	14	719	508
3675	220			87_140_an_neu.jpg	0	318	AOI_55	633	14	723	508
3691	221			87_140_an_neu.jpg	0	318	AOI_55	633	14	721	501
3708	222			87_140_an_neu.jpg	0	318	AOI_55	633	14	722	503
3724	223			87_140_an_neu.jpg	0	318	AOI_55	633	14	721	507
3741	224			87_140_an_neu.jpg	0	318	AOI_55	633	14	724	507
3758	225			87_140_an_neu.jpg	0	318	AOI_55	633	14	723	508
3774	226			87_140_an_neu.jpg	0	318	AOI_55	633	14	721	510
3791	227			87_140_an_neu.jpg	0	318	AOI_55	633	14	719	509
3808	228			87_140_an_neu.jpg	0	318	AOI_55	633	14	724	505
3824	229			87_140_an_neu.jpg	0	318	AOI_55	633	14	715	507
3841	230			87_140_an_neu.jpg	0	318	AOI_55	633	14	720	504
3856		ImageEnd	16
3858	231			No media	0	0	Content	633	14	715	509
3874	232			No media	0	0	Content	633	14	722	505
3891	233			No media	0	0	Content	633	14	721	507
3893		ImageStart	8
3908	234			Fix.jpg	0	0	Content	633	14	721	504
3924	235			Fix.jpg	0	0	Content	633	14	719	509
3941	236			Fix.jpg	0	0	Content	633	14	717	506
3958	237			Fix.jpg	0	0	Content	633	14	718	507
3974	238			Fix.jpg	0	0	Content	633	14	720	504
3991	239			Fix.jpg	0	0	Content	633	14	715	508
4008	240			Fix.jpg	0	0	Content	633	14	724	505
4024	241			Fix.jpg	0	0	Content	633	14	722	507
4041	242			Fix.jpg	0	0	Content	633	14	716	513
4058	243			Fix.jpg	0	0	Content	633	14	726	503
4074	244			Fix.jpg	0	0	Content	633	14	717	505
4091	245			Fix.jpg	0	0	Content	633	14	717	507
4108	246			Fix.jpg	0	0	Content	633	14	701	499
4124	247			Fix.jpg	0	0	Content	983	15	590	464
4141	248			Fix.jpg	0	0	Content	983	15	510	418
4158	249			Fix.jpg	0	0	Content	983	15	506	421
4174	250			Fix.jpg	0	0	Content	983	15	500	428
4191	251			Fix.jpg	0	0	Content	983	15	517	389
4208	252			Fix.jpg	0	0	Content	983	15	513	409
4224	253			Fix.jpg	0	0	Content	983	15	0	0
4241	254			Fix.jpg	0	0	Content	983	15	502	423
4258	255			Fix.jpg	0	0	Content	983	15	503	424
4274	256			Fix.jpg	0	0	Content	983	15	507	424
4291	257			Fix.jpg	0	0	Content	983	15	509	418
4307	258			Fix.jpg	0	0	Content	983	15	499	424
4324	259			Fix.jpg	0	0	Content	983	15	499	420
4341	260			Fix.jpg	0	0	Content	983	15	498	425
4357	261			Fix.jpg	0	0	Content	983	15	509	417
4374	262			Fix.jpg	0	0	Content	983	15	506	421
4391	263			Fix.jpg	0	0	Content	983	15	501	418
4407	264			Fix.jpg	0	0	Content	983	15	505	420
4415		ImageEnd	16
4424	265			No media	0	0	Content	983	15	502	420
4441	266			No media	0	0	Content	983	15	502	420
4457	267			No media	0	0	Content	983	15	502	423
4474	268			No media	0	0	Content	983	15	501	420
4491	269			No media	0	0	Content	983	15	503	426
4507	270			No media	0	0	Content	983	15	496	423
4524	271			No media	0	0	Content	983	15	499	420
4541	272			No media	0	0	Content	983	15	505	423
4545		ImageStart	8
4557	273			110_153_an_ha.jpg	0	35	AOI_9	983	15	504	418
4574	274			110_153_an_ha.jpg	0	35	AOI_9	983	15	500	417
4591	275			110_153_an_ha.jpg	0	35	AOI_9	983	15	500	418
4607	276			110_153_an_ha.jpg	0	35	AOI_9	983	15	502	421
4624	277			110_153_an_ha.jpg	0	35	AOI_9	983	15	501	417
4640	278			110_153_an_ha.jpg	0	35	AOI_9	983	15	499	417
4657	279			110_153_an_ha.jpg	0	35	AOI_9	983	15	500	418
4674	280			110_153_an_ha.jpg	0	35	AOI_9	983	15	501	418
4690	281			110_153_an_ha.jpg	0	35	AOI_9	983	15	504	419
4707	282			110_153_an_ha.jpg	0	35	AOI_9	983	15	498	417
4724	283			110_153_an_ha.jpg	0	35	AOI_9	983	15	503	419
4740	284			110_153_an_ha.jpg	0	35	AOI_9	983	15	498	419
4757	285			110_153_an_ha.jpg	0	35	AOI_9	983	15	498	421
4774	286			110_153_an_ha.jpg	0	35	AOI_9	983	15	494	420
4790	287			110_153_an_ha.jpg	0	35	AOI_9	983	15	504	418
4807	288			110_153_an_ha.jpg	0	35	AOI_9	983	15	499	415
4824	289			110_153_an_ha.jpg	0	35	AOI_9	983	15	496	420
4840	290			110_153_an_ha.jpg	0	35	AOI_9	983	15	495	418
4857	291			110_153_an_ha.jpg	0	35	AOI_9	983	15	499	419
4874	292			110_153_an_ha.jpg	0	35	AOI_9	983	15	495	417
4890	293			110_153_an_ha.jpg	0	35	AOI_9	983	15	506	415
4907	294			110_153_an_ha.jpg	0	35	AOI_9	983	15	529	424
4924	295			110_153_an_ha.jpg	0	35	AOI_9	983	15	526	429
4940	296			110_153_an_ha.jpg	0	35	AOI_9	983	15	526	425
4957	297			110_153_an_ha.jpg	0	35	AOI_9	983	15	530	428
4974	298			110_153_an_ha.jpg	0	35	AOI_9	983	15	526	425
4990	299			110_153_an_ha.jpg	0	35	AOI_9	983	15	525	425
5007	300			110_153_an_ha.jpg	0	35	AOI_9	983	15	529	429
5024	301			110_153_an_ha.jpg	0	35	AOI_9	983	15	525	426
5040	302			110_153_an_ha.jpg	0	35	AOI_9	983	15	530	431
5057	303			110_153_an_ha.jpg	0	35	AOI_9	983	15	524	430
5074	304			110_153_an_ha.jpg	0	35	AOI_9	983	15	527	432
5090	305			110_153_an_ha.jpg	0	35	AOI_9	983	15	525	426
5107	306			110_153_an_ha.jpg	0	35	AOI_9	1566	16	410	431
5124	307			110_153_an_ha.jpg	0	35	AOI_9	1566	16	309	426
5140	308			110_153_an_ha.jpg	0	35	AOI_9	1566	16	290	438
5157	309			110_153_an_ha.jpg	0	35	AOI_9	1566	16	284	432
5174	310			110_153_an_ha.jpg	0	35	AOI_9	1566	16	286	436
5190	311			110_153_an_ha.jpg	0	35	AOI_9	1566	16	290	416
5207	312			110_153_an_ha.jpg	0	35	AOI_9	1566	16	296	450
5224	313			110_153_an_ha.jpg	0	35	AOI_9	1566	16	0	0
5240	314			110_153_an_ha.jpg	0	35	AOI_9	1566	16	285	432
5257	315			110_153_an_ha.jpg	0	35	AOI_9	1566	16	286	431
5273	316			110_153_an_ha.jpg	0	35	AOI_9	1566	16	290	432
5290	317			110_153_an_ha.jpg	0	35	AOI_9	1566	16	287	437
5307	318			110_153_an_ha.jpg	0	35	AOI_9	1566	16	284	433
5323	319			110_153_an_ha.jpg	0	35	AOI_9	1566	16	288	436
5340	320			110_153_an_ha.jpg	0	35	AOI_9	1566	16	286	437
5357	321			110_153_an_ha.jpg	0	35	AOI_9	1566	16	286	429
5373	322			110_153_an_ha.jpg	0	35	AOI_9	1566	16	286	431
5390	323			110_153_an_ha.jpg	0	35	AOI_9	1566	16	286	428
5407	324			110_153_an_ha.jpg	0	35	AOI_9	1566	16	284	435
5423	325			110_153_an_ha.jpg	0	35	AOI_9	1566	16	288	438
5440	326			110_153_an_ha.jpg	0	35	AOI_9	1566	16	288	431
5457	327			110_153_an_ha.jpg	0	35	AOI_9	1566	16	284	434
5473	328			110_153_an_ha.jpg	0	35	AOI_9	1566	16	284	436
5490	329			110_153_an_ha.jpg	0	35	AOI_9	1566	16	287	434
5507	330			110_153_an_ha.jpg	0	35	AOI_9	1566	16	282	439
5523	331			110_153_an_ha.jpg	0	35	AOI_9	1566	16	287	438
5540	332			110_153_an_ha.jpg	0	35	AOI_9	1566	16	287	434
5557	333			110_153_an_ha.jpg	0	35	AOI_9	1566	16	283	433
5573	334			110_153_an_ha.jpg	0	35	AOI_9	1566	16	284	430
5590	335			110_153_an_ha.jpg	0	35	AOI_9	1566	16	286	432
5607	336			110_153_an_ha.jpg	0	35	AOI_9	1566	16	288	431
5623	337			110_153_an_ha.jpg	0	35	AOI_9	1566	16	298	417
5640	338			110_153_an_ha.jpg	0	35	AOI_9	1566	16	296	426
5657	339			110_153_an_ha.jpg	0	35	AOI_9	1566	16	298	422
5673	340			110_153_an_ha.jpg	0	35	AOI_9	1566	16	296	420
5690	341			110_153_an_ha.jpg	0	35	AOI_9	1566	16	298	422
5707	342			110_153_an_ha.jpg	0	35	AOI_9	1566	16	297	417
5723	343			110_153_an_ha.jpg	0	35	AOI_9	1566	16	300	423
5740	344			110_153_an_ha.jpg	0	35	AOI_9	1566	16	302	418
5757	345			110_153_an_ha.jpg	0	35	AOI_9	1566	16	299	423
5773	346			110_153_an_ha.jpg	0	35	AOI_9	1566	16	298	419
5790	347			110_153_an_ha.jpg	0	35	AOI_9	1566	16	300	419
5806	348			110_153_an_ha.jpg	0	35	AOI_9	1566	16	298	420
5823	349			110_153_an_ha.jpg	0	35	AOI_9	1566	16	302	421
5840	350			110_153_an_ha.jpg	0	35	AOI_9	1566	16	304	418
5856	351			110_153_an_ha.jpg	0	35	AOI_9	1566	16	301	420
5873	352			110_153_an_ha.jpg	0	35	AOI_9	1566	16	301	428
5890	353			110_153_an_ha.jpg	0	35	AOI_9	1566	16	299	423
5906	354			110_153_an_ha.jpg	0	35	AOI_9	1566	16	306	427
5923	355			110_153_an_ha.jpg	0	35	AOI_9	1566	16	302	420
5940	356			110_153_an_ha.jpg	0	35	AOI_9	1566	16	296	401
5956	357			110_153_an_ha.jpg	0	35	AOI_9	1566	16	295	396
5973	358			110_153_an_ha.jpg	0	35	AOI_9	1566	16	298	397
5990	359			110_153_an_ha.jpg	0	35	AOI_9	1566	16	299	397
6006	360			110_153_an_ha.jpg	0	35	AOI_9	1566	16	298	402
6023	361			110_153_an_ha.jpg	0	35	AOI_9	1566	16	296	401
6040	362			110_153_an_ha.jpg	0	35	AOI_9	1566	16	302	401
6056	363			110_153_an_ha.jpg	0	35	AOI_9	1566	16	297	399
6073	364			110_153_an_ha.jpg	0	35	AOI_9	1566	16	298	405
6090	365			110_153_an_ha.jpg	0	35	AOI_9	1566	16	301	402
6106	366			110_153_an_ha.jpg	0	35	AOI_9	1566	16	299	398
6123	367			110_153_an_ha.jpg	0	35	AOI_9	1566	16	297	402
6140	368			110_153_an_ha.jpg	0	35	AOI_9	1566	16	299	409
6156	369			110_153_an_ha.jpg	0	35	AOI_9	1566	16	303	410
6173	370			110_153_an_ha.jpg	0	35	AOI_9	1566	16	300	407
6189	371			110_153_an_ha.jpg	0	35	AOI_9	1566	16	310	394
6206	372			110_153_an_ha.jpg	0	35	AOI_9	1566	16	312	387
6223	373			110_153_an_ha.jpg	0	35	AOI_9	1566	16	313	393
6239	374			110_153_an_ha.jpg	0	35	AOI_9	1566	16	308	396
6256	375			110_153_an_ha.jpg	0	35	AOI_9	1566	16	312	392
6273	376			110_153_an_ha.jpg	0	35	AOI_9	1566	16	310	390
6289	377			110_153_an_ha.jpg	0	35	AOI_9	1566	16	310	393
6306	378			110_153_an_ha.jpg	0	35	AOI_9	1566	16	312	388
6323	379			110_153_an_ha.jpg	0	35	AOI_9	1566	16	312	394
6339	380			110_153_an_ha.jpg	0	35	AOI_9	1566	16	311	392
6356	381			110_153_an_ha.jpg	0	35	AOI_9	1566	16	310	391
6373	382			110_153_an_ha.jpg	0	35	AOI_9	1566	16	310	394
6389	383			110_153_an_ha.jpg	0	35	AOI_9	1566	16	304	391
6406	384			110_153_an_ha.jpg	0	35	AOI_9	1566	16	304	395
6423	385			110_153_an_ha.jpg	0	35	AOI_9	1566	16	310	394
6439	386			110_153_an_ha.jpg	0	35	AOI_9	1566	16	307	398
6456	387			110_153_an_ha.jpg	0	35	AOI_9	1566	16	311	394
6473	388			110_153_an_ha.jpg	0	35	AOI_9	1566	16	307	392
6489	389			110_153_an_ha.jpg	0	35	AOI_9	1566	16	311	393
6506	390			110_153_an_ha.jpg	0	35	AOI_9	1566	16	325	400
6523	391			110_153_an_ha.jpg	0	35	AOI_9	1566	16	326	394
6539	392			110_153_an_ha.jpg	0	35	AOI_9	1566	16	330	395
6556	393			110_153_an_ha.jpg	0	35	AOI_9	1566	16	335	392
6573	394			110_153_an_ha.jpg	0	35	AOI_9	1566	16	330	392
6589	395			110_153_an_ha.jpg	0	35	AOI_9	1566	16	334	389
6606	396			110_153_an_ha.jpg	0	35	AOI_9	1566	16	334	396
6623	397			110_153_an_ha.jpg	0	35	AOI_9	1566	16	334	401
6639	398			110_153_an_ha.jpg	0	35	AOI_9	1566	16	334	395
6656	399			110_153_an_ha.jpg	0	35	AOI_9	1566	16	326	394
6673	400			110_153_an_ha.jpg	0	36	AOI_12	300	17	445	395
6689	401			110_153_an_ha.jpg	0	36	AOI_12	300	17	613	381
6706	402			110_153_an_ha.jpg	0	36	AOI_12	300	17	688	385
6722	403			110_153_an_ha.jpg	0	36	AOI_12	300	17	687	381
6739	404			110_153_an_ha.jpg	0	36	AOI_12	300	17	709	361
6756	405			110_153_an_ha.jpg	0	36	AOI_12	300	17	716	389
6772	406			110_153_an_ha.jpg	0	36	AOI_12	300	17	714	387
6789	407			110_153_an_ha.jpg	0	36	AOI_12	300	17	688	383
6806	408			110_153_an_ha.jpg	0	36	AOI_12	300	17	692	385
6822	409			110_153_an_ha.jpg	0	36	AOI_12	300	17	689	386
6839	410			110_153_an_ha.jpg	0	36	AOI_12	300	17	690	386
6856	411			110_153_an_ha.jpg	0	36	AOI_12	300	17	689	384
6872	412			110_153_an_ha.jpg	0	36	AOI_12	300	17	695	384
6889	413			110_153_an_ha.jpg	0	36	AOI_12	300	17	694	381
6906	414			110_153_an_ha.jpg	0	36	AOI_12	300	17	694	387
6922	415			110_153_an_ha.jpg	0	36	AOI_12	300	17	687	389
6939	416			110_153_an_ha.jpg	0	36	AOI_12	300	17	694	382
6956	417			110_153_an_ha.jpg	0	36	AOI_12	300	17	687	388
6972	418			110_153_an_ha.jpg	0	35	AOI_9			0	0
6989	419			110_153_an_ha.jpg	0	35	AOI_9			0	0
7006	420			110_153_an_ha.jpg	0	35	AOI_9			0	0
7022	421			110_153_an_ha.jpg	0	35	AOI_9			0	0
7039	422			110_153_an_ha.jpg	0	35	AOI_9			0	0
7056	423			110_153_an_ha.jpg	0	35	AOI_9			0	0
7072	424			110_153_an_ha.jpg	0	35	AOI_9			0	0
7089	425			110_153_an_ha.jpg	0	35	AOI_9			0	0
7106	426			110_153_an_ha.jpg	0	35	AOI_9			0	0
7122	427			110_153_an_ha.jpg	0	35	AOI_9	183	18	252	437
7139	428			110_153_an_ha.jpg	0	35	AOI_9	183	18	260	419
7156	429			110_153_an_ha.jpg	0	35	AOI_9	183	18	261	443
7172	430			110_153_an_ha.jpg	0	35	AOI_9	183	18	0	0
7189	431			110_153_an_ha.jpg	0	35	AOI_9	183	18	250	447
7206	432			110_153_an_ha.jpg	0	35	AOI_9	183	18	256	438
7222	433			110_153_an_ha.jpg	0	35	AOI_9	183	18	251	438
7239	434			110_153_an_ha.jpg	0	35	AOI_9	183	18	252	442
7256	435			110_153_an_ha.jpg	0	35	AOI_9	183	18	251	445
7272	436			110_153_an_ha.jpg	0	35	AOI_9	183	18	255	441
7289	437			110_153_an_ha.jpg	0	35	AOI_9	183	18	254	442
7306	438			110_153_an_ha.jpg	0	35	AOI_9	233	19	257	446
7322	439			110_153_an_ha.jpg	0	35	AOI_9	233	19	282	493
7339	440			110_153_an_ha.jpg	0	35	AOI_9	233	19	292	487
7355	441			110_153_an_ha.jpg	0	35	AOI_9	233	19	287	495
7372	442			110_153_an_ha.jpg	0	35	AOI_9	233	19	290	497
7389	443			110_153_an_ha.jpg	0	35	AOI_9	233	19	289	496
7405	444			110_153_an_ha.jpg	0	35	AOI_9	233	19	288	497
7422	445			110_153_an_ha.jpg	0	35	AOI_9	233	19	284	498
7439	446			110_153_an_ha.jpg	0	35	AOI_9	233	19	292	501
7455	447			110_153_an_ha.jpg	0	35	AOI_9	233	19	289	501
7472	448			110_153_an_ha.jpg	0	35	AOI_9	233	19	287	503
7489	449			110_153_an_ha.jpg	0	35	AOI_9	233	19	286	501
7505	450			110_153_an_ha.jpg	0	35	AOI_9	233	19	292	494
7522	451			110_153_an_ha.jpg	0	35	AOI_9	233	19	294	496
7523		ImageEnd	16
7539	452			No media	0	0	Content	283	20	283	446
7555	453			No media	0	0	Content	283	20	282	385
7555		ImageStart	8
7572	454			Fix.jpg	0	0	Content	283	20	279	387
7589	455			Fix.jpg	0	0	Content	283	20	279	385
7605	456			Fix.jpg	0	0	Content	283	20	279	386
7622	457			Fix.jpg	0	0	Content	283	20	282	383
7639	458			Fix.jpg	0	0	Content	283	20	283	385
7655	459			Fix.jpg	0	0	Content	283	20	286	385
7672	460			Fix.jpg	0	0	Content	283	20	280	377
7688	461			Fix.jpg	0	0	Content	283	20	282	378
7705	462			Fix.jpg	0	0	Content	283	20	284	388
7722	463			Fix.jpg	0	0	Content	283	20	280	381
7738	464			Fix.jpg	0	0	Content	283	20	282	388
7755	465			Fix.jpg	0	0	Content	283	20	282	384
7772	466			Fix.jpg	0	0	Content	283	20	283	380
7788	467			Fix.jpg	0	0	Content	283	20	277	384
7805	468			Fix.jpg	0	0	Content	283	20	284	383
7822	469			Fix.jpg	0	0	Content	616	21	393	397
7838	470			Fix.jpg	0	0	Content	616	21	496	410
7855	471			Fix.jpg	0	0	Content	616	21	508	408
7872	472			Fix.jpg	0	0	Content	616	21	512	417
7888	473			Fix.jpg	0	0	Content	616	21	527	364
7905	474			Fix.jpg	0	0	Content	616	21	538	387
7922	475			Fix.jpg	0	0	Content	616	21	0	0
7938	476			Fix.jpg	0	0	Content	616	21	514	414
7955	477			Fix.jpg	0	0	Content	616	21	510	410
7972	478			Fix.jpg	0	0	Content	616	21	518	407
7988	479			Fix.jpg	0	0	Content	616	21	509	414
8005	480			Fix.jpg	0	0	Content	616	21	513	411
8022	481			Fix.jpg	0	0	Content	616	21	512	406
8038	482			Fix.jpg	0	0	Content	616	21	514	410
8053		ImageEnd	16
8055	483			No media	0	0	Content	616	21	518	412
8072	484			No media	0	0	Content	616	21	518	413
8088	485			No media	0	0	Content	616	21	521	408
8105	486			No media	0	0	Content	616	21	517	405
8122	487			No media	0	0	Content	616	21	516	414
8138	488			No media	0	0	Content	616	21	508	412
8155	489			No media	0	0	Content	616	21	512	412
8172	490			No media	0	0	Content	616	21	512	414
8188	491			No media	0	0	Content	616	21	515	407
8189		ImageStart	8
8205	492			56_098_ha_fe.jpg	0	0	Content	616	21	514	410
8221	493			56_098_ha_fe.jpg	0	0	Content	616	21	514	411
8238	494			56_098_ha_fe.jpg	0	0	Content	616	21	510	416
8255	495			56_098_ha_fe.jpg	0	0	Content	616	21	509	412
8271	496			56_098_ha_fe.jpg	0	0	Content	616	21	517	404
8288	497			56_098_ha_fe.jpg	0	0	Content	616	21	508	415
8305	498			56_098_ha_fe.jpg	0	0	Content	616	21	517	404
8321	499			56_098_ha_fe.jpg	0	0	Content	616	21	511	411
8338	500			56_098_ha_fe.jpg	0	0	Content	616	21	513	410
8355	501			56_098_ha_fe.jpg	0	0	Content	616	21	517	408
8371	502			56_098_ha_fe.jpg	0	0	Content	616	21	513	408
8388	503			56_098_ha_fe.jpg	0	0	Content	616	21	511	405
8405	504			56_098_ha_fe.jpg	0	0	Content	616	21	514	406
8421	505			56_098_ha_fe.jpg	0	0	Content	616	21	517	408
8438	506			56_098_ha_fe.jpg	0	249	AOI_44	366	22	452	411
8455	507			56_098_ha_fe.jpg	0	249	AOI_44	366	22	359	407
8471	508			56_098_ha_fe.jpg	0	249	AOI_44	366	22	296	424
8488	509			56_098_ha_fe.jpg	0	249	AOI_44	366	22	298	425
8505	510			56_098_ha_fe.jpg	0	249	AOI_44	366	22	294	418
8521	511			56_098_ha_fe.jpg	0	249	AOI_44	366	22	296	422
8538	512			56_098_ha_fe.jpg	0	249	AOI_44	366	22	312	402
8555	513			56_098_ha_fe.jpg	0	249	AOI_44	366	22	308	422
8571	514			56_098_ha_fe.jpg	0	249	AOI_44	366	22	0	0
8588	515			56_098_ha_fe.jpg	0	249	AOI_44	366	22	297	423
8605	516			56_098_ha_fe.jpg	0	249	AOI_44	366	22	301	426
8621	517			56_098_ha_fe.jpg	0	249	AOI_44	366	22	300	423
8638	518			56_098_ha_fe.jpg	0	249	AOI_44	366	22	298	422
8655	519			56_098_ha_fe.jpg	0	249	AOI_44	366	22	299	423
8671	520			56_098_ha_fe.jpg	0	249	AOI_44	366	22	295	422
8688	521			56_098_ha_fe.jpg	0	249	AOI_44	366	22	296	420
8705	522			56_098_ha_fe.jpg	0	249	AOI_44	366	22	292	424
8721	523			56_098_ha_fe.jpg	0	249	AOI_44	366	22	296	419
8738	524			56_098_ha_fe.jpg	0	249	AOI_44	366	22	291	419
8755	525			56_098_ha_fe.jpg	0	249	AOI_44	366	22	291	424
8771	526			56_098_ha_fe.jpg	0	249	AOI_44	366	22	296	427
8788	527			56_098_ha_fe.jpg	0	249	AOI_44	366	22	376	418
8804	528			56_098_ha_fe.jpg	0	250	AOI_42	500	23	535	399
8821	529			56_098_ha_fe.jpg	0	250	AOI_42	500	23	679	396
8838	530			56_098_ha_fe.jpg	0	250	AOI_42	500	23	676	402
8854	531			56_098_ha_fe.jpg	0	250	AOI_42	500	23	684	401
8871	532			56_098_ha_fe.jpg	0	250	AOI_42	500	23	698	381
8888	533			56_098_ha_fe.jpg	0	250	AOI_42	500	23	703	388
8904	534			56_098_ha_fe.jpg	0	250	AOI_42	500	23	0	0
8921	535			56_098_ha_fe.jpg	0	250	AOI_42	500	23	684	402
8938	536			56_098_ha_fe.jpg	0	250	AOI_42	500	23	688	404
8954	537			56_098_ha_fe.jpg	0	250	AOI_42	500	23	682	407
8971	538			56_098_ha_fe.jpg	0	250	AOI_42	500	23	683	403
8988	539			56_098_ha_fe.jpg	0	250	AOI_42	500	23	682	401
9004	540			56_098_ha_fe.jpg	0	250	AOI_42	500	23	678	409
9021	541			56_098_ha_fe.jpg	0	250	AOI_42	500	23	682	407
9038	542			56_098_ha_fe.jpg	0	250	AOI_42	500	23	679	404
9054	543			56_098_ha_fe.jpg	0	250	AOI_42	500	23	680	404
9071	544			56_098_ha_fe.jpg	0	250	AOI_42	500	23	669	401
9088	545			56_098_ha_fe.jpg	0	250	AOI_42	500	23	659	387
9104	546			56_098_ha_fe.jpg	0	250	AOI_42	500	23	653	389
9121	547			56_098_ha_fe.jpg	0	250	AOI_42	500	23	653	386
9137	548			56_098_ha_fe.jpg	0	250	AOI_42	500	23	656	383
9154	549			56_098_ha_fe.jpg	0	250	AOI_42	500	23	653	387
9171	550			56_098_ha_fe.jpg	0	250	AOI_42	500	23	655	386
9187	551			56_098_ha_fe.jpg	0	250	AOI_42	500	23	656	386
9204	552			56_098_ha_fe.jpg	0	250	AOI_42	500	23	657	381
9221	553			56_098_ha_fe.jpg	0	250	AOI_42	500	23	654	385
9237	554			56_098_ha_fe.jpg	0	250	AOI_42	500	23	656	386
9254	555			56_098_ha_fe.jpg	0	250	AOI_42	500	23	656	385
9271	556			56_098_ha_fe.jpg	0	250	AOI_42	500	23	661	386
9287	557			56_098_ha_fe.jpg	0	250	AOI_42	500	23	657	388
9304	558			56_098_ha_fe.jpg	0	250	AOI_42	250	24	651	357
9321	559			56_098_ha_fe.jpg	0	250	AOI_42	250	24	653	341
9337	560			56_098_ha_fe.jpg	0	250	AOI_42	250	24	650	340
9354	561			56_098_ha_fe.jpg	0	250	AOI_42	250	24	650	340
9371	562			56_098_ha_fe.jpg	0	250	AOI_42	250	24	650	340
9387	563			56_098_ha_fe.jpg	0	250	AOI_42	250	24	651	344
9404	564			56_098_ha_fe.jpg	0	250	AOI_42	250	24	652	339
9421	565			56_098_ha_fe.jpg	0	250	AOI_42	250	24	651	342
9437	566			56_098_ha_fe.jpg	0	250	AOI_42	250	24	655	337
9454	567			56_098_ha_fe.jpg	0	250	AOI_42	250	24	656	338
9471	568			56_098_ha_fe.jpg	0	250	AOI_42	250	24	650	344
9487	569			56_098_ha_fe.jpg	0	250	AOI_42	250	24	651	343
9504	570			56_098_ha_fe.jpg	0	250	AOI_42	250	24	648	342
9521	571			56_098_ha_fe.jpg	0	250	AOI_42	250	24	652	343
9537	572			56_098_ha_fe.jpg	0	250	AOI_42	250	24	648	347
9554	573			56_098_ha_fe.jpg	0	250	AOI_42	433	25	712	336
9571	574			56_098_ha_fe.jpg	0	250	AOI_42	433	25	779	336
9587	575			56_098_ha_fe.jpg	0	250	AOI_42	433	25	777	334
9604	576			56_098_ha_fe.jpg	0	250	AOI_42	433	25	788	333
9621	577			56_098_ha_fe.jpg	0	250	AOI_42	433	25	784	329
9637	578			56_098_ha_fe.jpg	0	250	AOI_42	433	25	784	335
9654	579			56_098_ha_fe.jpg	0	250	AOI_42	433	25	781	335
9671	580			56_098_ha_fe.jpg	0	250	AOI_42	433	25	793	329
9687	581			56_098_ha_fe.jpg	0	250	AOI_42	433	25	794	360
9704	582			56_098_ha_fe.jpg	0	250	AOI_42	433	25	0	0
9720	583			56_098_ha_fe.jpg	0	250	AOI_42	433	25	788	331
9737	584			56_098_ha_fe.jpg	0	250	AOI_42	433	25	783	332
9754	585			56_098_ha_fe.jpg	0	250	AOI_42	433	25	780	333
9770	586			56_098_ha_fe.jpg	0	250	AOI_42	433	25	789	330
9787	587			56_098_ha_fe.jpg	0	250	AOI_42	433	25	785	329
9804	588			56_098_ha_fe.jpg	0	250	AOI_42	433	25	779	330
9820	589			56_098_ha_fe.jpg	0	250	AOI_42	433	25	777	332
9837	590			56_098_ha_fe.jpg	0	250	AOI_42	433	25	771	337
9854	591			56_098_ha_fe.jpg	0	250	AOI_42	433	25	747	337
9870	592			56_098_ha_fe.jpg	0	250	AOI_42	433	25	751	334
9887	593			56_098_ha_fe.jpg	0	250	AOI_42	433	25	750	332
9904	594			56_098_ha_fe.jpg	0	250	AOI_42	433	25	752	331
9920	595			56_098_ha_fe.jpg	0	250	AOI_42	433	25	755	337
9937	596			56_098_ha_fe.jpg	0	250	AOI_42	433	25	748	340
9954	597			56_098_ha_fe.jpg	0	250	AOI_42	433	25	753	335
9970	598			56_098_ha_fe.jpg	0	250	AOI_42	433	25	753	337
9987	599			56_098_ha_fe.jpg	0	249	AOI_44			0	0
10004	600			56_098_ha_fe.jpg	0	249	AOI_44			0	0
10020	601			56_098_ha_fe.jpg	0	249	AOI_44			0	0
10037	602			56_098_ha_fe.jpg	0	249	AOI_44			0	0
10054	603			56_098_ha_fe.jpg	0	249	AOI_44			0	0
10070	604			56_098_ha_fe.jpg	0	249	AOI_44			0	0
10087	605			56_098_ha_fe.jpg	0	249	AOI_44			0	0
10104	606			56_098_ha_fe.jpg	0	249	AOI_44			0	0
10120	607			56_098_ha_fe.jpg	0	249	AOI_44	333	26	296	351
10137	608			56_098_ha_fe.jpg	0	249	AOI_44	333	26	301	340
10154	609			56_098_ha_fe.jpg	0	249	AOI_44	333	26	302	343
10170	610			56_098_ha_fe.jpg	0	249	AOI_44	333	26	0	0
10187	611			56_098_ha_fe.jpg	0	249	AOI_44	333	26	290	359
10204	612			56_098_ha_fe.jpg	0	249	AOI_44	333	26	291	357
10220	613			56_098_ha_fe.jpg	0	249	AOI_44	333	26	293	357
10237	614			56_098_ha_fe.jpg	0	249	AOI_44	333	26	290	363
10254	615			56_098_ha_fe.jpg	0	249	AOI_44	333	26	291	355
10270	616			56_098_ha_fe.jpg	0	249	AOI_44	333	26	294	365
10287	617			56_098_ha_fe.jpg	0	249	AOI_44	333	26	290	336
10303	618			56_098_ha_fe.jpg	0	249	AOI_44	333	26	291	342
10320	619			56_098_ha_fe.jpg	0	249	AOI_44	333	26	290	343
10337	620			56_098_ha_fe.jpg	0	249	AOI_44	333	26	288	343
10353	621			56_098_ha_fe.jpg	0	249	AOI_44	333	26	292	339
10370	622			56_098_ha_fe.jpg	0	249	AOI_44	333	26	294	344
10387	623			56_098_ha_fe.jpg	0	249	AOI_44	333	26	287	342
10403	624			56_098_ha_fe.jpg	0	249	AOI_44	333	26	288	339
10420	625			56_098_ha_fe.jpg	0	249	AOI_44	333	26	287	337
10437	626			56_098_ha_fe.jpg	0	249	AOI_44	333	26	285	343
10453	627			56_098_ha_fe.jpg	0	249	AOI_44	300	27	337	336
10470	628			56_098_ha_fe.jpg	0	249	AOI_44	300	27	349	344
10487	629			56_098_ha_fe.jpg	0	249	AOI_44	300	27	356	347
10503	630			56_098_ha_fe.jpg	0	249	AOI_44	300	27	357	351
10520	631			56_098_ha_fe.jpg	0	249	AOI_44	300	27	354	346
10537	632			56_098_ha_fe.jpg	0	249	AOI_44	300	27	353	347
10553	633			56_098_ha_fe.jpg	0	249	AOI_44	300	27	348	350
10570	634			56_098_ha_fe.jpg	0	249	AOI_44	300	27	352	346
10587	635			56_098_ha_fe.jpg	0	249	AOI_44	300	27	356	343
10603	636			56_098_ha_fe.jpg	0	249	AOI_44	300	27	355	343
10620	637			56_098_ha_fe.jpg	0	249	AOI_44	300	27	353	348
10637	638			56_098_ha_fe.jpg	0	249	AOI_44	300	27	351	344
10653	639			56_098_ha_fe.jpg	0	249	AOI_44	300	27	355	341
10670	640			56_098_ha_fe.jpg	0	249	AOI_44	300	27	355	344
10686	641			56_098_ha_fe.jpg	0	249	AOI_44	300	27	357	339
10703	642			56_098_ha_fe.jpg	0	249	AOI_44	300	27	352	345
10720	643			56_098_ha_fe.jpg	0	249	AOI_44	300	27	356	342
10736	644			56_098_ha_fe.jpg	0	249	AOI_44	300	27	355	347
10753	645			56_098_ha_fe.jpg	0	249	AOI_44	183	28	342	369
10770	646			56_098_ha_fe.jpg	0	249	AOI_44	183	28	329	452
10786	647			56_098_ha_fe.jpg	0	249	AOI_44	183	28	324	441
10803	648			56_098_ha_fe.jpg	0	249	AOI_44	183	28	326	447
10820	649			56_098_ha_fe.jpg	0	249	AOI_44	183	28	326	447
10836	650			56_098_ha_fe.jpg	0	249	AOI_44	183	28	325	451
10853	651			56_098_ha_fe.jpg	0	249	AOI_44	183	28	332	452
10870	652			56_098_ha_fe.jpg	0	249	AOI_44	183	28	332	427
10886	653			56_098_ha_fe.jpg	0	249	AOI_44	183	28	340	454
10903	654			56_098_ha_fe.jpg	0	249	AOI_44	183	28	0	0
10920	655			56_098_ha_fe.jpg	0	249	AOI_44	183	28	325	446
10936	656			56_098_ha_fe.jpg	0	249	AOI_44	750	29	296	487
10953	657			56_098_ha_fe.jpg	0	249	AOI_44	750	29	296	476
10970	658			56_098_ha_fe.jpg	0	249	AOI_44	750	29	294	474
10986	659			56_098_ha_fe.jpg	0	249	AOI_44	750	29	294	478
11003	660			56_098_ha_fe.jpg	0	249	AOI_44	750	29	291	481
11020	661			56_098_ha_fe.jpg	0	249	AOI_44	750	29	290	478
11036	662			56_098_ha_fe.jpg	0	249	AOI_44	750	29	295	477
11053	663			56_098_ha_fe.jpg	0	249	AOI_44	750	29	294	478
11070	664			56_098_ha_fe.jpg	0	249	AOI_44	750	29	294	488
11086	665			56_098_ha_fe.jpg	0	249	AOI_44	750	29	297	483
11103	666			56_098_ha_fe.jpg	0	249	AOI_44	750	29	297	481
11120	667			56_098_ha_fe.jpg	0	249	AOI_44	750	29	297	491
11136	668			56_098_ha_fe.jpg	0	249	AOI_44	750	29	299	483
11153	669			56_098_ha_fe.jpg	0	249	AOI_44	750	29	296	485
11170	670			56_098_ha_fe.jpg	0	249	AOI_44	750	29	299	481
11174		ImageEnd	16
11186	671			No media	0	0	Content	750	29	298	476
11203	672			No media	0	0	Content	750	29	292	480
11220	673			No media	0	0	Content	750	29	296	481
11220		ImageStart	8
11236	674			Fix.jpg	0	0	Content	750	29	299	480
11253	675			Fix.jpg	0	0	Content	750	29	297	481
11269	676			Fix.jpg	0	0	Content	750	29	295	480
11286	677			Fix.jpg	0	0	Content	750	29	296	475
11303	678			Fix.jpg	0	0	Content	750	29	291	479
11319	679			Fix.jpg	0	0	Content	750	29	293	478
11336	680			Fix.jpg	0	0	Content	750	29	296	476
11353	681			Fix.jpg	0	0	Content	750	29	299	477
11369	682			Fix.jpg	0	0	Content	750	29	296	476
11386	683			Fix.jpg	0	0	Content	750	29	296	478
11403	684			Fix.jpg	0	0	Content	750	29	294	477
11419	685			Fix.jpg	0	0	Content	750	29	294	483
11436	686			Fix.jpg	0	0	Content	750	29	297	480
11453	687			Fix.jpg	0	0	Content	750	29	297	481
11469	688			Fix.jpg	0	0	Content	750	29	293	476
11486	689			Fix.jpg	0	0	Content	750	29	295	472
11503	690			Fix.jpg	0	0	Content	750	29	291	474
11519	691			Fix.jpg	0	0	Content	750	29	299	479
11536	692			Fix.jpg	0	0	Content	750	29	297	481
11553	693			Fix.jpg	0	0	Content	750	29	293	483
11569	694			Fix.jpg	0	0	Content	750	29	293	482
11586	695			Fix.jpg	0	0	Content	750	29	290	470
11603	696			Fix.jpg	0	0	Content	750	29	297	470
11619	697			Fix.jpg	0	0	Content	750	29	295	475
11636	698			Fix.jpg	0	0	Content	750	29	294	475
11653	699			Fix.jpg	0	0	Content	750	29	293	475
11669	700			Fix.jpg	0	0	Content	750	29	295	475
11686	701			Fix.jpg	0	0	Content	500	30	404	430
11701		ImageEnd	16
11703	702			No media	0	0	Content	500	30	497	410
11719	703			No media	0	0	Content	500	30	490	405
11736	704			No media	0	0	Content	500	30	505	403
11753	705			No media	0	0	Content	500	30	502	399
11769	706			No media	0	0	Content	500	30	501	403
11786	707			No media	0	0	Content	500	30	514	365
11802	708			No media	0	0	Content	500	30	513	383
11819	709			No media	0	0	Content	500	30	0	0
11824		ImageStart	8
11836	710			106_144_neu_ang.jpg	0	25	AOI_7	500	30	499	401
11852	711			106_144_neu_ang.jpg	0	25	AOI_7	500	30	501	405
11869	712			106_144_neu_ang.jpg	0	25	AOI_7	500	30	501	407
11886	713			106_144_neu_ang.jpg	0	25	AOI_7	500	30	499	408
11902	714			106_144_neu_ang.jpg	0	25	AOI_7	500	30	499	404
11919	715			106_144_neu_ang.jpg	0	25	AOI_7	500	30	499	407
11936	716			106_144_neu_ang.jpg	0	25	AOI_7	500	30	500	404
11952	717			106_144_neu_ang.jpg	0	25	AOI_7	500	30	497	407
11969	718			106_144_neu_ang.jpg	0	25	AOI_7	500	30	502	405
11986	719			106_144_neu_ang.jpg	0	25	AOI_7	500	30	494	415
12002	720			106_144_neu_ang.jpg	0	25	AOI_7	500	30	504	406
12019	721			106_144_neu_ang.jpg	0	25	AOI_7	500	30	498	409
12036	722			106_144_neu_ang.jpg	0	25	AOI_7	500	30	500	404
12052	723			106_144_neu_ang.jpg	0	25	AOI_7	500	30	504	407
12069	724			106_144_neu_ang.jpg	0	25	AOI_7	500	30	505	406
12086	725			106_144_neu_ang.jpg	0	25	AOI_7	500	30	498	406
12102	726			106_144_neu_ang.jpg	0	25	AOI_7	500	30	498	407
12119	727			106_144_neu_ang.jpg	0	25	AOI_7	500	30	499	405
12136	728			106_144_neu_ang.jpg	0	25	AOI_7	500	30	501	402
12152	729			106_144_neu_ang.jpg	0	25	AOI_7	500	30	500	407
12169	730			106_144_neu_ang.jpg	0	25	AOI_7	500	30	496	409
12185	731			106_144_neu_ang.jpg	0	26	AOI_5	300	31	562	410
12202	732			106_144_neu_ang.jpg	0	26	AOI_5	300	31	656	406
12219	733			106_144_neu_ang.jpg	0	26	AOI_5	300	31	670	410
12235	734			106_144_neu_ang.jpg	0	26	AOI_5	300	31	675	409
12252	735			106_144_neu_ang.jpg	0	26	AOI_5	300	31	674	411
12269	736			106_144_neu_ang.jpg	0	26	AOI_5	300	31	668	411
12285	737			106_144_neu_ang.jpg	0	26	AOI_5	300	31	686	400
12302	738			106_144_neu_ang.jpg	0	26	AOI_5	300	31	684	431
12319	739			106_144_neu_ang.jpg	0	26	AOI_5	300	31	680	374
12335	740			106_144_neu_ang.jpg	0	26	AOI_5	300	31	665	414
12352	741			106_144_neu_ang.jpg	0	26	AOI_5	300	31	673	410
12369	742			106_144_neu_ang.jpg	0	26	AOI_5	300	31	670	413
12385	743			106_144_neu_ang.jpg	0	26	AOI_5	300	31	676	410
12402	744			106_144_neu_ang.jpg	0	26	AOI_5	300	31	674	412
12419	745			106_144_neu_ang.jpg	0	26	AOI_5	300	31	668	417
12435	746			106_144_neu_ang.jpg	0	26	AOI_5	300	31	677	411
12452	747			106_144_neu_ang.jpg	0	26	AOI_5	300	31	672	413
12469	748			106_144_neu_ang.jpg	0	26	AOI_5	300	31	635	421
12485	749			106_144_neu_ang.jpg	0	25	AOI_7	400	32	485	417
12502	750			106_144_neu_ang.jpg	0	25	AOI_7	400	32	348	398
12519	751			106_144_neu_ang.jpg	0	25	AOI_7	400	32	266	390
12535	752			106_144_neu_ang.jpg	0	25	AOI_7	400	32	269	399
12552	753			106_144_neu_ang.jpg	0	25	AOI_7	400	32	281	381
12569	754			106_144_neu_ang.jpg	0	25	AOI_7	400	32	285	403
12585	755			106_144_neu_ang.jpg	0	25	AOI_7	400	32	0	0
12602	756			106_144_neu_ang.jpg	0	25	AOI_7	400	32	277	397
12619	757			106_144_neu_ang.jpg	0	25	AOI_7	400	32	273	400
12635	758			106_144_neu_ang.jpg	0	25	AOI_7	400	32	275	398
12652	759			106_144_neu_ang.jpg	0	25	AOI_7	400	32	274	398
12669	760			106_144_neu_ang.jpg	0	25	AOI_7	400	32	274	399
12685	761			106_144_neu_ang.jpg	0	25	AOI_7	400	32	276	404
12702	762			106_144_neu_ang.jpg	0	25	AOI_7	400	32	276	404
12719	763			106_144_neu_ang.jpg	0	25	AOI_7	400	32	273	407
12735	764			106_144_neu_ang.jpg	0	25	AOI_7	400	32	276	404
12752	765			106_144_neu_ang.jpg	0	25	AOI_7	400	32	278	398
12768	766			106_144_neu_ang.jpg	0	25	AOI_7	400	32	271	399
12785	767			106_144_neu_ang.jpg	0	25	AOI_7	400	32	276	406
12802	768			106_144_neu_ang.jpg	0	25	AOI_7	400	32	272	400
12818	769			106_144_neu_ang.jpg	0	25	AOI_7	400	32	276	405
12835	770			106_144_neu_ang.jpg	0	25	AOI_7	400	32	272	396
12852	771			106_144_neu_ang.jpg	0	25	AOI_7	400	32	272	397
12868	772			106_144_neu_ang.jpg	0	25	AOI_7	400	32	271	405
12885	773			106_144_neu_ang.jpg	0	25	AOI_7	833	33	288	395
12902	774			106_144_neu_ang.jpg	0	25	AOI_7	833	33	324	385
12918	775			106_144_neu_ang.jpg	0	25	AOI_7	833	33	332	379
12935	776			106_144_neu_ang.jpg	0	25	AOI_7	833	33	333	382
12952	777			106_144_neu_ang.jpg	0	25	AOI_7	833	33	335	383
12968	778			106_144_neu_ang.jpg	0	25	AOI_7	833	33	327	379
12985	779			106_144_neu_ang.jpg	0	25	AOI_7	833	33	332	383
13002	780			106_144_neu_ang.jpg	0	25	AOI_7	833	33	327	384
13018	781			106_144_neu_ang.jpg	0	25	AOI_7	833	33	334	386
13035	782			106_144_neu_ang.jpg	0	25	AOI_7	833	33	332	376
13052	783			106_144_neu_ang.jpg	0	25	AOI_7	833	33	331	386
13068	784			106_144_neu_ang.jpg	0	25	AOI_7	833	33	333	386
13085	785			106_144_neu_ang.jpg	0	25	AOI_7	833	33	333	389
13102	786			106_144_neu_ang.jpg	0	25	AOI_7	833	33	328	385
13118	787			106_144_neu_ang.jpg	0	25	AOI_7	833	33	331	388
13135	788			106_144_neu_ang.jpg	0	25	AOI_7	833	33	337	361
13152	789			106_144_neu_ang.jpg	0	25	AOI_7	833	33	336	362
13168	790			106_144_neu_ang.jpg	0	25	AOI_7	833	33	336	366
13185	791			106_144_neu_ang.jpg	0	25	AOI_7	833	33	329	363
13202	792			106_144_neu_ang.jpg	0	25	AOI_7	833	33	331	367
13218	793			106_144_neu_ang.jpg	0	25	AOI_7	833	33	334	365
13235	794			106_144_neu_ang.jpg	0	25	AOI_7	833	33	339	367
13251	795			106_144_neu_ang.jpg	0	25	AOI_7	833	33	336	363
13268	796			106_144_neu_ang.jpg	0	25	AOI_7	833	33	332	355
13285	797			106_144_neu_ang.jpg	0	25	AOI_7	833	33	337	365
13301	798			106_144_neu_ang.jpg	0	25	AOI_7	833	33	333	359
13318	799			106_144_neu_ang.jpg	0	25	AOI_7	833	33	339	362
13335	800			106_144_neu_ang.jpg	0	25	AOI_7	833	33	345	359
13351	801			106_144_neu_ang.jpg	0	25	AOI_7	833	33	352	361
13368	802			106_144_neu_ang.jpg	0	25	AOI_7	833	33	344	356
13385	803			106_144_neu_ang.jpg	0	25	AOI_7	833	33	340	361
13401	804			106_144_neu_ang.jpg	0	25	AOI_7	833	33	349	362
13418	805			106_144_neu_ang.jpg	0	25	AOI_7	833	33	351	352
13435	806			106_144_neu_ang.jpg	0	25	AOI_7	833	33	346	355
13451	807			106_144_neu_ang.jpg	0	25	AOI_7	833	33	346	358
13468	808			106_144_neu_ang.jpg	0	25	AOI_7	833	33	344	356
13485	809			106_144_neu_ang.jpg	0	25	AOI_7	833	33	345	353
13501	810			106_144_neu_ang.jpg	0	25	AOI_7	833	33	345	354
13518	811			106_144_neu_ang.jpg	0	25	AOI_7	833	33	351	355
13535	812			106_144_neu_ang.jpg	0	25	AOI_7	833	33	345	352
13551	813			106_144_neu_ang.jpg	0	25	AOI_7	833	33	352	352
13568	814			106_144_neu_ang.jpg	0	25	AOI_7	833	33	348	354
13585	815			106_144_neu_ang.jpg	0	25	AOI_7	833	33	347	357
13601	816			106_144_neu_ang.jpg	0	25	AOI_7	833	33	347	354
13618	817			106_144_neu_ang.jpg	0	25	AOI_7	833	33	345	353
13634	818			106_144_neu_ang.jpg	0	25	AOI_7	833	33	350	360
13651	819			106_144_neu_ang.jpg	0	25	AOI_7	833	33	352	352
13668	820			106_144_neu_ang.jpg	0	25	AOI_7	833	33	350	353
13685	821			106_144_neu_ang.jpg	0	25	AOI_7	833	33	351	351
13701	822			106_144_neu_ang.jpg	0	25	AOI_7	833	33	403	364
13718	823			106_144_neu_ang.jpg	0	26	AOI_5	383	34	576	420
13735	824			106_144_neu_ang.jpg	0	26	AOI_5	383	34	721	431
13751	825			106_144_neu_ang.jpg	0	26	AOI_5	383	34	758	438
13768	826			106_144_neu_ang.jpg	0	26	AOI_5	383	34	775	422
13785	827			106_144_neu_ang.jpg	0	26	AOI_5	383	34	786	438
13801	828			106_144_neu_ang.jpg	0	26	AOI_5	383	34	753	453
13818	829			106_144_neu_ang.jpg	0	26	AOI_5	383	34	763	434
13835	830			106_144_neu_ang.jpg	0	26	AOI_5	383	34	760	436
13851	831			106_144_neu_ang.jpg	0	26	AOI_5	383	34	762	434
13868	832			106_144_neu_ang.jpg	0	26	AOI_5	383	34	762	435
13884	833			106_144_neu_ang.jpg	0	26	AOI_5	383	34	753	438
13901	834			106_144_neu_ang.jpg	0	26	AOI_5	383	34	758	433
13918	835			106_144_neu_ang.jpg	0	26	AOI_5	383	34	756	438
13934	836			106_144_neu_ang.jpg	0	26	AOI_5	383	34	758	437
13951	837			106_144_neu_ang.jpg	0	26	AOI_5	383	34	744	426
13968	838			106_144_neu_ang.jpg	0	26	AOI_5	383	34	753	422
13984	839			106_144_neu_ang.jpg	0	26	AOI_5	383	34	754	421
14001	840			106_144_neu_ang.jpg	0	26	AOI_5	383	34	753	422
14018	841			106_144_neu_ang.jpg	0	26	AOI_5	383	34	752	420
14034	842			106_144_neu_ang.jpg	0	26	AOI_5	383	34	753	420
14051	843			106_144_neu_ang.jpg	0	26	AOI_5	383	34	746	422
14068	844			106_144_neu_ang.jpg	0	26	AOI_5	383	34	748	420
14084	845			106_144_neu_ang.jpg	0	26	AOI_5	383	34	754	420
14101	846			106_144_neu_ang.jpg	0	26	AOI_5	366	35	747	481
14118	847			106_144_neu_ang.jpg	0	26	AOI_5	366	35	720	575
14134	848			106_144_neu_ang.jpg	0	26	AOI_5	366	35	722	567
14151	849			106_144_neu_ang.jpg	0	26	AOI_5	366	35	718	580
14168	850			106_144_neu_ang.jpg	0	26	AOI_5	366	35	714	581
14184	851			106_144_neu_ang.jpg	0	26	AOI_5	366	35	712	583
14201	852			106_144_neu_ang.jpg	0	26	AOI_5	366	35	736	577
14218	853			106_144_neu_ang.jpg	0	26	AOI_5	366	35	729	560
14234	854			106_144_neu_ang.jpg	0	26	AOI_5	366	35	731	562
14251	855			106_144_neu_ang.jpg	0	26	AOI_5	366	35	716	580
14268	856			106_144_neu_ang.jpg	0	26	AOI_5	366	35	718	577
14284	857			106_144_neu_ang.jpg	0	26	AOI_5	366	35	720	577
14301	858			106_144_neu_ang.jpg	0	26	AOI_5	366	35	711	578
14318	859			106_144_neu_ang.jpg	0	26	AOI_5	366	35	713	579
14334	860			106_144_neu_ang.jpg	0	26	AOI_5	366	35	715	576
14351	861			106_144_neu_ang.jpg	0	26	AOI_5	366	35	713	577
14367	862			106_144_neu_ang.jpg	0	26	AOI_5	366	35	719	582
14384	863			106_144_neu_ang.jpg	0	26	AOI_5	366	35	717	575
14401	864			106_144_neu_ang.jpg	0	26	AOI_5	366	35	717	577
14417	865			106_144_neu_ang.jpg	0	26	AOI_5	366	35	714	581
14434	866			106_144_neu_ang.jpg	0	26	AOI_5	366	35	718	579
14451	867			106_144_neu_ang.jpg	0	26	AOI_5	366	35	711	581
14467	868			106_144_neu_ang.jpg	0	26	AOI_5	233	36	701	540
14484	869			106_144_neu_ang.jpg	0	26	AOI_5	233	36	700	540
14501	870			106_144_neu_ang.jpg	0	26	AOI_5	233	36	710	538
14517	871			106_144_neu_ang.jpg	0	26	AOI_5	233	36	703	533
14534	872			106_144_neu_ang.jpg	0	26	AOI_5	233	36	698	538
14551	873			106_144_neu_ang.jpg	0	26	AOI_5	233	36	701	535
14567	874			106_144_neu_ang.jpg	0	26	AOI_5	233	36	698	541
14584	875			106_144_neu_ang.jpg	0	26	AOI_5	233	36	702	536
14601	876			106_144_neu_ang.jpg	0	26	AOI_5	233	36	701	539
14617	877			106_144_neu_ang.jpg	0	26	AOI_5	233	36	697	540
14634	878			106_144_neu_ang.jpg	0	26	AOI_5	233	36	702	533
14651	879			106_144_neu_ang.jpg	0	26	AOI_5	233	36	695	544
14667	880			106_144_neu_ang.jpg	0	26	AOI_5	233	36	698	540
14684	881			106_144_neu_ang.jpg	0	26	AOI_5	233	36	705	542
14701	882			106_144_neu_ang.jpg	0	26	AOI_5	400	37	704	516
14717	883			106_144_neu_ang.jpg	0	26	AOI_5	400	37	709	463
14734	884			106_144_neu_ang.jpg	0	26	AOI_5	400	37	714	441
14751	885			106_144_neu_ang.jpg	0	26	AOI_5	400	37	712	450
14767	886			106_144_neu_ang.jpg	0	26	AOI_5	400	37	712	447
14784	887			106_144_neu_ang.jpg	0	26	AOI_5	400	37	728	445
14793		ImageEnd	16
14801	888			No media	0	0	Content	400	37	729	465
14817	889			No media	0	0	Content	400	37	724	464
14834	890			No media	0	0	Content	400	37	708	453
14835		ImageStart	8
14850	891			Fix.jpg	0	0	Content	400	37	710	446
14867	892			Fix.jpg	0	0	Content	400	37	710	447
14884	893			Fix.jpg	0	0	Content	400	37	711	442
14900	894			Fix.jpg	0	0	Content	400	37	708	446
14917	895			Fix.jpg	0	0	Content	400	37	709	449
14934	896			Fix.jpg	0	0	Content	400	37	708	448
14950	897			Fix.jpg	0	0	Content	400	37	707	447
14967	898			Fix.jpg	0	0	Content	400	37	713	446
14984	899			Fix.jpg	0	0	Content	400	37	708	447
15000	900			Fix.jpg	0	0	Content	400	37	707	447
15017	901			Fix.jpg	0	0	Content	400	37	707	444
15034	902			Fix.jpg	0	0	Content	400	37	710	443
15050	903			Fix.jpg	0	0	Content	400	37	714	442
15067	904			Fix.jpg	0	0	Content	400	37	709	444
15084	905			Fix.jpg	0	0	Content	400	37	714	448
15100	906			Fix.jpg	0	0	Content	233	38	638	431
15117	907			Fix.jpg	0	0	Content	233	38	527	409
15134	908			Fix.jpg	0	0	Content	233	38	490	413
15150	909			Fix.jpg	0	0	Content	233	38	481	417
15167	910			Fix.jpg	0	0	Content	233	38	487	415
15184	911			Fix.jpg	0	0	Content	233	38	496	373
15200	912			Fix.jpg	0	0	Content	233	38	496	380
15217	913			Fix.jpg	0	0	Content	233	38	0	0
15234	914			Fix.jpg	0	0	Content	233	38	493	416
15250	915			Fix.jpg	0	0	Content	233	38	491	413
15267	916			Fix.jpg	0	0	Content	233	38	491	416
15284	917			Fix.jpg	0	0	Content	233	38	492	423
15300	918			Fix.jpg	0	0	Content	233	38	487	417
15317		ImageEnd	16
15317	919			No media	0	0	Content	233	38	487	421
15334	920			No media	0	0	Content			0	0
15350	921			No media	0	0	Content			0	0
15367	922			No media	0	0	Content			0	0
15383	923			No media	0	0	Content			0	0
15400	924			No media	0	0	Content			0	0
15417	925			No media	0	0	Content			0	0
15433	926			No media	0	0	Content			0	0
15450	927			No media	0	0	Content			0	0
15467	928			No media	0	0	Content			0	0
15483	929			No media	0	0	Content			0	0
15500	930			No media	0	0	Content			0	0
15517	931			No media	0	0	Content			0	0
15533	932			No media	0	0	Content			0	0
15550	933			No media	0	0	Content	333	39	446	441
15567	934			No media	0	0	Content	333	39	450	394
15572		ImageStart	8
15584	935			160_175_fe_an.jpg	0	145	AOI_30	333	39	451	384
15600	936			160_175_fe_an.jpg	0	145	AOI_30	333	39	0	0
15617	937			160_175_fe_an.jpg	0	145	AOI_30	333	39	446	439
15633	938			160_175_fe_an.jpg	0	145	AOI_30	333	39	439	439
15650	939			160_175_fe_an.jpg	0	145	AOI_30	333	39	444	438
15667	940			160_175_fe_an.jpg	0	145	AOI_30	333	39	446	443
15683	941			160_175_fe_an.jpg	0	145	AOI_30	333	39	448	432
15700	942			160_175_fe_an.jpg	0	145	AOI_30	333	39	448	441
15717	943			160_175_fe_an.jpg	0	145	AOI_30	333	39	444	440
15733	944			160_175_fe_an.jpg	0	145	AOI_30	333	39	447	435
15750	945			160_175_fe_an.jpg	0	145	AOI_30	333	39	445	438
15766	946			160_175_fe_an.jpg	0	145	AOI_30	333	39	446	442
15783	947			160_175_fe_an.jpg	0	145	AOI_30	333	39	445	444
15800	948			160_175_fe_an.jpg	0	145	AOI_30	333	39	443	442
15816	949			160_175_fe_an.jpg	0	145	AOI_30	333	39	449	440
15833	950			160_175_fe_an.jpg	0	145	AOI_30	333	39	454	438
15850	951			160_175_fe_an.jpg	0	145	AOI_30	333	39	447	441
15866	952			160_175_fe_an.jpg	0	145	AOI_30	333	39	445	441
15883	953			160_175_fe_an.jpg	0	145	AOI_30	266	40	399	443
15900	954			160_175_fe_an.jpg	0	145	AOI_30	266	40	325	434
15916	955			160_175_fe_an.jpg	0	145	AOI_30	266	40	303	431
15933	956			160_175_fe_an.jpg	0	145	AOI_30	266	40	305	435
15950	957			160_175_fe_an.jpg	0	145	AOI_30	266	40	303	438
15966	958			160_175_fe_an.jpg	0	145	AOI_30	266	40	305	437
15983	959			160_175_fe_an.jpg	0	145	AOI_30	266	40	308	419
16000	960			160_175_fe_an.jpg	0	145	AOI_30	266	40	312	450
16016	961			160_175_fe_an.jpg	0	145	AOI_30	266	40	0	0
16033	962			160_175_fe_an.jpg	0	145	AOI_30	266	40	304	440
16050	963			160_175_fe_an.jpg	0	145	AOI_30	266	40	307	436
16066	964			160_175_fe_an.jpg	0	145	AOI_30	266	40	307	441
16083	965			160_175_fe_an.jpg	0	145	AOI_30	266	40	307	436
16100	966			160_175_fe_an.jpg	0	145	AOI_30	266	40	304	446
16116	967			160_175_fe_an.jpg	0	145	AOI_30	266	40	304	438
16133	968			160_175_fe_an.jpg	0	145	AOI_30	266	40	308	437
16150	969			160_175_fe_an.jpg	0	145	AOI_30	616	41	329	410
16166	970			160_175_fe_an.jpg	0	145	AOI_30	616	41	342	410
16183	971			160_175_fe_an.jpg	0	145	AOI_30	616	41	340	407
16200	972			160_175_fe_an.jpg	0	145	AOI_30	616	41	334	405
16216	973			160_175_fe_an.jpg	0	145	AOI_30	616	41	331	403
16233	974			160_175_fe_an.jpg	0	145	AOI_30	616	41	338	405
16250	975			160_175_fe_an.jpg	0	145	AOI_30	616	41	333	406
16266	976			160_175_fe_an.jpg	0	145	AOI_30	616	41	330	409
16283	977			160_175_fe_an.jpg	0	145	AOI_30	616	41	335	408
16300	978			160_175_fe_an.jpg	0	145	AOI_30	616	41	330	411
16316	979			160_175_fe_an.jpg	0	145	AOI_30	616	41	335	403
16333	980			160_175_fe_an.jpg	0	145	AOI_30	616	41	331	407
16350	981			160_175_fe_an.jpg	0	145	AOI_30	616	41	332	401
16366	982			160_175_fe_an.jpg	0	145	AOI_30	616	41	334	404
16383	983			160_175_fe_an.jpg	0	145	AOI_30	616	41	335	408
16399	984			160_175_fe_an.jpg	0	145	AOI_30	616	41	336	409
16416	985			160_175_fe_an.jpg	0	145	AOI_30	616	41	337	411
16433	986			160_175_fe_an.jpg	0	145	AOI_30	616	41	335	407
16449	987			160_175_fe_an.jpg	0	145	AOI_30	616	41	324	410
16466	988			160_175_fe_an.jpg	0	145	AOI_30	616	41	333	410
16483	989			160_175_fe_an.jpg	0	145	AOI_30	616	41	332	409
16499	990			160_175_fe_an.jpg	0	145	AOI_30	616	41	329	409
16516	991			160_175_fe_an.jpg	0	145	AOI_30	616	41	334	408
16533	992			160_175_fe_an.jpg	0	145	AOI_30	616	41	331	412
16549	993			160_175_fe_an.jpg	0	145	AOI_30	616	41	329	404
16566	994			160_175_fe_an.jpg	0	145	AOI_30	616	41	330	411
16583	995			160_175_fe_an.jpg	0	145	AOI_30	616	41	335	411
16599	996			160_175_fe_an.jpg	0	145	AOI_30	616	41	336	409
16616	997			160_175_fe_an.jpg	0	145	AOI_30	616	41	328	404
16633	998			160_175_fe_an.jpg	0	145	AOI_30	616	41	332	409
16649	999			160_175_fe_an.jpg	0	145	AOI_30	616	41	339	410
16666	1000			160_175_fe_an.jpg	0	145	AOI_30	616	41	335	408
16683	1001			160_175_fe_an.jpg	0	145	AOI_30	616	41	330	411
16699	1002			160_175_fe_an.jpg	0	145	AOI_30	616	41	332	407
16716	1003			160_175_fe_an.jpg	0	145	AOI_30	616	41	328	411
16733	1004			160_175_fe_an.jpg	0	145	AOI_30	616	41	225	474
16749	1005			160_175_fe_an.jpg	0	145	AOI_30	616	41	56	555
16766	1006			160_175_fe_an.jpg	0	0	Content	583	42	-124	623
16783	1007			160_175_fe_an.jpg	0	0	Content	583	42	-321	651
16799	1008			160_175_fe_an.jpg	0	0	Content	583	42	-461	671
16816	1009			160_175_fe_an.jpg	0	0	Content	583	42	-455	656
16833	1010			160_175_fe_an.jpg	0	0	Content	583	42	-455	663
16849	1011			160_175_fe_an.jpg	0	0	Content	583	42	-455	663
16866	1012			160_175_fe_an.jpg	0	0	Content	583	42	-452	662
16883	1013			160_175_fe_an.jpg	0	0	Content	583	42	-456	667
16899	1014			160_175_fe_an.jpg	0	0	Content	583	42	-450	665
16916	1015			160_175_fe_an.jpg	0	0	Content	583	42	-462	668
16933	1016			160_175_fe_an.jpg	0	0	Content	583	42	-451	663
16949	1017			160_175_fe_an.jpg	0	0	Content	583	42	-458	661
16966	1018			160_175_fe_an.jpg	0	0	Content	583	42	-458	665
16983	1019			160_175_fe_an.jpg	0	0	Content	583	42	-461	664
16999	1020			160_175_fe_an.jpg	0	0	Content	583	42	-450	665
17016	1021			160_175_fe_an.jpg	0	0	Content	583	42	-447	664
17033	1022			160_175_fe_an.jpg	0	0	Content	583	42	-460	664
17049	1023			160_175_fe_an.jpg	0	0	Content	583	42	-457	666
17066	1024			160_175_fe_an.jpg	0	0	Content	583	42	-462	660
17083	1025			160_175_fe_an.jpg	0	0	Content	583	42	-452	670
17099	1026			160_175_fe_an.jpg	0	0	Content	583	42	-451	669
17116	1027			160_175_fe_an.jpg	0	0	Content	583	42	-460	662
17132	1028			160_175_fe_an.jpg	0	0	Content	583	42	-452	667
17149	1029			160_175_fe_an.jpg	0	0	Content	583	42	-459	669
17166	1030			160_175_fe_an.jpg	0	0	Content	583	42	-451	666
17182	1031			160_175_fe_an.jpg	0	0	Content	583	42	-447	667
17199	1032			160_175_fe_an.jpg	0	0	Content	583	42	-458	662
17216	1033			160_175_fe_an.jpg	0	0	Content	583	42	-455	664
17232	1034			160_175_fe_an.jpg	0	0	Content	583	42	-463	661
17249	1035			160_175_fe_an.jpg	0	0	Content	583	42	-454	664
17266	1036			160_175_fe_an.jpg	0	0	Content	583	42	-453	667
17282	1037			160_175_fe_an.jpg	0	0	Content	583	42	-457	665
17299	1038			160_175_fe_an.jpg	0	0	Content	583	42	-452	664
17316	1039			160_175_fe_an.jpg	0	0	Content	583	42	-425	658
17332	1040			160_175_fe_an.jpg	0	0	Content	583	42	-149	610
17349	1041			160_175_fe_an.jpg	0	146	AOI_29	300	43	97	563
17366	1042			160_175_fe_an.jpg	0	146	AOI_29	300	43	309	514
17382	1043			160_175_fe_an.jpg	0	146	AOI_29	300	43	524	494
17399	1044			160_175_fe_an.jpg	0	146	AOI_29	300	43	0	0
17415	1045			160_175_fe_an.jpg	0	146	AOI_29	300	43	552	442
17432	1046			160_175_fe_an.jpg	0	146	AOI_29	300	43	554	441
17449	1047			160_175_fe_an.jpg	0	146	AOI_29	300	43	548	435
17465	1048			160_175_fe_an.jpg	0	146	AOI_29	300	43	550	437
17482	1049			160_175_fe_an.jpg	0	146	AOI_29	300	43	553	437
17499	1050			160_175_fe_an.jpg	0	146	AOI_29	300	43	548	439
17515	1051			160_175_fe_an.jpg	0	146	AOI_29	300	43	548	437
17532	1052			160_175_fe_an.jpg	0	146	AOI_29	300	43	566	431
17549	1053			160_175_fe_an.jpg	0	146	AOI_29	300	43	567	437
17565	1054			160_175_fe_an.jpg	0	146	AOI_29	300	43	0	0
17582	1055			160_175_fe_an.jpg	0	146	AOI_29	300	43	556	433
17599	1056			160_175_fe_an.jpg	0	146	AOI_29	300	43	554	437
17615	1057			160_175_fe_an.jpg	0	146	AOI_29	300	43	553	436
17632	1058			160_175_fe_an.jpg	0	146	AOI_29	300	43	547	443
17649	1059			160_175_fe_an.jpg	0	146	AOI_29	466	44	638	424
17665	1060			160_175_fe_an.jpg	0	146	AOI_29	466	44	708	409
17682	1061			160_175_fe_an.jpg	0	146	AOI_29	466	44	721	411
17699	1062			160_175_fe_an.jpg	0	146	AOI_29	466	44	730	410
17715	1063			160_175_fe_an.jpg	0	146	AOI_29	466	44	729	411
17732	1064			160_175_fe_an.jpg	0	146	AOI_29	466	44	727	412
17749	1065			160_175_fe_an.jpg	0	146	AOI_29	466	44	747	399
17765	1066			160_175_fe_an.jpg	0	146	AOI_29	466	44	740	396
17782	1067			160_175_fe_an.jpg	0	146	AOI_29	466	44	726	439
17799	1068			160_175_fe_an.jpg	0	146	AOI_29	466	44	732	409
17815	1069			160_175_fe_an.jpg	0	146	AOI_29	466	44	735	413
17832	1070			160_175_fe_an.jpg	0	146	AOI_29	466	44	730	408
17848	1071			160_175_fe_an.jpg	0	146	AOI_29	466	44	729	411
17865	1072			160_175_fe_an.jpg	0	146	AOI_29	466	44	737	404
17882	1073			160_175_fe_an.jpg	0	146	AOI_29	466	44	728	410
17898	1074			160_175_fe_an.jpg	0	146	AOI_29	466	44	726	409
17915	1075			160_175_fe_an.jpg	0	146	AOI_29	466	44	730	410
17932	1076			160_175_fe_an.jpg	0	146	AOI_29	466	44	732	409
17948	1077			160_175_fe_an.jpg	0	146	AOI_29	466	44	738	411
17965	1078			160_175_fe_an.jpg	0	146	AOI_29	466	44	756	406
17982	1079			160_175_fe_an.jpg	0	146	AOI_29	466	44	758	409
17998	1080			160_175_fe_an.jpg	0	146	AOI_29	466	44	762	411
18015	1081			160_175_fe_an.jpg	0	146	AOI_29	466	44	756	411
18032	1082			160_175_fe_an.jpg	0	146	AOI_29	466	44	757	412
18048	1083			160_175_fe_an.jpg	0	146	AOI_29	466	44	758	407
18065	1084			160_175_fe_an.jpg	0	146	AOI_29	466	44	756	410
18082	1085			160_175_fe_an.jpg	0	146	AOI_29	466	44	757	410
18098	1086			160_175_fe_an.jpg	0	146	AOI_29	466	44	660	416
18115	1087			160_175_fe_an.jpg	0	145	AOI_30	266	45	487	395
18132	1088			160_175_fe_an.jpg	0	145	AOI_30	266	45	329	381
18148	1089			160_175_fe_an.jpg	0	145	AOI_30	266	45	304	376
18165	1090			160_175_fe_an.jpg	0	145	AOI_30	266	45	295	381
18182	1091			160_175_fe_an.jpg	0	145	AOI_30	266	45	305	374
18198	1092			160_175_fe_an.jpg	0	145	AOI_30	266	45	307	394
18215	1093			160_175_fe_an.jpg	0	145	AOI_30	266	45	304	403
18232	1094			160_175_fe_an.jpg	0	145	AOI_30	266	45	307	380
18248	1095			160_175_fe_an.jpg	0	145	AOI_30	266	45	300	390
18265	1096			160_175_fe_an.jpg	0	145	AOI_30	266	45	305	388
18282	1097			160_175_fe_an.jpg	0	145	AOI_30	266	45	303	386
18298	1098			160_175_fe_an.jpg	0	145	AOI_30	266	45	306	386
18315	1099			160_175_fe_an.jpg	0	145	AOI_30	266	45	303	388
18332	1100			160_175_fe_an.jpg	0	145	AOI_30	266	45	299	392
18348	1101			160_175_fe_an.jpg	0	145	AOI_30	266	45	306	391
18365	1102			160_175_fe_an.jpg	0	145	AOI_30	266	45	304	390
18382	1103			160_175_fe_an.jpg	0	145	AOI_30	483	46	321	386
18398	1104			160_175_fe_an.jpg	0	145	AOI_30	483	46	338	393
18415	1105			160_175_fe_an.jpg	0	145	AOI_30	483	46	344	396
18432	1106			160_175_fe_an.jpg	0	145	AOI_30	483	46	339	403
18448	1107			160_175_fe_an.jpg	0	145	AOI_30	483	46	340	397
18465	1108			160_175_fe_an.jpg	0	145	AOI_30	483	46	340	401
18482	1109			160_175_fe_an.jpg	0	145	AOI_30	483	46	343	399
18498	1110			160_175_fe_an.jpg	0	145	AOI_30	483	46	341	401
18515	1111			160_175_fe_an.jpg	0	145	AOI_30	483	46	339	400
18531	1112			160_175_fe_an.jpg	0	145	AOI_30	483	46	343	401
18548	1113			160_175_fe_an.jpg	0	145	AOI_30	483	46	341	396
18550		ImageEnd	16
18565	1114			No media	0	0	Content	483	46	346	400
18581	1115			No media	0	0	Content	483	46	345	401
18585		ImageStart	8
18598	1116			Fix.jpg	0	0	Content	483	46	343	404
18615	1117			Fix.jpg	0	0	Content	483	46	343	399
18631	1118			Fix.jpg	0	0	Content	483	46	343	396
18648	1119			Fix.jpg	0	0	Content	483	46	341	396
18665	1120			Fix.jpg	0	0	Content	483	46	341	399
18681	1121			Fix.jpg	0	0	Content	483	46	344	391
18698	1122			Fix.jpg	0	0	Content	483	46	343	394
18715	1123			Fix.jpg	0	0	Content	483	46	338	400
18731	1124			Fix.jpg	0	0	Content	483	46	342	404
18748	1125			Fix.jpg	0	0	Content	483	46	340	396
18765	1126			Fix.jpg	0	0	Content	483	46	343	391
18781	1127			Fix.jpg	0	0	Content	483	46	342	411
18798	1128			Fix.jpg	0	0	Content	483	46	341	398
18815	1129			Fix.jpg	0	0	Content	483	46	345	398
18831	1130			Fix.jpg	0	0	Content	483	46	345	405
18848	1131			Fix.jpg	0	0	Content	483	46	347	391
18865	1132			Fix.jpg	0	0	Content	283	47	454	412
18881	1133			Fix.jpg	0	0	Content	283	47	498	410
18898	1134			Fix.jpg	0	0	Content	283	47	491	418
18915	1135			Fix.jpg	0	0	Content	283	47	491	414
18931	1136			Fix.jpg	0	0	Content	283	47	501	385
18948	1137			Fix.jpg	0	0	Content	283	47	501	424
18964	1138			Fix.jpg	0	0	Content	283	47	0	0
18981	1139			Fix.jpg	0	0	Content	283	47	495	407
18998	1140			Fix.jpg	0	0	Content	283	47	491	405
19014	1141			Fix.jpg	0	0	Content	283	47	487	412
19031	1142			Fix.jpg	0	0	Content	283	47	495	415
19048	1143			Fix.jpg	0	0	Content	283	47	486	415
19052		ImageEnd	16
19064	1144			No media	0	0	Content	283	47	490	411
19081	1145			No media	0	0	Content	283	47	494	409
19098	1146			No media	0	0	Content	283	47	485	408
19101		ImageStart	8
19114	1147			5_008_fe_ha.jpg	0	235	AOI_2	283	47	484	412
19131	1148			5_008_fe_ha.jpg	0	235	AOI_2	283	47	488	419
19148	1149			5_008_fe_ha.jpg	0	235	AOI_2			0	0
19164	1150			5_008_fe_ha.jpg	0	235	AOI_2			0	0
19181	1151			5_008_fe_ha.jpg	0	235	AOI_2			0	0
19198	1152			5_008_fe_ha.jpg	0	235	AOI_2			0	0
19214	1153			5_008_fe_ha.jpg	0	235	AOI_2			0	0
19231	1154			5_008_fe_ha.jpg	0	235	AOI_2			0	0
19248	1155			5_008_fe_ha.jpg	0	235	AOI_2			0	0
19264	1156			5_008_fe_ha.jpg	0	235	AOI_2			0	0
19281	1157			5_008_fe_ha.jpg	0	235	AOI_2			0	0
19298	1158			5_008_fe_ha.jpg	0	235	AOI_2			0	0
19314	1159			5_008_fe_ha.jpg	0	235	AOI_2	316	48	484	383
19331	1160			5_008_fe_ha.jpg	0	235	AOI_2	316	48	488	359
19348	1161			5_008_fe_ha.jpg	0	235	AOI_2	316	48	497	352
19364	1162			5_008_fe_ha.jpg	0	235	AOI_2	316	48	0	0
19381	1163			5_008_fe_ha.jpg	0	235	AOI_2	316	48	480	386
19397	1164			5_008_fe_ha.jpg	0	235	AOI_2	316	48	476	380
19414	1165			5_008_fe_ha.jpg	0	235	AOI_2	316	48	480	392
19431	1166			5_008_fe_ha.jpg	0	235	AOI_2	316	48	483	383
19447	1167			5_008_fe_ha.jpg	0	235	AOI_2	316	48	474	387
19464	1168			5_008_fe_ha.jpg	0	235	AOI_2	316	48	477	389
19481	1169			5_008_fe_ha.jpg	0	235	AOI_2	316	48	485	390
19497	1170			5_008_fe_ha.jpg	0	235	AOI_2	316	48	478	396
19514	1171			5_008_fe_ha.jpg	0	235	AOI_2	316	48	478	387
19531	1172			5_008_fe_ha.jpg	0	235	AOI_2	316	48	480	386
19547	1173			5_008_fe_ha.jpg	0	235	AOI_2	316	48	479	381
19564	1174			5_008_fe_ha.jpg	0	235	AOI_2	316	48	476	390
19581	1175			5_008_fe_ha.jpg	0	235	AOI_2	316	48	476	386
19597	1176			5_008_fe_ha.jpg	0	235	AOI_2	316	48	482	389
19614	1177			5_008_fe_ha.jpg	0	235	AOI_2	316	48	482	387
19631	1178			5_008_fe_ha.jpg	0	235	AOI_2	250	49	420	376
19647	1179			5_008_fe_ha.jpg	0	235	AOI_2	250	49	333	365
19664	1180			5_008_fe_ha.jpg	0	235	AOI_2	250	49	298	367
19681	1181			5_008_fe_ha.jpg	0	235	AOI_2	250	49	295	376
19697	1182			5_008_fe_ha.jpg	0	235	AOI_2	250	49	299	373
19714	1183			5_008_fe_ha.jpg	0	235	AOI_2	250	49	302	370
19731	1184			5_008_fe_ha.jpg	0	235	AOI_2	250	49	300	341
19747	1185			5_008_fe_ha.jpg	0	235	AOI_2	250	49	301	367
19764	1186			5_008_fe_ha.jpg	0	235	AOI_2	250	49	321	381
19780	1187			5_008_fe_ha.jpg	0	235	AOI_2	250	49	303	371
19797	1188			5_008_fe_ha.jpg	0	235	AOI_2	250	49	297	374
19814	1189			5_008_fe_ha.jpg	0	235	AOI_2	250	49	295	377
19830	1190			5_008_fe_ha.jpg	0	235	AOI_2	250	49	303	367
19847	1191			5_008_fe_ha.jpg	0	235	AOI_2	250	49	302	379
19864	1192			5_008_fe_ha.jpg	0	235	AOI_2	250	49	302	378
19880	1193			5_008_fe_ha.jpg	0	235	AOI_2	300	50	336	377
19897	1194			5_008_fe_ha.jpg	0	235	AOI_2	300	50	344	366
19914	1195			5_008_fe_ha.jpg	0	235	AOI_2	300	50	338	386
19930	1196			5_008_fe_ha.jpg	0	235	AOI_2	300	50	343	375
19947	1197			5_008_fe_ha.jpg	0	235	AOI_2	300	50	333	378
19964	1198			5_008_fe_ha.jpg	0	235	AOI_2	300	50	341	380
19980	1199			5_008_fe_ha.jpg	0	235	AOI_2	300	50	340	374
19997	1200			5_008_fe_ha.jpg	0	235	AOI_2	300	50	339	367
20014	1201			5_008_fe_ha.jpg	0	235	AOI_2	300	50	345	382
20030	1202			5_008_fe_ha.jpg	0	235	AOI_2	300	50	345	375
20047	1203			5_008_fe_ha.jpg	0	235	AOI_2	300	50	349	371
20064	1204			5_008_fe_ha.jpg	0	235	AOI_2	300	50	346	366
20080	1205			5_008_fe_ha.jpg	0	235	AOI_2	300	50	346	372
20097	1206			5_008_fe_ha.jpg	0	235	AOI_2	300	50	343	378
20114	1207			5_008_fe_ha.jpg	0	235	AOI_2	300	50	343	372
20130	1208			5_008_fe_ha.jpg	0	235	AOI_2	300	50	341	377
20147	1209			5_008_fe_ha.jpg	0	235	AOI_2	300	50	345	367
20164	1210			5_008_fe_ha.jpg	0	235	AOI_2	300	50	350	374
20180	1211			5_008_fe_ha.jpg	0	236	AOI_4	333	51	487	369
20197	1212			5_008_fe_ha.jpg	0	236	AOI_4	333	51	634	385
20214	1213			5_008_fe_ha.jpg	0	236	AOI_4	333	51	720	382
20230	1214			5_008_fe_ha.jpg	0	236	AOI_4	333	51	722	377
20247	1215			5_008_fe_ha.jpg	0	236	AOI_4	333	51	731	358
20264	1216			5_008_fe_ha.jpg	0	236	AOI_4	333	51	718	385
20280	1217			5_008_fe_ha.jpg	0	236	AOI_4	333	51	0	0
20297	1218			5_008_fe_ha.jpg	0	236	AOI_4	333	51	715	383
20314	1219			5_008_fe_ha.jpg	0	236	AOI_4	333	51	708	381
20330	1220			5_008_fe_ha.jpg	0	236	AOI_4	333	51	704	380
20347	1221			5_008_fe_ha.jpg	0	236	AOI_4	333	51	711	379
20364	1222			5_008_fe_ha.jpg	0	236	AOI_4	333	51	710	381
20380	1223			5_008_fe_ha.jpg	0	236	AOI_4	333	51	716	380
20397	1224			5_008_fe_ha.jpg	0	236	AOI_4	333	51	713	377
20414	1225			5_008_fe_ha.jpg	0	236	AOI_4	333	51	708	378
20430	1226			5_008_fe_ha.jpg	0	236	AOI_4	333	51	715	378
20447	1227			5_008_fe_ha.jpg	0	236	AOI_4	333	51	704	386
20463	1228			5_008_fe_ha.jpg	0	236	AOI_4	333	51	709	376
20480	1229			5_008_fe_ha.jpg	0	236	AOI_4	333	51	710	382
20497	1230			5_008_fe_ha.jpg	0	236	AOI_4	333	51	623	377
20513	1231			5_008_fe_ha.jpg	0	235	AOI_2	316	52	482	375
20530	1232			5_008_fe_ha.jpg	0	235	AOI_2	316	52	356	373
20547	1233			5_008_fe_ha.jpg	0	235	AOI_2	316	52	302	390
20563	1234			5_008_fe_ha.jpg	0	235	AOI_2	316	52	296	389
20580	1235			5_008_fe_ha.jpg	0	235	AOI_2	316	52	306	354
20597	1236			5_008_fe_ha.jpg	0	235	AOI_2	316	52	307	386
20613	1237			5_008_fe_ha.jpg	0	235	AOI_2	316	52	0	0
20630	1238			5_008_fe_ha.jpg	0	235	AOI_2	316	52	302	390
20647	1239			5_008_fe_ha.jpg	0	235	AOI_2	316	52	308	392
20663	1240			5_008_fe_ha.jpg	0	235	AOI_2	316	52	301	392
20680	1241			5_008_fe_ha.jpg	0	235	AOI_2	316	52	303	393
20697	1242			5_008_fe_ha.jpg	0	235	AOI_2	316	52	301	392
20713	1243			5_008_fe_ha.jpg	0	235	AOI_2	316	52	299	397
20730	1244			5_008_fe_ha.jpg	0	235	AOI_2	316	52	299	392
20747	1245			5_008_fe_ha.jpg	0	235	AOI_2	316	52	298	393
20763	1246			5_008_fe_ha.jpg	0	235	AOI_2	316	52	331	370
20780	1247			5_008_fe_ha.jpg	0	235	AOI_2	316	52	334	373
20797	1248			5_008_fe_ha.jpg	0	235	AOI_2	316	52	342	377
20813	1249			5_008_fe_ha.jpg	0	235	AOI_2	316	52	338	381
20830	1250			5_008_fe_ha.jpg	0	236	AOI_4	200	53	456	383
20846	1251			5_008_fe_ha.jpg	0	236	AOI_4	200	53	610	379
20863	1252			5_008_fe_ha.jpg	0	236	AOI_4	200	53	699	378
20880	1253			5_008_fe_ha.jpg	0	236	AOI_4	200	53	696	380
20896	1254			5_008_fe_ha.jpg	0	236	AOI_4	200	53	716	363
20913	1255			5_008_fe_ha.jpg	0	236	AOI_4	200	53	728	384
20930	1256			5_008_fe_ha.jpg	0	236	AOI_4	200	53	704	390
20946	1257			5_008_fe_ha.jpg	0	236	AOI_4	200	53	706	376
20963	1258			5_008_fe_ha.jpg	0	236	AOI_4	200	53	703	377
20980	1259			5_008_fe_ha.jpg	0	236	AOI_4	200	53	704	380
20996	1260			5_008_fe_ha.jpg	0	236	AOI_4	200	53	702	379
21013	1261			5_008_fe_ha.jpg	0	236	AOI_4	200	53	697	379
21030	1262			5_008_fe_ha.jpg	0	236	AOI_4	383	54	647	383
21046	1263			5_008_fe_ha.jpg	0	236	AOI_4	383	54	652	374
21063	1264			5_008_fe_ha.jpg	0	236	AOI_4	383	54	640	379
21080	1265			5_008_fe_ha.jpg	0	236	AOI_4	383	54	645	373
21096	1266			5_008_fe_ha.jpg	0	236	AOI_4	383	54	643	378
21113	1267			5_008_fe_ha.jpg	0	236	AOI_4	383	54	639	384
21130	1268			5_008_fe_ha.jpg	0	236	AOI_4	383	54	641	376
21146	1269			5_008_fe_ha.jpg	0	236	AOI_4	383	54	639	375
21163	1270			5_008_fe_ha.jpg	0	236	AOI_4	383	54	636	378
21180	1271			5_008_fe_ha.jpg	0	236	AOI_4	383	54	641	378
21196	1272			5_008_fe_ha.jpg	0	236	AOI_4	383	54	643	377
21213	1273			5_008_fe_ha.jpg	0	236	AOI_4	383	54	647	376
21230	1274			5_008_fe_ha.jpg	0	236	AOI_4	383	54	649	375
21246	1275			5_008_fe_ha.jpg	0	236	AOI_4	383	54	667	370
21263	1276			5_008_fe_ha.jpg	0	236	AOI_4	383	54	669	377
21280	1277			5_008_fe_ha.jpg	0	236	AOI_4	383	54	666	372
21296	1278			5_008_fe_ha.jpg	0	236	AOI_4	383	54	667	372
21313	1279			5_008_fe_ha.jpg	0	236	AOI_4	383	54	667	375
21330	1280			5_008_fe_ha.jpg	0	236	AOI_4	383	54	662	378
21346	1281			5_008_fe_ha.jpg	0	236	AOI_4	383	54	663	376
21363	1282			5_008_fe_ha.jpg	0	236	AOI_4	383	54	668	373
21379	1283			5_008_fe_ha.jpg	0	236	AOI_4	383	54	669	374
21396	1284			5_008_fe_ha.jpg	0	236	AOI_4	383	54	666	367
21413	1285			5_008_fe_ha.jpg	0	236	AOI_4	600	55	698	422
21429	1286			5_008_fe_ha.jpg	0	236	AOI_4	600	55	709	474
21446	1287			5_008_fe_ha.jpg	0	236	AOI_4	600	55	710	471
21463	1288			5_008_fe_ha.jpg	0	236	AOI_4	600	55	708	469
21479	1289			5_008_fe_ha.jpg	0	236	AOI_4	600	55	713	466
21496	1290			5_008_fe_ha.jpg	0	236	AOI_4	600	55	709	470
21513	1291			5_008_fe_ha.jpg	0	236	AOI_4	600	55	707	467
21529	1292			5_008_fe_ha.jpg	0	236	AOI_4	600	55	720	466
21546	1293			5_008_fe_ha.jpg	0	236	AOI_4	600	55	729	473
21563	1294			5_008_fe_ha.jpg	0	236	AOI_4	600	55	711	482
21579	1295			5_008_fe_ha.jpg	0	236	AOI_4	600	55	711	472
21596	1296			5_008_fe_ha.jpg	0	236	AOI_4	600	55	710	471
21613	1297			5_008_fe_ha.jpg	0	236	AOI_4	600	55	708	470
21629	1298			5_008_fe_ha.jpg	0	236	AOI_4	600	55	714	466
21646	1299			5_008_fe_ha.jpg	0	236	AOI_4	600	55	713	470
21663	1300			5_008_fe_ha.jpg	0	236	AOI_4	600	55	712	466
21679	1301			5_008_fe_ha.jpg	0	236	AOI_4	600	55	715	468
21696	1302			5_008_fe_ha.jpg	0	236	AOI_4	600	55	716	466
21713	1303			5_008_fe_ha.jpg	0	236	AOI_4	600	55	709	472
21729	1304			5_008_fe_ha.jpg	0	236	AOI_4	600	55	710	466
21746	1305			5_008_fe_ha.jpg	0	236	AOI_4	600	55	713	467
21763	1306			5_008_fe_ha.jpg	0	236	AOI_4	600	55	711	468
21779	1307			5_008_fe_ha.jpg	0	236	AOI_4	600	55	714	463
21796	1308			5_008_fe_ha.jpg	0	236	AOI_4	600	55	710	469
21813	1309			5_008_fe_ha.jpg	0	236	AOI_4	600	55	710	468
21829	1310			5_008_fe_ha.jpg	0	236	AOI_4	600	55	716	466
21846	1311			5_008_fe_ha.jpg	0	236	AOI_4	600	55	703	471
21863	1312			5_008_fe_ha.jpg	0	236	AOI_4	600	55	709	467
21879	1313			5_008_fe_ha.jpg	0	236	AOI_4	600	55	716	469
21896	1314			5_008_fe_ha.jpg	0	236	AOI_4	600	55	711	468
21913	1315			5_008_fe_ha.jpg	0	236	AOI_4	600	55	708	469
21929	1316			5_008_fe_ha.jpg	0	236	AOI_4	600	55	717	466
21946	1317			5_008_fe_ha.jpg	0	236	AOI_4	600	55	708	468
21962	1318			5_008_fe_ha.jpg	0	236	AOI_4	600	55	709	469
21979	1319			5_008_fe_ha.jpg	0	236	AOI_4	600	55	714	466
21996	1320			5_008_fe_ha.jpg	0	236	AOI_4	600	55	685	462
22013	1321			5_008_fe_ha.jpg	0	235	AOI_2	666	56	544	468
22029	1322			5_008_fe_ha.jpg	0	235	AOI_2	666	56	404	471
22046	1323			5_008_fe_ha.jpg	0	235	AOI_2	666	56	289	455
22062	1324			5_008_fe_ha.jpg	0	235	AOI_2	666	56	284	455
22079	1325			5_008_fe_ha.jpg	0	235	AOI_2	666	56	294	449
22096	1326			5_008_fe_ha.jpg	0	235	AOI_2	666	56	297	470
22108		ImageEnd	16
22112	1327			No media	0	0	Content	666	56	293	448
22129	1328			No media	0	0	Content	666	56	283	462
22146	1329			No media	0	0	Content	666	56	284	463
22157		ImageStart	8
22162	1330			Fix.jpg	0	0	Content	666	56	284	465
22179	1331			Fix.jpg	0	0	Content	666	56	283	460
22196	1332			Fix.jpg	0	0	Content	666	56	284	462
22212	1333			Fix.jpg	0	0	Content	666	56	281	464
22229	1334			Fix.jpg	0	0	Content	666	56	281	463
22246	1335			Fix.jpg	0	0	Content	666	56	284	467
22262	1336			Fix.jpg	0	0	Content	666	56	283	464
22279	1337			Fix.jpg	0	0	Content	666	56	281	464
22296	1338			Fix.jpg	0	0	Content	666	56	282	471
22312	1339			Fix.jpg	0	0	Content	666	56	280	468
22329	1340			Fix.jpg	0	0	Content	666	56	281	466
22345	1341			Fix.jpg	0	0	Content	666	56	285	455
22362	1342			Fix.jpg	0	0	Content	666	56	286	466
22379	1343			Fix.jpg	0	0	Content	666	56	290	463
22395	1344			Fix.jpg	0	0	Content	666	56	284	468
22412	1345			Fix.jpg	0	0	Content	666	56	286	461
22429	1346			Fix.jpg	0	0	Content	666	56	283	466
22445	1347			Fix.jpg	0	0	Content	666	56	283	458
22462	1348			Fix.jpg	0	0	Content	666	56	284	465
22479	1349			Fix.jpg	0	0	Content	666	56	285	464
22495	1350			Fix.jpg	0	0	Content	666	56	288	467
22512	1351			Fix.jpg	0	0	Content	666	56	288	470
22529	1352			Fix.jpg	0	0	Content	666	56	286	465
22545	1353			Fix.jpg	0	0	Content	666	56	288	464
22562	1354			Fix.jpg	0	0	Content	666	56	286	471
22579	1355			Fix.jpg	0	0	Content	666	56	288	476
22595	1356			Fix.jpg	0	0	Content	666	56	289	468
22612	1357			Fix.jpg	0	0	Content	666	56	291	472
22629	1358			Fix.jpg	0	0	Content	666	56	286	469
22636		ImageEnd	16
22645	1359			No media	0	0	Content	666	56	284	466
22662	1360			No media	0	0	Content	666	56	279	470
22679	1361			No media	0	0	Content	283	57	377	449
22695	1362			No media	0	0	Content	283	57	462	419
22712	1363			No media	0	0	Content	283	57	465	414
22717		ImageStart	8
22729	1364			35_069_neu_fe.jpg	0	203	AOI_35	283	57	468	408
22745	1365			35_069_neu_fe.jpg	0	203	AOI_35	283	57	470	413
22762	1366			35_069_neu_fe.jpg	0	203	AOI_35	283	57	469	415
22779	1367			35_069_neu_fe.jpg	0	203	AOI_35	283	57	477	384
22795	1368			35_069_neu_fe.jpg	0	203	AOI_35	283	57	478	425
22812	1369			35_069_neu_fe.jpg	0	203	AOI_35	283	57	0	0
22829	1370			35_069_neu_fe.jpg	0	203	AOI_35	283	57	471	409
22845	1371			35_069_neu_fe.jpg	0	203	AOI_35	283	57	467	415
22862	1372			35_069_neu_fe.jpg	0	203	AOI_35	283	57	471	416
22879	1373			35_069_neu_fe.jpg	0	203	AOI_35	283	57	469	413
22895	1374			35_069_neu_fe.jpg	0	203	AOI_35	283	57	475	409
22912	1375			35_069_neu_fe.jpg	0	203	AOI_35	283	57	467	415
22928	1376			35_069_neu_fe.jpg	0	203	AOI_35	283	57	464	413
22945	1377			35_069_neu_fe.jpg	0	203	AOI_35	283	57	472	408
22962	1378			35_069_neu_fe.jpg	0	203	AOI_35			0	0
22978	1379			35_069_neu_fe.jpg	0	203	AOI_35			0	0
22995	1380			35_069_neu_fe.jpg	0	203	AOI_35			0	0
23012	1381			35_069_neu_fe.jpg	0	203	AOI_35			0	0
23028	1382			35_069_neu_fe.jpg	0	203	AOI_35			0	0
23045	1383			35_069_neu_fe.jpg	0	203	AOI_35			0	0
23062	1384			35_069_neu_fe.jpg	0	203	AOI_35			0	0
23078	1385			35_069_neu_fe.jpg	0	203	AOI_35			0	0
23095	1386			35_069_neu_fe.jpg	0	203	AOI_35			0	0
23112	1387			35_069_neu_fe.jpg	0	203	AOI_35			0	0
23128	1388			35_069_neu_fe.jpg	0	203	AOI_35	150	58	301	426
23145	1389			35_069_neu_fe.jpg	0	203	AOI_35	150	58	298	387
23162	1390			35_069_neu_fe.jpg	0	203	AOI_35	150	58	295	402
23178	1391			35_069_neu_fe.jpg	0	203	AOI_35	150	58	313	420
23195	1392			35_069_neu_fe.jpg	0	203	AOI_35	150	58	303	421
23212	1393			35_069_neu_fe.jpg	0	203	AOI_35	150	58	303	424
23228	1394			35_069_neu_fe.jpg	0	203	AOI_35	150	58	301	422
23245	1395			35_069_neu_fe.jpg	0	203	AOI_35	150	58	304	429
23262	1396			35_069_neu_fe.jpg	0	203	AOI_35	150	58	388	408
23278	1397			35_069_neu_fe.jpg	0	204	AOI_34	233	59	552	415
23295	1398			35_069_neu_fe.jpg	0	204	AOI_34	233	59	689	414
23312	1399			35_069_neu_fe.jpg	0	204	AOI_34	233	59	707	411
23328	1400			35_069_neu_fe.jpg	0	204	AOI_34	233	59	717	411
23345	1401			35_069_neu_fe.jpg	0	204	AOI_34	233	59	722	398
23362	1402			35_069_neu_fe.jpg	0	204	AOI_34	233	59	724	396
23378	1403			35_069_neu_fe.jpg	0	204	AOI_34	233	59	699	431
23395	1404			35_069_neu_fe.jpg	0	204	AOI_34	233	59	708	419
23412	1405			35_069_neu_fe.jpg	0	204	AOI_34	233	59	711	419
23428	1406			35_069_neu_fe.jpg	0	204	AOI_34	233	59	713	419
23445	1407			35_069_neu_fe.jpg	0	204	AOI_34	233	59	707	426
23462	1408			35_069_neu_fe.jpg	0	204	AOI_34	233	59	705	421
23478	1409			35_069_neu_fe.jpg	0	204	AOI_34	233	59	707	418
23495	1410			35_069_neu_fe.jpg	0	204	AOI_34	233	59	706	422
23512	1411			35_069_neu_fe.jpg	0	204	AOI_34	416	60	748	398
23528	1412			35_069_neu_fe.jpg	0	204	AOI_34	416	60	768	395
23545	1413			35_069_neu_fe.jpg	0	204	AOI_34	416	60	770	393
23562	1414			35_069_neu_fe.jpg	0	204	AOI_34	416	60	758	396
23578	1415			35_069_neu_fe.jpg	0	204	AOI_34	416	60	767	395
23595	1416			35_069_neu_fe.jpg	0	204	AOI_34	416	60	757	393
23612	1417			35_069_neu_fe.jpg	0	204	AOI_34	416	60	762	398
23628	1418			35_069_neu_fe.jpg	0	204	AOI_34	416	60	763	391
23645	1419			35_069_neu_fe.jpg	0	204	AOI_34	416	60	766	396
23662	1420			35_069_neu_fe.jpg	0	204	AOI_34	416	60	765	391
23678	1421			35_069_neu_fe.jpg	0	204	AOI_34	416	60	763	396
23695	1422			35_069_neu_fe.jpg	0	204	AOI_34	416	60	765	393
23711	1423			35_069_neu_fe.jpg	0	204	AOI_34	416	60	763	392
23728	1424			35_069_neu_fe.jpg	0	204	AOI_34	416	60	763	395
23745	1425			35_069_neu_fe.jpg	0	204	AOI_34	416	60	767	391
23761	1426			35_069_neu_fe.jpg	0	204	AOI_34	416	60	770	393
23778	1427			35_069_neu_fe.jpg	0	204	AOI_34	416	60	767	395
23795	1428			35_069_neu_fe.jpg	0	204	AOI_34	416	60	767	394
23811	1429			35_069_neu_fe.jpg	0	204	AOI_34	416	60	767	393
23828	1430			35_069_neu_fe.jpg	0	204	AOI_34	416	60	765	395
23845	1431			35_069_neu_fe.jpg	0	204	AOI_34	416	60	764	396
23861	1432			35_069_neu_fe.jpg	0	204	AOI_34	416	60	769	396
23878	1433			35_069_neu_fe.jpg	0	204	AOI_34	416	60	767	393
23895	1434			35_069_neu_fe.jpg	0	204	AOI_34	416	60	764	395
23911	1435			35_069_neu_fe.jpg	0	204	AOI_34	416	60	753	386
23928	1436			35_069_neu_fe.jpg	0	204	AOI_34	416	61	696	367
23945	1437			35_069_neu_fe.jpg	0	204	AOI_34	416	61	665	363
23961	1438			35_069_neu_fe.jpg	0	204	AOI_34	416	61	671	361
23978	1439			35_069_neu_fe.jpg	0	204	AOI_34	416	61	665	364
23995	1440			35_069_neu_fe.jpg	0	204	AOI_34	416	61	667	369
24011	1441			35_069_neu_fe.jpg	0	204	AOI_34	416	61	666	368
24028	1442			35_069_neu_fe.jpg	0	204	AOI_34	416	61	672	365
24045	1443			35_069_neu_fe.jpg	0	204	AOI_34	416	61	670	364
24061	1444			35_069_neu_fe.jpg	0	204	AOI_34	416	61	674	366
24078	1445			35_069_neu_fe.jpg	0	204	AOI_34	416	61	668	362
24095	1446			35_069_neu_fe.jpg	0	204	AOI_34	416	61	670	363
24111	1447			35_069_neu_fe.jpg	0	204	AOI_34	416	61	671	361
24128	1448			35_069_neu_fe.jpg	0	204	AOI_34	416	61	677	359
24145	1449			35_069_neu_fe.jpg	0	204	AOI_34	416	61	674	367
24161	1450			35_069_neu_fe.jpg	0	204	AOI_34	416	61	679	358
24178	1451			35_069_neu_fe.jpg	0	204	AOI_34	416	61	675	361
24195	1452			35_069_neu_fe.jpg	0	204	AOI_34	416	61	670	365
24211	1453			35_069_neu_fe.jpg	0	204	AOI_34	416	61	672	358
24228	1454			35_069_neu_fe.jpg	0	204	AOI_34	416	61	673	360
24244	1455			35_069_neu_fe.jpg	0	204	AOI_34	416	61	670	361
24261	1456			35_069_neu_fe.jpg	0	204	AOI_34	416	61	672	364
24278	1457			35_069_neu_fe.jpg	0	204	AOI_34	416	61	671	362
24294	1458			35_069_neu_fe.jpg	0	204	AOI_34	416	61	672	361
24311	1459			35_069_neu_fe.jpg	0	204	AOI_34	416	61	676	358
24328	1460			35_069_neu_fe.jpg	0	204	AOI_34	416	61	670	361
24344	1461			35_069_neu_fe.jpg	0	203	AOI_35	833	62	523	363
24361	1462			35_069_neu_fe.jpg	0	203	AOI_35	833	62	384	358
24378	1463			35_069_neu_fe.jpg	0	203	AOI_35	833	62	300	353
24394	1464			35_069_neu_fe.jpg	0	203	AOI_35	833	62	309	336
24411	1465			35_069_neu_fe.jpg	0	203	AOI_35	833	62	325	361
24428	1466			35_069_neu_fe.jpg	0	203	AOI_35	833	62	0	0
24444	1467			35_069_neu_fe.jpg	0	203	AOI_35	833	62	292	355
24461	1468			35_069_neu_fe.jpg	0	203	AOI_35	833	62	291	356
24478	1469			35_069_neu_fe.jpg	0	203	AOI_35	833	62	298	361
24494	1470			35_069_neu_fe.jpg	0	203	AOI_35	833	62	300	355
24511	1471			35_069_neu_fe.jpg	0	203	AOI_35	833	62	297	355
24528	1472			35_069_neu_fe.jpg	0	203	AOI_35	833	62	298	359
24544	1473			35_069_neu_fe.jpg	0	203	AOI_35	833	62	296	358
24561	1474			35_069_neu_fe.jpg	0	203	AOI_35	833	62	294	359
24578	1475			35_069_neu_fe.jpg	0	203	AOI_35	833	62	296	357
24594	1476			35_069_neu_fe.jpg	0	203	AOI_35	833	62	298	351
24611	1477			35_069_neu_fe.jpg	0	203	AOI_35	833	62	294	352
24628	1478			35_069_neu_fe.jpg	0	203	AOI_35	833	62	294	359
24644	1479			35_069_neu_fe.jpg	0	203	AOI_35	833	62	292	357
24661	1480			35_069_neu_fe.jpg	0	203	AOI_35	833	62	294	360
24678	1481			35_069_neu_fe.jpg	0	203	AOI_35	833	62	290	360
24694	1482			35_069_neu_fe.jpg	0	203	AOI_35	833	62	295	356
24711	1483			35_069_neu_fe.jpg	0	203	AOI_35	833	62	295	353
24728	1484			35_069_neu_fe.jpg	0	203	AOI_35	833	62	295	362
24744	1485			35_069_neu_fe.jpg	0	203	AOI_35	833	62	295	356
24761	1486			35_069_neu_fe.jpg	0	203	AOI_35	833	62	292	353
24778	1487			35_069_neu_fe.jpg	0	203	AOI_35	833	62	294	358
24794	1488			35_069_neu_fe.jpg	0	203	AOI_35	833	62	292	356
24811	1489			35_069_neu_fe.jpg	0	203	AOI_35	833	62	293	353
24827	1490			35_069_neu_fe.jpg	0	203	AOI_35	833	62	290	355
24844	1491			35_069_neu_fe.jpg	0	203	AOI_35	833	62	288	359
24861	1492			35_069_neu_fe.jpg	0	203	AOI_35	833	62	290	358
24877	1493			35_069_neu_fe.jpg	0	203	AOI_35	833	62	291	351
24894	1494			35_069_neu_fe.jpg	0	203	AOI_35	833	62	296	360
24911	1495			35_069_neu_fe.jpg	0	203	AOI_35	833	62	293	357
24927	1496			35_069_neu_fe.jpg	0	203	AOI_35	833	62	293	355
24944	1497			35_069_neu_fe.jpg	0	203	AOI_35	833	62	291	363
24961	1498			35_069_neu_fe.jpg	0	203	AOI_35	833	62	288	358
24977	1499			35_069_neu_fe.jpg	0	203	AOI_35	833	62	290	353
24994	1500			35_069_neu_fe.jpg	0	203	AOI_35	833	62	291	355
25011	1501			35_069_neu_fe.jpg	0	203	AOI_35	833	62	293	356
25027	1502			35_069_neu_fe.jpg	0	203	AOI_35	833	62	296	356
25044	1503			35_069_neu_fe.jpg	0	203	AOI_35	833	62	294	358
25061	1504			35_069_neu_fe.jpg	0	203	AOI_35	833	62	292	360
25077	1505			35_069_neu_fe.jpg	0	203	AOI_35	833	62	289	359
25094	1506			35_069_neu_fe.jpg	0	203	AOI_35	833	62	288	363
25111	1507			35_069_neu_fe.jpg	0	203	AOI_35	833	62	291	362
25127	1508			35_069_neu_fe.jpg	0	203	AOI_35	833	62	292	365
25144	1509			35_069_neu_fe.jpg	0	203	AOI_35	833	62	289	361
25161	1510			35_069_neu_fe.jpg	0	203	AOI_35	833	62	292	358
25177	1511			35_069_neu_fe.jpg	0	203	AOI_35	383	63	253	356
25194	1512			35_069_neu_fe.jpg	0	203	AOI_35	383	63	244	376
25211	1513			35_069_neu_fe.jpg	0	203	AOI_35	383	63	243	375
25227	1514			35_069_neu_fe.jpg	0	203	AOI_35	383	63	245	373
25244	1515			35_069_neu_fe.jpg	0	203	AOI_35	383	63	243	368
25261	1516			35_069_neu_fe.jpg	0	203	AOI_35	383	63	247	370
25277	1517			35_069_neu_fe.jpg	0	203	AOI_35	383	63	240	371
25294	1518			35_069_neu_fe.jpg	0	203	AOI_35	383	63	241	374
25310	1519			35_069_neu_fe.jpg	0	203	AOI_35	383	63	243	372
25327	1520			35_069_neu_fe.jpg	0	203	AOI_35	383	63	239	374
25344	1521			35_069_neu_fe.jpg	0	203	AOI_35	383	63	239	373
25360	1522			35_069_neu_fe.jpg	0	203	AOI_35	383	63	244	370
25377	1523			35_069_neu_fe.jpg	0	203	AOI_35	383	63	235	372
25394	1524			35_069_neu_fe.jpg	0	203	AOI_35	383	63	240	373
25410	1525			35_069_neu_fe.jpg	0	203	AOI_35	383	63	241	370
25427	1526			35_069_neu_fe.jpg	0	203	AOI_35	383	63	239	369
25444	1527			35_069_neu_fe.jpg	0	203	AOI_35	383	63	240	371
25460	1528			35_069_neu_fe.jpg	0	203	AOI_35	383	63	239	373
25477	1529			35_069_neu_fe.jpg	0	203	AOI_35	383	63	240	375
25494	1530			35_069_neu_fe.jpg	0	203	AOI_35	383	63	241	368
25510	1531			35_069_neu_fe.jpg	0	203	AOI_35	383	63	238	369
25527	1532			35_069_neu_fe.jpg	0	203	AOI_35	383	63	246	371
25544	1533			35_069_neu_fe.jpg	0	203	AOI_35	383	63	349	377
25560	1534			35_069_neu_fe.jpg	0	204	AOI_34	233	64	428	383
25577	1535			35_069_neu_fe.jpg	0	204	AOI_34	233	64	525	387
25593	1536			35_069_neu_fe.jpg	0	204	AOI_34	233	64	627	391
25610	1537			35_069_neu_fe.jpg	0	204	AOI_34	233	64	676	390
25627	1538			35_069_neu_fe.jpg	0	204	AOI_34	233	64	671	387
25643	1539			35_069_neu_fe.jpg	0	204	AOI_34	233	64	687	375
25660	1540			35_069_neu_fe.jpg	0	204	AOI_34	233	64	690	373
25677	1541			35_069_neu_fe.jpg	0	204	AOI_34	233	64	673	370
25693	1542			35_069_neu_fe.jpg	0	204	AOI_34	233	64	679	385
25710	1543			35_069_neu_fe.jpg	0	204	AOI_34	233	64	673	391
25713		ImageEnd	16
25727	1544			No media	0	0	Content	233	64	673	387
25743	1545			No media	0	0	Content	233	64	675	393
25760	1546			No media	0	0	Content	233	64	671	392
25762		ImageStart	8
25777	1547			Fix.jpg	0	0	Content	233	64	669	392
25793	1548			Fix.jpg	0	0	Content	133	65	683	385
25810	1549			Fix.jpg	0	0	Content	133	65	721	375
25827	1550			Fix.jpg	0	0	Content	133	65	724	371
25843	1551			Fix.jpg	0	0	Content	133	65	723	377
25860	1552			Fix.jpg	0	0	Content	133	65	726	370
25877	1553			Fix.jpg	0	0	Content	133	65	723	370
25893	1554			Fix.jpg	0	0	Content	133	65	727	372
25910	1555			Fix.jpg	0	0	Content	133	65	718	372
25927	1556			Fix.jpg	0	0	Content	683	66	578	383
25943	1557			Fix.jpg	0	0	Content	683	66	457	393
25960	1558			Fix.jpg	0	0	Content	683	66	382	481
25977	1559			Fix.jpg	0	0	Content	683	66	0	0
25993	1560			Fix.jpg	0	0	Content	683	66	394	451
26010	1561			Fix.jpg	0	0	Content	683	66	393	361
26027	1562			Fix.jpg	0	0	Content	683	66	401	371
26043	1563			Fix.jpg	0	0	Content	683	66	0	0
26060	1564			Fix.jpg	0	0	Content	683	66	396	406
26077	1565			Fix.jpg	0	0	Content	683	66	389	405
26093	1566			Fix.jpg	0	0	Content	683	66	390	400
26110	1567			Fix.jpg	0	0	Content	683	66	392	400
26126	1568			Fix.jpg	0	0	Content	683	66	391	404
26143	1569			Fix.jpg	0	0	Content	683	66	389	401
26160	1570			Fix.jpg	0	0	Content	683	66	390	398
26176	1571			Fix.jpg	0	0	Content	683	66	388	397
26193	1572			Fix.jpg	0	0	Content	683	66	388	402
26210	1573			Fix.jpg	0	0	Content	683	66	388	402
26226	1574			Fix.jpg	0	0	Content	683	66	386	400
26239		ImageEnd	16
26243	1575			No media	0	0	Content	683	66	390	400
26260	1576			No media	0	0	Content	683	66	393	406
26276	1577			No media	0	0	Content	683	66	387	402
26289		ImageStart	8
26293	1578			18_061_fe_ne.jpg	0	165	AOI_18	683	66	387	398
26310	1579			18_061_fe_ne.jpg	0	165	AOI_18	683	66	389	398
26326	1580			18_061_fe_ne.jpg	0	165	AOI_18	683	66	390	402
26343	1581			18_061_fe_ne.jpg	0	165	AOI_18	683	66	390	408
26360	1582			18_061_fe_ne.jpg	0	165	AOI_18	683	66	393	404
26376	1583			18_061_fe_ne.jpg	0	165	AOI_18	683	66	389	401
26393	1584			18_061_fe_ne.jpg	0	165	AOI_18	683	66	387	404
26410	1585			18_061_fe_ne.jpg	0	165	AOI_18	683	66	388	403
26426	1586			18_061_fe_ne.jpg	0	165	AOI_18	683	66	389	401
26443	1587			18_061_fe_ne.jpg	0	165	AOI_18	683	66	389	402
26460	1588			18_061_fe_ne.jpg	0	165	AOI_18	683	66	389	400
26476	1589			18_061_fe_ne.jpg	0	165	AOI_18	683	66	390	403
26493	1590			18_061_fe_ne.jpg	0	165	AOI_18	683	66	389	399
26510	1591			18_061_fe_ne.jpg	0	165	AOI_18	683	66	387	405
26526	1592			18_061_fe_ne.jpg	0	165	AOI_18	683	66	387	403
26543	1593			18_061_fe_ne.jpg	0	165	AOI_18	683	66	392	397
26560	1594			18_061_fe_ne.jpg	0	165	AOI_18	683	66	388	407
26576	1595			18_061_fe_ne.jpg	0	165	AOI_18	683	66	386	402
26593	1596			18_061_fe_ne.jpg	0	165	AOI_18	683	66	389	397
26609	1597			18_061_fe_ne.jpg	0	165	AOI_18	233	67	360	383
26626	1598			18_061_fe_ne.jpg	0	165	AOI_18	233	67	319	365
26643	1599			18_061_fe_ne.jpg	0	165	AOI_18	233	67	309	364
26659	1600			18_061_fe_ne.jpg	0	165	AOI_18	233	67	316	367
26676	1601			18_061_fe_ne.jpg	0	165	AOI_18	233	67	313	362
26693	1602			18_061_fe_ne.jpg	0	165	AOI_18	233	67	311	367
26709	1603			18_061_fe_ne.jpg	0	165	AOI_18	233	67	309	365
26726	1604			18_061_fe_ne.jpg	0	165	AOI_18	233	67	313	369
26743	1605			18_061_fe_ne.jpg	0	165	AOI_18	233	67	311	365
26759	1606			18_061_fe_ne.jpg	0	165	AOI_18	233	67	312	364
26776	1607			18_061_fe_ne.jpg	0	165	AOI_18	233	67	311	360
26793	1608			18_061_fe_ne.jpg	0	165	AOI_18	233	67	313	365
26809	1609			18_061_fe_ne.jpg	0	165	AOI_18	233	67	311	366
26826	1610			18_061_fe_ne.jpg	0	165	AOI_18	233	67	309	366
26843	1611			18_061_fe_ne.jpg	0	165	AOI_18	366	68	321	362
26859	1612			18_061_fe_ne.jpg	0	165	AOI_18	366	68	344	357
26876	1613			18_061_fe_ne.jpg	0	165	AOI_18	366	68	349	367
26893	1614			18_061_fe_ne.jpg	0	165	AOI_18	366	68	352	358
26909	1615			18_061_fe_ne.jpg	0	165	AOI_18	366	68	357	349
26926	1616			18_061_fe_ne.jpg	0	165	AOI_18	366	68	353	357
26943	1617			18_061_fe_ne.jpg	0	165	AOI_18	366	68	351	360
26959	1618			18_061_fe_ne.jpg	0	165	AOI_18	366	68	351	364
26976	1619			18_061_fe_ne.jpg	0	165	AOI_18	366	68	354	360
26993	1620			18_061_fe_ne.jpg	0	165	AOI_18	366	68	351	361
27009	1621			18_061_fe_ne.jpg	0	165	AOI_18	366	68	354	360
27026	1622			18_061_fe_ne.jpg	0	165	AOI_18	366	68	353	361
27042	1623			18_061_fe_ne.jpg	0	165	AOI_18	366	68	348	359
27059	1624			18_061_fe_ne.jpg	0	165	AOI_18	366	68	348	361
27076	1625			18_061_fe_ne.jpg	0	165	AOI_18	366	68	353	362
27092	1626			18_061_fe_ne.jpg	0	165	AOI_18	366	68	354	361
27109	1627			18_061_fe_ne.jpg	0	165	AOI_18	366	68	354	364
27126	1628			18_061_fe_ne.jpg	0	165	AOI_18	366	68	350	370
27142	1629			18_061_fe_ne.jpg	0	165	AOI_18	366	68	354	369
27159	1630			18_061_fe_ne.jpg	0	165	AOI_18	366	68	350	360
27176	1631			18_061_fe_ne.jpg	0	165	AOI_18	366	68	354	365
27192	1632			18_061_fe_ne.jpg	0	165	AOI_18	366	68	351	367
27209	1633			18_061_fe_ne.jpg	0	166	AOI_19	316	69	467	351
27226	1634			18_061_fe_ne.jpg	0	166	AOI_19	316	69	605	355
27242	1635			18_061_fe_ne.jpg	0	166	AOI_19	316	69	700	354
27259	1636			18_061_fe_ne.jpg	0	166	AOI_19	316	69	710	353
27276	1637			18_061_fe_ne.jpg	0	166	AOI_19	316	69	710	352
27292	1638			18_061_fe_ne.jpg	0	166	AOI_19	316	69	719	342
27309	1639			18_061_fe_ne.jpg	0	166	AOI_19	316	69	725	368
27326	1640			18_061_fe_ne.jpg	0	166	AOI_19	316	69	0	0
27342	1641			18_061_fe_ne.jpg	0	166	AOI_19	316	69	710	357
27359	1642			18_061_fe_ne.jpg	0	166	AOI_19	316	69	704	357
27376	1643			18_061_fe_ne.jpg	0	166	AOI_19	316	69	708	355
27392	1644			18_061_fe_ne.jpg	0	166	AOI_19	316	69	710	357
27409	1645			18_061_fe_ne.jpg	0	166	AOI_19	316	69	709	355
27426	1646			18_061_fe_ne.jpg	0	166	AOI_19	316	69	714	356
27442	1647			18_061_fe_ne.jpg	0	166	AOI_19	316	69	709	357
27459	1648			18_061_fe_ne.jpg	0	166	AOI_19	316	69	714	352
27476	1649			18_061_fe_ne.jpg	0	166	AOI_19	316	69	709	354
27492	1650			18_061_fe_ne.jpg	0	166	AOI_19	316	69	708	357
27509	1651			18_061_fe_ne.jpg	0	166	AOI_19	316	69	711	355
27525	1652			18_061_fe_ne.jpg	0	166	AOI_19	250	70	752	341
27542	1653			18_061_fe_ne.jpg	0	166	AOI_19	250	70	756	350
27559	1654			18_061_fe_ne.jpg	0	166	AOI_19	250	70	761	348
27575	1655			18_061_fe_ne.jpg	0	166	AOI_19	250	70	758	346
27592	1656			18_061_fe_ne.jpg	0	166	AOI_19	250	70	754	345
27609	1657			18_061_fe_ne.jpg	0	166	AOI_19	250	70	757	347
27625	1658			18_061_fe_ne.jpg	0	166	AOI_19	250	70	763	345
27642	1659			18_061_fe_ne.jpg	0	166	AOI_19	250	70	758	351
27659	1660			18_061_fe_ne.jpg	0	166	AOI_19	250	70	757	349
27675	1661			18_061_fe_ne.jpg	0	166	AOI_19	250	70	761	348
27692	1662			18_061_fe_ne.jpg	0	166	AOI_19	250	70	759	347
27709	1663			18_061_fe_ne.jpg	0	166	AOI_19	250	70	760	347
27725	1664			18_061_fe_ne.jpg	0	166	AOI_19	250	70	759	348
27742	1665			18_061_fe_ne.jpg	0	166	AOI_19	250	70	759	349
27759	1666			18_061_fe_ne.jpg	0	166	AOI_19	250	70	765	344
27775	1667			18_061_fe_ne.jpg	0	166	AOI_19	383	71	730	385
27792	1668			18_061_fe_ne.jpg	0	166	AOI_19	383	71	697	448
27809	1669			18_061_fe_ne.jpg	0	166	AOI_19	383	71	689	450
27825	1670			18_061_fe_ne.jpg	0	166	AOI_19	383	71	691	458
27842	1671			18_061_fe_ne.jpg	0	166	AOI_19	383	71	694	454
27859	1672			18_061_fe_ne.jpg	0	166	AOI_19	383	71	690	452
27875	1673			18_061_fe_ne.jpg	0	166	AOI_19	383	71	693	456
27892	1674			18_061_fe_ne.jpg	0	166	AOI_19	383	71	703	438
27909	1675			18_061_fe_ne.jpg	0	166	AOI_19	383	71	705	454
27925	1676			18_061_fe_ne.jpg	0	166	AOI_19	383	71	692	477
27942	1677			18_061_fe_ne.jpg	0	166	AOI_19	383	71	689	454
27959	1678			18_061_fe_ne.jpg	0	166	AOI_19	383	71	686	457
27975	1679			18_061_fe_ne.jpg	0	166	AOI_19	383	71	683	457
27992	1680			18_061_fe_ne.jpg	0	166	AOI_19	383	71	686	455
28009	1681			18_061_fe_ne.jpg	0	166	AOI_19	383	71	690	457
28025	1682			18_061_fe_ne.jpg	0	166	AOI_19	383	71	690	453
28042	1683			18_061_fe_ne.jpg	0	166	AOI_19	383	71	692	453
28059	1684			18_061_fe_ne.jpg	0	166	AOI_19	383	71	690	456
28075	1685			18_061_fe_ne.jpg	0	166	AOI_19	383	71	692	457
28092	1686			18_061_fe_ne.jpg	0	166	AOI_19	383	71	694	455
28109	1687			18_061_fe_ne.jpg	0	166	AOI_19	383	71	684	464
28125	1688			18_061_fe_ne.jpg	0	166	AOI_19	383	71	686	458
28142	1689			18_061_fe_ne.jpg	0	166	AOI_19	383	71	637	452
28158	1690			18_061_fe_ne.jpg	0	165	AOI_18	550	72	502	407
28175	1691			18_061_fe_ne.jpg	0	165	AOI_18	550	72	369	355
28192	1692			18_061_fe_ne.jpg	0	165	AOI_18	550	72	293	323
28208	1693			18_061_fe_ne.jpg	0	165	AOI_18	550	72	298	328
28225	1694			18_061_fe_ne.jpg	0	165	AOI_18	550	72	288	328
28242	1695			18_061_fe_ne.jpg	0	165	AOI_18	550	72	291	326
28258	1696			18_061_fe_ne.jpg	0	165	AOI_18	550	72	288	326
28275	1697			18_061_fe_ne.jpg	0	165	AOI_18	550	72	292	327
28292	1698			18_061_fe_ne.jpg	0	165	AOI_18	550	72	291	322
28308	1699			18_061_fe_ne.jpg	0	165	AOI_18	550	72	301	311
28325	1700			18_061_fe_ne.jpg	0	165	AOI_18	550	72	311	342
28342	1701			18_061_fe_ne.jpg	0	165	AOI_18	550	72	0	0
28358	1702			18_061_fe_ne.jpg	0	165	AOI_18	550	72	288	327
28375	1703			18_061_fe_ne.jpg	0	165	AOI_18	550	72	290	329
28392	1704			18_061_fe_ne.jpg	0	165	AOI_18	550	72	289	328
28408	1705			18_061_fe_ne.jpg	0	165	AOI_18	550	72	290	329
28425	1706			18_061_fe_ne.jpg	0	165	AOI_18	550	72	292	328
28442	1707			18_061_fe_ne.jpg	0	165	AOI_18	550	72	292	328
28458	1708			18_061_fe_ne.jpg	0	165	AOI_18	550	72	293	328
28475	1709			18_061_fe_ne.jpg	0	165	AOI_18	550	72	296	326
28492	1710			18_061_fe_ne.jpg	0	165	AOI_18	550	72	290	334
28508	1711			18_061_fe_ne.jpg	0	165	AOI_18	550	72	297	331
28525	1712			18_061_fe_ne.jpg	0	165	AOI_18	550	72	296	325
28542	1713			18_061_fe_ne.jpg	0	165	AOI_18	550	72	298	325
28558	1714			18_061_fe_ne.jpg	0	165	AOI_18	550	72	292	324
28575	1715			18_061_fe_ne.jpg	0	165	AOI_18	550	72	294	332
28592	1716			18_061_fe_ne.jpg	0	165	AOI_18	550	72	293	326
28608	1717			18_061_fe_ne.jpg	0	165	AOI_18	550	72	300	326
28625	1718			18_061_fe_ne.jpg	0	165	AOI_18	550	72	295	332
28642	1719			18_061_fe_ne.jpg	0	165	AOI_18	550	72	297	325
28658	1720			18_061_fe_ne.jpg	0	165	AOI_18	550	72	292	325
28675	1721			18_061_fe_ne.jpg	0	165	AOI_18	550	72	297	328
28691	1722			18_061_fe_ne.jpg	0	165	AOI_18	550	72	295	329
28708	1723			18_061_fe_ne.jpg	0	165	AOI_18	899	73	319	391
28725	1724			18_061_fe_ne.jpg	0	165	AOI_18	899	73	330	423
28741	1725			18_061_fe_ne.jpg	0	165	AOI_18	899	73	326	420
28758	1726			18_061_fe_ne.jpg	0	165	AOI_18	899	73	327	424
28775	1727			18_061_fe_ne.jpg	0	165	AOI_18	899	73	329	431
28791	1728			18_061_fe_ne.jpg	0	165	AOI_18	899	73	323	424
28808	1729			18_061_fe_ne.jpg	0	165	AOI_18	899	73	328	391
28825	1730			18_061_fe_ne.jpg	0	165	AOI_18	899	73	321	418
28841	1731			18_061_fe_ne.jpg	0	165	AOI_18	899	73	0	0
28858	1732			18_061_fe_ne.jpg	0	165	AOI_18	899	73	322	428
28875	1733			18_061_fe_ne.jpg	0	165	AOI_18	899	73	327	425
28891	1734			18_061_fe_ne.jpg	0	165	AOI_18	899	73	329	423
28908	1735			18_061_fe_ne.jpg	0	165	AOI_18	899	73	329	419
28925	1736			18_061_fe_ne.jpg	0	165	AOI_18	899	73	331	423
28941	1737			18_061_fe_ne.jpg	0	165	AOI_18	899	73	333	425
28958	1738			18_061_fe_ne.jpg	0	165	AOI_18	899	73	322	422
28975	1739			18_061_fe_ne.jpg	0	165	AOI_18	899	73	328	422
28991	1740			18_061_fe_ne.jpg	0	165	AOI_18	899	73	326	429
29008	1741			18_061_fe_ne.jpg	0	165	AOI_18	899	73	330	431
29024	1742			18_061_fe_ne.jpg	0	165	AOI_18	899	73	326	432
29041	1743			18_061_fe_ne.jpg	0	165	AOI_18	899	73	323	426
29058	1744			18_061_fe_ne.jpg	0	165	AOI_18	899	73	327	424
29074	1745			18_061_fe_ne.jpg	0	165	AOI_18	899	73	326	425
29091	1746			18_061_fe_ne.jpg	0	165	AOI_18	899	73	325	433
29108	1747			18_061_fe_ne.jpg	0	165	AOI_18	899	73	327	429
29124	1748			18_061_fe_ne.jpg	0	165	AOI_18	899	73	330	424
29141	1749			18_061_fe_ne.jpg	0	165	AOI_18	899	73	330	427
29158	1750			18_061_fe_ne.jpg	0	165	AOI_18	899	73	327	423
29174	1751			18_061_fe_ne.jpg	0	165	AOI_18	899	73	328	423
29191	1752			18_061_fe_ne.jpg	0	165	AOI_18	899	73	328	430
29208	1753			18_061_fe_ne.jpg	0	165	AOI_18	899	73	323	432
29224	1754			18_061_fe_ne.jpg	0	165	AOI_18	899	73	327	431
29241	1755			18_061_fe_ne.jpg	0	165	AOI_18	899	73	327	426
29258	1756			18_061_fe_ne.jpg	0	165	AOI_18	899	73	327	427
29274	1757			18_061_fe_ne.jpg	0	165	AOI_18	899	73	328	425
29282		ImageEnd	16
29291	1758			No media	0	0	Content	899	73	326	430
29308	1759			No media	0	0	Content	899	73	327	433
29321		ImageStart	8
29324	1760			Fix.jpg	0	0	Content	899	73	333	425
29341	1761			Fix.jpg	0	0	Content	899	73	329	429
29358	1762			Fix.jpg	0	0	Content	899	73	331	425
29374	1763			Fix.jpg	0	0	Content	899	73	329	436
29391	1764			Fix.jpg	0	0	Content	899	73	323	428
29408	1765			Fix.jpg	0	0	Content	899	73	328	428
29424	1766			Fix.jpg	0	0	Content	899	73	329	429
29441	1767			Fix.jpg	0	0	Content	899	73	328	426
29458	1768			Fix.jpg	0	0	Content	899	73	326	429
29474	1769			Fix.jpg	0	0	Content	899	73	326	425
29491	1770			Fix.jpg	0	0	Content	899	73	329	426
29508	1771			Fix.jpg	0	0	Content	899	73	328	428
29524	1772			Fix.jpg	0	0	Content	899	73	327	426
29541	1773			Fix.jpg	0	0	Content	899	73	329	424
29558	1774			Fix.jpg	0	0	Content	899	73	325	429
29574	1775			Fix.jpg	0	0	Content	899	73	330	424
29591	1776			Fix.jpg	0	0	Content	899	73	324	425
29608	1777			Fix.jpg	0	0	Content	649	74	411	418
29624	1778			Fix.jpg	0	0	Content	649	74	491	413
29641	1779			Fix.jpg	0	0	Content	649	74	491	411
29657	1780			Fix.jpg	0	0	Content	649	74	498	410
29674	1781			Fix.jpg	0	0	Content	649	74	497	413
29691	1782			Fix.jpg	0	0	Content	649	74	497	414
29707	1783			Fix.jpg	0	0	Content	649	74	502	376
29724	1784			Fix.jpg	0	0	Content	649	74	498	389
29741	1785			Fix.jpg	0	0	Content	649	74	0	0
29757	1786			Fix.jpg	0	0	Content	649	74	500	409
29774	1787			Fix.jpg	0	0	Content	649	74	492	409
29791	1788			Fix.jpg	0	0	Content	649	74	500	410
29807	1789			Fix.jpg	0	0	Content	649	74	497	415
29812		ImageEnd	16
29824	1790			No media	0	0	Content	649	74	498	411
29841	1791			No media	0	0	Content	649	74	500	411
29857	1792			No media	0	0	Content	649	74	497	412
29874	1793			No media	0	0	Content	649	74	499	412
29881		ImageStart	8
29891	1794			25_069_an_fe.jpg	0	181	AOI_33	649	74	498	412
29907	1795			25_069_an_fe.jpg	0	181	AOI_33	649	74	495	416
29924	1796			25_069_an_fe.jpg	0	181	AOI_33	649	74	499	415
29940	1797			25_069_an_fe.jpg	0	181	AOI_33	649	74	493	421
29957	1798			25_069_an_fe.jpg	0	181	AOI_33	649	74	498	411
29974	1799			25_069_an_fe.jpg	0	181	AOI_33	649	74	497	410
29990	1800			25_069_an_fe.jpg	0	181	AOI_33	649	74	499	409
30007	1801			25_069_an_fe.jpg	0	181	AOI_33	649	74	497	418
30024	1802			25_069_an_fe.jpg	0	181	AOI_33	649	74	496	419
30040	1803			25_069_an_fe.jpg	0	181	AOI_33	649	74	498	420
30057	1804			25_069_an_fe.jpg	0	181	AOI_33	649	74	502	412
30074	1805			25_069_an_fe.jpg	0	181	AOI_33	649	74	502	418
30090	1806			25_069_an_fe.jpg	0	181	AOI_33	649	74	496	415
30107	1807			25_069_an_fe.jpg	0	181	AOI_33	649	74	495	416
30124	1808			25_069_an_fe.jpg	0	181	AOI_33	649	74	493	412
30140	1809			25_069_an_fe.jpg	0	181	AOI_33	649	74	498	407
30157	1810			25_069_an_fe.jpg	0	181	AOI_33	649	74	495	414
30174	1811			25_069_an_fe.jpg	0	181	AOI_33	649	74	501	412
30190	1812			25_069_an_fe.jpg	0	181	AOI_33	649	74	497	416
30207	1813			25_069_an_fe.jpg	0	181	AOI_33	649	74	499	410
30224	1814			25_069_an_fe.jpg	0	181	AOI_33	649	74	495	413
30240	1815			25_069_an_fe.jpg	0	181	AOI_33	649	74	473	414
30257	1816			25_069_an_fe.jpg	0	181	AOI_33	333	75	386	426
30274	1817			25_069_an_fe.jpg	0	181	AOI_33	333	75	329	436
30290	1818			25_069_an_fe.jpg	0	181	AOI_33	333	75	324	432
30307	1819			25_069_an_fe.jpg	0	181	AOI_33	333	75	320	442
30324	1820			25_069_an_fe.jpg	0	181	AOI_33	333	75	322	431
30340	1821			25_069_an_fe.jpg	0	181	AOI_33	333	75	322	403
30357	1822			25_069_an_fe.jpg	0	181	AOI_33	333	75	320	421
30374	1823			25_069_an_fe.jpg	0	181	AOI_33	333	75	0	0
30390	1824			25_069_an_fe.jpg	0	181	AOI_33	333	75	320	437
30407	1825			25_069_an_fe.jpg	0	181	AOI_33	333	75	320	440
30424	1826			25_069_an_fe.jpg	0	181	AOI_33	333	75	317	440
30440	1827			25_069_an_fe.jpg	0	181	AOI_33	333	75	317	432
30457	1828			25_069_an_fe.jpg	0	181	AOI_33	333	75	318	435
30474	1829			25_069_an_fe.jpg	0	181	AOI_33	333	75	321	429
30490	1830			25_069_an_fe.jpg	0	181	AOI_33	333	75	319	436
30507	1831			25_069_an_fe.jpg	0	181	AOI_33	333	75	317	435
30523	1832			25_069_an_fe.jpg	0	181	AOI_33	333	75	318	433
30540	1833			25_069_an_fe.jpg	0	181	AOI_33	333	75	321	431
30557	1834			25_069_an_fe.jpg	0	181	AOI_33	333	75	321	437
30573	1835			25_069_an_fe.jpg	0	181	AOI_33	333	75	319	443
30590	1836			25_069_an_fe.jpg	0	181	AOI_33	300	76	296	548
30607	1837			25_069_an_fe.jpg	0	181	AOI_33	300	76	288	600
30623	1838			25_069_an_fe.jpg	0	181	AOI_33	300	76	292	589
30640	1839			25_069_an_fe.jpg	0	181	AOI_33	300	76	291	597
30657	1840			25_069_an_fe.jpg	0	181	AOI_33	300	76	300	590
30673	1841			25_069_an_fe.jpg	0	181	AOI_33	300	76	304	587
30690	1842			25_069_an_fe.jpg	0	181	AOI_33	300	76	311	590
30707	1843			25_069_an_fe.jpg	0	181	AOI_33	300	76	303	592
30723	1844			25_069_an_fe.jpg	0	181	AOI_33	300	76	290	594
30740	1845			25_069_an_fe.jpg	0	181	AOI_33	300	76	296	592
30757	1846			25_069_an_fe.jpg	0	181	AOI_33	300	76	289	595
30773	1847			25_069_an_fe.jpg	0	181	AOI_33	300	76	292	591
30790	1848			25_069_an_fe.jpg	0	181	AOI_33	300	76	290	596
30807	1849			25_069_an_fe.jpg	0	181	AOI_33	300	76	293	595
30823	1850			25_069_an_fe.jpg	0	181	AOI_33	300	76	296	583
30840	1851			25_069_an_fe.jpg	0	181	AOI_33	300	76	0	0
30857	1852			25_069_an_fe.jpg	0	181	AOI_33	300	76	0	0
30873	1853			25_069_an_fe.jpg	0	181	AOI_33	300	76	0	0
30890	1854			25_069_an_fe.jpg	0	181	AOI_33	150	77	301	429
30906	1855			25_069_an_fe.jpg	0	181	AOI_33	150	77	0	0
30923	1856			25_069_an_fe.jpg	0	181	AOI_33	150	77	0	0
30940	1857			25_069_an_fe.jpg	0	181	AOI_33	150	77	294	405
30956	1858			25_069_an_fe.jpg	0	181	AOI_33	150	77	304	385
30973	1859			25_069_an_fe.jpg	0	181	AOI_33	150	77	308	417
30990	1860			25_069_an_fe.jpg	0	181	AOI_33	150	77	0	0
31006	1861			25_069_an_fe.jpg	0	181	AOI_33	150	77	299	404
31023	1862			25_069_an_fe.jpg	0	181	AOI_33	150	77	294	400
31040	1863			25_069_an_fe.jpg	0	182	AOI_34	916	78	447	397
31056	1864			25_069_an_fe.jpg	0	182	AOI_34	916	78	606	393
31073	1865			25_069_an_fe.jpg	0	182	AOI_34	916	78	706	388
31090	1866			25_069_an_fe.jpg	0	182	AOI_34	916	78	698	392
31106	1867			25_069_an_fe.jpg	0	182	AOI_34	916	78	704	390
31123	1868			25_069_an_fe.jpg	0	182	AOI_34	916	78	722	375
31140	1869			25_069_an_fe.jpg	0	182	AOI_34	916	78	727	393
31156	1870			25_069_an_fe.jpg	0	182	AOI_34	916	78	0	0
31173	1871			25_069_an_fe.jpg	0	182	AOI_34	916	78	709	391
31190	1872			25_069_an_fe.jpg	0	182	AOI_34	916	78	705	392
31206	1873			25_069_an_fe.jpg	0	182	AOI_34	916	78	705	396
31223	1874			25_069_an_fe.jpg	0	182	AOI_34	916	78	704	393
31240	1875			25_069_an_fe.jpg	0	182	AOI_34	916	78	704	399
31256	1876			25_069_an_fe.jpg	0	182	AOI_34	916	78	708	392
31273	1877			25_069_an_fe.jpg	0	182	AOI_34	916	78	708	391
31290	1878			25_069_an_fe.jpg	0	182	AOI_34	916	78	709	391
31306	1879			25_069_an_fe.jpg	0	182	AOI_34	916	78	705	393
31323	1880			25_069_an_fe.jpg	0	182	AOI_34	916	78	711	391
31340	1881			25_069_an_fe.jpg	0	182	AOI_34	916	78	707	395
31356	1882			25_069_an_fe.jpg	0	182	AOI_34	916	78	707	392
31373	1883			25_069_an_fe.jpg	0	182	AOI_34	916	78	708	395
31390	1884			25_069_an_fe.jpg	0	182	AOI_34	916	78	706	397
31406	1885			25_069_an_fe.jpg	0	182	AOI_34	916	78	699	398
31423	1886			25_069_an_fe.jpg	0	182	AOI_34	916	78	706	395
31439	1887			25_069_an_fe.jpg	0	182	AOI_34	916	78	704	398
31456	1888			25_069_an_fe.jpg	0	182	AOI_34	916	78	702	393
31473	1889			25_069_an_fe.jpg	0	182	AOI_34	916	78	703	396
31489	1890			25_069_an_fe.jpg	0	182	AOI_34	916	78	710	394
31506	1891			25_069_an_fe.jpg	0	182	AOI_34	916	78	710	393
31523	1892			25_069_an_fe.jpg	0	182	AOI_34	916	78	688	380
31539	1893			25_069_an_fe.jpg	0	182	AOI_34	916	78	681	368
31556	1894			25_069_an_fe.jpg	0	182	AOI_34	916	78	680	373
31573	1895			25_069_an_fe.jpg	0	182	AOI_34	916	78	676	378
31589	1896			25_069_an_fe.jpg	0	182	AOI_34	916	78	683	372
31606	1897			25_069_an_fe.jpg	0	182	AOI_34	916	78	674	374
31623	1898			25_069_an_fe.jpg	0	182	AOI_34	916	78	672	372
31639	1899			25_069_an_fe.jpg	0	182	AOI_34	916	78	676	371
31656	1900			25_069_an_fe.jpg	0	182	AOI_34	916	78	672	373
31673	1901			25_069_an_fe.jpg	0	182	AOI_34	916	78	676	377
31689	1902			25_069_an_fe.jpg	0	182	AOI_34	916	78	678	373
31706	1903			25_069_an_fe.jpg	0	182	AOI_34	916	78	677	371
31723	1904			25_069_an_fe.jpg	0	182	AOI_34	916	78	679	371
31739	1905			25_069_an_fe.jpg	0	182	AOI_34	916	78	680	365
31756	1906			25_069_an_fe.jpg	0	182	AOI_34	916	78	676	376
31773	1907			25_069_an_fe.jpg	0	182	AOI_34	916	78	677	373
31789	1908			25_069_an_fe.jpg	0	182	AOI_34	916	78	675	370
31806	1909			25_069_an_fe.jpg	0	182	AOI_34	916	78	677	370
31823	1910			25_069_an_fe.jpg	0	182	AOI_34	916	78	676	371
31839	1911			25_069_an_fe.jpg	0	182	AOI_34	916	78	682	373
31856	1912			25_069_an_fe.jpg	0	182	AOI_34	916	78	678	378
31873	1913			25_069_an_fe.jpg	0	182	AOI_34	916	78	671	370
31889	1914			25_069_an_fe.jpg	0	182	AOI_34	916	78	674	375
31906	1915			25_069_an_fe.jpg	0	182	AOI_34	916	78	679	373
31923	1916			25_069_an_fe.jpg	0	182	AOI_34	916	78	680	368
31939	1917			25_069_an_fe.jpg	0	182	AOI_34	916	78	594	404
31956	1918			25_069_an_fe.jpg	0	181	AOI_33	400	79	452	421
31973	1919			25_069_an_fe.jpg	0	181	AOI_33	400	79	317	437
31989	1920			25_069_an_fe.jpg	0	181	AOI_33	400	79	283	440
32006	1921			25_069_an_fe.jpg	0	181	AOI_33	400	79	281	419
32022	1922			25_069_an_fe.jpg	0	181	AOI_33	400	79	266	445
32039	1923			25_069_an_fe.jpg	0	181	AOI_33	400	79	0	0
32056	1924			25_069_an_fe.jpg	0	181	AOI_33	400	79	287	437
32072	1925			25_069_an_fe.jpg	0	181	AOI_33	400	79	283	438
32089	1926			25_069_an_fe.jpg	0	181	AOI_33	400	79	282	446
32106	1927			25_069_an_fe.jpg	0	181	AOI_33	400	79	284	444
32122	1928			25_069_an_fe.jpg	0	181	AOI_33	400	79	285	443
32139	1929			25_069_an_fe.jpg	0	181	AOI_33	400	79	280	441
32156	1930			25_069_an_fe.jpg	0	181	AOI_33	400	79	280	447
32172	1931			25_069_an_fe.jpg	0	181	AOI_33	400	79	281	445
32189	1932			25_069_an_fe.jpg	0	181	AOI_33	400	79	283	442
32206	1933			25_069_an_fe.jpg	0	181	AOI_33	400	79	280	447
32222	1934			25_069_an_fe.jpg	0	181	AOI_33	400	79	280	442
32239	1935			25_069_an_fe.jpg	0	181	AOI_33	400	79	280	447
32256	1936			25_069_an_fe.jpg	0	181	AOI_33	400	79	283	442
32272	1937			25_069_an_fe.jpg	0	181	AOI_33	400	79	284	443
32289	1938			25_069_an_fe.jpg	0	181	AOI_33	400	79	280	448
32306	1939			25_069_an_fe.jpg	0	181	AOI_33	400	79	280	446
32322	1940			25_069_an_fe.jpg	0	181	AOI_33	400	79	286	445
32339	1941			25_069_an_fe.jpg	0	181	AOI_33	400	79	278	441
32356	1942			25_069_an_fe.jpg	0	181	AOI_33	883	80	329	442
32372	1943			25_069_an_fe.jpg	0	181	AOI_33	883	80	342	437
32389	1944			25_069_an_fe.jpg	0	181	AOI_33	883	80	330	439
32405	1945			25_069_an_fe.jpg	0	181	AOI_33	883	80	341	437
[truncated: 36,542 more rows]
