# Supplementary material for: Attentional Bias to Facial Expressions of Different Emotions – A Cross-Cultural Comparison of ≠Akhoe Hai||om and German Children and Adolescents
Source: Front Psychol. 2020 Apr 28;11:795. doi: 10.3389/fpsyg.2020.00795 (PMC7199105; doi:10.3389/fpsyg.2020.00795)
Supplement: Supplementary file 1 [file Data_Sheet_1.ZIP › Raw data_Germany and Namibia/Raw data Germans/de_VP3-All-Data.tsv]

System Properties:
Operating System:	Microsoft Windows NT 6.1.7601 Service Pack 1
System User Name:	tobiiadmin
Machine Name:	LOE7690LAP
Data properties:
Recording name:	de_VP3
Recording date:	26.09.2013
Recording time:	11:06:50
Recording resolution:	1024 x 768
Export date:	03.12.2013
Export time:	16:36:56
Participant:	de_VP3
Filter settings:
Eye: Average
Validity: Normal
Fixation filter: Tobii fixation filter
Velocity threshold: 35
Distance threshold: 35
Timestamp	Number	Event	EventKey	StimuliName	StimuliID	AoiIds	AoiNames	FixationDuration	FixationIndex	GazePointX	GazePointY
1	0			No media	0	0	Content	350	5	50	672
17	1			No media	0	0	Content	350	5	54	677
34	2			No media	0	0	Content	350	5	71	686
51	3			No media	0	0	Content	350	5	74	680
67	4			No media	0	0	Content	350	5	61	674
84	5			No media	0	0	Content	350	5	64	682
101	6			No media	0	0	Content	350	5	56	679
117	7			No media	0	0	Content	350	5	55	671
134	8			No media	0	0	Content	350	5	63	676
151	9			No media	0	0	Content	350	5	71	682
167	10			No media	0	0	Content	350	5	65	675
178		ImageStart	8
184	11			Fix.jpg	0	0	Content	350	5	63	677
201	12			Fix.jpg	0	0	Content	350	5	74	684
217	13			Fix.jpg	0	0	Content	350	5	66	680
234	14			Fix.jpg	0	0	Content	350	5	57	680
250	15			Fix.jpg	0	0	Content	350	5	60	677
267	16			Fix.jpg	0	0	Content	350	5	66	684
284	17			Fix.jpg	0	0	Content	350	5	67	676
300	18			Fix.jpg	0	0	Content	350	5	73	685
317	19			Fix.jpg	0	0	Content	350	5	62	677
334	20			Fix.jpg	0	0	Content	350	5	57	671
350	21			Fix.jpg	0	0	Content	666	6	205	592
367	22			Fix.jpg	0	0	Content	666	6	392	441
384	23			Fix.jpg	0	0	Content	666	6	514	385
400	24			Fix.jpg	0	0	Content	666	6	511	388
417	25			Fix.jpg	0	0	Content	666	6	506	383
434	26			Fix.jpg	0	0	Content	666	6	508	392
450	27			Fix.jpg	0	0	Content	666	6	511	387
467	28			Fix.jpg	0	0	Content	666	6	509	391
484	29			Fix.jpg	0	0	Content	666	6	508	390
500	30			Fix.jpg	0	0	Content	666	6	510	387
517	31			Fix.jpg	0	0	Content	666	6	508	387
533	32			Fix.jpg	0	0	Content	666	6	509	402
550	33			Fix.jpg	0	0	Content	666	6	506	386
567	34			Fix.jpg	0	0	Content	666	6	506	391
584	35			Fix.jpg	0	0	Content	666	6	511	391
600	36			Fix.jpg	0	0	Content	666	6	510	394
617	37			Fix.jpg	0	0	Content	666	6	477	401
633	38			Fix.jpg	0	0	Content	666	6	0	0
642		ImageEnd	16
650	39			No media	0	0	Content	666	6	0	0
660		ImageStart	8
667	40			87_140_an_neu.jpg	0	317	AOI_53	666	6	0	0
683	41			87_140_an_neu.jpg	0	317	AOI_53	666	6	0	0
700	42			87_140_an_neu.jpg	0	317	AOI_53	666	6	494	362
717	43			87_140_an_neu.jpg	0	317	AOI_53	666	6	494	366
733	44			87_140_an_neu.jpg	0	317	AOI_53	666	6	494	368
750	45			87_140_an_neu.jpg	0	317	AOI_53	666	6	507	359
767	46			87_140_an_neu.jpg	0	317	AOI_53	666	6	503	358
783	47			87_140_an_neu.jpg	0	317	AOI_53	666	6	495	354
800	48			87_140_an_neu.jpg	0	317	AOI_53	666	6	498	352
817	49			87_140_an_neu.jpg	0	317	AOI_53	666	6	493	357
833	50			87_140_an_neu.jpg	0	317	AOI_53	666	6	495	353
850	51			87_140_an_neu.jpg	0	317	AOI_53	666	6	498	358
867	52			87_140_an_neu.jpg	0	317	AOI_53	666	6	493	357
883	53			87_140_an_neu.jpg	0	317	AOI_53	666	6	495	362
900	54			87_140_an_neu.jpg	0	317	AOI_53	666	6	494	365
916	55			87_140_an_neu.jpg	0	317	AOI_53	666	6	496	368
933	56			87_140_an_neu.jpg	0	317	AOI_53	666	6	494	363
950	57			87_140_an_neu.jpg	0	317	AOI_53	666	6	490	366
966	58			87_140_an_neu.jpg	0	317	AOI_53	666	6	492	367
983	59			87_140_an_neu.jpg	0	317	AOI_53	666	6	496	372
1000	60			87_140_an_neu.jpg	0	317	AOI_53	666	6	491	365
1016	61			87_140_an_neu.jpg	0	317	AOI_53	250	7	389	392
1033	62			87_140_an_neu.jpg	0	317	AOI_53	250	7	353	397
1050	63			87_140_an_neu.jpg	0	317	AOI_53	250	7	357	397
1066	64			87_140_an_neu.jpg	0	317	AOI_53	250	7	355	399
1083	65			87_140_an_neu.jpg	0	317	AOI_53	250	7	360	406
1100	66			87_140_an_neu.jpg	0	317	AOI_53	250	7	352	394
1116	67			87_140_an_neu.jpg	0	317	AOI_53	250	7	352	401
1133	68			87_140_an_neu.jpg	0	317	AOI_53	250	7	355	399
1150	69			87_140_an_neu.jpg	0	317	AOI_53	250	7	356	398
1166	70			87_140_an_neu.jpg	0	317	AOI_53	250	7	357	399
1183	71			87_140_an_neu.jpg	0	317	AOI_53	250	7	359	404
1200	72			87_140_an_neu.jpg	0	317	AOI_53	250	7	358	403
1216	73			87_140_an_neu.jpg	0	317	AOI_53	250	7	357	401
1233	74			87_140_an_neu.jpg	0	317	AOI_53	250	7	355	406
1250	75			87_140_an_neu.jpg	0	317	AOI_53	250	7	370	404
1266	76			87_140_an_neu.jpg	0	318	AOI_55	366	8	492	390
1283	77			87_140_an_neu.jpg	0	318	AOI_55	366	8	653	378
1300	78			87_140_an_neu.jpg	0	318	AOI_55	366	8	723	381
1316	79			87_140_an_neu.jpg	0	318	AOI_55	366	8	723	381
1333	80			87_140_an_neu.jpg	0	318	AOI_55	366	8	724	384
1350	81			87_140_an_neu.jpg	0	318	AOI_55	366	8	720	383
1366	82			87_140_an_neu.jpg	0	318	AOI_55	366	8	718	384
1383	83			87_140_an_neu.jpg	0	318	AOI_55	366	8	720	388
1400	84			87_140_an_neu.jpg	0	318	AOI_55	366	8	717	388
1416	85			87_140_an_neu.jpg	0	318	AOI_55	366	8	724	381
1433	86			87_140_an_neu.jpg	0	318	AOI_55	366	8	722	384
1450	87			87_140_an_neu.jpg	0	318	AOI_55	366	8	718	389
1466	88			87_140_an_neu.jpg	0	318	AOI_55	366	8	721	384
1483	89			87_140_an_neu.jpg	0	318	AOI_55	366	8	719	387
1500	90			87_140_an_neu.jpg	0	318	AOI_55	366	8	720	387
1516	91			87_140_an_neu.jpg	0	318	AOI_55	366	8	719	383
1533	92			87_140_an_neu.jpg	0	318	AOI_55	366	8	717	388
1549	93			87_140_an_neu.jpg	0	318	AOI_55	366	8	723	385
1566	94			87_140_an_neu.jpg	0	318	AOI_55	366	8	721	395
1583	95			87_140_an_neu.jpg	0	318	AOI_55	366	8	724	389
1599	96			87_140_an_neu.jpg	0	318	AOI_55	366	8	724	390
1616	97			87_140_an_neu.jpg	0	318	AOI_55	366	8	712	394
1633	98			87_140_an_neu.jpg	0	317	AOI_53	283	9	518	399
1649	99			87_140_an_neu.jpg	0	317	AOI_53	283	9	314	417
1666	100			87_140_an_neu.jpg	0	317	AOI_53	283	9	302	423
1683	101			87_140_an_neu.jpg	0	317	AOI_53	283	9	288	426
1699	102			87_140_an_neu.jpg	0	317	AOI_53	283	9	294	421
1716	103			87_140_an_neu.jpg	0	317	AOI_53	283	9	299	419
1733	104			87_140_an_neu.jpg	0	317	AOI_53	283	9	296	423
1749	105			87_140_an_neu.jpg	0	317	AOI_53	283	9	300	423
1766	106			87_140_an_neu.jpg	0	317	AOI_53	283	9	299	422
1783	107			87_140_an_neu.jpg	0	317	AOI_53	283	9	300	425
1799	108			87_140_an_neu.jpg	0	317	AOI_53	283	9	301	423
1816	109			87_140_an_neu.jpg	0	317	AOI_53	283	9	298	421
1833	110			87_140_an_neu.jpg	0	317	AOI_53	283	9	299	422
1849	111			87_140_an_neu.jpg	0	317	AOI_53	283	9	301	426
1866	112			87_140_an_neu.jpg	0	317	AOI_53	283	9	303	427
1882	113			87_140_an_neu.jpg	0	317	AOI_53	283	9	301	428
1899	114			87_140_an_neu.jpg	0	317	AOI_53	283	9	302	429
1916	115			87_140_an_neu.jpg	0	317	AOI_53	1299	10	258	414
1933	116			87_140_an_neu.jpg	0	317	AOI_53	1299	10	261	412
1949	117			87_140_an_neu.jpg	0	317	AOI_53	1299	10	262	418
1966	118			87_140_an_neu.jpg	0	317	AOI_53	1299	10	260	416
1982	119			87_140_an_neu.jpg	0	317	AOI_53	1299	10	264	422
1999	120			87_140_an_neu.jpg	0	317	AOI_53	1299	10	264	417
2016	121			87_140_an_neu.jpg	0	317	AOI_53	1299	10	264	417
2032	122			87_140_an_neu.jpg	0	317	AOI_53	1299	10	266	420
2049	123			87_140_an_neu.jpg	0	317	AOI_53	1299	10	266	419
2066	124			87_140_an_neu.jpg	0	317	AOI_53	1299	10	262	414
2082	125			87_140_an_neu.jpg	0	317	AOI_53	1299	10	260	420
2099	126			87_140_an_neu.jpg	0	317	AOI_53	1299	10	240	419
2116	127			87_140_an_neu.jpg	0	317	AOI_53	1299	10	247	419
2132	128			87_140_an_neu.jpg	0	317	AOI_53	1299	10	248	421
2149	129			87_140_an_neu.jpg	0	317	AOI_53	1299	10	249	414
2166	130			87_140_an_neu.jpg	0	317	AOI_53	1299	10	253	419
2182	131			87_140_an_neu.jpg	0	317	AOI_53	1299	10	244	418
2199	132			87_140_an_neu.jpg	0	317	AOI_53	1299	10	252	420
2216	133			87_140_an_neu.jpg	0	317	AOI_53	1299	10	247	416
2232	134			87_140_an_neu.jpg	0	317	AOI_53	1299	10	245	417
2249	135			87_140_an_neu.jpg	0	317	AOI_53	1299	10	247	418
2266	136			87_140_an_neu.jpg	0	317	AOI_53	1299	10	251	415
2282	137			87_140_an_neu.jpg	0	317	AOI_53	1299	10	248	415
2299	138			87_140_an_neu.jpg	0	317	AOI_53	1299	10	246	419
2316	139			87_140_an_neu.jpg	0	317	AOI_53	1299	10	244	416
2332	140			87_140_an_neu.jpg	0	317	AOI_53	1299	10	245	419
2349	141			87_140_an_neu.jpg	0	317	AOI_53	1299	10	243	415
2366	142			87_140_an_neu.jpg	0	317	AOI_53	1299	10	248	419
2382	143			87_140_an_neu.jpg	0	317	AOI_53	1299	10	250	420
2399	144			87_140_an_neu.jpg	0	317	AOI_53	1299	10	251	424
2416	145			87_140_an_neu.jpg	0	317	AOI_53	1299	10	247	419
2432	146			87_140_an_neu.jpg	0	317	AOI_53	1299	10	249	417
2449	147			87_140_an_neu.jpg	0	317	AOI_53	1299	10	248	417
2466	148			87_140_an_neu.jpg	0	317	AOI_53	1299	10	247	418
2482	149			87_140_an_neu.jpg	0	317	AOI_53	1299	10	246	420
2499	150			87_140_an_neu.jpg	0	317	AOI_53	1299	10	247	417
2515	151			87_140_an_neu.jpg	0	317	AOI_53	1299	10	244	417
2532	152			87_140_an_neu.jpg	0	317	AOI_53	1299	10	246	419
2549	153			87_140_an_neu.jpg	0	317	AOI_53	1299	10	244	421
2565	154			87_140_an_neu.jpg	0	317	AOI_53	1299	10	248	420
2582	155			87_140_an_neu.jpg	0	317	AOI_53	1299	10	245	420
2599	156			87_140_an_neu.jpg	0	317	AOI_53	1299	10	243	418
2615	157			87_140_an_neu.jpg	0	317	AOI_53	1299	10	246	416
2632	158			87_140_an_neu.jpg	0	317	AOI_53	1299	10	244	419
2649	159			87_140_an_neu.jpg	0	317	AOI_53	1299	10	246	422
2665	160			87_140_an_neu.jpg	0	317	AOI_53	1299	10	249	418
2682	161			87_140_an_neu.jpg	0	317	AOI_53	1299	10	246	419
2699	162			87_140_an_neu.jpg	0	317	AOI_53	1299	10	246	420
2715	163			87_140_an_neu.jpg	0	317	AOI_53	1299	10	247	422
2732	164			87_140_an_neu.jpg	0	317	AOI_53	1299	10	247	421
2749	165			87_140_an_neu.jpg	0	317	AOI_53	1299	10	247	417
2765	166			87_140_an_neu.jpg	0	317	AOI_53	1299	10	247	422
2782	167			87_140_an_neu.jpg	0	317	AOI_53	1299	10	246	420
2799	168			87_140_an_neu.jpg	0	317	AOI_53	1299	10	248	421
2815	169			87_140_an_neu.jpg	0	317	AOI_53	1299	10	248	418
2832	170			87_140_an_neu.jpg	0	317	AOI_53	1299	10	246	422
2849	171			87_140_an_neu.jpg	0	317	AOI_53	1299	10	247	420
2865	172			87_140_an_neu.jpg	0	317	AOI_53	1299	10	248	423
2882	173			87_140_an_neu.jpg	0	317	AOI_53	1299	10	234	417
2899	174			87_140_an_neu.jpg	0	317	AOI_53	1299	10	237	420
2915	175			87_140_an_neu.jpg	0	317	AOI_53	1299	10	239	418
2932	176			87_140_an_neu.jpg	0	317	AOI_53	1299	10	241	419
2949	177			87_140_an_neu.jpg	0	317	AOI_53	1299	10	238	420
2965	178			87_140_an_neu.jpg	0	317	AOI_53	1299	10	238	424
2982	179			87_140_an_neu.jpg	0	317	AOI_53	1299	10	238	416
2999	180			87_140_an_neu.jpg	0	317	AOI_53	1299	10	238	420
3015	181			87_140_an_neu.jpg	0	317	AOI_53	1299	10	237	421
3032	182			87_140_an_neu.jpg	0	317	AOI_53	1299	10	234	416
3048	183			87_140_an_neu.jpg	0	317	AOI_53	1299	10	238	415
3065	184			87_140_an_neu.jpg	0	317	AOI_53	1299	10	240	415
3082	185			87_140_an_neu.jpg	0	317	AOI_53	1299	10	241	413
3098	186			87_140_an_neu.jpg	0	317	AOI_53	1299	10	240	418
3115	187			87_140_an_neu.jpg	0	317	AOI_53	1299	10	241	421
3132	188			87_140_an_neu.jpg	0	317	AOI_53	1299	10	237	417
3148	189			87_140_an_neu.jpg	0	317	AOI_53	1299	10	240	420
3165	190			87_140_an_neu.jpg	0	317	AOI_53	1299	10	239	418
3182	191			87_140_an_neu.jpg	0	317	AOI_53	1299	10	236	421
3198	192			87_140_an_neu.jpg	0	317	AOI_53	1299	10	240	419
3215	193			87_140_an_neu.jpg	0	317	AOI_53	500	11	319	410
3232	194			87_140_an_neu.jpg	0	317	AOI_53	500	11	330	416
3248	195			87_140_an_neu.jpg	0	317	AOI_53	500	11	328	413
3265	196			87_140_an_neu.jpg	0	317	AOI_53	500	11	331	413
3282	197			87_140_an_neu.jpg	0	317	AOI_53	500	11	329	414
3298	198			87_140_an_neu.jpg	0	317	AOI_53	500	11	326	416
3315	199			87_140_an_neu.jpg	0	317	AOI_53	500	11	326	418
3332	200			87_140_an_neu.jpg	0	317	AOI_53	500	11	328	414
3348	201			87_140_an_neu.jpg	0	317	AOI_53	500	11	327	412
3365	202			87_140_an_neu.jpg	0	317	AOI_53	500	11	329	415
3382	203			87_140_an_neu.jpg	0	317	AOI_53	500	11	327	420
3398	204			87_140_an_neu.jpg	0	317	AOI_53	500	11	331	416
3415	205			87_140_an_neu.jpg	0	317	AOI_53	500	11	327	415
3432	206			87_140_an_neu.jpg	0	317	AOI_53	500	11	327	416
3448	207			87_140_an_neu.jpg	0	317	AOI_53	500	11	327	415
3465	208			87_140_an_neu.jpg	0	317	AOI_53	500	11	328	419
3482	209			87_140_an_neu.jpg	0	317	AOI_53	500	11	331	417
3498	210			87_140_an_neu.jpg	0	317	AOI_53	500	11	328	418
3515	211			87_140_an_neu.jpg	0	317	AOI_53	500	11	325	416
3532	212			87_140_an_neu.jpg	0	317	AOI_53	500	11	323	415
3548	213			87_140_an_neu.jpg	0	317	AOI_53	500	11	330	420
3565	214			87_140_an_neu.jpg	0	317	AOI_53	500	11	329	417
3582	215			87_140_an_neu.jpg	0	317	AOI_53	500	11	327	419
3598	216			87_140_an_neu.jpg	0	317	AOI_53	500	11	329	418
3615	217			87_140_an_neu.jpg	0	317	AOI_53	500	11	331	415
3632	218			87_140_an_neu.jpg	0	317	AOI_53	500	11	331	415
3648	219			87_140_an_neu.jpg	0	317	AOI_53	500	11	330	414
3653		ImageEnd	16
3665	220			No media	0	0	Content	500	11	330	418
3667		ImageStart	8
3682	221			Fix.jpg	0	0	Content	500	11	329	413
3698	222			Fix.jpg	0	0	Content	500	11	341	420
3715	223			Fix.jpg	0	0	Content	300	12	532	384
3731	224			Fix.jpg	0	0	Content	300	12	689	375
3748	225			Fix.jpg	0	0	Content	300	12	693	372
3765	226			Fix.jpg	0	0	Content	300	12	701	371
3781	227			Fix.jpg	0	0	Content	300	12	703	370
3798	228			Fix.jpg	0	0	Content	300	12	705	369
3815	229			Fix.jpg	0	0	Content	300	12	700	374
3831	230			Fix.jpg	0	0	Content	300	12	700	373
3848	231			Fix.jpg	0	0	Content	300	12	701	372
3865	232			Fix.jpg	0	0	Content	300	12	699	375
3881	233			Fix.jpg	0	0	Content	300	12	703	372
3898	234			Fix.jpg	0	0	Content	300	12	701	377
3915	235			Fix.jpg	0	0	Content	300	12	701	374
3931	236			Fix.jpg	0	0	Content	300	12	700	370
3948	237			Fix.jpg	0	0	Content	300	12	703	376
3965	238			Fix.jpg	0	0	Content	300	12	701	374
3981	239			Fix.jpg	0	0	Content	300	12	704	371
3998	240			Fix.jpg	0	0	Content	300	12	707	374
4015	241			Fix.jpg	0	0	Content	550	13	655	376
4031	242			Fix.jpg	0	0	Content	550	13	494	376
4048	243			Fix.jpg	0	0	Content	550	13	513	374
4065	244			Fix.jpg	0	0	Content	550	13	499	384
4081	245			Fix.jpg	0	0	Content	550	13	504	385
4098	246			Fix.jpg	0	0	Content	550	13	503	387
4115	247			Fix.jpg	0	0	Content	550	13	499	384
4131	248			Fix.jpg	0	0	Content	550	13	503	386
4148	249			Fix.jpg	0	0	Content	550	13	506	384
4164	250			Fix.jpg	0	0	Content	550	13	497	389
4168		ImageEnd	16
4181	251			No media	0	0	Content	550	13	501	386
4185		ImageStart	8
4198	252			110_153_an_ha.jpg	0	35	AOI_9	550	13	503	387
4214	253			110_153_an_ha.jpg	0	35	AOI_9	550	13	502	387
4231	254			110_153_an_ha.jpg	0	35	AOI_9	550	13	501	387
4248	255			110_153_an_ha.jpg	0	35	AOI_9	550	13	502	385
4264	256			110_153_an_ha.jpg	0	35	AOI_9	550	13	500	385
4281	257			110_153_an_ha.jpg	0	35	AOI_9	550	13	502	385
4298	258			110_153_an_ha.jpg	0	35	AOI_9	550	13	504	388
4314	259			110_153_an_ha.jpg	0	35	AOI_9	550	13	497	384
4331	260			110_153_an_ha.jpg	0	35	AOI_9	550	13	502	390
4348	261			110_153_an_ha.jpg	0	35	AOI_9	550	13	500	388
4364	262			110_153_an_ha.jpg	0	35	AOI_9	550	13	498	385
4381	263			110_153_an_ha.jpg	0	35	AOI_9	550	13	500	387
4398	264			110_153_an_ha.jpg	0	35	AOI_9	550	13	502	383
4414	265			110_153_an_ha.jpg	0	35	AOI_9	550	13	503	385
4431	266			110_153_an_ha.jpg	0	35	AOI_9	550	13	504	389
4448	267			110_153_an_ha.jpg	0	35	AOI_9	550	13	499	394
4464	268			110_153_an_ha.jpg	0	35	AOI_9	550	13	502	389
4481	269			110_153_an_ha.jpg	0	35	AOI_9	550	13	498	384
4498	270			110_153_an_ha.jpg	0	35	AOI_9	550	13	498	381
4514	271			110_153_an_ha.jpg	0	35	AOI_9	550	13	502	382
4531	272			110_153_an_ha.jpg	0	35	AOI_9	550	13	501	384
4548	273			110_153_an_ha.jpg	0	35	AOI_9	550	13	503	390
4564	274			110_153_an_ha.jpg	0	36	AOI_12	183	14	554	374
4581	275			110_153_an_ha.jpg	0	36	AOI_12	183	14	684	364
4598	276			110_153_an_ha.jpg	0	36	AOI_12	183	14	684	369
4614	277			110_153_an_ha.jpg	0	36	AOI_12	183	14	689	374
4631	278			110_153_an_ha.jpg	0	36	AOI_12	183	14	691	372
4648	279			110_153_an_ha.jpg	0	36	AOI_12	183	14	685	374
4664	280			110_153_an_ha.jpg	0	36	AOI_12	183	14	696	369
4681	281			110_153_an_ha.jpg	0	36	AOI_12	183	14	690	377
4697	282			110_153_an_ha.jpg	0	36	AOI_12	183	14	691	370
4714	283			110_153_an_ha.jpg	0	36	AOI_12	183	14	690	371
4731	284			110_153_an_ha.jpg	0	36	AOI_12	183	14	691	376
4747	285			110_153_an_ha.jpg	0	35	AOI_9	217	15	562	376
4764	286			110_153_an_ha.jpg	0	35	AOI_9	217	15	378	375
4781	287			110_153_an_ha.jpg	0	35	AOI_9	217	15	337	381
4797	288			110_153_an_ha.jpg	0	35	AOI_9	217	15	328	383
4814	289			110_153_an_ha.jpg	0	35	AOI_9	217	15	333	385
4831	290			110_153_an_ha.jpg	0	35	AOI_9	217	15	334	385
4847	291			110_153_an_ha.jpg	0	35	AOI_9	217	15	339	387
4864	292			110_153_an_ha.jpg	0	35	AOI_9	217	15	337	391
4881	293			110_153_an_ha.jpg	0	35	AOI_9	217	15	340	386
4897	294			110_153_an_ha.jpg	0	35	AOI_9	217	15	339	384
4914	295			110_153_an_ha.jpg	0	35	AOI_9	217	15	335	388
4931	296			110_153_an_ha.jpg	0	35	AOI_9	217	15	335	386
4947	297			110_153_an_ha.jpg	0	35	AOI_9	217	15	398	388
4964	298			110_153_an_ha.jpg	0	36	AOI_12	283	16	614	373
4981	299			110_153_an_ha.jpg	0	36	AOI_12	283	16	763	379
4997	300			110_153_an_ha.jpg	0	36	AOI_12	283	16	744	383
5014	301			110_153_an_ha.jpg	0	36	AOI_12	283	16	753	390
5031	302			110_153_an_ha.jpg	0	36	AOI_12	283	16	747	385
5047	303			110_153_an_ha.jpg	0	36	AOI_12	283	16	744	389
5064	304			110_153_an_ha.jpg	0	36	AOI_12	283	16	745	389
5081	305			110_153_an_ha.jpg	0	36	AOI_12	283	16	748	394
5097	306			110_153_an_ha.jpg	0	36	AOI_12	283	16	747	393
5114	307			110_153_an_ha.jpg	0	36	AOI_12	283	16	747	388
5131	308			110_153_an_ha.jpg	0	36	AOI_12	283	16	745	390
5147	309			110_153_an_ha.jpg	0	36	AOI_12	283	16	746	391
5164	310			110_153_an_ha.jpg	0	36	AOI_12	283	16	742	391
5180	311			110_153_an_ha.jpg	0	36	AOI_12	283	16	744	395
5197	312			110_153_an_ha.jpg	0	36	AOI_12	283	16	743	387
5214	313			110_153_an_ha.jpg	0	36	AOI_12	283	16	747	391
5230	314			110_153_an_ha.jpg	0	36	AOI_12	283	16	740	391
5247	315			110_153_an_ha.jpg	0	36	AOI_12	266	17	735	383
5264	316			110_153_an_ha.jpg	0	36	AOI_12	266	17	729	351
5280	317			110_153_an_ha.jpg	0	36	AOI_12	266	17	730	345
5297	318			110_153_an_ha.jpg	0	36	AOI_12	266	17	729	351
5314	319			110_153_an_ha.jpg	0	36	AOI_12	266	17	727	351
5330	320			110_153_an_ha.jpg	0	36	AOI_12	266	17	726	354
5347	321			110_153_an_ha.jpg	0	36	AOI_12	266	17	727	346
5364	322			110_153_an_ha.jpg	0	36	AOI_12	266	17	728	346
5380	323			110_153_an_ha.jpg	0	36	AOI_12	266	17	728	346
5397	324			110_153_an_ha.jpg	0	36	AOI_12	266	17	731	348
5414	325			110_153_an_ha.jpg	0	36	AOI_12	266	17	727	347
5430	326			110_153_an_ha.jpg	0	36	AOI_12	266	17	728	347
5447	327			110_153_an_ha.jpg	0	36	AOI_12	266	17	726	350
5464	328			110_153_an_ha.jpg	0	36	AOI_12	266	17	727	344
5480	329			110_153_an_ha.jpg	0	36	AOI_12	266	17	724	350
5497	330			110_153_an_ha.jpg	0	36	AOI_12	266	17	730	347
5514	331			110_153_an_ha.jpg	0	36	AOI_12	400	18	690	322
5530	332			110_153_an_ha.jpg	0	36	AOI_12	400	18	687	327
5547	333			110_153_an_ha.jpg	0	36	AOI_12	400	18	687	323
5564	334			110_153_an_ha.jpg	0	36	AOI_12	400	18	689	319
5580	335			110_153_an_ha.jpg	0	36	AOI_12	400	18	687	326
5597	336			110_153_an_ha.jpg	0	36	AOI_12	400	18	687	329
5614	337			110_153_an_ha.jpg	0	36	AOI_12	400	18	688	332
5630	338			110_153_an_ha.jpg	0	36	AOI_12	400	18	689	329
5647	339			110_153_an_ha.jpg	0	36	AOI_12	400	18	687	324
5663	340			110_153_an_ha.jpg	0	36	AOI_12	400	18	690	322
5680	341			110_153_an_ha.jpg	0	36	AOI_12	400	18	691	321
5697	342			110_153_an_ha.jpg	0	36	AOI_12	400	18	690	327
5713	343			110_153_an_ha.jpg	0	36	AOI_12	400	18	688	328
5730	344			110_153_an_ha.jpg	0	36	AOI_12	400	18	688	324
5747	345			110_153_an_ha.jpg	0	36	AOI_12	400	18	687	326
5763	346			110_153_an_ha.jpg	0	36	AOI_12	400	18	687	327
5780	347			110_153_an_ha.jpg	0	36	AOI_12	400	18	690	320
5797	348			110_153_an_ha.jpg	0	36	AOI_12	400	18	678	340
5813	349			110_153_an_ha.jpg	0	36	AOI_12	400	18	0	0
5830	350			110_153_an_ha.jpg	0	36	AOI_12	400	18	0	0
5847	351			110_153_an_ha.jpg	0	36	AOI_12	400	18	0	0
5863	352			110_153_an_ha.jpg	0	36	AOI_12	400	18	0	0
5880	353			110_153_an_ha.jpg	0	36	AOI_12	400	18	0	0
5897	354			110_153_an_ha.jpg	0	36	AOI_12	400	18	0	0
5913	355			110_153_an_ha.jpg	0	36	AOI_12	333	19	735	325
5930	356			110_153_an_ha.jpg	0	36	AOI_12	333	19	734	316
5946	357			110_153_an_ha.jpg	0	36	AOI_12	333	19	741	316
5964	358			110_153_an_ha.jpg	0	36	AOI_12	333	19	744	313
5980	359			110_153_an_ha.jpg	0	36	AOI_12	333	19	736	321
5997	360			110_153_an_ha.jpg	0	36	AOI_12	333	19	736	317
6013	361			110_153_an_ha.jpg	0	36	AOI_12	333	19	745	311
6030	362			110_153_an_ha.jpg	0	36	AOI_12	333	19	742	309
6047	363			110_153_an_ha.jpg	0	36	AOI_12	333	19	745	307
6063	364			110_153_an_ha.jpg	0	36	AOI_12	333	19	743	309
6080	365			110_153_an_ha.jpg	0	36	AOI_12	333	19	738	317
6096	366			110_153_an_ha.jpg	0	36	AOI_12	333	19	743	311
6113	367			110_153_an_ha.jpg	0	36	AOI_12	333	19	743	313
6130	368			110_153_an_ha.jpg	0	36	AOI_12	333	19	740	318
6146	369			110_153_an_ha.jpg	0	36	AOI_12	333	19	744	307
6163	370			110_153_an_ha.jpg	0	36	AOI_12	333	19	742	312
6180	371			110_153_an_ha.jpg	0	36	AOI_12	333	19	743	312
6197	372			110_153_an_ha.jpg	0	36	AOI_12	333	19	736	316
6213	373			110_153_an_ha.jpg	0	36	AOI_12	333	19	734	318
6230	374			110_153_an_ha.jpg	0	36	AOI_12	333	19	739	319
6246	375			110_153_an_ha.jpg	0	36	AOI_12	566	20	725	316
6263	376			110_153_an_ha.jpg	0	36	AOI_12	566	20	673	328
6280	377			110_153_an_ha.jpg	0	36	AOI_12	566	20	679	320
6296	378			110_153_an_ha.jpg	0	36	AOI_12	566	20	678	315
6313	379			110_153_an_ha.jpg	0	36	AOI_12	566	20	679	319
6330	380			110_153_an_ha.jpg	0	36	AOI_12	566	20	679	317
6346	381			110_153_an_ha.jpg	0	36	AOI_12	566	20	675	329
6363	382			110_153_an_ha.jpg	0	36	AOI_12	566	20	679	316
6380	383			110_153_an_ha.jpg	0	36	AOI_12	566	20	675	325
6396	384			110_153_an_ha.jpg	0	36	AOI_12	566	20	676	329
6413	385			110_153_an_ha.jpg	0	36	AOI_12	566	20	678	324
6430	386			110_153_an_ha.jpg	0	36	AOI_12	566	20	680	325
6446	387			110_153_an_ha.jpg	0	36	AOI_12	566	20	677	323
6463	388			110_153_an_ha.jpg	0	36	AOI_12	566	20	677	322
6480	389			110_153_an_ha.jpg	0	36	AOI_12	566	20	679	319
6496	390			110_153_an_ha.jpg	0	36	AOI_12	566	20	676	323
6513	391			110_153_an_ha.jpg	0	36	AOI_12	566	20	676	320
6530	392			110_153_an_ha.jpg	0	36	AOI_12	566	20	678	329
6546	393			110_153_an_ha.jpg	0	36	AOI_12	566	20	678	327
6563	394			110_153_an_ha.jpg	0	36	AOI_12	566	20	677	331
6580	395			110_153_an_ha.jpg	0	36	AOI_12	566	20	676	322
6596	396			110_153_an_ha.jpg	0	36	AOI_12	566	20	677	325
6613	397			110_153_an_ha.jpg	0	36	AOI_12	566	20	675	331
6630	398			110_153_an_ha.jpg	0	36	AOI_12	566	20	679	320
6646	399			110_153_an_ha.jpg	0	36	AOI_12	566	20	682	321
6663	400			110_153_an_ha.jpg	0	36	AOI_12	566	20	679	322
6680	401			110_153_an_ha.jpg	0	36	AOI_12	566	20	679	322
6696	402			110_153_an_ha.jpg	0	36	AOI_12	566	20	677	327
6713	403			110_153_an_ha.jpg	0	36	AOI_12	566	20	672	319
6729	404			110_153_an_ha.jpg	0	36	AOI_12	566	20	677	323
6746	405			110_153_an_ha.jpg	0	36	AOI_12	566	20	680	328
6763	406			110_153_an_ha.jpg	0	36	AOI_12	566	20	682	314
6779	407			110_153_an_ha.jpg	0	36	AOI_12	566	20	677	322
6796	408			110_153_an_ha.jpg	0	36	AOI_12	566	20	677	322
6813	409			110_153_an_ha.jpg	0	36	AOI_12	200	21	728	378
6829	410			110_153_an_ha.jpg	0	36	AOI_12	200	21	722	393
6846	411			110_153_an_ha.jpg	0	36	AOI_12	200	21	723	392
6863	412			110_153_an_ha.jpg	0	36	AOI_12	200	21	720	392
6879	413			110_153_an_ha.jpg	0	36	AOI_12	200	21	722	394
6896	414			110_153_an_ha.jpg	0	36	AOI_12	200	21	724	397
6913	415			110_153_an_ha.jpg	0	36	AOI_12	200	21	724	396
6929	416			110_153_an_ha.jpg	0	36	AOI_12	200	21	724	393
6946	417			110_153_an_ha.jpg	0	36	AOI_12	200	21	725	388
6963	418			110_153_an_ha.jpg	0	36	AOI_12	200	21	726	400
6979	419			110_153_an_ha.jpg	0	36	AOI_12	200	21	722	395
6996	420			110_153_an_ha.jpg	0	36	AOI_12	200	21	724	397
7013	421			110_153_an_ha.jpg	0	35	AOI_9	1016	22	546	386
7029	422			110_153_an_ha.jpg	0	35	AOI_9	1016	22	346	376
7046	423			110_153_an_ha.jpg	0	35	AOI_9	1016	22	297	382
7062	424			110_153_an_ha.jpg	0	35	AOI_9	1016	22	295	379
7079	425			110_153_an_ha.jpg	0	35	AOI_9	1016	22	290	385
7096	426			110_153_an_ha.jpg	0	35	AOI_9	1016	22	294	380
7112	427			110_153_an_ha.jpg	0	35	AOI_9	1016	22	296	386
7129	428			110_153_an_ha.jpg	0	35	AOI_9	1016	22	298	379
7146	429			110_153_an_ha.jpg	0	35	AOI_9	1016	22	292	387
7162	430			110_153_an_ha.jpg	0	35	AOI_9	1016	22	295	390
7179	431			110_153_an_ha.jpg	0	35	AOI_9	1016	22	297	391
7180		ImageEnd	16
7196	432			No media	0	0	Content	1016	22	292	387
7212	433			No media	0	0	Content	1016	22	298	394
7229	434			No media	0	0	Content	1016	22	289	385
7246	435			No media	0	0	Content	1016	22	290	385
7262	436			No media	0	0	Content	1016	22	291	391
7279	437			No media	0	0	Content	1016	22	288	384
7296	438			No media	0	0	Content	1016	22	291	388
7312	439			No media	0	0	Content	1016	22	263	369
7329	440			No media	0	0	Content	1016	22	273	366
7346	441			No media	0	0	Content	1016	22	274	371
7362	442			No media	0	0	Content	1016	22	272	370
7379	443			No media	0	0	Content	1016	22	270	366
7396	444			No media	0	0	Content	1016	22	272	368
7412	445			No media	0	0	Content	1016	22	272	370
7429	446			No media	0	0	Content	1016	22	267	361
7446	447			No media	0	0	Content	1016	22	272	368
7462	448			No media	0	0	Content	1016	22	266	363
7479	449			No media	0	0	Content	1016	22	270	366
7496	450			No media	0	0	Content	1016	22	275	369
7512	451			No media	0	0	Content	1016	22	272	369
7529	452			No media	0	0	Content	1016	22	272	373
7546	453			No media	0	0	Content	1016	22	262	376
7562	454			No media	0	0	Content	1016	22	248	371
7579	455			No media	0	0	Content	1016	22	256	376
7595	456			No media	0	0	Content	1016	22	253	373
7612	457			No media	0	0	Content	1016	22	251	372
7629	458			No media	0	0	Content	1016	22	249	366
7645	459			No media	0	0	Content	1016	22	256	370
7662	460			No media	0	0	Content	1016	22	253	368
7679	461			No media	0	0	Content	1016	22	253	371
7695	462			No media	0	0	Content	1016	22	254	372
7712	463			No media	0	0	Content	1016	22	257	368
7729	464			No media	0	0	Content	1016	22	254	368
7745	465			No media	0	0	Content	1016	22	253	366
7762	466			No media	0	0	Content	1016	22	256	371
7779	467			No media	0	0	Content	1016	22	256	372
7795	468			No media	0	0	Content	1016	22	254	369
7812	469			No media	0	0	Content	1016	22	255	371
7829	470			No media	0	0	Content	1016	22	256	366
7845	471			No media	0	0	Content	1016	22	255	365
7862	472			No media	0	0	Content	1016	22	256	365
7879	473			No media	0	0	Content	1016	22	257	369
7895	474			No media	0	0	Content	1016	22	252	367
7912	475			No media	0	0	Content	1016	22	253	365
7929	476			No media	0	0	Content	1016	22	257	361
7945	477			No media	0	0	Content	1016	22	255	365
7962	478			No media	0	0	Content	1016	22	256	366
7979	479			No media	0	0	Content	1016	22	257	367
7995	480			No media	0	0	Content	1016	22	255	361
8012	481			No media	0	0	Content	1016	22	255	373
8029	482			No media	0	0	Content	416	23	413	377
8045	483			No media	0	0	Content	416	23	528	388
8062	484			No media	0	0	Content	416	23	530	385
8079	485			No media	0	0	Content	416	23	541	385
8095	486			No media	0	0	Content	416	23	540	391
8112	487			No media	0	0	Content	416	23	537	390
8129	488			No media	0	0	Content	416	23	539	385
8145	489			No media	0	0	Content	416	23	538	385
8162	490			No media	0	0	Content	416	23	538	384
8178	491			No media	0	0	Content	416	23	538	384
8192		ImageStart	8
8195	492			Fix.jpg	0	0	Content	416	23	536	387
8212	493			Fix.jpg	0	0	Content	416	23	538	389
8228	494			Fix.jpg	0	0	Content	416	23	540	387
8245	495			Fix.jpg	0	0	Content	416	23	539	391
8262	496			Fix.jpg	0	0	Content	416	23	540	389
8278	497			Fix.jpg	0	0	Content	416	23	542	389
8295	498			Fix.jpg	0	0	Content	416	23	538	392
8312	499			Fix.jpg	0	0	Content	416	23	540	390
8328	500			Fix.jpg	0	0	Content	416	23	540	394
8345	501			Fix.jpg	0	0	Content	416	23	544	392
8362	502			Fix.jpg	0	0	Content	416	23	539	394
8378	503			Fix.jpg	0	0	Content	416	23	542	394
8395	504			Fix.jpg	0	0	Content	416	23	541	394
8412	505			Fix.jpg	0	0	Content	416	23	541	399
8428	506			Fix.jpg	0	0	Content	416	23	542	398
8445	507			Fix.jpg	0	0	Content	1382	24	535	399
8462	508			Fix.jpg	0	0	Content	1382	24	495	396
8478	509			Fix.jpg	0	0	Content	1382	24	501	395
8495	510			Fix.jpg	0	0	Content	1382	24	500	393
8512	511			Fix.jpg	0	0	Content	1382	24	500	392
8528	512			Fix.jpg	0	0	Content	1382	24	499	392
8545	513			Fix.jpg	0	0	Content	1382	24	503	395
8562	514			Fix.jpg	0	0	Content	1382	24	501	400
8571		ImageEnd	16
8578	515			No media	0	0	Content	1382	24	502	395
8595	516			No media	0	0	Content	1382	24	498	393
8612	517			No media	0	0	Content	1382	24	497	395
8628	518			No media	0	0	Content	1382	24	499	393
8645	519			No media	0	0	Content	1382	24	498	399
8661	520			No media	0	0	Content	1382	24	499	393
8678	521			No media	0	0	Content	1382	24	500	392
8695	522			No media	0	0	Content	1382	24	501	390
8712	523			No media	0	0	Content	1382	24	500	392
8728	524			No media	0	0	Content	1382	24	496	393
8745	525			No media	0	0	Content	1382	24	497	392
8761	526			No media	0	0	Content	1382	24	501	395
8778	527			No media	0	0	Content	1382	24	496	394
8795	528			No media	0	0	Content	1382	24	498	392
8811	529			No media	0	0	Content	1382	24	494	403
8828	530			No media	0	0	Content	1382	24	494	391
8845	531			No media	0	0	Content	1382	24	492	397
8861	532			No media	0	0	Content	1382	24	497	398
8878	533			No media	0	0	Content	1382	24	494	395
8895	534			No media	0	0	Content	1382	24	498	396
8911	535			No media	0	0	Content	1382	24	497	398
8928	536			No media	0	0	Content	1382	24	497	399
8945	537			No media	0	0	Content	1382	24	496	394
8961	538			No media	0	0	Content	1382	24	498	396
8978	539			No media	0	0	Content	1382	24	497	394
8995	540			No media	0	0	Content	1382	24	498	390
9011	541			No media	0	0	Content	1382	24	496	396
9028	542			No media	0	0	Content	1382	24	498	396
9045	543			No media	0	0	Content	1382	24	495	396
9061	544			No media	0	0	Content	1382	24	498	399
9078	545			No media	0	0	Content	1382	24	496	402
9095	546			No media	0	0	Content	1382	24	503	397
9111	547			No media	0	0	Content	1382	24	501	397
9128	548			No media	0	0	Content	1382	24	500	400
9144	549			No media	0	0	Content	1382	24	495	405
9161	550			No media	0	0	Content	1382	24	500	388
9178	551			No media	0	0	Content	1382	24	498	392
9194	552			No media	0	0	Content	1382	24	497	398
9211	553			No media	0	0	Content	1382	24	495	396
9228	554			No media	0	0	Content	1382	24	494	390
9244	555			No media	0	0	Content	1382	24	493	404
9261	556			No media	0	0	Content	1382	24	496	387
9278	557			No media	0	0	Content	1382	24	494	397
9294	558			No media	0	0	Content	1382	24	497	385
9311	559			No media	0	0	Content	1382	24	503	386
9328	560			No media	0	0	Content	1382	24	499	389
9344	561			No media	0	0	Content	1382	24	500	389
9361	562			No media	0	0	Content	1382	24	499	397
9378	563			No media	0	0	Content	1382	24	500	387
9394	564			No media	0	0	Content	1382	24	499	395
9411	565			No media	0	0	Content	1382	24	498	398
9428	566			No media	0	0	Content	1382	24	499	397
9444	567			No media	0	0	Content	1382	24	497	398
9461	568			No media	0	0	Content	1382	24	502	387
9478	569			No media	0	0	Content	1382	24	501	390
9494	570			No media	0	0	Content	1382	24	503	391
9511	571			No media	0	0	Content	1382	24	502	395
9528	572			No media	0	0	Content	1382	24	498	394
9544	573			No media	0	0	Content	1382	24	498	388
9561	574			No media	0	0	Content	1382	24	502	395
9578	575			No media	0	0	Content	1382	24	499	393
9594	576			No media	0	0	Content	1382	24	502	397
9599		ImageStart	8
9611	577			56_098_ha_fe.jpg	0	249	AOI_44	1382	24	498	396
9628	578			56_098_ha_fe.jpg	0	249	AOI_44	1382	24	498	395
9644	579			56_098_ha_fe.jpg	0	249	AOI_44	1382	24	504	391
9661	580			56_098_ha_fe.jpg	0	249	AOI_44	1382	24	500	393
9678	581			56_098_ha_fe.jpg	0	249	AOI_44	1382	24	501	394
9694	582			56_098_ha_fe.jpg	0	249	AOI_44	1382	24	502	392
9711	583			56_098_ha_fe.jpg	0	249	AOI_44	1382	24	501	392
9727	584			56_098_ha_fe.jpg	0	249	AOI_44	1382	24	500	393
9744	585			56_098_ha_fe.jpg	0	249	AOI_44	1382	24	503	397
9761	586			56_098_ha_fe.jpg	0	249	AOI_44	1382	24	500	395
9777	587			56_098_ha_fe.jpg	0	249	AOI_44	1382	24	497	393
9794	588			56_098_ha_fe.jpg	0	249	AOI_44	1382	24	499	393
9811	589			56_098_ha_fe.jpg	0	249	AOI_44	1382	24	482	392
9827	590			56_098_ha_fe.jpg	0	249	AOI_44	333	25	329	390
9844	591			56_098_ha_fe.jpg	0	249	AOI_44	333	25	309	392
9861	592			56_098_ha_fe.jpg	0	249	AOI_44	333	25	302	394
9877	593			56_098_ha_fe.jpg	0	249	AOI_44	333	25	304	392
9894	594			56_098_ha_fe.jpg	0	249	AOI_44	333	25	309	396
9911	595			56_098_ha_fe.jpg	0	249	AOI_44	333	25	306	398
9927	596			56_098_ha_fe.jpg	0	249	AOI_44	333	25	304	399
9944	597			56_098_ha_fe.jpg	0	249	AOI_44	333	25	305	402
9961	598			56_098_ha_fe.jpg	0	249	AOI_44	333	25	306	397
9977	599			56_098_ha_fe.jpg	0	249	AOI_44	333	25	305	405
9994	600			56_098_ha_fe.jpg	0	249	AOI_44	333	25	304	408
10011	601			56_098_ha_fe.jpg	0	249	AOI_44	333	25	306	399
10027	602			56_098_ha_fe.jpg	0	249	AOI_44	333	25	307	400
10044	603			56_098_ha_fe.jpg	0	249	AOI_44	333	25	307	397
10061	604			56_098_ha_fe.jpg	0	249	AOI_44	333	25	305	391
10077	605			56_098_ha_fe.jpg	0	249	AOI_44	333	25	310	405
10094	606			56_098_ha_fe.jpg	0	249	AOI_44	333	25	311	405
10111	607			56_098_ha_fe.jpg	0	249	AOI_44	333	25	307	399
10127	608			56_098_ha_fe.jpg	0	249	AOI_44	333	25	309	405
10144	609			56_098_ha_fe.jpg	0	249	AOI_44	333	25	307	401
10161	610			56_098_ha_fe.jpg	0	249	AOI_44	733	26	258	375
10177	611			56_098_ha_fe.jpg	0	249	AOI_44	733	26	262	363
10194	612			56_098_ha_fe.jpg	0	249	AOI_44	733	26	262	365
10211	613			56_098_ha_fe.jpg	0	249	AOI_44	733	26	263	371
10227	614			56_098_ha_fe.jpg	0	249	AOI_44	733	26	262	362
10244	615			56_098_ha_fe.jpg	0	249	AOI_44	733	26	268	365
10261	616			56_098_ha_fe.jpg	0	249	AOI_44	733	26	265	366
10277	617			56_098_ha_fe.jpg	0	249	AOI_44	733	26	266	368
10294	618			56_098_ha_fe.jpg	0	249	AOI_44	733	26	268	369
10311	619			56_098_ha_fe.jpg	0	249	AOI_44	733	26	263	363
10327	620			56_098_ha_fe.jpg	0	249	AOI_44	733	26	266	370
10344	621			56_098_ha_fe.jpg	0	249	AOI_44	733	26	232	352
10360	622			56_098_ha_fe.jpg	0	249	AOI_44	733	26	242	361
10377	623			56_098_ha_fe.jpg	0	249	AOI_44	733	26	242	367
10394	624			56_098_ha_fe.jpg	0	249	AOI_44	733	26	244	365
10410	625			56_098_ha_fe.jpg	0	249	AOI_44	733	26	242	359
10427	626			56_098_ha_fe.jpg	0	249	AOI_44	733	26	241	358
10444	627			56_098_ha_fe.jpg	0	249	AOI_44	733	26	243	359
10460	628			56_098_ha_fe.jpg	0	249	AOI_44	733	26	244	360
10477	629			56_098_ha_fe.jpg	0	249	AOI_44	733	26	242	358
10494	630			56_098_ha_fe.jpg	0	249	AOI_44	733	26	242	363
10510	631			56_098_ha_fe.jpg	0	249	AOI_44	733	26	242	354
10527	632			56_098_ha_fe.jpg	0	249	AOI_44	733	26	242	357
10544	633			56_098_ha_fe.jpg	0	249	AOI_44	733	26	243	360
10560	634			56_098_ha_fe.jpg	0	249	AOI_44	733	26	246	358
10577	635			56_098_ha_fe.jpg	0	249	AOI_44	733	26	241	358
10594	636			56_098_ha_fe.jpg	0	249	AOI_44	733	26	241	356
10610	637			56_098_ha_fe.jpg	0	249	AOI_44	733	26	240	354
10627	638			56_098_ha_fe.jpg	0	249	AOI_44	733	26	240	357
10644	639			56_098_ha_fe.jpg	0	249	AOI_44	733	26	238	357
10660	640			56_098_ha_fe.jpg	0	249	AOI_44	733	26	240	353
10677	641			56_098_ha_fe.jpg	0	249	AOI_44	733	26	239	360
10694	642			56_098_ha_fe.jpg	0	249	AOI_44	733	26	242	360
10710	643			56_098_ha_fe.jpg	0	249	AOI_44	733	26	239	356
10727	644			56_098_ha_fe.jpg	0	249	AOI_44	733	26	238	362
10743	645			56_098_ha_fe.jpg	0	249	AOI_44	733	26	239	362
10760	646			56_098_ha_fe.jpg	0	249	AOI_44	733	26	236	356
10777	647			56_098_ha_fe.jpg	0	249	AOI_44	733	26	237	358
10793	648			56_098_ha_fe.jpg	0	249	AOI_44	733	26	239	357
10810	649			56_098_ha_fe.jpg	0	249	AOI_44	733	26	242	363
10827	650			56_098_ha_fe.jpg	0	249	AOI_44	733	26	240	358
10843	651			56_098_ha_fe.jpg	0	249	AOI_44	733	26	237	358
10860	652			56_098_ha_fe.jpg	0	249	AOI_44	733	26	236	356
10877	653			56_098_ha_fe.jpg	0	249	AOI_44	733	26	241	359
10893	654			56_098_ha_fe.jpg	0	249	AOI_44	1382	27	250	371
10910	655			56_098_ha_fe.jpg	0	249	AOI_44	1382	27	294	416
10927	656			56_098_ha_fe.jpg	0	249	AOI_44	1382	27	291	415
10943	657			56_098_ha_fe.jpg	0	249	AOI_44	1382	27	294	424
10960	658			56_098_ha_fe.jpg	0	249	AOI_44	1382	27	294	423
10977	659			56_098_ha_fe.jpg	0	249	AOI_44	1382	27	290	416
10993	660			56_098_ha_fe.jpg	0	249	AOI_44	1382	27	294	420
11010	661			56_098_ha_fe.jpg	0	249	AOI_44	1382	27	295	417
11027	662			56_098_ha_fe.jpg	0	249	AOI_44	1382	27	291	413
11043	663			56_098_ha_fe.jpg	0	249	AOI_44	1382	27	295	424
11060	664			56_098_ha_fe.jpg	0	249	AOI_44	1382	27	293	419
11077	665			56_098_ha_fe.jpg	0	249	AOI_44	1382	27	294	421
11093	666			56_098_ha_fe.jpg	0	249	AOI_44	1382	27	291	421
11110	667			56_098_ha_fe.jpg	0	249	AOI_44	1382	27	294	422
11127	668			56_098_ha_fe.jpg	0	249	AOI_44	1382	27	292	420
11143	669			56_098_ha_fe.jpg	0	249	AOI_44	1382	27	292	418
11160	670			56_098_ha_fe.jpg	0	249	AOI_44	1382	27	292	422
11177	671			56_098_ha_fe.jpg	0	249	AOI_44	1382	27	293	420
11193	672			56_098_ha_fe.jpg	0	249	AOI_44	1382	27	293	419
11210	673			56_098_ha_fe.jpg	0	249	AOI_44	1382	27	293	419
11227	674			56_098_ha_fe.jpg	0	249	AOI_44	1382	27	294	420
11243	675			56_098_ha_fe.jpg	0	249	AOI_44	1382	27	289	416
11260	676			56_098_ha_fe.jpg	0	249	AOI_44	1382	27	293	421
11277	677			56_098_ha_fe.jpg	0	249	AOI_44	1382	27	295	424
11293	678			56_098_ha_fe.jpg	0	249	AOI_44	1382	27	289	420
11310	679			56_098_ha_fe.jpg	0	249	AOI_44	1382	27	293	420
11326	680			56_098_ha_fe.jpg	0	249	AOI_44	1382	27	292	416
11343	681			56_098_ha_fe.jpg	0	249	AOI_44	1382	27	292	420
11360	682			56_098_ha_fe.jpg	0	249	AOI_44	1382	27	293	420
11377	683			56_098_ha_fe.jpg	0	249	AOI_44	1382	27	293	423
11393	684			56_098_ha_fe.jpg	0	249	AOI_44	1382	27	294	423
11410	685			56_098_ha_fe.jpg	0	249	AOI_44	1382	27	290	424
11426	686			56_098_ha_fe.jpg	0	249	AOI_44	1382	27	293	421
11443	687			56_098_ha_fe.jpg	0	249	AOI_44	1382	27	291	416
11460	688			56_098_ha_fe.jpg	0	249	AOI_44	1382	27	292	419
11476	689			56_098_ha_fe.jpg	0	249	AOI_44	1382	27	292	424
11493	690			56_098_ha_fe.jpg	0	249	AOI_44	1382	27	295	419
11510	691			56_098_ha_fe.jpg	0	249	AOI_44	1382	27	295	420
11526	692			56_098_ha_fe.jpg	0	249	AOI_44	1382	27	295	419
11543	693			56_098_ha_fe.jpg	0	249	AOI_44	1382	27	291	414
11560	694			56_098_ha_fe.jpg	0	249	AOI_44	1382	27	290	421
11576	695			56_098_ha_fe.jpg	0	249	AOI_44	1382	27	291	419
11593	696			56_098_ha_fe.jpg	0	249	AOI_44	1382	27	294	417
11610	697			56_098_ha_fe.jpg	0	249	AOI_44	1382	27	294	419
11626	698			56_098_ha_fe.jpg	0	249	AOI_44	1382	27	292	420
11643	699			56_098_ha_fe.jpg	0	249	AOI_44	1382	27	298	418
11660	700			56_098_ha_fe.jpg	0	249	AOI_44	1382	27	300	419
11676	701			56_098_ha_fe.jpg	0	249	AOI_44	1382	27	299	420
11693	702			56_098_ha_fe.jpg	0	249	AOI_44	1382	27	297	421
11710	703			56_098_ha_fe.jpg	0	249	AOI_44	1382	27	297	424
11726	704			56_098_ha_fe.jpg	0	249	AOI_44	1382	27	297	422
11743	705			56_098_ha_fe.jpg	0	249	AOI_44	1382	27	296	418
11760	706			56_098_ha_fe.jpg	0	249	AOI_44	1382	27	298	420
11776	707			56_098_ha_fe.jpg	0	249	AOI_44	1382	27	298	419
11793	708			56_098_ha_fe.jpg	0	249	AOI_44	1382	27	298	417
11810	709			56_098_ha_fe.jpg	0	249	AOI_44	1382	27	298	418
11826	710			56_098_ha_fe.jpg	0	249	AOI_44	1382	27	297	420
11843	711			56_098_ha_fe.jpg	0	249	AOI_44	1382	27	296	421
11860	712			56_098_ha_fe.jpg	0	249	AOI_44	1382	27	294	421
11876	713			56_098_ha_fe.jpg	0	249	AOI_44	1382	27	299	424
11893	714			56_098_ha_fe.jpg	0	249	AOI_44	1382	27	296	423
11909	715			56_098_ha_fe.jpg	0	249	AOI_44	1382	27	295	423
11926	716			56_098_ha_fe.jpg	0	249	AOI_44	1382	27	294	423
11943	717			56_098_ha_fe.jpg	0	249	AOI_44	1382	27	298	423
11959	718			56_098_ha_fe.jpg	0	249	AOI_44	1382	27	300	419
11976	719			56_098_ha_fe.jpg	0	249	AOI_44	1382	27	299	423
11993	720			56_098_ha_fe.jpg	0	249	AOI_44	1382	27	298	426
12009	721			56_098_ha_fe.jpg	0	249	AOI_44	1382	27	298	424
12026	722			56_098_ha_fe.jpg	0	249	AOI_44	1382	27	297	423
12043	723			56_098_ha_fe.jpg	0	249	AOI_44	1382	27	292	427
12059	724			56_098_ha_fe.jpg	0	249	AOI_44	1382	27	289	428
12076	725			56_098_ha_fe.jpg	0	249	AOI_44	1382	27	280	445
12093	726			56_098_ha_fe.jpg	0	249	AOI_44	1382	27	280	446
12109	727			56_098_ha_fe.jpg	0	249	AOI_44	1382	27	279	446
12126	728			56_098_ha_fe.jpg	0	249	AOI_44	1382	27	280	451
12143	729			56_098_ha_fe.jpg	0	249	AOI_44	1382	27	280	447
12159	730			56_098_ha_fe.jpg	0	249	AOI_44	1382	27	282	451
12176	731			56_098_ha_fe.jpg	0	249	AOI_44	1382	27	281	446
12192	732			56_098_ha_fe.jpg	0	249	AOI_44	1382	27	283	449
12205		ImageEnd	16
12209	733			No media	0	0	Content	1382	27	280	446
12226	734			No media	0	0	Content	1382	27	280	446
12243	735			No media	0	0	Content	1382	27	280	451
12259	736			No media	0	0	Content	1382	27	280	444
12276	737			No media	0	0	Content	466	28	277	440
12293	738			No media	0	0	Content	466	28	288	360
12309	739			No media	0	0	Content	466	28	279	353
12326	740			No media	0	0	Content	466	28	278	356
12342	741			No media	0	0	Content	466	28	281	357
12359	742			No media	0	0	Content	466	28	285	355
12376	743			No media	0	0	Content	466	28	284	355
12392	744			No media	0	0	Content	466	28	280	351
12409	745			No media	0	0	Content	466	28	283	356
12426	746			No media	0	0	Content	466	28	282	363
12442	747			No media	0	0	Content	466	28	279	358
12459	748			No media	0	0	Content	466	28	282	355
12476	749			No media	0	0	Content	466	28	283	355
12492	750			No media	0	0	Content	466	28	281	355
12509	751			No media	0	0	Content	466	28	282	358
12526	752			No media	0	0	Content	466	28	282	357
12542	753			No media	0	0	Content	466	28	283	358
12559	754			No media	0	0	Content	466	28	284	364
12576	755			No media	0	0	Content	466	28	283	356
12592	756			No media	0	0	Content	466	28	281	358
12609	757			No media	0	0	Content	466	28	281	361
12626	758			No media	0	0	Content	466	28	279	357
12642	759			No media	0	0	Content	466	28	282	362
12659	760			No media	0	0	Content	466	28	282	361
12676	761			No media	0	0	Content	466	28	283	363
12692	762			No media	0	0	Content	466	28	285	366
12709	763			No media	0	0	Content	466	28	287	362
12726	764			No media	0	0	Content	466	28	288	364
12742	765			No media	0	0	Content	750	29	427	378
12759	766			No media	0	0	Content	750	29	530	379
12776	767			No media	0	0	Content	750	29	527	392
12792	768			No media	0	0	Content	750	29	536	385
12809	769			No media	0	0	Content	750	29	536	386
12826	770			No media	0	0	Content	750	29	538	388
12842	771			No media	0	0	Content	750	29	536	386
12859	772			No media	0	0	Content	750	29	533	389
12875	773			No media	0	0	Content	750	29	538	387
12892	774			No media	0	0	Content	750	29	538	387
12909	775			No media	0	0	Content	750	29	539	389
12925	776			No media	0	0	Content	750	29	536	388
12942	777			No media	0	0	Content	750	29	543	387
12959	778			No media	0	0	Content	750	29	538	388
12975	779			No media	0	0	Content	750	29	541	391
12992	780			No media	0	0	Content	750	29	538	389
13009	781			No media	0	0	Content	750	29	539	390
13025	782			No media	0	0	Content	750	29	540	389
13042	783			No media	0	0	Content	750	29	539	387
13059	784			No media	0	0	Content	750	29	540	392
13075	785			No media	0	0	Content	750	29	541	386
13092	786			No media	0	0	Content	750	29	541	393
13109	787			No media	0	0	Content	750	29	542	396
13125	788			No media	0	0	Content	750	29	540	392
13142	789			No media	0	0	Content	750	29	535	395
13159	790			No media	0	0	Content	750	29	536	396
13175	791			No media	0	0	Content	750	29	541	396
13192	792			No media	0	0	Content	750	29	537	391
13209	793			No media	0	0	Content	750	29	537	395
13225	794			No media	0	0	Content	750	29	539	396
13242	795			No media	0	0	Content	750	29	540	393
13258	796			No media	0	0	Content	750	29	537	392
13275	797			No media	0	0	Content	750	29	533	393
13292	798			No media	0	0	Content	750	29	536	394
13308	799			No media	0	0	Content	750	29	537	392
13325	800			No media	0	0	Content	750	29	537	394
13342	801			No media	0	0	Content	750	29	540	391
13358	802			No media	0	0	Content	750	29	540	397
13375	803			No media	0	0	Content	750	29	537	401
13392	804			No media	0	0	Content	750	29	540	396
13408	805			No media	0	0	Content	750	29	533	395
13425	806			No media	0	0	Content	750	29	542	393
13431		ImageStart	8
13442	807			Fix.jpg	0	0	Content	750	29	535	396
13458	808			Fix.jpg	0	0	Content	750	29	535	397
13475	809			Fix.jpg	0	0	Content	750	29	494	429
13492	810			Fix.jpg	0	0	Content	233	30	0	0
13508	811			Fix.jpg	0	0	Content	233	30	0	0
13525	812			Fix.jpg	0	0	Content	233	30	0	0
13542	813			Fix.jpg	0	0	Content	233	30	0	0
13558	814			Fix.jpg	0	0	Content	233	30	548	496
13575	815			Fix.jpg	0	0	Content	233	30	524	455
13592	816			Fix.jpg	0	0	Content	233	30	650	501
13608	817			Fix.jpg	0	0	Content	233	30	537	467
13625	818			Fix.jpg	0	0	Content	233	30	0	0
13641	819			Fix.jpg	0	0	Content	233	30	0	0
13659	820			Fix.jpg	0	0	Content	233	30	0	0
13675	821			Fix.jpg	0	0	Content	233	30	0	0
13691	822			Fix.jpg	0	0	Content	233	30	0	0
13708	823			Fix.jpg	0	0	Content	233	30	0	0
13725	824			Fix.jpg	0	0	Content	899	31	531	381
13742	825			Fix.jpg	0	0	Content	899	31	527	378
13758	826			Fix.jpg	0	0	Content	899	31	528	378
13775	827			Fix.jpg	0	0	Content	899	31	531	380
13792	828			Fix.jpg	0	0	Content	899	31	0	0
13808	829			Fix.jpg	0	0	Content	899	31	526	385
13825	830			Fix.jpg	0	0	Content	899	31	526	382
13842	831			Fix.jpg	0	0	Content	899	31	526	374
13858	832			Fix.jpg	0	0	Content	899	31	531	385
13875	833			Fix.jpg	0	0	Content	899	31	526	387
13891	834			Fix.jpg	0	0	Content	899	31	527	390
13908	835			Fix.jpg	0	0	Content	899	31	525	391
13925	836			Fix.jpg	0	0	Content	899	31	527	388
13934		ImageEnd	16
13941	837			No media	0	0	Content	899	31	523	393
13958	838			No media	0	0	Content	899	31	525	395
13975	839			No media	0	0	Content	899	31	525	398
13991	840			No media	0	0	Content	899	31	524	396
14008	841			No media	0	0	Content	899	31	525	398
14025	842			No media	0	0	Content	899	31	525	400
14041	843			No media	0	0	Content	899	31	523	396
14058	844			No media	0	0	Content	899	31	522	396
14075	845			No media	0	0	Content	899	31	528	394
14091	846			No media	0	0	Content	899	31	521	398
14108	847			No media	0	0	Content	899	31	525	398
14125	848			No media	0	0	Content	899	31	525	393
14141	849			No media	0	0	Content	899	31	521	398
14158	850			No media	0	0	Content	899	31	522	395
14175	851			No media	0	0	Content	899	31	524	394
14191	852			No media	0	0	Content	899	31	525	397
14208	853			No media	0	0	Content	899	31	521	401
14225	854			No media	0	0	Content	899	31	527	397
14241	855			No media	0	0	Content	899	31	527	426
14258	856			No media	0	0	Content	899	31	527	423
14267		ImageStart	8
14275	857			106_144_neu_ang.jpg	0	26	AOI_5	899	31	525	423
14291	858			106_144_neu_ang.jpg	0	26	AOI_5	899	31	527	423
14308	859			106_144_neu_ang.jpg	0	26	AOI_5	899	31	528	427
14325	860			106_144_neu_ang.jpg	0	26	AOI_5	899	31	526	422
14341	861			106_144_neu_ang.jpg	0	26	AOI_5	899	31	525	424
14358	862			106_144_neu_ang.jpg	0	26	AOI_5	899	31	527	424
14374	863			106_144_neu_ang.jpg	0	26	AOI_5	899	31	526	420
14391	864			106_144_neu_ang.jpg	0	26	AOI_5	899	31	526	421
14408	865			106_144_neu_ang.jpg	0	26	AOI_5	899	31	524	425
14424	866			106_144_neu_ang.jpg	0	26	AOI_5	899	31	523	425
14441	867			106_144_neu_ang.jpg	0	26	AOI_5	899	31	531	420
14458	868			106_144_neu_ang.jpg	0	26	AOI_5	899	31	527	419
14474	869			106_144_neu_ang.jpg	0	26	AOI_5	899	31	525	415
14491	870			106_144_neu_ang.jpg	0	26	AOI_5	899	31	524	416
14508	871			106_144_neu_ang.jpg	0	26	AOI_5	899	31	524	418
14524	872			106_144_neu_ang.jpg	0	26	AOI_5	899	31	527	416
14541	873			106_144_neu_ang.jpg	0	26	AOI_5	899	31	523	420
14558	874			106_144_neu_ang.jpg	0	26	AOI_5	899	31	530	416
14574	875			106_144_neu_ang.jpg	0	26	AOI_5	899	31	528	414
14591	876			106_144_neu_ang.jpg	0	26	AOI_5	899	31	526	420
14608	877			106_144_neu_ang.jpg	0	26	AOI_5	899	31	525	420
14624	878			106_144_neu_ang.jpg	0	26	AOI_5	2049	32	542	419
14641	879			106_144_neu_ang.jpg	0	26	AOI_5	2049	32	695	427
14658	880			106_144_neu_ang.jpg	0	26	AOI_5	2049	32	702	440
14674	881			106_144_neu_ang.jpg	0	26	AOI_5	2049	32	708	443
14691	882			106_144_neu_ang.jpg	0	26	AOI_5	2049	32	705	445
14707	883			106_144_neu_ang.jpg	0	26	AOI_5	2049	32	705	445
14724	884			106_144_neu_ang.jpg	0	26	AOI_5	2049	32	709	442
14741	885			106_144_neu_ang.jpg	0	26	AOI_5	2049	32	706	444
14757	886			106_144_neu_ang.jpg	0	26	AOI_5	2049	32	703	446
14774	887			106_144_neu_ang.jpg	0	26	AOI_5	2049	32	705	441
14791	888			106_144_neu_ang.jpg	0	26	AOI_5	2049	32	704	443
14807	889			106_144_neu_ang.jpg	0	26	AOI_5	2049	32	704	442
14824	890			106_144_neu_ang.jpg	0	26	AOI_5	2049	32	701	445
14841	891			106_144_neu_ang.jpg	0	26	AOI_5	2049	32	706	438
14857	892			106_144_neu_ang.jpg	0	26	AOI_5	2049	32	705	444
14874	893			106_144_neu_ang.jpg	0	26	AOI_5	2049	32	707	441
14891	894			106_144_neu_ang.jpg	0	26	AOI_5	2049	32	706	446
14907	895			106_144_neu_ang.jpg	0	26	AOI_5	2049	32	700	449
14924	896			106_144_neu_ang.jpg	0	26	AOI_5	2049	32	703	446
14941	897			106_144_neu_ang.jpg	0	26	AOI_5	2049	32	705	443
14957	898			106_144_neu_ang.jpg	0	26	AOI_5	2049	32	705	442
14974	899			106_144_neu_ang.jpg	0	26	AOI_5	2049	32	701	444
14991	900			106_144_neu_ang.jpg	0	26	AOI_5	2049	32	704	442
15007	901			106_144_neu_ang.jpg	0	26	AOI_5	2049	32	707	450
15024	902			106_144_neu_ang.jpg	0	26	AOI_5	2049	32	708	443
15041	903			106_144_neu_ang.jpg	0	26	AOI_5	2049	32	704	445
15057	904			106_144_neu_ang.jpg	0	26	AOI_5	2049	32	696	451
15074	905			106_144_neu_ang.jpg	0	26	AOI_5	2049	32	703	441
15091	906			106_144_neu_ang.jpg	0	26	AOI_5	2049	32	703	447
15107	907			106_144_neu_ang.jpg	0	26	AOI_5	2049	32	700	453
15124	908			106_144_neu_ang.jpg	0	26	AOI_5	2049	32	704	449
15141	909			106_144_neu_ang.jpg	0	26	AOI_5	2049	32	702	446
15157	910			106_144_neu_ang.jpg	0	26	AOI_5	2049	32	702	448
15174	911			106_144_neu_ang.jpg	0	26	AOI_5	2049	32	705	445
15191	912			106_144_neu_ang.jpg	0	26	AOI_5	2049	32	707	442
15207	913			106_144_neu_ang.jpg	0	26	AOI_5	2049	32	707	441
15224	914			106_144_neu_ang.jpg	0	26	AOI_5	2049	32	700	446
15241	915			106_144_neu_ang.jpg	0	26	AOI_5	2049	32	703	447
15257	916			106_144_neu_ang.jpg	0	26	AOI_5	2049	32	702	448
15274	917			106_144_neu_ang.jpg	0	26	AOI_5	2049	32	706	443
15290	918			106_144_neu_ang.jpg	0	26	AOI_5	2049	32	702	445
15307	919			106_144_neu_ang.jpg	0	26	AOI_5	2049	32	706	449
15324	920			106_144_neu_ang.jpg	0	26	AOI_5	2049	32	702	449
15340	921			106_144_neu_ang.jpg	0	26	AOI_5	2049	32	703	451
15357	922			106_144_neu_ang.jpg	0	26	AOI_5	2049	32	707	448
15374	923			106_144_neu_ang.jpg	0	26	AOI_5	2049	32	707	448
15390	924			106_144_neu_ang.jpg	0	26	AOI_5	2049	32	709	447
15407	925			106_144_neu_ang.jpg	0	26	AOI_5	2049	32	707	448
15424	926			106_144_neu_ang.jpg	0	26	AOI_5	2049	32	703	450
15440	927			106_144_neu_ang.jpg	0	26	AOI_5	2049	32	707	452
15457	928			106_144_neu_ang.jpg	0	26	AOI_5	2049	32	704	451
15474	929			106_144_neu_ang.jpg	0	26	AOI_5	2049	32	706	449
15490	930			106_144_neu_ang.jpg	0	26	AOI_5	2049	32	707	444
15507	931			106_144_neu_ang.jpg	0	26	AOI_5	2049	32	707	452
15524	932			106_144_neu_ang.jpg	0	26	AOI_5	2049	32	706	449
15540	933			106_144_neu_ang.jpg	0	26	AOI_5	2049	32	707	448
15557	934			106_144_neu_ang.jpg	0	26	AOI_5	2049	32	707	453
15574	935			106_144_neu_ang.jpg	0	26	AOI_5	2049	32	713	447
15590	936			106_144_neu_ang.jpg	0	26	AOI_5	2049	32	706	446
15607	937			106_144_neu_ang.jpg	0	26	AOI_5	2049	32	710	447
15624	938			106_144_neu_ang.jpg	0	26	AOI_5	2049	32	708	449
15640	939			106_144_neu_ang.jpg	0	26	AOI_5	2049	32	706	447
15657	940			106_144_neu_ang.jpg	0	26	AOI_5	2049	32	709	445
15674	941			106_144_neu_ang.jpg	0	26	AOI_5	2049	32	708	445
15690	942			106_144_neu_ang.jpg	0	26	AOI_5	2049	32	709	444
15707	943			106_144_neu_ang.jpg	0	26	AOI_5	2049	32	710	444
15724	944			106_144_neu_ang.jpg	0	26	AOI_5	2049	32	709	449
15740	945			106_144_neu_ang.jpg	0	26	AOI_5	2049	32	711	443
15757	946			106_144_neu_ang.jpg	0	26	AOI_5	2049	32	705	442
15774	947			106_144_neu_ang.jpg	0	26	AOI_5	2049	32	707	443
15790	948			106_144_neu_ang.jpg	0	26	AOI_5	2049	32	709	443
15807	949			106_144_neu_ang.jpg	0	26	AOI_5	2049	32	709	443
15823	950			106_144_neu_ang.jpg	0	26	AOI_5	2049	32	708	441
15840	951			106_144_neu_ang.jpg	0	26	AOI_5	2049	32	705	447
15857	952			106_144_neu_ang.jpg	0	26	AOI_5	2049	32	709	441
15873	953			106_144_neu_ang.jpg	0	26	AOI_5	2049	32	707	443
15890	954			106_144_neu_ang.jpg	0	26	AOI_5	2049	32	707	444
15907	955			106_144_neu_ang.jpg	0	26	AOI_5	2049	32	710	449
15923	956			106_144_neu_ang.jpg	0	26	AOI_5	2049	32	709	449
15940	957			106_144_neu_ang.jpg	0	26	AOI_5	2049	32	710	446
15957	958			106_144_neu_ang.jpg	0	26	AOI_5	2049	32	707	447
15973	959			106_144_neu_ang.jpg	0	26	AOI_5	2049	32	708	448
15990	960			106_144_neu_ang.jpg	0	26	AOI_5	2049	32	710	444
16007	961			106_144_neu_ang.jpg	0	26	AOI_5	2049	32	709	449
16023	962			106_144_neu_ang.jpg	0	26	AOI_5	2049	32	713	444
16040	963			106_144_neu_ang.jpg	0	26	AOI_5	2049	32	714	443
16057	964			106_144_neu_ang.jpg	0	26	AOI_5	2049	32	713	440
16073	965			106_144_neu_ang.jpg	0	26	AOI_5	2049	32	711	447
16090	966			106_144_neu_ang.jpg	0	26	AOI_5	2049	32	712	444
16107	967			106_144_neu_ang.jpg	0	26	AOI_5	2049	32	712	445
16123	968			106_144_neu_ang.jpg	0	26	AOI_5	2049	32	714	444
16140	969			106_144_neu_ang.jpg	0	26	AOI_5	2049	32	711	447
16157	970			106_144_neu_ang.jpg	0	26	AOI_5	2049	32	711	442
16173	971			106_144_neu_ang.jpg	0	26	AOI_5	2049	32	715	446
16190	972			106_144_neu_ang.jpg	0	26	AOI_5	2049	32	718	439
16207	973			106_144_neu_ang.jpg	0	26	AOI_5	2049	32	714	445
16223	974			106_144_neu_ang.jpg	0	26	AOI_5	2049	32	712	447
16240	975			106_144_neu_ang.jpg	0	26	AOI_5	2049	32	713	445
16256	976			106_144_neu_ang.jpg	0	26	AOI_5	2049	32	719	442
16273	977			106_144_neu_ang.jpg	0	26	AOI_5	2049	32	731	433
16290	978			106_144_neu_ang.jpg	0	26	AOI_5	2049	32	737	426
16306	979			106_144_neu_ang.jpg	0	26	AOI_5	2049	32	736	425
16323	980			106_144_neu_ang.jpg	0	26	AOI_5	2049	32	735	431
16340	981			106_144_neu_ang.jpg	0	26	AOI_5	2049	32	735	434
16356	982			106_144_neu_ang.jpg	0	26	AOI_5	2049	32	736	431
16373	983			106_144_neu_ang.jpg	0	26	AOI_5	2049	32	732	432
16390	984			106_144_neu_ang.jpg	0	26	AOI_5	2049	32	732	429
16406	985			106_144_neu_ang.jpg	0	26	AOI_5	2049	32	733	430
16423	986			106_144_neu_ang.jpg	0	26	AOI_5	2049	32	739	423
16440	987			106_144_neu_ang.jpg	0	26	AOI_5	2049	32	737	427
16456	988			106_144_neu_ang.jpg	0	26	AOI_5	2049	32	742	429
16473	989			106_144_neu_ang.jpg	0	26	AOI_5	2049	32	748	421
16490	990			106_144_neu_ang.jpg	0	26	AOI_5	2049	32	745	427
16506	991			106_144_neu_ang.jpg	0	26	AOI_5	2049	32	742	427
16523	992			106_144_neu_ang.jpg	0	26	AOI_5	2049	32	748	429
16540	993			106_144_neu_ang.jpg	0	26	AOI_5	2049	32	743	423
16556	994			106_144_neu_ang.jpg	0	26	AOI_5	2049	32	742	425
16573	995			106_144_neu_ang.jpg	0	26	AOI_5	2049	32	748	424
16590	996			106_144_neu_ang.jpg	0	26	AOI_5	2049	32	750	424
16606	997			106_144_neu_ang.jpg	0	26	AOI_5	2049	32	746	422
16623	998			106_144_neu_ang.jpg	0	26	AOI_5	2049	32	744	427
16640	999			106_144_neu_ang.jpg	0	26	AOI_5	2049	32	746	427
16656	1000			106_144_neu_ang.jpg	0	26	AOI_5	2049	32	745	420
16673	1001			106_144_neu_ang.jpg	0	26	AOI_5	316	33	720	425
16690	1002			106_144_neu_ang.jpg	0	26	AOI_5	316	33	660	417
16706	1003			106_144_neu_ang.jpg	0	26	AOI_5	316	33	661	419
16723	1004			106_144_neu_ang.jpg	0	26	AOI_5	316	33	655	424
16739	1005			106_144_neu_ang.jpg	0	26	AOI_5	316	33	659	423
16756	1006			106_144_neu_ang.jpg	0	26	AOI_5	316	33	658	418
16773	1007			106_144_neu_ang.jpg	0	26	AOI_5	316	33	657	420
16789	1008			106_144_neu_ang.jpg	0	26	AOI_5	316	33	661	426
16806	1009			106_144_neu_ang.jpg	0	26	AOI_5	316	33	660	422
16823	1010			106_144_neu_ang.jpg	0	26	AOI_5	316	33	656	424
16839	1011			106_144_neu_ang.jpg	0	26	AOI_5	316	33	656	423
16856	1012			106_144_neu_ang.jpg	0	26	AOI_5	316	33	659	423
16873	1013			106_144_neu_ang.jpg	0	26	AOI_5	316	33	653	421
16889	1014			106_144_neu_ang.jpg	0	26	AOI_5	316	33	658	423
16906	1015			106_144_neu_ang.jpg	0	26	AOI_5	316	33	657	425
16923	1016			106_144_neu_ang.jpg	0	26	AOI_5	316	33	660	424
16939	1017			106_144_neu_ang.jpg	0	26	AOI_5	316	33	655	421
16956	1018			106_144_neu_ang.jpg	0	26	AOI_5	316	33	657	423
16973	1019			106_144_neu_ang.jpg	0	26	AOI_5	316	33	597	416
16989	1020			106_144_neu_ang.jpg	0	25	AOI_7	783	34	422	414
17006	1021			106_144_neu_ang.jpg	0	25	AOI_7	783	34	294	404
17023	1022			106_144_neu_ang.jpg	0	25	AOI_7	783	34	294	397
17039	1023			106_144_neu_ang.jpg	0	25	AOI_7	783	34	296	399
17056	1024			106_144_neu_ang.jpg	0	25	AOI_7	783	34	301	404
17073	1025			106_144_neu_ang.jpg	0	25	AOI_7	783	34	298	405
17089	1026			106_144_neu_ang.jpg	0	25	AOI_7	783	34	295	399
17106	1027			106_144_neu_ang.jpg	0	25	AOI_7	783	34	295	396
17123	1028			106_144_neu_ang.jpg	0	25	AOI_7	783	34	297	406
17139	1029			106_144_neu_ang.jpg	0	25	AOI_7	783	34	296	400
17156	1030			106_144_neu_ang.jpg	0	25	AOI_7	783	34	301	402
17173	1031			106_144_neu_ang.jpg	0	25	AOI_7	783	34	298	399
17189	1032			106_144_neu_ang.jpg	0	25	AOI_7	783	34	296	402
17206	1033			106_144_neu_ang.jpg	0	25	AOI_7	783	34	298	400
17223	1034			106_144_neu_ang.jpg	0	25	AOI_7	783	34	295	396
17239	1035			106_144_neu_ang.jpg	0	25	AOI_7	783	34	297	402
17241		ImageEnd	16
17256	1036			No media	0	0	Content	783	34	299	407
17273	1037			No media	0	0	Content	783	34	295	366
17289	1038			No media	0	0	Content	783	34	291	367
17306	1039			No media	0	0	Content	783	34	292	368
17322	1040			No media	0	0	Content	783	34	293	371
17339	1041			No media	0	0	Content	783	34	294	368
17356	1042			No media	0	0	Content	783	34	293	363
17372	1043			No media	0	0	Content	783	34	291	374
17389	1044			No media	0	0	Content	783	34	293	372
17406	1045			No media	0	0	Content	783	34	291	371
17422	1046			No media	0	0	Content	783	34	296	370
17439	1047			No media	0	0	Content	783	34	291	371
17456	1048			No media	0	0	Content	783	34	294	368
17472	1049			No media	0	0	Content	783	34	294	366
17489	1050			No media	0	0	Content	783	34	289	363
17506	1051			No media	0	0	Content	783	34	293	368
17522	1052			No media	0	0	Content	783	34	296	376
17539	1053			No media	0	0	Content	783	34	291	371
17556	1054			No media	0	0	Content	783	34	293	373
17572	1055			No media	0	0	Content	783	34	297	373
17589	1056			No media	0	0	Content	783	34	295	373
17606	1057			No media	0	0	Content	783	34	297	376
17622	1058			No media	0	0	Content	783	34	292	370
17639	1059			No media	0	0	Content	783	34	301	374
17655	1060			No media	0	0	Content	783	34	295	371
17672	1061			No media	0	0	Content	783	34	296	371
17689	1062			No media	0	0	Content	783	34	295	368
17705	1063			No media	0	0	Content	783	34	298	368
17722	1064			No media	0	0	Content	783	34	296	369
17739	1065			No media	0	0	Content	783	34	297	364
17755	1066			No media	0	0	Content	783	34	300	369
17772	1067			No media	0	0	Content	4847	35	408	388
17789	1068			No media	0	0	Content	4847	35	470	408
17805	1069			No media	0	0	Content	4847	35	462	413
17822	1070			No media	0	0	Content	4847	35	466	408
17839	1071			No media	0	0	Content	4847	35	467	416
17855	1072			No media	0	0	Content	4847	35	468	414
17872	1073			No media	0	0	Content	4847	35	468	417
17889	1074			No media	0	0	Content	4847	35	472	416
17905	1075			No media	0	0	Content	4847	35	470	410
17922	1076			No media	0	0	Content	4847	35	474	416
17939	1077			No media	0	0	Content	4847	35	467	416
17955	1078			No media	0	0	Content	4847	35	471	417
17972	1079			No media	0	0	Content	4847	35	468	417
17989	1080			No media	0	0	Content	4847	35	470	414
18005	1081			No media	0	0	Content	4847	35	473	417
18022	1082			No media	0	0	Content	4847	35	470	417
18039	1083			No media	0	0	Content	4847	35	469	416
18055	1084			No media	0	0	Content	4847	35	468	419
18072	1085			No media	0	0	Content	4847	35	471	418
18089	1086			No media	0	0	Content	4847	35	467	415
18105	1087			No media	0	0	Content	4847	35	469	416
18122	1088			No media	0	0	Content	4847	35	469	416
18139	1089			No media	0	0	Content	4847	35	468	416
18155	1090			No media	0	0	Content	4847	35	469	417
18172	1091			No media	0	0	Content	4847	35	467	419
18189	1092			No media	0	0	Content	4847	35	469	420
18205	1093			No media	0	0	Content	4847	35	467	421
18222	1094			No media	0	0	Content	4847	35	467	424
18239	1095			No media	0	0	Content	4847	35	469	414
18255	1096			No media	0	0	Content	4847	35	466	420
18272	1097			No media	0	0	Content	4847	35	468	421
18288	1098			No media	0	0	Content	4847	35	470	418
18305	1099			No media	0	0	Content	4847	35	468	416
18322	1100			No media	0	0	Content	4847	35	470	417
18338	1101			No media	0	0	Content	4847	35	469	420
18355	1102			No media	0	0	Content	4847	35	465	420
18372	1103			No media	0	0	Content	4847	35	466	418
18388	1104			No media	0	0	Content	4847	35	466	420
18405	1105			No media	0	0	Content	4847	35	468	426
18422	1106			No media	0	0	Content	4847	35	465	428
18438	1107			No media	0	0	Content	4847	35	469	423
18455	1108			No media	0	0	Content	4847	35	467	423
18472	1109			No media	0	0	Content	4847	35	466	419
18488	1110			No media	0	0	Content	4847	35	466	422
18505	1111			No media	0	0	Content	4847	35	465	419
18522	1112			No media	0	0	Content	4847	35	466	427
18538	1113			No media	0	0	Content	4847	35	466	424
18555	1114			No media	0	0	Content	4847	35	469	422
18572	1115			No media	0	0	Content	4847	35	467	425
18588	1116			No media	0	0	Content	4847	35	468	424
18605	1117			No media	0	0	Content	4847	35	466	421
18622	1118			No media	0	0	Content	4847	35	466	424
18638	1119			No media	0	0	Content	4847	35	464	421
18655	1120			No media	0	0	Content	4847	35	466	425
18672	1121			No media	0	0	Content	4847	35	466	424
18688	1122			No media	0	0	Content	4847	35	467	423
18705	1123			No media	0	0	Content	4847	35	469	427
18722	1124			No media	0	0	Content	4847	35	466	425
18738	1125			No media	0	0	Content	4847	35	464	424
18755	1126			No media	0	0	Content	4847	35	465	425
18772	1127			No media	0	0	Content	4847	35	465	420
18788	1128			No media	0	0	Content	4847	35	464	428
18805	1129			No media	0	0	Content	4847	35	467	426
18822	1130			No media	0	0	Content	4847	35	467	425
18838	1131			No media	0	0	Content	4847	35	468	424
18855	1132			No media	0	0	Content	4847	35	465	424
18871	1133			No media	0	0	Content	4847	35	467	424
18888	1134			No media	0	0	Content	4847	35	467	424
18905	1135			No media	0	0	Content	4847	35	468	421
18921	1136			No media	0	0	Content	4847	35	467	426
18938	1137			No media	0	0	Content	4847	35	463	426
18955	1138			No media	0	0	Content	4847	35	464	427
18971	1139			No media	0	0	Content	4847	35	462	425
18988	1140			No media	0	0	Content	4847	35	466	425
19005	1141			No media	0	0	Content	4847	35	464	423
19021	1142			No media	0	0	Content	4847	35	468	424
19038	1143			No media	0	0	Content	4847	35	466	428
19055	1144			No media	0	0	Content	4847	35	464	427
19071	1145			No media	0	0	Content	4847	35	464	427
19088	1146			No media	0	0	Content	4847	35	467	425
19105	1147			No media	0	0	Content	4847	35	465	425
19121	1148			No media	0	0	Content	4847	35	463	427
19138	1149			No media	0	0	Content	4847	35	461	426
19155	1150			No media	0	0	Content	4847	35	462	427
19171	1151			No media	0	0	Content	4847	35	463	426
19188	1152			No media	0	0	Content	4847	35	466	426
19204	1153			No media	0	0	Content	4847	35	466	424
19221	1154			No media	0	0	Content	4847	35	467	427
19238	1155			No media	0	0	Content	4847	35	465	428
19254	1156			No media	0	0	Content	4847	35	465	428
19271	1157			No media	0	0	Content	4847	35	518	426
19288	1158			No media	0	0	Content	4847	35	508	422
19304	1159			No media	0	0	Content	4847	35	512	426
19321	1160			No media	0	0	Content	4847	35	512	424
19338	1161			No media	0	0	Content	4847	35	517	425
19354	1162			No media	0	0	Content	4847	35	517	428
19371	1163			No media	0	0	Content	4847	35	515	424
19388	1164			No media	0	0	Content	4847	35	511	424
19404	1165			No media	0	0	Content	4847	35	513	422
19421	1166			No media	0	0	Content	4847	35	514	422
19438	1167			No media	0	0	Content	4847	35	514	424
19454	1168			No media	0	0	Content	4847	35	512	424
19471	1169			No media	0	0	Content	4847	35	515	421
19488	1170			No media	0	0	Content	4847	35	516	424
19504	1171			No media	0	0	Content	4847	35	510	424
19521	1172			No media	0	0	Content	4847	35	512	426
19538	1173			No media	0	0	Content	4847	35	514	425
19554	1174			No media	0	0	Content	4847	35	514	429
19571	1175			No media	0	0	Content	4847	35	511	427
19588	1176			No media	0	0	Content	4847	35	512	431
19604	1177			No media	0	0	Content	4847	35	512	429
19621	1178			No media	0	0	Content	4847	35	514	428
19638	1179			No media	0	0	Content	4847	35	513	429
19654	1180			No media	0	0	Content	4847	35	513	427
19671	1181			No media	0	0	Content	4847	35	513	427
19688	1182			No media	0	0	Content	4847	35	510	433
19704	1183			No media	0	0	Content	4847	35	515	429
19721	1184			No media	0	0	Content	4847	35	514	428
19738	1185			No media	0	0	Content	4847	35	511	430
19754	1186			No media	0	0	Content	4847	35	512	432
19771	1187			No media	0	0	Content	4847	35	514	431
19787	1188			No media	0	0	Content	4847	35	514	431
19804	1189			No media	0	0	Content	4847	35	513	430
19821	1190			No media	0	0	Content	4847	35	512	432
19837	1191			No media	0	0	Content	4847	35	513	431
19854	1192			No media	0	0	Content	4847	35	502	436
19871	1193			No media	0	0	Content	4847	35	495	443
19887	1194			No media	0	0	Content	4847	35	497	440
19904	1195			No media	0	0	Content	4847	35	494	442
19921	1196			No media	0	0	Content	4847	35	493	440
19937	1197			No media	0	0	Content	4847	35	495	443
19954	1198			No media	0	0	Content	4847	35	498	443
19971	1199			No media	0	0	Content	4847	35	496	441
19987	1200			No media	0	0	Content	4847	35	495	442
20004	1201			No media	0	0	Content	4847	35	496	441
20021	1202			No media	0	0	Content	4847	35	488	442
20037	1203			No media	0	0	Content	4847	35	448	473
20054	1204			No media	0	0	Content	4847	35	0	0
20071	1205			No media	0	0	Content	4847	35	0	0
20087	1206			No media	0	0	Content	4847	35	0	0
20104	1207			No media	0	0	Content	4847	35	0	0
20121	1208			No media	0	0	Content	4847	35	0	0
20137	1209			No media	0	0	Content	4847	35	489	489
20154	1210			No media	0	0	Content	4847	35	490	458
20171	1211			No media	0	0	Content	4847	35	488	448
20187	1212			No media	0	0	Content	4847	35	491	441
20204	1213			No media	0	0	Content	4847	35	491	435
20221	1214			No media	0	0	Content	4847	35	494	439
20237	1215			No media	0	0	Content	4847	35	488	438
20254	1216			No media	0	0	Content	4847	35	489	439
20271	1217			No media	0	0	Content	4847	35	488	441
20287	1218			No media	0	0	Content	4847	35	489	442
20304	1219			No media	0	0	Content	4847	35	488	444
20321	1220			No media	0	0	Content	4847	35	487	445
20337	1221			No media	0	0	Content	4847	35	486	444
20354	1222			No media	0	0	Content	4847	35	486	447
20370	1223			No media	0	0	Content	4847	35	485	440
20387	1224			No media	0	0	Content	4847	35	485	440
20404	1225			No media	0	0	Content	4847	35	488	440
20420	1226			No media	0	0	Content	4847	35	487	439
20437	1227			No media	0	0	Content	4847	35	488	440
20454	1228			No media	0	0	Content	4847	35	487	447
20470	1229			No media	0	0	Content	4847	35	488	439
20487	1230			No media	0	0	Content	4847	35	484	446
20504	1231			No media	0	0	Content	4847	35	489	443
20520	1232			No media	0	0	Content	4847	35	488	443
20537	1233			No media	0	0	Content	4847	35	516	433
20554	1234			No media	0	0	Content	4847	35	510	421
20570	1235			No media	0	0	Content	4847	35	513	428
20587	1236			No media	0	0	Content	4847	35	514	429
20604	1237			No media	0	0	Content	4847	35	517	432
20620	1238			No media	0	0	Content	4847	35	516	435
20637	1239			No media	0	0	Content	4847	35	515	430
20654	1240			No media	0	0	Content	4847	35	513	429
20670	1241			No media	0	0	Content	4847	35	518	425
20687	1242			No media	0	0	Content	4847	35	515	435
20704	1243			No media	0	0	Content	4847	35	517	429
20720	1244			No media	0	0	Content	4847	35	513	426
20737	1245			No media	0	0	Content	4847	35	516	429
20754	1246			No media	0	0	Content	4847	35	514	434
20770	1247			No media	0	0	Content	4847	35	491	432
20787	1248			No media	0	0	Content	4847	35	497	433
20804	1249			No media	0	0	Content	4847	35	496	434
20820	1250			No media	0	0	Content	4847	35	494	435
20837	1251			No media	0	0	Content	4847	35	490	437
20853	1252			No media	0	0	Content	4847	35	492	435
20870	1253			No media	0	0	Content	4847	35	494	440
20887	1254			No media	0	0	Content	4847	35	488	432
20903	1255			No media	0	0	Content	4847	35	492	431
20920	1256			No media	0	0	Content	4847	35	491	431
20920		ImageStart	8
20937	1257			Fix.jpg	0	0	Content	4847	35	494	439
20953	1258			Fix.jpg	0	0	Content	4847	35	494	431
20970	1259			Fix.jpg	0	0	Content	4847	35	492	430
20987	1260			Fix.jpg	0	0	Content	4847	35	489	428
21003	1261			Fix.jpg	0	0	Content	4847	35	488	425
21018		ImageEnd	16
21020	1262			No media	0	0	Content	4847	35	486	420
21037	1263			No media	0	0	Content	4847	35	493	429
21053	1264			No media	0	0	Content	4847	35	494	433
21070	1265			No media	0	0	Content	4847	35	491	435
21087	1266			No media	0	0	Content	4847	35	491	437
21103	1267			No media	0	0	Content	4847	35	497	432
21120	1268			No media	0	0	Content	4847	35	493	433
21137	1269			No media	0	0	Content	4847	35	492	426
21153	1270			No media	0	0	Content	4847	35	494	429
21170	1271			No media	0	0	Content	4847	35	493	433
21187	1272			No media	0	0	Content	4847	35	495	432
21203	1273			No media	0	0	Content	4847	35	495	430
21220	1274			No media	0	0	Content	4847	35	496	428
21237	1275			No media	0	0	Content	4847	35	491	434
21253	1276			No media	0	0	Content	4847	35	495	428
21270	1277			No media	0	0	Content	4847	35	498	422
21287	1278			No media	0	0	Content	4847	35	501	436
21303	1279			No media	0	0	Content	4847	35	493	440
21320	1280			No media	0	0	Content	4847	35	496	436
21336	1281			No media	0	0	Content	4847	35	498	433
21353	1282			No media	0	0	Content	4847	35	497	423
21370	1283			No media	0	0	Content	4847	35	498	424
21386	1284			No media	0	0	Content	4847	35	491	422
21403	1285			No media	0	0	Content	4847	35	496	432
21420	1286			No media	0	0	Content	4847	35	497	426
21436	1287			No media	0	0	Content	4847	35	495	433
21453	1288			No media	0	0	Content	4847	35	493	428
21470	1289			No media	0	0	Content	4847	35	496	443
21486	1290			No media	0	0	Content	4847	35	506	442
21503	1291			No media	0	0	Content	4847	35	499	439
21520	1292			No media	0	0	Content	4847	35	496	430
21536	1293			No media	0	0	Content	4847	35	494	431
21553	1294			No media	0	0	Content	4847	35	498	429
21570	1295			No media	0	0	Content	4847	35	495	436
21586	1296			No media	0	0	Content	4847	35	496	434
21603	1297			No media	0	0	Content	4847	35	496	429
21620	1298			No media	0	0	Content	4847	35	493	420
21636	1299			No media	0	0	Content	4847	35	494	437
21653	1300			No media	0	0	Content	4847	35	493	431
21670	1301			No media	0	0	Content	4847	35	499	430
21686	1302			No media	0	0	Content	4847	35	494	434
21703	1303			No media	0	0	Content	4847	35	501	428
21720	1304			No media	0	0	Content	4847	35	498	434
21736	1305			No media	0	0	Content	4847	35	496	426
21753	1306			No media	0	0	Content	4847	35	497	432
21770	1307			No media	0	0	Content	4847	35	496	430
21786	1308			No media	0	0	Content	4847	35	498	438
21803	1309			No media	0	0	Content	4847	35	497	434
21820	1310			No media	0	0	Content	4847	35	497	437
21836	1311			No media	0	0	Content	4847	35	492	416
21853	1312			No media	0	0	Content	4847	35	489	404
21870	1313			No media	0	0	Content	4847	35	490	398
21886	1314			No media	0	0	Content	4847	35	492	399
21903	1315			No media	0	0	Content	4847	35	486	398
21919	1316			No media	0	0	Content	4847	35	489	404
21936	1317			No media	0	0	Content	4847	35	487	411
21953	1318			No media	0	0	Content	4847	35	493	398
21969	1319			No media	0	0	Content	4847	35	490	406
21986	1320			No media	0	0	Content	4847	35	489	395
22003	1321			No media	0	0	Content	4847	35	489	400
22019	1322			No media	0	0	Content	4847	35	492	398
22036	1323			No media	0	0	Content	4847	35	491	404
22053	1324			No media	0	0	Content	4847	35	490	402
22069	1325			No media	0	0	Content	4847	35	492	406
22086	1326			No media	0	0	Content	4847	35	491	402
22103	1327			No media	0	0	Content	4847	35	491	399
22119	1328			No media	0	0	Content	4847	35	489	405
22136	1329			No media	0	0	Content	4847	35	493	403
22153	1330			No media	0	0	Content	4847	35	491	401
22169	1331			No media	0	0	Content	4847	35	492	406
22186	1332			No media	0	0	Content	4847	35	494	400
22203	1333			No media	0	0	Content	4847	35	492	402
22219	1334			No media	0	0	Content	4847	35	491	401
22236	1335			No media	0	0	Content	4847	35	495	399
22252	1336			No media	0	0	Content	4847	35	492	401
22269	1337			No media	0	0	Content	4847	35	494	405
22286	1338			No media	0	0	Content	4847	35	492	401
22302	1339			No media	0	0	Content	4847	35	493	407
22319	1340			No media	0	0	Content	4847	35	493	400
22336	1341			No media	0	0	Content	4847	35	494	399
22352	1342			No media	0	0	Content	4847	35	491	404
22369	1343			No media	0	0	Content	4847	35	492	402
22386	1344			No media	0	0	Content	4847	35	492	408
22402	1345			No media	0	0	Content	4847	35	493	402
22419	1346			No media	0	0	Content	4847	35	494	399
22436	1347			No media	0	0	Content	4847	35	494	404
22452	1348			No media	0	0	Content	4847	35	495	401
22469	1349			No media	0	0	Content	4847	35	496	398
22486	1350			No media	0	0	Content	4847	35	494	397
22502	1351			No media	0	0	Content	4847	35	494	399
22519	1352			No media	0	0	Content	4847	35	491	397
22536	1353			No media	0	0	Content	4847	35	492	400
22552	1354			No media	0	0	Content	4847	35	496	404
22569	1355			No media	0	0	Content	4847	35	492	403
22586	1356			No media	0	0	Content	4847	35	493	402
22602	1357			No media	0	0	Content	4847	35	493	403
22619	1358			No media	0	0	Content	350	36	502	409
22636	1359			No media	0	0	Content	350	36	549	422
22652	1360			No media	0	0	Content	350	36	544	427
22656		ImageStart	8
22669	1361			160_175_fe_an.jpg	0	146	AOI_29	350	36	545	425
22686	1362			160_175_fe_an.jpg	0	146	AOI_29	350	36	548	420
22702	1363			160_175_fe_an.jpg	0	146	AOI_29	350	36	544	426
22719	1364			160_175_fe_an.jpg	0	146	AOI_29	350	36	546	427
22736	1365			160_175_fe_an.jpg	0	146	AOI_29	350	36	547	428
22752	1366			160_175_fe_an.jpg	0	146	AOI_29	350	36	545	422
22769	1367			160_175_fe_an.jpg	0	146	AOI_29	350	36	542	424
22786	1368			160_175_fe_an.jpg	0	146	AOI_29	350	36	545	423
22802	1369			160_175_fe_an.jpg	0	146	AOI_29	350	36	549	420
22819	1370			160_175_fe_an.jpg	0	146	AOI_29	350	36	548	423
22835	1371			160_175_fe_an.jpg	0	146	AOI_29	350	36	545	425
22852	1372			160_175_fe_an.jpg	0	146	AOI_29	350	36	546	424
22869	1373			160_175_fe_an.jpg	0	146	AOI_29	350	36	546	422
22885	1374			160_175_fe_an.jpg	0	146	AOI_29	350	36	547	423
22902	1375			160_175_fe_an.jpg	0	146	AOI_29	350	36	549	425
22919	1376			160_175_fe_an.jpg	0	146	AOI_29	350	36	548	422
22935	1377			160_175_fe_an.jpg	0	146	AOI_29	350	36	546	422
22952	1378			160_175_fe_an.jpg	0	146	AOI_29	350	36	545	422
22969	1379			160_175_fe_an.jpg	0	145	AOI_30	216	37	499	418
22985	1380			160_175_fe_an.jpg	0	145	AOI_30	216	37	380	404
23002	1381			160_175_fe_an.jpg	0	145	AOI_30	216	37	366	402
23019	1382			160_175_fe_an.jpg	0	145	AOI_30	216	37	357	397
23035	1383			160_175_fe_an.jpg	0	145	AOI_30	216	37	362	403
23052	1384			160_175_fe_an.jpg	0	145	AOI_30	216	37	355	401
23069	1385			160_175_fe_an.jpg	0	145	AOI_30	216	37	361	403
23085	1386			160_175_fe_an.jpg	0	145	AOI_30	216	37	360	400
23102	1387			160_175_fe_an.jpg	0	145	AOI_30	216	37	362	403
23119	1388			160_175_fe_an.jpg	0	145	AOI_30	216	37	364	409
23135	1389			160_175_fe_an.jpg	0	145	AOI_30	216	37	359	408
23152	1390			160_175_fe_an.jpg	0	145	AOI_30	216	37	364	405
23169	1391			160_175_fe_an.jpg	0	145	AOI_30	216	37	359	399
23185	1392			160_175_fe_an.jpg	0	145	AOI_30	1166	38	338	404
23202	1393			160_175_fe_an.jpg	0	145	AOI_30	1166	38	251	403
23219	1394			160_175_fe_an.jpg	0	145	AOI_30	1166	38	256	403
23235	1395			160_175_fe_an.jpg	0	145	AOI_30	1166	38	256	408
23252	1396			160_175_fe_an.jpg	0	145	AOI_30	1166	38	253	410
23269	1397			160_175_fe_an.jpg	0	145	AOI_30	1166	38	257	399
23285	1398			160_175_fe_an.jpg	0	145	AOI_30	1166	38	257	405
23302	1399			160_175_fe_an.jpg	0	145	AOI_30	1166	38	258	400
23319	1400			160_175_fe_an.jpg	0	145	AOI_30	1166	38	256	405
23335	1401			160_175_fe_an.jpg	0	145	AOI_30	1166	38	259	407
23352	1402			160_175_fe_an.jpg	0	145	AOI_30	1166	38	260	412
23369	1403			160_175_fe_an.jpg	0	145	AOI_30	1166	38	256	407
23385	1404			160_175_fe_an.jpg	0	145	AOI_30	1166	38	258	400
23402	1405			160_175_fe_an.jpg	0	145	AOI_30	1166	38	241	395
23418	1406			160_175_fe_an.jpg	0	145	AOI_30	1166	38	247	397
23435	1407			160_175_fe_an.jpg	0	145	AOI_30	1166	38	242	387
23452	1408			160_175_fe_an.jpg	0	145	AOI_30	1166	38	240	394
23468	1409			160_175_fe_an.jpg	0	145	AOI_30	1166	38	241	395
23485	1410			160_175_fe_an.jpg	0	145	AOI_30	1166	38	243	390
23502	1411			160_175_fe_an.jpg	0	145	AOI_30	1166	38	243	395
23518	1412			160_175_fe_an.jpg	0	145	AOI_30	1166	38	245	391
23535	1413			160_175_fe_an.jpg	0	145	AOI_30	1166	38	246	393
23552	1414			160_175_fe_an.jpg	0	145	AOI_30	1166	38	242	390
23568	1415			160_175_fe_an.jpg	0	145	AOI_30	1166	38	246	401
23585	1416			160_175_fe_an.jpg	0	145	AOI_30	1166	38	248	390
23602	1417			160_175_fe_an.jpg	0	145	AOI_30	1166	38	238	385
23618	1418			160_175_fe_an.jpg	0	145	AOI_30	1166	38	238	381
23635	1419			160_175_fe_an.jpg	0	145	AOI_30	1166	38	235	382
23652	1420			160_175_fe_an.jpg	0	145	AOI_30	1166	38	237	384
23668	1421			160_175_fe_an.jpg	0	145	AOI_30	1166	38	244	388
23685	1422			160_175_fe_an.jpg	0	145	AOI_30	1166	38	239	383
23702	1423			160_175_fe_an.jpg	0	145	AOI_30	1166	38	237	381
23718	1424			160_175_fe_an.jpg	0	145	AOI_30	1166	38	239	382
23735	1425			160_175_fe_an.jpg	0	145	AOI_30	1166	38	238	387
23751	1426			160_175_fe_an.jpg	0	145	AOI_30	1166	38	239	381
23768	1427			160_175_fe_an.jpg	0	145	AOI_30	1166	38	244	385
23785	1428			160_175_fe_an.jpg	0	145	AOI_30	1166	38	240	386
23801	1429			160_175_fe_an.jpg	0	145	AOI_30	1166	38	238	385
23818	1430			160_175_fe_an.jpg	0	145	AOI_30	1166	38	241	386
23835	1431			160_175_fe_an.jpg	0	145	AOI_30	1166	38	240	380
23851	1432			160_175_fe_an.jpg	0	145	AOI_30	1166	38	236	379
23868	1433			160_175_fe_an.jpg	0	145	AOI_30	1166	38	239	382
23885	1434			160_175_fe_an.jpg	0	145	AOI_30	1166	38	237	374
23901	1435			160_175_fe_an.jpg	0	145	AOI_30	1166	38	247	387
23918	1436			160_175_fe_an.jpg	0	145	AOI_30	1166	38	237	377
23935	1437			160_175_fe_an.jpg	0	145	AOI_30	1166	38	237	389
23951	1438			160_175_fe_an.jpg	0	145	AOI_30	1166	38	235	380
23968	1439			160_175_fe_an.jpg	0	145	AOI_30	1166	38	240	384
23985	1440			160_175_fe_an.jpg	0	145	AOI_30	1166	38	241	386
24001	1441			160_175_fe_an.jpg	0	145	AOI_30	1166	38	238	385
24018	1442			160_175_fe_an.jpg	0	145	AOI_30	1166	38	235	377
24035	1443			160_175_fe_an.jpg	0	145	AOI_30	1166	38	234	377
24051	1444			160_175_fe_an.jpg	0	145	AOI_30	1166	38	240	386
24068	1445			160_175_fe_an.jpg	0	145	AOI_30	1166	38	237	387
24085	1446			160_175_fe_an.jpg	0	145	AOI_30	1166	38	236	386
24101	1447			160_175_fe_an.jpg	0	145	AOI_30	1166	38	237	378
24118	1448			160_175_fe_an.jpg	0	145	AOI_30	1166	38	233	381
24135	1449			160_175_fe_an.jpg	0	145	AOI_30	1166	38	239	388
24151	1450			160_175_fe_an.jpg	0	145	AOI_30	1166	38	235	384
24168	1451			160_175_fe_an.jpg	0	145	AOI_30	1166	38	234	380
24185	1452			160_175_fe_an.jpg	0	145	AOI_30	1166	38	239	396
24201	1453			160_175_fe_an.jpg	0	145	AOI_30	1166	38	234	384
24218	1454			160_175_fe_an.jpg	0	145	AOI_30	1166	38	236	378
24235	1455			160_175_fe_an.jpg	0	145	AOI_30	1166	38	238	382
24251	1456			160_175_fe_an.jpg	0	145	AOI_30	1166	38	236	383
24268	1457			160_175_fe_an.jpg	0	145	AOI_30	1166	38	235	378
24285	1458			160_175_fe_an.jpg	0	145	AOI_30	1166	38	234	388
24301	1459			160_175_fe_an.jpg	0	145	AOI_30	1166	38	238	381
24318	1460			160_175_fe_an.jpg	0	145	AOI_30	1166	38	238	382
24334	1461			160_175_fe_an.jpg	0	145	AOI_30	1166	38	239	391
24351	1462			160_175_fe_an.jpg	0	145	AOI_30	1266	39	258	382
24368	1463			160_175_fe_an.jpg	0	145	AOI_30	1266	39	317	382
24384	1464			160_175_fe_an.jpg	0	145	AOI_30	1266	39	323	387
24401	1465			160_175_fe_an.jpg	0	145	AOI_30	1266	39	322	387
24418	1466			160_175_fe_an.jpg	0	145	AOI_30	1266	39	322	379
24434	1467			160_175_fe_an.jpg	0	145	AOI_30	1266	39	323	378
24451	1468			160_175_fe_an.jpg	0	145	AOI_30	1266	39	321	381
24468	1469			160_175_fe_an.jpg	0	145	AOI_30	1266	39	325	386
24484	1470			160_175_fe_an.jpg	0	145	AOI_30	1266	39	317	375
24501	1471			160_175_fe_an.jpg	0	145	AOI_30	1266	39	320	378
24518	1472			160_175_fe_an.jpg	0	145	AOI_30	1266	39	323	385
24534	1473			160_175_fe_an.jpg	0	145	AOI_30	1266	39	323	385
24551	1474			160_175_fe_an.jpg	0	145	AOI_30	1266	39	321	379
24568	1475			160_175_fe_an.jpg	0	145	AOI_30	1266	39	322	382
24584	1476			160_175_fe_an.jpg	0	145	AOI_30	1266	39	318	372
24601	1477			160_175_fe_an.jpg	0	145	AOI_30	1266	39	319	376
24618	1478			160_175_fe_an.jpg	0	145	AOI_30	1266	39	322	384
24634	1479			160_175_fe_an.jpg	0	145	AOI_30	1266	39	321	381
24651	1480			160_175_fe_an.jpg	0	145	AOI_30	1266	39	326	381
24668	1481			160_175_fe_an.jpg	0	145	AOI_30	1266	39	323	379
24684	1482			160_175_fe_an.jpg	0	145	AOI_30	1266	39	325	390
24701	1483			160_175_fe_an.jpg	0	145	AOI_30	1266	39	323	383
24718	1484			160_175_fe_an.jpg	0	145	AOI_30	1266	39	322	381
24734	1485			160_175_fe_an.jpg	0	145	AOI_30	1266	39	324	381
24751	1486			160_175_fe_an.jpg	0	145	AOI_30	1266	39	323	380
24768	1487			160_175_fe_an.jpg	0	145	AOI_30	1266	39	322	391
24784	1488			160_175_fe_an.jpg	0	145	AOI_30	1266	39	324	383
24801	1489			160_175_fe_an.jpg	0	145	AOI_30	1266	39	327	386
24818	1490			160_175_fe_an.jpg	0	145	AOI_30	1266	39	324	390
24834	1491			160_175_fe_an.jpg	0	145	AOI_30	1266	39	323	374
24851	1492			160_175_fe_an.jpg	0	145	AOI_30	1266	39	326	379
24867	1493			160_175_fe_an.jpg	0	145	AOI_30	1266	39	328	380
24884	1494			160_175_fe_an.jpg	0	145	AOI_30	1266	39	323	383
24901	1495			160_175_fe_an.jpg	0	145	AOI_30	1266	39	326	387
24917	1496			160_175_fe_an.jpg	0	145	AOI_30	1266	39	322	378
24934	1497			160_175_fe_an.jpg	0	145	AOI_30	1266	39	328	382
24951	1498			160_175_fe_an.jpg	0	145	AOI_30	1266	39	330	384
24967	1499			160_175_fe_an.jpg	0	145	AOI_30	1266	39	324	383
24984	1500			160_175_fe_an.jpg	0	145	AOI_30	1266	39	328	386
25001	1501			160_175_fe_an.jpg	0	145	AOI_30	1266	39	326	387
25017	1502			160_175_fe_an.jpg	0	145	AOI_30	1266	39	329	390
25034	1503			160_175_fe_an.jpg	0	145	AOI_30	1266	39	327	386
25051	1504			160_175_fe_an.jpg	0	145	AOI_30	1266	39	324	386
25067	1505			160_175_fe_an.jpg	0	145	AOI_30	1266	39	324	379
25084	1506			160_175_fe_an.jpg	0	145	AOI_30	1266	39	329	390
25101	1507			160_175_fe_an.jpg	0	145	AOI_30	1266	39	327	391
25117	1508			160_175_fe_an.jpg	0	145	AOI_30	1266	39	327	388
25134	1509			160_175_fe_an.jpg	0	145	AOI_30	1266	39	327	388
25151	1510			160_175_fe_an.jpg	0	145	AOI_30	1266	39	327	384
25167	1511			160_175_fe_an.jpg	0	145	AOI_30	1266	39	328	386
25184	1512			160_175_fe_an.jpg	0	145	AOI_30	1266	39	326	379
25201	1513			160_175_fe_an.jpg	0	145	AOI_30	1266	39	326	381
25217	1514			160_175_fe_an.jpg	0	145	AOI_30	1266	39	327	385
25234	1515			160_175_fe_an.jpg	0	145	AOI_30	1266	39	328	389
25250	1516			160_175_fe_an.jpg	0	145	AOI_30	1266	39	326	386
25267	1517			160_175_fe_an.jpg	0	145	AOI_30	1266	39	326	386
25284	1518			160_175_fe_an.jpg	0	145	AOI_30	1266	39	325	389
25300	1519			160_175_fe_an.jpg	0	145	AOI_30	1266	39	324	388
25317	1520			160_175_fe_an.jpg	0	145	AOI_30	1266	39	324	391
25334	1521			160_175_fe_an.jpg	0	145	AOI_30	1266	39	322	393
25350	1522			160_175_fe_an.jpg	0	145	AOI_30	1266	39	321	383
25367	1523			160_175_fe_an.jpg	0	145	AOI_30	1266	39	323	385
25384	1524			160_175_fe_an.jpg	0	145	AOI_30	1266	39	322	387
25400	1525			160_175_fe_an.jpg	0	145	AOI_30	1266	39	325	391
25417	1526			160_175_fe_an.jpg	0	145	AOI_30	1266	39	324	390
25434	1527			160_175_fe_an.jpg	0	145	AOI_30	1266	39	323	392
25450	1528			160_175_fe_an.jpg	0	145	AOI_30	1266	39	324	393
25467	1529			160_175_fe_an.jpg	0	145	AOI_30	1266	39	326	387
25484	1530			160_175_fe_an.jpg	0	145	AOI_30	1266	39	322	390
25500	1531			160_175_fe_an.jpg	0	145	AOI_30	1266	39	324	390
25517	1532			160_175_fe_an.jpg	0	145	AOI_30	1266	39	325	386
25534	1533			160_175_fe_an.jpg	0	145	AOI_30	1266	39	324	391
25550	1534			160_175_fe_an.jpg	0	145	AOI_30	1266	39	326	394
25567	1535			160_175_fe_an.jpg	0	145	AOI_30	1266	39	324	387
25584	1536			160_175_fe_an.jpg	0	145	AOI_30	1266	39	325	388
25600	1537			160_175_fe_an.jpg	0	145	AOI_30	1266	39	327	396
25617	1538			160_175_fe_an.jpg	0	145	AOI_30	616	40	277	392
25633		ImageEnd	16
25634	1539			No media	0	0	Content	616	40	248	387
25650	1540			No media	0	0	Content	616	40	253	385
25667	1541			No media	0	0	Content	616	40	255	392
25684	1542			No media	0	0	Content	616	40	256	390
25700	1543			No media	0	0	Content	616	40	254	392
25717	1544			No media	0	0	Content	616	40	249	388
25734	1545			No media	0	0	Content	616	40	249	386
25750	1546			No media	0	0	Content	616	40	255	391
25767	1547			No media	0	0	Content	616	40	250	388
25784	1548			No media	0	0	Content	616	40	253	389
25800	1549			No media	0	0	Content	616	40	253	390
25817	1550			No media	0	0	Content	616	40	253	386
25833	1551			No media	0	0	Content	616	40	250	387
25850	1552			No media	0	0	Content	616	40	247	385
25867	1553			No media	0	0	Content	616	40	256	396
25883	1554			No media	0	0	Content	616	40	254	387
25900	1555			No media	0	0	Content	616	40	251	386
25917	1556			No media	0	0	Content	616	40	255	390
25933	1557			No media	0	0	Content	616	40	254	390
25950	1558			No media	0	0	Content	616	40	255	392
25967	1559			No media	0	0	Content	616	40	253	395
25983	1560			No media	0	0	Content	616	40	254	392
26000	1561			No media	0	0	Content	616	40	253	388
26017	1562			No media	0	0	Content	616	40	254	390
26033	1563			No media	0	0	Content	616	40	253	386
26050	1564			No media	0	0	Content	616	40	257	392
26067	1565			No media	0	0	Content	616	40	257	392
26083	1566			No media	0	0	Content	616	40	258	392
26100	1567			No media	0	0	Content	616	40	253	387
26117	1568			No media	0	0	Content	616	40	258	386
26133	1569			No media	0	0	Content	616	40	255	393
26150	1570			No media	0	0	Content	616	40	255	395
26167	1571			No media	0	0	Content	616	40	254	390
26183	1572			No media	0	0	Content	616	40	254	400
26200	1573			No media	0	0	Content	616	40	258	396
26217	1574			No media	0	0	Content	616	40	255	391
26233	1575			No media	0	0	Content	633	41	338	395
26250	1576			No media	0	0	Content	633	41	424	387
26267	1577			No media	0	0	Content	633	41	424	396
26283	1578			No media	0	0	Content	633	41	431	388
26300	1579			No media	0	0	Content	633	41	434	389
26316	1580			No media	0	0	Content	633	41	434	390
26333	1581			No media	0	0	Content	633	41	432	396
26350	1582			No media	0	0	Content	633	41	436	391
26366	1583			No media	0	0	Content	633	41	433	390
26383	1584			No media	0	0	Content	633	41	434	392
26400	1585			No media	0	0	Content	633	41	434	391
26416	1586			No media	0	0	Content	633	41	434	393
26433	1587			No media	0	0	Content	633	41	434	391
26450	1588			No media	0	0	Content	633	41	433	389
26466	1589			No media	0	0	Content	633	41	433	390
26483	1590			No media	0	0	Content	633	41	433	388
26500	1591			No media	0	0	Content	633	41	435	394
26516	1592			No media	0	0	Content	633	41	436	390
26533	1593			No media	0	0	Content	633	41	436	388
26550	1594			No media	0	0	Content	633	41	433	387
26566	1595			No media	0	0	Content	633	41	435	389
26583	1596			No media	0	0	Content	633	41	434	392
26600	1597			No media	0	0	Content	633	41	437	387
26616	1598			No media	0	0	Content	633	41	437	389
26633	1599			No media	0	0	Content	633	41	436	389
26650	1600			No media	0	0	Content	633	41	435	390
26666	1601			No media	0	0	Content	633	41	435	392
26683	1602			No media	0	0	Content	633	41	439	385
26700	1603			No media	0	0	Content	633	41	438	388
26716	1604			No media	0	0	Content	633	41	437	380
26733	1605			No media	0	0	Content	633	41	434	388
26750	1606			No media	0	0	Content	633	41	434	397
26766	1607			No media	0	0	Content	633	41	435	392
26783	1608			No media	0	0	Content	633	41	423	396
26799	1609			No media	0	0	Content	633	41	421	472
26816	1610			No media	0	0	Content	633	41	0	0
26833	1611			No media	0	0	Content	633	41	0	0
26849	1612			No media	0	0	Content	633	41	0	0
26866	1613			No media	0	0	Content	1449	42	492	450
26883	1614			No media	0	0	Content	1449	42	489	417
26899	1615			No media	0	0	Content	1449	42	493	391
26916	1616			No media	0	0	Content	1449	42	494	390
26933	1617			No media	0	0	Content	1449	42	495	390
26949	1618			No media	0	0	Content	1449	42	490	395
26966	1619			No media	0	0	Content	1449	42	487	396
26983	1620			No media	0	0	Content	1449	42	490	396
26999	1621			No media	0	0	Content	1449	42	490	392
27016	1622			No media	0	0	Content	1449	42	491	398
27033	1623			No media	0	0	Content	1449	42	491	395
27049	1624			No media	0	0	Content	1449	42	492	391
27066	1625			No media	0	0	Content	1449	42	490	393
27083	1626			No media	0	0	Content	1449	42	492	399
27099	1627			No media	0	0	Content	1449	42	491	398
27116	1628			No media	0	0	Content	1449	42	492	401
27133	1629			No media	0	0	Content	1449	42	489	397
27149	1630			No media	0	0	Content	1449	42	489	394
27166	1631			No media	0	0	Content	1449	42	492	397
27183	1632			No media	0	0	Content	1449	42	492	401
27199	1633			No media	0	0	Content	1449	42	492	402
27215		ImageStart	8
27216	1634			Fix.jpg	0	0	Content	1449	42	492	398
27233	1635			Fix.jpg	0	0	Content	1449	42	491	399
27249	1636			Fix.jpg	0	0	Content	1449	42	488	400
27266	1637			Fix.jpg	0	0	Content	1449	42	490	396
27283	1638			Fix.jpg	0	0	Content	1449	42	493	404
27299	1639			Fix.jpg	0	0	Content	1449	42	492	401
27316	1640			Fix.jpg	0	0	Content	1449	42	493	400
27333	1641			Fix.jpg	0	0	Content	1449	42	493	400
27349	1642			Fix.jpg	0	0	Content	1449	42	496	400
27366	1643			Fix.jpg	0	0	Content	1449	42	495	401
27382	1644			Fix.jpg	0	0	Content	1449	42	493	407
27399	1645			Fix.jpg	0	0	Content	1449	42	497	405
27416	1646			Fix.jpg	0	0	Content	1449	42	497	402
27432	1647			Fix.jpg	0	0	Content	1449	42	493	403
27449	1648			Fix.jpg	0	0	Content	1449	42	494	406
27466	1649			Fix.jpg	0	0	Content	1449	42	495	402
27482	1650			Fix.jpg	0	0	Content	1449	42	494	401
27499	1651			Fix.jpg	0	0	Content	1449	42	493	404
27516	1652			Fix.jpg	0	0	Content	1449	42	496	407
27532	1653			Fix.jpg	0	0	Content	1449	42	492	405
27549	1654			Fix.jpg	0	0	Content	1449	42	496	407
27566	1655			Fix.jpg	0	0	Content	1449	42	495	396
27582	1656			Fix.jpg	0	0	Content	1449	42	499	407
27599	1657			Fix.jpg	0	0	Content	1449	42	494	402
27616	1658			Fix.jpg	0	0	Content	1449	42	494	402
27632	1659			Fix.jpg	0	0	Content	1449	42	498	405
27649	1660			Fix.jpg	0	0	Content	1449	42	496	399
27666	1661			Fix.jpg	0	0	Content	1449	42	499	402
27682	1662			Fix.jpg	0	0	Content	1449	42	496	396
27692		ImageEnd	16
27699	1663			No media	0	0	Content	1449	42	493	405
27716	1664			No media	0	0	Content	1449	42	496	402
27732	1665			No media	0	0	Content	1449	42	500	396
27749	1666			No media	0	0	Content	1449	42	496	398
27766	1667			No media	0	0	Content	1449	42	495	399
27782	1668			No media	0	0	Content	1449	42	499	400
27799	1669			No media	0	0	Content	1449	42	504	387
27816	1670			No media	0	0	Content	1449	42	500	386
27832	1671			No media	0	0	Content	1449	42	504	382
27849	1672			No media	0	0	Content	1449	42	505	381
27865	1673			No media	0	0	Content	1449	42	502	380
27882	1674			No media	0	0	Content	1449	42	503	378
27899	1675			No media	0	0	Content	1449	42	497	384
27915	1676			No media	0	0	Content	1449	42	500	376
27932	1677			No media	0	0	Content	1449	42	501	381
27938		ImageStart	8
27949	1678			5_008_fe_ha.jpg	0	235	AOI_2	1449	42	502	375
27965	1679			5_008_fe_ha.jpg	0	235	AOI_2	1449	42	501	382
27982	1680			5_008_fe_ha.jpg	0	235	AOI_2	1449	42	498	371
27999	1681			5_008_fe_ha.jpg	0	235	AOI_2	1449	42	497	381
28015	1682			5_008_fe_ha.jpg	0	235	AOI_2	1449	42	504	387
28032	1683			5_008_fe_ha.jpg	0	235	AOI_2	1449	42	502	379
28049	1684			5_008_fe_ha.jpg	0	235	AOI_2	1449	42	499	394
28065	1685			5_008_fe_ha.jpg	0	235	AOI_2	1449	42	504	381
28082	1686			5_008_fe_ha.jpg	0	235	AOI_2	1449	42	502	382
28099	1687			5_008_fe_ha.jpg	0	235	AOI_2	1449	42	502	379
28115	1688			5_008_fe_ha.jpg	0	235	AOI_2	1449	42	499	374
28132	1689			5_008_fe_ha.jpg	0	235	AOI_2	1449	42	497	387
28149	1690			5_008_fe_ha.jpg	0	235	AOI_2	1449	42	501	387
28165	1691			5_008_fe_ha.jpg	0	235	AOI_2	1449	42	500	371
28182	1692			5_008_fe_ha.jpg	0	235	AOI_2	1449	42	505	385
28199	1693			5_008_fe_ha.jpg	0	235	AOI_2	1449	42	500	380
28215	1694			5_008_fe_ha.jpg	0	235	AOI_2	1449	42	503	378
28232	1695			5_008_fe_ha.jpg	0	235	AOI_2	1449	42	502	378
28249	1696			5_008_fe_ha.jpg	0	235	AOI_2	1449	42	507	380
28265	1697			5_008_fe_ha.jpg	0	235	AOI_2	1449	42	497	382
28282	1698			5_008_fe_ha.jpg	0	235	AOI_2	1449	42	500	378
28298	1699			5_008_fe_ha.jpg	0	235	AOI_2	1449	42	517	381
28315	1700			5_008_fe_ha.jpg	0	236	AOI_4	317	43	676	386
28332	1701			5_008_fe_ha.jpg	0	236	AOI_4	317	43	709	393
28348	1702			5_008_fe_ha.jpg	0	236	AOI_4	317	43	706	394
28365	1703			5_008_fe_ha.jpg	0	236	AOI_4	317	43	707	389
28382	1704			5_008_fe_ha.jpg	0	236	AOI_4	317	43	711	385
28398	1705			5_008_fe_ha.jpg	0	236	AOI_4	317	43	709	386
28415	1706			5_008_fe_ha.jpg	0	236	AOI_4	317	43	715	382
28432	1707			5_008_fe_ha.jpg	0	236	AOI_4	317	43	712	386
28448	1708			5_008_fe_ha.jpg	0	236	AOI_4	317	43	712	384
28465	1709			5_008_fe_ha.jpg	0	236	AOI_4	317	43	711	391
28482	1710			5_008_fe_ha.jpg	0	236	AOI_4	317	43	707	392
28498	1711			5_008_fe_ha.jpg	0	236	AOI_4	317	43	711	390
28515	1712			5_008_fe_ha.jpg	0	236	AOI_4	317	43	713	385
28532	1713			5_008_fe_ha.jpg	0	236	AOI_4	317	43	706	389
28548	1714			5_008_fe_ha.jpg	0	236	AOI_4	317	43	705	391
28565	1715			5_008_fe_ha.jpg	0	236	AOI_4	317	43	715	384
28582	1716			5_008_fe_ha.jpg	0	236	AOI_4	317	43	710	395
28598	1717			5_008_fe_ha.jpg	0	236	AOI_4	317	43	712	390
28615	1718			5_008_fe_ha.jpg	0	236	AOI_4	317	43	713	390
28632	1719			5_008_fe_ha.jpg	0	236	AOI_4	983	44	711	387
28648	1720			5_008_fe_ha.jpg	0	236	AOI_4	983	44	746	383
28665	1721			5_008_fe_ha.jpg	0	236	AOI_4	983	44	753	381
28682	1722			5_008_fe_ha.jpg	0	236	AOI_4	983	44	753	365
28698	1723			5_008_fe_ha.jpg	0	236	AOI_4	983	44	746	368
28715	1724			5_008_fe_ha.jpg	0	236	AOI_4	983	44	748	376
28732	1725			5_008_fe_ha.jpg	0	236	AOI_4	983	44	749	368
28748	1726			5_008_fe_ha.jpg	0	236	AOI_4	983	44	748	376
28765	1727			5_008_fe_ha.jpg	0	236	AOI_4	983	44	750	373
28782	1728			5_008_fe_ha.jpg	0	236	AOI_4	983	44	741	376
28798	1729			5_008_fe_ha.jpg	0	236	AOI_4	983	44	747	375
28815	1730			5_008_fe_ha.jpg	0	236	AOI_4	983	44	744	373
28832	1731			5_008_fe_ha.jpg	0	236	AOI_4	983	44	746	377
28848	1732			5_008_fe_ha.jpg	0	236	AOI_4	983	44	740	378
28865	1733			5_008_fe_ha.jpg	0	236	AOI_4	983	44	741	373
28881	1734			5_008_fe_ha.jpg	0	236	AOI_4	983	44	745	375
28898	1735			5_008_fe_ha.jpg	0	236	AOI_4	983	44	744	376
28915	1736			5_008_fe_ha.jpg	0	236	AOI_4	983	44	744	373
28931	1737			5_008_fe_ha.jpg	0	236	AOI_4	983	44	737	374
28948	1738			5_008_fe_ha.jpg	0	236	AOI_4	983	44	743	370
28965	1739			5_008_fe_ha.jpg	0	236	AOI_4	983	44	744	379
28981	1740			5_008_fe_ha.jpg	0	236	AOI_4	983	44	743	379
28998	1741			5_008_fe_ha.jpg	0	236	AOI_4	983	44	744	374
29015	1742			5_008_fe_ha.jpg	0	236	AOI_4	983	44	749	379
29031	1743			5_008_fe_ha.jpg	0	236	AOI_4	983	44	747	379
29048	1744			5_008_fe_ha.jpg	0	236	AOI_4	983	44	742	381
29065	1745			5_008_fe_ha.jpg	0	236	AOI_4	983	44	743	375
29082	1746			5_008_fe_ha.jpg	0	236	AOI_4	983	44	743	379
29098	1747			5_008_fe_ha.jpg	0	236	AOI_4	983	44	741	375
29115	1748			5_008_fe_ha.jpg	0	236	AOI_4	983	44	748	372
29131	1749			5_008_fe_ha.jpg	0	236	AOI_4	983	44	745	375
29148	1750			5_008_fe_ha.jpg	0	236	AOI_4	983	44	742	382
29165	1751			5_008_fe_ha.jpg	0	236	AOI_4	983	44	743	378
29181	1752			5_008_fe_ha.jpg	0	236	AOI_4	983	44	744	379
29198	1753			5_008_fe_ha.jpg	0	236	AOI_4	983	44	745	380
29215	1754			5_008_fe_ha.jpg	0	236	AOI_4	983	44	746	374
29231	1755			5_008_fe_ha.jpg	0	236	AOI_4	983	44	748	376
29248	1756			5_008_fe_ha.jpg	0	236	AOI_4	983	44	744	375
29265	1757			5_008_fe_ha.jpg	0	236	AOI_4	983	44	743	380
29281	1758			5_008_fe_ha.jpg	0	236	AOI_4	983	44	746	381
29298	1759			5_008_fe_ha.jpg	0	236	AOI_4	983	44	747	381
29315	1760			5_008_fe_ha.jpg	0	236	AOI_4	983	44	746	378
29331	1761			5_008_fe_ha.jpg	0	236	AOI_4	983	44	745	372
29348	1762			5_008_fe_ha.jpg	0	236	AOI_4	983	44	748	379
29365	1763			5_008_fe_ha.jpg	0	236	AOI_4	983	44	748	375
29381	1764			5_008_fe_ha.jpg	0	236	AOI_4	983	44	746	375
29398	1765			5_008_fe_ha.jpg	0	236	AOI_4	983	44	749	380
29415	1766			5_008_fe_ha.jpg	0	236	AOI_4	983	44	748	377
29431	1767			5_008_fe_ha.jpg	0	236	AOI_4	983	44	744	384
29448	1768			5_008_fe_ha.jpg	0	236	AOI_4	983	44	750	376
29465	1769			5_008_fe_ha.jpg	0	236	AOI_4	983	44	750	379
29481	1770			5_008_fe_ha.jpg	0	236	AOI_4	983	44	748	380
29498	1771			5_008_fe_ha.jpg	0	236	AOI_4	983	44	746	384
29515	1772			5_008_fe_ha.jpg	0	236	AOI_4	983	44	749	381
29531	1773			5_008_fe_ha.jpg	0	236	AOI_4	983	44	749	374
29548	1774			5_008_fe_ha.jpg	0	236	AOI_4	983	44	746	380
29565	1775			5_008_fe_ha.jpg	0	236	AOI_4	983	44	751	378
29581	1776			5_008_fe_ha.jpg	0	236	AOI_4	983	44	750	377
29598	1777			5_008_fe_ha.jpg	0	236	AOI_4	983	44	744	380
29614	1778			5_008_fe_ha.jpg	0	235	AOI_2	200	45	573	372
29631	1779			5_008_fe_ha.jpg	0	235	AOI_2	200	45	381	373
29648	1780			5_008_fe_ha.jpg	0	235	AOI_2	200	45	314	371
29664	1781			5_008_fe_ha.jpg	0	235	AOI_2	200	45	308	366
29681	1782			5_008_fe_ha.jpg	0	235	AOI_2	200	45	308	374
29698	1783			5_008_fe_ha.jpg	0	235	AOI_2	200	45	310	368
29714	1784			5_008_fe_ha.jpg	0	235	AOI_2	200	45	312	369
29731	1785			5_008_fe_ha.jpg	0	235	AOI_2	200	45	308	368
29748	1786			5_008_fe_ha.jpg	0	235	AOI_2	200	45	310	373
29764	1787			5_008_fe_ha.jpg	0	235	AOI_2	200	45	310	372
29781	1788			5_008_fe_ha.jpg	0	235	AOI_2	200	45	309	369
29798	1789			5_008_fe_ha.jpg	0	235	AOI_2	200	45	312	374
29814	1790			5_008_fe_ha.jpg	0	235	AOI_2	550	46	312	367
29831	1791			5_008_fe_ha.jpg	0	235	AOI_2	550	46	250	348
29848	1792			5_008_fe_ha.jpg	0	235	AOI_2	550	46	255	352
29864	1793			5_008_fe_ha.jpg	0	235	AOI_2	550	46	253	349
29881	1794			5_008_fe_ha.jpg	0	235	AOI_2	550	46	254	352
29898	1795			5_008_fe_ha.jpg	0	235	AOI_2	550	46	248	347
29914	1796			5_008_fe_ha.jpg	0	235	AOI_2	550	46	255	354
29931	1797			5_008_fe_ha.jpg	0	235	AOI_2	550	46	255	354
29948	1798			5_008_fe_ha.jpg	0	235	AOI_2	550	46	255	352
29964	1799			5_008_fe_ha.jpg	0	235	AOI_2	550	46	252	353
29981	1800			5_008_fe_ha.jpg	0	235	AOI_2	550	46	256	352
29998	1801			5_008_fe_ha.jpg	0	235	AOI_2	550	46	256	356
30014	1802			5_008_fe_ha.jpg	0	235	AOI_2	550	46	246	357
30031	1803			5_008_fe_ha.jpg	0	235	AOI_2	550	46	239	356
30047	1804			5_008_fe_ha.jpg	0	235	AOI_2	550	46	235	356
30064	1805			5_008_fe_ha.jpg	0	235	AOI_2	550	46	239	354
30081	1806			5_008_fe_ha.jpg	0	235	AOI_2	550	46	234	349
30097	1807			5_008_fe_ha.jpg	0	235	AOI_2	550	46	232	353
30114	1808			5_008_fe_ha.jpg	0	235	AOI_2	550	46	235	349
30131	1809			5_008_fe_ha.jpg	0	235	AOI_2	550	46	239	355
30147	1810			5_008_fe_ha.jpg	0	235	AOI_2	550	46	241	359
30164	1811			5_008_fe_ha.jpg	0	235	AOI_2	550	46	243	351
30181	1812			5_008_fe_ha.jpg	0	235	AOI_2	550	46	238	360
30197	1813			5_008_fe_ha.jpg	0	235	AOI_2	550	46	235	356
30214	1814			5_008_fe_ha.jpg	0	235	AOI_2	550	46	237	356
30231	1815			5_008_fe_ha.jpg	0	235	AOI_2	550	46	238	354
30247	1816			5_008_fe_ha.jpg	0	235	AOI_2	550	46	234	353
30264	1817			5_008_fe_ha.jpg	0	235	AOI_2	550	46	239	359
30281	1818			5_008_fe_ha.jpg	0	235	AOI_2	550	46	239	359
30297	1819			5_008_fe_ha.jpg	0	235	AOI_2	550	46	236	353
30314	1820			5_008_fe_ha.jpg	0	235	AOI_2	550	46	238	356
30331	1821			5_008_fe_ha.jpg	0	235	AOI_2	550	46	237	351
30347	1822			5_008_fe_ha.jpg	0	235	AOI_2	550	46	243	357
30364	1823			5_008_fe_ha.jpg	0	235	AOI_2	250	47	319	400
30381	1824			5_008_fe_ha.jpg	0	235	AOI_2	250	47	319	413
30397	1825			5_008_fe_ha.jpg	0	235	AOI_2	250	47	327	413
30414	1826			5_008_fe_ha.jpg	0	235	AOI_2	250	47	326	418
30431	1827			5_008_fe_ha.jpg	0	235	AOI_2	250	47	322	420
30447	1828			5_008_fe_ha.jpg	0	235	AOI_2	250	47	324	415
30464	1829			5_008_fe_ha.jpg	0	235	AOI_2	250	47	326	417
30481	1830			5_008_fe_ha.jpg	0	235	AOI_2	250	47	321	418
30497	1831			5_008_fe_ha.jpg	0	235	AOI_2	250	47	325	424
30514	1832			5_008_fe_ha.jpg	0	235	AOI_2	250	47	320	419
30530	1833			5_008_fe_ha.jpg	0	235	AOI_2	250	47	321	413
30547	1834			5_008_fe_ha.jpg	0	235	AOI_2	250	47	322	417
30564	1835			5_008_fe_ha.jpg	0	235	AOI_2	250	47	322	425
30581	1836			5_008_fe_ha.jpg	0	235	AOI_2	250	47	322	421
30597	1837			5_008_fe_ha.jpg	0	235	AOI_2	250	47	319	416
30614	1838			5_008_fe_ha.jpg	0	235	AOI_2	200	48	300	379
30630	1839			5_008_fe_ha.jpg	0	235	AOI_2	200	48	302	361
30647	1840			5_008_fe_ha.jpg	0	235	AOI_2	200	48	300	371
30664	1841			5_008_fe_ha.jpg	0	235	AOI_2	200	48	302	368
30680	1842			5_008_fe_ha.jpg	0	235	AOI_2	200	48	297	370
30697	1843			5_008_fe_ha.jpg	0	235	AOI_2	200	48	300	370
30714	1844			5_008_fe_ha.jpg	0	235	AOI_2	200	48	298	369
30730	1845			5_008_fe_ha.jpg	0	235	AOI_2	200	48	297	370
30747	1846			5_008_fe_ha.jpg	0	235	AOI_2	200	48	304	369
30764	1847			5_008_fe_ha.jpg	0	235	AOI_2	200	48	305	367
30780	1848			5_008_fe_ha.jpg	0	235	AOI_2	200	48	302	372
30797	1849			5_008_fe_ha.jpg	0	235	AOI_2	200	48	299	366
30814	1850			5_008_fe_ha.jpg	0	235	AOI_2	666	49	291	388
30830	1851			5_008_fe_ha.jpg	0	235	AOI_2	666	49	276	451
30847	1852			5_008_fe_ha.jpg	0	235	AOI_2	666	49	280	450
30864	1853			5_008_fe_ha.jpg	0	235	AOI_2	666	49	286	462
30880	1854			5_008_fe_ha.jpg	0	235	AOI_2	666	49	278	449
30897	1855			5_008_fe_ha.jpg	0	235	AOI_2	666	49	276	452
30907		ImageEnd	16
30914	1856			No media	0	0	Content	666	49	274	456
30930	1857			No media	0	0	Content	666	49	280	450
30947	1858			No media	0	0	Content	666	49	281	452
30964	1859			No media	0	0	Content	666	49	284	456
30966		ImageStart	8
30980	1860			Fix.jpg	0	0	Content	666	49	275	448
30997	1861			Fix.jpg	0	0	Content	666	49	279	455
31014	1862			Fix.jpg	0	0	Content	666	49	287	461
31030	1863			Fix.jpg	0	0	Content	666	49	281	453
31047	1864			Fix.jpg	0	0	Content	666	49	280	454
31064	1865			Fix.jpg	0	0	Content	666	49	280	444
31080	1866			Fix.jpg	0	0	Content	666	49	283	453
31097	1867			Fix.jpg	0	0	Content	666	49	284	458
31114	1868			Fix.jpg	0	0	Content	666	49	283	456
31130	1869			Fix.jpg	0	0	Content	666	49	280	455
31147	1870			Fix.jpg	0	0	Content	666	49	284	457
31164	1871			Fix.jpg	0	0	Content	666	49	281	447
31180	1872			Fix.jpg	0	0	Content	666	49	284	457
31197	1873			Fix.jpg	0	0	Content	666	49	283	451
31213	1874			Fix.jpg	0	0	Content	666	49	286	455
31230	1875			Fix.jpg	0	0	Content	666	49	288	459
31247	1876			Fix.jpg	0	0	Content	666	49	285	461
31263	1877			Fix.jpg	0	0	Content	666	49	284	460
31280	1878			Fix.jpg	0	0	Content	666	49	283	462
31297	1879			Fix.jpg	0	0	Content	666	49	282	454
31313	1880			Fix.jpg	0	0	Content	666	49	284	455
31330	1881			Fix.jpg	0	0	Content	666	49	288	455
31347	1882			Fix.jpg	0	0	Content	666	49	283	454
31363	1883			Fix.jpg	0	0	Content	666	49	285	456
31380	1884			Fix.jpg	0	0	Content	666	49	281	457
31397	1885			Fix.jpg	0	0	Content	666	49	282	457
31413	1886			Fix.jpg	0	0	Content	666	49	283	456
31421		ImageEnd	16
31430	1887			No media	0	0	Content	666	49	285	454
31447	1888			No media	0	0	Content	666	49	290	459
31463	1889			No media	0	0	Content	666	49	285	451
31480	1890			No media	0	0	Content	1199	50	325	440
31497	1891			No media	0	0	Content	1199	50	446	396
31513	1892			No media	0	0	Content	1199	50	493	385
31530	1893			No media	0	0	Content	1199	50	492	391
31547	1894			No media	0	0	Content	1199	50	491	389
31563	1895			No media	0	0	Content	1199	50	494	387
31580	1896			No media	0	0	Content	1199	50	492	398
31596	1897			No media	0	0	Content	1199	50	496	388
31613	1898			No media	0	0	Content	1199	50	498	389
31630	1899			No media	0	0	Content	1199	50	496	398
31646	1900			No media	0	0	Content	1199	50	496	393
31663	1901			No media	0	0	Content	1199	50	493	391
31680	1902			No media	0	0	Content	1199	50	493	393
31696	1903			No media	0	0	Content	1199	50	496	386
31713	1904			No media	0	0	Content	1199	50	494	386
31730	1905			No media	0	0	Content	1199	50	495	389
31746	1906			No media	0	0	Content	1199	50	495	395
31763	1907			No media	0	0	Content	1199	50	494	397
31780	1908			No media	0	0	Content	1199	50	495	393
31796	1909			No media	0	0	Content	1199	50	499	397
31813	1910			No media	0	0	Content	1199	50	494	393
31830	1911			No media	0	0	Content	1199	50	492	390
31846	1912			No media	0	0	Content	1199	50	498	394
31863	1913			No media	0	0	Content	1199	50	494	395
31880	1914			No media	0	0	Content	1199	50	496	395
31896	1915			No media	0	0	Content	1199	50	496	394
31913	1916			No media	0	0	Content	1199	50	496	391
31930	1917			No media	0	0	Content	1199	50	497	394
31946	1918			No media	0	0	Content	1199	50	496	395
31963	1919			No media	0	0	Content	1199	50	496	400
31980	1920			No media	0	0	Content	1199	50	496	395
31996	1921			No media	0	0	Content	1199	50	497	396
32013	1922			No media	0	0	Content	1199	50	499	395
32030	1923			No media	0	0	Content	1199	50	495	394
32046	1924			No media	0	0	Content	1199	50	495	394
32063	1925			No media	0	0	Content	1199	50	498	397
32079	1926			No media	0	0	Content	1199	50	496	392
32096	1927			No media	0	0	Content	1199	50	494	394
32113	1928			No media	0	0	Content	1199	50	495	390
32129	1929			No media	0	0	Content	1199	50	500	397
32146	1930			No media	0	0	Content	1199	50	496	394
32163	1931			No media	0	0	Content	1199	50	498	398
32179	1932			No media	0	0	Content	1199	50	500	390
32196	1933			No media	0	0	Content	1199	50	477	390
32213	1934			No media	0	0	Content	1199	50	432	420
32229	1935			No media	0	0	Content	1199	50	0	0
32246	1936			No media	0	0	Content	1199	50	0	0
32263	1937			No media	0	0	Content	1199	50	0	0
32279	1938			No media	0	0	Content	1199	50	0	0
32296	1939			No media	0	0	Content	1199	50	0	0
32313	1940			No media	0	0	Content	1199	50	495	387
32329	1941			No media	0	0	Content	1199	50	490	373
32346	1942			No media	0	0	Content	1199	50	491	370
32363	1943			No media	0	0	Content	1199	50	491	360
32379	1944			No media	0	0	Content	1199	50	492	364
32392		ImageStart	8
32396	1945			35_069_neu_fe.jpg	0	203	AOI_35	1199	50	492	362
32413	1946			35_069_neu_fe.jpg	0	203	AOI_35	1199	50	494	365
32429	1947			35_069_neu_fe.jpg	0	203	AOI_35	1199	50	493	369
32446	1948			35_069_neu_fe.jpg	0	203	AOI_35	1199	50	488	374
32463	1949			35_069_neu_fe.jpg	0	203	AOI_35	1199	50	492	374
32479	1950			35_069_neu_fe.jpg	0	203	AOI_35	1199	50	492	369
32496	1951			35_069_neu_fe.jpg	0	203	AOI_35	1199	50	493	368
32513	1952			35_069_neu_fe.jpg	0	203	AOI_35	1199	50	493	373
32529	1953			35_069_neu_fe.jpg	0	203	AOI_35	1199	50	493	369
[truncated: 36,202 more rows]
