# Supplementary material for: Attentional Bias to Facial Expressions of Different Emotions – A Cross-Cultural Comparison of ≠Akhoe Hai||om and German Children and Adolescents
Source: Front Psychol. 2020 Apr 28;11:795. doi: 10.3389/fpsyg.2020.00795 (PMC7199105; doi:10.3389/fpsyg.2020.00795)
Supplement: Supplementary file 1 [file Data_Sheet_1.ZIP › Raw data_Germany and Namibia/Raw data Germans/de_VP15-All-Data.tsv]

System Properties:
Operating System:	Microsoft Windows NT 6.1.7601 Service Pack 1
System User Name:	tobiiadmin
Machine Name:	LOE7690LAP
Data properties:
Recording name:	de_VP15
Recording date:	24.10.2013
Recording time:	10:18:15
Recording resolution:	1024 x 768
Export date:	03.12.2013
Export time:	16:38:04
Participant:	de_VP15
Filter settings:
Eye: Average
Validity: Normal
Fixation filter: Tobii fixation filter
Velocity threshold: 35
Distance threshold: 35
Timestamp	Number	Event	EventKey	StimuliName	StimuliID	AoiIds	AoiNames	FixationDuration	FixationIndex	GazePointX	GazePointY
0	0			No media	0	0	Content	133	17	-486	432
17	1			No media	0	0	Content	133	17	-487	433
33	2			No media	0	0	Content	133	17	-495	423
50	3			No media	0	0	Content	133	17	-346	517
66	4			No media	0	0	Content	133	17	-498	422
83	5			No media	0	0	Content	133	17	-370	505
100	6			No media	0	0	Content	133	17	-500	435
116	7			No media	0	0	Content	133	17	-495	425
133	8			No media	0	0	Content			0	0
150	9			No media	0	0	Content			0	0
165		ImageStart	8
166	10			Fix.jpg	0	0	Content			0	0
183	11			Fix.jpg	0	0	Content			0	0
200	12			Fix.jpg	0	0	Content			0	0
216	13			Fix.jpg	0	0	Content			0	0
233	14			Fix.jpg	0	0	Content			0	0
249	15			Fix.jpg	0	0	Content			0	0
266	16			Fix.jpg	0	0	Content			0	0
283	17			Fix.jpg	0	0	Content			0	0
300	18			Fix.jpg	0	0	Content			0	0
316	19			Fix.jpg	0	0	Content			0	0
333	20			Fix.jpg	0	0	Content			0	0
350	21			Fix.jpg	0	0	Content			0	0
366	22			Fix.jpg	0	0	Content	233	18	-56	505
383	23			Fix.jpg	0	0	Content	233	18	201	392
399	24			Fix.jpg	0	0	Content	233	18	313	335
416	25			Fix.jpg	0	0	Content	233	18	445	214
433	26			Fix.jpg	0	0	Content	233	18	354	364
449	27			Fix.jpg	0	0	Content	233	18	352	375
466	28			Fix.jpg	0	0	Content	233	18	362	325
483	29			Fix.jpg	0	0	Content	233	18	355	357
499	30			Fix.jpg	0	0	Content	233	18	355	357
516	31			Fix.jpg	0	0	Content	233	18	357	362
533	32			Fix.jpg	0	0	Content	233	18	357	362
549	33			Fix.jpg	0	0	Content	233	18	365	349
566	34			Fix.jpg	0	0	Content	233	18	364	391
583	35			Fix.jpg	0	0	Content	233	18	0	0
599	36			Fix.jpg	0	0	Content	383	19	452	369
616	37			Fix.jpg	0	0	Content	383	19	487	385
620		ImageEnd	16
633	38			No media	0	0	Content	383	19	489	374
636		ImageStart	8
649	39			122_162_an_ha.jpg	0	54	AOI_13	383	19	492	380
666	40			122_162_an_ha.jpg	0	54	AOI_13	383	19	485	392
683	41			122_162_an_ha.jpg	0	54	AOI_13	383	19	498	372
699	42			122_162_an_ha.jpg	0	54	AOI_13	383	19	492	378
716	43			122_162_an_ha.jpg	0	54	AOI_13	383	19	494	383
733	44			122_162_an_ha.jpg	0	54	AOI_13	383	19	491	382
749	45			122_162_an_ha.jpg	0	54	AOI_13	383	19	491	383
766	46			122_162_an_ha.jpg	0	54	AOI_13	383	19	491	388
783	47			122_162_an_ha.jpg	0	54	AOI_13	383	19	488	382
799	48			122_162_an_ha.jpg	0	54	AOI_13	383	19	497	384
816	49			122_162_an_ha.jpg	0	54	AOI_13	383	19	493	380
833	50			122_162_an_ha.jpg	0	54	AOI_13	383	19	493	383
849	51			122_162_an_ha.jpg	0	54	AOI_13	383	19	485	387
866	52			122_162_an_ha.jpg	0	54	AOI_13	383	19	481	391
882	53			122_162_an_ha.jpg	0	54	AOI_13	383	19	504	356
899	54			122_162_an_ha.jpg	0	54	AOI_13	383	19	494	396
916	55			122_162_an_ha.jpg	0	54	AOI_13	383	19	504	336
933	56			122_162_an_ha.jpg	0	54	AOI_13	383	19	500	386
949	57			122_162_an_ha.jpg	0	54	AOI_13	383	19	495	379
966	58			122_162_an_ha.jpg	0	54	AOI_13	383	19	508	391
982	59			122_162_an_ha.jpg	0	53	AOI_16	250	20	660	390
999	60			122_162_an_ha.jpg	0	53	AOI_16	250	20	675	402
1016	61			122_162_an_ha.jpg	0	53	AOI_16	250	20	693	382
1032	62			122_162_an_ha.jpg	0	53	AOI_16	250	20	698	386
1049	63			122_162_an_ha.jpg	0	53	AOI_16	250	20	693	390
1066	64			122_162_an_ha.jpg	0	53	AOI_16	250	20	685	389
1082	65			122_162_an_ha.jpg	0	53	AOI_16	250	20	686	396
1099	66			122_162_an_ha.jpg	0	53	AOI_16	250	20	689	387
1116	67			122_162_an_ha.jpg	0	53	AOI_16	250	20	690	388
1132	68			122_162_an_ha.jpg	0	53	AOI_16	250	20	692	383
1149	69			122_162_an_ha.jpg	0	53	AOI_16	250	20	684	393
1166	70			122_162_an_ha.jpg	0	53	AOI_16	250	20	694	388
1182	71			122_162_an_ha.jpg	0	53	AOI_16	250	20	693	389
1199	72			122_162_an_ha.jpg	0	53	AOI_16	250	20	692	390
1216	73			122_162_an_ha.jpg	0	53	AOI_16	250	20	692	391
1232	74			122_162_an_ha.jpg	0	53	AOI_16	250	21	709	408
1249	75			122_162_an_ha.jpg	0	53	AOI_16	250	21	701	456
1266	76			122_162_an_ha.jpg	0	53	AOI_16	250	21	704	454
1282	77			122_162_an_ha.jpg	0	53	AOI_16	250	21	700	463
1299	78			122_162_an_ha.jpg	0	53	AOI_16	250	21	704	457
1316	79			122_162_an_ha.jpg	0	53	AOI_16	250	21	709	455
1332	80			122_162_an_ha.jpg	0	53	AOI_16	250	21	705	457
1349	81			122_162_an_ha.jpg	0	53	AOI_16	250	21	709	462
1366	82			122_162_an_ha.jpg	0	53	AOI_16	250	21	712	451
1382	83			122_162_an_ha.jpg	0	53	AOI_16	250	21	710	456
1399	84			122_162_an_ha.jpg	0	53	AOI_16	250	21	708	457
1416	85			122_162_an_ha.jpg	0	53	AOI_16	250	21	701	465
1432	86			122_162_an_ha.jpg	0	53	AOI_16	250	21	705	459
1449	87			122_162_an_ha.jpg	0	53	AOI_16	250	21	707	455
1466	88			122_162_an_ha.jpg	0	53	AOI_16	250	21	691	463
1482	89			122_162_an_ha.jpg	0	54	AOI_13	300	22	492	449
1499	90			122_162_an_ha.jpg	0	54	AOI_13	300	22	297	436
1516	91			122_162_an_ha.jpg	0	54	AOI_13	300	22	305	467
1532	92			122_162_an_ha.jpg	0	54	AOI_13	300	22	279	449
1549	93			122_162_an_ha.jpg	0	54	AOI_13	300	22	278	452
1565	94			122_162_an_ha.jpg	0	54	AOI_13	300	22	294	420
1582	95			122_162_an_ha.jpg	0	54	AOI_13	300	22	277	416
1599	96			122_162_an_ha.jpg	0	54	AOI_13	300	22	277	400
1615	97			122_162_an_ha.jpg	0	54	AOI_13	300	22	281	449
1632	98			122_162_an_ha.jpg	0	54	AOI_13	300	22	276	458
1649	99			122_162_an_ha.jpg	0	54	AOI_13	300	22	282	449
1665	100			122_162_an_ha.jpg	0	54	AOI_13	300	22	278	449
1682	101			122_162_an_ha.jpg	0	54	AOI_13	300	22	277	458
1699	102			122_162_an_ha.jpg	0	54	AOI_13	300	22	276	461
1715	103			122_162_an_ha.jpg	0	54	AOI_13	300	22	282	455
1732	104			122_162_an_ha.jpg	0	54	AOI_13	300	22	278	461
1749	105			122_162_an_ha.jpg	0	54	AOI_13	300	22	284	458
1765	106			122_162_an_ha.jpg	0	54	AOI_13	300	22	288	525
1782	107			122_162_an_ha.jpg	0	54	AOI_13	1033	23	279	375
1799	108			122_162_an_ha.jpg	0	54	AOI_13	1033	23	257	381
1816	109			122_162_an_ha.jpg	0	54	AOI_13	1033	23	259	384
1832	110			122_162_an_ha.jpg	0	54	AOI_13	1033	23	261	378
1849	111			122_162_an_ha.jpg	0	54	AOI_13	1033	23	274	379
1866	112			122_162_an_ha.jpg	0	54	AOI_13	1033	23	271	387
1882	113			122_162_an_ha.jpg	0	54	AOI_13	1033	23	276	381
1898	114			122_162_an_ha.jpg	0	54	AOI_13	1033	23	265	370
1915	115			122_162_an_ha.jpg	0	54	AOI_13	1033	23	263	375
1932	116			122_162_an_ha.jpg	0	54	AOI_13	1033	23	288	261
1949	117			122_162_an_ha.jpg	0	54	AOI_13	1033	23	265	396
1965	118			122_162_an_ha.jpg	0	54	AOI_13	1033	23	269	386
1982	119			122_162_an_ha.jpg	0	54	AOI_13	1033	23	259	417
1998	120			122_162_an_ha.jpg	0	54	AOI_13	1033	23	268	386
2015	121			122_162_an_ha.jpg	0	54	AOI_13	1033	23	260	391
2032	122			122_162_an_ha.jpg	0	54	AOI_13	1033	23	267	384
2049	123			122_162_an_ha.jpg	0	54	AOI_13	1033	23	265	377
2065	124			122_162_an_ha.jpg	0	54	AOI_13	1033	23	258	392
2082	125			122_162_an_ha.jpg	0	54	AOI_13	1033	23	241	380
2098	126			122_162_an_ha.jpg	0	54	AOI_13	1033	23	249	386
2115	127			122_162_an_ha.jpg	0	54	AOI_13	1033	23	248	383
2132	128			122_162_an_ha.jpg	0	54	AOI_13	1033	23	252	401
2148	129			122_162_an_ha.jpg	0	54	AOI_13	1033	23	254	395
2165	130			122_162_an_ha.jpg	0	54	AOI_13	1033	23	250	400
2182	131			122_162_an_ha.jpg	0	54	AOI_13	1033	23	247	372
2198	132			122_162_an_ha.jpg	0	54	AOI_13	1033	23	252	392
2215	133			122_162_an_ha.jpg	0	54	AOI_13	1033	23	249	382
2232	134			122_162_an_ha.jpg	0	54	AOI_13	1033	23	253	396
2248	135			122_162_an_ha.jpg	0	54	AOI_13	1033	23	248	389
2265	136			122_162_an_ha.jpg	0	54	AOI_13	1033	23	248	385
2282	137			122_162_an_ha.jpg	0	54	AOI_13	1033	23	251	379
2298	138			122_162_an_ha.jpg	0	54	AOI_13	1033	23	246	369
2315	139			122_162_an_ha.jpg	0	54	AOI_13	1033	23	246	382
2331	140			122_162_an_ha.jpg	0	54	AOI_13	1033	23	251	391
2348	141			122_162_an_ha.jpg	0	54	AOI_13	1033	23	251	383
2365	142			122_162_an_ha.jpg	0	54	AOI_13	1033	23	254	358
2382	143			122_162_an_ha.jpg	0	54	AOI_13	1033	23	248	356
2398	144			122_162_an_ha.jpg	0	54	AOI_13	1033	23	252	384
2415	145			122_162_an_ha.jpg	0	54	AOI_13	1033	23	252	392
2431	146			122_162_an_ha.jpg	0	54	AOI_13	1033	23	255	380
2449	147			122_162_an_ha.jpg	0	54	AOI_13	1033	23	253	382
2465	148			122_162_an_ha.jpg	0	54	AOI_13	1033	23	253	385
2481	149			122_162_an_ha.jpg	0	54	AOI_13	1033	23	246	384
2498	150			122_162_an_ha.jpg	0	54	AOI_13	1033	23	244	375
2515	151			122_162_an_ha.jpg	0	54	AOI_13	1033	23	250	386
2531	152			122_162_an_ha.jpg	0	54	AOI_13	1033	23	257	386
2548	153			122_162_an_ha.jpg	0	54	AOI_13	1033	23	252	393
2565	154			122_162_an_ha.jpg	0	54	AOI_13	1033	23	230	385
2581	155			122_162_an_ha.jpg	0	54	AOI_13	1033	23	238	362
2598	156			122_162_an_ha.jpg	0	54	AOI_13	1033	23	0	0
2615	157			122_162_an_ha.jpg	0	54	AOI_13	1033	23	0	0
2631	158			122_162_an_ha.jpg	0	54	AOI_13	1033	23	0	0
2648	159			122_162_an_ha.jpg	0	54	AOI_13	1033	23	263	392
2665	160			122_162_an_ha.jpg	0	54	AOI_13	1033	23	0	0
2681	161			122_162_an_ha.jpg	0	54	AOI_13	1033	23	0	0
2698	162			122_162_an_ha.jpg	0	54	AOI_13	1033	23	0	0
2714	163			122_162_an_ha.jpg	0	54	AOI_13	1033	23	246	383
2731	164			122_162_an_ha.jpg	0	54	AOI_13	1033	23	244	376
2748	165			122_162_an_ha.jpg	0	54	AOI_13	1033	23	254	370
2765	166			122_162_an_ha.jpg	0	54	AOI_13	1033	23	239	389
2781	167			122_162_an_ha.jpg	0	54	AOI_13	1033	23	0	0
2798	168			122_162_an_ha.jpg	0	54	AOI_13	1033	23	0	0
2815	169			122_162_an_ha.jpg	0	54	AOI_13	1566	24	273	464
2831	170			122_162_an_ha.jpg	0	54	AOI_13	1566	24	280	496
2848	171			122_162_an_ha.jpg	0	54	AOI_13	1566	24	283	490
2865	172			122_162_an_ha.jpg	0	54	AOI_13	1566	24	279	501
2881	173			122_162_an_ha.jpg	0	54	AOI_13	1566	24	279	500
2898	174			122_162_an_ha.jpg	0	54	AOI_13	1566	24	279	492
2915	175			122_162_an_ha.jpg	0	54	AOI_13	1566	24	298	503
2931	176			122_162_an_ha.jpg	0	54	AOI_13	1566	24	319	553
2948	177			122_162_an_ha.jpg	0	54	AOI_13	1566	24	0	0
2965	178			122_162_an_ha.jpg	0	54	AOI_13	1566	24	280	488
2981	179			122_162_an_ha.jpg	0	54	AOI_13	1566	24	282	503
2998	180			122_162_an_ha.jpg	0	54	AOI_13	1566	24	290	512
3015	181			122_162_an_ha.jpg	0	54	AOI_13	1566	24	283	495
3031	182			122_162_an_ha.jpg	0	54	AOI_13	1566	24	283	494
3048	183			122_162_an_ha.jpg	0	54	AOI_13	1566	24	280	521
3064	184			122_162_an_ha.jpg	0	54	AOI_13	1566	24	274	486
3081	185			122_162_an_ha.jpg	0	54	AOI_13	1566	24	278	491
3098	186			122_162_an_ha.jpg	0	54	AOI_13	1566	24	277	501
3114	187			122_162_an_ha.jpg	0	54	AOI_13	1566	24	280	491
3131	188			122_162_an_ha.jpg	0	54	AOI_13	1566	24	278	497
3148	189			122_162_an_ha.jpg	0	54	AOI_13	1566	24	281	508
3164	190			122_162_an_ha.jpg	0	54	AOI_13	1566	24	284	492
3181	191			122_162_an_ha.jpg	0	54	AOI_13	1566	24	297	518
3198	192			122_162_an_ha.jpg	0	54	AOI_13	1566	24	315	550
3215	193			122_162_an_ha.jpg	0	54	AOI_13	1566	24	0	0
3231	194			122_162_an_ha.jpg	0	54	AOI_13	1566	24	284	500
3248	195			122_162_an_ha.jpg	0	54	AOI_13	1566	24	270	495
3264	196			122_162_an_ha.jpg	0	54	AOI_13	1566	24	274	487
3281	197			122_162_an_ha.jpg	0	54	AOI_13	1566	24	274	493
3298	198			122_162_an_ha.jpg	0	54	AOI_13	1566	24	280	497
3314	199			122_162_an_ha.jpg	0	54	AOI_13	1566	24	274	510
3331	200			122_162_an_ha.jpg	0	54	AOI_13	1566	24	279	492
3348	201			122_162_an_ha.jpg	0	54	AOI_13	1566	24	272	502
3364	202			122_162_an_ha.jpg	0	54	AOI_13	1566	24	277	515
3381	203			122_162_an_ha.jpg	0	54	AOI_13	1566	24	278	498
3398	204			122_162_an_ha.jpg	0	54	AOI_13	1566	24	278	499
3414	205			122_162_an_ha.jpg	0	54	AOI_13	1566	24	270	490
3431	206			122_162_an_ha.jpg	0	54	AOI_13	1566	24	277	490
3447	207			122_162_an_ha.jpg	0	54	AOI_13	1566	24	269	476
3464	208			122_162_an_ha.jpg	0	54	AOI_13	1566	24	267	475
3481	209			122_162_an_ha.jpg	0	54	AOI_13	1566	24	264	486
3497	210			122_162_an_ha.jpg	0	54	AOI_13	1566	24	274	492
3514	211			122_162_an_ha.jpg	0	54	AOI_13	1566	24	277	498
3531	212			122_162_an_ha.jpg	0	54	AOI_13	1566	24	268	483
3547	213			122_162_an_ha.jpg	0	54	AOI_13	1566	24	293	504
3564	214			122_162_an_ha.jpg	0	54	AOI_13	1566	24	283	500
3581	215			122_162_an_ha.jpg	0	54	AOI_13	1566	24	0	0
3598	216			122_162_an_ha.jpg	0	54	AOI_13	1566	24	272	492
3614	217			122_162_an_ha.jpg	0	54	AOI_13	1566	24	276	486
3631	218			122_162_an_ha.jpg	0	54	AOI_13	1566	24	0	0
3633		ImageEnd	16
3647	219			No media	0	0	Content	1566	24	272	485
3664	220			No media	0	0	Content	1566	24	273	504
3681	221			No media	0	0	Content	1566	24	277	490
3697	222			No media	0	0	Content	1566	24	270	501
3714	223			No media	0	0	Content	1566	24	303	503
3731	224			No media	0	0	Content	1566	24	310	510
3747	225			No media	0	0	Content	1566	24	0	0
3764	226			No media	0	0	Content	1566	24	274	498
3781	227			No media	0	0	Content	1566	24	269	501
3797	228			No media	0	0	Content	1566	24	268	483
3814	229			No media	0	0	Content	1566	24	268	484
3831	230			No media	0	0	Content	1566	24	265	488
3847	231			No media	0	0	Content	1566	24	269	487
3864	232			No media	0	0	Content	1566	24	277	520
3880	233			No media	0	0	Content	1566	24	273	495
3898	234			No media	0	0	Content	1566	24	275	486
3914	235			No media	0	0	Content	1566	24	267	495
3931	236			No media	0	0	Content	1566	24	275	497
3947	237			No media	0	0	Content	1566	24	269	492
3964	238			No media	0	0	Content	1566	24	279	493
3980	239			No media	0	0	Content	1566	24	270	511
3997	240			No media	0	0	Content	1566	24	273	496
4014	241			No media	0	0	Content	1566	24	284	474
4031	242			No media	0	0	Content	1566	24	283	532
4047	243			No media	0	0	Content	1566	24	0	0
4064	244			No media	0	0	Content	1566	24	274	488
4080	245			No media	0	0	Content	1566	24	270	482
4097	246			No media	0	0	Content	1566	24	0	0
4114	247			No media	0	0	Content	1566	24	280	491
4130	248			No media	0	0	Content	1566	24	271	504
4147	249			No media	0	0	Content	1566	24	276	498
4164	250			No media	0	0	Content	1566	24	274	499
4180	251			No media	0	0	Content	1566	24	273	507
4197	252			No media	0	0	Content	1566	24	268	527
4214	253			No media	0	0	Content	1566	24	0	0
4230	254			No media	0	0	Content	1566	24	273	493
4247	255			No media	0	0	Content	1566	24	268	486
4264	256			No media	0	0	Content	1566	24	269	498
4280	257			No media	0	0	Content	1566	24	274	493
4297	258			No media	0	0	Content	1566	24	277	500
4314	259			No media	0	0	Content	1566	24	279	504
4330	260			No media	0	0	Content	1566	24	271	501
4347	261			No media	0	0	Content	1566	24	286	495
4364	262			No media	0	0	Content	1566	24	297	491
4380	263			No media	0	0	Content	450	25	405	438
4397	264			No media	0	0	Content	450	25	433	404
4413	265			No media	0	0	Content	450	25	451	321
4430	266			No media	0	0	Content	450	25	511	260
4447	267			No media	0	0	Content	450	25	0	0
4464	268			No media	0	0	Content	450	25	0	0
4480	269			No media	0	0	Content	450	25	450	359
4497	270			No media	0	0	Content	450	25	437	364
4513	271			No media	0	0	Content	450	25	440	361
4530	272			No media	0	0	Content	450	25	452	355
4547	273			No media	0	0	Content	450	25	440	354
4563	274			No media	0	0	Content	450	25	450	357
4580	275			No media	0	0	Content	450	25	440	362
4597	276			No media	0	0	Content	450	25	440	360
4613	277			No media	0	0	Content	450	25	459	342
4630	278			No media	0	0	Content	450	25	457	388
4647	279			No media	0	0	Content	450	25	539	169
4663	280			No media	0	0	Content	450	25	444	353
4680	281			No media	0	0	Content	450	25	436	357
4697	282			No media	0	0	Content	450	25	437	350
4713	283			No media	0	0	Content	450	25	443	352
4730	284			No media	0	0	Content	450	25	443	359
4747	285			No media	0	0	Content	450	25	438	358
4763	286			No media	0	0	Content	450	25	445	355
4780	287			No media	0	0	Content	450	25	439	356
4797	288			No media	0	0	Content	450	25	439	359
4813	289			No media	0	0	Content	450	25	437	358
4830	290			No media	0	0	Content	250	26	468	337
4847	291			No media	0	0	Content	250	26	535	307
4848		ImageStart	8
4863	292			Fix.jpg	0	0	Content	250	26	537	279
4880	293			Fix.jpg	0	0	Content	250	26	544	275
4897	294			Fix.jpg	0	0	Content	250	26	544	280
4913	295			Fix.jpg	0	0	Content	250	26	546	272
4930	296			Fix.jpg	0	0	Content	250	26	544	278
4946	297			Fix.jpg	0	0	Content	250	26	562	263
4963	298			Fix.jpg	0	0	Content	250	26	590	216
4980	299			Fix.jpg	0	0	Content	250	26	558	265
4996	300			Fix.jpg	0	0	Content	250	26	545	267
5013	301			Fix.jpg	0	0	Content	250	26	549	270
5030	302			Fix.jpg	0	0	Content	250	26	534	278
5046	303			Fix.jpg	0	0	Content	250	26	545	271
5063	304			Fix.jpg	0	0	Content	250	26	548	272
5080	305			Fix.jpg	0	0	Content	883	27	506	351
5096	306			Fix.jpg	0	0	Content	883	27	510	370
5113	307			Fix.jpg	0	0	Content	883	27	512	365
5130	308			Fix.jpg	0	0	Content	883	27	506	373
5146	309			Fix.jpg	0	0	Content	883	27	506	371
5163	310			Fix.jpg	0	0	Content	883	27	503	378
5180	311			Fix.jpg	0	0	Content	883	27	557	343
5196	312			Fix.jpg	0	0	Content	883	27	514	326
5213	313			Fix.jpg	0	0	Content	883	27	0	0
5230	314			Fix.jpg	0	0	Content	883	27	0	0
5246	315			Fix.jpg	0	0	Content	883	27	502	369
5263	316			Fix.jpg	0	0	Content	883	27	502	385
5280	317			Fix.jpg	0	0	Content	883	27	508	378
5296	318			Fix.jpg	0	0	Content	883	27	506	382
5313	319			Fix.jpg	0	0	Content	883	27	515	372
5330	320			Fix.jpg	0	0	Content	883	27	507	376
5332		ImageEnd	16
5346	321			No media	0	0	Content	883	27	504	372
5363	322			No media	0	0	Content	883	27	502	375
5380	323			No media	0	0	Content	883	27	504	376
5396	324			No media	0	0	Content	883	27	508	377
5413	325			No media	0	0	Content	883	27	501	376
5430	326			No media	0	0	Content	883	27	502	381
5446	327			No media	0	0	Content	883	27	509	375
5463	328			No media	0	0	Content	883	27	509	376
5480	329			No media	0	0	Content	883	27	496	376
5496	330			No media	0	0	Content	883	27	501	384
5513	331			No media	0	0	Content	883	27	501	374
5529	332			No media	0	0	Content	883	27	495	383
5546	333			No media	0	0	Content	883	27	499	372
5563	334			No media	0	0	Content	883	27	503	368
5579	335			No media	0	0	Content	883	27	502	382
5596	336			No media	0	0	Content	883	27	501	376
5613	337			No media	0	0	Content	883	27	499	371
5629	338			No media	0	0	Content	883	27	504	377
5646	339			No media	0	0	Content	883	27	504	371
5663	340			No media	0	0	Content	883	27	500	372
5673		ImageStart	8
5679	341			79_115_ha_an.jpg	0	291	AOI_52	883	27	503	376
5696	342			79_115_ha_an.jpg	0	291	AOI_52	883	27	505	381
5713	343			79_115_ha_an.jpg	0	291	AOI_52	883	27	500	383
5729	344			79_115_ha_an.jpg	0	291	AOI_52	883	27	501	382
5746	345			79_115_ha_an.jpg	0	291	AOI_52	883	27	497	385
5763	346			79_115_ha_an.jpg	0	291	AOI_52	883	27	505	379
5779	347			79_115_ha_an.jpg	0	291	AOI_52	883	27	503	378
5796	348			79_115_ha_an.jpg	0	291	AOI_52	883	27	498	376
5813	349			79_115_ha_an.jpg	0	291	AOI_52	883	27	501	384
5829	350			79_115_ha_an.jpg	0	291	AOI_52	883	27	500	388
5846	351			79_115_ha_an.jpg	0	291	AOI_52	883	27	498	383
5863	352			79_115_ha_an.jpg	0	291	AOI_52	883	27	498	382
5879	353			79_115_ha_an.jpg	0	291	AOI_52	883	27	498	376
5896	354			79_115_ha_an.jpg	0	291	AOI_52	883	27	498	375
5913	355			79_115_ha_an.jpg	0	291	AOI_52	883	27	499	377
5929	356			79_115_ha_an.jpg	0	291	AOI_52	883	27	497	374
5946	357			79_115_ha_an.jpg	0	291	AOI_52	883	27	493	383
5963	358			79_115_ha_an.jpg	0	291	AOI_52	266	28	394	348
5979	359			79_115_ha_an.jpg	0	291	AOI_52	266	28	286	348
5996	360			79_115_ha_an.jpg	0	291	AOI_52	266	28	304	349
6013	361			79_115_ha_an.jpg	0	291	AOI_52	266	28	293	361
6029	362			79_115_ha_an.jpg	0	291	AOI_52	266	28	293	357
6046	363			79_115_ha_an.jpg	0	291	AOI_52	266	28	338	331
6062	364			79_115_ha_an.jpg	0	291	AOI_52	266	28	318	357
6079	365			79_115_ha_an.jpg	0	291	AOI_52	266	28	0	0
6096	366			79_115_ha_an.jpg	0	291	AOI_52	266	28	296	359
6112	367			79_115_ha_an.jpg	0	291	AOI_52	266	28	290	363
6129	368			79_115_ha_an.jpg	0	291	AOI_52	266	28	292	361
6146	369			79_115_ha_an.jpg	0	291	AOI_52	266	28	295	365
6162	370			79_115_ha_an.jpg	0	291	AOI_52	266	28	294	355
6179	371			79_115_ha_an.jpg	0	291	AOI_52	266	28	297	364
6196	372			79_115_ha_an.jpg	0	291	AOI_52	266	28	292	361
6212	373			79_115_ha_an.jpg	0	291	AOI_52	266	28	289	358
6229	374			79_115_ha_an.jpg	0	291	AOI_52	500	29	291	354
6246	375			79_115_ha_an.jpg	0	291	AOI_52	500	29	256	348
6262	376			79_115_ha_an.jpg	0	291	AOI_52	500	29	248	346
6279	377			79_115_ha_an.jpg	0	291	AOI_52	500	29	249	353
6296	378			79_115_ha_an.jpg	0	291	AOI_52	500	29	257	342
6312	379			79_115_ha_an.jpg	0	291	AOI_52	500	29	253	350
6329	380			79_115_ha_an.jpg	0	291	AOI_52	500	29	249	347
6346	381			79_115_ha_an.jpg	0	291	AOI_52	500	29	254	344
6362	382			79_115_ha_an.jpg	0	291	AOI_52	500	29	255	348
6379	383			79_115_ha_an.jpg	0	291	AOI_52	500	29	250	342
6396	384			79_115_ha_an.jpg	0	291	AOI_52	500	29	257	344
6412	385			79_115_ha_an.jpg	0	291	AOI_52	500	29	251	345
6429	386			79_115_ha_an.jpg	0	291	AOI_52	500	29	255	340
6446	387			79_115_ha_an.jpg	0	291	AOI_52	500	29	252	346
6462	388			79_115_ha_an.jpg	0	291	AOI_52	500	29	250	349
6479	389			79_115_ha_an.jpg	0	291	AOI_52	500	29	255	340
6495	390			79_115_ha_an.jpg	0	291	AOI_52	500	29	232	348
6512	391			79_115_ha_an.jpg	0	291	AOI_52	500	29	242	338
6529	392			79_115_ha_an.jpg	0	291	AOI_52	500	29	240	348
6545	393			79_115_ha_an.jpg	0	291	AOI_52	500	29	242	350
6562	394			79_115_ha_an.jpg	0	291	AOI_52	500	29	241	349
6579	395			79_115_ha_an.jpg	0	291	AOI_52	500	29	238	333
6595	396			79_115_ha_an.jpg	0	291	AOI_52	500	29	247	345
6612	397			79_115_ha_an.jpg	0	291	AOI_52	500	29	241	346
6629	398			79_115_ha_an.jpg	0	291	AOI_52	500	29	238	349
6645	399			79_115_ha_an.jpg	0	291	AOI_52	500	29	244	349
6662	400			79_115_ha_an.jpg	0	291	AOI_52	500	29	245	342
6679	401			79_115_ha_an.jpg	0	291	AOI_52	500	29	248	348
6695	402			79_115_ha_an.jpg	0	291	AOI_52	500	29	245	350
6712	403			79_115_ha_an.jpg	0	291	AOI_52	500	29	331	344
6729	404			79_115_ha_an.jpg	0	292	AOI_49	233	30	608	361
6745	405			79_115_ha_an.jpg	0	292	AOI_49	233	30	714	389
6762	406			79_115_ha_an.jpg	0	292	AOI_49	233	30	709	386
6779	407			79_115_ha_an.jpg	0	292	AOI_49	233	30	713	389
6795	408			79_115_ha_an.jpg	0	292	AOI_49	233	30	706	393
6812	409			79_115_ha_an.jpg	0	292	AOI_49	233	30	718	380
6829	410			79_115_ha_an.jpg	0	292	AOI_49	233	30	720	384
6845	411			79_115_ha_an.jpg	0	292	AOI_49	233	30	724	377
6862	412			79_115_ha_an.jpg	0	292	AOI_49	233	30	714	389
6879	413			79_115_ha_an.jpg	0	292	AOI_49	233	30	711	389
6895	414			79_115_ha_an.jpg	0	292	AOI_49	233	30	716	387
6912	415			79_115_ha_an.jpg	0	292	AOI_49	233	30	707	393
6929	416			79_115_ha_an.jpg	0	292	AOI_49	233	30	707	392
6945	417			79_115_ha_an.jpg	0	292	AOI_49	233	30	717	390
6962	418			79_115_ha_an.jpg	0	292	AOI_49	483	31	700	423
6979	419			79_115_ha_an.jpg	0	292	AOI_49	483	31	702	454
6995	420			79_115_ha_an.jpg	0	292	AOI_49	483	31	697	455
7012	421			79_115_ha_an.jpg	0	292	AOI_49	483	31	699	461
7028	422			79_115_ha_an.jpg	0	292	AOI_49	483	31	696	461
7045	423			79_115_ha_an.jpg	0	292	AOI_49	483	31	704	461
7062	424			79_115_ha_an.jpg	0	292	AOI_49	483	31	694	460
7078	425			79_115_ha_an.jpg	0	292	AOI_49	483	31	698	456
7095	426			79_115_ha_an.jpg	0	292	AOI_49	483	31	699	462
7112	427			79_115_ha_an.jpg	0	292	AOI_49	483	31	697	460
7128	428			79_115_ha_an.jpg	0	292	AOI_49	483	31	701	459
7145	429			79_115_ha_an.jpg	0	292	AOI_49	483	31	692	461
7162	430			79_115_ha_an.jpg	0	292	AOI_49	483	31	699	459
7178	431			79_115_ha_an.jpg	0	292	AOI_49	483	31	700	455
7195	432			79_115_ha_an.jpg	0	292	AOI_49	483	31	702	458
7212	433			79_115_ha_an.jpg	0	292	AOI_49	483	31	702	462
7228	434			79_115_ha_an.jpg	0	292	AOI_49	483	31	703	465
7245	435			79_115_ha_an.jpg	0	292	AOI_49	483	31	697	463
7262	436			79_115_ha_an.jpg	0	292	AOI_49	483	31	694	464
7278	437			79_115_ha_an.jpg	0	292	AOI_49	483	31	704	459
7295	438			79_115_ha_an.jpg	0	292	AOI_49	483	31	699	465
7312	439			79_115_ha_an.jpg	0	292	AOI_49	483	31	706	457
7328	440			79_115_ha_an.jpg	0	292	AOI_49	483	31	700	456
7345	441			79_115_ha_an.jpg	0	292	AOI_49	483	31	696	463
7362	442			79_115_ha_an.jpg	0	292	AOI_49	483	31	700	463
7378	443			79_115_ha_an.jpg	0	292	AOI_49	483	31	700	462
7395	444			79_115_ha_an.jpg	0	292	AOI_49	483	31	705	455
7412	445			79_115_ha_an.jpg	0	292	AOI_49	483	31	709	463
7428	446			79_115_ha_an.jpg	0	292	AOI_49	483	31	706	459
7445	447			79_115_ha_an.jpg	0	292	AOI_49	316	32	738	386
7462	448			79_115_ha_an.jpg	0	292	AOI_49	316	32	724	382
7478	449			79_115_ha_an.jpg	0	292	AOI_49	316	32	727	380
7495	450			79_115_ha_an.jpg	0	292	AOI_49	316	32	730	373
7512	451			79_115_ha_an.jpg	0	292	AOI_49	316	32	727	371
7528	452			79_115_ha_an.jpg	0	292	AOI_49	316	32	726	372
7545	453			79_115_ha_an.jpg	0	292	AOI_49	316	32	720	375
7562	454			79_115_ha_an.jpg	0	292	AOI_49	316	32	727	369
7578	455			79_115_ha_an.jpg	0	292	AOI_49	316	32	732	364
7595	456			79_115_ha_an.jpg	0	292	AOI_49	316	32	733	375
7611	457			79_115_ha_an.jpg	0	292	AOI_49	316	32	728	370
7628	458			79_115_ha_an.jpg	0	292	AOI_49	316	32	727	371
7645	459			79_115_ha_an.jpg	0	292	AOI_49	316	32	722	375
7661	460			79_115_ha_an.jpg	0	292	AOI_49	316	32	734	367
7678	461			79_115_ha_an.jpg	0	292	AOI_49	316	32	723	381
7695	462			79_115_ha_an.jpg	0	292	AOI_49	316	32	727	370
7711	463			79_115_ha_an.jpg	0	292	AOI_49	316	32	725	370
7728	464			79_115_ha_an.jpg	0	292	AOI_49	316	32	724	374
7745	465			79_115_ha_an.jpg	0	292	AOI_49	316	32	730	366
7761	466			79_115_ha_an.jpg	0	292	AOI_49	250	33	686	362
7778	467			79_115_ha_an.jpg	0	292	AOI_49	250	33	686	366
7795	468			79_115_ha_an.jpg	0	292	AOI_49	250	33	681	366
7811	469			79_115_ha_an.jpg	0	292	AOI_49	250	33	674	362
7828	470			79_115_ha_an.jpg	0	292	AOI_49	250	33	674	362
7845	471			79_115_ha_an.jpg	0	292	AOI_49	250	33	670	366
7861	472			79_115_ha_an.jpg	0	292	AOI_49	250	33	668	372
7878	473			79_115_ha_an.jpg	0	292	AOI_49	250	33	673	361
7895	474			79_115_ha_an.jpg	0	292	AOI_49	250	33	673	363
7911	475			79_115_ha_an.jpg	0	292	AOI_49	250	33	674	365
7928	476			79_115_ha_an.jpg	0	292	AOI_49	250	33	671	367
7945	477			79_115_ha_an.jpg	0	292	AOI_49	250	33	675	366
7961	478			79_115_ha_an.jpg	0	292	AOI_49	250	33	678	358
7978	479			79_115_ha_an.jpg	0	292	AOI_49	250	33	674	362
7995	480			79_115_ha_an.jpg	0	292	AOI_49	250	33	585	369
8011	481			79_115_ha_an.jpg	0	291	AOI_52	549	34	401	408
8028	482			79_115_ha_an.jpg	0	291	AOI_52	549	34	270	442
8044	483			79_115_ha_an.jpg	0	291	AOI_52	549	34	279	426
8061	484			79_115_ha_an.jpg	0	291	AOI_52	549	34	287	473
8078	485			79_115_ha_an.jpg	0	291	AOI_52	549	34	309	495
8094	486			79_115_ha_an.jpg	0	291	AOI_52	549	34	0	0
8111	487			79_115_ha_an.jpg	0	291	AOI_52	549	34	0	0
8128	488			79_115_ha_an.jpg	0	291	AOI_52	549	34	0	0
8145	489			79_115_ha_an.jpg	0	291	AOI_52	549	34	266	444
8161	490			79_115_ha_an.jpg	0	291	AOI_52	549	34	267	469
8178	491			79_115_ha_an.jpg	0	291	AOI_52	549	34	271	445
8195	492			79_115_ha_an.jpg	0	291	AOI_52	549	34	270	447
8211	493			79_115_ha_an.jpg	0	291	AOI_52	549	34	252	478
8228	494			79_115_ha_an.jpg	0	291	AOI_52	549	34	269	449
8244	495			79_115_ha_an.jpg	0	291	AOI_52	549	34	264	440
8261	496			79_115_ha_an.jpg	0	291	AOI_52	549	34	264	453
8278	497			79_115_ha_an.jpg	0	291	AOI_52	549	34	279	440
8294	498			79_115_ha_an.jpg	0	291	AOI_52	549	34	272	442
8311	499			79_115_ha_an.jpg	0	291	AOI_52	549	34	282	448
8328	500			79_115_ha_an.jpg	0	291	AOI_52	549	34	272	453
8344	501			79_115_ha_an.jpg	0	291	AOI_52	549	34	269	438
8361	502			79_115_ha_an.jpg	0	291	AOI_52	549	34	261	476
8378	503			79_115_ha_an.jpg	0	291	AOI_52	549	34	276	455
8394	504			79_115_ha_an.jpg	0	291	AOI_52	549	34	265	458
8411	505			79_115_ha_an.jpg	0	291	AOI_52	549	34	274	476
8427	506			79_115_ha_an.jpg	0	291	AOI_52	549	34	274	444
8445	507			79_115_ha_an.jpg	0	291	AOI_52	549	34	273	447
8461	508			79_115_ha_an.jpg	0	291	AOI_52	549	34	269	451
8478	509			79_115_ha_an.jpg	0	291	AOI_52	549	34	271	453
8494	510			79_115_ha_an.jpg	0	291	AOI_52	549	34	268	447
8511	511			79_115_ha_an.jpg	0	291	AOI_52	549	34	271	457
8527	512			79_115_ha_an.jpg	0	291	AOI_52	549	34	272	445
8544	513			79_115_ha_an.jpg	0	291	AOI_52	549	34	269	456
8561	514			79_115_ha_an.jpg	0	291	AOI_52	716	35	287	439
8578	515			79_115_ha_an.jpg	0	291	AOI_52	716	35	379	246
8594	516			79_115_ha_an.jpg	0	291	AOI_52	716	35	0	0
8611	517			79_115_ha_an.jpg	0	291	AOI_52	716	35	0	0
8627	518			79_115_ha_an.jpg	0	291	AOI_52	716	35	0	0
8644	519			79_115_ha_an.jpg	0	291	AOI_52	716	35	290	355
8656		ImageEnd	16
8661	520			No media	0	0	Content	716	35	295	387
8670		ImageStart	8
8677	521			Fix.jpg	0	0	Content	716	35	289	356
8694	522			Fix.jpg	0	0	Content	716	35	281	365
8711	523			Fix.jpg	0	0	Content	716	35	282	347
8727	524			Fix.jpg	0	0	Content	716	35	283	360
8744	525			Fix.jpg	0	0	Content	716	35	287	352
8761	526			Fix.jpg	0	0	Content	716	35	284	354
8777	527			Fix.jpg	0	0	Content	716	35	286	358
8794	528			Fix.jpg	0	0	Content	716	35	297	351
8811	529			Fix.jpg	0	0	Content	716	35	294	366
8827	530			Fix.jpg	0	0	Content	716	35	289	333
8844	531			Fix.jpg	0	0	Content	716	35	287	349
8861	532			Fix.jpg	0	0	Content	716	35	288	356
8877	533			Fix.jpg	0	0	Content	716	35	286	354
8894	534			Fix.jpg	0	0	Content	716	35	291	350
8910	535			Fix.jpg	0	0	Content	716	35	293	367
8927	536			Fix.jpg	0	0	Content	716	35	287	350
8944	537			Fix.jpg	0	0	Content	716	35	286	357
8961	538			Fix.jpg	0	0	Content	716	35	295	349
8977	539			Fix.jpg	0	0	Content	716	35	290	358
8994	540			Fix.jpg	0	0	Content	716	35	287	349
9011	541			Fix.jpg	0	0	Content	716	35	287	351
9027	542			Fix.jpg	0	0	Content	716	35	285	354
9044	543			Fix.jpg	0	0	Content	716	35	282	357
9061	544			Fix.jpg	0	0	Content	716	35	286	354
9077	545			Fix.jpg	0	0	Content	716	35	294	359
9094	546			Fix.jpg	0	0	Content	716	35	289	348
9110	547			Fix.jpg	0	0	Content	716	35	291	360
9127	548			Fix.jpg	0	0	Content	716	35	283	355
9144	549			Fix.jpg	0	0	Content	716	35	286	354
9156		ImageEnd	16
9160	550			No media	0	0	Content	716	35	286	352
9177	551			No media	0	0	Content	716	35	286	353
9194	552			No media	0	0	Content	716	35	281	359
9210	553			No media	0	0	Content	716	35	287	359
9227	554			No media	0	0	Content	716	35	287	352
9230		ImageStart	8
9244	555			97_144_an_fe.jpg	0	331	AOI_5	716	35	286	360
9260	556			97_144_an_fe.jpg	0	331	AOI_5	716	35	285	362
9277	557			97_144_an_fe.jpg	0	331	AOI_5	250	36	416	365
9294	558			97_144_an_fe.jpg	0	331	AOI_5	250	36	440	380
9310	559			97_144_an_fe.jpg	0	331	AOI_5	250	36	453	369
9327	560			97_144_an_fe.jpg	0	331	AOI_5	250	36	459	372
9344	561			97_144_an_fe.jpg	0	331	AOI_5	250	36	460	371
9360	562			97_144_an_fe.jpg	0	331	AOI_5	250	36	468	367
9377	563			97_144_an_fe.jpg	0	331	AOI_5	250	36	471	368
9394	564			97_144_an_fe.jpg	0	331	AOI_5	250	36	465	375
9410	565			97_144_an_fe.jpg	0	331	AOI_5	250	36	0	0
9427	566			97_144_an_fe.jpg	0	331	AOI_5	250	36	466	365
9444	567			97_144_an_fe.jpg	0	331	AOI_5	250	36	460	361
9460	568			97_144_an_fe.jpg	0	331	AOI_5	250	36	459	367
9477	569			97_144_an_fe.jpg	0	331	AOI_5	250	36	457	373
9494	570			97_144_an_fe.jpg	0	331	AOI_5	250	36	456	373
9510	571			97_144_an_fe.jpg	0	331	AOI_5	250	36	458	379
9527	572			97_144_an_fe.jpg	0	332	AOI_6	800	37	612	366
9544	573			97_144_an_fe.jpg	0	332	AOI_6	800	37	691	368
9560	574			97_144_an_fe.jpg	0	332	AOI_6	800	37	687	366
9577	575			97_144_an_fe.jpg	0	332	AOI_6	800	37	696	364
9593	576			97_144_an_fe.jpg	0	332	AOI_6	800	37	704	364
9610	577			97_144_an_fe.jpg	0	332	AOI_6	800	37	698	368
9627	578			97_144_an_fe.jpg	0	332	AOI_6	800	37	694	375
9643	579			97_144_an_fe.jpg	0	332	AOI_6	800	37	706	362
9660	580			97_144_an_fe.jpg	0	332	AOI_6	800	37	711	349
9677	581			97_144_an_fe.jpg	0	332	AOI_6	800	37	714	346
9693	582			97_144_an_fe.jpg	0	332	AOI_6	800	37	701	369
9710	583			97_144_an_fe.jpg	0	332	AOI_6	800	37	701	365
9727	584			97_144_an_fe.jpg	0	332	AOI_6	800	37	695	366
9743	585			97_144_an_fe.jpg	0	332	AOI_6	800	37	695	369
9760	586			97_144_an_fe.jpg	0	332	AOI_6	800	37	690	372
9777	587			97_144_an_fe.jpg	0	332	AOI_6	800	37	703	365
9793	588			97_144_an_fe.jpg	0	332	AOI_6	800	37	683	362
9810	589			97_144_an_fe.jpg	0	332	AOI_6	800	37	686	367
9827	590			97_144_an_fe.jpg	0	332	AOI_6	800	37	683	364
9843	591			97_144_an_fe.jpg	0	332	AOI_6	800	37	681	371
9860	592			97_144_an_fe.jpg	0	332	AOI_6	800	37	677	366
9877	593			97_144_an_fe.jpg	0	332	AOI_6	800	37	684	362
9893	594			97_144_an_fe.jpg	0	332	AOI_6	800	37	681	359
9910	595			97_144_an_fe.jpg	0	332	AOI_6	800	37	681	363
9927	596			97_144_an_fe.jpg	0	332	AOI_6	800	37	678	368
9943	597			97_144_an_fe.jpg	0	332	AOI_6	800	37	687	360
9960	598			97_144_an_fe.jpg	0	332	AOI_6	800	37	681	365
9977	599			97_144_an_fe.jpg	0	332	AOI_6	800	37	679	368
9993	600			97_144_an_fe.jpg	0	332	AOI_6	800	37	684	369
10010	601			97_144_an_fe.jpg	0	332	AOI_6	800	37	682	365
10027	602			97_144_an_fe.jpg	0	332	AOI_6	800	37	686	363
10043	603			97_144_an_fe.jpg	0	332	AOI_6	800	37	678	370
10060	604			97_144_an_fe.jpg	0	332	AOI_6	800	37	685	363
10076	605			97_144_an_fe.jpg	0	332	AOI_6	800	37	673	367
10093	606			97_144_an_fe.jpg	0	332	AOI_6	800	37	672	360
10110	607			97_144_an_fe.jpg	0	332	AOI_6	800	37	663	363
10126	608			97_144_an_fe.jpg	0	332	AOI_6	800	37	668	362
10143	609			97_144_an_fe.jpg	0	332	AOI_6	800	37	670	371
10160	610			97_144_an_fe.jpg	0	332	AOI_6	800	37	668	363
10176	611			97_144_an_fe.jpg	0	332	AOI_6	800	37	673	363
10193	612			97_144_an_fe.jpg	0	332	AOI_6	800	37	672	365
10210	613			97_144_an_fe.jpg	0	332	AOI_6	800	37	671	364
10226	614			97_144_an_fe.jpg	0	332	AOI_6	800	37	677	363
10243	615			97_144_an_fe.jpg	0	332	AOI_6	800	37	676	365
10260	616			97_144_an_fe.jpg	0	332	AOI_6	800	37	672	364
10276	617			97_144_an_fe.jpg	0	332	AOI_6	800	37	673	358
10293	618			97_144_an_fe.jpg	0	332	AOI_6	800	37	675	365
10310	619			97_144_an_fe.jpg	0	332	AOI_6	800	37	675	362
10326	620			97_144_an_fe.jpg	0	332	AOI_6	350	38	713	410
10343	621			97_144_an_fe.jpg	0	332	AOI_6	350	38	721	450
10360	622			97_144_an_fe.jpg	0	332	AOI_6	350	38	716	447
10376	623			97_144_an_fe.jpg	0	332	AOI_6	350	38	721	454
10393	624			97_144_an_fe.jpg	0	332	AOI_6	350	38	724	458
10410	625			97_144_an_fe.jpg	0	332	AOI_6	350	38	714	460
10426	626			97_144_an_fe.jpg	0	332	AOI_6	350	38	723	461
10443	627			97_144_an_fe.jpg	0	332	AOI_6	350	38	720	459
10460	628			97_144_an_fe.jpg	0	332	AOI_6	350	38	717	466
10476	629			97_144_an_fe.jpg	0	332	AOI_6	350	38	718	462
10493	630			97_144_an_fe.jpg	0	332	AOI_6	350	38	716	459
10510	631			97_144_an_fe.jpg	0	332	AOI_6	350	38	722	457
10526	632			97_144_an_fe.jpg	0	332	AOI_6	350	38	716	458
10543	633			97_144_an_fe.jpg	0	332	AOI_6	350	38	718	458
10560	634			97_144_an_fe.jpg	0	332	AOI_6	350	38	718	458
10576	635			97_144_an_fe.jpg	0	332	AOI_6	350	38	718	462
10593	636			97_144_an_fe.jpg	0	332	AOI_6	350	38	722	460
10609	637			97_144_an_fe.jpg	0	332	AOI_6	350	38	719	460
10626	638			97_144_an_fe.jpg	0	332	AOI_6	350	38	720	455
10643	639			97_144_an_fe.jpg	0	332	AOI_6	350	38	719	456
10659	640			97_144_an_fe.jpg	0	332	AOI_6	350	38	724	461
10676	641			97_144_an_fe.jpg	0	332	AOI_6	849	39	734	400
10693	642			97_144_an_fe.jpg	0	332	AOI_6	849	39	706	370
10709	643			97_144_an_fe.jpg	0	332	AOI_6	849	39	684	363
10726	644			97_144_an_fe.jpg	0	332	AOI_6	849	39	684	358
10743	645			97_144_an_fe.jpg	0	332	AOI_6	849	39	690	364
10759	646			97_144_an_fe.jpg	0	332	AOI_6	849	39	683	356
10776	647			97_144_an_fe.jpg	0	332	AOI_6	849	39	691	363
10793	648			97_144_an_fe.jpg	0	332	AOI_6	849	39	692	354
10809	649			97_144_an_fe.jpg	0	332	AOI_6	849	39	699	304
10826	650			97_144_an_fe.jpg	0	332	AOI_6	849	39	698	348
10843	651			97_144_an_fe.jpg	0	332	AOI_6	849	39	683	362
10859	652			97_144_an_fe.jpg	0	332	AOI_6	849	39	681	362
10876	653			97_144_an_fe.jpg	0	332	AOI_6	849	39	685	360
10893	654			97_144_an_fe.jpg	0	332	AOI_6	849	39	669	365
10909	655			97_144_an_fe.jpg	0	332	AOI_6	849	39	669	364
10926	656			97_144_an_fe.jpg	0	332	AOI_6	849	39	668	366
10943	657			97_144_an_fe.jpg	0	332	AOI_6	849	39	675	355
10959	658			97_144_an_fe.jpg	0	332	AOI_6	849	39	669	361
10976	659			97_144_an_fe.jpg	0	332	AOI_6	849	39	671	363
10992	660			97_144_an_fe.jpg	0	332	AOI_6	849	39	663	363
11009	661			97_144_an_fe.jpg	0	332	AOI_6	849	39	670	362
11026	662			97_144_an_fe.jpg	0	332	AOI_6	849	39	673	360
11042	663			97_144_an_fe.jpg	0	332	AOI_6	849	39	668	363
11059	664			97_144_an_fe.jpg	0	332	AOI_6	849	39	669	363
11076	665			97_144_an_fe.jpg	0	332	AOI_6	849	39	673	364
11092	666			97_144_an_fe.jpg	0	332	AOI_6	849	39	672	360
11109	667			97_144_an_fe.jpg	0	332	AOI_6	849	39	666	368
11126	668			97_144_an_fe.jpg	0	332	AOI_6	849	39	663	364
11142	669			97_144_an_fe.jpg	0	332	AOI_6	849	39	679	358
11159	670			97_144_an_fe.jpg	0	332	AOI_6	849	39	668	361
11176	671			97_144_an_fe.jpg	0	332	AOI_6	849	39	667	362
11192	672			97_144_an_fe.jpg	0	332	AOI_6	849	39	671	363
11209	673			97_144_an_fe.jpg	0	332	AOI_6	849	39	667	372
11226	674			97_144_an_fe.jpg	0	332	AOI_6	849	39	668	368
11242	675			97_144_an_fe.jpg	0	332	AOI_6	849	39	674	367
11259	676			97_144_an_fe.jpg	0	332	AOI_6	849	39	665	366
11276	677			97_144_an_fe.jpg	0	332	AOI_6	849	39	676	365
11292	678			97_144_an_fe.jpg	0	332	AOI_6	849	39	670	367
11309	679			97_144_an_fe.jpg	0	332	AOI_6	849	39	673	362
11326	680			97_144_an_fe.jpg	0	332	AOI_6	849	39	671	367
11342	681			97_144_an_fe.jpg	0	332	AOI_6	849	39	680	361
11359	682			97_144_an_fe.jpg	0	332	AOI_6	849	39	673	367
11376	683			97_144_an_fe.jpg	0	332	AOI_6	849	39	677	370
11392	684			97_144_an_fe.jpg	0	332	AOI_6	849	39	666	365
11409	685			97_144_an_fe.jpg	0	332	AOI_6	849	39	673	359
11426	686			97_144_an_fe.jpg	0	332	AOI_6	849	39	672	359
11442	687			97_144_an_fe.jpg	0	332	AOI_6	849	39	676	366
11459	688			97_144_an_fe.jpg	0	332	AOI_6	849	39	679	363
11476	689			97_144_an_fe.jpg	0	332	AOI_6	849	39	672	363
11492	690			97_144_an_fe.jpg	0	332	AOI_6	849	39	676	364
11509	691			97_144_an_fe.jpg	0	332	AOI_6	849	39	685	378
11525	692			97_144_an_fe.jpg	0	332	AOI_6	233	40	707	459
11542	693			97_144_an_fe.jpg	0	332	AOI_6	233	40	707	482
11559	694			97_144_an_fe.jpg	0	332	AOI_6	233	40	710	479
11575	695			97_144_an_fe.jpg	0	332	AOI_6	233	40	706	488
11592	696			97_144_an_fe.jpg	0	332	AOI_6	233	40	710	489
11609	697			97_144_an_fe.jpg	0	332	AOI_6	233	40	704	489
11625	698			97_144_an_fe.jpg	0	332	AOI_6	233	40	702	492
11642	699			97_144_an_fe.jpg	0	332	AOI_6	233	40	708	487
11659	700			97_144_an_fe.jpg	0	332	AOI_6	233	40	706	490
11675	701			97_144_an_fe.jpg	0	332	AOI_6	233	40	707	490
11692	702			97_144_an_fe.jpg	0	332	AOI_6	233	40	707	491
11709	703			97_144_an_fe.jpg	0	332	AOI_6	233	40	706	488
11725	704			97_144_an_fe.jpg	0	332	AOI_6	233	40	713	489
11742	705			97_144_an_fe.jpg	0	332	AOI_6	233	40	710	490
11759	706			97_144_an_fe.jpg	0	331	AOI_5	233	41	575	478
11775	707			97_144_an_fe.jpg	0	331	AOI_5	233	41	395	456
11792	708			97_144_an_fe.jpg	0	331	AOI_5	233	41	309	458
11809	709			97_144_an_fe.jpg	0	331	AOI_5	233	41	308	454
11825	710			97_144_an_fe.jpg	0	331	AOI_5	233	41	296	460
11842	711			97_144_an_fe.jpg	0	331	AOI_5	233	41	302	466
11859	712			97_144_an_fe.jpg	0	331	AOI_5	233	41	301	470
11875	713			97_144_an_fe.jpg	0	331	AOI_5	233	41	303	460
11892	714			97_144_an_fe.jpg	0	331	AOI_5	233	41	302	457
11909	715			97_144_an_fe.jpg	0	331	AOI_5	233	41	407	255
11925	716			97_144_an_fe.jpg	0	331	AOI_5	233	41	305	463
11942	717			97_144_an_fe.jpg	0	331	AOI_5	233	41	299	460
11959	718			97_144_an_fe.jpg	0	331	AOI_5	233	41	298	460
11975	719			97_144_an_fe.jpg	0	331	AOI_5	233	41	302	463
11992	720			97_144_an_fe.jpg	0	331	AOI_5	300	42	301	411
12008	721			97_144_an_fe.jpg	0	331	AOI_5	300	42	284	419
12025	722			97_144_an_fe.jpg	0	331	AOI_5	300	42	276	438
12042	723			97_144_an_fe.jpg	0	331	AOI_5	300	42	274	410
12058	724			97_144_an_fe.jpg	0	331	AOI_5	300	42	274	410
12075	725			97_144_an_fe.jpg	0	331	AOI_5	300	42	278	412
12092	726			97_144_an_fe.jpg	0	331	AOI_5	300	42	298	467
12108	727			97_144_an_fe.jpg	0	331	AOI_5	300	42	298	459
12125	728			97_144_an_fe.jpg	0	331	AOI_5	300	42	0	0
12142	729			97_144_an_fe.jpg	0	331	AOI_5	300	42	272	410
12158	730			97_144_an_fe.jpg	0	331	AOI_5	300	42	269	407
12175	731			97_144_an_fe.jpg	0	331	AOI_5	300	42	271	405
12192	732			97_144_an_fe.jpg	0	331	AOI_5	300	42	272	445
12208	733			97_144_an_fe.jpg	0	331	AOI_5	300	42	275	418
12212		ImageEnd	16
12225	734			No media	0	0	Content	300	42	270	408
12235		ImageStart	8
12242	735			Fix.jpg	0	0	Content	300	42	266	456
12258	736			Fix.jpg	0	0	Content	300	42	277	400
12275	737			Fix.jpg	0	0	Content	300	42	271	418
12292	738			Fix.jpg	0	0	Content	466	43	288	337
12308	739			Fix.jpg	0	0	Content	466	43	323	226
12325	740			Fix.jpg	0	0	Content	466	43	374	200
12342	741			Fix.jpg	0	0	Content	466	43	373	185
12358	742			Fix.jpg	0	0	Content	466	43	367	186
12375	743			Fix.jpg	0	0	Content	466	43	368	190
12392	744			Fix.jpg	0	0	Content	466	43	372	190
12408	745			Fix.jpg	0	0	Content	466	43	376	189
12425	746			Fix.jpg	0	0	Content	466	43	374	191
12442	747			Fix.jpg	0	0	Content	466	43	372	188
12458	748			Fix.jpg	0	0	Content	466	43	371	192
12475	749			Fix.jpg	0	0	Content	466	43	376	189
12492	750			Fix.jpg	0	0	Content	466	43	370	189
12508	751			Fix.jpg	0	0	Content	466	43	373	194
12525	752			Fix.jpg	0	0	Content	466	43	372	188
12541	753			Fix.jpg	0	0	Content	466	43	366	192
12558	754			Fix.jpg	0	0	Content	466	43	376	193
12575	755			Fix.jpg	0	0	Content	466	43	376	187
12591	756			Fix.jpg	0	0	Content	466	43	370	189
12608	757			Fix.jpg	0	0	Content	466	43	371	187
12625	758			Fix.jpg	0	0	Content	466	43	370	190
12641	759			Fix.jpg	0	0	Content	466	43	375	188
12658	760			Fix.jpg	0	0	Content	466	43	379	185
12675	761			Fix.jpg	0	0	Content	466	43	375	190
12691	762			Fix.jpg	0	0	Content	466	43	377	182
12708	763			Fix.jpg	0	0	Content	466	43	373	182
12711		ImageEnd	16
12725	764			No media	0	0	Content	466	43	374	197
12732		ImageStart	8
12741	765			10_008_neu_an.jpg	0	4	AOI_3	466	43	397	215
12758	766			10_008_neu_an.jpg	0	4	AOI_3	283	44	444	306
12775	767			10_008_neu_an.jpg	0	4	AOI_3	283	44	460	337
12791	768			10_008_neu_an.jpg	0	4	AOI_3	283	44	462	334
12808	769			10_008_neu_an.jpg	0	4	AOI_3	283	44	463	342
12825	770			10_008_neu_an.jpg	0	4	AOI_3	283	44	456	340
12841	771			10_008_neu_an.jpg	0	4	AOI_3	283	44	461	342
12858	772			10_008_neu_an.jpg	0	4	AOI_3	283	44	463	348
12875	773			10_008_neu_an.jpg	0	4	AOI_3	283	44	465	334
12891	774			10_008_neu_an.jpg	0	4	AOI_3	283	44	463	346
12908	775			10_008_neu_an.jpg	0	4	AOI_3	283	44	459	349
12925	776			10_008_neu_an.jpg	0	4	AOI_3	283	44	465	340
12941	777			10_008_neu_an.jpg	0	4	AOI_3	283	44	468	340
12958	778			10_008_neu_an.jpg	0	4	AOI_3	283	44	472	334
12974	779			10_008_neu_an.jpg	0	4	AOI_3	283	44	467	335
12991	780			10_008_neu_an.jpg	0	4	AOI_3	283	44	488	312
13008	781			10_008_neu_an.jpg	0	4	AOI_3	283	44	470	322
13024	782			10_008_neu_an.jpg	0	4	AOI_3	283	44	468	299
13041	783			10_008_neu_an.jpg	0	4	AOI_3	250	45	348	346
13058	784			10_008_neu_an.jpg	0	4	AOI_3	250	45	302	367
13074	785			10_008_neu_an.jpg	0	4	AOI_3	250	45	300	355
13091	786			10_008_neu_an.jpg	0	4	AOI_3	250	45	298	362
13108	787			10_008_neu_an.jpg	0	4	AOI_3	250	45	299	358
13124	788			10_008_neu_an.jpg	0	4	AOI_3	250	45	305	368
13141	789			10_008_neu_an.jpg	0	4	AOI_3	250	45	304	362
13158	790			10_008_neu_an.jpg	0	4	AOI_3	250	45	304	365
13174	791			10_008_neu_an.jpg	0	4	AOI_3	250	45	307	372
13191	792			10_008_neu_an.jpg	0	4	AOI_3	250	45	314	361
13208	793			10_008_neu_an.jpg	0	4	AOI_3	250	45	300	373
13224	794			10_008_neu_an.jpg	0	4	AOI_3	250	45	299	370
13241	795			10_008_neu_an.jpg	0	4	AOI_3	250	45	303	366
13258	796			10_008_neu_an.jpg	0	4	AOI_3	250	45	300	370
13274	797			10_008_neu_an.jpg	0	4	AOI_3	250	45	302	359
13291	798			10_008_neu_an.jpg	0	4	AOI_3	933	46	290	366
13308	799			10_008_neu_an.jpg	0	4	AOI_3	933	46	256	372
13324	800			10_008_neu_an.jpg	0	4	AOI_3	933	46	256	362
13341	801			10_008_neu_an.jpg	0	4	AOI_3	933	46	255	358
13358	802			10_008_neu_an.jpg	0	4	AOI_3	933	46	257	359
13374	803			10_008_neu_an.jpg	0	4	AOI_3	933	46	264	358
13391	804			10_008_neu_an.jpg	0	4	AOI_3	933	46	255	371
13408	805			10_008_neu_an.jpg	0	4	AOI_3	933	46	257	362
13424	806			10_008_neu_an.jpg	0	4	AOI_3	933	46	263	358
13441	807			10_008_neu_an.jpg	0	4	AOI_3	933	46	254	365
13458	808			10_008_neu_an.jpg	0	4	AOI_3	933	46	255	361
13474	809			10_008_neu_an.jpg	0	4	AOI_3	933	46	257	360
13491	810			10_008_neu_an.jpg	0	4	AOI_3	933	46	255	358
13508	811			10_008_neu_an.jpg	0	4	AOI_3	933	46	263	372
13524	812			10_008_neu_an.jpg	0	4	AOI_3	933	46	260	362
13541	813			10_008_neu_an.jpg	0	4	AOI_3	933	46	256	357
13557	814			10_008_neu_an.jpg	0	4	AOI_3	933	46	261	360
13574	815			10_008_neu_an.jpg	0	4	AOI_3	933	46	261	365
13591	816			10_008_neu_an.jpg	0	4	AOI_3	933	46	260	366
13607	817			10_008_neu_an.jpg	0	4	AOI_3	933	46	259	362
13624	818			10_008_neu_an.jpg	0	4	AOI_3	933	46	259	353
13641	819			10_008_neu_an.jpg	0	4	AOI_3	933	46	267	356
13658	820			10_008_neu_an.jpg	0	4	AOI_3	933	46	265	367
13674	821			10_008_neu_an.jpg	0	4	AOI_3	933	46	250	356
13691	822			10_008_neu_an.jpg	0	4	AOI_3	933	46	265	370
13707	823			10_008_neu_an.jpg	0	4	AOI_3	933	46	259	369
13724	824			10_008_neu_an.jpg	0	4	AOI_3	933	46	260	372
13741	825			10_008_neu_an.jpg	0	4	AOI_3	933	46	269	370
13757	826			10_008_neu_an.jpg	0	4	AOI_3	933	46	266	370
13774	827			10_008_neu_an.jpg	0	4	AOI_3	933	46	265	363
13791	828			10_008_neu_an.jpg	0	4	AOI_3	933	46	270	361
13807	829			10_008_neu_an.jpg	0	4	AOI_3	933	46	262	363
13824	830			10_008_neu_an.jpg	0	4	AOI_3	933	46	265	366
13841	831			10_008_neu_an.jpg	0	4	AOI_3	933	46	268	372
13857	832			10_008_neu_an.jpg	0	4	AOI_3	933	46	271	370
13874	833			10_008_neu_an.jpg	0	4	AOI_3	933	46	265	360
13891	834			10_008_neu_an.jpg	0	4	AOI_3	933	46	265	361
13907	835			10_008_neu_an.jpg	0	4	AOI_3	933	46	266	369
13924	836			10_008_neu_an.jpg	0	4	AOI_3	933	46	270	369
13941	837			10_008_neu_an.jpg	0	4	AOI_3	933	46	262	370
13957	838			10_008_neu_an.jpg	0	4	AOI_3	933	46	267	371
13974	839			10_008_neu_an.jpg	0	4	AOI_3	933	46	272	362
13991	840			10_008_neu_an.jpg	0	4	AOI_3	933	46	283	340
14007	841			10_008_neu_an.jpg	0	4	AOI_3	933	46	298	349
14024	842			10_008_neu_an.jpg	0	4	AOI_3	933	46	296	348
14040	843			10_008_neu_an.jpg	0	4	AOI_3	933	46	295	355
14057	844			10_008_neu_an.jpg	0	4	AOI_3	933	46	292	341
14074	845			10_008_neu_an.jpg	0	4	AOI_3	933	46	294	348
14090	846			10_008_neu_an.jpg	0	4	AOI_3	933	46	293	346
14107	847			10_008_neu_an.jpg	0	4	AOI_3	933	46	291	350
14124	848			10_008_neu_an.jpg	0	4	AOI_3	933	46	288	356
14140	849			10_008_neu_an.jpg	0	4	AOI_3	933	46	295	343
14157	850			10_008_neu_an.jpg	0	4	AOI_3	933	46	293	343
14174	851			10_008_neu_an.jpg	0	4	AOI_3	933	46	291	342
14190	852			10_008_neu_an.jpg	0	4	AOI_3	933	46	289	349
14207	853			10_008_neu_an.jpg	0	4	AOI_3	933	46	292	337
14224	854			10_008_neu_an.jpg	0	4	AOI_3	250	47	302	261
14240	855			10_008_neu_an.jpg	0	4	AOI_3	250	47	335	229
14257	856			10_008_neu_an.jpg	0	4	AOI_3	250	47	388	203
14274	857			10_008_neu_an.jpg	0	4	AOI_3	250	47	385	196
14290	858			10_008_neu_an.jpg	0	4	AOI_3	250	47	401	193
14307	859			10_008_neu_an.jpg	0	4	AOI_3	250	47	395	202
14324	860			10_008_neu_an.jpg	0	4	AOI_3	250	47	392	194
14340	861			10_008_neu_an.jpg	0	4	AOI_3	250	47	396	189
14357	862			10_008_neu_an.jpg	0	4	AOI_3	250	47	398	191
14374	863			10_008_neu_an.jpg	0	4	AOI_3	250	47	392	193
14390	864			10_008_neu_an.jpg	0	4	AOI_3	250	47	397	199
14407	865			10_008_neu_an.jpg	0	4	AOI_3	250	47	393	187
14424	866			10_008_neu_an.jpg	0	4	AOI_3	250	47	394	191
14440	867			10_008_neu_an.jpg	0	4	AOI_3	250	47	397	193
14457	868			10_008_neu_an.jpg	0	4	AOI_3	250	47	397	202
14474	869			10_008_neu_an.jpg	0	3	AOI_1	450	48	450	244
14490	870			10_008_neu_an.jpg	0	3	AOI_1	450	48	621	347
14507	871			10_008_neu_an.jpg	0	3	AOI_1	450	48	667	377
14523	872			10_008_neu_an.jpg	0	3	AOI_1	450	48	673	375
14540	873			10_008_neu_an.jpg	0	3	AOI_1	450	48	679	375
14557	874			10_008_neu_an.jpg	0	3	AOI_1	450	48	679	375
14573	875			10_008_neu_an.jpg	0	3	AOI_1	450	48	675	379
14590	876			10_008_neu_an.jpg	0	3	AOI_1	450	48	672	379
14607	877			10_008_neu_an.jpg	0	3	AOI_1	450	48	674	372
14623	878			10_008_neu_an.jpg	0	3	AOI_1	450	48	698	363
14640	879			10_008_neu_an.jpg	0	3	AOI_1	450	48	691	345
14657	880			10_008_neu_an.jpg	0	3	AOI_1	450	48	693	345
14673	881			10_008_neu_an.jpg	0	3	AOI_1	450	48	670	382
14690	882			10_008_neu_an.jpg	0	3	AOI_1	450	48	680	375
14707	883			10_008_neu_an.jpg	0	3	AOI_1	450	48	675	382
14723	884			10_008_neu_an.jpg	0	3	AOI_1	450	48	677	384
14740	885			10_008_neu_an.jpg	0	3	AOI_1	450	48	677	383
14757	886			10_008_neu_an.jpg	0	3	AOI_1	450	48	678	382
14773	887			10_008_neu_an.jpg	0	3	AOI_1	450	48	681	377
14790	888			10_008_neu_an.jpg	0	3	AOI_1	450	48	677	381
14807	889			10_008_neu_an.jpg	0	3	AOI_1	450	48	679	378
14823	890			10_008_neu_an.jpg	0	3	AOI_1	450	48	682	380
14840	891			10_008_neu_an.jpg	0	3	AOI_1	450	48	672	387
14857	892			10_008_neu_an.jpg	0	3	AOI_1	450	48	673	380
14873	893			10_008_neu_an.jpg	0	3	AOI_1	450	48	673	383
14890	894			10_008_neu_an.jpg	0	3	AOI_1	450	48	676	387
14907	895			10_008_neu_an.jpg	0	3	AOI_1	450	48	673	368
14923	896			10_008_neu_an.jpg	0	4	AOI_3			0	0
14940	897			10_008_neu_an.jpg	0	4	AOI_3			0	0
14957	898			10_008_neu_an.jpg	0	4	AOI_3			0	0
14973	899			10_008_neu_an.jpg	0	4	AOI_3			0	0
14990	900			10_008_neu_an.jpg	0	4	AOI_3			0	0
15007	901			10_008_neu_an.jpg	0	4	AOI_3			0	0
15023	902			10_008_neu_an.jpg	0	4	AOI_3			0	0
15040	903			10_008_neu_an.jpg	0	4	AOI_3			0	0
15056	904			10_008_neu_an.jpg	0	4	AOI_3			0	0
15073	905			10_008_neu_an.jpg	0	4	AOI_3			0	0
15090	906			10_008_neu_an.jpg	0	4	AOI_3			0	0
15106	907			10_008_neu_an.jpg	0	4	AOI_3			0	0
15123	908			10_008_neu_an.jpg	0	4	AOI_3			0	0
15140	909			10_008_neu_an.jpg	0	4	AOI_3			0	0
15156	910			10_008_neu_an.jpg	0	3	AOI_1	417	49	683	359
15173	911			10_008_neu_an.jpg	0	3	AOI_1	417	49	0	0
15190	912			10_008_neu_an.jpg	0	3	AOI_1	417	49	0	0
15206	913			10_008_neu_an.jpg	0	3	AOI_1	417	49	0	0
15223	914			10_008_neu_an.jpg	0	3	AOI_1	417	49	672	403
15239	915			10_008_neu_an.jpg	0	3	AOI_1	417	49	675	396
15256	916			10_008_neu_an.jpg	0	3	AOI_1	417	49	664	341
15273	917			10_008_neu_an.jpg	0	3	AOI_1	417	49	674	397
15290	918			10_008_neu_an.jpg	0	3	AOI_1	417	49	677	393
15306	919			10_008_neu_an.jpg	0	3	AOI_1	417	49	682	398
15323	920			10_008_neu_an.jpg	0	3	AOI_1	417	49	683	394
15340	921			10_008_neu_an.jpg	0	3	AOI_1	417	49	681	399
15356	922			10_008_neu_an.jpg	0	3	AOI_1	417	49	678	398
15373	923			10_008_neu_an.jpg	0	3	AOI_1	417	49	681	387
15390	924			10_008_neu_an.jpg	0	3	AOI_1	417	49	673	394
15406	925			10_008_neu_an.jpg	0	3	AOI_1	417	49	672	393
15423	926			10_008_neu_an.jpg	0	3	AOI_1	417	49	676	389
15440	927			10_008_neu_an.jpg	0	3	AOI_1	417	49	669	393
15456	928			10_008_neu_an.jpg	0	3	AOI_1	417	49	663	398
15473	929			10_008_neu_an.jpg	0	3	AOI_1	417	49	672	400
15490	930			10_008_neu_an.jpg	0	3	AOI_1	417	49	669	397
15506	931			10_008_neu_an.jpg	0	3	AOI_1	417	49	682	393
15523	932			10_008_neu_an.jpg	0	3	AOI_1	417	49	671	397
15539	933			10_008_neu_an.jpg	0	3	AOI_1	417	49	670	399
15556	934			10_008_neu_an.jpg	0	3	AOI_1	417	49	678	407
15573	935			10_008_neu_an.jpg	0	3	AOI_1	466	50	739	457
15589	936			10_008_neu_an.jpg	0	3	AOI_1	466	50	738	474
15606	937			10_008_neu_an.jpg	0	3	AOI_1	466	50	733	458
15623	938			10_008_neu_an.jpg	0	3	AOI_1	466	50	728	485
15639	939			10_008_neu_an.jpg	0	3	AOI_1	466	50	733	474
15656	940			10_008_neu_an.jpg	0	3	AOI_1	466	50	729	485
15673	941			10_008_neu_an.jpg	0	3	AOI_1	466	50	737	483
15689	942			10_008_neu_an.jpg	0	3	AOI_1	466	50	731	489
15706	943			10_008_neu_an.jpg	0	3	AOI_1	466	50	729	485
15723	944			10_008_neu_an.jpg	0	3	AOI_1	466	50	754	475
15737		ImageEnd	16
15739	945			No media	0	0	Content	466	50	721	491
15756	946			No media	0	0	Content	466	50	720	514
15757		ImageStart	8
15773	947			Fix.jpg	0	0	Content	466	50	720	495
15789	948			Fix.jpg	0	0	Content	466	50	724	488
15806	949			Fix.jpg	0	0	Content	466	50	0	0
15823	950			Fix.jpg	0	0	Content	466	50	722	496
15839	951			Fix.jpg	0	0	Content	466	50	0	0
15856	952			Fix.jpg	0	0	Content	466	50	0	0
15873	953			Fix.jpg	0	0	Content	466	50	730	447
15889	954			Fix.jpg	0	0	Content	466	50	732	495
15906	955			Fix.jpg	0	0	Content	466	50	713	497
15922	956			Fix.jpg	0	0	Content	466	50	742	447
15940	957			Fix.jpg	0	0	Content	466	50	725	491
15956	958			Fix.jpg	0	0	Content	466	50	729	489
15973	959			Fix.jpg	0	0	Content	466	50	726	493
15989	960			Fix.jpg	0	0	Content	466	50	710	507
16006	961			Fix.jpg	0	0	Content	466	50	712	499
16023	962			Fix.jpg	0	0	Content	466	50	718	490
16039	963			Fix.jpg	0	0	Content	483	51	652	441
16056	964			Fix.jpg	0	0	Content	483	51	570	352
16073	965			Fix.jpg	0	0	Content	483	51	562	353
16089	966			Fix.jpg	0	0	Content	483	51	535	345
16106	967			Fix.jpg	0	0	Content	483	51	526	377
16122	968			Fix.jpg	0	0	Content	483	51	510	392
16139	969			Fix.jpg	0	0	Content	483	51	514	402
16156	970			Fix.jpg	0	0	Content	483	51	518	383
16172	971			Fix.jpg	0	0	Content	483	51	523	374
16189	972			Fix.jpg	0	0	Content	483	51	519	383
16206	973			Fix.jpg	0	0	Content	483	51	519	381
16222	974			Fix.jpg	0	0	Content	483	51	527	373
16239	975			Fix.jpg	0	0	Content	483	51	545	313
16251		ImageEnd	16
16256	976			No media	0	0	Content	483	51	0	0
16266		ImageStart	8
16272	977			63_114_an_neu.jpg	0	257	AOI_47	483	51	0	0
16289	978			63_114_an_neu.jpg	0	257	AOI_47	483	51	0	0
16306	979			63_114_an_neu.jpg	0	257	AOI_47	483	51	510	381
16322	980			63_114_an_neu.jpg	0	257	AOI_47	483	51	522	360
16339	981			63_114_an_neu.jpg	0	257	AOI_47	483	51	510	382
16356	982			63_114_an_neu.jpg	0	257	AOI_47	483	51	512	390
16372	983			63_114_an_neu.jpg	0	257	AOI_47	483	51	512	389
16389	984			63_114_an_neu.jpg	0	257	AOI_47	483	51	515	386
16406	985			63_114_an_neu.jpg	0	257	AOI_47	483	51	515	385
16422	986			63_114_an_neu.jpg	0	257	AOI_47	483	51	511	392
16439	987			63_114_an_neu.jpg	0	257	AOI_47	483	51	510	388
16456	988			63_114_an_neu.jpg	0	257	AOI_47	483	51	508	391
16472	989			63_114_an_neu.jpg	0	257	AOI_47	483	51	505	391
16489	990			63_114_an_neu.jpg	0	257	AOI_47	483	51	508	387
16506	991			63_114_an_neu.jpg	0	257	AOI_47	483	51	499	387
16522	992			63_114_an_neu.jpg	0	258	AOI_45	533	52	355	388
16539	993			63_114_an_neu.jpg	0	258	AOI_45	533	52	336	396
16556	994			63_114_an_neu.jpg	0	258	AOI_45	533	52	310	402
16572	995			63_114_an_neu.jpg	0	258	AOI_45	533	52	318	390
16589	996			63_114_an_neu.jpg	0	258	AOI_45	533	52	314	396
16605	997			63_114_an_neu.jpg	0	258	AOI_45	533	52	318	381
16622	998			63_114_an_neu.jpg	0	258	AOI_45	533	52	329	428
16639	999			63_114_an_neu.jpg	0	258	AOI_45	533	52	332	470
16655	1000			63_114_an_neu.jpg	0	258	AOI_45	533	52	0	0
16672	1001			63_114_an_neu.jpg	0	258	AOI_45	533	52	0	0
16689	1002			63_114_an_neu.jpg	0	258	AOI_45	533	52	0	0
16705	1003			63_114_an_neu.jpg	0	258	AOI_45	533	52	314	405
16722	1004			63_114_an_neu.jpg	0	258	AOI_45	533	52	306	408
16739	1005			63_114_an_neu.jpg	0	258	AOI_45	533	52	310	390
16755	1006			63_114_an_neu.jpg	0	258	AOI_45	533	52	312	387
16772	1007			63_114_an_neu.jpg	0	258	AOI_45	533	52	315	392
16789	1008			63_114_an_neu.jpg	0	258	AOI_45	533	52	307	397
16805	1009			63_114_an_neu.jpg	0	258	AOI_45	533	52	316	399
16822	1010			63_114_an_neu.jpg	0	258	AOI_45	533	52	314	397
16839	1011			63_114_an_neu.jpg	0	258	AOI_45	533	52	308	387
16855	1012			63_114_an_neu.jpg	0	258	AOI_45	533	52	307	387
16872	1013			63_114_an_neu.jpg	0	258	AOI_45	533	52	316	391
16889	1014			63_114_an_neu.jpg	0	258	AOI_45	533	52	331	366
16905	1015			63_114_an_neu.jpg	0	258	AOI_45	533	52	315	386
16922	1016			63_114_an_neu.jpg	0	258	AOI_45	533	52	311	392
16939	1017			63_114_an_neu.jpg	0	258	AOI_45	533	52	312	390
16955	1018			63_114_an_neu.jpg	0	258	AOI_45	533	52	305	393
16972	1019			63_114_an_neu.jpg	0	258	AOI_45	533	52	308	358
16988	1020			63_114_an_neu.jpg	0	258	AOI_45	533	52	301	352
17005	1021			63_114_an_neu.jpg	0	258	AOI_45	533	52	0	0
17022	1022			63_114_an_neu.jpg	0	258	AOI_45	533	52	0	0
17039	1023			63_114_an_neu.jpg	0	258	AOI_45	533	52	0	0
17055	1024			63_114_an_neu.jpg	0	258	AOI_45	566	53	298	444
17072	1025			63_114_an_neu.jpg	0	258	AOI_45	566	53	297	462
17089	1026			63_114_an_neu.jpg	0	258	AOI_45	566	53	294	479
17106	1027			63_114_an_neu.jpg	0	258	AOI_45	566	53	295	488
17122	1028			63_114_an_neu.jpg	0	258	AOI_45	566	53	297	480
17138	1029			63_114_an_neu.jpg	0	258	AOI_45	566	53	305	457
17155	1030			63_114_an_neu.jpg	0	258	AOI_45	566	53	300	495
17172	1031			63_114_an_neu.jpg	0	258	AOI_45	566	53	290	489
17188	1032			63_114_an_neu.jpg	0	258	AOI_45	566	53	293	494
17205	1033			63_114_an_neu.jpg	0	258	AOI_45	566	53	288	496
17222	1034			63_114_an_neu.jpg	0	258	AOI_45	566	53	285	479
17238	1035			63_114_an_neu.jpg	0	258	AOI_45	566	53	287	505
17255	1036			63_114_an_neu.jpg	0	258	AOI_45	566	53	287	471
17271	1037			63_114_an_neu.jpg	0	258	AOI_45	566	53	293	492
17288	1038			63_114_an_neu.jpg	0	258	AOI_45	566	53	290	510
17305	1039			63_114_an_neu.jpg	0	258	AOI_45	566	53	295	503
17322	1040			63_114_an_neu.jpg	0	258	AOI_45	566	53	289	491
17338	1041			63_114_an_neu.jpg	0	258	AOI_45	566	53	285	496
17355	1042			63_114_an_neu.jpg	0	258	AOI_45	566	53	295	497
17372	1043			63_114_an_neu.jpg	0	258	AOI_45	566	53	285	497
17388	1044			63_114_an_neu.jpg	0	258	AOI_45	566	53	292	497
17405	1045			63_114_an_neu.jpg	0	258	AOI_45	566	53	298	512
17422	1046			63_114_an_neu.jpg	0	258	AOI_45	566	53	290	496
17438	1047			63_114_an_neu.jpg	0	258	AOI_45	566	53	291	502
17455	1048			63_114_an_neu.jpg	0	258	AOI_45	566	53	288	497
17471	1049			63_114_an_neu.jpg	0	258	AOI_45	566	53	297	486
17488	1050			63_114_an_neu.jpg	0	258	AOI_45	566	53	294	500
17505	1051			63_114_an_neu.jpg	0	258	AOI_45	566	53	294	500
17522	1052			63_114_an_neu.jpg	0	258	AOI_45	566	53	295	508
17538	1053			63_114_an_neu.jpg	0	258	AOI_45	566	53	293	526
17555	1054			63_114_an_neu.jpg	0	258	AOI_45	566	53	0	0
17572	1055			63_114_an_neu.jpg	0	258	AOI_45	566	53	291	508
17588	1056			63_114_an_neu.jpg	0	258	AOI_45	566	53	295	492
17605	1057			63_114_an_neu.jpg	0	258	AOI_45	566	53	297	502
17622	1058			63_114_an_neu.jpg	0	258	AOI_45	483	54	297	410
17638	1059			63_114_an_neu.jpg	0	258	AOI_45	483	54	279	378
17655	1060			63_114_an_neu.jpg	0	258	AOI_45	483	54	282	388
17671	1061			63_114_an_neu.jpg	0	258	AOI_45	483	54	278	374
17688	1062			63_114_an_neu.jpg	0	258	AOI_45	483	54	277	396
17705	1063			63_114_an_neu.jpg	0	258	AOI_45	483	54	283	378
17721	1064			63_114_an_neu.jpg	0	258	AOI_45	483	54	290	375
17738	1065			63_114_an_neu.jpg	0	258	AOI_45	483	54	281	373
17755	1066			63_114_an_neu.jpg	0	258	AOI_45	483	54	286	377
17771	1067			63_114_an_neu.jpg	0	258	AOI_45	483	54	289	383
17788	1068			63_114_an_neu.jpg	0	258	AOI_45	483	54	281	375
17805	1069			63_114_an_neu.jpg	0	258	AOI_45	483	54	294	398
17821	1070			63_114_an_neu.jpg	0	258	AOI_45	483	54	301	447
17838	1071			63_114_an_neu.jpg	0	258	AOI_45	483	54	0	0
17855	1072			63_114_an_neu.jpg	0	258	AOI_45	483	54	0	0
17871	1073			63_114_an_neu.jpg	0	258	AOI_45	483	54	0	0
17888	1074			63_114_an_neu.jpg	0	258	AOI_45	483	54	289	373
17905	1075			63_114_an_neu.jpg	0	258	AOI_45	483	54	277	376
17921	1076			63_114_an_neu.jpg	0	258	AOI_45	483	54	0	0
17938	1077			63_114_an_neu.jpg	0	258	AOI_45	483	54	0	0
17954	1078			63_114_an_neu.jpg	0	258	AOI_45	483	54	0	0
17971	1079			63_114_an_neu.jpg	0	258	AOI_45	483	54	285	381
17988	1080			63_114_an_neu.jpg	0	258	AOI_45	483	54	278	381
18005	1081			63_114_an_neu.jpg	0	258	AOI_45	483	54	276	381
18021	1082			63_114_an_neu.jpg	0	258	AOI_45	483	54	280	393
18038	1083			63_114_an_neu.jpg	0	258	AOI_45	483	54	277	387
18055	1084			63_114_an_neu.jpg	0	258	AOI_45	483	54	284	374
18071	1085			63_114_an_neu.jpg	0	258	AOI_45	483	54	288	385
18088	1086			63_114_an_neu.jpg	0	258	AOI_45	483	54	287	393
18104	1087			63_114_an_neu.jpg	0	257	AOI_47	250	55	492	308
18121	1088			63_114_an_neu.jpg	0	257	AOI_47	250	55	621	339
18138	1089			63_114_an_neu.jpg	0	257	AOI_47	250	55	746	327
18154	1090			63_114_an_neu.jpg	0	257	AOI_47	250	55	717	361
18171	1091			63_114_an_neu.jpg	0	257	AOI_47	250	55	729	353
18188	1092			63_114_an_neu.jpg	0	257	AOI_47	250	55	724	360
18204	1093			63_114_an_neu.jpg	0	257	AOI_47	250	55	725	356
18221	1094			63_114_an_neu.jpg	0	257	AOI_47	250	55	725	357
18238	1095			63_114_an_neu.jpg	0	257	AOI_47	250	55	720	358
18254	1096			63_114_an_neu.jpg	0	257	AOI_47	250	55	750	330
18271	1097			63_114_an_neu.jpg	0	257	AOI_47	250	55	738	356
18288	1098			63_114_an_neu.jpg	0	257	AOI_47	250	55	744	329
18304	1099			63_114_an_neu.jpg	0	257	AOI_47	250	55	746	343
18321	1100			63_114_an_neu.jpg	0	257	AOI_47	250	55	752	345
18338	1101			63_114_an_neu.jpg	0	257	AOI_47	250	55	749	316
18354	1102			63_114_an_neu.jpg	0	257	AOI_47	566	56	718	356
18371	1103			63_114_an_neu.jpg	0	257	AOI_47	566	56	694	355
18388	1104			63_114_an_neu.jpg	0	257	AOI_47	566	56	693	358
18404	1105			63_114_an_neu.jpg	0	257	AOI_47	566	56	689	350
18421	1106			63_114_an_neu.jpg	0	257	AOI_47	566	56	686	352
18438	1107			63_114_an_neu.jpg	0	257	AOI_47	566	56	690	355
18454	1108			63_114_an_neu.jpg	0	257	AOI_47	566	56	697	352
18471	1109			63_114_an_neu.jpg	0	257	AOI_47	566	56	690	351
18488	1110			63_114_an_neu.jpg	0	257	AOI_47	566	56	689	359
18504	1111			63_114_an_neu.jpg	0	257	AOI_47	566	56	693	356
18521	1112			63_114_an_neu.jpg	0	257	AOI_47	566	56	691	352
18537	1113			63_114_an_neu.jpg	0	257	AOI_47	566	56	695	354
18554	1114			63_114_an_neu.jpg	0	257	AOI_47	566	56	690	359
18571	1115			63_114_an_neu.jpg	0	257	AOI_47	566	56	685	356
18587	1116			63_114_an_neu.jpg	0	257	AOI_47	566	56	691	353
18604	1117			63_114_an_neu.jpg	0	257	AOI_47	566	56	691	355
18621	1118			63_114_an_neu.jpg	0	257	AOI_47	566	56	688	361
18637	1119			63_114_an_neu.jpg	0	257	AOI_47	566	56	689	356
18654	1120			63_114_an_neu.jpg	0	257	AOI_47	566	56	691	348
18671	1121			63_114_an_neu.jpg	0	257	AOI_47	566	56	695	355
18687	1122			63_114_an_neu.jpg	0	257	AOI_47	566	56	685	356
18704	1123			63_114_an_neu.jpg	0	257	AOI_47	566	56	695	349
18721	1124			63_114_an_neu.jpg	0	257	AOI_47	566	56	688	353
18737	1125			63_114_an_neu.jpg	0	257	AOI_47	566	56	696	350
18754	1126			63_114_an_neu.jpg	0	257	AOI_47	566	56	691	350
18771	1127			63_114_an_neu.jpg	0	257	AOI_47	566	56	690	356
18787	1128			63_114_an_neu.jpg	0	257	AOI_47	566	56	690	355
18804	1129			63_114_an_neu.jpg	0	257	AOI_47	566	56	689	352
18821	1130			63_114_an_neu.jpg	0	257	AOI_47	566	56	688	357
18837	1131			63_114_an_neu.jpg	0	257	AOI_47	566	56	693	349
18854	1132			63_114_an_neu.jpg	0	257	AOI_47	566	56	688	351
18871	1133			63_114_an_neu.jpg	0	257	AOI_47	566	56	695	357
18887	1134			63_114_an_neu.jpg	0	257	AOI_47	566	56	691	354
18904	1135			63_114_an_neu.jpg	0	257	AOI_47	566	56	689	354
18921	1136			63_114_an_neu.jpg	0	257	AOI_47	283	57	717	399
18937	1137			63_114_an_neu.jpg	0	257	AOI_47	283	57	718	453
18954	1138			63_114_an_neu.jpg	0	257	AOI_47	283	57	717	471
18971	1139			63_114_an_neu.jpg	0	257	AOI_47	283	57	730	465
18987	1140			63_114_an_neu.jpg	0	257	AOI_47	283	57	716	466
19004	1141			63_114_an_neu.jpg	0	257	AOI_47	283	57	725	463
19021	1142			63_114_an_neu.jpg	0	257	AOI_47	283	57	719	468
19037	1143			63_114_an_neu.jpg	0	257	AOI_47	283	57	723	471
19054	1144			63_114_an_neu.jpg	0	257	AOI_47	283	57	721	473
19071	1145			63_114_an_neu.jpg	0	257	AOI_47	283	57	717	467
19087	1146			63_114_an_neu.jpg	0	257	AOI_47	283	57	715	472
19104	1147			63_114_an_neu.jpg	0	257	AOI_47	283	57	717	470
19120	1148			63_114_an_neu.jpg	0	257	AOI_47	283	57	712	475
19137	1149			63_114_an_neu.jpg	0	257	AOI_47	283	57	715	473
19154	1150			63_114_an_neu.jpg	0	257	AOI_47	283	57	714	474
19170	1151			63_114_an_neu.jpg	0	257	AOI_47	283	57	713	465
19187	1152			63_114_an_neu.jpg	0	257	AOI_47	283	57	721	475
19204	1153			63_114_an_neu.jpg	0	257	AOI_47	350	58	729	574
19220	1154			63_114_an_neu.jpg	0	257	AOI_47	350	58	634	541
19237	1155			63_114_an_neu.jpg	0	257	AOI_47	350	58	722	598
19254	1156			63_114_an_neu.jpg	0	257	AOI_47	350	58	718	609
19266		ImageEnd	16
19270	1157			No media	0	0	Content	350	58	713	612
19282		ImageStart	8
19287	1158			Fix.jpg	0	0	Content	350	58	710	611
19304	1159			Fix.jpg	0	0	Content	350	58	713	610
19320	1160			Fix.jpg	0	0	Content	350	58	724	592
19337	1161			Fix.jpg	0	0	Content	350	58	711	617
19354	1162			Fix.jpg	0	0	Content	350	58	748	591
19370	1163			Fix.jpg	0	0	Content	350	58	763	571
19387	1164			Fix.jpg	0	0	Content	350	58	727	614
19404	1165			Fix.jpg	0	0	Content	350	58	721	605
19420	1166			Fix.jpg	0	0	Content	350	58	716	610
19437	1167			Fix.jpg	0	0	Content	350	58	706	608
19454	1168			Fix.jpg	0	0	Content	350	58	726	611
19470	1169			Fix.jpg	0	0	Content	350	58	716	600
19487	1170			Fix.jpg	0	0	Content	350	58	738	586
19504	1171			Fix.jpg	0	0	Content	350	58	0	0
19520	1172			Fix.jpg	0	0	Content	350	58	0	0
19537	1173			Fix.jpg	0	0	Content	350	58	0	0
19554	1174			Fix.jpg	0	0	Content	1232	59	650	456
19570	1175			Fix.jpg	0	0	Content	1232	59	529	425
19587	1176			Fix.jpg	0	0	Content	1232	59	542	391
19603	1177			Fix.jpg	0	0	Content	1232	59	532	383
19620	1178			Fix.jpg	0	0	Content	1232	59	516	400
19637	1179			Fix.jpg	0	0	Content	1232	59	539	384
19653	1180			Fix.jpg	0	0	Content	1232	59	539	407
19670	1181			Fix.jpg	0	0	Content	1232	59	540	327
19687	1182			Fix.jpg	0	0	Content	1232	59	519	396
19704	1183			Fix.jpg	0	0	Content	1232	59	524	391
19720	1184			Fix.jpg	0	0	Content	1232	59	514	406
19737	1185			Fix.jpg	0	0	Content	1232	59	519	394
19753	1186			Fix.jpg	0	0	Content	1232	59	517	398
19770	1187			Fix.jpg	0	0	Content	1232	59	520	399
19776		ImageEnd	16
19787	1188			No media	0	0	Content	1232	59	525	400
19803	1189			No media	0	0	Content	1232	59	518	392
19820	1190			No media	0	0	Content	1232	59	514	402
19837	1191			No media	0	0	Content	1232	59	520	392
19853	1192			No media	0	0	Content	1232	59	519	400
19870	1193			No media	0	0	Content	1232	59	523	392
19887	1194			No media	0	0	Content	1232	59	523	398
19903	1195			No media	0	0	Content	1232	59	524	388
19920	1196			No media	0	0	Content	1232	59	519	401
19937	1197			No media	0	0	Content	1232	59	526	395
19953	1198			No media	0	0	Content	1232	59	511	407
19970	1199			No media	0	0	Content	1232	59	524	402
19987	1200			No media	0	0	Content	1232	59	521	400
20003	1201			No media	0	0	Content	1232	59	526	399
20020	1202			No media	0	0	Content	1232	59	517	399
20036	1203			No media	0	0	Content	1232	59	529	401
20053	1204			No media	0	0	Content	1232	59	523	397
20070	1205			No media	0	0	Content	1232	59	518	398
20086	1206			No media	0	0	Content	1232	59	524	394
20103	1207			No media	0	0	Content	1232	59	527	401
20120	1208			No media	0	0	Content	1232	59	518	407
20136	1209			No media	0	0	Content	1232	59	514	404
20153	1210			No media	0	0	Content	1232	59	528	393
20170	1211			No media	0	0	Content	1232	59	522	407
20186	1212			No media	0	0	Content	1232	59	521	409
20203	1213			No media	0	0	Content	1232	59	524	403
20220	1214			No media	0	0	Content	1232	59	526	405
20236	1215			No media	0	0	Content	1232	59	527	402
20253	1216			No media	0	0	Content	1232	59	528	401
20270	1217			No media	0	0	Content	1232	59	517	402
20286	1218			No media	0	0	Content	1232	59	512	409
20303	1219			No media	0	0	Content	1232	59	523	406
20320	1220			No media	0	0	Content	1232	59	528	404
20336	1221			No media	0	0	Content	1232	59	522	404
20353	1222			No media	0	0	Content	1232	59	519	406
20370	1223			No media	0	0	Content	1232	59	522	399
20386	1224			No media	0	0	Content	1232	59	516	404
20403	1225			No media	0	0	Content	1232	59	516	402
20420	1226			No media	0	0	Content	1232	59	541	390
20436	1227			No media	0	0	Content	1232	59	527	398
20453	1228			No media	0	0	Content	1232	59	521	398
20470	1229			No media	0	0	Content	1232	59	520	409
20486	1230			No media	0	0	Content	1232	59	517	404
20503	1231			No media	0	0	Content	1232	59	521	404
20512		ImageStart	8
20520	1232			167_175_neu_fe.jpg	0	151	AOI_30	1232	59	524	398
20536	1233			167_175_neu_fe.jpg	0	151	AOI_30	1232	59	519	401
20553	1234			167_175_neu_fe.jpg	0	151	AOI_30	1232	59	523	391
20569	1235			167_175_neu_fe.jpg	0	151	AOI_30	1232	59	528	397
20586	1236			167_175_neu_fe.jpg	0	151	AOI_30	1232	59	522	399
20603	1237			167_175_neu_fe.jpg	0	151	AOI_30	1232	59	521	401
20619	1238			167_175_neu_fe.jpg	0	151	AOI_30	1232	59	518	401
20636	1239			167_175_neu_fe.jpg	0	151	AOI_30	1232	59	529	391
20653	1240			167_175_neu_fe.jpg	0	151	AOI_30	1232	59	525	395
20669	1241			167_175_neu_fe.jpg	0	151	AOI_30	1232	59	519	400
20686	1242			167_175_neu_fe.jpg	0	151	AOI_30	1232	59	529	395
20703	1243			167_175_neu_fe.jpg	0	151	AOI_30	1232	59	525	394
20719	1244			167_175_neu_fe.jpg	0	151	AOI_30	1232	59	521	406
20736	1245			167_175_neu_fe.jpg	0	151	AOI_30	1232	59	530	393
20753	1246			167_175_neu_fe.jpg	0	151	AOI_30	1232	59	525	399
20769	1247			167_175_neu_fe.jpg	0	151	AOI_30	1232	59	526	413
20786	1248			167_175_neu_fe.jpg	0	152	AOI_31	416	60	438	376
20803	1249			167_175_neu_fe.jpg	0	152	AOI_31	416	60	408	374
20819	1250			167_175_neu_fe.jpg	0	152	AOI_31	416	60	376	377
20836	1251			167_175_neu_fe.jpg	0	152	AOI_31	416	60	370	358
20853	1252			167_175_neu_fe.jpg	0	152	AOI_31	416	60	366	369
20869	1253			167_175_neu_fe.jpg	0	152	AOI_31	416	60	363	373
20886	1254			167_175_neu_fe.jpg	0	152	AOI_31	416	60	365	373
20903	1255			167_175_neu_fe.jpg	0	152	AOI_31	416	60	366	370
20919	1256			167_175_neu_fe.jpg	0	152	AOI_31	416	60	365	367
20936	1257			167_175_neu_fe.jpg	0	152	AOI_31	416	60	368	373
20953	1258			167_175_neu_fe.jpg	0	152	AOI_31	416	60	359	384
20969	1259			167_175_neu_fe.jpg	0	152	AOI_31	416	60	363	367
20986	1260			167_175_neu_fe.jpg	0	152	AOI_31	416	60	365	372
21003	1261			167_175_neu_fe.jpg	0	152	AOI_31	416	60	391	332
21019	1262			167_175_neu_fe.jpg	0	152	AOI_31	416	60	361	378
21036	1263			167_175_neu_fe.jpg	0	152	AOI_31	416	60	361	406
21053	1264			167_175_neu_fe.jpg	0	152	AOI_31	416	60	358	379
21069	1265			167_175_neu_fe.jpg	0	152	AOI_31	416	60	363	370
21086	1266			167_175_neu_fe.jpg	0	152	AOI_31	416	60	358	371
21102	1267			167_175_neu_fe.jpg	0	152	AOI_31	416	60	392	345
21119	1268			167_175_neu_fe.jpg	0	152	AOI_31	416	60	368	373
21136	1269			167_175_neu_fe.jpg	0	152	AOI_31	416	60	367	366
21152	1270			167_175_neu_fe.jpg	0	152	AOI_31	416	60	377	395
21169	1271			167_175_neu_fe.jpg	0	152	AOI_31	416	60	0	0
21186	1272			167_175_neu_fe.jpg	0	152	AOI_31	416	60	410	334
21202	1273			167_175_neu_fe.jpg	0	151	AOI_30	733	61	517	351
21219	1274			167_175_neu_fe.jpg	0	151	AOI_30	733	61	668	370
21236	1275			167_175_neu_fe.jpg	0	151	AOI_30	733	61	683	373
21252	1276			167_175_neu_fe.jpg	0	151	AOI_30	733	61	712	373
21269	1277			167_175_neu_fe.jpg	0	151	AOI_30	733	61	695	380
21286	1278			167_175_neu_fe.jpg	0	151	AOI_30	733	61	696	380
21302	1279			167_175_neu_fe.jpg	0	151	AOI_30	733	61	709	405
21319	1280			167_175_neu_fe.jpg	0	151	AOI_30	733	61	704	388
21336	1281			167_175_neu_fe.jpg	0	151	AOI_30	733	61	702	386
21352	1282			167_175_neu_fe.jpg	0	151	AOI_30	733	61	698	384
21369	1283			167_175_neu_fe.jpg	0	151	AOI_30	733	61	701	369
21386	1284			167_175_neu_fe.jpg	0	151	AOI_30	733	61	700	386
21402	1285			167_175_neu_fe.jpg	0	151	AOI_30	733	61	703	389
21419	1286			167_175_neu_fe.jpg	0	151	AOI_30	733	61	707	383
21436	1287			167_175_neu_fe.jpg	0	151	AOI_30	733	61	711	380
21452	1288			167_175_neu_fe.jpg	0	151	AOI_30	733	61	709	384
21469	1289			167_175_neu_fe.jpg	0	151	AOI_30	733	61	711	382
21486	1290			167_175_neu_fe.jpg	0	151	AOI_30	733	61	709	386
21502	1291			167_175_neu_fe.jpg	0	151	AOI_30	733	61	708	381
21519	1292			167_175_neu_fe.jpg	0	151	AOI_30	733	61	710	381
21536	1293			167_175_neu_fe.jpg	0	151	AOI_30	733	61	712	382
21552	1294			167_175_neu_fe.jpg	0	151	AOI_30	733	61	705	387
21569	1295			167_175_neu_fe.jpg	0	151	AOI_30	733	61	701	383
21586	1296			167_175_neu_fe.jpg	0	151	AOI_30	733	61	709	381
21602	1297			167_175_neu_fe.jpg	0	151	AOI_30	733	61	709	380
21619	1298			167_175_neu_fe.jpg	0	151	AOI_30	733	61	708	384
21635	1299			167_175_neu_fe.jpg	0	151	AOI_30	733	61	704	387
21652	1300			167_175_neu_fe.jpg	0	151	AOI_30	733	61	702	379
21669	1301			167_175_neu_fe.jpg	0	151	AOI_30	733	61	709	378
21685	1302			167_175_neu_fe.jpg	0	151	AOI_30	733	61	702	385
21702	1303			167_175_neu_fe.jpg	0	151	AOI_30	733	61	707	381
21719	1304			167_175_neu_fe.jpg	0	151	AOI_30	733	61	686	378
21735	1305			167_175_neu_fe.jpg	0	151	AOI_30	733	61	688	379
21752	1306			167_175_neu_fe.jpg	0	151	AOI_30	733	61	682	379
21769	1307			167_175_neu_fe.jpg	0	151	AOI_30	733	61	678	386
21785	1308			167_175_neu_fe.jpg	0	151	AOI_30	733	61	677	382
21802	1309			167_175_neu_fe.jpg	0	151	AOI_30	733	61	680	385
21819	1310			167_175_neu_fe.jpg	0	151	AOI_30	733	61	684	384
21835	1311			167_175_neu_fe.jpg	0	151	AOI_30	733	61	682	383
21852	1312			167_175_neu_fe.jpg	0	151	AOI_30	733	61	685	378
21869	1313			167_175_neu_fe.jpg	0	151	AOI_30	733	61	685	382
21885	1314			167_175_neu_fe.jpg	0	151	AOI_30	733	61	676	394
21902	1315			167_175_neu_fe.jpg	0	151	AOI_30	733	61	681	385
21919	1316			167_175_neu_fe.jpg	0	151	AOI_30	733	61	685	396
21935	1317			167_175_neu_fe.jpg	0	151	AOI_30	450	62	721	507
21952	1318			167_175_neu_fe.jpg	0	151	AOI_30	450	62	723	543
21969	1319			167_175_neu_fe.jpg	0	151	AOI_30	450	62	728	541
21985	1320			167_175_neu_fe.jpg	0	151	AOI_30	450	62	724	547
22002	1321			167_175_neu_fe.jpg	0	151	AOI_30	450	62	711	547
22018	1322			167_175_neu_fe.jpg	0	151	AOI_30	450	62	727	539
22035	1323			167_175_neu_fe.jpg	0	151	AOI_30	450	62	745	541
22052	1324			167_175_neu_fe.jpg	0	151	AOI_30	450	62	724	539
22069	1325			167_175_neu_fe.jpg	0	151	AOI_30	450	62	729	537
22085	1326			167_175_neu_fe.jpg	0	151	AOI_30	450	62	741	454
22102	1327			167_175_neu_fe.jpg	0	151	AOI_30	450	62	734	536
22118	1328			167_175_neu_fe.jpg	0	151	AOI_30	450	62	723	510
22135	1329			167_175_neu_fe.jpg	0	151	AOI_30	450	62	718	528
22152	1330			167_175_neu_fe.jpg	0	151	AOI_30	450	62	714	531
22168	1331			167_175_neu_fe.jpg	0	151	AOI_30	450	62	716	523
22185	1332			167_175_neu_fe.jpg	0	151	AOI_30	450	62	710	521
22202	1333			167_175_neu_fe.jpg	0	151	AOI_30	450	62	718	523
22218	1334			167_175_neu_fe.jpg	0	151	AOI_30	450	62	716	521
22235	1335			167_175_neu_fe.jpg	0	151	AOI_30	450	62	715	516
22252	1336			167_175_neu_fe.jpg	0	151	AOI_30	450	62	737	541
22269	1337			167_175_neu_fe.jpg	0	151	AOI_30	450	62	739	501
22285	1338			167_175_neu_fe.jpg	0	151	AOI_30	450	62	726	515
22302	1339			167_175_neu_fe.jpg	0	151	AOI_30	450	62	724	525
22318	1340			167_175_neu_fe.jpg	0	151	AOI_30	450	62	729	514
22335	1341			167_175_neu_fe.jpg	0	151	AOI_30	450	62	719	519
22352	1342			167_175_neu_fe.jpg	0	151	AOI_30	450	62	720	522
22368	1343			167_175_neu_fe.jpg	0	151	AOI_30	450	62	722	516
22385	1344			167_175_neu_fe.jpg	0	152	AOI_31			0	0
22402	1345			167_175_neu_fe.jpg	0	152	AOI_31			0	0
22418	1346			167_175_neu_fe.jpg	0	152	AOI_31			0	0
22435	1347			167_175_neu_fe.jpg	0	152	AOI_31			0	0
22452	1348			167_175_neu_fe.jpg	0	152	AOI_31			0	0
22468	1349			167_175_neu_fe.jpg	0	152	AOI_31			0	0
22485	1350			167_175_neu_fe.jpg	0	152	AOI_31			0	0
22502	1351			167_175_neu_fe.jpg	0	151	AOI_30	117	63	729	511
22518	1352			167_175_neu_fe.jpg	0	151	AOI_30	117	63	713	531
22535	1353			167_175_neu_fe.jpg	0	151	AOI_30	117	63	721	517
22552	1354			167_175_neu_fe.jpg	0	151	AOI_30	117	63	722	517
22568	1355			167_175_neu_fe.jpg	0	151	AOI_30	117	63	717	519
22585	1356			167_175_neu_fe.jpg	0	151	AOI_30	117	63	719	524
22602	1357			167_175_neu_fe.jpg	0	151	AOI_30	117	63	715	508
22618	1358			167_175_neu_fe.jpg	0	151	AOI_30	366	64	757	556
22635	1359			167_175_neu_fe.jpg	0	151	AOI_30	366	64	784	561
22651	1360			167_175_neu_fe.jpg	0	151	AOI_30	366	64	781	566
22668	1361			167_175_neu_fe.jpg	0	151	AOI_30	366	64	785	570
22685	1362			167_175_neu_fe.jpg	0	151	AOI_30	366	64	784	576
22701	1363			167_175_neu_fe.jpg	0	151	AOI_30	366	64	805	580
22718	1364			167_175_neu_fe.jpg	0	151	AOI_30	366	64	782	590
22735	1365			167_175_neu_fe.jpg	0	151	AOI_30	366	64	776	575
22752	1366			167_175_neu_fe.jpg	0	151	AOI_30	366	64	789	585
22768	1367			167_175_neu_fe.jpg	0	151	AOI_30	366	64	782	576
22785	1368			167_175_neu_fe.jpg	0	151	AOI_30	366	64	791	567
22801	1369			167_175_neu_fe.jpg	0	151	AOI_30	366	64	0	0
22818	1370			167_175_neu_fe.jpg	0	151	AOI_30	366	64	0	0
22835	1371			167_175_neu_fe.jpg	0	151	AOI_30	366	64	0	0
22851	1372			167_175_neu_fe.jpg	0	151	AOI_30	366	64	0	0
22868	1373			167_175_neu_fe.jpg	0	151	AOI_30	366	64	0	0
22885	1374			167_175_neu_fe.jpg	0	151	AOI_30	366	64	771	584
22901	1375			167_175_neu_fe.jpg	0	151	AOI_30	366	64	775	581
22918	1376			167_175_neu_fe.jpg	0	151	AOI_30	366	64	767	571
22935	1377			167_175_neu_fe.jpg	0	151	AOI_30	366	64	771	583
22951	1378			167_175_neu_fe.jpg	0	151	AOI_30	366	64	762	588
22968	1379			167_175_neu_fe.jpg	0	151	AOI_30	366	64	775	580
22985	1380			167_175_neu_fe.jpg	0	152	AOI_31			0	0
23001	1381			167_175_neu_fe.jpg	0	152	AOI_31			0	0
23018	1382			167_175_neu_fe.jpg	0	152	AOI_31			0	0
23034	1383			167_175_neu_fe.jpg	0	152	AOI_31			0	0
23051	1384			167_175_neu_fe.jpg	0	152	AOI_31			0	0
23068	1385			167_175_neu_fe.jpg	0	152	AOI_31			0	0
23084	1386			167_175_neu_fe.jpg	0	152	AOI_31			0	0
23101	1387			167_175_neu_fe.jpg	0	152	AOI_31			0	0
23118	1388			167_175_neu_fe.jpg	0	152	AOI_31			0	0
23135	1389			167_175_neu_fe.jpg	0	151	AOI_30	633	65	619	478
23151	1390			167_175_neu_fe.jpg	0	151	AOI_30	633	65	596	463
23168	1391			167_175_neu_fe.jpg	0	151	AOI_30	633	65	597	456
23184	1392			167_175_neu_fe.jpg	0	151	AOI_30	633	65	602	456
23201	1393			167_175_neu_fe.jpg	0	151	AOI_30	633	65	593	454
23218	1394			167_175_neu_fe.jpg	0	151	AOI_30	633	65	590	449
23234	1395			167_175_neu_fe.jpg	0	151	AOI_30	633	65	611	407
23251	1396			167_175_neu_fe.jpg	0	151	AOI_30	633	65	601	336
23268	1397			167_175_neu_fe.jpg	0	151	AOI_30	633	65	600	457
23285	1398			167_175_neu_fe.jpg	0	151	AOI_30	633	65	590	459
23301	1399			167_175_neu_fe.jpg	0	151	AOI_30	633	65	593	460
23318	1400			167_175_neu_fe.jpg	0	151	AOI_30	633	65	589	461
23334	1401			167_175_neu_fe.jpg	0	151	AOI_30	633	65	588	457
23351	1402			167_175_neu_fe.jpg	0	151	AOI_30	633	65	590	457
23368	1403			167_175_neu_fe.jpg	0	151	AOI_30	633	65	590	454
23384	1404			167_175_neu_fe.jpg	0	151	AOI_30	633	65	590	454
23401	1405			167_175_neu_fe.jpg	0	151	AOI_30	633	65	594	453
23418	1406			167_175_neu_fe.jpg	0	151	AOI_30	633	65	588	458
23434	1407			167_175_neu_fe.jpg	0	151	AOI_30	633	65	594	455
23451	1408			167_175_neu_fe.jpg	0	151	AOI_30	633	65	591	453
23468	1409			167_175_neu_fe.jpg	0	151	AOI_30	633	65	594	432
23484	1410			167_175_neu_fe.jpg	0	151	AOI_30	633	65	591	438
23492		ImageEnd	16
23501	1411			No media	0	0	Content	633	65	604	434
23505		ImageStart	8
23517	1412			Fix.jpg	0	0	Content	633	65	590	426
23534	1413			Fix.jpg	0	0	Content	633	65	595	432
23551	1414			Fix.jpg	0	0	Content	633	65	587	437
23567	1415			Fix.jpg	0	0	Content	633	65	588	439
23584	1416			Fix.jpg	0	0	Content	633	65	589	435
23601	1417			Fix.jpg	0	0	Content	633	65	591	432
23617	1418			Fix.jpg	0	0	Content	633	65	595	433
23634	1419			Fix.jpg	0	0	Content	633	65	591	432
23651	1420			Fix.jpg	0	0	Content	633	65	593	434
23667	1421			Fix.jpg	0	0	Content	633	65	595	432
23684	1422			Fix.jpg	0	0	Content	633	65	594	434
23701	1423			Fix.jpg	0	0	Content	633	65	589	435
23717	1424			Fix.jpg	0	0	Content	633	65	593	435
23734	1425			Fix.jpg	0	0	Content	633	65	592	432
23751	1426			Fix.jpg	0	0	Content	633	65	593	435
23767	1427			Fix.jpg	0	0	Content	483	66	534	396
23784	1428			Fix.jpg	0	0	Content	483	66	519	390
23801	1429			Fix.jpg	0	0	Content	483	66	517	382
23817	1430			Fix.jpg	0	0	Content	483	66	522	385
23834	1431			Fix.jpg	0	0	Content	483	66	519	394
23851	1432			Fix.jpg	0	0	Content	483	66	517	388
23867	1433			Fix.jpg	0	0	Content	483	66	513	391
23884	1434			Fix.jpg	0	0	Content	483	66	544	344
23901	1435			Fix.jpg	0	0	Content	483	66	543	351
23917	1436			Fix.jpg	0	0	Content	483	66	0	0
23934	1437			Fix.jpg	0	0	Content	483	66	508	397
23951	1438			Fix.jpg	0	0	Content	483	66	503	398
23967	1439			Fix.jpg	0	0	Content	483	66	510	391
23984	1440			Fix.jpg	0	0	Content	483	66	509	393
24001	1441			Fix.jpg	0	0	Content	483	66	509	400
24004		ImageEnd	16
24017	1442			No media	0	0	Content	483	66	506	400
24023		ImageStart	8
24034	1443			61_114_an_fe.jpg	0	0	Content	483	66	511	389
24051	1444			61_114_an_fe.jpg	0	0	Content	483	66	506	400
24067	1445			61_114_an_fe.jpg	0	0	Content	483	66	509	391
24084	1446			61_114_an_fe.jpg	0	0	Content	483	66	505	405
24101	1447			61_114_an_fe.jpg	0	0	Content	483	66	509	399
24117	1448			61_114_an_fe.jpg	0	0	Content	483	66	516	391
24134	1449			61_114_an_fe.jpg	0	0	Content	483	66	512	397
24151	1450			61_114_an_fe.jpg	0	0	Content	483	66	510	388
24167	1451			61_114_an_fe.jpg	0	0	Content	483	66	501	399
24184	1452			61_114_an_fe.jpg	0	0	Content	483	66	516	390
24200	1453			61_114_an_fe.jpg	0	0	Content	483	66	510	397
24217	1454			61_114_an_fe.jpg	0	0	Content	483	66	515	391
24234	1455			61_114_an_fe.jpg	0	0	Content	483	66	508	395
24250	1456			61_114_an_fe.jpg	0	253	AOI_45	583	67	478	395
24267	1457			61_114_an_fe.jpg	0	253	AOI_45	583	67	346	373
24284	1458			61_114_an_fe.jpg	0	253	AOI_45	583	67	351	379
24300	1459			61_114_an_fe.jpg	0	253	AOI_45	583	67	324	391
24317	1460			61_114_an_fe.jpg	0	253	AOI_45	583	67	332	382
24334	1461			61_114_an_fe.jpg	0	253	AOI_45	583	67	330	383
24350	1462			61_114_an_fe.jpg	0	253	AOI_45	583	67	339	367
24367	1463			61_114_an_fe.jpg	0	253	AOI_45	583	67	348	363
24384	1464			61_114_an_fe.jpg	0	253	AOI_45	583	67	0	0
24400	1465			61_114_an_fe.jpg	0	253	AOI_45	583	67	0	0
24417	1466			61_114_an_fe.jpg	0	253	AOI_45	583	67	0	0
24434	1467			61_114_an_fe.jpg	0	253	AOI_45	583	67	328	378
24450	1468			61_114_an_fe.jpg	0	253	AOI_45	583	67	335	394
24467	1469			61_114_an_fe.jpg	0	253	AOI_45	583	67	330	388
24484	1470			61_114_an_fe.jpg	0	253	AOI_45	583	67	328	397
24500	1471			61_114_an_fe.jpg	0	253	AOI_45	583	67	330	391
24517	1472			61_114_an_fe.jpg	0	253	AOI_45	583	67	334	394
24533	1473			61_114_an_fe.jpg	0	253	AOI_45	583	67	331	390
24550	1474			61_114_an_fe.jpg	0	253	AOI_45	583	67	342	364
24567	1475			61_114_an_fe.jpg	0	253	AOI_45	583	67	330	394
24583	1476			61_114_an_fe.jpg	0	253	AOI_45	583	67	327	397
24600	1477			61_114_an_fe.jpg	0	253	AOI_45	583	67	327	393
24617	1478			61_114_an_fe.jpg	0	253	AOI_45	583	67	325	388
24633	1479			61_114_an_fe.jpg	0	253	AOI_45	583	67	335	377
24650	1480			61_114_an_fe.jpg	0	253	AOI_45	583	67	327	379
24667	1481			61_114_an_fe.jpg	0	253	AOI_45	583	67	327	385
24683	1482			61_114_an_fe.jpg	0	253	AOI_45	583	67	329	393
24700	1483			61_114_an_fe.jpg	0	253	AOI_45	583	67	325	392
24717	1484			61_114_an_fe.jpg	0	253	AOI_45	583	67	331	394
24733	1485			61_114_an_fe.jpg	0	253	AOI_45	583	67	333	389
24750	1486			61_114_an_fe.jpg	0	253	AOI_45	583	67	341	377
24767	1487			61_114_an_fe.jpg	0	253	AOI_45	583	67	329	387
24783	1488			61_114_an_fe.jpg	0	253	AOI_45	583	67	328	386
24800	1489			61_114_an_fe.jpg	0	253	AOI_45	583	67	341	380
24817	1490			61_114_an_fe.jpg	0	253	AOI_45	583	67	414	380
24833	1491			61_114_an_fe.jpg	0	254	AOI_46	816	68	591	366
24850	1492			61_114_an_fe.jpg	0	254	AOI_46	816	68	704	349
24867	1493			61_114_an_fe.jpg	0	254	AOI_46	816	68	704	345
24883	1494			61_114_an_fe.jpg	0	254	AOI_46	816	68	722	345
24900	1495			61_114_an_fe.jpg	0	254	AOI_46	816	68	718	346
24917	1496			61_114_an_fe.jpg	0	254	AOI_46	816	68	720	345
24933	1497			61_114_an_fe.jpg	0	254	AOI_46	816	68	724	341
24950	1498			61_114_an_fe.jpg	0	254	AOI_46	816	68	728	338
24967	1499			61_114_an_fe.jpg	0	254	AOI_46	816	68	731	312
24983	1500			61_114_an_fe.jpg	0	254	AOI_46	816	68	729	329
25000	1501			61_114_an_fe.jpg	0	254	AOI_46	816	68	718	343
25017	1502			61_114_an_fe.jpg	0	254	AOI_46	816	68	717	349
25033	1503			61_114_an_fe.jpg	0	254	AOI_46	816	68	723	343
25050	1504			61_114_an_fe.jpg	0	254	AOI_46	816	68	689	349
25066	1505			61_114_an_fe.jpg	0	254	AOI_46	816	68	695	349
25083	1506			61_114_an_fe.jpg	0	254	AOI_46	816	68	696	346
25100	1507			61_114_an_fe.jpg	0	254	AOI_46	816	68	690	352
25116	1508			61_114_an_fe.jpg	0	254	AOI_46	816	68	694	353
25133	1509			61_114_an_fe.jpg	0	254	AOI_46	816	68	691	352
25150	1510			61_114_an_fe.jpg	0	254	AOI_46	816	68	688	351
25166	1511			61_114_an_fe.jpg	0	254	AOI_46	816	68	688	355
25183	1512			61_114_an_fe.jpg	0	254	AOI_46	816	68	688	354
25200	1513			61_114_an_fe.jpg	0	254	AOI_46	816	68	693	352
25216	1514			61_114_an_fe.jpg	0	254	AOI_46	816	68	686	353
25233	1515			61_114_an_fe.jpg	0	254	AOI_46	816	68	687	351
25250	1516			61_114_an_fe.jpg	0	254	AOI_46	816	68	684	360
25266	1517			61_114_an_fe.jpg	0	254	AOI_46	816	68	688	356
25283	1518			61_114_an_fe.jpg	0	254	AOI_46	816	68	686	349
25300	1519			61_114_an_fe.jpg	0	254	AOI_46	816	68	686	351
25316	1520			61_114_an_fe.jpg	0	254	AOI_46	816	68	689	351
25333	1521			61_114_an_fe.jpg	0	254	AOI_46	816	68	687	350
25350	1522			61_114_an_fe.jpg	0	254	AOI_46	816	68	688	350
25366	1523			61_114_an_fe.jpg	0	254	AOI_46	816	68	687	352
25383	1524			61_114_an_fe.jpg	0	254	AOI_46	816	68	683	350
25400	1525			61_114_an_fe.jpg	0	254	AOI_46	816	68	690	348
25416	1526			61_114_an_fe.jpg	0	254	AOI_46	816	68	688	349
25433	1527			61_114_an_fe.jpg	0	254	AOI_46	816	68	688	347
25449	1528			61_114_an_fe.jpg	0	254	AOI_46	816	68	691	349
25466	1529			61_114_an_fe.jpg	0	254	AOI_46	816	68	691	355
25483	1530			61_114_an_fe.jpg	0	254	AOI_46	816	68	688	356
25499	1531			61_114_an_fe.jpg	0	254	AOI_46	816	68	686	351
25516	1532			61_114_an_fe.jpg	0	254	AOI_46	816	68	687	349
25533	1533			61_114_an_fe.jpg	0	254	AOI_46	816	68	688	342
25549	1534			61_114_an_fe.jpg	0	254	AOI_46	816	68	690	348
25566	1535			61_114_an_fe.jpg	0	254	AOI_46	816	68	688	353
25583	1536			61_114_an_fe.jpg	0	254	AOI_46	816	68	690	349
25599	1537			61_114_an_fe.jpg	0	254	AOI_46	816	68	693	351
25616	1538			61_114_an_fe.jpg	0	254	AOI_46	816	68	691	351
25633	1539			61_114_an_fe.jpg	0	254	AOI_46	816	68	690	348
25649	1540			61_114_an_fe.jpg	0	254	AOI_46	216	69	737	329
25666	1541			61_114_an_fe.jpg	0	254	AOI_46	216	69	756	326
25683	1542			61_114_an_fe.jpg	0	254	AOI_46	216	69	764	328
25699	1543			61_114_an_fe.jpg	0	254	AOI_46	216	69	767	329
25716	1544			61_114_an_fe.jpg	0	254	AOI_46	216	69	764	328
25733	1545			61_114_an_fe.jpg	0	254	AOI_46	216	69	763	332
25749	1546			61_114_an_fe.jpg	0	254	AOI_46	216	69	768	330
25766	1547			61_114_an_fe.jpg	0	254	AOI_46	216	69	764	328
25783	1548			61_114_an_fe.jpg	0	254	AOI_46	216	69	762	332
25799	1549			61_114_an_fe.jpg	0	254	AOI_46	216	69	768	331
25816	1550			61_114_an_fe.jpg	0	254	AOI_46	216	69	768	329
25833	1551			61_114_an_fe.jpg	0	254	AOI_46	216	69	763	332
25849	1552			61_114_an_fe.jpg	0	254	AOI_46	216	69	773	331
25866	1553			61_114_an_fe.jpg	0	254	AOI_46	1033	70	778	209
25883	1554			61_114_an_fe.jpg	0	254	AOI_46	1033	70	764	163
25899	1555			61_114_an_fe.jpg	0	254	AOI_46	1033	70	766	155
25916	1556			61_114_an_fe.jpg	0	254	AOI_46	1033	70	762	151
25933	1557			61_114_an_fe.jpg	0	254	AOI_46	1033	70	768	150
25949	1558			61_114_an_fe.jpg	0	254	AOI_46	1033	70	767	148
25966	1559			61_114_an_fe.jpg	0	254	AOI_46	1033	70	765	153
25982	1560			61_114_an_fe.jpg	0	254	AOI_46	1033	70	774	147
25999	1561			61_114_an_fe.jpg	0	254	AOI_46	1033	70	772	157
26016	1562			61_114_an_fe.jpg	0	254	AOI_46	1033	70	773	141
26032	1563			61_114_an_fe.jpg	0	254	AOI_46	1033	70	767	145
26049	1564			61_114_an_fe.jpg	0	254	AOI_46	1033	70	769	142
26066	1565			61_114_an_fe.jpg	0	254	AOI_46	1033	70	767	150
26082	1566			61_114_an_fe.jpg	0	254	AOI_46	1033	70	772	143
26099	1567			61_114_an_fe.jpg	0	254	AOI_46	1033	70	772	141
26116	1568			61_114_an_fe.jpg	0	254	AOI_46	1033	70	769	147
26132	1569			61_114_an_fe.jpg	0	254	AOI_46	1033	70	772	146
26149	1570			61_114_an_fe.jpg	0	254	AOI_46	1033	70	772	146
26166	1571			61_114_an_fe.jpg	0	254	AOI_46	1033	70	773	147
26182	1572			61_114_an_fe.jpg	0	254	AOI_46	1033	70	767	144
26199	1573			61_114_an_fe.jpg	0	254	AOI_46	1033	70	768	152
26216	1574			61_114_an_fe.jpg	0	254	AOI_46	1033	70	773	146
26232	1575			61_114_an_fe.jpg	0	254	AOI_46	1033	70	768	146
26249	1576			61_114_an_fe.jpg	0	254	AOI_46	1033	70	770	147
26266	1577			61_114_an_fe.jpg	0	254	AOI_46	1033	70	774	142
26282	1578			61_114_an_fe.jpg	0	254	AOI_46	1033	70	776	141
26299	1579			61_114_an_fe.jpg	0	254	AOI_46	1033	70	770	145
26316	1580			61_114_an_fe.jpg	0	254	AOI_46	1033	70	769	149
26332	1581			61_114_an_fe.jpg	0	254	AOI_46	1033	70	770	148
26349	1582			61_114_an_fe.jpg	0	254	AOI_46	1033	70	772	142
26366	1583			61_114_an_fe.jpg	0	254	AOI_46	1033	70	774	142
26382	1584			61_114_an_fe.jpg	0	254	AOI_46	1033	70	768	156
26399	1585			61_114_an_fe.jpg	0	254	AOI_46	1033	70	777	147
26416	1586			61_114_an_fe.jpg	0	254	AOI_46	1033	70	769	147
26432	1587			61_114_an_fe.jpg	0	254	AOI_46	1033	70	771	147
26449	1588			61_114_an_fe.jpg	0	254	AOI_46	1033	70	774	150
26466	1589			61_114_an_fe.jpg	0	254	AOI_46	1033	70	774	118
26482	1590			61_114_an_fe.jpg	0	254	AOI_46	1033	70	774	124
26499	1591			61_114_an_fe.jpg	0	254	AOI_46	1033	70	766	122
26516	1592			61_114_an_fe.jpg	0	254	AOI_46	1033	70	762	121
26532	1593			61_114_an_fe.jpg	0	254	AOI_46	1033	70	765	120
26549	1594			61_114_an_fe.jpg	0	254	AOI_46	1033	70	769	118
26565	1595			61_114_an_fe.jpg	0	254	AOI_46	1033	70	771	118
26582	1596			61_114_an_fe.jpg	0	254	AOI_46	1033	70	765	119
26599	1597			61_114_an_fe.jpg	0	254	AOI_46	1033	70	766	123
26615	1598			61_114_an_fe.jpg	0	254	AOI_46	1033	70	768	122
26632	1599			61_114_an_fe.jpg	0	254	AOI_46	1033	70	766	123
26649	1600			61_114_an_fe.jpg	0	254	AOI_46	1033	70	767	125
26665	1601			61_114_an_fe.jpg	0	254	AOI_46	1033	70	767	124
26682	1602			61_114_an_fe.jpg	0	254	AOI_46	1033	70	759	107
26699	1603			61_114_an_fe.jpg	0	254	AOI_46	1033	70	763	117
26715	1604			61_114_an_fe.jpg	0	254	AOI_46	1033	70	759	110
26732	1605			61_114_an_fe.jpg	0	254	AOI_46	1033	70	761	115
26749	1606			61_114_an_fe.jpg	0	254	AOI_46	1033	70	760	110
26765	1607			61_114_an_fe.jpg	0	254	AOI_46	1033	70	760	114
26782	1608			61_114_an_fe.jpg	0	254	AOI_46	1033	70	758	116
26799	1609			61_114_an_fe.jpg	0	254	AOI_46	1033	70	757	112
26815	1610			61_114_an_fe.jpg	0	254	AOI_46	1033	70	758	111
26832	1611			61_114_an_fe.jpg	0	254	AOI_46	1033	70	753	113
26849	1612			61_114_an_fe.jpg	0	254	AOI_46	1033	70	762	108
26865	1613			61_114_an_fe.jpg	0	254	AOI_46	1033	70	758	109
26882	1614			61_114_an_fe.jpg	0	254	AOI_46	1033	70	701	115
26899	1615			61_114_an_fe.jpg	0	253	AOI_45	700	71	503	136
26915	1616			61_114_an_fe.jpg	0	253	AOI_45	700	71	343	153
26932	1617			61_114_an_fe.jpg	0	253	AOI_45	700	71	328	155
26948	1618			61_114_an_fe.jpg	0	253	AOI_45	700	71	310	177
26965	1619			61_114_an_fe.jpg	0	253	AOI_45	700	71	304	151
26982	1620			61_114_an_fe.jpg	0	253	AOI_45	700	71	311	167
26998	1621			61_114_an_fe.jpg	0	253	AOI_45	700	71	300	170
27015	1622			61_114_an_fe.jpg	0	253	AOI_45	700	71	303	168
27015		ImageEnd	16
27032	1623			No media	0	0	Content	700	71	300	172
27033		ImageStart	8
27048	1624			Fix.jpg	0	0	Content	700	71	308	166
27065	1625			Fix.jpg	0	0	Content	700	71	301	171
27082	1626			Fix.jpg	0	0	Content	700	71	300	167
27098	1627			Fix.jpg	0	0	Content	700	71	304	168
27115	1628			Fix.jpg	0	0	Content	700	71	305	167
27132	1629			Fix.jpg	0	0	Content	700	71	304	144
27148	1630			Fix.jpg	0	0	Content	700	71	307	151
27165	1631			Fix.jpg	0	0	Content	700	71	306	143
27182	1632			Fix.jpg	0	0	Content	700	71	307	146
27198	1633			Fix.jpg	0	0	Content	700	71	305	145
27215	1634			Fix.jpg	0	0	Content	700	71	305	140
27232	1635			Fix.jpg	0	0	Content	700	71	304	145
27248	1636			Fix.jpg	0	0	Content	700	71	308	147
27265	1637			Fix.jpg	0	0	Content	700	71	309	145
27282	1638			Fix.jpg	0	0	Content	700	71	308	140
27298	1639			Fix.jpg	0	0	Content	700	71	301	149
27315	1640			Fix.jpg	0	0	Content	700	71	308	144
27332	1641			Fix.jpg	0	0	Content	700	71	305	144
27348	1642			Fix.jpg	0	0	Content	700	71	306	150
27365	1643			Fix.jpg	0	0	Content	700	71	305	147
27382	1644			Fix.jpg	0	0	Content	700	71	310	144
27398	1645			Fix.jpg	0	0	Content	700	71	306	145
27415	1646			Fix.jpg	0	0	Content	700	71	308	150
27432	1647			Fix.jpg	0	0	Content	700	71	311	153
27448	1648			Fix.jpg	0	0	Content	700	71	307	151
27465	1649			Fix.jpg	0	0	Content	700	71	312	150
27481	1650			Fix.jpg	0	0	Content	700	71	307	155
27498	1651			Fix.jpg	0	0	Content	700	71	308	147
27515	1652			Fix.jpg	0	0	Content	700	71	304	152
27530		ImageEnd	16
27531	1653			No media	0	0	Content	700	71	313	151
27548	1654			No media	0	0	Content	700	71	309	152
27565	1655			No media	0	0	Content	700	71	311	148
27581	1656			No media	0	0	Content	700	71	306	146
27598	1657			No media	0	0	Content	433	72	407	212
27615	1658			No media	0	0	Content	433	72	444	266
27631	1659			No media	0	0	Content	433	72	451	273
27648	1660			No media	0	0	Content	433	72	459	287
27665	1661			No media	0	0	Content	433	72	466	275
27681	1662			No media	0	0	Content	433	72	464	271
27698	1663			No media	0	0	Content	433	72	463	271
27715	1664			No media	0	0	Content	433	72	462	274
27731	1665			No media	0	0	Content	433	72	462	266
27748	1666			No media	0	0	Content	433	72	462	279
27765	1667			No media	0	0	Content	433	72	467	268
27781	1668			No media	0	0	Content	433	72	460	271
27798	1669			No media	0	0	Content	433	72	469	270
27809		ImageStart	8
27815	1670			130_162_neu_an.jpg	0	72	AOI_15	433	72	461	279
27831	1671			130_162_neu_an.jpg	0	72	AOI_15	433	72	459	275
27848	1672			130_162_neu_an.jpg	0	72	AOI_15	433	72	465	275
27865	1673			130_162_neu_an.jpg	0	72	AOI_15	433	72	459	273
27881	1674			130_162_neu_an.jpg	0	72	AOI_15	433	72	456	273
27898	1675			130_162_neu_an.jpg	0	72	AOI_15	433	72	462	279
27915	1676			130_162_neu_an.jpg	0	72	AOI_15	433	72	462	273
27931	1677			130_162_neu_an.jpg	0	72	AOI_15	433	72	464	276
27948	1678			130_162_neu_an.jpg	0	72	AOI_15	433	72	459	275
27965	1679			130_162_neu_an.jpg	0	72	AOI_15	433	72	464	274
27981	1680			130_162_neu_an.jpg	0	72	AOI_15	433	72	462	281
27998	1681			130_162_neu_an.jpg	0	72	AOI_15	433	72	460	280
28015	1682			130_162_neu_an.jpg	0	72	AOI_15	433	72	466	275
28031	1683			130_162_neu_an.jpg	0	72	AOI_15	550	73	395	305
28048	1684			130_162_neu_an.jpg	0	72	AOI_15	550	73	318	324
28064	1685			130_162_neu_an.jpg	0	72	AOI_15	550	73	325	338
28081	1686			130_162_neu_an.jpg	0	72	AOI_15	550	73	301	347
28098	1687			130_162_neu_an.jpg	0	72	AOI_15	550	73	312	348
28114	1688			130_162_neu_an.jpg	0	72	AOI_15	550	73	304	360
28131	1689			130_162_neu_an.jpg	0	72	AOI_15	550	73	306	353
28148	1690			130_162_neu_an.jpg	0	72	AOI_15	550	73	316	352
28164	1691			130_162_neu_an.jpg	0	72	AOI_15	550	73	317	364
28181	1692			130_162_neu_an.jpg	0	72	AOI_15	550	73	312	352
28198	1693			130_162_neu_an.jpg	0	72	AOI_15	550	73	303	345
28214	1694			130_162_neu_an.jpg	0	72	AOI_15	550	73	300	345
28231	1695			130_162_neu_an.jpg	0	72	AOI_15	550	73	303	351
28248	1696			130_162_neu_an.jpg	0	72	AOI_15	550	73	300	349
28264	1697			130_162_neu_an.jpg	0	72	AOI_15	550	73	296	350
28281	1698			130_162_neu_an.jpg	0	72	AOI_15	550	73	300	356
28298	1699			130_162_neu_an.jpg	0	72	AOI_15	550	73	303	346
28314	1700			130_162_neu_an.jpg	0	72	AOI_15	550	73	299	349
28331	1701			130_162_neu_an.jpg	0	72	AOI_15	550	73	301	347
28348	1702			130_162_neu_an.jpg	0	72	AOI_15	550	73	303	349
28364	1703			130_162_neu_an.jpg	0	72	AOI_15	550	73	303	347
28381	1704			130_162_neu_an.jpg	0	72	AOI_15	550	73	299	344
28397	1705			130_162_neu_an.jpg	0	72	AOI_15	550	73	300	343
28414	1706			130_162_neu_an.jpg	0	72	AOI_15	550	73	301	349
28431	1707			130_162_neu_an.jpg	0	72	AOI_15	550	73	298	349
28447	1708			130_162_neu_an.jpg	0	72	AOI_15	550	73	301	348
28464	1709			130_162_neu_an.jpg	0	72	AOI_15	550	73	302	346
28481	1710			130_162_neu_an.jpg	0	72	AOI_15	550	73	304	352
28497	1711			130_162_neu_an.jpg	0	72	AOI_15	550	73	302	347
28514	1712			130_162_neu_an.jpg	0	72	AOI_15	550	73	305	345
28531	1713			130_162_neu_an.jpg	0	72	AOI_15	550	73	305	351
28547	1714			130_162_neu_an.jpg	0	72	AOI_15	550	73	306	349
28564	1715			130_162_neu_an.jpg	0	72	AOI_15	550	73	304	348
28581	1716			130_162_neu_an.jpg	0	72	AOI_15	416	74	297	405
28597	1717			130_162_neu_an.jpg	0	72	AOI_15	416	74	289	458
28614	1718			130_162_neu_an.jpg	0	72	AOI_15	416	74	293	465
28631	1719			130_162_neu_an.jpg	0	72	AOI_15	416	74	293	470
28647	1720			130_162_neu_an.jpg	0	72	AOI_15	416	74	289	465
28664	1721			130_162_neu_an.jpg	0	72	AOI_15	416	74	287	462
28681	1722			130_162_neu_an.jpg	0	72	AOI_15	416	74	299	472
28697	1723			130_162_neu_an.jpg	0	72	AOI_15	416	74	295	455
28714	1724			130_162_neu_an.jpg	0	72	AOI_15	416	74	0	0
28731	1725			130_162_neu_an.jpg	0	72	AOI_15	416	74	301	456
28747	1726			130_162_neu_an.jpg	0	72	AOI_15	416	74	294	471
28764	1727			130_162_neu_an.jpg	0	72	AOI_15	416	74	295	464
28781	1728			130_162_neu_an.jpg	0	72	AOI_15	416	74	298	470
28797	1729			130_162_neu_an.jpg	0	72	AOI_15	416	74	293	473
28814	1730			130_162_neu_an.jpg	0	72	AOI_15	416	74	292	475
28831	1731			130_162_neu_an.jpg	0	72	AOI_15	416	74	292	472
28847	1732			130_162_neu_an.jpg	0	72	AOI_15	416	74	289	471
28864	1733			130_162_neu_an.jpg	0	72	AOI_15	416	74	298	464
28881	1734			130_162_neu_an.jpg	0	72	AOI_15	416	74	295	478
28897	1735			130_162_neu_an.jpg	0	72	AOI_15	416	74	290	473
28914	1736			130_162_neu_an.jpg	0	72	AOI_15	416	74	290	473
28931	1737			130_162_neu_an.jpg	0	72	AOI_15	416	74	295	473
28947	1738			130_162_neu_an.jpg	0	72	AOI_15	416	74	292	465
28964	1739			130_162_neu_an.jpg	0	72	AOI_15	416	74	296	473
28981	1740			130_162_neu_an.jpg	0	72	AOI_15	416	74	303	469
28997	1741			130_162_neu_an.jpg	0	72	AOI_15	183	75	294	371
29014	1742			130_162_neu_an.jpg	0	72	AOI_15	183	75	283	351
29030	1743			130_162_neu_an.jpg	0	72	AOI_15	183	75	292	359
29047	1744			130_162_neu_an.jpg	0	72	AOI_15	183	75	288	352
29064	1745			130_162_neu_an.jpg	0	72	AOI_15	183	75	289	353
29080	1746			130_162_neu_an.jpg	0	72	AOI_15	183	75	289	357
29097	1747			130_162_neu_an.jpg	0	72	AOI_15	183	75	304	375
29114	1748			130_162_neu_an.jpg	0	72	AOI_15	183	75	315	383
29130	1749			130_162_neu_an.jpg	0	72	AOI_15	183	75	0	0
29147	1750			130_162_neu_an.jpg	0	72	AOI_15	183	75	289	359
29164	1751			130_162_neu_an.jpg	0	72	AOI_15	183	75	286	360
29180	1752			130_162_neu_an.jpg	0	72	AOI_15	350	76	284	354
29197	1753			130_162_neu_an.jpg	0	72	AOI_15	350	76	258	348
29214	1754			130_162_neu_an.jpg	0	72	AOI_15	350	76	252	341
29230	1755			130_162_neu_an.jpg	0	72	AOI_15	350	76	250	357
29247	1756			130_162_neu_an.jpg	0	72	AOI_15	350	76	245	347
29264	1757			130_162_neu_an.jpg	0	72	AOI_15	350	76	251	348
29280	1758			130_162_neu_an.jpg	0	72	AOI_15	350	76	251	349
29297	1759			130_162_neu_an.jpg	0	72	AOI_15	350	76	246	351
29314	1760			130_162_neu_an.jpg	0	72	AOI_15	350	76	255	346
29330	1761			130_162_neu_an.jpg	0	72	AOI_15	350	76	244	349
29347	1762			130_162_neu_an.jpg	0	72	AOI_15	350	76	247	343
29364	1763			130_162_neu_an.jpg	0	72	AOI_15	350	76	253	358
29380	1764			130_162_neu_an.jpg	0	72	AOI_15	350	76	253	358
29397	1765			130_162_neu_an.jpg	0	72	AOI_15	350	76	253	335
29414	1766			130_162_neu_an.jpg	0	72	AOI_15	350	76	253	331
29430	1767			130_162_neu_an.jpg	0	72	AOI_15	350	76	245	347
29447	1768			130_162_neu_an.jpg	0	72	AOI_15	350	76	244	348
29463	1769			130_162_neu_an.jpg	0	72	AOI_15	350	76	245	337
29480	1770			130_162_neu_an.jpg	0	72	AOI_15	350	76	254	348
29497	1771			130_162_neu_an.jpg	0	72	AOI_15	350	76	245	346
29513	1772			130_162_neu_an.jpg	0	72	AOI_15	350	76	250	301
29530	1773			130_162_neu_an.jpg	0	72	AOI_15	367	77	280	214
29547	1774			130_162_neu_an.jpg	0	72	AOI_15	367	77	268	164
29564	1775			130_162_neu_an.jpg	0	72	AOI_15	367	77	277	176
29580	1776			130_162_neu_an.jpg	0	72	AOI_15	367	77	279	163
29597	1777			130_162_neu_an.jpg	0	72	AOI_15	367	77	286	188
29613	1778			130_162_neu_an.jpg	0	72	AOI_15	367	77	280	162
29630	1779			130_162_neu_an.jpg	0	72	AOI_15	367	77	274	166
29647	1780			130_162_neu_an.jpg	0	72	AOI_15	367	77	281	155
29663	1781			130_162_neu_an.jpg	0	72	AOI_15	367	77	275	161
29680	1782			130_162_neu_an.jpg	0	72	AOI_15	367	77	280	165
29697	1783			130_162_neu_an.jpg	0	72	AOI_15	367	77	276	163
29713	1784			130_162_neu_an.jpg	0	72	AOI_15	367	77	279	166
29730	1785			130_162_neu_an.jpg	0	72	AOI_15	367	77	277	168
29747	1786			130_162_neu_an.jpg	0	72	AOI_15	367	77	278	170
29763	1787			130_162_neu_an.jpg	0	72	AOI_15	367	77	281	167
29780	1788			130_162_neu_an.jpg	0	72	AOI_15	367	77	280	164
29797	1789			130_162_neu_an.jpg	0	72	AOI_15	367	77	277	167
29813	1790			130_162_neu_an.jpg	0	72	AOI_15	367	77	279	158
29830	1791			130_162_neu_an.jpg	0	72	AOI_15	367	77	280	155
29847	1792			130_162_neu_an.jpg	0	72	AOI_15	367	77	285	164
29863	1793			130_162_neu_an.jpg	0	72	AOI_15	367	77	283	165
29880	1794			130_162_neu_an.jpg	0	72	AOI_15	367	77	285	162
29897	1795			130_162_neu_an.jpg	0	72	AOI_15	200	78	277	168
29913	1796			130_162_neu_an.jpg	0	72	AOI_15	200	78	236	190
29930	1797			130_162_neu_an.jpg	0	72	AOI_15	200	78	244	197
29946	1798			130_162_neu_an.jpg	0	72	AOI_15	200	78	239	198
29963	1799			130_162_neu_an.jpg	0	72	AOI_15	200	78	242	195
29980	1800			130_162_neu_an.jpg	0	72	AOI_15	200	78	241	206
29996	1801			130_162_neu_an.jpg	0	72	AOI_15	200	78	245	196
30013	1802			130_162_neu_an.jpg	0	72	AOI_15	200	78	238	202
30030	1803			130_162_neu_an.jpg	0	72	AOI_15	200	78	244	208
30046	1804			130_162_neu_an.jpg	0	72	AOI_15	200	78	239	196
30063	1805			130_162_neu_an.jpg	0	72	AOI_15	200	78	238	201
30080	1806			130_162_neu_an.jpg	0	72	AOI_15	200	78	238	203
30096	1807			130_162_neu_an.jpg	0	72	AOI_15	217	79	268	255
30113	1808			130_162_neu_an.jpg	0	72	AOI_15	217	79	301	327
30130	1809			130_162_neu_an.jpg	0	72	AOI_15	217	79	298	338
30146	1810			130_162_neu_an.jpg	0	72	AOI_15	217	79	299	352
30163	1811			130_162_neu_an.jpg	0	72	AOI_15	217	79	298	352
30180	1812			130_162_neu_an.jpg	0	72	AOI_15	217	79	297	347
30196	1813			130_162_neu_an.jpg	0	72	AOI_15	217	79	300	354
30213	1814			130_162_neu_an.jpg	0	72	AOI_15	217	79	295	345
30230	1815			130_162_neu_an.jpg	0	72	AOI_15	217	79	314	342
30246	1816			130_162_neu_an.jpg	0	72	AOI_15	217	79	312	361
30263	1817			130_162_neu_an.jpg	0	72	AOI_15	217	79	0	0
30280	1818			130_162_neu_an.jpg	0	72	AOI_15	217	79	318	330
30296	1819			130_162_neu_an.jpg	0	72	AOI_15	217	79	298	345
30313	1820			130_162_neu_an.jpg	0	72	AOI_15	300	80	280	344
30330	1821			130_162_neu_an.jpg	0	72	AOI_15	300	80	250	345
30346	1822			130_162_neu_an.jpg	0	72	AOI_15	300	80	249	349
30363	1823			130_162_neu_an.jpg	0	72	AOI_15	300	80	238	348
30380	1824			130_162_neu_an.jpg	0	72	AOI_15	300	80	241	349
30396	1825			130_162_neu_an.jpg	0	72	AOI_15	300	80	242	344
30413	1826			130_162_neu_an.jpg	0	72	AOI_15	300	80	239	339
30429	1827			130_162_neu_an.jpg	0	72	AOI_15	300	80	241	338
30446	1828			130_162_neu_an.jpg	0	72	AOI_15	300	80	243	346
30463	1829			130_162_neu_an.jpg	0	72	AOI_15	300	80	238	342
30479	1830			130_162_neu_an.jpg	0	72	AOI_15	300	80	241	350
30496	1831			130_162_neu_an.jpg	0	72	AOI_15	300	80	242	348
30513	1832			130_162_neu_an.jpg	0	72	AOI_15	300	80	242	340
30529	1833			130_162_neu_an.jpg	0	72	AOI_15	300	80	240	340
30546	1834			130_162_neu_an.jpg	0	72	AOI_15	300	80	239	350
30563	1835			130_162_neu_an.jpg	0	72	AOI_15	300	80	237	345
30579	1836			130_162_neu_an.jpg	0	72	AOI_15	300	80	239	343
30596	1837			130_162_neu_an.jpg	0	72	AOI_15	300	80	253	344
30613	1838			130_162_neu_an.jpg	0	71	AOI_13	600	81	447	357
30629	1839			130_162_neu_an.jpg	0	71	AOI_13	600	81	626	383
30646	1840			130_162_neu_an.jpg	0	71	AOI_13	600	81	688	395
30663	1841			130_162_neu_an.jpg	0	71	AOI_13	600	81	707	395
30679	1842			130_162_neu_an.jpg	0	71	AOI_13	600	81	701	401
30696	1843			130_162_neu_an.jpg	0	71	AOI_13	600	81	721	380
30713	1844			130_162_neu_an.jpg	0	71	AOI_13	600	81	718	374
30729	1845			130_162_neu_an.jpg	0	71	AOI_13	600	81	709	369
30746	1846			130_162_neu_an.jpg	0	71	AOI_13	600	81	704	396
30763	1847			130_162_neu_an.jpg	0	71	AOI_13	600	81	705	398
30779	1848			130_162_neu_an.jpg	0	71	AOI_13	600	81	705	403
30796	1849			130_162_neu_an.jpg	0	71	AOI_13	600	81	698	399
30809		ImageEnd	16
30813	1850			No media	0	0	Content	600	81	703	397
30827		ImageStart	8
30829	1851			Fix.jpg	0	0	Content	600	81	696	401
30846	1852			Fix.jpg	0	0	Content	600	81	686	391
30863	1853			Fix.jpg	0	0	Content	600	81	684	396
30879	1854			Fix.jpg	0	0	Content	600	81	678	395
30896	1855			Fix.jpg	0	0	Content	600	81	677	396
30913	1856			Fix.jpg	0	0	Content	600	81	679	394
30929	1857			Fix.jpg	0	0	Content	600	81	681	396
30946	1858			Fix.jpg	0	0	Content	600	81	683	394
30963	1859			Fix.jpg	0	0	Content	600	81	674	400
30979	1860			Fix.jpg	0	0	Content	600	81	675	393
30996	1861			Fix.jpg	0	0	Content	600	81	680	391
31013	1862			Fix.jpg	0	0	Content	600	81	676	393
31029	1863			Fix.jpg	0	0	Content	600	81	675	398
31046	1864			Fix.jpg	0	0	Content	600	81	680	388
31063	1865			Fix.jpg	0	0	Content	600	81	668	401
31079	1866			Fix.jpg	0	0	Content	600	81	676	397
31096	1867			Fix.jpg	0	0	Content	600	81	682	394
31113	1868			Fix.jpg	0	0	Content	600	81	671	403
31129	1869			Fix.jpg	0	0	Content	600	81	677	401
31146	1870			Fix.jpg	0	0	Content	600	81	679	391
31162	1871			Fix.jpg	0	0	Content	600	81	670	403
31179	1872			Fix.jpg	0	0	Content	600	81	678	396
31196	1873			Fix.jpg	0	0	Content	600	81	675	396
31212	1874			Fix.jpg	0	0	Content	366	82	578	366
31229	1875			Fix.jpg	0	0	Content	366	82	530	354
31246	1876			Fix.jpg	0	0	Content	366	82	525	357
31262	1877			Fix.jpg	0	0	Content	366	82	521	357
31279	1878			Fix.jpg	0	0	Content	366	82	519	365
31296	1879			Fix.jpg	0	0	Content	366	82	538	343
31312	1880			Fix.jpg	0	0	Content	366	82	530	354
31321		ImageEnd	16
31329	1881			No media	0	0	Content	366	82	533	330
31335		ImageStart	8
31346	1882			33_069_ha_neu.jpg	0	192	AOI_35	366	82	525	361
31362	1883			33_069_ha_neu.jpg	0	192	AOI_35	366	82	520	365
31379	1884			33_069_ha_neu.jpg	0	192	AOI_35	366	82	524	361
31396	1885			33_069_ha_neu.jpg	0	192	AOI_35	366	82	518	363
31412	1886			33_069_ha_neu.jpg	0	192	AOI_35	366	82	516	365
31429	1887			33_069_ha_neu.jpg	0	192	AOI_35	366	82	512	370
31446	1888			33_069_ha_neu.jpg	0	192	AOI_35	366	82	515	356
31462	1889			33_069_ha_neu.jpg	0	192	AOI_35	366	82	515	367
31479	1890			33_069_ha_neu.jpg	0	192	AOI_35	366	82	513	364
31495	1891			33_069_ha_neu.jpg	0	192	AOI_35	366	82	514	370
31512	1892			33_069_ha_neu.jpg	0	192	AOI_35	366	82	516	367
31529	1893			33_069_ha_neu.jpg	0	192	AOI_35	366	82	519	365
31545	1894			33_069_ha_neu.jpg	0	192	AOI_35	366	82	515	365
31562	1895			33_069_ha_neu.jpg	0	192	AOI_35	366	82	507	370
31579	1896			33_069_ha_neu.jpg	0	191	AOI_36	716	83	391	349
31595	1897			33_069_ha_neu.jpg	0	191	AOI_36	716	83	357	386
31612	1898			33_069_ha_neu.jpg	0	191	AOI_36	716	83	342	368
31629	1899			33_069_ha_neu.jpg	0	191	AOI_36	716	83	334	378
31645	1900			33_069_ha_neu.jpg	0	191	AOI_36	716	83	339	388
31662	1901			33_069_ha_neu.jpg	0	191	AOI_36	716	83	339	375
31679	1902			33_069_ha_neu.jpg	0	191	AOI_36	716	83	344	376
31695	1903			33_069_ha_neu.jpg	0	191	AOI_36	716	83	346	380
31712	1904			33_069_ha_neu.jpg	0	191	AOI_36	716	83	337	382
31729	1905			33_069_ha_neu.jpg	0	191	AOI_36	716	83	337	375
31745	1906			33_069_ha_neu.jpg	0	191	AOI_36	716	83	335	384
31762	1907			33_069_ha_neu.jpg	0	191	AOI_36	716	83	343	366
31779	1908			33_069_ha_neu.jpg	0	191	AOI_36	716	83	341	371
31795	1909			33_069_ha_neu.jpg	0	191	AOI_36	716	83	343	388
31812	1910			33_069_ha_neu.jpg	0	191	AOI_36	716	83	341	383
31829	1911			33_069_ha_neu.jpg	0	191	AOI_36	716	83	342	384
31845	1912			33_069_ha_neu.jpg	0	191	AOI_36	716	83	342	392
31862	1913			33_069_ha_neu.jpg	0	191	AOI_36	716	83	346	386
31879	1914			33_069_ha_neu.jpg	0	191	AOI_36	716	83	339	370
31895	1915			33_069_ha_neu.jpg	0	191	AOI_36	716	83	337	384
31912	1916			33_069_ha_neu.jpg	0	191	AOI_36	716	83	343	373
31929	1917			33_069_ha_neu.jpg	0	191	AOI_36	716	83	336	373
31945	1918			33_069_ha_neu.jpg	0	191	AOI_36	716	83	337	378
31962	1919			33_069_ha_neu.jpg	0	191	AOI_36	716	83	339	379
31979	1920			33_069_ha_neu.jpg	0	191	AOI_36	716	83	340	380
31995	1921			33_069_ha_neu.jpg	0	191	AOI_36	716	83	332	385
32012	1922			33_069_ha_neu.jpg	0	191	AOI_36	716	83	342	372
32029	1923			33_069_ha_neu.jpg	0	191	AOI_36	716	83	342	372
32045	1924			33_069_ha_neu.jpg	0	191	AOI_36	716	83	348	368
32062	1925			33_069_ha_neu.jpg	0	191	AOI_36	716	83	341	374
32078	1926			33_069_ha_neu.jpg	0	191	AOI_36	716	83	345	373
32095	1927			33_069_ha_neu.jpg	0	191	AOI_36	716	83	345	377
32112	1928			33_069_ha_neu.jpg	0	191	AOI_36	716	83	342	382
32128	1929			33_069_ha_neu.jpg	0	191	AOI_36	716	83	337	376
32145	1930			33_069_ha_neu.jpg	0	191	AOI_36	716	83	337	381
32162	1931			33_069_ha_neu.jpg	0	191	AOI_36	716	83	340	392
32178	1932			33_069_ha_neu.jpg	0	191	AOI_36	716	83	340	379
32195	1933			33_069_ha_neu.jpg	0	191	AOI_36	716	83	357	363
32212	1934			33_069_ha_neu.jpg	0	191	AOI_36	716	83	345	374
32228	1935			33_069_ha_neu.jpg	0	191	AOI_36	716	83	345	387
32245	1936			33_069_ha_neu.jpg	0	191	AOI_36	716	83	338	384
32262	1937			33_069_ha_neu.jpg	0	191	AOI_36	716	83	287	379
32278	1938			33_069_ha_neu.jpg	0	191	AOI_36	716	83	248	266
32295	1939			33_069_ha_neu.jpg	0	191	AOI_36			0	0
32312	1940			33_069_ha_neu.jpg	0	191	AOI_36			0	0
32328	1941			33_069_ha_neu.jpg	0	191	AOI_36			0	0
32345	1942			33_069_ha_neu.jpg	0	191	AOI_36			0	0
32362	1943			33_069_ha_neu.jpg	0	191	AOI_36			0	0
32378	1944			33_069_ha_neu.jpg	0	191	AOI_36			0	0
32395	1945			33_069_ha_neu.jpg	0	191	AOI_36			0	0
[truncated: 35,457 more rows]
