# Supplementary material for: Attentional Bias to Facial Expressions of Different Emotions – A Cross-Cultural Comparison of ≠Akhoe Hai||om and German Children and Adolescents
Source: Front Psychol. 2020 Apr 28;11:795. doi: 10.3389/fpsyg.2020.00795 (PMC7199105; doi:10.3389/fpsyg.2020.00795)
Supplement: Supplementary file 1 [file Data_Sheet_1.ZIP › Raw data_Germany and Namibia/Raw data Germans/de_VP12-All-Data.tsv]

System Properties:
Operating System:	Microsoft Windows NT 6.1.7601 Service Pack 1
System User Name:	tobiiadmin
Machine Name:	LOE7690LAP
Data properties:
Recording name:	de_VP12
Recording date:	23.10.2013
Recording time:	11:09:05
Recording resolution:	1024 x 768
Export date:	03.12.2013
Export time:	16:37:08
Participant:	de_VP12
Filter settings:
Eye: Average
Validity: Normal
Fixation filter: Tobii fixation filter
Velocity threshold: 35
Distance threshold: 35
Timestamp	Number	Event	EventKey	StimuliName	StimuliID	AoiIds	AoiNames	FixationDuration	FixationIndex	GazePointX	GazePointY
9	0			No media	0	0	Content	42	11	571	81
25	1			No media	0	0	Content	42	11	561	114
42	2			No media	0	0	Content	1299	12	508	272
59	3			No media	0	0	Content	1299	12	485	374
75	4			No media	0	0	Content	1299	12	487	362
92	5			No media	0	0	Content	1299	12	484	369
109	6			No media	0	0	Content	1299	12	484	371
125	7			No media	0	0	Content	1299	12	487	374
142	8			No media	0	0	Content	1299	12	485	371
158	9			No media	0	0	Content	1299	12	480	374
175	10			No media	0	0	Content	1299	12	480	378
192	11			No media	0	0	Content	1299	12	480	379
208	12			No media	0	0	Content	1299	12	481	378
225	13			No media	0	0	Content	1299	12	480	375
242	14			No media	0	0	Content	1299	12	477	375
258	15			No media	0	0	Content	1299	12	481	374
275	16			No media	0	0	Content	1299	12	482	376
292	17			No media	0	0	Content	1299	12	480	378
309	18			No media	0	0	Content	1299	12	487	371
325	19			No media	0	0	Content	1299	12	511	359
342	20			No media	0	0	Content	1299	12	506	366
358	21			No media	0	0	Content	1299	12	505	365
375	22			No media	0	0	Content	1299	12	510	362
392	23			No media	0	0	Content	1299	12	506	363
408	24			No media	0	0	Content	1299	12	506	367
425	25			No media	0	0	Content	1299	12	507	367
442	26			No media	0	0	Content	1299	12	505	360
458	27			No media	0	0	Content	1299	12	507	368
475	28			No media	0	0	Content	1299	12	502	362
492	29			No media	0	0	Content	1299	12	505	359
508	30			No media	0	0	Content	1299	12	507	361
525	31			No media	0	0	Content	1299	12	500	339
542	32			No media	0	0	Content	1299	12	499	344
558	33			No media	0	0	Content	1299	12	502	343
575	34			No media	0	0	Content	1299	12	503	338
592	35			No media	0	0	Content	1299	12	501	342
608	36			No media	0	0	Content	1299	12	503	341
625	37			No media	0	0	Content	1299	12	502	339
642	38			No media	0	0	Content	1299	12	502	340
658	39			No media	0	0	Content	1299	12	502	337
675	40			No media	0	0	Content	1299	12	507	339
692	41			No media	0	0	Content	1299	12	502	342
708	42			No media	0	0	Content	1299	12	504	340
725	43			No media	0	0	Content	1299	12	503	340
741	44			No media	0	0	Content	1299	12	505	342
758	45			No media	0	0	Content	1299	12	504	346
775	46			No media	0	0	Content	1299	12	506	341
791	47			No media	0	0	Content	1299	12	502	341
808	48			No media	0	0	Content	1299	12	504	344
825	49			No media	0	0	Content	1299	12	506	349
841	50			No media	0	0	Content	1299	12	505	347
858	51			No media	0	0	Content	1299	12	504	344
875	52			No media	0	0	Content	1299	12	501	346
891	53			No media	0	0	Content	1299	12	500	347
908	54			No media	0	0	Content	1299	12	506	345
925	55			No media	0	0	Content	1299	12	507	345
941	56			No media	0	0	Content	1299	12	506	342
958	57			No media	0	0	Content	1299	12	501	348
975	58			No media	0	0	Content	1299	12	507	341
991	59			No media	0	0	Content	1299	12	507	345
1008	60			No media	0	0	Content	1299	12	506	344
1025	61			No media	0	0	Content	1299	12	504	339
1041	62			No media	0	0	Content	1299	12	504	343
1058	63			No media	0	0	Content	1299	12	507	348
1075	64			No media	0	0	Content	1299	12	510	345
1091	65			No media	0	0	Content	1299	12	507	343
1108	66			No media	0	0	Content	1299	12	505	344
1125	67			No media	0	0	Content	1299	12	508	348
1141	68			No media	0	0	Content	1299	12	506	341
1158	69			No media	0	0	Content	1299	12	503	345
1175	70			No media	0	0	Content	1299	12	508	345
1191	71			No media	0	0	Content	1299	12	508	348
1208	72			No media	0	0	Content	1299	12	506	347
1225	73			No media	0	0	Content	1299	12	506	344
1241	74			No media	0	0	Content	1299	12	507	342
1258	75			No media	0	0	Content	1299	12	505	341
1275	76			No media	0	0	Content	1299	12	505	340
1291	77			No media	0	0	Content	1299	12	510	344
1308	78			No media	0	0	Content	1299	12	505	343
1324	79			No media	0	0	Content	1299	12	509	343
1341	80			No media	0	0	Content	266	13	554	333
1358	81			No media	0	0	Content	266	13	588	331
1374	82			No media	0	0	Content	266	13	590	326
1391	83			No media	0	0	Content	266	13	591	330
1400		ImageStart	8
1408	84			Fix.jpg	0	0	Content	266	13	590	328
1424	85			Fix.jpg	0	0	Content	266	13	588	329
1441	86			Fix.jpg	0	0	Content	266	13	588	325
1458	87			Fix.jpg	0	0	Content	266	13	588	333
1474	88			Fix.jpg	0	0	Content	266	13	590	326
1491	89			Fix.jpg	0	0	Content	266	13	589	336
1508	90			Fix.jpg	0	0	Content	266	13	591	333
1524	91			Fix.jpg	0	0	Content	266	13	591	328
1541	92			Fix.jpg	0	0	Content	266	13	592	330
1558	93			Fix.jpg	0	0	Content	266	13	591	331
1574	94			Fix.jpg	0	0	Content	266	13	595	326
1591	95			Fix.jpg	0	0	Content	266	13	590	333
1608	96			Fix.jpg	0	0	Content	583	14	519	368
1624	97			Fix.jpg	0	0	Content	583	14	506	380
1641	98			Fix.jpg	0	0	Content	583	14	501	382
1658	99			Fix.jpg	0	0	Content	583	14	502	383
1674	100			Fix.jpg	0	0	Content	583	14	499	383
1691	101			Fix.jpg	0	0	Content	583	14	502	381
1708	102			Fix.jpg	0	0	Content	583	14	501	381
1724	103			Fix.jpg	0	0	Content	583	14	497	379
1741	104			Fix.jpg	0	0	Content	583	14	498	380
1758	105			Fix.jpg	0	0	Content	583	14	496	383
1774	106			Fix.jpg	0	0	Content	583	14	499	376
1791	107			Fix.jpg	0	0	Content	583	14	499	380
1808	108			Fix.jpg	0	0	Content	583	14	500	384
1824	109			Fix.jpg	0	0	Content	583	14	503	385
1826		ImageEnd	16
1838		ImageStart	8
1841	110			87_140_an_neu.jpg	0	317	AOI_53	583	14	498	383
1858	111			87_140_an_neu.jpg	0	317	AOI_53	583	14	498	388
1874	112			87_140_an_neu.jpg	0	317	AOI_53	583	14	500	383
1891	113			87_140_an_neu.jpg	0	317	AOI_53	583	14	498	383
1907	114			87_140_an_neu.jpg	0	317	AOI_53	583	14	501	380
1924	115			87_140_an_neu.jpg	0	317	AOI_53	583	14	503	384
1941	116			87_140_an_neu.jpg	0	317	AOI_53	583	14	501	380
1957	117			87_140_an_neu.jpg	0	317	AOI_53	583	14	497	383
1974	118			87_140_an_neu.jpg	0	317	AOI_53	583	14	498	383
1991	119			87_140_an_neu.jpg	0	317	AOI_53	583	14	497	384
2007	120			87_140_an_neu.jpg	0	317	AOI_53	583	14	497	384
2024	121			87_140_an_neu.jpg	0	317	AOI_53	583	14	499	384
2041	122			87_140_an_neu.jpg	0	317	AOI_53	583	14	503	378
2057	123			87_140_an_neu.jpg	0	317	AOI_53	583	14	501	382
2074	124			87_140_an_neu.jpg	0	317	AOI_53	583	14	503	384
2091	125			87_140_an_neu.jpg	0	317	AOI_53	583	14	498	383
2107	126			87_140_an_neu.jpg	0	317	AOI_53	583	14	501	378
2124	127			87_140_an_neu.jpg	0	317	AOI_53	583	14	501	388
2141	128			87_140_an_neu.jpg	0	317	AOI_53	583	14	497	384
2157	129			87_140_an_neu.jpg	0	317	AOI_53	583	14	499	383
2174	130			87_140_an_neu.jpg	0	317	AOI_53	583	14	499	384
2191	131			87_140_an_neu.jpg	0	317	AOI_53	250	15	424	402
2207	132			87_140_an_neu.jpg	0	317	AOI_53	250	15	331	420
2224	133			87_140_an_neu.jpg	0	317	AOI_53	250	15	330	430
2240	134			87_140_an_neu.jpg	0	317	AOI_53	250	15	323	425
2257	135			87_140_an_neu.jpg	0	317	AOI_53	250	15	325	424
2274	136			87_140_an_neu.jpg	0	317	AOI_53	250	15	327	421
2290	137			87_140_an_neu.jpg	0	317	AOI_53	250	15	323	424
2307	138			87_140_an_neu.jpg	0	317	AOI_53	250	15	328	425
2324	139			87_140_an_neu.jpg	0	317	AOI_53	250	15	323	433
2340	140			87_140_an_neu.jpg	0	317	AOI_53	250	15	323	426
2357	141			87_140_an_neu.jpg	0	317	AOI_53	250	15	323	424
2374	142			87_140_an_neu.jpg	0	317	AOI_53	250	15	328	431
2390	143			87_140_an_neu.jpg	0	317	AOI_53	250	15	329	422
2407	144			87_140_an_neu.jpg	0	317	AOI_53	250	15	322	420
2424	145			87_140_an_neu.jpg	0	317	AOI_53	250	15	322	430
2440	146			87_140_an_neu.jpg	0	317	AOI_53	466	16	262	429
2457	147			87_140_an_neu.jpg	0	317	AOI_53	466	16	259	427
2474	148			87_140_an_neu.jpg	0	317	AOI_53	466	16	259	427
2490	149			87_140_an_neu.jpg	0	317	AOI_53	466	16	258	427
2507	150			87_140_an_neu.jpg	0	317	AOI_53	466	16	258	429
2524	151			87_140_an_neu.jpg	0	317	AOI_53	466	16	253	426
2540	152			87_140_an_neu.jpg	0	317	AOI_53	466	16	260	430
2557	153			87_140_an_neu.jpg	0	317	AOI_53	466	16	257	428
2574	154			87_140_an_neu.jpg	0	317	AOI_53	466	16	258	426
2590	155			87_140_an_neu.jpg	0	317	AOI_53	466	16	255	428
2607	156			87_140_an_neu.jpg	0	317	AOI_53	466	16	261	429
2624	157			87_140_an_neu.jpg	0	317	AOI_53	466	16	260	428
2640	158			87_140_an_neu.jpg	0	317	AOI_53	466	16	258	429
2657	159			87_140_an_neu.jpg	0	317	AOI_53	466	16	262	432
2674	160			87_140_an_neu.jpg	0	317	AOI_53	466	16	260	430
2690	161			87_140_an_neu.jpg	0	317	AOI_53	466	16	263	432
2707	162			87_140_an_neu.jpg	0	317	AOI_53	466	16	262	431
2724	163			87_140_an_neu.jpg	0	317	AOI_53	466	16	257	426
2740	164			87_140_an_neu.jpg	0	317	AOI_53	466	16	262	430
2757	165			87_140_an_neu.jpg	0	317	AOI_53	466	16	264	437
2774	166			87_140_an_neu.jpg	0	317	AOI_53	466	16	263	430
2790	167			87_140_an_neu.jpg	0	317	AOI_53	466	16	264	434
2807	168			87_140_an_neu.jpg	0	317	AOI_53	466	16	263	432
2823	169			87_140_an_neu.jpg	0	317	AOI_53	466	16	262	434
2840	170			87_140_an_neu.jpg	0	317	AOI_53	466	16	260	429
2857	171			87_140_an_neu.jpg	0	317	AOI_53	466	16	262	436
2873	172			87_140_an_neu.jpg	0	317	AOI_53	466	16	263	433
2890	173			87_140_an_neu.jpg	0	317	AOI_53	466	16	279	431
2907	174			87_140_an_neu.jpg	0	318	AOI_55	550	17	436	408
2923	175			87_140_an_neu.jpg	0	318	AOI_55	550	17	595	391
2940	176			87_140_an_neu.jpg	0	318	AOI_55	550	17	689	393
2957	177			87_140_an_neu.jpg	0	318	AOI_55	550	17	677	387
2973	178			87_140_an_neu.jpg	0	318	AOI_55	550	17	677	399
2990	179			87_140_an_neu.jpg	0	318	AOI_55	550	17	680	396
3007	180			87_140_an_neu.jpg	0	318	AOI_55	550	17	682	390
3023	181			87_140_an_neu.jpg	0	318	AOI_55	550	17	684	393
3040	182			87_140_an_neu.jpg	0	318	AOI_55	550	17	677	397
3057	183			87_140_an_neu.jpg	0	318	AOI_55	550	17	674	398
3073	184			87_140_an_neu.jpg	0	318	AOI_55	550	17	676	397
3090	185			87_140_an_neu.jpg	0	318	AOI_55	550	17	677	399
3107	186			87_140_an_neu.jpg	0	318	AOI_55	550	17	674	395
3123	187			87_140_an_neu.jpg	0	318	AOI_55	550	17	674	359
3140	188			87_140_an_neu.jpg	0	318	AOI_55	550	17	675	368
3157	189			87_140_an_neu.jpg	0	318	AOI_55	550	17	676	366
3173	190			87_140_an_neu.jpg	0	318	AOI_55	550	17	674	363
3190	191			87_140_an_neu.jpg	0	318	AOI_55	550	17	675	363
3207	192			87_140_an_neu.jpg	0	318	AOI_55	550	17	679	368
3223	193			87_140_an_neu.jpg	0	318	AOI_55	550	17	677	365
3240	194			87_140_an_neu.jpg	0	318	AOI_55	550	17	677	367
3257	195			87_140_an_neu.jpg	0	318	AOI_55	550	17	680	368
3273	196			87_140_an_neu.jpg	0	318	AOI_55	550	17	680	368
3290	197			87_140_an_neu.jpg	0	318	AOI_55	550	17	681	365
3307	198			87_140_an_neu.jpg	0	318	AOI_55	550	17	678	369
3323	199			87_140_an_neu.jpg	0	318	AOI_55	550	17	677	369
3340	200			87_140_an_neu.jpg	0	318	AOI_55	550	17	679	368
3357	201			87_140_an_neu.jpg	0	318	AOI_55	550	17	680	370
3373	202			87_140_an_neu.jpg	0	318	AOI_55	550	17	682	363
3390	203			87_140_an_neu.jpg	0	318	AOI_55	550	17	680	365
3406	204			87_140_an_neu.jpg	0	318	AOI_55	550	17	682	365
3423	205			87_140_an_neu.jpg	0	318	AOI_55	550	17	679	364
3440	206			87_140_an_neu.jpg	0	318	AOI_55	550	17	681	370
3456	207			87_140_an_neu.jpg	0	318	AOI_55	883	18	713	412
3473	208			87_140_an_neu.jpg	0	318	AOI_55	883	18	734	489
3490	209			87_140_an_neu.jpg	0	318	AOI_55	883	18	721	488
3506	210			87_140_an_neu.jpg	0	318	AOI_55	883	18	729	495
3523	211			87_140_an_neu.jpg	0	318	AOI_55	883	18	730	492
3540	212			87_140_an_neu.jpg	0	318	AOI_55	883	18	730	489
3556	213			87_140_an_neu.jpg	0	318	AOI_55	883	18	726	495
3573	214			87_140_an_neu.jpg	0	318	AOI_55	883	18	726	489
3590	215			87_140_an_neu.jpg	0	318	AOI_55	883	18	725	491
3606	216			87_140_an_neu.jpg	0	318	AOI_55	883	18	725	491
3623	217			87_140_an_neu.jpg	0	318	AOI_55	883	18	728	489
3640	218			87_140_an_neu.jpg	0	318	AOI_55	883	18	727	490
3656	219			87_140_an_neu.jpg	0	318	AOI_55	883	18	725	494
3673	220			87_140_an_neu.jpg	0	318	AOI_55	883	18	730	489
3690	221			87_140_an_neu.jpg	0	318	AOI_55	883	18	728	493
3706	222			87_140_an_neu.jpg	0	318	AOI_55	883	18	727	490
3723	223			87_140_an_neu.jpg	0	318	AOI_55	883	18	730	490
3740	224			87_140_an_neu.jpg	0	318	AOI_55	883	18	730	492
3756	225			87_140_an_neu.jpg	0	318	AOI_55	883	18	727	488
3773	226			87_140_an_neu.jpg	0	318	AOI_55	883	18	728	489
3790	227			87_140_an_neu.jpg	0	318	AOI_55	883	18	728	490
3806	228			87_140_an_neu.jpg	0	318	AOI_55	883	18	732	471
3823	229			87_140_an_neu.jpg	0	318	AOI_55	883	18	732	478
3840	230			87_140_an_neu.jpg	0	318	AOI_55	883	18	736	476
3856	231			87_140_an_neu.jpg	0	318	AOI_55	883	18	736	474
3873	232			87_140_an_neu.jpg	0	318	AOI_55	883	18	730	473
3890	233			87_140_an_neu.jpg	0	318	AOI_55	883	18	729	476
3906	234			87_140_an_neu.jpg	0	318	AOI_55	883	18	732	474
3923	235			87_140_an_neu.jpg	0	318	AOI_55	883	18	730	476
3940	236			87_140_an_neu.jpg	0	318	AOI_55	883	18	735	471
3956	237			87_140_an_neu.jpg	0	318	AOI_55	883	18	729	475
3973	238			87_140_an_neu.jpg	0	318	AOI_55	883	18	730	473
3990	239			87_140_an_neu.jpg	0	318	AOI_55	883	18	731	467
4006	240			87_140_an_neu.jpg	0	318	AOI_55	883	18	732	471
4023	241			87_140_an_neu.jpg	0	318	AOI_55	883	18	733	475
4039	242			87_140_an_neu.jpg	0	318	AOI_55	883	18	729	477
4056	243			87_140_an_neu.jpg	0	318	AOI_55	883	18	732	474
4073	244			87_140_an_neu.jpg	0	318	AOI_55	883	18	727	475
4089	245			87_140_an_neu.jpg	0	318	AOI_55	883	18	734	472
4106	246			87_140_an_neu.jpg	0	318	AOI_55	883	18	729	476
4123	247			87_140_an_neu.jpg	0	318	AOI_55	883	18	731	472
4139	248			87_140_an_neu.jpg	0	318	AOI_55	883	18	732	473
4156	249			87_140_an_neu.jpg	0	318	AOI_55	883	18	729	474
4173	250			87_140_an_neu.jpg	0	318	AOI_55	883	18	725	475
4189	251			87_140_an_neu.jpg	0	318	AOI_55	883	18	730	471
4206	252			87_140_an_neu.jpg	0	318	AOI_55	883	18	734	472
4223	253			87_140_an_neu.jpg	0	318	AOI_55	883	18	727	474
4239	254			87_140_an_neu.jpg	0	318	AOI_55	883	18	731	474
4256	255			87_140_an_neu.jpg	0	318	AOI_55	883	18	729	469
4273	256			87_140_an_neu.jpg	0	318	AOI_55	883	18	730	469
4289	257			87_140_an_neu.jpg	0	318	AOI_55	883	18	724	478
4306	258			87_140_an_neu.jpg	0	318	AOI_55	883	18	721	473
4323	259			87_140_an_neu.jpg	0	318	AOI_55	883	18	584	505
4339	260			87_140_an_neu.jpg	0	317	AOI_53	433	19	438	520
4356	261			87_140_an_neu.jpg	0	317	AOI_53	433	19	300	556
4373	262			87_140_an_neu.jpg	0	317	AOI_53	433	19	295	557
4389	263			87_140_an_neu.jpg	0	317	AOI_53	433	19	285	553
4406	264			87_140_an_neu.jpg	0	317	AOI_53	433	19	288	560
4422	265			87_140_an_neu.jpg	0	317	AOI_53	433	19	291	556
4439	266			87_140_an_neu.jpg	0	317	AOI_53	433	19	285	555
4456	267			87_140_an_neu.jpg	0	317	AOI_53	433	19	289	557
4472	268			87_140_an_neu.jpg	0	317	AOI_53	433	19	292	565
4489	269			87_140_an_neu.jpg	0	317	AOI_53	433	19	289	564
4506	270			87_140_an_neu.jpg	0	317	AOI_53	433	19	286	557
4522	271			87_140_an_neu.jpg	0	317	AOI_53	433	19	286	563
4539	272			87_140_an_neu.jpg	0	317	AOI_53	433	19	288	556
4556	273			87_140_an_neu.jpg	0	317	AOI_53	433	19	284	554
4572	274			87_140_an_neu.jpg	0	317	AOI_53	433	19	285	557
4589	275			87_140_an_neu.jpg	0	317	AOI_53	433	19	291	556
4606	276			87_140_an_neu.jpg	0	317	AOI_53	433	19	291	555
4622	277			87_140_an_neu.jpg	0	317	AOI_53	433	19	291	557
4639	278			87_140_an_neu.jpg	0	317	AOI_53	433	19	291	557
4656	279			87_140_an_neu.jpg	0	317	AOI_53	433	19	289	556
4672	280			87_140_an_neu.jpg	0	317	AOI_53	433	19	287	562
4689	281			87_140_an_neu.jpg	0	317	AOI_53	433	19	292	559
4706	282			87_140_an_neu.jpg	0	317	AOI_53	433	19	292	561
4722	283			87_140_an_neu.jpg	0	317	AOI_53	433	19	287	562
4739	284			87_140_an_neu.jpg	0	317	AOI_53	433	19	291	560
4756	285			87_140_an_neu.jpg	0	317	AOI_53	433	19	290	561
4772	286			87_140_an_neu.jpg	0	317	AOI_53	350	20	303	478
4789	287			87_140_an_neu.jpg	0	317	AOI_53	350	20	280	434
4806	288			87_140_an_neu.jpg	0	317	AOI_53	350	20	274	431
4822	289			87_140_an_neu.jpg	0	317	AOI_53	350	20	278	437
4839	290			87_140_an_neu.jpg	0	317	AOI_53	350	20	283	430
4843		ImageEnd	16
4856	291			No media	0	0	Content	350	20	281	433
4872	292			No media	0	0	Content	350	20	280	434
4889	293			No media	0	0	Content	350	20	279	431
4906	294			No media	0	0	Content	350	20	275	432
4922	295			No media	0	0	Content	350	20	281	435
4939	296			No media	0	0	Content	350	20	280	435
4955	297			No media	0	0	Content	350	20	277	434
4972	298			No media	0	0	Content	350	20	278	434
4989	299			No media	0	0	Content	350	20	277	431
5005	300			No media	0	0	Content	350	20	276	431
5022	301			No media	0	0	Content	350	20	271	431
5039	302			No media	0	0	Content	350	20	279	436
5055	303			No media	0	0	Content	350	20	277	434
5072	304			No media	0	0	Content	350	20	278	432
5089	305			No media	0	0	Content	350	20	276	433
5105	306			No media	0	0	Content	350	20	275	433
5122	307			No media	0	0	Content	250	21	325	424
5139	308			No media	0	0	Content	250	21	338	421
5155	309			No media	0	0	Content	250	21	338	424
5172	310			No media	0	0	Content	250	21	338	426
5189	311			No media	0	0	Content	250	21	341	426
5205	312			No media	0	0	Content	250	21	349	428
5222	313			No media	0	0	Content	250	21	347	429
5239	314			No media	0	0	Content	250	21	343	422
5247		ImageStart	8
5255	315			Fix.jpg	0	0	Content	250	21	344	430
5272	316			Fix.jpg	0	0	Content	250	21	342	424
5289	317			Fix.jpg	0	0	Content	250	21	341	425
5305	318			Fix.jpg	0	0	Content	250	21	344	428
5322	319			Fix.jpg	0	0	Content	250	21	345	429
5338	320			Fix.jpg	0	0	Content	250	21	339	421
5355	321			Fix.jpg	0	0	Content	250	21	339	425
5372	322			Fix.jpg	0	0	Content	183	22	328	422
5388	323			Fix.jpg	0	0	Content	183	22	265	428
5405	324			Fix.jpg	0	0	Content	183	22	266	431
5422	325			Fix.jpg	0	0	Content	183	22	265	433
5438	326			Fix.jpg	0	0	Content	183	22	268	430
5455	327			Fix.jpg	0	0	Content	183	22	268	429
5472	328			Fix.jpg	0	0	Content	183	22	264	424
5488	329			Fix.jpg	0	0	Content	183	22	269	428
5505	330			Fix.jpg	0	0	Content	183	22	268	430
5522	331			Fix.jpg	0	0	Content	183	22	270	433
5538	332			Fix.jpg	0	0	Content	183	22	276	434
5555	333			Fix.jpg	0	0	Content	1332	23	404	399
5572	334			Fix.jpg	0	0	Content	1332	23	501	390
5588	335			Fix.jpg	0	0	Content	1332	23	493	389
5605	336			Fix.jpg	0	0	Content	1332	23	497	389
5622	337			Fix.jpg	0	0	Content	1332	23	499	394
5638	338			Fix.jpg	0	0	Content	1332	23	500	392
5655	339			Fix.jpg	0	0	Content	1332	23	498	390
5672	340			Fix.jpg	0	0	Content	1332	23	496	392
5688	341			Fix.jpg	0	0	Content	1332	23	499	387
5705	342			Fix.jpg	0	0	Content	1332	23	498	384
5722	343			Fix.jpg	0	0	Content	1332	23	496	384
5729		ImageEnd	16
5738	344			No media	0	0	Content	1332	23	499	391
5755	345			No media	0	0	Content	1332	23	502	390
5772	346			No media	0	0	Content	1332	23	503	391
5788	347			No media	0	0	Content	1332	23	498	391
5805	348			No media	0	0	Content	1332	23	504	388
5822	349			No media	0	0	Content	1332	23	500	390
5838	350			No media	0	0	Content	1332	23	499	393
5855	351			No media	0	0	Content	1332	23	501	389
5872	352			No media	0	0	Content	1332	23	503	395
5888	353			No media	0	0	Content	1332	23	502	394
5905	354			No media	0	0	Content	1332	23	504	389
5921	355			No media	0	0	Content	1332	23	503	392
5938	356			No media	0	0	Content	1332	23	503	392
5955	357			No media	0	0	Content	1332	23	500	396
5971	358			No media	0	0	Content	1332	23	502	389
5988	359			No media	0	0	Content	1332	23	504	384
6005	360			No media	0	0	Content	1332	23	508	393
6021	361			No media	0	0	Content	1332	23	505	388
6038	362			No media	0	0	Content	1332	23	509	389
6055	363			No media	0	0	Content	1332	23	507	389
6071	364			No media	0	0	Content	1332	23	509	392
6088	365			No media	0	0	Content	1332	23	510	392
6105	366			No media	0	0	Content	1332	23	507	397
6121	367			No media	0	0	Content	1332	23	509	392
6138	368			No media	0	0	Content	1332	23	512	388
6155	369			No media	0	0	Content	1332	23	513	390
6171	370			No media	0	0	Content	1332	23	510	395
6188	371			No media	0	0	Content	1332	23	507	397
6205	372			No media	0	0	Content	1332	23	523	376
6221	373			No media	0	0	Content	1332	23	521	383
6238	374			No media	0	0	Content	1332	23	514	379
6255	375			No media	0	0	Content	1332	23	520	384
6271	376			No media	0	0	Content	1332	23	521	382
6288	377			No media	0	0	Content	1332	23	518	384
6304	378			No media	0	0	Content	1332	23	521	380
6321	379			No media	0	0	Content	1332	23	522	381
6338	380			No media	0	0	Content	1332	23	520	384
6354	381			No media	0	0	Content	1332	23	524	380
6371	382			No media	0	0	Content	1332	23	518	387
6388	383			No media	0	0	Content	1332	23	519	384
6404	384			No media	0	0	Content	1332	23	521	383
6421	385			No media	0	0	Content	1332	23	522	386
6438	386			No media	0	0	Content	1332	23	520	386
6454	387			No media	0	0	Content	1332	23	521	387
6471	388			No media	0	0	Content	1332	23	520	387
6488	389			No media	0	0	Content	1332	23	532	384
6504	390			No media	0	0	Content	1332	23	527	382
6521	391			No media	0	0	Content	1332	23	528	383
6538	392			No media	0	0	Content	1332	23	528	383
6554	393			No media	0	0	Content	1332	23	530	384
6571	394			No media	0	0	Content	1332	23	529	383
6588	395			No media	0	0	Content	1332	23	528	381
6604	396			No media	0	0	Content	1332	23	529	383
6621	397			No media	0	0	Content	1332	23	529	382
6638	398			No media	0	0	Content	1332	23	530	390
6654	399			No media	0	0	Content	1332	23	531	379
6671	400			No media	0	0	Content	1332	23	530	381
6688	401			No media	0	0	Content	1332	23	528	387
6704	402			No media	0	0	Content	1332	23	527	386
6721	403			No media	0	0	Content	1332	23	531	383
6738	404			No media	0	0	Content	1332	23	532	385
6754	405			No media	0	0	Content	1332	23	532	383
6771	406			No media	0	0	Content	1332	23	533	384
6788	407			No media	0	0	Content	1332	23	531	380
6804	408			No media	0	0	Content	1332	23	531	382
6821	409			No media	0	0	Content	1332	23	531	382
6837	410			No media	0	0	Content	1332	23	533	382
6854	411			No media	0	0	Content	1332	23	535	383
6871	412			No media	0	0	Content	1332	23	534	387
6887	413			No media	0	0	Content			0	0
6904	414			No media	0	0	Content			0	0
6921	415			No media	0	0	Content			0	0
6937	416			No media	0	0	Content			0	0
6954	417			No media	0	0	Content			0	0
6971	418			No media	0	0	Content			0	0
6987	419			No media	0	0	Content			0	0
7004	420			No media	0	0	Content			0	0
7021	421			No media	0	0	Content			0	0
7037	422			No media	0	0	Content			0	0
7054	423			No media	0	0	Content			0	0
7071	424			No media	0	0	Content	2032	24	541	368
7088	425			No media	0	0	Content	2032	24	535	367
7104	426			No media	0	0	Content	2032	24	540	369
7121	427			No media	0	0	Content	2032	24	535	373
7137	428			No media	0	0	Content	2032	24	535	374
7154	429			No media	0	0	Content	2032	24	536	374
7171	430			No media	0	0	Content	2032	24	534	374
7187	431			No media	0	0	Content	2032	24	535	377
7204	432			No media	0	0	Content	2032	24	534	382
7221	433			No media	0	0	Content	2032	24	538	379
7237	434			No media	0	0	Content	2032	24	534	378
7254	435			No media	0	0	Content	2032	24	539	379
7271	436			No media	0	0	Content	2032	24	537	382
7287	437			No media	0	0	Content	2032	24	538	377
7304	438			No media	0	0	Content	2032	24	539	375
7321	439			No media	0	0	Content	2032	24	537	379
7337	440			No media	0	0	Content	2032	24	536	377
7354	441			No media	0	0	Content	2032	24	535	382
7371	442			No media	0	0	Content	2032	24	539	381
7387	443			No media	0	0	Content	2032	24	541	381
7404	444			No media	0	0	Content	2032	24	537	377
7420	445			No media	0	0	Content	2032	24	537	380
7437	446			No media	0	0	Content	2032	24	538	383
7454	447			No media	0	0	Content	2032	24	537	380
7470	448			No media	0	0	Content	2032	24	538	378
7487	449			No media	0	0	Content	2032	24	538	379
7504	450			No media	0	0	Content	2032	24	539	377
7520	451			No media	0	0	Content	2032	24	539	379
7537	452			No media	0	0	Content	2032	24	537	380
7554	453			No media	0	0	Content	2032	24	538	383
7570	454			No media	0	0	Content	2032	24	536	381
7587	455			No media	0	0	Content	2032	24	537	382
7604	456			No media	0	0	Content	2032	24	538	379
7620	457			No media	0	0	Content	2032	24	538	377
7637	458			No media	0	0	Content	2032	24	538	384
7654	459			No media	0	0	Content	2032	24	539	377
7670	460			No media	0	0	Content	2032	24	539	380
7687	461			No media	0	0	Content	2032	24	537	376
7704	462			No media	0	0	Content	2032	24	534	378
7720	463			No media	0	0	Content	2032	24	535	376
7737	464			No media	0	0	Content	2032	24	534	381
7754	465			No media	0	0	Content	2032	24	538	379
7770	466			No media	0	0	Content	2032	24	538	382
7787	467			No media	0	0	Content	2032	24	537	378
7804	468			No media	0	0	Content	2032	24	538	379
7820	469			No media	0	0	Content	2032	24	535	379
7837	470			No media	0	0	Content	2032	24	538	383
7854	471			No media	0	0	Content	2032	24	534	382
7870	472			No media	0	0	Content	2032	24	537	376
7887	473			No media	0	0	Content	2032	24	542	374
7903	474			No media	0	0	Content	2032	24	535	377
7920	475			No media	0	0	Content	2032	24	529	375
7937	476			No media	0	0	Content	2032	24	535	375
7953	477			No media	0	0	Content	2032	24	531	379
7970	478			No media	0	0	Content	2032	24	531	378
7987	479			No media	0	0	Content	2032	24	530	380
8003	480			No media	0	0	Content	2032	24	532	377
8020	481			No media	0	0	Content	2032	24	534	380
8037	482			No media	0	0	Content	2032	24	532	376
8053	483			No media	0	0	Content	2032	24	530	375
8070	484			No media	0	0	Content	2032	24	532	373
8087	485			No media	0	0	Content	2032	24	529	382
8103	486			No media	0	0	Content	2032	24	533	378
8120	487			No media	0	0	Content	2032	24	530	378
8137	488			No media	0	0	Content	2032	24	533	371
8153	489			No media	0	0	Content	2032	24	533	378
8170	490			No media	0	0	Content	2032	24	531	374
8187	491			No media	0	0	Content	2032	24	532	377
8203	492			No media	0	0	Content	2032	24	534	379
8220	493			No media	0	0	Content	2032	24	534	373
8237	494			No media	0	0	Content	2032	24	533	370
8253	495			No media	0	0	Content	2032	24	529	372
8270	496			No media	0	0	Content	2032	24	530	379
8287	497			No media	0	0	Content	2032	24	534	376
8303	498			No media	0	0	Content	2032	24	528	376
8320	499			No media	0	0	Content	2032	24	530	376
8336	500			No media	0	0	Content	2032	24	534	375
8353	501			No media	0	0	Content	2032	24	536	373
8370	502			No media	0	0	Content	2032	24	529	372
8386	503			No media	0	0	Content	2032	24	536	372
8403	504			No media	0	0	Content	2032	24	533	370
8420	505			No media	0	0	Content	2032	24	530	374
8436	506			No media	0	0	Content	2032	24	533	376
8453	507			No media	0	0	Content	2032	24	533	377
8470	508			No media	0	0	Content	2032	24	531	377
8486	509			No media	0	0	Content	2032	24	533	379
8503	510			No media	0	0	Content	2032	24	529	376
8520	511			No media	0	0	Content	2032	24	532	371
8536	512			No media	0	0	Content	2032	24	532	381
8553	513			No media	0	0	Content	2032	24	530	372
8570	514			No media	0	0	Content	2032	24	531	380
8586	515			No media	0	0	Content	2032	24	533	374
8603	516			No media	0	0	Content	2032	24	532	374
8620	517			No media	0	0	Content	2032	24	533	377
8636	518			No media	0	0	Content	2032	24	531	376
8653	519			No media	0	0	Content	2032	24	534	381
8670	520			No media	0	0	Content	2032	24	532	375
8686	521			No media	0	0	Content	2032	24	533	378
8703	522			No media	0	0	Content	2032	24	535	377
8720	523			No media	0	0	Content	2032	24	534	378
8736	524			No media	0	0	Content	2032	24	532	373
8753	525			No media	0	0	Content	2032	24	534	377
8770	526			No media	0	0	Content	2032	24	529	379
8786	527			No media	0	0	Content	2032	24	529	379
8799		ImageStart	8
8803	528			110_153_an_ha.jpg	0	36	AOI_12	2032	24	533	373
8820	529			110_153_an_ha.jpg	0	36	AOI_12	2032	24	531	381
8836	530			110_153_an_ha.jpg	0	36	AOI_12	2032	24	532	379
8853	531			110_153_an_ha.jpg	0	36	AOI_12	2032	24	532	378
8870	532			110_153_an_ha.jpg	0	36	AOI_12	2032	24	531	374
8886	533			110_153_an_ha.jpg	0	36	AOI_12	2032	24	530	378
8903	534			110_153_an_ha.jpg	0	36	AOI_12	2032	24	535	380
8919	535			110_153_an_ha.jpg	0	36	AOI_12	2032	24	535	378
8936	536			110_153_an_ha.jpg	0	36	AOI_12	2032	24	534	380
8953	537			110_153_an_ha.jpg	0	36	AOI_12	2032	24	536	379
8969	538			110_153_an_ha.jpg	0	36	AOI_12	2032	24	534	382
8986	539			110_153_an_ha.jpg	0	36	AOI_12	2032	24	534	380
9003	540			110_153_an_ha.jpg	0	36	AOI_12	2032	24	533	383
9019	541			110_153_an_ha.jpg	0	36	AOI_12	2032	24	539	378
9036	542			110_153_an_ha.jpg	0	36	AOI_12	2032	24	538	382
9053	543			110_153_an_ha.jpg	0	36	AOI_12	2032	24	535	384
9069	544			110_153_an_ha.jpg	0	36	AOI_12	2032	24	534	382
9086	545			110_153_an_ha.jpg	0	36	AOI_12	2032	24	500	385
9103	546			110_153_an_ha.jpg	0	35	AOI_9	200	25	369	382
9119	547			110_153_an_ha.jpg	0	35	AOI_9	200	25	296	397
9136	548			110_153_an_ha.jpg	0	35	AOI_9	200	25	298	393
9153	549			110_153_an_ha.jpg	0	35	AOI_9	200	25	296	388
9169	550			110_153_an_ha.jpg	0	35	AOI_9	200	25	300	389
9186	551			110_153_an_ha.jpg	0	35	AOI_9	200	25	296	388
9203	552			110_153_an_ha.jpg	0	35	AOI_9	200	25	298	390
9219	553			110_153_an_ha.jpg	0	35	AOI_9	200	25	297	391
9236	554			110_153_an_ha.jpg	0	35	AOI_9	200	25	296	389
9253	555			110_153_an_ha.jpg	0	35	AOI_9	200	25	295	389
9269	556			110_153_an_ha.jpg	0	35	AOI_9	200	25	293	386
9286	557			110_153_an_ha.jpg	0	35	AOI_9	200	25	292	389
9303	558			110_153_an_ha.jpg	0	35	AOI_9	233	26	277	386
9319	559			110_153_an_ha.jpg	0	35	AOI_9	233	26	236	376
9336	560			110_153_an_ha.jpg	0	35	AOI_9	233	26	236	376
9353	561			110_153_an_ha.jpg	0	35	AOI_9	233	26	231	377
9369	562			110_153_an_ha.jpg	0	35	AOI_9	233	26	234	377
9386	563			110_153_an_ha.jpg	0	35	AOI_9	233	26	232	377
9403	564			110_153_an_ha.jpg	0	35	AOI_9	233	26	233	372
9419	565			110_153_an_ha.jpg	0	35	AOI_9	233	26	236	376
9436	566			110_153_an_ha.jpg	0	35	AOI_9	233	26	231	380
9453	567			110_153_an_ha.jpg	0	35	AOI_9	233	26	234	378
9469	568			110_153_an_ha.jpg	0	35	AOI_9	233	26	238	381
9486	569			110_153_an_ha.jpg	0	35	AOI_9	233	26	235	383
9502	570			110_153_an_ha.jpg	0	35	AOI_9	233	26	235	381
9519	571			110_153_an_ha.jpg	0	35	AOI_9	233	26	345	365
9536	572			110_153_an_ha.jpg	0	36	AOI_12	350	27	512	358
9552	573			110_153_an_ha.jpg	0	36	AOI_12	350	27	659	359
9569	574			110_153_an_ha.jpg	0	36	AOI_12	350	27	660	355
9586	575			110_153_an_ha.jpg	0	36	AOI_12	350	27	672	355
9602	576			110_153_an_ha.jpg	0	36	AOI_12	350	27	674	351
9619	577			110_153_an_ha.jpg	0	36	AOI_12	350	27	670	353
9636	578			110_153_an_ha.jpg	0	36	AOI_12	350	27	670	354
9652	579			110_153_an_ha.jpg	0	36	AOI_12	350	27	669	359
9669	580			110_153_an_ha.jpg	0	36	AOI_12	350	27	672	360
9686	581			110_153_an_ha.jpg	0	36	AOI_12	350	27	673	359
9702	582			110_153_an_ha.jpg	0	36	AOI_12	350	27	672	361
9719	583			110_153_an_ha.jpg	0	36	AOI_12	350	27	670	358
9736	584			110_153_an_ha.jpg	0	36	AOI_12	350	27	671	358
9752	585			110_153_an_ha.jpg	0	36	AOI_12	350	27	669	360
9769	586			110_153_an_ha.jpg	0	36	AOI_12	350	27	670	362
9786	587			110_153_an_ha.jpg	0	36	AOI_12	350	27	671	357
9802	588			110_153_an_ha.jpg	0	36	AOI_12	350	27	669	362
9819	589			110_153_an_ha.jpg	0	36	AOI_12	350	27	671	365
9835	590			110_153_an_ha.jpg	0	36	AOI_12	350	27	671	362
9852	591			110_153_an_ha.jpg	0	36	AOI_12	350	27	668	364
9869	592			110_153_an_ha.jpg	0	36	AOI_12	350	27	669	360
9885	593			110_153_an_ha.jpg	0	36	AOI_12	300	28	702	408
9902	594			110_153_an_ha.jpg	0	36	AOI_12	300	28	698	423
9919	595			110_153_an_ha.jpg	0	36	AOI_12	300	28	695	430
9935	596			110_153_an_ha.jpg	0	36	AOI_12	300	28	698	434
9952	597			110_153_an_ha.jpg	0	36	AOI_12	300	28	696	433
9969	598			110_153_an_ha.jpg	0	36	AOI_12	300	28	697	430
9985	599			110_153_an_ha.jpg	0	36	AOI_12	300	28	694	427
10002	600			110_153_an_ha.jpg	0	36	AOI_12	300	28	704	423
10019	601			110_153_an_ha.jpg	0	36	AOI_12	300	28	701	427
10035	602			110_153_an_ha.jpg	0	36	AOI_12	300	28	696	430
10052	603			110_153_an_ha.jpg	0	36	AOI_12	300	28	696	435
10069	604			110_153_an_ha.jpg	0	36	AOI_12	300	28	700	431
10085	605			110_153_an_ha.jpg	0	36	AOI_12	300	28	698	434
10102	606			110_153_an_ha.jpg	0	36	AOI_12	300	28	700	433
10119	607			110_153_an_ha.jpg	0	36	AOI_12	300	28	700	431
10135	608			110_153_an_ha.jpg	0	36	AOI_12	300	28	700	433
10152	609			110_153_an_ha.jpg	0	36	AOI_12	300	28	698	431
10169	610			110_153_an_ha.jpg	0	36	AOI_12	300	28	700	430
10185	611			110_153_an_ha.jpg	0	36	AOI_12	566	29	693	381
10202	612			110_153_an_ha.jpg	0	36	AOI_12	566	29	673	323
10219	613			110_153_an_ha.jpg	0	36	AOI_12	566	29	665	333
10235	614			110_153_an_ha.jpg	0	36	AOI_12	566	29	667	319
10252	615			110_153_an_ha.jpg	0	36	AOI_12	566	29	660	333
10269	616			110_153_an_ha.jpg	0	36	AOI_12	566	29	663	329
10285	617			110_153_an_ha.jpg	0	36	AOI_12	566	29	663	331
10302	618			110_153_an_ha.jpg	0	36	AOI_12	566	29	663	328
10319	619			110_153_an_ha.jpg	0	36	AOI_12	566	29	669	326
10335	620			110_153_an_ha.jpg	0	36	AOI_12	566	29	666	328
10352	621			110_153_an_ha.jpg	0	36	AOI_12	566	29	668	326
10369	622			110_153_an_ha.jpg	0	36	AOI_12	566	29	668	326
10385	623			110_153_an_ha.jpg	0	36	AOI_12	566	29	664	328
10402	624			110_153_an_ha.jpg	0	36	AOI_12	566	29	665	322
10418	625			110_153_an_ha.jpg	0	36	AOI_12	566	29	668	321
10435	626			110_153_an_ha.jpg	0	36	AOI_12	566	29	664	331
10452	627			110_153_an_ha.jpg	0	36	AOI_12	566	29	665	325
10468	628			110_153_an_ha.jpg	0	36	AOI_12	566	29	666	324
10485	629			110_153_an_ha.jpg	0	36	AOI_12	566	29	664	329
10502	630			110_153_an_ha.jpg	0	36	AOI_12	566	29	670	325
10518	631			110_153_an_ha.jpg	0	36	AOI_12	566	29	665	326
10535	632			110_153_an_ha.jpg	0	36	AOI_12	566	29	665	325
10552	633			110_153_an_ha.jpg	0	36	AOI_12	566	29	664	327
10568	634			110_153_an_ha.jpg	0	36	AOI_12	566	29	669	329
10585	635			110_153_an_ha.jpg	0	36	AOI_12	566	29	666	326
10602	636			110_153_an_ha.jpg	0	36	AOI_12	566	29	666	325
10618	637			110_153_an_ha.jpg	0	36	AOI_12	566	29	669	328
10635	638			110_153_an_ha.jpg	0	36	AOI_12	566	29	669	328
10652	639			110_153_an_ha.jpg	0	36	AOI_12	566	29	664	324
10668	640			110_153_an_ha.jpg	0	36	AOI_12	566	29	666	323
10685	641			110_153_an_ha.jpg	0	36	AOI_12	566	29	668	331
10702	642			110_153_an_ha.jpg	0	36	AOI_12	566	29	671	327
10718	643			110_153_an_ha.jpg	0	36	AOI_12	566	29	669	327
10735	644			110_153_an_ha.jpg	0	36	AOI_12	566	29	607	337
10752	645			110_153_an_ha.jpg	0	35	AOI_9	200	30	447	369
10768	646			110_153_an_ha.jpg	0	35	AOI_9	200	30	308	397
10785	647			110_153_an_ha.jpg	0	35	AOI_9	200	30	306	405
10802	648			110_153_an_ha.jpg	0	35	AOI_9	200	30	291	403
10818	649			110_153_an_ha.jpg	0	35	AOI_9	200	30	294	405
10835	650			110_153_an_ha.jpg	0	35	AOI_9	200	30	288	405
10852	651			110_153_an_ha.jpg	0	35	AOI_9	200	30	293	409
10868	652			110_153_an_ha.jpg	0	35	AOI_9	200	30	298	413
10885	653			110_153_an_ha.jpg	0	35	AOI_9	200	30	292	407
10901	654			110_153_an_ha.jpg	0	35	AOI_9	200	30	290	408
10918	655			110_153_an_ha.jpg	0	35	AOI_9	200	30	294	408
10935	656			110_153_an_ha.jpg	0	35	AOI_9	200	30	292	405
10951	657			110_153_an_ha.jpg	0	35	AOI_9	500	31	268	390
10968	658			110_153_an_ha.jpg	0	35	AOI_9	500	31	236	380
10985	659			110_153_an_ha.jpg	0	35	AOI_9	500	31	233	380
10999		ImageEnd	16
11001	660			No media	0	0	Content	500	31	232	376
11018	661			No media	0	0	Content	500	31	234	380
11035	662			No media	0	0	Content	500	31	231	380
11051	663			No media	0	0	Content	500	31	231	380
11068	664			No media	0	0	Content	500	31	235	376
11085	665			No media	0	0	Content	500	31	232	380
11101	666			No media	0	0	Content	500	31	231	378
11118	667			No media	0	0	Content	500	31	235	379
11135	668			No media	0	0	Content	500	31	232	375
11151	669			No media	0	0	Content	500	31	238	380
11168	670			No media	0	0	Content	500	31	235	375
11185	671			No media	0	0	Content	500	31	233	376
11201	672			No media	0	0	Content	500	31	232	378
11218	673			No media	0	0	Content	500	31	234	385
11235	674			No media	0	0	Content	500	31	234	379
11251	675			No media	0	0	Content	500	31	233	384
11268	676			No media	0	0	Content	500	31	234	381
11285	677			No media	0	0	Content	500	31	236	383
11301	678			No media	0	0	Content	500	31	234	382
11318	679			No media	0	0	Content	500	31	234	381
11335	680			No media	0	0	Content	500	31	235	381
11351	681			No media	0	0	Content	500	31	242	382
11368	682			No media	0	0	Content	500	31	241	383
11385	683			No media	0	0	Content	500	31	235	382
11401	684			No media	0	0	Content	500	31	237	389
11418	685			No media	0	0	Content	500	31	235	384
11434	686			No media	0	0	Content	500	31	278	379
11451	687			No media	0	0	Content	1682	32	350	370
11468	688			No media	0	0	Content	1682	32	404	365
11484	689			No media	0	0	Content	1682	32	402	363
11501	690			No media	0	0	Content	1682	32	405	369
11518	691			No media	0	0	Content	1682	32	406	367
11534	692			No media	0	0	Content	1682	32	405	369
11551	693			No media	0	0	Content	1682	32	404	368
11568	694			No media	0	0	Content	1682	32	408	371
11584	695			No media	0	0	Content	1682	32	410	368
11601	696			No media	0	0	Content	1682	32	410	375
11618	697			No media	0	0	Content	1682	32	409	374
11634	698			No media	0	0	Content	1682	32	416	373
11651	699			No media	0	0	Content	1682	32	409	372
11668	700			No media	0	0	Content	1682	32	410	375
11684	701			No media	0	0	Content	1682	32	415	372
11701	702			No media	0	0	Content	1682	32	412	372
11718	703			No media	0	0	Content	1682	32	417	370
11734	704			No media	0	0	Content	1682	32	413	368
11751	705			No media	0	0	Content	1682	32	416	373
11768	706			No media	0	0	Content	1682	32	416	372
11784	707			No media	0	0	Content	1682	32	413	370
11801	708			No media	0	0	Content	1682	32	440	363
11818	709			No media	0	0	Content	1682	32	440	358
11834	710			No media	0	0	Content	1682	32	440	362
11851	711			No media	0	0	Content	1682	32	440	359
11868	712			No media	0	0	Content	1682	32	443	362
11884	713			No media	0	0	Content	1682	32	444	365
11901	714			No media	0	0	Content	1682	32	443	362
11918	715			No media	0	0	Content	1682	32	444	362
11934	716			No media	0	0	Content	1682	32	442	363
11951	717			No media	0	0	Content	1682	32	443	362
11967	718			No media	0	0	Content	1682	32	442	364
11984	719			No media	0	0	Content	1682	32	442	365
12001	720			No media	0	0	Content	1682	32	441	361
12017	721			No media	0	0	Content	1682	32	447	362
12034	722			No media	0	0	Content	1682	32	440	362
12051	723			No media	0	0	Content	1682	32	445	362
12067	724			No media	0	0	Content	1682	32	449	363
12084	725			No media	0	0	Content	1682	32	445	364
12101	726			No media	0	0	Content	1682	32	443	364
12117	727			No media	0	0	Content	1682	32	445	365
12134	728			No media	0	0	Content	1682	32	444	360
12151	729			No media	0	0	Content	1682	32	446	364
12167	730			No media	0	0	Content	1682	32	445	360
12184	731			No media	0	0	Content	1682	32	449	356
12201	732			No media	0	0	Content	1682	32	447	358
12217	733			No media	0	0	Content	1682	32	445	358
12234	734			No media	0	0	Content	1682	32	447	357
12251	735			No media	0	0	Content	1682	32	446	354
12267	736			No media	0	0	Content	1682	32	446	350
12284	737			No media	0	0	Content	1682	32	447	353
12301	738			No media	0	0	Content	1682	32	447	355
12317	739			No media	0	0	Content	1682	32	449	355
12334	740			No media	0	0	Content	1682	32	447	356
12351	741			No media	0	0	Content	1682	32	451	355
12367	742			No media	0	0	Content	1682	32	448	351
12384	743			No media	0	0	Content	1682	32	448	356
12401	744			No media	0	0	Content	1682	32	450	356
12417	745			No media	0	0	Content	1682	32	448	358
12434	746			No media	0	0	Content	1682	32	450	359
12451	747			No media	0	0	Content	1682	32	450	355
12467	748			No media	0	0	Content	1682	32	447	360
12484	749			No media	0	0	Content	1682	32	451	357
12500	750			No media	0	0	Content	1682	32	449	356
12517	751			No media	0	0	Content	1682	32	453	359
12534	752			No media	0	0	Content	1682	32	448	358
12550	753			No media	0	0	Content	1682	32	450	354
12567	754			No media	0	0	Content	1682	32	449	359
12584	755			No media	0	0	Content	1682	32	449	357
12600	756			No media	0	0	Content	1682	32	450	356
12617	757			No media	0	0	Content	1682	32	448	359
12634	758			No media	0	0	Content	1682	32	452	355
12650	759			No media	0	0	Content	1682	32	449	360
12667	760			No media	0	0	Content	1682	32	451	359
12684	761			No media	0	0	Content	1682	32	451	362
12700	762			No media	0	0	Content	1682	32	449	357
12717	763			No media	0	0	Content	1682	32	453	354
12734	764			No media	0	0	Content	1682	32	449	357
12750	765			No media	0	0	Content	1682	32	454	358
12767	766			No media	0	0	Content	1682	32	453	355
12784	767			No media	0	0	Content	1682	32	450	355
12800	768			No media	0	0	Content	1682	32	454	359
12817	769			No media	0	0	Content	1682	32	456	355
12834	770			No media	0	0	Content	1682	32	452	356
12850	771			No media	0	0	Content	1682	32	454	358
12867	772			No media	0	0	Content	1682	32	451	357
12884	773			No media	0	0	Content	1682	32	454	363
12900	774			No media	0	0	Content	1682	32	451	360
12917	775			No media	0	0	Content	1682	32	452	361
12933	776			No media	0	0	Content	1682	32	453	362
12950	777			No media	0	0	Content	1682	32	454	362
12967	778			No media	0	0	Content	1682	32	456	360
12983	779			No media	0	0	Content	1682	32	454	361
13000	780			No media	0	0	Content	1682	32	456	364
13017	781			No media	0	0	Content	1682	32	456	361
13033	782			No media	0	0	Content	1682	32	453	356
13050	783			No media	0	0	Content	1682	32	454	358
13067	784			No media	0	0	Content	1682	32	457	361
13083	785			No media	0	0	Content	1682	32	491	368
13100	786			No media	0	0	Content	1682	32	576	364
13117	787			No media	0	0	Content	1682	32	632	373
13133	788			No media	0	0	Content			0	0
13150	789			No media	0	0	Content			0	0
13167	790			No media	0	0	Content			0	0
13183	791			No media	0	0	Content			0	0
13200	792			No media	0	0	Content			0	0
13217	793			No media	0	0	Content			0	0
13233	794			No media	0	0	Content			0	0
13250	795			No media	0	0	Content			0	0
13267	796			No media	0	0	Content			0	0
13283	797			No media	0	0	Content			0	0
13300	798			No media	0	0	Content			0	0
13317	799			No media	0	0	Content			0	0
13333	800			No media	0	0	Content	3365	33	607	451
13350	801			No media	0	0	Content	3365	33	619	438
13366	802			No media	0	0	Content	3365	33	618	448
13383	803			No media	0	0	Content	3365	33	617	443
13400	804			No media	0	0	Content	3365	33	610	459
13417	805			No media	0	0	Content	3365	33	609	456
13433	806			No media	0	0	Content	3365	33	612	456
13450	807			No media	0	0	Content	3365	33	610	454
13467	808			No media	0	0	Content	3365	33	605	454
13483	809			No media	0	0	Content	3365	33	610	453
13500	810			No media	0	0	Content	3365	33	614	458
13517	811			No media	0	0	Content	3365	33	613	457
13533	812			No media	0	0	Content	3365	33	613	454
13550	813			No media	0	0	Content	3365	33	611	455
13566	814			No media	0	0	Content	3365	33	610	454
13583	815			No media	0	0	Content	3365	33	613	454
13600	816			No media	0	0	Content	3365	33	613	457
13616	817			No media	0	0	Content	3365	33	618	458
13633	818			No media	0	0	Content	3365	33	615	458
13650	819			No media	0	0	Content	3365	33	616	457
13666	820			No media	0	0	Content	3365	33	614	456
13683	821			No media	0	0	Content	3365	33	611	427
13700	822			No media	0	0	Content	3365	33	610	418
13716	823			No media	0	0	Content	3365	33	612	418
13733	824			No media	0	0	Content	3365	33	607	419
13750	825			No media	0	0	Content	3365	33	612	419
13766	826			No media	0	0	Content	3365	33	614	419
13783	827			No media	0	0	Content	3365	33	613	420
13800	828			No media	0	0	Content	3365	33	613	418
13816	829			No media	0	0	Content	3365	33	607	424
13833	830			No media	0	0	Content	3365	33	611	422
13850	831			No media	0	0	Content	3365	33	613	424
13866	832			No media	0	0	Content	3365	33	615	422
13883	833			No media	0	0	Content	3365	33	618	422
13900	834			No media	0	0	Content	3365	33	616	426
13916	835			No media	0	0	Content	3365	33	618	424
13933	836			No media	0	0	Content	3365	33	612	423
13950	837			No media	0	0	Content	3365	33	614	424
13966	838			No media	0	0	Content	3365	33	613	426
13983	839			No media	0	0	Content	3365	33	607	426
14000	840			No media	0	0	Content	3365	33	604	423
14016	841			No media	0	0	Content	3365	33	609	421
14033	842			No media	0	0	Content	3365	33	612	417
14050	843			No media	0	0	Content	3365	33	609	420
14066	844			No media	0	0	Content	3365	33	612	418
14083	845			No media	0	0	Content	3365	33	610	422
14100	846			No media	0	0	Content	3365	33	608	429
14116	847			No media	0	0	Content	3365	33	599	437
14133	848			No media	0	0	Content	3365	33	599	436
14150	849			No media	0	0	Content	3365	33	600	434
14166	850			No media	0	0	Content	3365	33	602	432
14183	851			No media	0	0	Content	3365	33	600	435
14199	852			No media	0	0	Content	3365	33	600	432
14216	853			No media	0	0	Content	3365	33	598	431
14233	854			No media	0	0	Content	3365	33	597	435
14249	855			No media	0	0	Content	3365	33	598	437
14266	856			No media	0	0	Content	3365	33	597	436
14283	857			No media	0	0	Content	3365	33	597	434
14299	858			No media	0	0	Content	3365	33	597	437
14316	859			No media	0	0	Content	3365	33	601	435
14333	860			No media	0	0	Content	3365	33	598	436
14349	861			No media	0	0	Content	3365	33	599	434
14366	862			No media	0	0	Content	3365	33	595	443
14383	863			No media	0	0	Content	3365	33	598	437
14399	864			No media	0	0	Content	3365	33	600	437
14416	865			No media	0	0	Content	3365	33	603	432
14433	866			No media	0	0	Content	3365	33	599	434
14449	867			No media	0	0	Content	3365	33	598	437
14466	868			No media	0	0	Content	3365	33	599	438
14483	869			No media	0	0	Content	3365	33	601	429
14499	870			No media	0	0	Content	3365	33	595	434
14516	871			No media	0	0	Content	3365	33	594	438
14532	872			No media	0	0	Content	3365	33	599	436
14549	873			No media	0	0	Content	3365	33	599	436
14566	874			No media	0	0	Content	3365	33	599	432
14582	875			No media	0	0	Content	3365	33	599	434
14599	876			No media	0	0	Content	3365	33	597	436
14616	877			No media	0	0	Content	3365	33	595	436
14632	878			No media	0	0	Content	3365	33	599	434
14649	879			No media	0	0	Content	3365	33	599	437
14666	880			No media	0	0	Content	3365	33	598	437
14682	881			No media	0	0	Content	3365	33	593	436
14699	882			No media	0	0	Content	3365	33	599	429
14716	883			No media	0	0	Content	3365	33	601	430
14732	884			No media	0	0	Content	3365	33	602	437
14749	885			No media	0	0	Content	3365	33	600	433
14766	886			No media	0	0	Content	3365	33	602	435
14782	887			No media	0	0	Content	3365	33	600	434
14799	888			No media	0	0	Content	3365	33	601	439
14816	889			No media	0	0	Content	3365	33	607	432
14832	890			No media	0	0	Content	3365	33	610	432
14849	891			No media	0	0	Content	3365	33	606	433
14866	892			No media	0	0	Content	3365	33	606	436
14882	893			No media	0	0	Content	3365	33	606	434
14899	894			No media	0	0	Content	3365	33	603	434
14916	895			No media	0	0	Content	3365	33	606	435
14932	896			No media	0	0	Content	3365	33	602	434
14949	897			No media	0	0	Content	3365	33	603	437
14966	898			No media	0	0	Content	3365	33	604	438
14982	899			No media	0	0	Content	3365	33	610	435
14999	900			No media	0	0	Content	3365	33	610	435
15015	901			No media	0	0	Content	3365	33	604	438
15032	902			No media	0	0	Content	3365	33	604	433
15049	903			No media	0	0	Content	3365	33	605	437
15065	904			No media	0	0	Content	3365	33	609	439
15082	905			No media	0	0	Content	3365	33	608	438
15099	906			No media	0	0	Content	3365	33	607	438
15115	907			No media	0	0	Content	3365	33	608	437
15132	908			No media	0	0	Content	3365	33	608	440
15149	909			No media	0	0	Content	3365	33	607	440
15165	910			No media	0	0	Content	3365	33	607	442
15182	911			No media	0	0	Content	3365	33	599	437
15199	912			No media	0	0	Content	3365	33	600	441
15215	913			No media	0	0	Content	3365	33	601	438
15232	914			No media	0	0	Content	3365	33	599	437
15249	915			No media	0	0	Content	3365	33	599	440
15265	916			No media	0	0	Content	3365	33	600	438
15282	917			No media	0	0	Content	3365	33	602	435
15299	918			No media	0	0	Content	3365	33	598	436
15315	919			No media	0	0	Content	3365	33	600	435
15332	920			No media	0	0	Content	3365	33	600	433
15349	921			No media	0	0	Content	3365	33	603	437
15365	922			No media	0	0	Content	3365	33	602	436
15382	923			No media	0	0	Content	3365	33	602	435
15399	924			No media	0	0	Content	3365	33	601	437
15415	925			No media	0	0	Content	3365	33	603	436
15432	926			No media	0	0	Content	3365	33	603	439
15449	927			No media	0	0	Content	3365	33	602	441
15465	928			No media	0	0	Content	3365	33	605	437
15482	929			No media	0	0	Content	3365	33	601	437
15499	930			No media	0	0	Content	3365	33	602	435
15515	931			No media	0	0	Content	3365	33	603	433
15532	932			No media	0	0	Content	3365	33	605	439
15549	933			No media	0	0	Content	3365	33	604	434
15565	934			No media	0	0	Content	3365	33	605	437
15582	935			No media	0	0	Content	3365	33	600	442
15599	936			No media	0	0	Content	3365	33	602	438
15615	937			No media	0	0	Content	3365	33	605	433
15632	938			No media	0	0	Content	3365	33	604	436
15649	939			No media	0	0	Content	3365	33	606	436
15665	940			No media	0	0	Content	3365	33	605	436
15682	941			No media	0	0	Content	3365	33	608	435
15698	942			No media	0	0	Content	3365	33	602	443
15715	943			No media	0	0	Content	3365	33	602	440
15732	944			No media	0	0	Content	3365	33	606	442
15748	945			No media	0	0	Content	3365	33	603	441
15765	946			No media	0	0	Content	3365	33	605	439
15782	947			No media	0	0	Content	3365	33	601	444
15798	948			No media	0	0	Content	3365	33	607	437
15815	949			No media	0	0	Content	3365	33	603	439
15832	950			No media	0	0	Content	3365	33	602	441
15848	951			No media	0	0	Content	3365	33	605	437
15865	952			No media	0	0	Content	3365	33	606	437
15882	953			No media	0	0	Content	3365	33	594	435
15898	954			No media	0	0	Content	3365	33	598	427
15915	955			No media	0	0	Content	3365	33	600	426
15932	956			No media	0	0	Content	3365	33	596	433
15948	957			No media	0	0	Content	3365	33	594	432
15965	958			No media	0	0	Content	3365	33	596	432
15981	959			No media	0	0	Content	3365	33	599	430
15998	960			No media	0	0	Content	3365	33	596	432
16015	961			No media	0	0	Content	3365	33	596	434
16031	962			No media	0	0	Content	3365	33	593	434
16048	963			No media	0	0	Content	3365	33	594	433
16065	964			No media	0	0	Content	3365	33	594	433
16081	965			No media	0	0	Content	3365	33	595	435
16098	966			No media	0	0	Content	3365	33	598	434
16115	967			No media	0	0	Content	3365	33	597	434
16131	968			No media	0	0	Content	3365	33	597	435
16148	969			No media	0	0	Content	3365	33	597	437
16165	970			No media	0	0	Content	3365	33	597	434
16181	971			No media	0	0	Content	3365	33	599	432
16198	972			No media	0	0	Content	3365	33	595	435
16215	973			No media	0	0	Content	3365	33	597	434
16231	974			No media	0	0	Content	3365	33	598	436
16248	975			No media	0	0	Content	3365	33	600	429
16265	976			No media	0	0	Content	3365	33	600	430
16281	977			No media	0	0	Content	3365	33	598	436
16298	978			No media	0	0	Content	3365	33	600	434
16315	979			No media	0	0	Content	3365	33	598	432
16331	980			No media	0	0	Content	3365	33	597	435
16348	981			No media	0	0	Content	3365	33	599	436
16348		ImageStart	8
16365	982			Fix.jpg	0	0	Content	3365	33	599	437
16366		ImageEnd	16
16381	983			No media	0	0	Content	3365	33	597	435
16398	984			No media	0	0	Content	3365	33	599	432
16415	985			No media	0	0	Content	3365	33	602	438
16431	986			No media	0	0	Content	3365	33	596	442
16448	987			No media	0	0	Content	3365	33	599	436
16465	988			No media	0	0	Content	3365	33	601	437
16481	989			No media	0	0	Content	3365	33	596	439
16498	990			No media	0	0	Content	3365	33	598	440
16515	991			No media	0	0	Content	3365	33	600	436
16531	992			No media	0	0	Content	3365	33	598	438
16548	993			No media	0	0	Content	3365	33	600	432
16564	994			No media	0	0	Content	3365	33	597	440
16581	995			No media	0	0	Content	3365	33	596	434
16598	996			No media	0	0	Content	3365	33	597	436
16614	997			No media	0	0	Content	3365	33	600	438
16631	998			No media	0	0	Content	3365	33	601	441
16648	999			No media	0	0	Content	3365	33	597	438
16664	1000			No media	0	0	Content	3365	33	598	438
16681	1001			No media	0	0	Content	3365	33	596	437
16698	1002			No media	0	0	Content	300	34	574	430
16714	1003			No media	0	0	Content	300	34	526	397
16731	1004			No media	0	0	Content	300	34	514	388
16748	1005			No media	0	0	Content	300	34	513	390
16764	1006			No media	0	0	Content	300	34	513	385
16781	1007			No media	0	0	Content	300	34	515	391
16798	1008			No media	0	0	Content	300	34	509	391
16814	1009			No media	0	0	Content	300	34	511	384
16831	1010			No media	0	0	Content	300	34	515	388
16848	1011			No media	0	0	Content	300	34	506	389
16864	1012			No media	0	0	Content	300	34	511	391
16881	1013			No media	0	0	Content	300	34	512	384
16898	1014			No media	0	0	Content	300	34	508	386
16914	1015			No media	0	0	Content	300	34	511	386
16931	1016			No media	0	0	Content	300	34	512	388
16948	1017			No media	0	0	Content	300	34	510	391
16964	1018			No media	0	0	Content	300	34	511	392
16981	1019			No media	0	0	Content	300	34	513	392
16998	1020			No media	0	0	Content	783	35	498	372
17014	1021			No media	0	0	Content	783	35	488	351
17031	1022			No media	0	0	Content	783	35	488	353
17048	1023			No media	0	0	Content	783	35	490	351
17064	1024			No media	0	0	Content	783	35	492	349
17081	1025			No media	0	0	Content	783	35	488	352
17098	1026			No media	0	0	Content	783	35	491	352
17114	1027			No media	0	0	Content	783	35	490	357
17131	1028			No media	0	0	Content	783	35	491	356
17148	1029			No media	0	0	Content	783	35	493	357
17164	1030			No media	0	0	Content	783	35	493	352
17181	1031			No media	0	0	Content	783	35	496	356
17197	1032			No media	0	0	Content	783	35	495	355
17214	1033			No media	0	0	Content	783	35	491	352
17231	1034			No media	0	0	Content	783	35	496	354
17247	1035			No media	0	0	Content	783	35	493	350
17264	1036			No media	0	0	Content	783	35	496	354
17281	1037			No media	0	0	Content	783	35	497	352
17297	1038			No media	0	0	Content	783	35	495	353
17314	1039			No media	0	0	Content	783	35	493	359
17331	1040			No media	0	0	Content	783	35	497	351
17347	1041			No media	0	0	Content	783	35	498	357
17364	1042			No media	0	0	Content	783	35	499	357
17381	1043			No media	0	0	Content	783	35	499	356
17397	1044			No media	0	0	Content	783	35	499	359
17414	1045			No media	0	0	Content	783	35	499	356
17431	1046			No media	0	0	Content	783	35	498	358
17447	1047			No media	0	0	Content	783	35	496	358
17464	1048			No media	0	0	Content	783	35	495	356
17481	1049			No media	0	0	Content	783	35	501	355
17497	1050			No media	0	0	Content	783	35	500	357
17514	1051			No media	0	0	Content	783	35	498	361
17531	1052			No media	0	0	Content	783	35	501	358
17547	1053			No media	0	0	Content	783	35	500	352
17564	1054			No media	0	0	Content	783	35	496	361
17581	1055			No media	0	0	Content	783	35	494	359
17597	1056			No media	0	0	Content	783	35	497	355
17614	1057			No media	0	0	Content	783	35	496	359
17631	1058			No media	0	0	Content	783	35	496	361
17647	1059			No media	0	0	Content	783	35	500	360
17664	1060			No media	0	0	Content	783	35	500	354
17681	1061			No media	0	0	Content	783	35	500	360
17697	1062			No media	0	0	Content	783	35	500	357
17714	1063			No media	0	0	Content	783	35	498	358
17730	1064			No media	0	0	Content	783	35	497	358
17747	1065			No media	0	0	Content	783	35	495	361
17764	1066			No media	0	0	Content	783	35	496	356
17780	1067			No media	0	0	Content	3847	36	521	362
17797	1068			No media	0	0	Content	3847	36	539	369
17814	1069			No media	0	0	Content	3847	36	537	371
17830	1070			No media	0	0	Content	3847	36	535	371
17847	1071			No media	0	0	Content	3847	36	541	368
17864	1072			No media	0	0	Content	3847	36	540	370
17880	1073			No media	0	0	Content	3847	36	538	368
17897	1074			No media	0	0	Content	3847	36	537	370
17914	1075			No media	0	0	Content	3847	36	537	371
17930	1076			No media	0	0	Content	3847	36	539	373
17947	1077			No media	0	0	Content	3847	36	538	371
17964	1078			No media	0	0	Content	3847	36	534	370
17980	1079			No media	0	0	Content	3847	36	537	371
17997	1080			No media	0	0	Content	3847	36	539	375
18014	1081			No media	0	0	Content	3847	36	539	369
18030	1082			No media	0	0	Content	3847	36	541	375
18047	1083			No media	0	0	Content	3847	36	539	371
18063	1084			No media	0	0	Content	3847	36	539	374
18080	1085			No media	0	0	Content	3847	36	540	373
18097	1086			No media	0	0	Content	3847	36	541	373
18113	1087			No media	0	0	Content	3847	36	538	371
18130	1088			No media	0	0	Content	3847	36	538	373
18147	1089			No media	0	0	Content	3847	36	536	376
18163	1090			No media	0	0	Content	3847	36	539	372
18180	1091			No media	0	0	Content	3847	36	536	371
18197	1092			No media	0	0	Content	3847	36	535	377
18213	1093			No media	0	0	Content	3847	36	539	370
18230	1094			No media	0	0	Content	3847	36	539	371
18247	1095			No media	0	0	Content	3847	36	543	374
18263	1096			No media	0	0	Content	3847	36	528	382
18280	1097			No media	0	0	Content	3847	36	527	383
18297	1098			No media	0	0	Content	3847	36	528	385
18313	1099			No media	0	0	Content	3847	36	526	383
18330	1100			No media	0	0	Content	3847	36	529	379
18347	1101			No media	0	0	Content	3847	36	531	383
18363	1102			No media	0	0	Content	3847	36	531	382
18380	1103			No media	0	0	Content	3847	36	529	380
18397	1104			No media	0	0	Content	3847	36	529	385
18413	1105			No media	0	0	Content	3847	36	529	385
18430	1106			No media	0	0	Content	3847	36	531	384
18447	1107			No media	0	0	Content	3847	36	532	384
18463	1108			No media	0	0	Content	3847	36	530	378
18480	1109			No media	0	0	Content	3847	36	528	382
18497	1110			No media	0	0	Content	3847	36	529	385
18513	1111			No media	0	0	Content	3847	36	528	385
18530	1112			No media	0	0	Content	3847	36	529	383
18547	1113			No media	0	0	Content	3847	36	528	383
18563	1114			No media	0	0	Content	3847	36	529	383
18580	1115			No media	0	0	Content	3847	36	530	383
18596	1116			No media	0	0	Content	3847	36	529	383
18613	1117			No media	0	0	Content	3847	36	529	383
18630	1118			No media	0	0	Content	3847	36	528	384
18646	1119			No media	0	0	Content	3847	36	529	382
18663	1120			No media	0	0	Content	3847	36	527	382
18680	1121			No media	0	0	Content	3847	36	531	384
18696	1122			No media	0	0	Content	3847	36	533	383
18713	1123			No media	0	0	Content	3847	36	528	383
18730	1124			No media	0	0	Content	3847	36	532	383
18746	1125			No media	0	0	Content	3847	36	532	381
18763	1126			No media	0	0	Content	3847	36	528	384
18780	1127			No media	0	0	Content	3847	36	531	385
18796	1128			No media	0	0	Content	3847	36	532	380
18813	1129			No media	0	0	Content	3847	36	533	382
18830	1130			No media	0	0	Content	3847	36	531	380
18846	1131			No media	0	0	Content	3847	36	534	386
18863	1132			No media	0	0	Content	3847	36	534	384
18880	1133			No media	0	0	Content	3847	36	529	385
18896	1134			No media	0	0	Content	3847	36	533	389
18913	1135			No media	0	0	Content	3847	36	532	382
18930	1136			No media	0	0	Content	3847	36	530	387
18946	1137			No media	0	0	Content	3847	36	531	387
18963	1138			No media	0	0	Content	3847	36	533	385
18980	1139			No media	0	0	Content	3847	36	533	383
18996	1140			No media	0	0	Content	3847	36	530	387
19013	1141			No media	0	0	Content	3847	36	532	385
19030	1142			No media	0	0	Content	3847	36	531	384
19046	1143			No media	0	0	Content	3847	36	531	385
19063	1144			No media	0	0	Content	3847	36	531	387
19080	1145			No media	0	0	Content	3847	36	536	386
19096	1146			No media	0	0	Content	3847	36	535	426
19113	1147			No media	0	0	Content	3847	36	575	886
19129	1148			No media	0	0	Content	3847	36	0	0
19146	1149			No media	0	0	Content	3847	36	0	0
19163	1150			No media	0	0	Content	3847	36	0	0
19179	1151			No media	0	0	Content	3847	36	532	435
19196	1152			No media	0	0	Content	3847	36	550	387
19213	1153			No media	0	0	Content	3847	36	552	361
19229	1154			No media	0	0	Content	3847	36	550	387
19246	1155			No media	0	0	Content	3847	36	544	378
19263	1156			No media	0	0	Content	3847	36	545	382
19280	1157			No media	0	0	Content	3847	36	549	380
19296	1158			No media	0	0	Content	3847	36	549	377
19313	1159			No media	0	0	Content	3847	36	546	383
19329	1160			No media	0	0	Content	3847	36	545	382
19346	1161			No media	0	0	Content	3847	36	542	385
19363	1162			No media	0	0	Content	3847	36	543	384
19379	1163			No media	0	0	Content	3847	36	546	382
19396	1164			No media	0	0	Content	3847	36	545	379
19413	1165			No media	0	0	Content	3847	36	543	387
19429	1166			No media	0	0	Content	3847	36	545	384
19446	1167			No media	0	0	Content	3847	36	545	388
19463	1168			No media	0	0	Content	3847	36	546	387
19479	1169			No media	0	0	Content	3847	36	547	388
19496	1170			No media	0	0	Content	3847	36	548	386
19512	1171			No media	0	0	Content	3847	36	550	381
19529	1172			No media	0	0	Content	3847	36	546	387
19546	1173			No media	0	0	Content	3847	36	546	388
19562	1174			No media	0	0	Content	3847	36	547	382
19579	1175			No media	0	0	Content	3847	36	552	385
19596	1176			No media	0	0	Content	3847	36	547	383
19612	1177			No media	0	0	Content	3847	36	547	385
19629	1178			No media	0	0	Content	3847	36	529	387
19646	1179			No media	0	0	Content	3847	36	535	383
19662	1180			No media	0	0	Content	3847	36	538	379
19679	1181			No media	0	0	Content	3847	36	535	377
19696	1182			No media	0	0	Content	3847	36	537	381
19712	1183			No media	0	0	Content	3847	36	534	381
19729	1184			No media	0	0	Content	3847	36	530	384
19746	1185			No media	0	0	Content	3847	36	531	383
19762	1186			No media	0	0	Content	3847	36	533	379
19779	1187			No media	0	0	Content	3847	36	530	381
19796	1188			No media	0	0	Content	3847	36	534	382
19812	1189			No media	0	0	Content	3847	36	533	375
19829	1190			No media	0	0	Content	3847	36	534	382
19846	1191			No media	0	0	Content	3847	36	531	377
19862	1192			No media	0	0	Content	3847	36	531	383
19879	1193			No media	0	0	Content	3847	36	533	380
19896	1194			No media	0	0	Content	3847	36	534	382
19912	1195			No media	0	0	Content	3847	36	533	381
19929	1196			No media	0	0	Content	3847	36	534	386
19946	1197			No media	0	0	Content	3847	36	531	379
19962	1198			No media	0	0	Content	3847	36	534	379
19979	1199			No media	0	0	Content	3847	36	533	385
19995	1200			No media	0	0	Content	3847	36	533	378
20012	1201			No media	0	0	Content	3847	36	534	381
20029	1202			No media	0	0	Content	3847	36	535	382
20045	1203			No media	0	0	Content	3847	36	533	382
20062	1204			No media	0	0	Content	3847	36	532	383
20079	1205			No media	0	0	Content	3847	36	535	382
20095	1206			No media	0	0	Content	3847	36	535	385
20112	1207			No media	0	0	Content	3847	36	533	381
20129	1208			No media	0	0	Content	3847	36	531	382
20145	1209			No media	0	0	Content	3847	36	534	374
20162	1210			No media	0	0	Content	3847	36	532	376
20179	1211			No media	0	0	Content	3847	36	533	375
20195	1212			No media	0	0	Content	3847	36	533	374
20212	1213			No media	0	0	Content	3847	36	531	379
20229	1214			No media	0	0	Content	3847	36	532	381
20245	1215			No media	0	0	Content	3847	36	535	373
20262	1216			No media	0	0	Content	3847	36	531	375
20279	1217			No media	0	0	Content	3847	36	529	380
20295	1218			No media	0	0	Content	3847	36	531	377
20312	1219			No media	0	0	Content	3847	36	534	376
20329	1220			No media	0	0	Content	3847	36	535	375
20345	1221			No media	0	0	Content	3847	36	534	375
20362	1222			No media	0	0	Content	3847	36	534	373
20379	1223			No media	0	0	Content	3847	36	534	376
20395	1224			No media	0	0	Content	3847	36	538	371
20412	1225			No media	0	0	Content	3847	36	525	378
20429	1226			No media	0	0	Content	3847	36	530	371
20445	1227			No media	0	0	Content	3847	36	524	371
20462	1228			No media	0	0	Content	3847	36	526	367
20479	1229			No media	0	0	Content	3847	36	528	365
20495	1230			No media	0	0	Content	3847	36	524	372
20512	1231			No media	0	0	Content	3847	36	527	373
20529	1232			No media	0	0	Content	3847	36	528	371
20545	1233			No media	0	0	Content	3847	36	528	370
20562	1234			No media	0	0	Content	3847	36	527	367
20578	1235			No media	0	0	Content	3847	36	527	372
20595	1236			No media	0	0	Content	3847	36	525	372
20612	1237			No media	0	0	Content	3847	36	526	372
20628	1238			No media	0	0	Content	3847	36	527	370
20645	1239			No media	0	0	Content	3847	36	527	369
20662	1240			No media	0	0	Content	3847	36	527	371
20678	1241			No media	0	0	Content	3847	36	527	376
20695	1242			No media	0	0	Content	3847	36	528	370
20712	1243			No media	0	0	Content	3847	36	525	373
20728	1244			No media	0	0	Content	3847	36	524	372
20745	1245			No media	0	0	Content	3847	36	524	375
20762	1246			No media	0	0	Content	3847	36	526	372
20778	1247			No media	0	0	Content	3847	36	529	372
20795	1248			No media	0	0	Content	3847	36	529	372
20812	1249			No media	0	0	Content	3847	36	540	377
20828	1250			No media	0	0	Content	3847	36	538	375
20845	1251			No media	0	0	Content	3847	36	542	375
20862	1252			No media	0	0	Content	3847	36	538	377
20878	1253			No media	0	0	Content	3847	36	539	376
20895	1254			No media	0	0	Content	3847	36	536	379
20912	1255			No media	0	0	Content	3847	36	538	381
20928	1256			No media	0	0	Content	3847	36	540	375
20945	1257			No media	0	0	Content	3847	36	535	376
20961	1258			No media	0	0	Content	3847	36	537	380
20978	1259			No media	0	0	Content	3847	36	537	379
20995	1260			No media	0	0	Content	3847	36	537	377
21011	1261			No media	0	0	Content	3847	36	536	375
21028	1262			No media	0	0	Content	3847	36	535	378
21045	1263			No media	0	0	Content	3847	36	538	378
21061	1264			No media	0	0	Content	3847	36	540	375
21078	1265			No media	0	0	Content	3847	36	534	378
21095	1266			No media	0	0	Content	3847	36	533	379
21111	1267			No media	0	0	Content	3847	36	536	379
21128	1268			No media	0	0	Content	3847	36	537	381
21145	1269			No media	0	0	Content	3847	36	537	377
21161	1270			No media	0	0	Content	3847	36	535	376
21178	1271			No media	0	0	Content	3847	36	535	380
21195	1272			No media	0	0	Content	3847	36	535	378
21211	1273			No media	0	0	Content	3847	36	536	382
21228	1274			No media	0	0	Content	3847	36	535	382
21245	1275			No media	0	0	Content	3847	36	536	380
21261	1276			No media	0	0	Content	3847	36	539	379
21278	1277			No media	0	0	Content	3847	36	536	381
21292		ImageStart	8
21295	1278			56_098_ha_fe.jpg	0	250	AOI_42	3847	36	537	380
21311	1279			56_098_ha_fe.jpg	0	250	AOI_42	3847	36	535	381
21328	1280			56_098_ha_fe.jpg	0	250	AOI_42	3847	36	534	377
21345	1281			56_098_ha_fe.jpg	0	250	AOI_42	3847	36	535	380
21361	1282			56_098_ha_fe.jpg	0	250	AOI_42	3847	36	536	377
21378	1283			56_098_ha_fe.jpg	0	250	AOI_42	3847	36	537	381
21395	1284			56_098_ha_fe.jpg	0	250	AOI_42	3847	36	536	383
21411	1285			56_098_ha_fe.jpg	0	250	AOI_42	3847	36	536	382
21428	1286			56_098_ha_fe.jpg	0	250	AOI_42	3847	36	537	378
21445	1287			56_098_ha_fe.jpg	0	250	AOI_42	3847	36	540	378
21461	1288			56_098_ha_fe.jpg	0	250	AOI_42	3847	36	538	376
21478	1289			56_098_ha_fe.jpg	0	250	AOI_42	3847	36	538	381
21494	1290			56_098_ha_fe.jpg	0	250	AOI_42	3847	36	537	379
21511	1291			56_098_ha_fe.jpg	0	250	AOI_42	3847	36	534	377
21528	1292			56_098_ha_fe.jpg	0	250	AOI_42	3847	36	538	378
21544	1293			56_098_ha_fe.jpg	0	250	AOI_42	3847	36	538	378
21561	1294			56_098_ha_fe.jpg	0	250	AOI_42	3847	36	537	377
21578	1295			56_098_ha_fe.jpg	0	250	AOI_42	3847	36	537	381
21594	1296			56_098_ha_fe.jpg	0	250	AOI_42	3847	36	536	384
21611	1297			56_098_ha_fe.jpg	0	250	AOI_42	3847	36	482	384
21628	1298			56_098_ha_fe.jpg	0	249	AOI_44	166	37	369	380
21644	1299			56_098_ha_fe.jpg	0	249	AOI_44	166	37	304	386
21661	1300			56_098_ha_fe.jpg	0	249	AOI_44	166	37	303	381
21678	1301			56_098_ha_fe.jpg	0	249	AOI_44	166	37	305	382
21694	1302			56_098_ha_fe.jpg	0	249	AOI_44	166	37	307	380
21711	1303			56_098_ha_fe.jpg	0	249	AOI_44	166	37	308	387
21728	1304			56_098_ha_fe.jpg	0	249	AOI_44	166	37	311	382
21744	1305			56_098_ha_fe.jpg	0	249	AOI_44	166	37	306	380
21761	1306			56_098_ha_fe.jpg	0	249	AOI_44	166	37	309	384
21778	1307			56_098_ha_fe.jpg	0	249	AOI_44	166	37	307	383
21794	1308			56_098_ha_fe.jpg	0	249	AOI_44	516	38	290	374
21811	1309			56_098_ha_fe.jpg	0	249	AOI_44	516	38	249	368
21828	1310			56_098_ha_fe.jpg	0	249	AOI_44	516	38	248	366
21844	1311			56_098_ha_fe.jpg	0	249	AOI_44	516	38	252	366
21861	1312			56_098_ha_fe.jpg	0	249	AOI_44	516	38	247	362
21878	1313			56_098_ha_fe.jpg	0	249	AOI_44	516	38	246	364
21894	1314			56_098_ha_fe.jpg	0	249	AOI_44	516	38	247	359
21911	1315			56_098_ha_fe.jpg	0	249	AOI_44	516	38	245	362
21928	1316			56_098_ha_fe.jpg	0	249	AOI_44	516	38	244	362
21944	1317			56_098_ha_fe.jpg	0	249	AOI_44	516	38	250	360
21961	1318			56_098_ha_fe.jpg	0	249	AOI_44	516	38	245	363
21978	1319			56_098_ha_fe.jpg	0	249	AOI_44	516	38	253	357
21994	1320			56_098_ha_fe.jpg	0	249	AOI_44	516	38	251	365
22011	1321			56_098_ha_fe.jpg	0	249	AOI_44	516	38	245	355
22028	1322			56_098_ha_fe.jpg	0	249	AOI_44	516	38	246	359
22044	1323			56_098_ha_fe.jpg	0	249	AOI_44	516	38	245	360
22061	1324			56_098_ha_fe.jpg	0	249	AOI_44	516	38	253	364
22077	1325			56_098_ha_fe.jpg	0	249	AOI_44	516	38	243	338
22094	1326			56_098_ha_fe.jpg	0	249	AOI_44	516	38	260	376
22111	1327			56_098_ha_fe.jpg	0	249	AOI_44	516	38	241	337
22127	1328			56_098_ha_fe.jpg	0	249	AOI_44	516	38	251	349
22144	1329			56_098_ha_fe.jpg	0	249	AOI_44	516	38	242	339
22161	1330			56_098_ha_fe.jpg	0	249	AOI_44	516	38	253	352
22177	1331			56_098_ha_fe.jpg	0	249	AOI_44	516	38	247	327
22194	1332			56_098_ha_fe.jpg	0	249	AOI_44	516	38	247	349
22211	1333			56_098_ha_fe.jpg	0	249	AOI_44	516	38	246	352
22227	1334			56_098_ha_fe.jpg	0	249	AOI_44	516	38	247	361
22244	1335			56_098_ha_fe.jpg	0	249	AOI_44	516	38	251	370
22261	1336			56_098_ha_fe.jpg	0	249	AOI_44	516	38	249	366
22277	1337			56_098_ha_fe.jpg	0	249	AOI_44	516	38	257	365
22294	1338			56_098_ha_fe.jpg	0	249	AOI_44	516	38	305	371
22311	1339			56_098_ha_fe.jpg	0	250	AOI_42	500	39	477	388
22327	1340			56_098_ha_fe.jpg	0	250	AOI_42	500	39	633	393
22344	1341			56_098_ha_fe.jpg	0	250	AOI_42	500	39	671	388
22361	1342			56_098_ha_fe.jpg	0	250	AOI_42	500	39	670	392
22377	1343			56_098_ha_fe.jpg	0	250	AOI_42	500	39	675	393
22394	1344			56_098_ha_fe.jpg	0	250	AOI_42	500	39	670	394
22411	1345			56_098_ha_fe.jpg	0	250	AOI_42	500	39	669	394
22427	1346			56_098_ha_fe.jpg	0	250	AOI_42	500	39	675	391
22444	1347			56_098_ha_fe.jpg	0	250	AOI_42	500	39	675	390
22461	1348			56_098_ha_fe.jpg	0	250	AOI_42	500	39	675	389
22477	1349			56_098_ha_fe.jpg	0	250	AOI_42	500	39	676	390
22494	1350			56_098_ha_fe.jpg	0	250	AOI_42	500	39	672	396
22511	1351			56_098_ha_fe.jpg	0	250	AOI_42	500	39	668	401
22527	1352			56_098_ha_fe.jpg	0	250	AOI_42	500	39	672	402
22544	1353			56_098_ha_fe.jpg	0	250	AOI_42	500	39	676	396
22561	1354			56_098_ha_fe.jpg	0	250	AOI_42	500	39	680	391
22577	1355			56_098_ha_fe.jpg	0	250	AOI_42	500	39	675	394
22594	1356			56_098_ha_fe.jpg	0	250	AOI_42	500	39	671	394
22610	1357			56_098_ha_fe.jpg	0	250	AOI_42	500	39	668	395
22627	1358			56_098_ha_fe.jpg	0	250	AOI_42	500	39	672	394
22644	1359			56_098_ha_fe.jpg	0	250	AOI_42	500	39	669	399
22660	1360			56_098_ha_fe.jpg	0	250	AOI_42	500	39	677	397
22677	1361			56_098_ha_fe.jpg	0	250	AOI_42	500	39	678	396
22694	1362			56_098_ha_fe.jpg	0	250	AOI_42	500	39	675	391
22710	1363			56_098_ha_fe.jpg	0	250	AOI_42	500	39	677	396
22727	1364			56_098_ha_fe.jpg	0	250	AOI_42	500	39	674	397
22744	1365			56_098_ha_fe.jpg	0	250	AOI_42	500	39	671	399
22760	1366			56_098_ha_fe.jpg	0	250	AOI_42	500	39	677	392
22777	1367			56_098_ha_fe.jpg	0	250	AOI_42	500	39	682	395
22794	1368			56_098_ha_fe.jpg	0	250	AOI_42	500	39	678	393
22810	1369			56_098_ha_fe.jpg	0	250	AOI_42	450	40	722	458
22827	1370			56_098_ha_fe.jpg	0	250	AOI_42	450	40	724	495
22844	1371			56_098_ha_fe.jpg	0	250	AOI_42	450	40	724	491
22860	1372			56_098_ha_fe.jpg	0	250	AOI_42	450	40	718	500
22877	1373			56_098_ha_fe.jpg	0	250	AOI_42	450	40	718	503
22894	1374			56_098_ha_fe.jpg	0	250	AOI_42	450	40	721	493
22910	1375			56_098_ha_fe.jpg	0	250	AOI_42	450	40	719	500
22927	1376			56_098_ha_fe.jpg	0	250	AOI_42	450	40	717	495
22944	1377			56_098_ha_fe.jpg	0	250	AOI_42	450	40	717	500
22960	1378			56_098_ha_fe.jpg	0	250	AOI_42	450	40	718	498
22977	1379			56_098_ha_fe.jpg	0	250	AOI_42	450	40	717	500
22994	1380			56_098_ha_fe.jpg	0	250	AOI_42	450	40	713	505
23010	1381			56_098_ha_fe.jpg	0	250	AOI_42	450	40	716	500
23027	1382			56_098_ha_fe.jpg	0	250	AOI_42	450	40	720	497
23043	1383			56_098_ha_fe.jpg	0	250	AOI_42	450	40	716	501
23060	1384			56_098_ha_fe.jpg	0	250	AOI_42	450	40	717	500
23077	1385			56_098_ha_fe.jpg	0	250	AOI_42	450	40	713	499
23093	1386			56_098_ha_fe.jpg	0	250	AOI_42	450	40	717	504
23110	1387			56_098_ha_fe.jpg	0	250	AOI_42	450	40	717	503
23127	1388			56_098_ha_fe.jpg	0	250	AOI_42	450	40	718	501
23143	1389			56_098_ha_fe.jpg	0	250	AOI_42	450	40	715	503
23160	1390			56_098_ha_fe.jpg	0	250	AOI_42	450	40	713	503
23177	1391			56_098_ha_fe.jpg	0	250	AOI_42	450	40	715	505
23193	1392			56_098_ha_fe.jpg	0	250	AOI_42	450	40	718	500
23210	1393			56_098_ha_fe.jpg	0	250	AOI_42	450	40	717	505
23227	1394			56_098_ha_fe.jpg	0	250	AOI_42	450	40	677	508
23243	1395			56_098_ha_fe.jpg	0	250	AOI_42	450	40	620	505
23260	1396			56_098_ha_fe.jpg	0	249	AOI_44	216	41	512	480
23277	1397			56_098_ha_fe.jpg	0	249	AOI_44	216	41	396	455
23293	1398			56_098_ha_fe.jpg	0	249	AOI_44	216	41	347	443
23310	1399			56_098_ha_fe.jpg	0	249	AOI_44	216	41	347	443
23327	1400			56_098_ha_fe.jpg	0	249	AOI_44	216	41	344	444
23343	1401			56_098_ha_fe.jpg	0	249	AOI_44	216	41	345	445
23360	1402			56_098_ha_fe.jpg	0	249	AOI_44	216	41	341	447
23377	1403			56_098_ha_fe.jpg	0	249	AOI_44	216	41	346	447
23393	1404			56_098_ha_fe.jpg	0	249	AOI_44	216	41	343	444
23410	1405			56_098_ha_fe.jpg	0	249	AOI_44	216	41	346	454
23427	1406			56_098_ha_fe.jpg	0	249	AOI_44	216	41	347	449
23443	1407			56_098_ha_fe.jpg	0	249	AOI_44	216	41	345	447
23460	1408			56_098_ha_fe.jpg	0	249	AOI_44	216	41	341	446
23477	1409			56_098_ha_fe.jpg	0	249	AOI_44	716	42	287	496
23493	1410			56_098_ha_fe.jpg	0	249	AOI_44	716	42	286	502
23510	1411			56_098_ha_fe.jpg	0	249	AOI_44	716	42	279	500
23527	1412			56_098_ha_fe.jpg	0	249	AOI_44	716	42	278	501
23543	1413			56_098_ha_fe.jpg	0	249	AOI_44	716	42	277	501
23560	1414			56_098_ha_fe.jpg	0	249	AOI_44	716	42	280	504
23577	1415			56_098_ha_fe.jpg	0	249	AOI_44	716	42	281	502
23593	1416			56_098_ha_fe.jpg	0	249	AOI_44	716	42	284	505
23610	1417			56_098_ha_fe.jpg	0	249	AOI_44	716	42	279	501
23626	1418			56_098_ha_fe.jpg	0	249	AOI_44	716	42	283	502
23643	1419			56_098_ha_fe.jpg	0	249	AOI_44	716	42	280	501
23660	1420			56_098_ha_fe.jpg	0	249	AOI_44	716	42	280	500
23676	1421			56_098_ha_fe.jpg	0	249	AOI_44	716	42	283	501
23693	1422			56_098_ha_fe.jpg	0	249	AOI_44	716	42	288	501
23710	1423			56_098_ha_fe.jpg	0	249	AOI_44	716	42	285	500
23726	1424			56_098_ha_fe.jpg	0	249	AOI_44	716	42	282	493
23743	1425			56_098_ha_fe.jpg	0	249	AOI_44	716	42	284	483
23760	1426			56_098_ha_fe.jpg	0	249	AOI_44	716	42	282	484
23776	1427			56_098_ha_fe.jpg	0	249	AOI_44	716	42	281	480
23793	1428			56_098_ha_fe.jpg	0	249	AOI_44	716	42	285	483
23810	1429			56_098_ha_fe.jpg	0	249	AOI_44	716	42	278	481
23826	1430			56_098_ha_fe.jpg	0	249	AOI_44	716	42	279	476
23843	1431			56_098_ha_fe.jpg	0	249	AOI_44	716	42	281	479
23860	1432			56_098_ha_fe.jpg	0	249	AOI_44	716	42	288	481
23876	1433			56_098_ha_fe.jpg	0	249	AOI_44	716	42	287	488
23893	1434			56_098_ha_fe.jpg	0	249	AOI_44	716	42	288	484
23910	1435			56_098_ha_fe.jpg	0	249	AOI_44	716	42	287	483
23926	1436			56_098_ha_fe.jpg	0	249	AOI_44	716	42	282	484
23943	1437			56_098_ha_fe.jpg	0	249	AOI_44	716	42	291	491
23959	1438			56_098_ha_fe.jpg	0	249	AOI_44	716	42	287	485
23976	1439			56_098_ha_fe.jpg	0	249	AOI_44	716	42	287	486
23993	1440			56_098_ha_fe.jpg	0	249	AOI_44	716	42	289	487
24009	1441			56_098_ha_fe.jpg	0	249	AOI_44	716	42	285	485
24026	1442			56_098_ha_fe.jpg	0	249	AOI_44	716	42	280	481
24043	1443			56_098_ha_fe.jpg	0	249	AOI_44	716	42	264	474
24059	1444			56_098_ha_fe.jpg	0	249	AOI_44	716	42	273	480
24076	1445			56_098_ha_fe.jpg	0	249	AOI_44	716	42	271	482
24093	1446			56_098_ha_fe.jpg	0	249	AOI_44	716	42	268	476
24109	1447			56_098_ha_fe.jpg	0	249	AOI_44	716	42	271	480
24126	1448			56_098_ha_fe.jpg	0	249	AOI_44	716	42	272	479
24143	1449			56_098_ha_fe.jpg	0	249	AOI_44	716	42	270	476
24159	1450			56_098_ha_fe.jpg	0	249	AOI_44	716	42	275	483
24176	1451			56_098_ha_fe.jpg	0	249	AOI_44	716	42	270	462
24193	1452			56_098_ha_fe.jpg	0	249	AOI_44	533	43	244	370
24209	1453			56_098_ha_fe.jpg	0	249	AOI_44	533	43	249	358
24217		ImageEnd	16
24226	1454			No media	0	0	Content	533	43	242	350
24243	1455			No media	0	0	Content	533	43	246	352
24259	1456			No media	0	0	Content	533	43	246	355
24276	1457			No media	0	0	Content	533	43	246	355
24293	1458			No media	0	0	Content	533	43	250	358
24309	1459			No media	0	0	Content	533	43	255	358
24326	1460			No media	0	0	Content	533	43	251	356
24343	1461			No media	0	0	Content	533	43	252	352
24359	1462			No media	0	0	Content	533	43	250	356
24376	1463			No media	0	0	Content	533	43	253	351
24393	1464			No media	0	0	Content	533	43	246	355
24409	1465			No media	0	0	Content	533	43	247	350
24426	1466			No media	0	0	Content	533	43	251	350
24443	1467			No media	0	0	Content	533	43	253	349
24459	1468			No media	0	0	Content	533	43	255	353
24476	1469			No media	0	0	Content	533	43	253	353
24493	1470			No media	0	0	Content	533	43	250	352
24509	1471			No media	0	0	Content	533	43	255	353
24526	1472			No media	0	0	Content	533	43	248	350
24542	1473			No media	0	0	Content	533	43	254	357
24559	1474			No media	0	0	Content	533	43	254	356
24576	1475			No media	0	0	Content	533	43	258	357
24592	1476			No media	0	0	Content	533	43	258	358
24609	1477			No media	0	0	Content	533	43	261	355
24626	1478			No media	0	0	Content	533	43	260	358
24642	1479			No media	0	0	Content	533	43	255	352
24659	1480			No media	0	0	Content	533	43	262	360
24676	1481			No media	0	0	Content	533	43	257	358
24692	1482			No media	0	0	Content	533	43	258	358
24709	1483			No media	0	0	Content	533	43	261	358
24726	1484			No media	0	0	Content	1349	44	329	364
24742	1485			No media	0	0	Content	1349	44	401	362
24759	1486			No media	0	0	Content	1349	44	451	359
24776	1487			No media	0	0	Content	1349	44	445	362
24792	1488			No media	0	0	Content	1349	44	447	365
24809	1489			No media	0	0	Content	1349	44	447	368
24826	1490			No media	0	0	Content	1349	44	445	366
24842	1491			No media	0	0	Content	1349	44	445	366
24859	1492			No media	0	0	Content	1349	44	448	371
24876	1493			No media	0	0	Content	1349	44	448	371
24892	1494			No media	0	0	Content	1349	44	449	364
24909	1495			No media	0	0	Content	1349	44	449	366
24926	1496			No media	0	0	Content	1349	44	449	367
24942	1497			No media	0	0	Content	1349	44	447	367
24959	1498			No media	0	0	Content	1349	44	451	369
24976	1499			No media	0	0	Content	1349	44	451	364
24992	1500			No media	0	0	Content	1349	44	451	368
25009	1501			No media	0	0	Content	1349	44	453	372
25026	1502			No media	0	0	Content	1349	44	455	371
25042	1503			No media	0	0	Content	1349	44	440	360
25059	1504			No media	0	0	Content	1349	44	444	359
25076	1505			No media	0	0	Content	1349	44	445	363
25092	1506			No media	0	0	Content	1349	44	446	360
25109	1507			No media	0	0	Content	1349	44	444	363
25125	1508			No media	0	0	Content	1349	44	443	363
25142	1509			No media	0	0	Content	1349	44	444	362
25159	1510			No media	0	0	Content	1349	44	442	364
25175	1511			No media	0	0	Content	1349	44	446	365
25192	1512			No media	0	0	Content	1349	44	448	366
25209	1513			No media	0	0	Content	1349	44	449	364
25225	1514			No media	0	0	Content	1349	44	448	362
25242	1515			No media	0	0	Content	1349	44	448	365
25259	1516			No media	0	0	Content	1349	44	449	367
25275	1517			No media	0	0	Content	1349	44	447	365
25292	1518			No media	0	0	Content	1349	44	449	368
25309	1519			No media	0	0	Content	1349	44	445	368
25325	1520			No media	0	0	Content	1349	44	449	362
25342	1521			No media	0	0	Content	1349	44	446	367
25359	1522			No media	0	0	Content	1349	44	445	367
25375	1523			No media	0	0	Content	1349	44	446	369
25392	1524			No media	0	0	Content	1349	44	447	366
25409	1525			No media	0	0	Content	1349	44	449	371
25425	1526			No media	0	0	Content	1349	44	445	359
25442	1527			No media	0	0	Content	1349	44	444	358
25458	1528			No media	0	0	Content	1349	44	446	358
25475	1529			No media	0	0	Content	1349	44	445	356
25492	1530			No media	0	0	Content	1349	44	444	361
25509	1531			No media	0	0	Content	1349	44	443	360
25525	1532			No media	0	0	Content	1349	44	443	360
25542	1533			No media	0	0	Content	1349	44	445	361
25558	1534			No media	0	0	Content	1349	44	442	360
25575	1535			No media	0	0	Content	1349	44	444	359
25592	1536			No media	0	0	Content	1349	44	446	356
25608	1537			No media	0	0	Content	1349	44	443	359
25625	1538			No media	0	0	Content	1349	44	443	359
25642	1539			No media	0	0	Content	1349	44	447	357
25658	1540			No media	0	0	Content	1349	44	449	357
25675	1541			No media	0	0	Content	1349	44	446	360
25692	1542			No media	0	0	Content	1349	44	447	356
25708	1543			No media	0	0	Content	1349	44	445	356
25725	1544			No media	0	0	Content	1349	44	445	356
25742	1545			No media	0	0	Content	1349	44	444	355
25758	1546			No media	0	0	Content	1349	44	446	361
25775	1547			No media	0	0	Content	1349	44	446	359
25792	1548			No media	0	0	Content	1349	44	446	358
25808	1549			No media	0	0	Content	1349	44	448	357
25825	1550			No media	0	0	Content	1349	44	449	359
25842	1551			No media	0	0	Content	1349	44	449	356
25858	1552			No media	0	0	Content	1349	44	449	358
25875	1553			No media	0	0	Content	1349	44	445	355
25892	1554			No media	0	0	Content	1349	44	447	357
25908	1555			No media	0	0	Content	1349	44	446	357
25925	1556			No media	0	0	Content	1349	44	448	357
25942	1557			No media	0	0	Content	1349	44	450	363
25958	1558			No media	0	0	Content	1349	44	450	359
25975	1559			No media	0	0	Content	1349	44	449	360
25992	1560			No media	0	0	Content	1349	44	446	359
26008	1561			No media	0	0	Content	1349	44	448	359
26025	1562			No media	0	0	Content	1349	44	449	362
26041	1563			No media	0	0	Content	1349	44	450	364
26058	1564			No media	0	0	Content	1349	44	561	858
26075	1565			No media	0	0	Content			0	0
26091	1566			No media	0	0	Content			0	0
26108	1567			No media	0	0	Content			0	0
26125	1568			No media	0	0	Content			0	0
26141	1569			No media	0	0	Content			0	0
26158	1570			No media	0	0	Content			0	0
26175	1571			No media	0	0	Content			0	0
26191	1572			No media	0	0	Content			0	0
26208	1573			No media	0	0	Content			0	0
26225	1574			No media	0	0	Content			0	0
26241	1575			No media	0	0	Content			0	0
26258	1576			No media	0	0	Content	3997	45	451	370
26275	1577			No media	0	0	Content	3997	45	418	365
26292	1578			No media	0	0	Content	3997	45	449	381
26308	1579			No media	0	0	Content	3997	45	454	361
26325	1580			No media	0	0	Content	3997	45	455	365
26341	1581			No media	0	0	Content	3997	45	0	0
26358	1582			No media	0	0	Content	3997	45	0	0
26375	1583			No media	0	0	Content	3997	45	0	0
26391	1584			No media	0	0	Content	3997	45	0	0
26408	1585			No media	0	0	Content	3997	45	455	371
26425	1586			No media	0	0	Content	3997	45	453	374
26441	1587			No media	0	0	Content	3997	45	456	373
26458	1588			No media	0	0	Content	3997	45	449	375
26475	1589			No media	0	0	Content	3997	45	454	375
26491	1590			No media	0	0	Content	3997	45	455	367
26508	1591			No media	0	0	Content	3997	45	456	370
26525	1592			No media	0	0	Content	3997	45	454	370
26541	1593			No media	0	0	Content	3997	45	457	369
26558	1594			No media	0	0	Content	3997	45	456	370
26574	1595			No media	0	0	Content	3997	45	457	376
26591	1596			No media	0	0	Content	3997	45	458	376
26608	1597			No media	0	0	Content	3997	45	444	356
26624	1598			No media	0	0	Content	3997	45	447	359
26641	1599			No media	0	0	Content	3997	45	448	364
26658	1600			No media	0	0	Content	3997	45	449	366
26674	1601			No media	0	0	Content	3997	45	448	361
26691	1602			No media	0	0	Content	3997	45	443	364
26708	1603			No media	0	0	Content	3997	45	446	359
26724	1604			No media	0	0	Content	3997	45	445	360
26741	1605			No media	0	0	Content	3997	45	448	364
26758	1606			No media	0	0	Content	3997	45	449	362
26774	1607			No media	0	0	Content	3997	45	450	369
26791	1608			No media	0	0	Content	3997	45	446	367
26808	1609			No media	0	0	Content	3997	45	449	368
26824	1610			No media	0	0	Content	3997	45	449	365
26841	1611			No media	0	0	Content	3997	45	446	369
26858	1612			No media	0	0	Content	3997	45	447	364
26874	1613			No media	0	0	Content	3997	45	448	364
26891	1614			No media	0	0	Content	3997	45	445	360
26908	1615			No media	0	0	Content	3997	45	444	364
26924	1616			No media	0	0	Content	3997	45	444	365
26941	1617			No media	0	0	Content	3997	45	445	368
26958	1618			No media	0	0	Content	3997	45	446	367
26974	1619			No media	0	0	Content	3997	45	447	364
26991	1620			No media	0	0	Content	3997	45	451	362
27008	1621			No media	0	0	Content	3997	45	449	364
27024	1622			No media	0	0	Content	3997	45	448	363
27041	1623			No media	0	0	Content	3997	45	444	367
27057	1624			No media	0	0	Content	3997	45	445	365
27074	1625			No media	0	0	Content	3997	45	447	367
27091	1626			No media	0	0	Content	3997	45	448	364
27107	1627			No media	0	0	Content	3997	45	448	364
27124	1628			No media	0	0	Content	3997	45	448	366
27141	1629			No media	0	0	Content	3997	45	447	366
27157	1630			No media	0	0	Content	3997	45	446	365
27174	1631			No media	0	0	Content	3997	45	443	363
27191	1632			No media	0	0	Content	3997	45	444	363
27207	1633			No media	0	0	Content	3997	45	445	364
27224	1634			No media	0	0	Content	3997	45	447	361
27241	1635			No media	0	0	Content	3997	45	447	359
27257	1636			No media	0	0	Content	3997	45	447	363
27274	1637			No media	0	0	Content	3997	45	452	360
27291	1638			No media	0	0	Content	3997	45	450	359
27307	1639			No media	0	0	Content	3997	45	451	357
27324	1640			No media	0	0	Content	3997	45	449	356
27341	1641			No media	0	0	Content	3997	45	450	359
27357	1642			No media	0	0	Content	3997	45	447	359
27374	1643			No media	0	0	Content	3997	45	453	361
27391	1644			No media	0	0	Content	3997	45	450	364
27407	1645			No media	0	0	Content	3997	45	451	359
27424	1646			No media	0	0	Content	3997	45	450	361
27441	1647			No media	0	0	Content	3997	45	448	359
27457	1648			No media	0	0	Content	3997	45	448	361
27474	1649			No media	0	0	Content	3997	45	447	360
27491	1650			No media	0	0	Content	3997	45	448	363
27507	1651			No media	0	0	Content	3997	45	448	362
27524	1652			No media	0	0	Content	3997	45	449	359
27540	1653			No media	0	0	Content	3997	45	450	359
27557	1654			No media	0	0	Content	3997	45	450	361
27574	1655			No media	0	0	Content	3997	45	445	362
27590	1656			No media	0	0	Content	3997	45	446	359
27607	1657			No media	0	0	Content	3997	45	447	359
27624	1658			No media	0	0	Content	3997	45	444	360
27640	1659			No media	0	0	Content	3997	45	447	361
27657	1660			No media	0	0	Content	3997	45	449	358
27674	1661			No media	0	0	Content	3997	45	450	358
27690	1662			No media	0	0	Content	3997	45	450	362
27707	1663			No media	0	0	Content	3997	45	447	363
27724	1664			No media	0	0	Content	3997	45	449	359
27740	1665			No media	0	0	Content	3997	45	451	366
27757	1666			No media	0	0	Content	3997	45	446	360
27774	1667			No media	0	0	Content	3997	45	450	360
27790	1668			No media	0	0	Content	3997	45	453	360
27807	1669			No media	0	0	Content	3997	45	453	361
27824	1670			No media	0	0	Content	3997	45	449	364
27840	1671			No media	0	0	Content	3997	45	452	357
27857	1672			No media	0	0	Content	3997	45	451	359
27874	1673			No media	0	0	Content	3997	45	472	357
27890	1674			No media	0	0	Content	3997	45	482	353
27907	1675			No media	0	0	Content	3997	45	482	349
27924	1676			No media	0	0	Content	3997	45	487	347
27940	1677			No media	0	0	Content	3997	45	481	345
27957	1678			No media	0	0	Content	3997	45	485	350
27974	1679			No media	0	0	Content	3997	45	483	350
27990	1680			No media	0	0	Content	3997	45	486	350
28007	1681			No media	0	0	Content	3997	45	484	350
28024	1682			No media	0	0	Content	3997	45	483	347
28040	1683			No media	0	0	Content	3997	45	483	347
28057	1684			No media	0	0	Content	3997	45	485	349
28073	1685			No media	0	0	Content	3997	45	484	346
28090	1686			No media	0	0	Content	3997	45	485	350
28107	1687			No media	0	0	Content	3997	45	485	348
28123	1688			No media	0	0	Content	3997	45	487	347
28140	1689			No media	0	0	Content	3997	45	487	349
28157	1690			No media	0	0	Content	3997	45	486	345
28173	1691			No media	0	0	Content	3997	45	487	347
28190	1692			No media	0	0	Content	3997	45	486	348
28207	1693			No media	0	0	Content	3997	45	487	352
28223	1694			No media	0	0	Content	3997	45	488	346
28240	1695			No media	0	0	Content	3997	45	486	346
28257	1696			No media	0	0	Content	3997	45	487	349
28273	1697			No media	0	0	Content	3997	45	485	349
28290	1698			No media	0	0	Content	3997	45	485	356
28307	1699			No media	0	0	Content	3997	45	489	350
28323	1700			No media	0	0	Content	3997	45	488	355
28340	1701			No media	0	0	Content	3997	45	488	348
28357	1702			No media	0	0	Content	3997	45	486	348
28373	1703			No media	0	0	Content	3997	45	486	355
28390	1704			No media	0	0	Content	3997	45	491	349
28407	1705			No media	0	0	Content	3997	45	484	348
28423	1706			No media	0	0	Content	3997	45	486	351
28440	1707			No media	0	0	Content	3997	45	487	353
28456	1708			No media	0	0	Content	3997	45	487	348
28473	1709			No media	0	0	Content	3997	45	486	351
28490	1710			No media	0	0	Content	3997	45	485	350
28506	1711			No media	0	0	Content	3997	45	484	349
28523	1712			No media	0	0	Content	3997	45	484	353
28540	1713			No media	0	0	Content	3997	45	485	354
28556	1714			No media	0	0	Content	3997	45	480	351
28573	1715			No media	0	0	Content	3997	45	452	356
28590	1716			No media	0	0	Content	3997	45	450	357
28606	1717			No media	0	0	Content	3997	45	450	357
28623	1718			No media	0	0	Content	3997	45	448	361
28640	1719			No media	0	0	Content	3997	45	450	358
28656	1720			No media	0	0	Content	3997	45	449	356
28673	1721			No media	0	0	Content	3997	45	447	362
28690	1722			No media	0	0	Content	3997	45	448	361
28706	1723			No media	0	0	Content	3997	45	448	357
28723	1724			No media	0	0	Content	3997	45	446	361
28740	1725			No media	0	0	Content	3997	45	451	356
28756	1726			No media	0	0	Content	3997	45	450	358
28773	1727			No media	0	0	Content	3997	45	451	357
28790	1728			No media	0	0	Content	3997	45	450	360
28806	1729			No media	0	0	Content	3997	45	448	361
28823	1730			No media	0	0	Content	3997	45	451	361
28840	1731			No media	0	0	Content	3997	45	447	358
28856	1732			No media	0	0	Content	3997	45	450	358
28873	1733			No media	0	0	Content	3997	45	450	360
28890	1734			No media	0	0	Content	3997	45	449	359
28906	1735			No media	0	0	Content	3997	45	452	364
28923	1736			No media	0	0	Content	3997	45	454	357
28940	1737			No media	0	0	Content	3997	45	449	358
28956	1738			No media	0	0	Content	3997	45	444	351
28973	1739			No media	0	0	Content	3997	45	446	357
28990	1740			No media	0	0	Content	3997	45	442	353
29006	1741			No media	0	0	Content	3997	45	447	356
29023	1742			No media	0	0	Content	3997	45	443	352
29039	1743			No media	0	0	Content	3997	45	442	352
29056	1744			No media	0	0	Content	3997	45	446	355
29073	1745			No media	0	0	Content	3997	45	444	354
29089	1746			No media	0	0	Content	3997	45	442	351
29106	1747			No media	0	0	Content	3997	45	443	351
29123	1748			No media	0	0	Content	3997	45	443	352
29139	1749			No media	0	0	Content	3997	45	443	353
29156	1750			No media	0	0	Content	3997	45	439	352
29173	1751			No media	0	0	Content	3997	45	445	355
29189	1752			No media	0	0	Content	3997	45	445	355
29206	1753			No media	0	0	Content	3997	45	443	353
29223	1754			No media	0	0	Content	3997	45	448	352
29239	1755			No media	0	0	Content	3997	45	446	353
29256	1756			No media	0	0	Content	3997	45	445	354
29273	1757			No media	0	0	Content	3997	45	444	352
29289	1758			No media	0	0	Content	3997	45	441	354
29306	1759			No media	0	0	Content	3997	45	446	354
29323	1760			No media	0	0	Content	3997	45	446	354
29339	1761			No media	0	0	Content	3997	45	444	358
29356	1762			No media	0	0	Content	3997	45	444	350
29373	1763			No media	0	0	Content	3997	45	444	358
29389	1764			No media	0	0	Content	3997	45	446	352
29406	1765			No media	0	0	Content	3997	45	443	359
29423	1766			No media	0	0	Content	3997	45	443	354
29439	1767			No media	0	0	Content	3997	45	444	355
29456	1768			No media	0	0	Content	3997	45	444	355
29473	1769			No media	0	0	Content	3997	45	445	354
29489	1770			No media	0	0	Content	3997	45	443	355
29506	1771			No media	0	0	Content	3997	45	447	354
29523	1772			No media	0	0	Content	3997	45	444	353
29539	1773			No media	0	0	Content	3997	45	443	359
29556	1774			No media	0	0	Content	3997	45	443	355
29572	1775			No media	0	0	Content	3997	45	443	362
29589	1776			No media	0	0	Content	3997	45	445	356
29606	1777			No media	0	0	Content	3997	45	445	353
29622	1778			No media	0	0	Content	3997	45	441	356
29639	1779			No media	0	0	Content	3997	45	444	357
29656	1780			No media	0	0	Content	3997	45	444	358
29672	1781			No media	0	0	Content	3997	45	443	358
29689	1782			No media	0	0	Content	3997	45	445	358
29706	1783			No media	0	0	Content	3997	45	448	356
29722	1784			No media	0	0	Content	3997	45	450	355
29739	1785			No media	0	0	Content	3997	45	450	351
29756	1786			No media	0	0	Content	3997	45	450	358
29772	1787			No media	0	0	Content	3997	45	448	353
29789	1788			No media	0	0	Content	3997	45	448	358
29806	1789			No media	0	0	Content	3997	45	447	358
29822	1790			No media	0	0	Content	3997	45	450	359
29839	1791			No media	0	0	Content	3997	45	448	361
29856	1792			No media	0	0	Content	3997	45	446	356
29872	1793			No media	0	0	Content	3997	45	448	354
29889	1794			No media	0	0	Content	3997	45	448	355
29906	1795			No media	0	0	Content	3997	45	447	361
29922	1796			No media	0	0	Content	3997	45	448	358
29939	1797			No media	0	0	Content	3997	45	451	355
29955	1798			No media	0	0	Content	3997	45	450	358
29960		ImageStart	8
29972	1799			Fix.jpg	0	0	Content	3997	45	448	361
29989	1800			Fix.jpg	0	0	Content	3997	45	450	359
30005	1801			Fix.jpg	0	0	Content	3997	45	451	357
30022	1802			Fix.jpg	0	0	Content	3997	45	468	355
30039	1803			Fix.jpg	0	0	Content	3997	45	466	350
30055	1804			Fix.jpg	0	0	Content	3997	45	469	350
30072	1805			Fix.jpg	0	0	Content	3997	45	466	348
30089	1806			Fix.jpg	0	0	Content	3997	45	466	351
30105	1807			Fix.jpg	0	0	Content	3997	45	467	348
30122	1808			Fix.jpg	0	0	Content	3997	45	469	354
30139	1809			Fix.jpg	0	0	Content	3997	45	470	353
30155	1810			Fix.jpg	0	0	Content	3997	45	470	348
30172	1811			Fix.jpg	0	0	Content	3997	45	469	348
30189	1812			Fix.jpg	0	0	Content	3997	45	473	346
30205	1813			Fix.jpg	0	0	Content	3997	45	473	352
30222	1814			Fix.jpg	0	0	Content	3997	45	475	347
30239	1815			Fix.jpg	0	0	Content	3997	45	470	347
30255	1816			Fix.jpg	0	0	Content	500	46	481	361
30272	1817			Fix.jpg	0	0	Content	500	46	504	390
30289	1818			Fix.jpg	0	0	Content	500	46	501	383
30305	1819			Fix.jpg	0	0	Content	500	46	501	382
30322	1820			Fix.jpg	0	0	Content	500	46	497	379
30339	1821			Fix.jpg	0	0	Content	500	46	498	381
30355	1822			Fix.jpg	0	0	Content	500	46	501	380
30372	1823			Fix.jpg	0	0	Content	500	46	498	379
30389	1824			Fix.jpg	0	0	Content	500	46	499	381
30405	1825			Fix.jpg	0	0	Content	500	46	495	381
30405		ImageEnd	16
30422	1826			No media	0	0	Content	500	46	499	381
30439	1827			No media	0	0	Content	500	46	495	377
30455	1828			No media	0	0	Content	500	46	498	378
30471		ImageStart	8
30472	1829			106_144_neu_ang.jpg	0	25	AOI_7	500	46	501	379
30489	1830			106_144_neu_ang.jpg	0	25	AOI_7	500	46	504	377
30505	1831			106_144_neu_ang.jpg	0	25	AOI_7	500	46	498	381
30522	1832			106_144_neu_ang.jpg	0	25	AOI_7	500	46	503	384
30538	1833			106_144_neu_ang.jpg	0	25	AOI_7	500	46	501	376
30555	1834			106_144_neu_ang.jpg	0	25	AOI_7	500	46	498	371
30572	1835			106_144_neu_ang.jpg	0	25	AOI_7	500	46	502	378
30588	1836			106_144_neu_ang.jpg	0	25	AOI_7	500	46	505	390
30605	1837			106_144_neu_ang.jpg	0	25	AOI_7	500	46	495	379
30622	1838			106_144_neu_ang.jpg	0	25	AOI_7	500	46	501	381
30638	1839			106_144_neu_ang.jpg	0	25	AOI_7	500	46	503	383
30655	1840			106_144_neu_ang.jpg	0	25	AOI_7	500	46	500	381
30672	1841			106_144_neu_ang.jpg	0	25	AOI_7	500	46	496	372
30688	1842			106_144_neu_ang.jpg	0	25	AOI_7	500	46	500	379
30705	1843			106_144_neu_ang.jpg	0	25	AOI_7	500	46	497	386
30722	1844			106_144_neu_ang.jpg	0	25	AOI_7	500	46	495	380
30738	1845			106_144_neu_ang.jpg	0	25	AOI_7	500	46	476	388
30755	1846			106_144_neu_ang.jpg	0	25	AOI_7	350	47	368	389
30772	1847			106_144_neu_ang.jpg	0	25	AOI_7	350	47	307	401
30788	1848			106_144_neu_ang.jpg	0	25	AOI_7	350	47	309	396
30805	1849			106_144_neu_ang.jpg	0	25	AOI_7	350	47	309	404
30822	1850			106_144_neu_ang.jpg	0	25	AOI_7	350	47	308	402
30838	1851			106_144_neu_ang.jpg	0	25	AOI_7	350	47	300	399
30855	1852			106_144_neu_ang.jpg	0	25	AOI_7	350	47	303	402
30872	1853			106_144_neu_ang.jpg	0	25	AOI_7	350	47	311	406
30888	1854			106_144_neu_ang.jpg	0	25	AOI_7	350	47	304	404
30905	1855			106_144_neu_ang.jpg	0	25	AOI_7	350	47	308	403
30921	1856			106_144_neu_ang.jpg	0	25	AOI_7	350	47	305	399
30938	1857			106_144_neu_ang.jpg	0	25	AOI_7	350	47	301	404
30955	1858			106_144_neu_ang.jpg	0	25	AOI_7	350	47	308	404
30971	1859			106_144_neu_ang.jpg	0	25	AOI_7	350	47	305	404
30988	1860			106_144_neu_ang.jpg	0	25	AOI_7	350	47	307	409
31005	1861			106_144_neu_ang.jpg	0	25	AOI_7	350	47	305	406
31021	1862			106_144_neu_ang.jpg	0	25	AOI_7	350	47	305	404
31038	1863			106_144_neu_ang.jpg	0	25	AOI_7	350	47	307	411
31055	1864			106_144_neu_ang.jpg	0	25	AOI_7	350	47	309	405
31071	1865			106_144_neu_ang.jpg	0	25	AOI_7	350	47	307	399
31088	1866			106_144_neu_ang.jpg	0	25	AOI_7	350	47	328	410
31105	1867			106_144_neu_ang.jpg	0	26	AOI_5	333	48	489	417
31121	1868			106_144_neu_ang.jpg	0	26	AOI_5	333	48	640	430
31138	1869			106_144_neu_ang.jpg	0	26	AOI_5	333	48	692	439
31155	1870			106_144_neu_ang.jpg	0	26	AOI_5	333	48	695	435
31171	1871			106_144_neu_ang.jpg	0	26	AOI_5	333	48	696	439
31188	1872			106_144_neu_ang.jpg	0	26	AOI_5	333	48	696	435
31205	1873			106_144_neu_ang.jpg	0	26	AOI_5	333	48	691	440
31221	1874			106_144_neu_ang.jpg	0	26	AOI_5	333	48	688	444
31238	1875			106_144_neu_ang.jpg	0	26	AOI_5	333	48	694	440
31255	1876			106_144_neu_ang.jpg	0	26	AOI_5	333	48	695	443
31271	1877			106_144_neu_ang.jpg	0	26	AOI_5	333	48	688	441
31288	1878			106_144_neu_ang.jpg	0	26	AOI_5	333	48	688	446
31305	1879			106_144_neu_ang.jpg	0	26	AOI_5	333	48	698	437
31321	1880			106_144_neu_ang.jpg	0	26	AOI_5	333	48	695	444
31338	1881			106_144_neu_ang.jpg	0	26	AOI_5	333	48	689	443
31355	1882			106_144_neu_ang.jpg	0	26	AOI_5	333	48	695	445
31371	1883			106_144_neu_ang.jpg	0	26	AOI_5	333	48	693	441
31388	1884			106_144_neu_ang.jpg	0	26	AOI_5	333	48	694	439
31405	1885			106_144_neu_ang.jpg	0	26	AOI_5	333	48	695	441
31421	1886			106_144_neu_ang.jpg	0	26	AOI_5	333	48	700	439
31438	1887			106_144_neu_ang.jpg	0	26	AOI_5	666	49	707	508
31455	1888			106_144_neu_ang.jpg	0	26	AOI_5	666	49	700	549
31471	1889			106_144_neu_ang.jpg	0	26	AOI_5	666	49	700	547
31488	1890			106_144_neu_ang.jpg	0	26	AOI_5	666	49	702	548
31505	1891			106_144_neu_ang.jpg	0	26	AOI_5	666	49	698	546
31521	1892			106_144_neu_ang.jpg	0	26	AOI_5	666	49	698	550
31538	1893			106_144_neu_ang.jpg	0	26	AOI_5	666	49	702	546
31554	1894			106_144_neu_ang.jpg	0	26	AOI_5	666	49	702	549
31571	1895			106_144_neu_ang.jpg	0	26	AOI_5	666	49	700	551
31588	1896			106_144_neu_ang.jpg	0	26	AOI_5	666	49	703	546
31604	1897			106_144_neu_ang.jpg	0	26	AOI_5	666	49	700	551
31621	1898			106_144_neu_ang.jpg	0	26	AOI_5	666	49	696	553
31638	1899			106_144_neu_ang.jpg	0	26	AOI_5	666	49	701	546
31654	1900			106_144_neu_ang.jpg	0	26	AOI_5	666	49	701	550
31671	1901			106_144_neu_ang.jpg	0	26	AOI_5	666	49	703	551
31688	1902			106_144_neu_ang.jpg	0	26	AOI_5	666	49	700	547
31704	1903			106_144_neu_ang.jpg	0	26	AOI_5	666	49	696	552
31721	1904			106_144_neu_ang.jpg	0	26	AOI_5	666	49	702	548
31738	1905			106_144_neu_ang.jpg	0	26	AOI_5	666	49	699	551
31754	1906			106_144_neu_ang.jpg	0	26	AOI_5	666	49	698	550
31771	1907			106_144_neu_ang.jpg	0	26	AOI_5	666	49	701	549
31788	1908			106_144_neu_ang.jpg	0	26	AOI_5	666	49	701	549
31804	1909			106_144_neu_ang.jpg	0	26	AOI_5	666	49	695	553
31821	1910			106_144_neu_ang.jpg	0	26	AOI_5	666	49	696	551
31838	1911			106_144_neu_ang.jpg	0	26	AOI_5	666	49	699	547
31854	1912			106_144_neu_ang.jpg	0	26	AOI_5	666	49	697	554
31871	1913			106_144_neu_ang.jpg	0	26	AOI_5	666	49	702	549
31888	1914			106_144_neu_ang.jpg	0	26	AOI_5	666	49	696	549
31904	1915			106_144_neu_ang.jpg	0	26	AOI_5	666	49	694	554
31921	1916			106_144_neu_ang.jpg	0	26	AOI_5	666	49	701	554
31938	1917			106_144_neu_ang.jpg	0	26	AOI_5	666	49	702	550
31954	1918			106_144_neu_ang.jpg	0	26	AOI_5	666	49	701	551
31971	1919			106_144_neu_ang.jpg	0	26	AOI_5	666	49	699	552
31988	1920			106_144_neu_ang.jpg	0	26	AOI_5	666	49	700	553
32004	1921			106_144_neu_ang.jpg	0	26	AOI_5	666	49	700	553
32021	1922			106_144_neu_ang.jpg	0	26	AOI_5	666	49	699	553
32038	1923			106_144_neu_ang.jpg	0	26	AOI_5	666	49	698	553
32054	1924			106_144_neu_ang.jpg	0	26	AOI_5	666	49	699	555
32071	1925			106_144_neu_ang.jpg	0	26	AOI_5	666	49	701	553
32088	1926			106_144_neu_ang.jpg	0	26	AOI_5	666	49	698	532
32104	1927			106_144_neu_ang.jpg	0	26	AOI_5	300	50	686	456
32121	1928			106_144_neu_ang.jpg	0	26	AOI_5	300	50	674	409
32137	1929			106_144_neu_ang.jpg	0	26	AOI_5	300	50	676	416
32154	1930			106_144_neu_ang.jpg	0	26	AOI_5	300	50	678	412
32171	1931			106_144_neu_ang.jpg	0	26	AOI_5	300	50	675	417
32187	1932			106_144_neu_ang.jpg	0	26	AOI_5	300	50	681	413
32204	1933			106_144_neu_ang.jpg	0	26	AOI_5	300	50	679	416
32221	1934			106_144_neu_ang.jpg	0	26	AOI_5	300	50	677	419
32237	1935			106_144_neu_ang.jpg	0	26	AOI_5	300	50	675	418
32254	1936			106_144_neu_ang.jpg	0	26	AOI_5	300	50	676	412
32271	1937			106_144_neu_ang.jpg	0	26	AOI_5	300	50	673	411
32287	1938			106_144_neu_ang.jpg	0	26	AOI_5	300	50	680	412
32304	1939			106_144_neu_ang.jpg	0	26	AOI_5	300	50	675	410
32321	1940			106_144_neu_ang.jpg	0	26	AOI_5	300	50	674	414
32337	1941			106_144_neu_ang.jpg	0	26	AOI_5	300	50	677	411
32354	1942			106_144_neu_ang.jpg	0	26	AOI_5	300	50	677	416
32371	1943			106_144_neu_ang.jpg	0	26	AOI_5	300	50	629	397
32387	1944			106_144_neu_ang.jpg	0	26	AOI_5	300	50	513	372
32404	1945			106_144_neu_ang.jpg	0	25	AOI_7			0	0
32420	1946			106_144_neu_ang.jpg	0	25	AOI_7			0	0
32437	1947			106_144_neu_ang.jpg	0	25	AOI_7			0	0
32454	1948			106_144_neu_ang.jpg	0	25	AOI_7			0	0
32470	1949			106_144_neu_ang.jpg	0	25	AOI_7			0	0
32487	1950			106_144_neu_ang.jpg	0	25	AOI_7			0	0
32504	1951			106_144_neu_ang.jpg	0	25	AOI_7			0	0
32520	1952			106_144_neu_ang.jpg	0	25	AOI_7			0	0
32537	1953			106_144_neu_ang.jpg	0	25	AOI_7			0	0
32554	1954			106_144_neu_ang.jpg	0	25	AOI_7			0	0
32570	1955			106_144_neu_ang.jpg	0	25	AOI_7			0	0
32587	1956			106_144_neu_ang.jpg	0	25	AOI_7	83	51	286	349
32604	1957			106_144_neu_ang.jpg	0	25	AOI_7	83	51	297	356
32620	1958			106_144_neu_ang.jpg	0	25	AOI_7	83	51	285	359
32637	1959			106_144_neu_ang.jpg	0	25	AOI_7	83	51	289	354
32654	1960			106_144_neu_ang.jpg	0	25	AOI_7	83	51	285	352
32670	1961			106_144_neu_ang.jpg	0	25	AOI_7	383	52	255	364
32687	1962			106_144_neu_ang.jpg	0	25	AOI_7	383	52	231	372
32704	1963			106_144_neu_ang.jpg	0	25	AOI_7	383	52	241	374
32720	1964			106_144_neu_ang.jpg	0	25	AOI_7	383	52	238	370
32737	1965			106_144_neu_ang.jpg	0	25	AOI_7	383	52	236	370
[truncated: 39,079 more rows]
